# Supplementary material for: Insights into receptor structure and dynamics at the surface of living cells
Source: Nat Commun. 2023 Mar 22;14:1596. doi: 10.1038/s41467-023-37284-4 (PMC10033668; doi:10.1038/s41467-023-37284-4)
Supplement: Supplementary file 15 — Source Data [file 41467_2023_37284_MOESM15_ESM.zip › Source data/Main/Figure 5/b/Average structures of MD sub-trajectories/IL-4Ra/MD_sub-average_3bpn_3.pdb]

ATOM      1  N   CYS A   1      17.042   3.641  -6.435  1.00  0.00           N  
ATOM      2  H1  CYS A   1      16.743   4.454  -6.951  1.00  0.00           H  
ATOM      3  H2  CYS A   1      18.053   3.575  -6.537  1.00  0.00           H  
ATOM      4  H3  CYS A   1      16.794   3.735  -5.463  1.00  0.00           H  
ATOM      5  CA  CYS A   1      16.434   2.425  -7.010  1.00  0.00           C  
ATOM      6  HA  CYS A   1      16.726   2.378  -8.060  1.00  0.00           H  
ATOM      7  CB  CYS A   1      16.949   1.156  -6.311  1.00  0.00           C  
ATOM      8  HB2 CYS A   1      18.041   1.132  -6.316  1.00  0.00           H  
ATOM      9  HB3 CYS A   1      16.601   1.130  -5.277  1.00  0.00           H  
ATOM     10  SG  CYS A   1      16.348  -0.308  -7.191  1.00  0.00           S  
ATOM     11  HG  CYS A   1      17.499  -0.559  -7.846  1.00  0.00           H  
ATOM     12  C   CYS A   1      14.913   2.534  -6.930  1.00  0.00           C  
ATOM     13  O   CYS A   1      14.419   3.180  -6.011  1.00  0.00           O  
ATOM     14  N   ASP A   2      14.188   1.929  -7.874  1.00  0.00           N  
ATOM     15  H   ASP A   2      14.663   1.335  -8.540  1.00  0.00           H  
ATOM     16  CA  ASP A   2      12.721   1.865  -7.892  1.00  0.00           C  
ATOM     17  HA  ASP A   2      12.312   2.765  -7.428  1.00  0.00           H  
ATOM     18  CB  ASP A   2      12.264   1.856  -9.362  1.00  0.00           C  
ATOM     19  HB2 ASP A   2      12.591   2.787  -9.829  1.00  0.00           H  
ATOM     20  HB3 ASP A   2      12.760   1.032  -9.877  1.00  0.00           H  
ATOM     21  CG  ASP A   2      10.753   1.718  -9.578  1.00  0.00           C  
ATOM     22  OD1 ASP A   2      10.363   1.520 -10.747  1.00  0.00           O  
ATOM     23  OD2 ASP A   2       9.979   1.755  -8.594  1.00  0.00           O  
ATOM     24  C   ASP A   2      12.205   0.644  -7.102  1.00  0.00           C  
ATOM     25  O   ASP A   2      12.595  -0.501  -7.356  1.00  0.00           O  
ATOM     26  N   ILE A   3      11.310   0.880  -6.138  1.00  0.00           N  
ATOM     27  H   ILE A   3      10.961   1.824  -6.040  1.00  0.00           H  
ATOM     28  CA  ILE A   3      10.702  -0.159  -5.295  1.00  0.00           C  
ATOM     29  HA  ILE A   3      11.511  -0.820  -4.994  1.00  0.00           H  
ATOM     30  CB  ILE A   3      10.130   0.503  -4.016  1.00  0.00           C  
ATOM     31  HB  ILE A   3      10.896   1.175  -3.623  1.00  0.00           H  
ATOM     32  CG2 ILE A   3       8.890   1.362  -4.312  1.00  0.00           C  
ATOM     33 HG21 ILE A   3       9.093   2.085  -5.102  1.00  0.00           H  
ATOM     34 HG22 ILE A   3       8.049   0.736  -4.613  1.00  0.00           H  
ATOM     35 HG23 ILE A   3       8.609   1.914  -3.413  1.00  0.00           H  
ATOM     36  CG1 ILE A   3       9.788  -0.495  -2.887  1.00  0.00           C  
ATOM     37 HG12 ILE A   3       9.333   0.061  -2.067  1.00  0.00           H  
ATOM     38 HG13 ILE A   3       9.059  -1.227  -3.237  1.00  0.00           H  
ATOM     39  CD1 ILE A   3      11.011  -1.224  -2.314  1.00  0.00           C  
ATOM     40 HD11 ILE A   3      10.700  -1.849  -1.477  1.00  0.00           H  
ATOM     41 HD12 ILE A   3      11.473  -1.853  -3.069  1.00  0.00           H  
ATOM     42 HD13 ILE A   3      11.747  -0.502  -1.968  1.00  0.00           H  
ATOM     43  C   ILE A   3       9.685  -1.042  -6.051  1.00  0.00           C  
ATOM     44  O   ILE A   3       9.466  -2.191  -5.654  1.00  0.00           O  
ATOM     45  N   THR A   4       9.155  -0.575  -7.189  1.00  0.00           N  
ATOM     46  H   THR A   4       9.399   0.373  -7.475  1.00  0.00           H  
ATOM     47  CA  THR A   4       8.204  -1.303  -8.056  1.00  0.00           C  
ATOM     48  HA  THR A   4       7.260  -1.418  -7.523  1.00  0.00           H  
ATOM     49  CB  THR A   4       7.925  -0.501  -9.347  1.00  0.00           C  
ATOM     50  HB  THR A   4       8.835  -0.462  -9.946  1.00  0.00           H  
ATOM     51  CG2 THR A   4       6.816  -1.110 -10.202  1.00  0.00           C  
ATOM     52 HG21 THR A   4       7.126  -2.079 -10.588  1.00  0.00           H  
ATOM     53 HG22 THR A   4       5.919  -1.225  -9.599  1.00  0.00           H  
ATOM     54 HG23 THR A   4       6.600  -0.449 -11.040  1.00  0.00           H  
ATOM     55  OG1 THR A   4       7.527   0.817  -9.053  1.00  0.00           O  
ATOM     56  HG1 THR A   4       8.359   1.326  -8.936  1.00  0.00           H  
ATOM     57  C   THR A   4       8.727  -2.696  -8.429  1.00  0.00           C  
ATOM     58  O   THR A   4       7.982  -3.675  -8.428  1.00  0.00           O  
ATOM     59  N   LEU A   5      10.038  -2.826  -8.666  1.00  0.00           N  
ATOM     60  H   LEU A   5      10.606  -1.989  -8.609  1.00  0.00           H  
ATOM     61  CA  LEU A   5      10.688  -4.099  -8.997  1.00  0.00           C  
ATOM     62  HA  LEU A   5      10.162  -4.551  -9.838  1.00  0.00           H  
ATOM     63  CB  LEU A   5      12.145  -3.815  -9.414  1.00  0.00           C  
ATOM     64  HB2 LEU A   5      12.636  -3.309  -8.582  1.00  0.00           H  
ATOM     65  HB3 LEU A   5      12.660  -4.764  -9.581  1.00  0.00           H  
ATOM     66  CG  LEU A   5      12.290  -2.940 -10.679  1.00  0.00           C  
ATOM     67  HG  LEU A   5      11.623  -2.079 -10.617  1.00  0.00           H  
ATOM     68  CD1 LEU A   5      13.719  -2.411 -10.795  1.00  0.00           C  
ATOM     69 HD11 LEU A   5      13.806  -1.777 -11.676  1.00  0.00           H  
ATOM     70 HD12 LEU A   5      13.954  -1.807  -9.918  1.00  0.00           H  
ATOM     71 HD13 LEU A   5      14.422  -3.239 -10.870  1.00  0.00           H  
ATOM     72  CD2 LEU A   5      11.970  -3.722 -11.954  1.00  0.00           C  
ATOM     73 HD21 LEU A   5      12.621  -4.594 -12.036  1.00  0.00           H  
ATOM     74 HD22 LEU A   5      10.933  -4.047 -11.932  1.00  0.00           H  
ATOM     75 HD23 LEU A   5      12.109  -3.079 -12.822  1.00  0.00           H  
ATOM     76  C   LEU A   5      10.619  -5.105  -7.830  1.00  0.00           C  
ATOM     77  O   LEU A   5      10.234  -6.259  -8.026  1.00  0.00           O  
ATOM     78  N   GLN A   6      10.927  -4.659  -6.604  1.00  0.00           N  
ATOM     79  H   GLN A   6      11.135  -3.675  -6.505  1.00  0.00           H  
ATOM     80  CA  GLN A   6      10.744  -5.459  -5.382  1.00  0.00           C  
ATOM     81  HA  GLN A   6      11.309  -6.386  -5.474  1.00  0.00           H  
ATOM     82  CB  GLN A   6      11.194  -4.673  -4.135  1.00  0.00           C  
ATOM     83  HB2 GLN A   6      11.220  -3.610  -4.358  1.00  0.00           H  
ATOM     84  HB3 GLN A   6      10.450  -4.811  -3.351  1.00  0.00           H  
ATOM     85  CG  GLN A   6      12.558  -5.103  -3.589  1.00  0.00           C  
ATOM     86  HG2 GLN A   6      12.804  -6.112  -3.919  1.00  0.00           H  
ATOM     87  HG3 GLN A   6      13.307  -4.431  -4.005  1.00  0.00           H  
ATOM     88  CD  GLN A   6      12.652  -5.098  -2.062  1.00  0.00           C  
ATOM     89  OE1 GLN A   6      11.726  -5.401  -1.309  1.00  0.00           O  
ATOM     90  NE2 GLN A   6      13.820  -4.796  -1.545  1.00  0.00           N  
ATOM     91 HE21 GLN A   6      13.956  -4.896  -0.554  1.00  0.00           H  
ATOM     92 HE22 GLN A   6      14.573  -4.502  -2.161  1.00  0.00           H  
ATOM     93  C   GLN A   6       9.280  -5.838  -5.163  1.00  0.00           C  
ATOM     94  O   GLN A   6       8.993  -6.959  -4.744  1.00  0.00           O  
ATOM     95  N   GLU A   7       8.367  -4.907  -5.412  1.00  0.00           N  
ATOM     96  H   GLU A   7       8.692  -3.980  -5.686  1.00  0.00           H  
ATOM     97  CA  GLU A   7       6.933  -5.096  -5.217  1.00  0.00           C  
ATOM     98  HA  GLU A   7       6.771  -5.482  -4.212  1.00  0.00           H  
ATOM     99  CB  GLU A   7       6.278  -3.717  -5.318  1.00  0.00           C  
ATOM    100  HB2 GLU A   7       6.941  -2.971  -4.875  1.00  0.00           H  
ATOM    101  HB3 GLU A   7       6.131  -3.462  -6.366  1.00  0.00           H  
ATOM    102  CG  GLU A   7       4.952  -3.652  -4.562  1.00  0.00           C  
ATOM    103  HG2 GLU A   7       4.236  -4.341  -5.021  1.00  0.00           H  
ATOM    104  HG3 GLU A   7       5.125  -3.945  -3.524  1.00  0.00           H  
ATOM    105  CD  GLU A   7       4.413  -2.224  -4.611  1.00  0.00           C  
ATOM    106  OE1 GLU A   7       4.238  -1.588  -3.546  1.00  0.00           O  
ATOM    107  OE2 GLU A   7       4.212  -1.729  -5.739  1.00  0.00           O  
ATOM    108  C   GLU A   7       6.352  -6.114  -6.217  1.00  0.00           C  
ATOM    109  O   GLU A   7       5.526  -6.956  -5.856  1.00  0.00           O  
ATOM    110  N   ILE A   8       6.859  -6.130  -7.455  1.00  0.00           N  
ATOM    111  H   ILE A   8       7.482  -5.370  -7.723  1.00  0.00           H  
ATOM    112  CA  ILE A   8       6.568  -7.172  -8.449  1.00  0.00           C  
ATOM    113  HA  ILE A   8       5.489  -7.332  -8.470  1.00  0.00           H  
ATOM    114  CB  ILE A   8       6.995  -6.702  -9.858  1.00  0.00           C  
ATOM    115  HB  ILE A   8       7.987  -6.250  -9.791  1.00  0.00           H  
ATOM    116  CG2 ILE A   8       7.076  -7.885 -10.838  1.00  0.00           C  
ATOM    117 HG21 ILE A   8       6.169  -8.481 -10.779  1.00  0.00           H  
ATOM    118 HG22 ILE A   8       7.206  -7.538 -11.860  1.00  0.00           H  
ATOM    119 HG23 ILE A   8       7.933  -8.508 -10.587  1.00  0.00           H  
ATOM    120  CG1 ILE A   8       5.991  -5.645 -10.368  1.00  0.00           C  
ATOM    121 HG12 ILE A   8       5.056  -6.132 -10.650  1.00  0.00           H  
ATOM    122 HG13 ILE A   8       5.777  -4.936  -9.569  1.00  0.00           H  
ATOM    123  CD1 ILE A   8       6.520  -4.835 -11.553  1.00  0.00           C  
ATOM    124 HD11 ILE A   8       7.478  -4.394 -11.283  1.00  0.00           H  
ATOM    125 HD12 ILE A   8       6.645  -5.470 -12.427  1.00  0.00           H  
ATOM    126 HD13 ILE A   8       5.816  -4.040 -11.795  1.00  0.00           H  
ATOM    127  C   ILE A   8       7.193  -8.520  -8.054  1.00  0.00           C  
ATOM    128  O   ILE A   8       6.493  -9.529  -8.073  1.00  0.00           O  
ATOM    129  N   ILE A   9       8.465  -8.571  -7.638  1.00  0.00           N  
ATOM    130  H   ILE A   9       9.016  -7.718  -7.683  1.00  0.00           H  
ATOM    131  CA  ILE A   9       9.105  -9.810  -7.143  1.00  0.00           C  
ATOM    132  HA  ILE A   9       9.059 -10.557  -7.932  1.00  0.00           H  
ATOM    133  CB  ILE A   9      10.597  -9.560  -6.812  1.00  0.00           C  
ATOM    134  HB  ILE A   9      10.659  -8.661  -6.198  1.00  0.00           H  
ATOM    135  CG2 ILE A   9      11.225 -10.723  -6.014  1.00  0.00           C  
ATOM    136 HG21 ILE A   9      12.285 -10.537  -5.844  1.00  0.00           H  
ATOM    137 HG22 ILE A   9      10.750 -10.819  -5.038  1.00  0.00           H  
ATOM    138 HG23 ILE A   9      11.113 -11.658  -6.564  1.00  0.00           H  
ATOM    139  CG1 ILE A   9      11.397  -9.334  -8.115  1.00  0.00           C  
ATOM    140 HG12 ILE A   9      11.559 -10.286  -8.624  1.00  0.00           H  
ATOM    141 HG13 ILE A   9      10.822  -8.698  -8.786  1.00  0.00           H  
ATOM    142  CD1 ILE A   9      12.749  -8.644  -7.885  1.00  0.00           C  
ATOM    143 HD11 ILE A   9      13.183  -8.378  -8.846  1.00  0.00           H  
ATOM    144 HD12 ILE A   9      12.611  -7.732  -7.304  1.00  0.00           H  
ATOM    145 HD13 ILE A   9      13.436  -9.309  -7.365  1.00  0.00           H  
ATOM    146  C   ILE A   9       8.331 -10.400  -5.953  1.00  0.00           C  
ATOM    147  O   ILE A   9       8.086 -11.607  -5.914  1.00  0.00           O  
ATOM    148  N   LYS A  10       7.879  -9.549  -5.024  1.00  0.00           N  
ATOM    149  H   LYS A  10       8.140  -8.573  -5.127  1.00  0.00           H  
ATOM    150  CA  LYS A  10       6.934  -9.909  -3.955  1.00  0.00           C  
ATOM    151  HA  LYS A  10       7.351 -10.717  -3.353  1.00  0.00           H  
ATOM    152  CB  LYS A  10       6.673  -8.693  -3.049  1.00  0.00           C  
ATOM    153  HB2 LYS A  10       6.522  -7.808  -3.665  1.00  0.00           H  
ATOM    154  HB3 LYS A  10       5.754  -8.864  -2.487  1.00  0.00           H  
ATOM    155  CG  LYS A  10       7.799  -8.428  -2.035  1.00  0.00           C  
ATOM    156  HG2 LYS A  10       7.766  -9.204  -1.268  1.00  0.00           H  
ATOM    157  HG3 LYS A  10       8.771  -8.462  -2.527  1.00  0.00           H  
ATOM    158  CD  LYS A  10       7.608  -7.046  -1.385  1.00  0.00           C  
ATOM    159  HD2 LYS A  10       7.944  -6.267  -2.073  1.00  0.00           H  
ATOM    160  HD3 LYS A  10       6.545  -6.902  -1.210  1.00  0.00           H  
ATOM    161  CE  LYS A  10       8.304  -6.887  -0.029  1.00  0.00           C  
ATOM    162  HE2 LYS A  10       8.059  -5.903   0.383  1.00  0.00           H  
ATOM    163  HE3 LYS A  10       7.890  -7.630   0.661  1.00  0.00           H  
ATOM    164  NZ  LYS A  10       9.775  -7.046  -0.099  1.00  0.00           N  
ATOM    165  HZ1 LYS A  10      10.014  -7.910  -0.554  1.00  0.00           H  
ATOM    166  HZ2 LYS A  10      10.234  -6.284  -0.597  1.00  0.00           H  
ATOM    167  HZ3 LYS A  10      10.134  -7.095   0.850  1.00  0.00           H  
ATOM    168  C   LYS A  10       5.628 -10.458  -4.536  1.00  0.00           C  
ATOM    169  O   LYS A  10       5.274 -11.578  -4.199  1.00  0.00           O  
ATOM    170  N   THR A  11       4.965  -9.744  -5.448  1.00  0.00           N  
ATOM    171  H   THR A  11       5.318  -8.822  -5.676  1.00  0.00           H  
ATOM    172  CA  THR A  11       3.715 -10.202  -6.092  1.00  0.00           C  
ATOM    173  HA  THR A  11       2.958 -10.339  -5.324  1.00  0.00           H  
ATOM    174  CB  THR A  11       3.177  -9.154  -7.089  1.00  0.00           C  
ATOM    175  HB  THR A  11       3.860  -9.068  -7.934  1.00  0.00           H  
ATOM    176  CG2 THR A  11       1.785  -9.513  -7.604  1.00  0.00           C  
ATOM    177 HG21 THR A  11       1.417  -8.707  -8.239  1.00  0.00           H  
ATOM    178 HG22 THR A  11       1.813 -10.432  -8.190  1.00  0.00           H  
ATOM    179 HG23 THR A  11       1.107  -9.636  -6.761  1.00  0.00           H  
ATOM    180  OG1 THR A  11       3.021  -7.881  -6.498  1.00  0.00           O  
ATOM    181  HG1 THR A  11       3.892  -7.516  -6.269  1.00  0.00           H  
ATOM    182  C   THR A  11       3.875 -11.564  -6.786  1.00  0.00           C  
ATOM    183  O   THR A  11       2.987 -12.408  -6.704  1.00  0.00           O  
ATOM    184  N   LEU A  12       5.021 -11.821  -7.419  1.00  0.00           N  
ATOM    185  H   LEU A  12       5.712 -11.079  -7.467  1.00  0.00           H  
ATOM    186  CA  LEU A  12       5.349 -13.101  -8.054  1.00  0.00           C  
ATOM    187  HA  LEU A  12       4.522 -13.405  -8.694  1.00  0.00           H  
ATOM    188  CB  LEU A  12       6.605 -12.917  -8.929  1.00  0.00           C  
ATOM    189  HB2 LEU A  12       7.403 -12.517  -8.305  1.00  0.00           H  
ATOM    190  HB3 LEU A  12       6.927 -13.893  -9.298  1.00  0.00           H  
ATOM    191  CG  LEU A  12       6.386 -11.981 -10.137  1.00  0.00           C  
ATOM    192  HG  LEU A  12       5.796 -11.115  -9.848  1.00  0.00           H  
ATOM    193  CD1 LEU A  12       7.706 -11.487 -10.719  1.00  0.00           C  
ATOM    194 HD11 LEU A  12       7.505 -10.772 -11.514  1.00  0.00           H  
ATOM    195 HD12 LEU A  12       8.296 -11.000  -9.949  1.00  0.00           H  
ATOM    196 HD13 LEU A  12       8.242 -12.332 -11.135  1.00  0.00           H  
ATOM    197  CD2 LEU A  12       5.648 -12.692 -11.262  1.00  0.00           C  
ATOM    198 HD21 LEU A  12       6.211 -13.565 -11.594  1.00  0.00           H  
ATOM    199 HD22 LEU A  12       4.674 -13.007 -10.899  1.00  0.00           H  
ATOM    200 HD23 LEU A  12       5.506 -12.009 -12.097  1.00  0.00           H  
ATOM    201  C   LEU A  12       5.517 -14.226  -7.018  1.00  0.00           C  
ATOM    202  O   LEU A  12       5.006 -15.324  -7.225  1.00  0.00           O  
ATOM    203  N   ASN A  13       6.152 -13.950  -5.873  1.00  0.00           N  
ATOM    204  H   ASN A  13       6.578 -13.037  -5.757  1.00  0.00           H  
ATOM    205  CA  ASN A  13       6.191 -14.904  -4.756  1.00  0.00           C  
ATOM    206  HA  ASN A  13       6.515 -15.871  -5.145  1.00  0.00           H  
ATOM    207  CB  ASN A  13       7.215 -14.451  -3.704  1.00  0.00           C  
ATOM    208  HB2 ASN A  13       6.921 -13.472  -3.329  1.00  0.00           H  
ATOM    209  HB3 ASN A  13       7.193 -15.153  -2.869  1.00  0.00           H  
ATOM    210  CG  ASN A  13       8.647 -14.388  -4.209  1.00  0.00           C  
ATOM    211  OD1 ASN A  13       9.102 -15.153  -5.049  1.00  0.00           O  
ATOM    212  ND2 ASN A  13       9.427 -13.471  -3.675  1.00  0.00           N  
ATOM    213 HD21 ASN A  13      10.367 -13.411  -4.018  1.00  0.00           H  
ATOM    214 HD22 ASN A  13       9.051 -12.860  -2.980  1.00  0.00           H  
ATOM    215  C   ASN A  13       4.803 -15.128  -4.111  1.00  0.00           C  
ATOM    216  O   ASN A  13       4.483 -16.251  -3.719  1.00  0.00           O  
ATOM    217  N   SER A  14       3.957 -14.088  -4.033  1.00  0.00           N  
ATOM    218  H   SER A  14       4.303 -13.169  -4.288  1.00  0.00           H  
ATOM    219  CA  SER A  14       2.560 -14.194  -3.571  1.00  0.00           C  
ATOM    220  HA  SER A  14       2.550 -14.636  -2.573  1.00  0.00           H  
ATOM    221  CB  SER A  14       1.870 -12.822  -3.504  1.00  0.00           C  
ATOM    222  HB2 SER A  14       1.713 -12.433  -4.510  1.00  0.00           H  
ATOM    223  HB3 SER A  14       0.895 -12.949  -3.034  1.00  0.00           H  
ATOM    224  OG  SER A  14       2.616 -11.882  -2.753  1.00  0.00           O  
ATOM    225  HG  SER A  14       2.799 -12.280  -1.893  1.00  0.00           H  
ATOM    226  C   SER A  14       1.713 -15.089  -4.479  1.00  0.00           C  
ATOM    227  O   SER A  14       0.780 -15.729  -3.992  1.00  0.00           O  
ATOM    228  N   LEU A  15       2.030 -15.135  -5.780  1.00  0.00           N  
ATOM    229  H   LEU A  15       2.760 -14.512  -6.109  1.00  0.00           H  
ATOM    230  CA  LEU A  15       1.398 -16.045  -6.738  1.00  0.00           C  
ATOM    231  HA  LEU A  15       0.320 -15.999  -6.588  1.00  0.00           H  
ATOM    232  CB  LEU A  15       1.710 -15.606  -8.186  1.00  0.00           C  
ATOM    233  HB2 LEU A  15       2.769 -15.374  -8.275  1.00  0.00           H  
ATOM    234  HB3 LEU A  15       1.498 -16.429  -8.871  1.00  0.00           H  
ATOM    235  CG  LEU A  15       0.885 -14.377  -8.605  1.00  0.00           C  
ATOM    236  HG  LEU A  15       0.840 -13.676  -7.778  1.00  0.00           H  
ATOM    237  CD1 LEU A  15       1.480 -13.654  -9.811  1.00  0.00           C  
ATOM    238 HD11 LEU A  15       1.551 -14.327 -10.664  1.00  0.00           H  
ATOM    239 HD12 LEU A  15       0.856 -12.799 -10.069  1.00  0.00           H  
ATOM    240 HD13 LEU A  15       2.473 -13.293  -9.554  1.00  0.00           H  
ATOM    241  CD2 LEU A  15      -0.536 -14.802  -8.976  1.00  0.00           C  
ATOM    242 HD21 LEU A  15      -0.511 -15.506  -9.807  1.00  0.00           H  
ATOM    243 HD22 LEU A  15      -1.019 -15.273  -8.126  1.00  0.00           H  
ATOM    244 HD23 LEU A  15      -1.109 -13.929  -9.266  1.00  0.00           H  
ATOM    245  C   LEU A  15       1.786 -17.504  -6.475  1.00  0.00           C  
ATOM    246  O   LEU A  15       0.889 -18.331  -6.311  1.00  0.00           O  
ATOM    247  N   THR A  16       3.084 -17.822  -6.368  1.00  0.00           N  
ATOM    248  H   THR A  16       3.790 -17.107  -6.515  1.00  0.00           H  
ATOM    249  CA  THR A  16       3.533 -19.200  -6.081  1.00  0.00           C  
ATOM    250  HA  THR A  16       3.159 -19.852  -6.873  1.00  0.00           H  
ATOM    251  CB  THR A  16       5.071 -19.344  -6.061  1.00  0.00           C  
ATOM    252  HB  THR A  16       5.332 -20.250  -5.511  1.00  0.00           H  
ATOM    253  CG2 THR A  16       5.641 -19.478  -7.471  1.00  0.00           C  
ATOM    254 HG21 THR A  16       5.382 -18.604  -8.067  1.00  0.00           H  
ATOM    255 HG22 THR A  16       6.726 -19.575  -7.420  1.00  0.00           H  
ATOM    256 HG23 THR A  16       5.240 -20.375  -7.948  1.00  0.00           H  
ATOM    257  OG1 THR A  16       5.725 -18.243  -5.455  1.00  0.00           O  
ATOM    258  HG1 THR A  16       5.298 -18.032  -4.616  1.00  0.00           H  
ATOM    259  C   THR A  16       2.955 -19.753  -4.777  1.00  0.00           C  
ATOM    260  O   THR A  16       2.610 -20.933  -4.719  1.00  0.00           O  
ATOM    261  N   GLU A  17       2.785 -18.936  -3.728  1.00  0.00           N  
ATOM    262  H   GLU A  17       3.106 -17.975  -3.787  1.00  0.00           H  
ATOM    263  CA  GLU A  17       2.342 -19.448  -2.421  1.00  0.00           C  
ATOM    264  HA  GLU A  17       2.927 -20.344  -2.231  1.00  0.00           H  
ATOM    265  CB  GLU A  17       2.710 -18.444  -1.311  1.00  0.00           C  
ATOM    266  HB2 GLU A  17       3.705 -18.048  -1.519  1.00  0.00           H  
ATOM    267  HB3 GLU A  17       2.018 -17.603  -1.349  1.00  0.00           H  
ATOM    268  CG  GLU A  17       2.717 -19.017   0.122  1.00  0.00           C  
ATOM    269  HG2 GLU A  17       3.103 -18.250   0.796  1.00  0.00           H  
ATOM    270  HG3 GLU A  17       1.685 -19.217   0.413  1.00  0.00           H  
ATOM    271  CD  GLU A  17       3.550 -20.300   0.312  1.00  0.00           C  
ATOM    272  OE1 GLU A  17       4.590 -20.490  -0.363  1.00  0.00           O  
ATOM    273  OE2 GLU A  17       3.138 -21.213   1.063  1.00  0.00           O  
ATOM    274  C   GLU A  17       0.862 -19.902  -2.392  1.00  0.00           C  
ATOM    275  O   GLU A  17       0.477 -20.688  -1.526  1.00  0.00           O  
ATOM    276  N   GLN A  18       0.039 -19.537  -3.392  1.00  0.00           N  
ATOM    277  H   GLN A  18       0.407 -18.948  -4.134  1.00  0.00           H  
ATOM    278  CA  GLN A  18      -1.337 -20.060  -3.519  1.00  0.00           C  
ATOM    279  HA  GLN A  18      -1.823 -19.965  -2.546  1.00  0.00           H  
ATOM    280  CB  GLN A  18      -2.144 -19.237  -4.545  1.00  0.00           C  
ATOM    281  HB2 GLN A  18      -1.763 -19.441  -5.546  1.00  0.00           H  
ATOM    282  HB3 GLN A  18      -3.181 -19.572  -4.506  1.00  0.00           H  
ATOM    283  CG  GLN A  18      -2.128 -17.715  -4.323  1.00  0.00           C  
ATOM    284  HG2 GLN A  18      -1.167 -17.325  -4.657  1.00  0.00           H  
ATOM    285  HG3 GLN A  18      -2.898 -17.255  -4.943  1.00  0.00           H  
ATOM    286  CD  GLN A  18      -2.359 -17.313  -2.867  1.00  0.00           C  
ATOM    287  OE1 GLN A  18      -3.302 -17.739  -2.210  1.00  0.00           O  
ATOM    288  NE2 GLN A  18      -1.499 -16.483  -2.316  1.00  0.00           N  
ATOM    289 HE21 GLN A  18      -1.578 -16.341  -1.325  1.00  0.00           H  
ATOM    290 HE22 GLN A  18      -0.683 -16.184  -2.849  1.00  0.00           H  
ATOM    291  C   GLN A  18      -1.383 -21.558  -3.892  1.00  0.00           C  
ATOM    292  O   GLN A  18      -2.370 -22.244  -3.590  1.00  0.00           O  
ATOM    293  N   LYS A  19      -0.322 -22.072  -4.537  1.00  0.00           N  
ATOM    294  H   LYS A  19       0.457 -21.436  -4.689  1.00  0.00           H  
ATOM    295  CA  LYS A  19      -0.083 -23.492  -4.882  1.00  0.00           C  
ATOM    296  HA  LYS A  19       0.705 -23.501  -5.640  1.00  0.00           H  
ATOM    297  CB  LYS A  19       0.480 -24.268  -3.668  1.00  0.00           C  
ATOM    298  HB2 LYS A  19      -0.239 -24.256  -2.847  1.00  0.00           H  
ATOM    299  HB3 LYS A  19       0.691 -25.299  -3.953  1.00  0.00           H  
ATOM    300  CG  LYS A  19       1.787 -23.589  -3.233  1.00  0.00           C  
ATOM    301  HG2 LYS A  19       2.483 -23.586  -4.075  1.00  0.00           H  
ATOM    302  HG3 LYS A  19       1.543 -22.557  -3.003  1.00  0.00           H  
ATOM    303  CD  LYS A  19       2.511 -24.138  -2.001  1.00  0.00           C  
ATOM    304  HD2 LYS A  19       1.802 -24.353  -1.198  1.00  0.00           H  
ATOM    305  HD3 LYS A  19       3.092 -25.020  -2.267  1.00  0.00           H  
ATOM    306  CE  LYS A  19       3.428 -22.975  -1.612  1.00  0.00           C  
ATOM    307  HE2 LYS A  19       4.060 -22.692  -2.460  1.00  0.00           H  
ATOM    308  HE3 LYS A  19       2.778 -22.121  -1.403  1.00  0.00           H  
ATOM    309  NZ  LYS A  19       4.250 -23.181  -0.407  1.00  0.00           N  
ATOM    310  HZ1 LYS A  19       3.664 -23.257   0.418  1.00  0.00           H  
ATOM    311  HZ2 LYS A  19       4.688 -22.268  -0.226  1.00  0.00           H  
ATOM    312  HZ3 LYS A  19       4.948 -23.895  -0.503  1.00  0.00           H  
ATOM    313  C   LYS A  19      -1.291 -24.129  -5.575  1.00  0.00           C  
ATOM    314  O   LYS A  19      -1.868 -25.115  -5.116  1.00  0.00           O  
ATOM    315  N   THR A  20      -1.731 -23.462  -6.634  1.00  0.00           N  
ATOM    316  H   THR A  20      -1.185 -22.661  -6.925  1.00  0.00           H  
ATOM    317  CA  THR A  20      -2.829 -23.853  -7.521  1.00  0.00           C  
ATOM    318  HA  THR A  20      -3.523 -24.509  -6.997  1.00  0.00           H  
ATOM    319  CB  THR A  20      -3.582 -22.601  -8.001  1.00  0.00           C  
ATOM    320  HB  THR A  20      -4.319 -22.895  -8.748  1.00  0.00           H  
ATOM    321  CG2 THR A  20      -4.296 -21.840  -6.886  1.00  0.00           C  
ATOM    322 HG21 THR A  20      -5.047 -22.476  -6.419  1.00  0.00           H  
ATOM    323 HG22 THR A  20      -3.580 -21.508  -6.136  1.00  0.00           H  
ATOM    324 HG23 THR A  20      -4.788 -20.963  -7.310  1.00  0.00           H  
ATOM    325  OG1 THR A  20      -2.664 -21.716  -8.590  1.00  0.00           O  
ATOM    326  HG1 THR A  20      -1.987 -22.227  -9.061  1.00  0.00           H  
ATOM    327  C   THR A  20      -2.287 -24.577  -8.755  1.00  0.00           C  
ATOM    328  O   THR A  20      -1.328 -24.113  -9.362  1.00  0.00           O  
ATOM    329  N   LEU A  21      -2.986 -25.614  -9.224  1.00  0.00           N  
ATOM    330  H   LEU A  21      -3.786 -25.932  -8.701  1.00  0.00           H  
ATOM    331  CA  LEU A  21      -2.692 -26.314 -10.490  1.00  0.00           C  
ATOM    332  HA  LEU A  21      -1.665 -26.683 -10.459  1.00  0.00           H  
ATOM    333  CB  LEU A  21      -3.655 -27.513 -10.626  1.00  0.00           C  
ATOM    334  HB2 LEU A  21      -4.675 -27.129 -10.621  1.00  0.00           H  
ATOM    335  HB3 LEU A  21      -3.489 -27.987 -11.595  1.00  0.00           H  
ATOM    336  CG  LEU A  21      -3.521 -28.589  -9.529  1.00  0.00           C  
ATOM    337  HG  LEU A  21      -3.548 -28.123  -8.544  1.00  0.00           H  
ATOM    338  CD1 LEU A  21      -4.692 -29.569  -9.615  1.00  0.00           C  
ATOM    339 HD11 LEU A  21      -4.701 -30.054 -10.592  1.00  0.00           H  
ATOM    340 HD12 LEU A  21      -4.596 -30.329  -8.840  1.00  0.00           H  
ATOM    341 HD13 LEU A  21      -5.633 -29.039  -9.466  1.00  0.00           H  
ATOM    342  CD2 LEU A  21      -2.228 -29.390  -9.665  1.00  0.00           C  
ATOM    343 HD21 LEU A  21      -2.184 -30.166  -8.901  1.00  0.00           H  
ATOM    344 HD22 LEU A  21      -2.168 -29.854 -10.650  1.00  0.00           H  
ATOM    345 HD23 LEU A  21      -1.362 -28.739  -9.538  1.00  0.00           H  
ATOM    346  C   LEU A  21      -2.782 -25.404 -11.738  1.00  0.00           C  
ATOM    347  O   LEU A  21      -2.437 -25.810 -12.840  1.00  0.00           O  
ATOM    348  N   CYS A  22      -3.247 -24.164 -11.584  1.00  0.00           N  
ATOM    349  H   CYS A  22      -3.544 -23.875 -10.671  1.00  0.00           H  
ATOM    350  CA  CYS A  22      -3.310 -23.165 -12.642  1.00  0.00           C  
ATOM    351  HA  CYS A  22      -3.864 -23.586 -13.482  1.00  0.00           H  
ATOM    352  CB  CYS A  22      -4.083 -21.955 -12.100  1.00  0.00           C  
ATOM    353  HB2 CYS A  22      -3.505 -21.487 -11.301  1.00  0.00           H  
ATOM    354  HB3 CYS A  22      -4.241 -21.221 -12.892  1.00  0.00           H  
ATOM    355  SG  CYS A  22      -5.682 -22.507 -11.430  1.00  0.00           S  
ATOM    356  HG  CYS A  22      -6.389 -22.491 -12.567  1.00  0.00           H  
ATOM    357  C   CYS A  22      -1.933 -22.749 -13.183  1.00  0.00           C  
ATOM    358  O   CYS A  22      -1.879 -22.285 -14.319  1.00  0.00           O  
ATOM    359  N   THR A  23      -0.834 -22.900 -12.430  1.00  0.00           N  
ATOM    360  H   THR A  23      -0.888 -23.327 -11.511  1.00  0.00           H  
ATOM    361  CA  THR A  23       0.506 -22.530 -12.921  1.00  0.00           C  
ATOM    362  HA  THR A  23       0.383 -21.671 -13.573  1.00  0.00           H  
ATOM    363  CB  THR A  23       1.439 -22.053 -11.804  1.00  0.00           C  
ATOM    364  HB  THR A  23       2.398 -21.807 -12.260  1.00  0.00           H  
ATOM    365  CG2 THR A  23       0.913 -20.794 -11.108  1.00  0.00           C  
ATOM    366 HG21 THR A  23      -0.043 -20.994 -10.625  1.00  0.00           H  
ATOM    367 HG22 THR A  23       1.636 -20.476 -10.357  1.00  0.00           H  
ATOM    368 HG23 THR A  23       0.799 -19.996 -11.839  1.00  0.00           H  
ATOM    369  OG1 THR A  23       1.640 -23.032 -10.824  1.00  0.00           O  
ATOM    370  HG1 THR A  23       2.549 -22.841 -10.494  1.00  0.00           H  
ATOM    371  C   THR A  23       1.160 -23.610 -13.796  1.00  0.00           C  
ATOM    372  O   THR A  23       2.036 -23.285 -14.598  1.00  0.00           O  
ATOM    373  N   GLU A  24       0.651 -24.851 -13.778  1.00  0.00           N  
ATOM    374  H   GLU A  24      -0.023 -25.091 -13.065  1.00  0.00           H  
ATOM    375  CA  GLU A  24       0.979 -25.884 -14.778  1.00  0.00           C  
ATOM    376  HA  GLU A  24       2.059 -26.026 -14.827  1.00  0.00           H  
ATOM    377  CB  GLU A  24       0.310 -27.216 -14.393  1.00  0.00           C  
ATOM    378  HB2 GLU A  24      -0.761 -27.048 -14.286  1.00  0.00           H  
ATOM    379  HB3 GLU A  24       0.432 -27.931 -15.210  1.00  0.00           H  
ATOM    380  CG  GLU A  24       0.834 -27.852 -13.095  1.00  0.00           C  
ATOM    381  HG2 GLU A  24       0.723 -27.135 -12.279  1.00  0.00           H  
ATOM    382  HG3 GLU A  24       0.196 -28.709 -12.867  1.00  0.00           H  
ATOM    383  CD  GLU A  24       2.293 -28.334 -13.176  1.00  0.00           C  
ATOM    384  OE1 GLU A  24       2.841 -28.631 -12.092  1.00  0.00           O  
ATOM    385  OE2 GLU A  24       2.841 -28.423 -14.301  1.00  0.00           O  
ATOM    386  C   GLU A  24       0.489 -25.510 -16.185  1.00  0.00           C  
ATOM    387  O   GLU A  24       1.009 -25.991 -17.191  1.00  0.00           O  
ATOM    388  N   LEU A  25      -0.541 -24.662 -16.284  1.00  0.00           N  
ATOM    389  H   LEU A  25      -0.883 -24.230 -15.439  1.00  0.00           H  
ATOM    390  CA  LEU A  25      -1.178 -24.342 -17.559  1.00  0.00           C  
ATOM    391  HA  LEU A  25      -1.395 -25.286 -18.057  1.00  0.00           H  
ATOM    392  CB  LEU A  25      -2.506 -23.595 -17.338  1.00  0.00           C  
ATOM    393  HB2 LEU A  25      -2.291 -22.658 -16.825  1.00  0.00           H  
ATOM    394  HB3 LEU A  25      -2.928 -23.349 -18.311  1.00  0.00           H  
ATOM    395  CG  LEU A  25      -3.553 -24.382 -16.525  1.00  0.00           C  
ATOM    396  HG  LEU A  25      -3.162 -24.615 -15.538  1.00  0.00           H  
ATOM    397  CD1 LEU A  25      -4.812 -23.530 -16.360  1.00  0.00           C  
ATOM    398 HD11 LEU A  25      -5.243 -23.317 -17.335  1.00  0.00           H  
ATOM    399 HD12 LEU A  25      -5.536 -24.066 -15.746  1.00  0.00           H  
ATOM    400 HD13 LEU A  25      -4.555 -22.596 -15.859  1.00  0.00           H  
ATOM    401  CD2 LEU A  25      -3.977 -25.684 -17.214  1.00  0.00           C  
ATOM    402 HD21 LEU A  25      -4.321 -25.479 -18.227  1.00  0.00           H  
ATOM    403 HD22 LEU A  25      -3.137 -26.376 -17.247  1.00  0.00           H  
ATOM    404 HD23 LEU A  25      -4.775 -26.159 -16.645  1.00  0.00           H  
ATOM    405  C   LEU A  25      -0.242 -23.566 -18.495  1.00  0.00           C  
ATOM    406  O   LEU A  25       0.471 -22.644 -18.092  1.00  0.00           O  
ATOM    407  N   THR A  26      -0.284 -23.930 -19.776  1.00  0.00           N  
ATOM    408  H   THR A  26      -0.835 -24.731 -20.051  1.00  0.00           H  
ATOM    409  CA  THR A  26       0.499 -23.284 -20.828  1.00  0.00           C  
ATOM    410  HA  THR A  26       1.527 -23.251 -20.474  1.00  0.00           H  
ATOM    411  CB  THR A  26       0.468 -24.087 -22.149  1.00  0.00           C  
ATOM    412  HB  THR A  26       0.063 -23.466 -22.950  1.00  0.00           H  
ATOM    413  CG2 THR A  26       1.868 -24.550 -22.537  1.00  0.00           C  
ATOM    414 HG21 THR A  26       2.261 -25.216 -21.767  1.00  0.00           H  
ATOM    415 HG22 THR A  26       1.829 -25.076 -23.491  1.00  0.00           H  
ATOM    416 HG23 THR A  26       2.523 -23.687 -22.637  1.00  0.00           H  
ATOM    417  OG1 THR A  26      -0.307 -25.267 -22.070  1.00  0.00           O  
ATOM    418  HG1 THR A  26      -0.280 -25.669 -22.941  1.00  0.00           H  
ATOM    419  C   THR A  26       0.059 -21.840 -21.093  1.00  0.00           C  
ATOM    420  O   THR A  26      -1.132 -21.526 -21.154  1.00  0.00           O  
ATOM    421  N   VAL A  27       1.052 -20.979 -21.329  1.00  0.00           N  
ATOM    422  H   VAL A  27       1.999 -21.325 -21.201  1.00  0.00           H  
ATOM    423  CA  VAL A  27       0.938 -19.617 -21.870  1.00  0.00           C  
ATOM    424  HA  VAL A  27      -0.047 -19.503 -22.323  1.00  0.00           H  
ATOM    425  CB  VAL A  27       1.078 -18.545 -20.765  1.00  0.00           C  
ATOM    426  HB  VAL A  27       1.081 -17.570 -21.252  1.00  0.00           H  
ATOM    427  CG1 VAL A  27      -0.119 -18.554 -19.812  1.00  0.00           C  
ATOM    428 HG11 VAL A  27      -0.140 -19.485 -19.242  1.00  0.00           H  
ATOM    429 HG12 VAL A  27      -0.049 -17.716 -19.119  1.00  0.00           H  
ATOM    430 HG13 VAL A  27      -1.043 -18.468 -20.383  1.00  0.00           H  
ATOM    431  CG2 VAL A  27       2.379 -18.664 -19.961  1.00  0.00           C  
ATOM    432 HG21 VAL A  27       3.238 -18.634 -20.629  1.00  0.00           H  
ATOM    433 HG22 VAL A  27       2.454 -17.833 -19.260  1.00  0.00           H  
ATOM    434 HG23 VAL A  27       2.394 -19.602 -19.403  1.00  0.00           H  
ATOM    435  C   VAL A  27       1.974 -19.404 -22.984  1.00  0.00           C  
ATOM    436  O   VAL A  27       2.912 -20.189 -23.139  1.00  0.00           O  
ATOM    437  N   THR A  28       1.814 -18.342 -23.780  1.00  0.00           N  
ATOM    438  H   THR A  28       1.065 -17.703 -23.572  1.00  0.00           H  
ATOM    439  CA  THR A  28       2.787 -17.972 -24.824  1.00  0.00           C  
ATOM    440  HA  THR A  28       2.960 -18.837 -25.462  1.00  0.00           H  
ATOM    441  CB  THR A  28       2.259 -16.837 -25.710  1.00  0.00           C  
ATOM    442  HB  THR A  28       2.014 -15.968 -25.096  1.00  0.00           H  
ATOM    443  CG2 THR A  28       3.241 -16.417 -26.804  1.00  0.00           C  
ATOM    444 HG21 THR A  28       3.543 -17.292 -27.380  1.00  0.00           H  
ATOM    445 HG22 THR A  28       2.758 -15.698 -27.468  1.00  0.00           H  
ATOM    446 HG23 THR A  28       4.122 -15.948 -26.367  1.00  0.00           H  
ATOM    447  OG1 THR A  28       1.096 -17.283 -26.366  1.00  0.00           O  
ATOM    448  HG1 THR A  28       0.385 -17.335 -25.724  1.00  0.00           H  
ATOM    449  C   THR A  28       4.122 -17.565 -24.204  1.00  0.00           C  
ATOM    450  O   THR A  28       4.168 -16.684 -23.348  1.00  0.00           O  
ATOM    451  N   ASP A  29       5.217 -18.166 -24.662  1.00  0.00           N  
ATOM    452  H   ASP A  29       5.119 -18.803 -25.447  1.00  0.00           H  
ATOM    453  CA  ASP A  29       6.577 -17.890 -24.199  1.00  0.00           C  
ATOM    454  HA  ASP A  29       6.540 -17.679 -23.129  1.00  0.00           H  
ATOM    455  CB  ASP A  29       7.452 -19.143 -24.383  1.00  0.00           C  
ATOM    456  HB2 ASP A  29       6.954 -19.985 -23.901  1.00  0.00           H  
ATOM    457  HB3 ASP A  29       7.545 -19.370 -25.444  1.00  0.00           H  
ATOM    458  CG  ASP A  29       8.851 -18.999 -23.767  1.00  0.00           C  
ATOM    459  OD1 ASP A  29       9.114 -17.980 -23.081  1.00  0.00           O  
ATOM    460  OD2 ASP A  29       9.655 -19.953 -23.907  1.00  0.00           O  
ATOM    461  C   ASP A  29       7.151 -16.645 -24.895  1.00  0.00           C  
ATOM    462  O   ASP A  29       7.943 -16.731 -25.837  1.00  0.00           O  
ATOM    463  N   ILE A  30       6.731 -15.462 -24.435  1.00  0.00           N  
ATOM    464  H   ILE A  30       6.006 -15.466 -23.727  1.00  0.00           H  
ATOM    465  CA  ILE A  30       7.234 -14.171 -24.942  1.00  0.00           C  
ATOM    466  HA  ILE A  30       7.149 -14.199 -26.028  1.00  0.00           H  
ATOM    467  CB  ILE A  30       6.369 -12.990 -24.445  1.00  0.00           C  
ATOM    468  HB  ILE A  30       6.701 -12.096 -24.979  1.00  0.00           H  
ATOM    469  CG2 ILE A  30       4.902 -13.208 -24.848  1.00  0.00           C  
ATOM    470 HG21 ILE A  30       4.321 -12.314 -24.623  1.00  0.00           H  
ATOM    471 HG22 ILE A  30       4.836 -13.416 -25.915  1.00  0.00           H  
ATOM    472 HG23 ILE A  30       4.485 -14.050 -24.298  1.00  0.00           H  
ATOM    473  CG1 ILE A  30       6.482 -12.724 -22.924  1.00  0.00           C  
ATOM    474 HG12 ILE A  30       5.491 -12.531 -22.510  1.00  0.00           H  
ATOM    475 HG13 ILE A  30       6.888 -13.597 -22.413  1.00  0.00           H  
ATOM    476  CD1 ILE A  30       7.355 -11.507 -22.599  1.00  0.00           C  
ATOM    477 HD11 ILE A  30       8.380 -11.676 -22.927  1.00  0.00           H  
ATOM    478 HD12 ILE A  30       6.959 -10.623 -23.093  1.00  0.00           H  
ATOM    479 HD13 ILE A  30       7.347 -11.337 -21.524  1.00  0.00           H  
ATOM    480  C   ILE A  30       8.726 -13.925 -24.656  1.00  0.00           C  
ATOM    481  O   ILE A  30       9.272 -12.959 -25.183  1.00  0.00           O  
ATOM    482  N   PHE A  31       9.380 -14.775 -23.854  1.00  0.00           N  
ATOM    483  H   PHE A  31       8.875 -15.577 -23.499  1.00  0.00           H  
ATOM    484  CA  PHE A  31      10.804 -14.692 -23.511  1.00  0.00           C  
ATOM    485  HA  PHE A  31      11.120 -13.652 -23.592  1.00  0.00           H  
ATOM    486  CB  PHE A  31      10.996 -15.130 -22.049  1.00  0.00           C  
ATOM    487  HB2 PHE A  31      10.825 -16.205 -21.983  1.00  0.00           H  
ATOM    488  HB3 PHE A  31      12.034 -14.949 -21.762  1.00  0.00           H  
ATOM    489  CG  PHE A  31      10.099 -14.420 -21.051  1.00  0.00           C  
ATOM    490  CD1 PHE A  31      10.244 -13.036 -20.838  1.00  0.00           C  
ATOM    491  HD1 PHE A  31      10.996 -12.480 -21.381  1.00  0.00           H  
ATOM    492  CE1 PHE A  31       9.409 -12.369 -19.924  1.00  0.00           C  
ATOM    493  HE1 PHE A  31       9.519 -11.305 -19.773  1.00  0.00           H  
ATOM    494  CZ  PHE A  31       8.427 -13.084 -19.218  1.00  0.00           C  
ATOM    495  HZ  PHE A  31       7.778 -12.574 -18.521  1.00  0.00           H  
ATOM    496  CE2 PHE A  31       8.282 -14.465 -19.426  1.00  0.00           C  
ATOM    497  HE2 PHE A  31       7.526 -15.011 -18.880  1.00  0.00           H  
ATOM    498  CD2 PHE A  31       9.110 -15.134 -20.345  1.00  0.00           C  
ATOM    499  HD2 PHE A  31       8.980 -16.193 -20.512  1.00  0.00           H  
ATOM    500  C   PHE A  31      11.724 -15.493 -24.453  1.00  0.00           C  
ATOM    501  O   PHE A  31      12.944 -15.454 -24.284  1.00  0.00           O  
ATOM    502  N   ALA A  32      11.176 -16.215 -25.440  1.00  0.00           N  
ATOM    503  H   ALA A  32      10.167 -16.241 -25.523  1.00  0.00           H  
ATOM    504  CA  ALA A  32      11.980 -16.930 -26.429  1.00  0.00           C  
ATOM    505  HA  ALA A  32      12.606 -17.651 -25.898  1.00  0.00           H  
ATOM    506  CB  ALA A  32      11.047 -17.705 -27.369  1.00  0.00           C  
ATOM    507  HB1 ALA A  32      10.389 -17.013 -27.895  1.00  0.00           H  
ATOM    508  HB2 ALA A  32      11.633 -18.265 -28.098  1.00  0.00           H  
ATOM    509  HB3 ALA A  32      10.440 -18.405 -26.791  1.00  0.00           H  
ATOM    510  C   ALA A  32      12.902 -15.970 -27.210  1.00  0.00           C  
ATOM    511  O   ALA A  32      12.496 -14.879 -27.614  1.00  0.00           O  
ATOM    512  N   ALA A  33      14.139 -16.394 -27.494  1.00  0.00           N  
ATOM    513  H   ALA A  33      14.437 -17.278 -27.115  1.00  0.00           H  
ATOM    514  CA  ALA A  33      15.142 -15.546 -28.152  1.00  0.00           C  
ATOM    515  HA  ALA A  33      15.330 -14.680 -27.513  1.00  0.00           H  
ATOM    516  CB  ALA A  33      16.448 -16.340 -28.279  1.00  0.00           C  
ATOM    517  HB1 ALA A  33      17.213 -15.707 -28.731  1.00  0.00           H  
ATOM    518  HB2 ALA A  33      16.793 -16.650 -27.292  1.00  0.00           H  
ATOM    519  HB3 ALA A  33      16.300 -17.219 -28.907  1.00  0.00           H  
ATOM    520  C   ALA A  33      14.681 -15.008 -29.522  1.00  0.00           C  
ATOM    521  O   ALA A  33      14.952 -13.858 -29.856  1.00  0.00           O  
ATOM    522  N   SER A  34      13.900 -15.789 -30.278  1.00  0.00           N  
ATOM    523  H   SER A  34      13.646 -16.694 -29.913  1.00  0.00           H  
ATOM    524  CA  SER A  34      13.269 -15.394 -31.551  1.00  0.00           C  
ATOM    525  HA  SER A  34      14.037 -14.956 -32.188  1.00  0.00           H  
ATOM    526  CB  SER A  34      12.730 -16.649 -32.244  1.00  0.00           C  
ATOM    527  HB2 SER A  34      12.281 -16.380 -33.202  1.00  0.00           H  
ATOM    528  HB3 SER A  34      13.554 -17.342 -32.423  1.00  0.00           H  
ATOM    529  OG  SER A  34      11.762 -17.266 -31.413  1.00  0.00           O  
ATOM    530  HG  SER A  34      11.486 -18.100 -31.812  1.00  0.00           H  
ATOM    531  C   SER A  34      12.153 -14.339 -31.416  1.00  0.00           C  
ATOM    532  O   SER A  34      11.484 -14.022 -32.402  1.00  0.00           O  
ATOM    533  N   LYS A  35      11.939 -13.799 -30.210  1.00  0.00           N  
ATOM    534  H   LYS A  35      12.446 -14.199 -29.427  1.00  0.00           H  
ATOM    535  CA  LYS A  35      11.017 -12.698 -29.896  1.00  0.00           C  
ATOM    536  HA  LYS A  35      10.670 -12.250 -30.825  1.00  0.00           H  
ATOM    537  CB  LYS A  35       9.802 -13.242 -29.105  1.00  0.00           C  
ATOM    538  HB2 LYS A  35      10.143 -13.565 -28.119  1.00  0.00           H  
ATOM    539  HB3 LYS A  35       9.081 -12.438 -28.958  1.00  0.00           H  
ATOM    540  CG  LYS A  35       9.079 -14.426 -29.769  1.00  0.00           C  
ATOM    541  HG2 LYS A  35       9.785 -15.247 -29.903  1.00  0.00           H  
ATOM    542  HG3 LYS A  35       8.294 -14.783 -29.100  1.00  0.00           H  
ATOM    543  CD  LYS A  35       8.441 -14.058 -31.118  1.00  0.00           C  
ATOM    544  HD2 LYS A  35       7.465 -13.605 -30.946  1.00  0.00           H  
ATOM    545  HD3 LYS A  35       9.063 -13.349 -31.661  1.00  0.00           H  
ATOM    546  CE  LYS A  35       8.305 -15.317 -31.968  1.00  0.00           C  
ATOM    547  HE2 LYS A  35       9.295 -15.768 -32.088  1.00  0.00           H  
ATOM    548  HE3 LYS A  35       7.669 -16.034 -31.444  1.00  0.00           H  
ATOM    549  NZ  LYS A  35       7.724 -15.013 -33.292  1.00  0.00           N  
ATOM    550  HZ1 LYS A  35       6.787 -14.629 -33.182  1.00  0.00           H  
ATOM    551  HZ2 LYS A  35       8.315 -14.387 -33.818  1.00  0.00           H  
ATOM    552  HZ3 LYS A  35       7.594 -15.892 -33.793  1.00  0.00           H  
ATOM    553  C   LYS A  35      11.690 -11.543 -29.142  1.00  0.00           C  
ATOM    554  O   LYS A  35      10.992 -10.583 -28.825  1.00  0.00           O  
ATOM    555  N   ASN A  36      12.993 -11.612 -28.854  1.00  0.00           N  
ATOM    556  H   ASN A  36      13.519 -12.395 -29.214  1.00  0.00           H  
ATOM    557  CA  ASN A  36      13.705 -10.647 -28.007  1.00  0.00           C  
ATOM    558  HA  ASN A  36      13.291 -10.725 -26.999  1.00  0.00           H  
ATOM    559  CB  ASN A  36      15.185 -11.075 -27.955  1.00  0.00           C  
ATOM    560  HB2 ASN A  36      15.247 -12.130 -27.693  1.00  0.00           H  
ATOM    561  HB3 ASN A  36      15.627 -10.938 -28.940  1.00  0.00           H  
ATOM    562  CG  ASN A  36      16.001 -10.304 -26.932  1.00  0.00           C  
ATOM    563  OD1 ASN A  36      15.490  -9.722 -25.996  1.00  0.00           O  
ATOM    564  ND2 ASN A  36      17.305 -10.273 -27.072  1.00  0.00           N  
ATOM    565 HD21 ASN A  36      17.806  -9.741 -26.383  1.00  0.00           H  
ATOM    566 HD22 ASN A  36      17.753 -10.740 -27.838  1.00  0.00           H  
ATOM    567  C   ASN A  36      13.526  -9.179 -28.468  1.00  0.00           C  
ATOM    568  O   ASN A  36      13.480  -8.906 -29.667  1.00  0.00           O  
ATOM    569  N   THR A  37      13.409  -8.245 -27.517  1.00  0.00           N  
ATOM    570  H   THR A  37      13.614  -8.505 -26.557  1.00  0.00           H  
ATOM    571  CA  THR A  37      13.074  -6.828 -27.750  1.00  0.00           C  
ATOM    572  HA  THR A  37      13.676  -6.466 -28.582  1.00  0.00           H  
ATOM    573  CB  THR A  37      11.591  -6.686 -28.158  1.00  0.00           C  
ATOM    574  HB  THR A  37      11.365  -7.401 -28.950  1.00  0.00           H  
ATOM    575  CG2 THR A  37      10.624  -6.922 -26.997  1.00  0.00           C  
ATOM    576 HG21 THR A  37       9.602  -6.893 -27.354  1.00  0.00           H  
ATOM    577 HG22 THR A  37      10.812  -7.897 -26.550  1.00  0.00           H  
ATOM    578 HG23 THR A  37      10.737  -6.145 -26.245  1.00  0.00           H  
ATOM    579  OG1 THR A  37      11.380  -5.388 -28.666  1.00  0.00           O  
ATOM    580  HG1 THR A  37      10.401  -5.228 -28.722  1.00  0.00           H  
ATOM    581  C   THR A  37      13.407  -5.954 -26.523  1.00  0.00           C  
ATOM    582  O   THR A  37      13.929  -6.433 -25.519  1.00  0.00           O  
ATOM    583  N   THR A  38      13.111  -4.655 -26.593  1.00  0.00           N  
ATOM    584  H   THR A  38      12.594  -4.368 -27.418  1.00  0.00           H  
ATOM    585  CA  THR A  38      13.296  -3.688 -25.501  1.00  0.00           C  
ATOM    586  HA  THR A  38      14.338  -3.761 -25.189  1.00  0.00           H  
ATOM    587  CB  THR A  38      13.082  -2.256 -26.021  1.00  0.00           C  
ATOM    588  HB  THR A  38      13.818  -2.067 -26.804  1.00  0.00           H  
ATOM    589  CG2 THR A  38      11.689  -1.990 -26.593  1.00  0.00           C  
ATOM    590 HG21 THR A  38      11.512  -2.630 -27.458  1.00  0.00           H  
ATOM    591 HG22 THR A  38      10.927  -2.189 -25.842  1.00  0.00           H  
ATOM    592 HG23 THR A  38      11.616  -0.952 -26.918  1.00  0.00           H  
ATOM    593  OG1 THR A  38      13.285  -1.313 -24.994  1.00  0.00           O  
ATOM    594  HG1 THR A  38      13.538  -0.489 -25.420  1.00  0.00           H  
ATOM    595  C   THR A  38      12.445  -3.987 -24.254  1.00  0.00           C  
ATOM    596  O   THR A  38      11.353  -4.557 -24.321  1.00  0.00           O  
ATOM    597  N   GLU A  39      12.939  -3.555 -23.090  1.00  0.00           N  
ATOM    598  H   GLU A  39      13.816  -3.056 -23.125  1.00  0.00           H  
ATOM    599  CA  GLU A  39      12.362  -3.802 -21.762  1.00  0.00           C  
ATOM    600  HA  GLU A  39      12.436  -4.865 -21.523  1.00  0.00           H  
ATOM    601  CB  GLU A  39      13.141  -2.996 -20.709  1.00  0.00           C  
ATOM    602  HB2 GLU A  39      13.091  -1.938 -20.977  1.00  0.00           H  
ATOM    603  HB3 GLU A  39      12.656  -3.126 -19.743  1.00  0.00           H  
ATOM    604  CG  GLU A  39      14.614  -3.396 -20.568  1.00  0.00           C  
ATOM    605  HG2 GLU A  39      14.662  -4.456 -20.304  1.00  0.00           H  
ATOM    606  HG3 GLU A  39      15.124  -3.258 -21.523  1.00  0.00           H  
ATOM    607  CD  GLU A  39      15.333  -2.565 -19.494  1.00  0.00           C  
ATOM    608  OE1 GLU A  39      14.918  -1.425 -19.176  1.00  0.00           O  
ATOM    609  OE2 GLU A  39      16.328  -3.056 -18.913  1.00  0.00           O  
ATOM    610  C   GLU A  39      10.886  -3.400 -21.671  1.00  0.00           C  
ATOM    611  O   GLU A  39      10.044  -4.206 -21.285  1.00  0.00           O  
ATOM    612  N   LYS A  40      10.556  -2.162 -22.061  1.00  0.00           N  
ATOM    613  H   LYS A  40      11.303  -1.580 -22.416  1.00  0.00           H  
ATOM    614  CA  LYS A  40       9.200  -1.600 -21.923  1.00  0.00           C  
ATOM    615  HA  LYS A  40       8.886  -1.699 -20.883  1.00  0.00           H  
ATOM    616  CB  LYS A  40       9.211  -0.113 -22.312  1.00  0.00           C  
ATOM    617  HB2 LYS A  40       9.779   0.032 -23.233  1.00  0.00           H  
ATOM    618  HB3 LYS A  40       8.182   0.206 -22.488  1.00  0.00           H  
ATOM    619  CG  LYS A  40       9.797   0.747 -21.183  1.00  0.00           C  
ATOM    620  HG2 LYS A  40       9.225   0.540 -20.284  1.00  0.00           H  
ATOM    621  HG3 LYS A  40      10.837   0.473 -21.001  1.00  0.00           H  
ATOM    622  CD  LYS A  40       9.714   2.247 -21.515  1.00  0.00           C  
ATOM    623  HD2 LYS A  40      10.535   2.498 -22.188  1.00  0.00           H  
ATOM    624  HD3 LYS A  40       8.779   2.459 -22.038  1.00  0.00           H  
ATOM    625  CE  LYS A  40       9.792   3.143 -20.269  1.00  0.00           C  
ATOM    626  HE2 LYS A  40      10.692   2.895 -19.699  1.00  0.00           H  
ATOM    627  HE3 LYS A  40       9.875   4.181 -20.605  1.00  0.00           H  
ATOM    628  NZ  LYS A  40       8.588   2.996 -19.412  1.00  0.00           N  
ATOM    629  HZ1 LYS A  40       8.497   3.738 -18.733  1.00  0.00           H  
ATOM    630  HZ2 LYS A  40       7.748   2.940 -19.984  1.00  0.00           H  
ATOM    631  HZ3 LYS A  40       8.615   2.112 -18.902  1.00  0.00           H  
ATOM    632  C   LYS A  40       8.156  -2.363 -22.737  1.00  0.00           C  
ATOM    633  O   LYS A  40       7.046  -2.585 -22.254  1.00  0.00           O  
ATOM    634  N   GLU A  41       8.531  -2.795 -23.941  1.00  0.00           N  
ATOM    635  H   GLU A  41       9.481  -2.630 -24.236  1.00  0.00           H  
ATOM    636  CA  GLU A  41       7.689  -3.665 -24.760  1.00  0.00           C  
ATOM    637  HA  GLU A  41       6.678  -3.255 -24.774  1.00  0.00           H  
ATOM    638  CB  GLU A  41       8.202  -3.700 -26.206  1.00  0.00           C  
ATOM    639  HB2 GLU A  41       8.453  -2.692 -26.540  1.00  0.00           H  
ATOM    640  HB3 GLU A  41       9.100  -4.315 -26.240  1.00  0.00           H  
ATOM    641  CG  GLU A  41       7.112  -4.264 -27.134  1.00  0.00           C  
ATOM    642  HG2 GLU A  41       6.562  -5.041 -26.602  1.00  0.00           H  
ATOM    643  HG3 GLU A  41       6.403  -3.466 -27.366  1.00  0.00           H  
ATOM    644  CD  GLU A  41       7.629  -4.896 -28.428  1.00  0.00           C  
ATOM    645  OE1 GLU A  41       6.807  -5.525 -29.130  1.00  0.00           O  
ATOM    646  OE2 GLU A  41       8.850  -4.901 -28.690  1.00  0.00           O  
ATOM    647  C   GLU A  41       7.602  -5.075 -24.156  1.00  0.00           C  
ATOM    648  O   GLU A  41       6.505  -5.601 -24.014  1.00  0.00           O  
ATOM    649  N   THR A  42       8.721  -5.650 -23.705  1.00  0.00           N  
ATOM    650  H   THR A  42       9.603  -5.169 -23.853  1.00  0.00           H  
ATOM    651  CA  THR A  42       8.758  -6.965 -23.039  1.00  0.00           C  
ATOM    652  HA  THR A  42       8.395  -7.717 -23.738  1.00  0.00           H  
ATOM    653  CB  THR A  42      10.200  -7.342 -22.667  1.00  0.00           C  
ATOM    654  HB  THR A  42      10.639  -6.574 -22.033  1.00  0.00           H  
ATOM    655  CG2 THR A  42      10.315  -8.692 -21.958  1.00  0.00           C  
ATOM    656 HG21 THR A  42       9.829  -8.656 -20.983  1.00  0.00           H  
ATOM    657 HG22 THR A  42       9.859  -9.472 -22.569  1.00  0.00           H  
ATOM    658 HG23 THR A  42      11.369  -8.932 -21.811  1.00  0.00           H  
ATOM    659  OG1 THR A  42      10.959  -7.458 -23.840  1.00  0.00           O  
ATOM    660  HG1 THR A  42      11.196  -6.569 -24.139  1.00  0.00           H  
ATOM    661  C   THR A  42       7.847  -7.016 -21.807  1.00  0.00           C  
ATOM    662  O   THR A  42       7.045  -7.940 -21.671  1.00  0.00           O  
ATOM    663  N   PHE A  43       7.897  -5.999 -20.939  1.00  0.00           N  
ATOM    664  H   PHE A  43       8.596  -5.276 -21.092  1.00  0.00           H  
ATOM    665  CA  PHE A  43       7.001  -5.858 -19.785  1.00  0.00           C  
ATOM    666  HA  PHE A  43       7.071  -6.750 -19.163  1.00  0.00           H  
ATOM    667  CB  PHE A  43       7.421  -4.635 -18.948  1.00  0.00           C  
ATOM    668  HB2 PHE A  43       7.261  -3.745 -19.560  1.00  0.00           H  
ATOM    669  HB3 PHE A  43       6.747  -4.563 -18.093  1.00  0.00           H  
ATOM    670  CG  PHE A  43       8.850  -4.585 -18.419  1.00  0.00           C  
ATOM    671  CD1 PHE A  43       9.632  -5.747 -18.239  1.00  0.00           C  
ATOM    672  HD1 PHE A  43       9.239  -6.722 -18.481  1.00  0.00           H  
ATOM    673  CE1 PHE A  43      10.949  -5.646 -17.753  1.00  0.00           C  
ATOM    674  HE1 PHE A  43      11.551  -6.534 -17.628  1.00  0.00           H  
ATOM    675  CZ  PHE A  43      11.485  -4.391 -17.419  1.00  0.00           C  
ATOM    676  HZ  PHE A  43      12.496  -4.315 -17.045  1.00  0.00           H  
ATOM    677  CE2 PHE A  43      10.706  -3.233 -17.581  1.00  0.00           C  
ATOM    678  HE2 PHE A  43      11.115  -2.266 -17.324  1.00  0.00           H  
ATOM    679  CD2 PHE A  43       9.400  -3.330 -18.090  1.00  0.00           C  
ATOM    680  HD2 PHE A  43       8.814  -2.433 -18.232  1.00  0.00           H  
ATOM    681  C   PHE A  43       5.531  -5.729 -20.220  1.00  0.00           C  
ATOM    682  O   PHE A  43       4.652  -6.329 -19.605  1.00  0.00           O  
ATOM    683  N   CYS A  44       5.260  -4.992 -21.301  1.00  0.00           N  
ATOM    684  H   CYS A  44       6.024  -4.515 -21.768  1.00  0.00           H  
ATOM    685  CA  CYS A  44       3.918  -4.860 -21.865  1.00  0.00           C  
ATOM    686  HA  CYS A  44       3.235  -4.567 -21.065  1.00  0.00           H  
ATOM    687  CB  CYS A  44       3.943  -3.743 -22.913  1.00  0.00           C  
ATOM    688  HB2 CYS A  44       4.452  -2.868 -22.509  1.00  0.00           H  
ATOM    689  HB3 CYS A  44       4.483  -4.079 -23.799  1.00  0.00           H  
ATOM    690  SG  CYS A  44       2.245  -3.306 -23.369  1.00  0.00           S  
ATOM    691  HG  CYS A  44       1.961  -2.553 -22.293  1.00  0.00           H  
ATOM    692  C   CYS A  44       3.390  -6.185 -22.449  1.00  0.00           C  
ATOM    693  O   CYS A  44       2.246  -6.552 -22.189  1.00  0.00           O  
ATOM    694  N   ARG A  45       4.220  -6.949 -23.171  1.00  0.00           N  
ATOM    695  H   ARG A  45       5.147  -6.576 -23.361  1.00  0.00           H  
ATOM    696  CA  ARG A  45       3.917  -8.303 -23.673  1.00  0.00           C  
ATOM    697  HA  ARG A  45       3.014  -8.286 -24.287  1.00  0.00           H  
ATOM    698  CB  ARG A  45       5.091  -8.811 -24.524  1.00  0.00           C  
ATOM    699  HB2 ARG A  45       6.011  -8.701 -23.949  1.00  0.00           H  
ATOM    700  HB3 ARG A  45       4.944  -9.874 -24.722  1.00  0.00           H  
ATOM    701  CG  ARG A  45       5.270  -8.104 -25.876  1.00  0.00           C  
ATOM    702  HG2 ARG A  45       4.439  -8.355 -26.534  1.00  0.00           H  
ATOM    703  HG3 ARG A  45       5.307  -7.026 -25.738  1.00  0.00           H  
ATOM    704  CD  ARG A  45       6.589  -8.583 -26.489  1.00  0.00           C  
ATOM    705  HD2 ARG A  45       7.405  -8.267 -25.837  1.00  0.00           H  
ATOM    706  HD3 ARG A  45       6.576  -9.674 -26.520  1.00  0.00           H  
ATOM    707  NE  ARG A  45       6.846  -8.061 -27.844  1.00  0.00           N  
ATOM    708  HE  ARG A  45       6.352  -7.226 -28.161  1.00  0.00           H  
ATOM    709  CZ  ARG A  45       7.844  -8.443 -28.617  1.00  0.00           C  
ATOM    710  NH1 ARG A  45       8.604  -9.442 -28.280  1.00  0.00           N  
ATOM    711 HH11 ARG A  45       8.469  -9.884 -27.394  1.00  0.00           H  
ATOM    712 HH12 ARG A  45       9.458  -9.646 -28.785  1.00  0.00           H  
ATOM    713  NH2 ARG A  45       8.121  -7.812 -29.714  1.00  0.00           N  
ATOM    714 HH21 ARG A  45       7.658  -6.897 -29.803  1.00  0.00           H  
ATOM    715 HH22 ARG A  45       8.997  -7.942 -30.178  1.00  0.00           H  
ATOM    716  C   ARG A  45       3.657  -9.278 -22.525  1.00  0.00           C  
ATOM    717  O   ARG A  45       2.703 -10.050 -22.580  1.00  0.00           O  
ATOM    718  N   ALA A  46       4.444  -9.190 -21.450  1.00  0.00           N  
ATOM    719  H   ALA A  46       5.258  -8.587 -21.495  1.00  0.00           H  
ATOM    720  CA  ALA A  46       4.207  -9.952 -20.230  1.00  0.00           C  
ATOM    721  HA  ALA A  46       4.177 -11.001 -20.507  1.00  0.00           H  
ATOM    722  CB  ALA A  46       5.377  -9.757 -19.257  1.00  0.00           C  
ATOM    723  HB1 ALA A  46       6.313 -10.035 -19.744  1.00  0.00           H  
ATOM    724  HB2 ALA A  46       5.436  -8.719 -18.933  1.00  0.00           H  
ATOM    725  HB3 ALA A  46       5.230 -10.396 -18.385  1.00  0.00           H  
ATOM    726  C   ALA A  46       2.846  -9.604 -19.598  1.00  0.00           C  
ATOM    727  O   ALA A  46       2.012 -10.494 -19.431  1.00  0.00           O  
ATOM    728  N   ALA A  47       2.588  -8.320 -19.328  1.00  0.00           N  
ATOM    729  H   ALA A  47       3.312  -7.630 -19.502  1.00  0.00           H  
ATOM    730  CA  ALA A  47       1.312  -7.836 -18.804  1.00  0.00           C  
ATOM    731  HA  ALA A  47       1.141  -8.275 -17.820  1.00  0.00           H  
ATOM    732  CB  ALA A  47       1.424  -6.315 -18.646  1.00  0.00           C  
ATOM    733  HB1 ALA A  47       0.514  -5.923 -18.199  1.00  0.00           H  
ATOM    734  HB2 ALA A  47       2.262  -6.068 -17.996  1.00  0.00           H  
ATOM    735  HB3 ALA A  47       1.572  -5.843 -19.617  1.00  0.00           H  
ATOM    736  C   ALA A  47       0.127  -8.236 -19.706  1.00  0.00           C  
ATOM    737  O   ALA A  47      -0.898  -8.692 -19.214  1.00  0.00           O  
ATOM    738  N   THR A  48       0.294  -8.175 -21.030  1.00  0.00           N  
ATOM    739  H   THR A  48       1.162  -7.773 -21.368  1.00  0.00           H  
ATOM    740  CA  THR A  48      -0.722  -8.564 -22.024  1.00  0.00           C  
ATOM    741  HA  THR A  48      -1.648  -8.035 -21.798  1.00  0.00           H  
ATOM    742  CB  THR A  48      -0.279  -8.156 -23.437  1.00  0.00           C  
ATOM    743  HB  THR A  48       0.658  -8.654 -23.685  1.00  0.00           H  
ATOM    744  CG2 THR A  48      -1.310  -8.483 -24.518  1.00  0.00           C  
ATOM    745 HG21 THR A  48      -0.997  -8.046 -25.464  1.00  0.00           H  
ATOM    746 HG22 THR A  48      -1.395  -9.562 -24.644  1.00  0.00           H  
ATOM    747 HG23 THR A  48      -2.279  -8.071 -24.239  1.00  0.00           H  
ATOM    748  OG1 THR A  48      -0.077  -6.762 -23.467  1.00  0.00           O  
ATOM    749  HG1 THR A  48       0.725  -6.583 -22.939  1.00  0.00           H  
ATOM    750  C   THR A  48      -1.040 -10.058 -21.992  1.00  0.00           C  
ATOM    751  O   THR A  48      -2.212 -10.426 -22.007  1.00  0.00           O  
ATOM    752  N   VAL A  49      -0.037 -10.938 -21.905  1.00  0.00           N  
ATOM    753  H   VAL A  49       0.921 -10.598 -21.911  1.00  0.00           H  
ATOM    754  CA  VAL A  49      -0.260 -12.393 -21.806  1.00  0.00           C  
ATOM    755  HA  VAL A  49      -0.973 -12.687 -22.577  1.00  0.00           H  
ATOM    756  CB  VAL A  49       1.052 -13.162 -22.064  1.00  0.00           C  
ATOM    757  HB  VAL A  49       1.850 -12.721 -21.467  1.00  0.00           H  
ATOM    758  CG1 VAL A  49       0.974 -14.657 -21.728  1.00  0.00           C  
ATOM    759 HG11 VAL A  49       1.909 -15.147 -22.004  1.00  0.00           H  
ATOM    760 HG12 VAL A  49       0.828 -14.797 -20.657  1.00  0.00           H  
ATOM    761 HG13 VAL A  49       0.149 -15.119 -22.271  1.00  0.00           H  
ATOM    762  CG2 VAL A  49       1.419 -13.056 -23.550  1.00  0.00           C  
ATOM    763 HG21 VAL A  49       0.622 -13.473 -24.167  1.00  0.00           H  
ATOM    764 HG22 VAL A  49       1.577 -12.014 -23.827  1.00  0.00           H  
ATOM    765 HG23 VAL A  49       2.335 -13.610 -23.737  1.00  0.00           H  
ATOM    766  C   VAL A  49      -0.912 -12.759 -20.470  1.00  0.00           C  
ATOM    767  O   VAL A  49      -1.892 -13.502 -20.454  1.00  0.00           O  
ATOM    768  N   LEU A  50      -0.443 -12.186 -19.356  1.00  0.00           N  
ATOM    769  H   LEU A  50       0.348 -11.554 -19.436  1.00  0.00           H  
ATOM    770  CA  LEU A  50      -1.062 -12.368 -18.037  1.00  0.00           C  
ATOM    771  HA  LEU A  50      -1.072 -13.430 -17.796  1.00  0.00           H  
ATOM    772  CB  LEU A  50      -0.239 -11.612 -16.978  1.00  0.00           C  
ATOM    773  HB2 LEU A  50      -0.175 -10.566 -17.280  1.00  0.00           H  
ATOM    774  HB3 LEU A  50      -0.768 -11.648 -16.024  1.00  0.00           H  
ATOM    775  CG  LEU A  50       1.189 -12.152 -16.770  1.00  0.00           C  
ATOM    776  HG  LEU A  50       1.693 -12.266 -17.724  1.00  0.00           H  
ATOM    777  CD1 LEU A  50       1.986 -11.175 -15.908  1.00  0.00           C  
ATOM    778 HD11 LEU A  50       2.084 -10.222 -16.428  1.00  0.00           H  
ATOM    779 HD12 LEU A  50       1.458 -11.013 -14.971  1.00  0.00           H  
ATOM    780 HD13 LEU A  50       2.980 -11.575 -15.709  1.00  0.00           H  
ATOM    781  CD2 LEU A  50       1.205 -13.507 -16.063  1.00  0.00           C  
ATOM    782 HD21 LEU A  50       2.232 -13.846 -15.931  1.00  0.00           H  
ATOM    783 HD22 LEU A  50       0.738 -13.424 -15.086  1.00  0.00           H  
ATOM    784 HD23 LEU A  50       0.677 -14.249 -16.660  1.00  0.00           H  
ATOM    785  C   LEU A  50      -2.526 -11.900 -18.034  1.00  0.00           C  
ATOM    786  O   LEU A  50      -3.396 -12.603 -17.520  1.00  0.00           O  
ATOM    787  N   ARG A  51      -2.816 -10.754 -18.658  1.00  0.00           N  
ATOM    788  H   ARG A  51      -2.037 -10.209 -19.020  1.00  0.00           H  
ATOM    789  CA  ARG A  51      -4.169 -10.200 -18.820  1.00  0.00           C  
ATOM    790  HA  ARG A  51      -4.633 -10.104 -17.846  1.00  0.00           H  
ATOM    791  CB  ARG A  51      -4.044  -8.814 -19.451  1.00  0.00           C  
ATOM    792  HB2 ARG A  51      -3.342  -8.244 -18.845  1.00  0.00           H  
ATOM    793  HB3 ARG A  51      -3.635  -8.907 -20.456  1.00  0.00           H  
ATOM    794  CG  ARG A  51      -5.366  -8.041 -19.518  1.00  0.00           C  
ATOM    795  HG2 ARG A  51      -6.117  -8.615 -20.062  1.00  0.00           H  
ATOM    796  HG3 ARG A  51      -5.734  -7.854 -18.514  1.00  0.00           H  
ATOM    797  CD  ARG A  51      -5.162  -6.707 -20.239  1.00  0.00           C  
ATOM    798  HD2 ARG A  51      -4.931  -6.921 -21.283  1.00  0.00           H  
ATOM    799  HD3 ARG A  51      -6.093  -6.140 -20.196  1.00  0.00           H  
ATOM    800  NE  ARG A  51      -4.068  -5.918 -19.643  1.00  0.00           N  
ATOM    801  HE  ARG A  51      -3.760  -6.168 -18.699  1.00  0.00           H  
ATOM    802  CZ  ARG A  51      -3.412  -4.930 -20.208  1.00  0.00           C  
ATOM    803  NH1 ARG A  51      -3.737  -4.492 -21.388  1.00  0.00           N  
ATOM    804 HH11 ARG A  51      -4.511  -4.904 -21.860  1.00  0.00           H  
ATOM    805 HH12 ARG A  51      -3.217  -3.710 -21.770  1.00  0.00           H  
ATOM    806  NH2 ARG A  51      -2.416  -4.357 -19.609  1.00  0.00           N  
ATOM    807 HH21 ARG A  51      -2.129  -4.699 -18.681  1.00  0.00           H  
ATOM    808 HH22 ARG A  51      -1.962  -3.564 -20.019  1.00  0.00           H  
ATOM    809  C   ARG A  51      -5.074 -11.103 -19.636  1.00  0.00           C  
ATOM    810  O   ARG A  51      -6.214 -11.342 -19.237  1.00  0.00           O  
ATOM    811  N   GLN A  52      -4.566 -11.626 -20.749  1.00  0.00           N  
ATOM    812  H   GLN A  52      -3.632 -11.338 -21.025  1.00  0.00           H  
ATOM    813  CA  GLN A  52      -5.276 -12.590 -21.583  1.00  0.00           C  
ATOM    814  HA  GLN A  52      -6.216 -12.136 -21.898  1.00  0.00           H  
ATOM    815  CB  GLN A  52      -4.428 -12.880 -22.831  1.00  0.00           C  
ATOM    816  HB2 GLN A  52      -4.049 -11.937 -23.225  1.00  0.00           H  
ATOM    817  HB3 GLN A  52      -3.578 -13.505 -22.556  1.00  0.00           H  
ATOM    818  CG  GLN A  52      -5.231 -13.564 -23.948  1.00  0.00           C  
ATOM    819  HG2 GLN A  52      -5.576 -14.542 -23.614  1.00  0.00           H  
ATOM    820  HG3 GLN A  52      -6.102 -12.949 -24.177  1.00  0.00           H  
ATOM    821  CD  GLN A  52      -4.420 -13.732 -25.234  1.00  0.00           C  
ATOM    822  OE1 GLN A  52      -3.204 -13.644 -25.271  1.00  0.00           O  
ATOM    823  NE2 GLN A  52      -5.062 -13.983 -26.354  1.00  0.00           N  
ATOM    824 HE21 GLN A  52      -4.482 -14.112 -27.167  1.00  0.00           H  
ATOM    825 HE22 GLN A  52      -6.060 -14.087 -26.364  1.00  0.00           H  
ATOM    826  C   GLN A  52      -5.616 -13.860 -20.787  1.00  0.00           C  
ATOM    827  O   GLN A  52      -6.720 -14.379 -20.928  1.00  0.00           O  
ATOM    828  N   PHE A  53      -4.717 -14.314 -19.902  1.00  0.00           N  
ATOM    829  H   PHE A  53      -3.808 -13.862 -19.872  1.00  0.00           H  
ATOM    830  CA  PHE A  53      -4.947 -15.453 -19.006  1.00  0.00           C  
ATOM    831  HA  PHE A  53      -5.349 -16.274 -19.601  1.00  0.00           H  
ATOM    832  CB  PHE A  53      -3.603 -15.922 -18.423  1.00  0.00           C  
ATOM    833  HB2 PHE A  53      -2.908 -16.081 -19.249  1.00  0.00           H  
ATOM    834  HB3 PHE A  53      -3.182 -15.130 -17.806  1.00  0.00           H  
ATOM    835  CG  PHE A  53      -3.657 -17.193 -17.591  1.00  0.00           C  
ATOM    836  CD1 PHE A  53      -3.965 -17.133 -16.217  1.00  0.00           C  
ATOM    837  HD1 PHE A  53      -4.188 -16.183 -15.756  1.00  0.00           H  
ATOM    838  CE1 PHE A  53      -3.962 -18.304 -15.436  1.00  0.00           C  
ATOM    839  HE1 PHE A  53      -4.200 -18.252 -14.383  1.00  0.00           H  
ATOM    840  CZ  PHE A  53      -3.633 -19.539 -16.024  1.00  0.00           C  
ATOM    841  HZ  PHE A  53      -3.599 -20.436 -15.421  1.00  0.00           H  
ATOM    842  CE2 PHE A  53      -3.327 -19.605 -17.395  1.00  0.00           C  
ATOM    843  HE2 PHE A  53      -3.052 -20.550 -17.845  1.00  0.00           H  
ATOM    844  CD2 PHE A  53      -3.349 -18.437 -18.177  1.00  0.00           C  
ATOM    845  HD2 PHE A  53      -3.103 -18.498 -19.227  1.00  0.00           H  
ATOM    846  C   PHE A  53      -5.990 -15.155 -17.914  1.00  0.00           C  
ATOM    847  O   PHE A  53      -6.963 -15.905 -17.796  1.00  0.00           O  
ATOM    848  N   TYR A  54      -5.850 -14.075 -17.128  1.00  0.00           N  
ATOM    849  H   TYR A  54      -5.048 -13.463 -17.258  1.00  0.00           H  
ATOM    850  CA  TYR A  54      -6.810 -13.812 -16.039  1.00  0.00           C  
ATOM    851  HA  TYR A  54      -6.956 -14.760 -15.518  1.00  0.00           H  
ATOM    852  CB  TYR A  54      -6.263 -12.836 -14.978  1.00  0.00           C  
ATOM    853  HB2 TYR A  54      -6.898 -12.928 -14.095  1.00  0.00           H  
ATOM    854  HB3 TYR A  54      -5.275 -13.187 -14.680  1.00  0.00           H  
ATOM    855  CG  TYR A  54      -6.183 -11.350 -15.304  1.00  0.00           C  
ATOM    856  CD1 TYR A  54      -4.928 -10.707 -15.293  1.00  0.00           C  
ATOM    857  HD1 TYR A  54      -4.027 -11.279 -15.128  1.00  0.00           H  
ATOM    858  CE1 TYR A  54      -4.831  -9.321 -15.517  1.00  0.00           C  
ATOM    859  HE1 TYR A  54      -3.869  -8.836 -15.514  1.00  0.00           H  
ATOM    860  CZ  TYR A  54      -5.992  -8.571 -15.797  1.00  0.00           C  
ATOM    861  OH  TYR A  54      -5.904  -7.238 -16.048  1.00  0.00           O  
ATOM    862  HH  TYR A  54      -4.996  -6.963 -16.314  1.00  0.00           H  
ATOM    863  CE2 TYR A  54      -7.251  -9.202 -15.784  1.00  0.00           C  
ATOM    864  HE2 TYR A  54      -8.137  -8.617 -15.984  1.00  0.00           H  
ATOM    865  CD2 TYR A  54      -7.348 -10.583 -15.511  1.00  0.00           C  
ATOM    866  HD2 TYR A  54      -8.328 -11.041 -15.472  1.00  0.00           H  
ATOM    867  C   TYR A  54      -8.201 -13.424 -16.559  1.00  0.00           C  
ATOM    868  O   TYR A  54      -9.196 -13.768 -15.924  1.00  0.00           O  
ATOM    869  N   SER A  55      -8.296 -12.791 -17.736  1.00  0.00           N  
ATOM    870  H   SER A  55      -7.442 -12.483 -18.187  1.00  0.00           H  
ATOM    871  CA  SER A  55      -9.583 -12.498 -18.392  1.00  0.00           C  
ATOM    872  HA  SER A  55     -10.189 -11.896 -17.711  1.00  0.00           H  
ATOM    873  CB  SER A  55      -9.371 -11.699 -19.684  1.00  0.00           C  
ATOM    874  HB2 SER A  55      -8.761 -12.282 -20.377  1.00  0.00           H  
ATOM    875  HB3 SER A  55     -10.342 -11.510 -20.145  1.00  0.00           H  
ATOM    876  OG  SER A  55      -8.747 -10.458 -19.430  1.00  0.00           O  
ATOM    877  HG  SER A  55      -7.801 -10.635 -19.273  1.00  0.00           H  
ATOM    878  C   SER A  55     -10.392 -13.757 -18.740  1.00  0.00           C  
ATOM    879  O   SER A  55     -11.615 -13.666 -18.870  1.00  0.00           O  
ATOM    880  N   HIE A  56      -9.739 -14.916 -18.887  1.00  0.00           N  
ATOM    881  H   HIE A  56      -8.729 -14.904 -18.817  1.00  0.00           H  
ATOM    882  CA  HIE A  56     -10.387 -16.228 -19.008  1.00  0.00           C  
ATOM    883  HA  HIE A  56     -11.368 -16.119 -19.474  1.00  0.00           H  
ATOM    884  CB  HIE A  56      -9.536 -17.116 -19.930  1.00  0.00           C  
ATOM    885  HB2 HIE A  56      -9.460 -16.643 -20.910  1.00  0.00           H  
ATOM    886  HB3 HIE A  56      -8.529 -17.215 -19.525  1.00  0.00           H  
ATOM    887  CG  HIE A  56     -10.122 -18.492 -20.106  1.00  0.00           C  
ATOM    888  ND1 HIE A  56     -11.118 -18.835 -21.020  1.00  0.00           N  
ATOM    889  CE1 HIE A  56     -11.473 -20.093 -20.716  1.00  0.00           C  
ATOM    890  HE1 HIE A  56     -12.259 -20.645 -21.212  1.00  0.00           H  
ATOM    891  NE2 HIE A  56     -10.755 -20.547 -19.675  1.00  0.00           N  
ATOM    892  HE2 HIE A  56     -10.926 -21.414 -19.161  1.00  0.00           H  
ATOM    893  CD2 HIE A  56      -9.896 -19.550 -19.278  1.00  0.00           C  
ATOM    894  HD2 HIE A  56      -9.245 -19.563 -18.415  1.00  0.00           H  
ATOM    895  C   HIE A  56     -10.619 -16.888 -17.637  1.00  0.00           C  
ATOM    896  O   HIE A  56     -11.743 -17.255 -17.300  1.00  0.00           O  
ATOM    897  N   HIE A  57      -9.572 -17.019 -16.816  1.00  0.00           N  
ATOM    898  H   HIE A  57      -8.671 -16.682 -17.142  1.00  0.00           H  
ATOM    899  CA  HIE A  57      -9.621 -17.777 -15.551  1.00  0.00           C  
ATOM    900  HA  HIE A  57     -10.150 -18.712 -15.746  1.00  0.00           H  
ATOM    901  CB  HIE A  57      -8.199 -18.168 -15.120  1.00  0.00           C  
ATOM    902  HB2 HIE A  57      -7.511 -17.336 -15.278  1.00  0.00           H  
ATOM    903  HB3 HIE A  57      -8.198 -18.418 -14.060  1.00  0.00           H  
ATOM    904  CG  HIE A  57      -7.715 -19.392 -15.846  1.00  0.00           C  
ATOM    905  ND1 HIE A  57      -8.168 -20.686 -15.590  1.00  0.00           N  
ATOM    906  CE1 HIE A  57      -7.548 -21.476 -16.474  1.00  0.00           C  
ATOM    907  HE1 HIE A  57      -7.690 -22.547 -16.538  1.00  0.00           H  
ATOM    908  NE2 HIE A  57      -6.728 -20.752 -17.256  1.00  0.00           N  
ATOM    909  HE2 HIE A  57      -6.130 -21.122 -17.982  1.00  0.00           H  
ATOM    910  CD2 HIE A  57      -6.826 -19.430 -16.878  1.00  0.00           C  
ATOM    911  HD2 HIE A  57      -6.300 -18.584 -17.303  1.00  0.00           H  
ATOM    912  C   HIE A  57     -10.429 -17.131 -14.412  1.00  0.00           C  
ATOM    913  O   HIE A  57     -10.705 -17.801 -13.420  1.00  0.00           O  
ATOM    914  N   GLU A  58     -10.871 -15.877 -14.539  1.00  0.00           N  
ATOM    915  H   GLU A  58     -10.530 -15.310 -15.308  1.00  0.00           H  
ATOM    916  CA  GLU A  58     -11.909 -15.310 -13.657  1.00  0.00           C  
ATOM    917  HA  GLU A  58     -11.734 -15.668 -12.642  1.00  0.00           H  
ATOM    918  CB  GLU A  58     -11.772 -13.782 -13.628  1.00  0.00           C  
ATOM    919  HB2 GLU A  58     -12.308 -13.397 -12.759  1.00  0.00           H  
ATOM    920  HB3 GLU A  58     -10.718 -13.526 -13.517  1.00  0.00           H  
ATOM    921  CG  GLU A  58     -12.338 -13.118 -14.890  1.00  0.00           C  
ATOM    922  HG2 GLU A  58     -11.911 -13.591 -15.777  1.00  0.00           H  
ATOM    923  HG3 GLU A  58     -13.419 -13.266 -14.911  1.00  0.00           H  
ATOM    924  CD  GLU A  58     -12.087 -11.616 -14.951  1.00  0.00           C  
ATOM    925  OE1 GLU A  58     -12.529 -11.030 -15.968  1.00  0.00           O  
ATOM    926  OE2 GLU A  58     -11.512 -11.043 -14.002  1.00  0.00           O  
ATOM    927  C   GLU A  58     -13.348 -15.744 -14.028  1.00  0.00           C  
ATOM    928  O   GLU A  58     -14.295 -15.382 -13.331  1.00  0.00           O  
ATOM    929  N   LYS A  59     -13.515 -16.478 -15.139  1.00  0.00           N  
ATOM    930  H   LYS A  59     -12.683 -16.670 -15.685  1.00  0.00           H  
ATOM    931  CA  LYS A  59     -14.800 -16.962 -15.686  1.00  0.00           C  
ATOM    932  HA  LYS A  59     -15.609 -16.694 -15.004  1.00  0.00           H  
ATOM    933  CB  LYS A  59     -15.061 -16.310 -17.058  1.00  0.00           C  
ATOM    934  HB2 LYS A  59     -14.323 -16.683 -17.770  1.00  0.00           H  
ATOM    935  HB3 LYS A  59     -16.050 -16.616 -17.404  1.00  0.00           H  
ATOM    936  CG  LYS A  59     -14.995 -14.775 -17.039  1.00  0.00           C  
ATOM    937  HG2 LYS A  59     -15.765 -14.386 -16.371  1.00  0.00           H  
ATOM    938  HG3 LYS A  59     -14.018 -14.469 -16.680  1.00  0.00           H  
ATOM    939  CD  LYS A  59     -15.178 -14.186 -18.442  1.00  0.00           C  
ATOM    940  HD2 LYS A  59     -14.407 -14.584 -19.104  1.00  0.00           H  
ATOM    941  HD3 LYS A  59     -16.152 -14.494 -18.828  1.00  0.00           H  
ATOM    942  CE  LYS A  59     -15.108 -12.651 -18.439  1.00  0.00           C  
ATOM    943  HE2 LYS A  59     -15.352 -12.307 -19.448  1.00  0.00           H  
ATOM    944  HE3 LYS A  59     -15.869 -12.262 -17.757  1.00  0.00           H  
ATOM    945  NZ  LYS A  59     -13.768 -12.135 -18.053  1.00  0.00           N  
ATOM    946  HZ1 LYS A  59     -13.017 -12.610 -18.549  1.00  0.00           H  
ATOM    947  HZ2 LYS A  59     -13.677 -11.136 -18.174  1.00  0.00           H  
ATOM    948  HZ3 LYS A  59     -13.558 -12.249 -17.061  1.00  0.00           H  
ATOM    949  C   LYS A  59     -14.844 -18.487 -15.835  1.00  0.00           C  
ATOM    950  O   LYS A  59     -15.925 -19.071 -15.840  1.00  0.00           O  
ATOM    951  N   ASP A  60     -13.686 -19.129 -15.974  1.00  0.00           N  
ATOM    952  H   ASP A  60     -12.848 -18.574 -16.052  1.00  0.00           H  
ATOM    953  CA  ASP A  60     -13.558 -20.584 -16.040  1.00  0.00           C  
ATOM    954  HA  ASP A  60     -14.167 -20.945 -16.870  1.00  0.00           H  
ATOM    955  CB  ASP A  60     -12.100 -20.944 -16.352  1.00  0.00           C  
ATOM    956  HB2 ASP A  60     -11.732 -20.275 -17.130  1.00  0.00           H  
ATOM    957  HB3 ASP A  60     -11.479 -20.784 -15.468  1.00  0.00           H  
ATOM    958  CG  ASP A  60     -11.963 -22.393 -16.829  1.00  0.00           C  
ATOM    959  OD1 ASP A  60     -12.525 -23.320 -16.207  1.00  0.00           O  
ATOM    960  OD2 ASP A  60     -11.294 -22.614 -17.865  1.00  0.00           O  
ATOM    961  C   ASP A  60     -14.053 -21.246 -14.744  1.00  0.00           C  
ATOM    962  O   ASP A  60     -13.466 -21.075 -13.674  1.00  0.00           O  
ATOM    963  N   THR A  61     -15.147 -22.008 -14.832  1.00  0.00           N  
ATOM    964  H   THR A  61     -15.562 -22.145 -15.741  1.00  0.00           H  
ATOM    965  CA  THR A  61     -15.858 -22.598 -13.680  1.00  0.00           C  
ATOM    966  HA  THR A  61     -16.130 -21.794 -12.997  1.00  0.00           H  
ATOM    967  CB  THR A  61     -17.150 -23.295 -14.133  1.00  0.00           C  
ATOM    968  HB  THR A  61     -17.593 -23.816 -13.283  1.00  0.00           H  
ATOM    969  CG2 THR A  61     -18.183 -22.310 -14.682  1.00  0.00           C  
ATOM    970 HG21 THR A  61     -17.791 -21.792 -15.557  1.00  0.00           H  
ATOM    971 HG22 THR A  61     -18.425 -21.574 -13.915  1.00  0.00           H  
ATOM    972 HG23 THR A  61     -19.094 -22.841 -14.955  1.00  0.00           H  
ATOM    973  OG1 THR A  61     -16.875 -24.232 -15.151  1.00  0.00           O  
ATOM    974  HG1 THR A  61     -17.701 -24.665 -15.375  1.00  0.00           H  
ATOM    975  C   THR A  61     -15.015 -23.588 -12.876  1.00  0.00           C  
ATOM    976  O   THR A  61     -15.343 -23.875 -11.723  1.00  0.00           O  
ATOM    977  N   ARG A  62     -13.886 -24.057 -13.424  1.00  0.00           N  
ATOM    978  H   ARG A  62     -13.663 -23.749 -14.368  1.00  0.00           H  
ATOM    979  CA  ARG A  62     -12.873 -24.842 -12.700  1.00  0.00           C  
ATOM    980  HA  ARG A  62     -13.377 -25.683 -12.221  1.00  0.00           H  
ATOM    981  CB  ARG A  62     -11.850 -25.394 -13.715  1.00  0.00           C  
ATOM    982  HB2 ARG A  62     -11.358 -24.563 -14.220  1.00  0.00           H  
ATOM    983  HB3 ARG A  62     -11.092 -25.964 -13.177  1.00  0.00           H  
ATOM    984  CG  ARG A  62     -12.521 -26.321 -14.754  1.00  0.00           C  
ATOM    985  HG2 ARG A  62     -12.940 -27.177 -14.223  1.00  0.00           H  
ATOM    986  HG3 ARG A  62     -13.343 -25.806 -15.252  1.00  0.00           H  
ATOM    987  CD  ARG A  62     -11.567 -26.849 -15.837  1.00  0.00           C  
ATOM    988  HD2 ARG A  62     -10.663 -27.233 -15.362  1.00  0.00           H  
ATOM    989  HD3 ARG A  62     -12.071 -27.673 -16.346  1.00  0.00           H  
ATOM    990  NE  ARG A  62     -11.212 -25.816 -16.830  1.00  0.00           N  
ATOM    991  HE  ARG A  62     -11.581 -24.873 -16.659  1.00  0.00           H  
ATOM    992  CZ  ARG A  62     -10.555 -25.994 -17.964  1.00  0.00           C  
ATOM    993  NH1 ARG A  62     -10.164 -27.172 -18.381  1.00  0.00           N  
ATOM    994 HH11 ARG A  62     -10.386 -27.975 -17.825  1.00  0.00           H  
ATOM    995 HH12 ARG A  62      -9.700 -27.262 -19.263  1.00  0.00           H  
ATOM    996  NH2 ARG A  62     -10.270 -24.979 -18.720  1.00  0.00           N  
ATOM    997 HH21 ARG A  62     -10.619 -24.059 -18.419  1.00  0.00           H  
ATOM    998 HH22 ARG A  62      -9.779 -25.063 -19.585  1.00  0.00           H  
ATOM    999  C   ARG A  62     -12.216 -24.052 -11.548  1.00  0.00           C  
ATOM   1000  O   ARG A  62     -11.607 -24.671 -10.680  1.00  0.00           O  
ATOM   1001  N   CYS A  63     -12.418 -22.730 -11.474  1.00  0.00           N  
ATOM   1002  H   CYS A  63     -12.889 -22.285 -12.254  1.00  0.00           H  
ATOM   1003  CA  CYS A  63     -12.008 -21.856 -10.368  1.00  0.00           C  
ATOM   1004  HA  CYS A  63     -10.917 -21.843 -10.318  1.00  0.00           H  
ATOM   1005  CB  CYS A  63     -12.500 -20.433 -10.678  1.00  0.00           C  
ATOM   1006  HB2 CYS A  63     -12.164 -19.774  -9.880  1.00  0.00           H  
ATOM   1007  HB3 CYS A  63     -12.074 -20.091 -11.624  1.00  0.00           H  
ATOM   1008  SG  CYS A  63     -14.312 -20.324 -10.762  1.00  0.00           S  
ATOM   1009  HG  CYS A  63     -14.387 -20.630 -12.068  1.00  0.00           H  
ATOM   1010  C   CYS A  63     -12.519 -22.260  -8.969  1.00  0.00           C  
ATOM   1011  O   CYS A  63     -11.891 -21.898  -7.972  1.00  0.00           O  
ATOM   1012  N   LEU A  64     -13.649 -22.971  -8.865  1.00  0.00           N  
ATOM   1013  H   LEU A  64     -14.151 -23.197  -9.715  1.00  0.00           H  
ATOM   1014  CA  LEU A  64     -14.257 -23.326  -7.574  1.00  0.00           C  
ATOM   1015  HA  LEU A  64     -14.288 -22.436  -6.947  1.00  0.00           H  
ATOM   1016  CB  LEU A  64     -15.695 -23.826  -7.808  1.00  0.00           C  
ATOM   1017  HB2 LEU A  64     -15.655 -24.681  -8.486  1.00  0.00           H  
ATOM   1018  HB3 LEU A  64     -16.097 -24.183  -6.858  1.00  0.00           H  
ATOM   1019  CG  LEU A  64     -16.672 -22.784  -8.387  1.00  0.00           C  
ATOM   1020  HG  LEU A  64     -16.287 -22.399  -9.330  1.00  0.00           H  
ATOM   1021  CD1 LEU A  64     -18.024 -23.443  -8.652  1.00  0.00           C  
ATOM   1022 HD11 LEU A  64     -17.894 -24.271  -9.349  1.00  0.00           H  
ATOM   1023 HD12 LEU A  64     -18.448 -23.822  -7.721  1.00  0.00           H  
ATOM   1024 HD13 LEU A  64     -18.707 -22.720  -9.097  1.00  0.00           H  
ATOM   1025  CD2 LEU A  64     -16.909 -21.613  -7.429  1.00  0.00           C  
ATOM   1026 HD21 LEU A  64     -15.989 -21.044  -7.318  1.00  0.00           H  
ATOM   1027 HD22 LEU A  64     -17.670 -20.949  -7.840  1.00  0.00           H  
ATOM   1028 HD23 LEU A  64     -17.233 -21.982  -6.456  1.00  0.00           H  
ATOM   1029  C   LEU A  64     -13.451 -24.383  -6.797  1.00  0.00           C  
ATOM   1030  O   LEU A  64     -13.497 -24.423  -5.566  1.00  0.00           O  
ATOM   1031  N   GLY A  65     -12.725 -25.245  -7.515  1.00  0.00           N  
ATOM   1032  H   GLY A  65     -12.702 -25.119  -8.518  1.00  0.00           H  
ATOM   1033  CA  GLY A  65     -12.134 -26.462  -6.961  1.00  0.00           C  
ATOM   1034  HA2 GLY A  65     -11.623 -27.011  -7.751  1.00  0.00           H  
ATOM   1035  HA3 GLY A  65     -11.401 -26.183  -6.205  1.00  0.00           H  
ATOM   1036  C   GLY A  65     -13.176 -27.390  -6.321  1.00  0.00           C  
ATOM   1037  O   GLY A  65     -14.361 -27.344  -6.641  1.00  0.00           O  
ATOM   1038  N   ALA A  66     -12.716 -28.232  -5.397  1.00  0.00           N  
ATOM   1039  H   ALA A  66     -11.721 -28.215  -5.206  1.00  0.00           H  
ATOM   1040  CA  ALA A  66     -13.552 -29.063  -4.530  1.00  0.00           C  
ATOM   1041  HA  ALA A  66     -14.511 -29.243  -5.019  1.00  0.00           H  
ATOM   1042  CB  ALA A  66     -12.843 -30.413  -4.352  1.00  0.00           C  
ATOM   1043  HB1 ALA A  66     -11.881 -30.267  -3.859  1.00  0.00           H  
ATOM   1044  HB2 ALA A  66     -13.461 -31.074  -3.744  1.00  0.00           H  
ATOM   1045  HB3 ALA A  66     -12.686 -30.878  -5.326  1.00  0.00           H  
ATOM   1046  C   ALA A  66     -13.860 -28.402  -3.167  1.00  0.00           C  
ATOM   1047  O   ALA A  66     -14.610 -28.965  -2.371  1.00  0.00           O  
ATOM   1048  N   THR A  67     -13.266 -27.238  -2.852  1.00  0.00           N  
ATOM   1049  H   THR A  67     -12.708 -26.776  -3.557  1.00  0.00           H  
ATOM   1050  CA  THR A  67     -13.446 -26.558  -1.553  1.00  0.00           C  
ATOM   1051  HA  THR A  67     -14.438 -26.827  -1.190  1.00  0.00           H  
ATOM   1052  CB  THR A  67     -12.438 -27.006  -0.462  1.00  0.00           C  
ATOM   1053  HB  THR A  67     -12.936 -26.891   0.501  1.00  0.00           H  
ATOM   1054  CG2 THR A  67     -11.934 -28.448  -0.549  1.00  0.00           C  
ATOM   1055 HG21 THR A  67     -12.781 -29.134  -0.514  1.00  0.00           H  
ATOM   1056 HG22 THR A  67     -11.383 -28.605  -1.478  1.00  0.00           H  
ATOM   1057 HG23 THR A  67     -11.284 -28.670   0.296  1.00  0.00           H  
ATOM   1058  OG1 THR A  67     -11.276 -26.202  -0.422  1.00  0.00           O  
ATOM   1059  HG1 THR A  67     -10.639 -26.695   0.103  1.00  0.00           H  
ATOM   1060  C   THR A  67     -13.419 -25.032  -1.669  1.00  0.00           C  
ATOM   1061  O   THR A  67     -12.692 -24.456  -2.478  1.00  0.00           O  
ATOM   1062  N   ALA A  68     -14.122 -24.350  -0.761  1.00  0.00           N  
ATOM   1063  H   ALA A  68     -14.734 -24.857  -0.141  1.00  0.00           H  
ATOM   1064  CA  ALA A  68     -14.099 -22.889  -0.663  1.00  0.00           C  
ATOM   1065  HA  ALA A  68     -14.483 -22.479  -1.599  1.00  0.00           H  
ATOM   1066  CB  ALA A  68     -15.044 -22.479   0.472  1.00  0.00           C  
ATOM   1067  HB1 ALA A  68     -15.082 -21.391   0.541  1.00  0.00           H  
ATOM   1068  HB2 ALA A  68     -16.049 -22.852   0.272  1.00  0.00           H  
ATOM   1069  HB3 ALA A  68     -14.691 -22.882   1.422  1.00  0.00           H  
ATOM   1070  C   ALA A  68     -12.684 -22.302  -0.447  1.00  0.00           C  
ATOM   1071  O   ALA A  68     -12.424 -21.169  -0.855  1.00  0.00           O  
ATOM   1072  N   GLN A  69     -11.750 -23.062   0.146  1.00  0.00           N  
ATOM   1073  H   GLN A  69     -11.988 -24.011   0.397  1.00  0.00           H  
ATOM   1074  CA  GLN A  69     -10.355 -22.629   0.291  1.00  0.00           C  
ATOM   1075  HA  GLN A  69     -10.367 -21.592   0.628  1.00  0.00           H  
ATOM   1076  CB  GLN A  69      -9.638 -23.469   1.363  1.00  0.00           C  
ATOM   1077  HB2 GLN A  69     -10.316 -23.639   2.201  1.00  0.00           H  
ATOM   1078  HB3 GLN A  69      -9.381 -24.442   0.941  1.00  0.00           H  
ATOM   1079  CG  GLN A  69      -8.377 -22.759   1.903  1.00  0.00           C  
ATOM   1080  HG2 GLN A  69      -8.158 -21.866   1.317  1.00  0.00           H  
ATOM   1081  HG3 GLN A  69      -8.584 -22.423   2.920  1.00  0.00           H  
ATOM   1082  CD  GLN A  69      -7.111 -23.614   1.906  1.00  0.00           C  
ATOM   1083  OE1 GLN A  69      -6.790 -24.326   0.963  1.00  0.00           O  
ATOM   1084  NE2 GLN A  69      -6.293 -23.518   2.930  1.00  0.00           N  
ATOM   1085 HE21 GLN A  69      -5.472 -24.098   2.929  1.00  0.00           H  
ATOM   1086 HE22 GLN A  69      -6.522 -22.936   3.719  1.00  0.00           H  
ATOM   1087  C   GLN A  69      -9.597 -22.672  -1.046  1.00  0.00           C  
ATOM   1088  O   GLN A  69      -8.753 -21.814  -1.296  1.00  0.00           O  
ATOM   1089  N   GLN A  70      -9.914 -23.627  -1.927  1.00  0.00           N  
ATOM   1090  H   GLN A  70     -10.657 -24.281  -1.697  1.00  0.00           H  
ATOM   1091  CA  GLN A  70      -9.385 -23.657  -3.295  1.00  0.00           C  
ATOM   1092  HA  GLN A  70      -8.305 -23.511  -3.257  1.00  0.00           H  
ATOM   1093  CB  GLN A  70      -9.648 -25.026  -3.941  1.00  0.00           C  
ATOM   1094  HB2 GLN A  70     -10.715 -25.245  -3.918  1.00  0.00           H  
ATOM   1095  HB3 GLN A  70      -9.326 -24.995  -4.983  1.00  0.00           H  
ATOM   1096  CG  GLN A  70      -8.869 -26.141  -3.220  1.00  0.00           C  
ATOM   1097  HG2 GLN A  70      -7.800 -25.943  -3.313  1.00  0.00           H  
ATOM   1098  HG3 GLN A  70      -9.122 -26.152  -2.161  1.00  0.00           H  
ATOM   1099  CD  GLN A  70      -9.163 -27.529  -3.773  1.00  0.00           C  
ATOM   1100  OE1 GLN A  70     -10.117 -27.769  -4.487  1.00  0.00           O  
ATOM   1101  NE2 GLN A  70      -8.360 -28.517  -3.451  1.00  0.00           N  
ATOM   1102 HE21 GLN A  70      -8.590 -29.416  -3.845  1.00  0.00           H  
ATOM   1103 HE22 GLN A  70      -7.563 -28.367  -2.866  1.00  0.00           H  
ATOM   1104  C   GLN A  70      -9.956 -22.501  -4.127  1.00  0.00           C  
ATOM   1105  O   GLN A  70      -9.179 -21.767  -4.731  1.00  0.00           O  
ATOM   1106  N   PHE A  71     -11.267 -22.239  -4.048  1.00  0.00           N  
ATOM   1107  H   PHE A  71     -11.872 -22.930  -3.615  1.00  0.00           H  
ATOM   1108  CA  PHE A  71     -11.884 -21.050  -4.658  1.00  0.00           C  
ATOM   1109  HA  PHE A  71     -11.703 -21.096  -5.729  1.00  0.00           H  
ATOM   1110  CB  PHE A  71     -13.398 -21.091  -4.395  1.00  0.00           C  
ATOM   1111  HB2 PHE A  71     -13.796 -22.028  -4.778  1.00  0.00           H  
ATOM   1112  HB3 PHE A  71     -13.547 -21.098  -3.316  1.00  0.00           H  
ATOM   1113  CG  PHE A  71     -14.228 -19.961  -4.987  1.00  0.00           C  
ATOM   1114  CD1 PHE A  71     -15.367 -19.505  -4.292  1.00  0.00           C  
ATOM   1115  HD1 PHE A  71     -15.636 -19.961  -3.349  1.00  0.00           H  
ATOM   1116  CE1 PHE A  71     -16.197 -18.519  -4.854  1.00  0.00           C  
ATOM   1117  HE1 PHE A  71     -17.110 -18.228  -4.351  1.00  0.00           H  
ATOM   1118  CZ  PHE A  71     -15.887 -17.973  -6.112  1.00  0.00           C  
ATOM   1119  HZ  PHE A  71     -16.549 -17.252  -6.575  1.00  0.00           H  
ATOM   1120  CE2 PHE A  71     -14.752 -18.421  -6.808  1.00  0.00           C  
ATOM   1121  HE2 PHE A  71     -14.539 -18.044  -7.801  1.00  0.00           H  
ATOM   1122  CD2 PHE A  71     -13.929 -19.417  -6.252  1.00  0.00           C  
ATOM   1123  HD2 PHE A  71     -13.089 -19.785  -6.827  1.00  0.00           H  
ATOM   1124  C   PHE A  71     -11.288 -19.726  -4.142  1.00  0.00           C  
ATOM   1125  O   PHE A  71     -11.104 -18.771  -4.900  1.00  0.00           O  
ATOM   1126  N   HIE A  72     -10.959 -19.655  -2.847  1.00  0.00           N  
ATOM   1127  H   HIE A  72     -11.232 -20.426  -2.247  1.00  0.00           H  
ATOM   1128  CA  HIE A  72     -10.236 -18.528  -2.249  1.00  0.00           C  
ATOM   1129  HA  HIE A  72     -10.774 -17.604  -2.458  1.00  0.00           H  
ATOM   1130  CB  HIE A  72     -10.166 -18.698  -0.725  1.00  0.00           C  
ATOM   1131  HB2 HIE A  72     -11.179 -18.775  -0.327  1.00  0.00           H  
ATOM   1132  HB3 HIE A  72      -9.634 -19.613  -0.477  1.00  0.00           H  
ATOM   1133  CG  HIE A  72      -9.478 -17.544  -0.049  1.00  0.00           C  
ATOM   1134  ND1 HIE A  72     -10.005 -16.260   0.043  1.00  0.00           N  
ATOM   1135  CE1 HIE A  72      -9.082 -15.531   0.689  1.00  0.00           C  
ATOM   1136  HE1 HIE A  72      -9.189 -14.482   0.932  1.00  0.00           H  
ATOM   1137  NE2 HIE A  72      -8.014 -16.286   0.998  1.00  0.00           N  
ATOM   1138  HE2 HIE A  72      -7.202 -15.965   1.509  1.00  0.00           H  
ATOM   1139  CD2 HIE A  72      -8.246 -17.563   0.537  1.00  0.00           C  
ATOM   1140  HD2 HIE A  72      -7.584 -18.414   0.618  1.00  0.00           H  
ATOM   1141  C   HIE A  72      -8.840 -18.359  -2.854  1.00  0.00           C  
ATOM   1142  O   HIE A  72      -8.530 -17.291  -3.371  1.00  0.00           O  
ATOM   1143  N   ARG A  73      -8.024 -19.417  -2.859  1.00  0.00           N  
ATOM   1144  H   ARG A  73      -8.364 -20.274  -2.428  1.00  0.00           H  
ATOM   1145  CA  ARG A  73      -6.655 -19.400  -3.412  1.00  0.00           C  
ATOM   1146  HA  ARG A  73      -6.091 -18.589  -2.944  1.00  0.00           H  
ATOM   1147  CB  ARG A  73      -5.966 -20.726  -3.060  1.00  0.00           C  
ATOM   1148  HB2 ARG A  73      -6.638 -21.557  -3.288  1.00  0.00           H  
ATOM   1149  HB3 ARG A  73      -5.064 -20.840  -3.663  1.00  0.00           H  
ATOM   1150  CG  ARG A  73      -5.568 -20.747  -1.570  1.00  0.00           C  
ATOM   1151  HG2 ARG A  73      -4.639 -20.188  -1.443  1.00  0.00           H  
ATOM   1152  HG3 ARG A  73      -6.337 -20.255  -0.974  1.00  0.00           H  
ATOM   1153  CD  ARG A  73      -5.395 -22.162  -1.008  1.00  0.00           C  
ATOM   1154  HD2 ARG A  73      -5.095 -22.086   0.039  1.00  0.00           H  
ATOM   1155  HD3 ARG A  73      -6.357 -22.675  -1.060  1.00  0.00           H  
ATOM   1156  NE  ARG A  73      -4.384 -22.931  -1.748  1.00  0.00           N  
ATOM   1157  HE  ARG A  73      -3.746 -22.409  -2.344  1.00  0.00           H  
ATOM   1158  CZ  ARG A  73      -4.231 -24.237  -1.771  1.00  0.00           C  
ATOM   1159  NH1 ARG A  73      -4.893 -25.047  -0.994  1.00  0.00           N  
ATOM   1160 HH11 ARG A  73      -5.555 -24.664  -0.321  1.00  0.00           H  
ATOM   1161 HH12 ARG A  73      -4.676 -26.020  -0.984  1.00  0.00           H  
ATOM   1162  NH2 ARG A  73      -3.384 -24.749  -2.615  1.00  0.00           N  
ATOM   1163 HH21 ARG A  73      -2.864 -24.115  -3.220  1.00  0.00           H  
ATOM   1164 HH22 ARG A  73      -3.265 -25.734  -2.744  1.00  0.00           H  
ATOM   1165  C   ARG A  73      -6.612 -19.107  -4.918  1.00  0.00           C  
ATOM   1166  O   ARG A  73      -5.750 -18.356  -5.363  1.00  0.00           O  
ATOM   1167  N   HIE A  74      -7.582 -19.603  -5.689  1.00  0.00           N  
ATOM   1168  H   HIE A  74      -8.230 -20.264  -5.276  1.00  0.00           H  
ATOM   1169  CA  HIE A  74      -7.768 -19.231  -7.098  1.00  0.00           C  
ATOM   1170  HA  HIE A  74      -6.827 -19.386  -7.630  1.00  0.00           H  
ATOM   1171  CB  HIE A  74      -8.818 -20.135  -7.754  1.00  0.00           C  
ATOM   1172  HB2 HIE A  74      -8.538 -21.180  -7.605  1.00  0.00           H  
ATOM   1173  HB3 HIE A  74      -9.792 -19.974  -7.288  1.00  0.00           H  
ATOM   1174  CG  HIE A  74      -8.926 -19.885  -9.235  1.00  0.00           C  
ATOM   1175  ND1 HIE A  74      -8.153 -20.501 -10.218  1.00  0.00           N  
ATOM   1176  CE1 HIE A  74      -8.560 -19.984 -11.388  1.00  0.00           C  
ATOM   1177  HE1 HIE A  74      -8.184 -20.277 -12.359  1.00  0.00           H  
ATOM   1178  NE2 HIE A  74      -9.521 -19.067 -11.184  1.00  0.00           N  
ATOM   1179  HE2 HIE A  74     -10.033 -18.586 -11.925  1.00  0.00           H  
ATOM   1180  CD2 HIE A  74      -9.747 -18.974  -9.832  1.00  0.00           C  
ATOM   1181  HD2 HIE A  74     -10.454 -18.333  -9.330  1.00  0.00           H  
ATOM   1182  C   HIE A  74      -8.138 -17.750  -7.265  1.00  0.00           C  
ATOM   1183  O   HIE A  74      -7.544 -17.059  -8.088  1.00  0.00           O  
ATOM   1184  N   LYS A  75      -9.054 -17.205  -6.452  1.00  0.00           N  
ATOM   1185  H   LYS A  75      -9.539 -17.799  -5.786  1.00  0.00           H  
ATOM   1186  CA  LYS A  75      -9.334 -15.756  -6.460  1.00  0.00           C  
ATOM   1187  HA  LYS A  75      -9.569 -15.452  -7.482  1.00  0.00           H  
ATOM   1188  CB  LYS A  75     -10.538 -15.429  -5.571  1.00  0.00           C  
ATOM   1189  HB2 LYS A  75     -10.452 -15.975  -4.631  1.00  0.00           H  
ATOM   1190  HB3 LYS A  75     -10.540 -14.360  -5.350  1.00  0.00           H  
ATOM   1191  CG  LYS A  75     -11.852 -15.771  -6.292  1.00  0.00           C  
ATOM   1192  HG2 LYS A  75     -11.935 -15.147  -7.184  1.00  0.00           H  
ATOM   1193  HG3 LYS A  75     -11.847 -16.815  -6.610  1.00  0.00           H  
ATOM   1194  CD  LYS A  75     -13.081 -15.521  -5.412  1.00  0.00           C  
ATOM   1195  HD2 LYS A  75     -13.046 -14.504  -5.016  1.00  0.00           H  
ATOM   1196  HD3 LYS A  75     -13.975 -15.628  -6.030  1.00  0.00           H  
ATOM   1197  CE  LYS A  75     -13.123 -16.537  -4.267  1.00  0.00           C  
ATOM   1198  HE2 LYS A  75     -13.098 -17.541  -4.705  1.00  0.00           H  
ATOM   1199  HE3 LYS A  75     -12.225 -16.423  -3.655  1.00  0.00           H  
ATOM   1200  NZ  LYS A  75     -14.339 -16.382  -3.439  1.00  0.00           N  
ATOM   1201  HZ1 LYS A  75     -14.351 -17.092  -2.720  1.00  0.00           H  
ATOM   1202  HZ2 LYS A  75     -14.371 -15.468  -3.009  1.00  0.00           H  
ATOM   1203  HZ3 LYS A  75     -15.159 -16.517  -4.019  1.00  0.00           H  
ATOM   1204  C   LYS A  75      -8.109 -14.930  -6.067  1.00  0.00           C  
ATOM   1205  O   LYS A  75      -7.852 -13.920  -6.708  1.00  0.00           O  
ATOM   1206  N   GLN A  76      -7.333 -15.361  -5.073  1.00  0.00           N  
ATOM   1207  H   GLN A  76      -7.622 -16.188  -4.564  1.00  0.00           H  
ATOM   1208  CA  GLN A  76      -6.074 -14.709  -4.700  1.00  0.00           C  
ATOM   1209  HA  GLN A  76      -6.279 -13.659  -4.490  1.00  0.00           H  
ATOM   1210  CB  GLN A  76      -5.485 -15.350  -3.431  1.00  0.00           C  
ATOM   1211  HB2 GLN A  76      -5.380 -16.421  -3.592  1.00  0.00           H  
ATOM   1212  HB3 GLN A  76      -4.489 -14.940  -3.258  1.00  0.00           H  
ATOM   1213  CG  GLN A  76      -6.324 -15.123  -2.162  1.00  0.00           C  
ATOM   1214  HG2 GLN A  76      -7.357 -15.412  -2.324  1.00  0.00           H  
ATOM   1215  HG3 GLN A  76      -5.927 -15.757  -1.369  1.00  0.00           H  
ATOM   1216  CD  GLN A  76      -6.314 -13.674  -1.694  1.00  0.00           C  
ATOM   1217  OE1 GLN A  76      -6.976 -12.800  -2.237  1.00  0.00           O  
ATOM   1218  NE2 GLN A  76      -5.551 -13.355  -0.674  1.00  0.00           N  
ATOM   1219 HE21 GLN A  76      -5.468 -12.373  -0.474  1.00  0.00           H  
ATOM   1220 HE22 GLN A  76      -4.931 -14.033  -0.268  1.00  0.00           H  
ATOM   1221  C   GLN A  76      -5.067 -14.740  -5.859  1.00  0.00           C  
ATOM   1222  O   GLN A  76      -4.423 -13.729  -6.118  1.00  0.00           O  
ATOM   1223  N   LEU A  77      -4.978 -15.843  -6.615  1.00  0.00           N  
ATOM   1224  H   LEU A  77      -5.504 -16.664  -6.334  1.00  0.00           H  
ATOM   1225  CA  LEU A  77      -4.171 -15.932  -7.840  1.00  0.00           C  
ATOM   1226  HA  LEU A  77      -3.139 -15.691  -7.585  1.00  0.00           H  
ATOM   1227  CB  LEU A  77      -4.196 -17.377  -8.381  1.00  0.00           C  
ATOM   1228  HB2 LEU A  77      -3.830 -18.059  -7.613  1.00  0.00           H  
ATOM   1229  HB3 LEU A  77      -5.227 -17.659  -8.577  1.00  0.00           H  
ATOM   1230  CG  LEU A  77      -3.381 -17.564  -9.682  1.00  0.00           C  
ATOM   1231  HG  LEU A  77      -3.131 -16.602 -10.125  1.00  0.00           H  
ATOM   1232  CD1 LEU A  77      -2.070 -18.294  -9.402  1.00  0.00           C  
ATOM   1233 HD11 LEU A  77      -1.498 -18.412 -10.322  1.00  0.00           H  
ATOM   1234 HD12 LEU A  77      -1.472 -17.727  -8.689  1.00  0.00           H  
ATOM   1235 HD13 LEU A  77      -2.272 -19.276  -8.982  1.00  0.00           H  
ATOM   1236  CD2 LEU A  77      -4.182 -18.354 -10.721  1.00  0.00           C  
ATOM   1237 HD21 LEU A  77      -4.496 -19.310 -10.301  1.00  0.00           H  
ATOM   1238 HD22 LEU A  77      -5.066 -17.786 -11.016  1.00  0.00           H  
ATOM   1239 HD23 LEU A  77      -3.571 -18.534 -11.605  1.00  0.00           H  
ATOM   1240  C   LEU A  77      -4.635 -14.911  -8.896  1.00  0.00           C  
ATOM   1241  O   LEU A  77      -3.826 -14.108  -9.351  1.00  0.00           O  
ATOM   1242  N   ILE A  78      -5.928 -14.879  -9.241  1.00  0.00           N  
ATOM   1243  H   ILE A  78      -6.534 -15.593  -8.844  1.00  0.00           H  
ATOM   1244  CA  ILE A  78      -6.512 -13.874 -10.161  1.00  0.00           C  
ATOM   1245  HA  ILE A  78      -6.022 -13.959 -11.129  1.00  0.00           H  
ATOM   1246  CB  ILE A  78      -8.029 -14.143 -10.335  1.00  0.00           C  
ATOM   1247  HB  ILE A  78      -8.462 -14.240  -9.338  1.00  0.00           H  
ATOM   1248  CG2 ILE A  78      -8.776 -12.982 -11.024  1.00  0.00           C  
ATOM   1249 HG21 ILE A  78      -9.811 -13.269 -11.213  1.00  0.00           H  
ATOM   1250 HG22 ILE A  78      -8.784 -12.104 -10.378  1.00  0.00           H  
ATOM   1251 HG23 ILE A  78      -8.296 -12.724 -11.968  1.00  0.00           H  
ATOM   1252  CG1 ILE A  78      -8.312 -15.468 -11.077  1.00  0.00           C  
ATOM   1253 HG12 ILE A  78      -7.832 -16.290 -10.547  1.00  0.00           H  
ATOM   1254 HG13 ILE A  78      -9.387 -15.657 -11.052  1.00  0.00           H  
ATOM   1255  CD1 ILE A  78      -7.852 -15.512 -12.539  1.00  0.00           C  
ATOM   1256 HD11 ILE A  78      -8.380 -14.768 -13.133  1.00  0.00           H  
ATOM   1257 HD12 ILE A  78      -6.778 -15.356 -12.613  1.00  0.00           H  
ATOM   1258 HD13 ILE A  78      -8.081 -16.496 -12.932  1.00  0.00           H  
ATOM   1259  C   ILE A  78      -6.257 -12.433  -9.685  1.00  0.00           C  
ATOM   1260  O   ILE A  78      -6.001 -11.538 -10.491  1.00  0.00           O  
ATOM   1261  N   ARG A  79      -6.306 -12.203  -8.371  1.00  0.00           N  
ATOM   1262  H   ARG A  79      -6.576 -12.983  -7.780  1.00  0.00           H  
ATOM   1263  CA  ARG A  79      -6.063 -10.913  -7.717  1.00  0.00           C  
ATOM   1264  HA  ARG A  79      -6.642 -10.139  -8.223  1.00  0.00           H  
ATOM   1265  CB  ARG A  79      -6.570 -11.043  -6.276  1.00  0.00           C  
ATOM   1266  HB2 ARG A  79      -7.584 -11.443  -6.301  1.00  0.00           H  
ATOM   1267  HB3 ARG A  79      -5.935 -11.728  -5.716  1.00  0.00           H  
ATOM   1268  CG  ARG A  79      -6.620  -9.713  -5.545  1.00  0.00           C  
ATOM   1269  HG2 ARG A  79      -5.614  -9.309  -5.425  1.00  0.00           H  
ATOM   1270  HG3 ARG A  79      -7.225  -9.010  -6.124  1.00  0.00           H  
ATOM   1271  CD  ARG A  79      -7.256  -9.922  -4.171  1.00  0.00           C  
ATOM   1272  HD2 ARG A  79      -8.227 -10.407  -4.281  1.00  0.00           H  
ATOM   1273  HD3 ARG A  79      -6.603 -10.539  -3.551  1.00  0.00           H  
ATOM   1274  NE  ARG A  79      -7.424  -8.611  -3.570  1.00  0.00           N  
ATOM   1275  HE  ARG A  79      -6.948  -7.834  -4.038  1.00  0.00           H  
ATOM   1276  CZ  ARG A  79      -8.148  -8.219  -2.553  1.00  0.00           C  
ATOM   1277  NH1 ARG A  79      -8.849  -9.005  -1.788  1.00  0.00           N  
ATOM   1278 HH11 ARG A  79      -8.790  -9.997  -1.908  1.00  0.00           H  
ATOM   1279 HH12 ARG A  79      -9.329  -8.569  -1.021  1.00  0.00           H  
ATOM   1280  NH2 ARG A  79      -8.164  -6.957  -2.318  1.00  0.00           N  
ATOM   1281 HH21 ARG A  79      -7.528  -6.375  -2.857  1.00  0.00           H  
ATOM   1282 HH22 ARG A  79      -8.638  -6.496  -1.538  1.00  0.00           H  
ATOM   1283  C   ARG A  79      -4.599 -10.473  -7.801  1.00  0.00           C  
ATOM   1284  O   ARG A  79      -4.336  -9.358  -8.242  1.00  0.00           O  
ATOM   1285  N   PHE A  80      -3.641 -11.341  -7.481  1.00  0.00           N  
ATOM   1286  H   PHE A  80      -3.898 -12.247  -7.095  1.00  0.00           H  
ATOM   1287  CA  PHE A  80      -2.222 -11.025  -7.683  1.00  0.00           C  
ATOM   1288  HA  PHE A  80      -2.036 -10.033  -7.273  1.00  0.00           H  
ATOM   1289  CB  PHE A  80      -1.332 -12.007  -6.910  1.00  0.00           C  
ATOM   1290  HB2 PHE A  80      -1.587 -13.017  -7.223  1.00  0.00           H  
ATOM   1291  HB3 PHE A  80      -0.295 -11.815  -7.186  1.00  0.00           H  
ATOM   1292  CG  PHE A  80      -1.420 -11.930  -5.395  1.00  0.00           C  
ATOM   1293  CD1 PHE A  80      -1.781 -13.070  -4.650  1.00  0.00           C  
ATOM   1294  HD1 PHE A  80      -2.000 -14.001  -5.152  1.00  0.00           H  
ATOM   1295  CE1 PHE A  80      -1.860 -13.006  -3.247  1.00  0.00           C  
ATOM   1296  HE1 PHE A  80      -2.138 -13.882  -2.683  1.00  0.00           H  
ATOM   1297  CZ  PHE A  80      -1.561 -11.807  -2.579  1.00  0.00           C  
ATOM   1298  HZ  PHE A  80      -1.608 -11.765  -1.499  1.00  0.00           H  
ATOM   1299  CE2 PHE A  80      -1.173 -10.674  -3.315  1.00  0.00           C  
ATOM   1300  HE2 PHE A  80      -0.912  -9.759  -2.801  1.00  0.00           H  
ATOM   1301  CD2 PHE A  80      -1.097 -10.736  -4.718  1.00  0.00           C  
ATOM   1302  HD2 PHE A  80      -0.775  -9.864  -5.269  1.00  0.00           H  
ATOM   1303  C   PHE A  80      -1.834 -10.937  -9.173  1.00  0.00           C  
ATOM   1304  O   PHE A  80      -1.016 -10.089  -9.506  1.00  0.00           O  
ATOM   1305  N   LEU A  81      -2.448 -11.715 -10.080  1.00  0.00           N  
ATOM   1306  H   LEU A  81      -3.071 -12.445  -9.745  1.00  0.00           H  
ATOM   1307  CA  LEU A  81      -2.256 -11.586 -11.541  1.00  0.00           C  
ATOM   1308  HA  LEU A  81      -1.193 -11.683 -11.766  1.00  0.00           H  
ATOM   1309  CB  LEU A  81      -3.029 -12.698 -12.285  1.00  0.00           C  
ATOM   1310  HB2 LEU A  81      -4.028 -12.774 -11.854  1.00  0.00           H  
ATOM   1311  HB3 LEU A  81      -3.153 -12.402 -13.326  1.00  0.00           H  
ATOM   1312  CG  LEU A  81      -2.366 -14.087 -12.275  1.00  0.00           C  
ATOM   1313  HG  LEU A  81      -2.054 -14.341 -11.268  1.00  0.00           H  
ATOM   1314  CD1 LEU A  81      -3.355 -15.150 -12.749  1.00  0.00           C  
ATOM   1315 HD11 LEU A  81      -2.879 -16.131 -12.739  1.00  0.00           H  
ATOM   1316 HD12 LEU A  81      -4.208 -15.177 -12.074  1.00  0.00           H  
ATOM   1317 HD13 LEU A  81      -3.699 -14.924 -13.757  1.00  0.00           H  
ATOM   1318  CD2 LEU A  81      -1.150 -14.139 -13.199  1.00  0.00           C  
ATOM   1319 HD21 LEU A  81      -1.438 -13.865 -14.215  1.00  0.00           H  
ATOM   1320 HD22 LEU A  81      -0.379 -13.462 -12.837  1.00  0.00           H  
ATOM   1321 HD23 LEU A  81      -0.737 -15.149 -13.207  1.00  0.00           H  
ATOM   1322  C   LEU A  81      -2.697 -10.204 -12.058  1.00  0.00           C  
ATOM   1323  O   LEU A  81      -1.962  -9.566 -12.813  1.00  0.00           O  
ATOM   1324  N   LYS A  82      -3.862  -9.721 -11.605  1.00  0.00           N  
ATOM   1325  H   LYS A  82      -4.437 -10.337 -11.038  1.00  0.00           H  
ATOM   1326  CA  LYS A  82      -4.325  -8.341 -11.837  1.00  0.00           C  
ATOM   1327  HA  LYS A  82      -4.314  -8.131 -12.909  1.00  0.00           H  
ATOM   1328  CB  LYS A  82      -5.762  -8.166 -11.311  1.00  0.00           C  
ATOM   1329  HB2 LYS A  82      -5.859  -8.612 -10.321  1.00  0.00           H  
ATOM   1330  HB3 LYS A  82      -5.986  -7.101 -11.232  1.00  0.00           H  
ATOM   1331  CG  LYS A  82      -6.778  -8.793 -12.272  1.00  0.00           C  
ATOM   1332  HG2 LYS A  82      -6.710  -8.269 -13.223  1.00  0.00           H  
ATOM   1333  HG3 LYS A  82      -6.541  -9.844 -12.432  1.00  0.00           H  
ATOM   1334  CD  LYS A  82      -8.215  -8.670 -11.757  1.00  0.00           C  
ATOM   1335  HD2 LYS A  82      -8.309  -9.192 -10.803  1.00  0.00           H  
ATOM   1336  HD3 LYS A  82      -8.463  -7.615 -11.624  1.00  0.00           H  
ATOM   1337  CE  LYS A  82      -9.153  -9.300 -12.790  1.00  0.00           C  
ATOM   1338  HE2 LYS A  82      -8.954  -8.853 -13.768  1.00  0.00           H  
ATOM   1339  HE3 LYS A  82      -8.931 -10.370 -12.867  1.00  0.00           H  
ATOM   1340  NZ  LYS A  82     -10.580  -9.113 -12.445  1.00  0.00           N  
ATOM   1341  HZ1 LYS A  82     -10.874  -8.153 -12.552  1.00  0.00           H  
ATOM   1342  HZ2 LYS A  82     -11.134  -9.696 -13.087  1.00  0.00           H  
ATOM   1343  HZ3 LYS A  82     -10.780  -9.450 -11.518  1.00  0.00           H  
ATOM   1344  C   LYS A  82      -3.382  -7.313 -11.211  1.00  0.00           C  
ATOM   1345  O   LYS A  82      -3.023  -6.346 -11.870  1.00  0.00           O  
ATOM   1346  N   ARG A  83      -2.935  -7.514  -9.967  1.00  0.00           N  
ATOM   1347  H   ARG A  83      -3.315  -8.303  -9.454  1.00  0.00           H  
ATOM   1348  CA  ARG A  83      -2.010  -6.594  -9.269  1.00  0.00           C  
ATOM   1349  HA  ARG A  83      -2.429  -5.591  -9.321  1.00  0.00           H  
ATOM   1350  CB  ARG A  83      -1.961  -7.013  -7.787  1.00  0.00           C  
ATOM   1351  HB2 ARG A  83      -2.970  -7.294  -7.483  1.00  0.00           H  
ATOM   1352  HB3 ARG A  83      -1.311  -7.881  -7.668  1.00  0.00           H  
ATOM   1353  CG  ARG A  83      -1.503  -5.896  -6.841  1.00  0.00           C  
ATOM   1354  HG2 ARG A  83      -0.431  -5.747  -6.953  1.00  0.00           H  
ATOM   1355  HG3 ARG A  83      -2.030  -4.972  -7.084  1.00  0.00           H  
ATOM   1356  CD  ARG A  83      -1.827  -6.283  -5.390  1.00  0.00           C  
ATOM   1357  HD2 ARG A  83      -2.899  -6.485  -5.308  1.00  0.00           H  
ATOM   1358  HD3 ARG A  83      -1.273  -7.190  -5.138  1.00  0.00           H  
ATOM   1359  NE  ARG A  83      -1.471  -5.219  -4.438  1.00  0.00           N  
ATOM   1360  HE  ARG A  83      -1.251  -4.303  -4.812  1.00  0.00           H  
ATOM   1361  CZ  ARG A  83      -1.498  -5.309  -3.121  1.00  0.00           C  
ATOM   1362  NH1 ARG A  83      -1.939  -6.354  -2.476  1.00  0.00           N  
ATOM   1363 HH11 ARG A  83      -2.382  -7.091  -2.988  1.00  0.00           H  
ATOM   1364 HH12 ARG A  83      -1.953  -6.345  -1.474  1.00  0.00           H  
ATOM   1365  NH2 ARG A  83      -1.094  -4.318  -2.396  1.00  0.00           N  
ATOM   1366 HH21 ARG A  83      -0.831  -3.447  -2.854  1.00  0.00           H  
ATOM   1367 HH22 ARG A  83      -1.301  -4.293  -1.418  1.00  0.00           H  
ATOM   1368  C   ARG A  83      -0.631  -6.512  -9.954  1.00  0.00           C  
ATOM   1369  O   ARG A  83      -0.024  -5.446 -10.012  1.00  0.00           O  
ATOM   1370  N   LEU A  84      -0.180  -7.619 -10.544  1.00  0.00           N  
ATOM   1371  H   LEU A  84      -0.709  -8.470 -10.381  1.00  0.00           H  
ATOM   1372  CA  LEU A  84       1.029  -7.735 -11.367  1.00  0.00           C  
ATOM   1373  HA  LEU A  84       1.862  -7.284 -10.820  1.00  0.00           H  
ATOM   1374  CB  LEU A  84       1.313  -9.242 -11.527  1.00  0.00           C  
ATOM   1375  HB2 LEU A  84       1.513  -9.654 -10.537  1.00  0.00           H  
ATOM   1376  HB3 LEU A  84       0.414  -9.724 -11.901  1.00  0.00           H  
ATOM   1377  CG  LEU A  84       2.464  -9.642 -12.462  1.00  0.00           C  
ATOM   1378  HG  LEU A  84       2.218  -9.354 -13.483  1.00  0.00           H  
ATOM   1379  CD1 LEU A  84       3.794  -9.008 -12.067  1.00  0.00           C  
ATOM   1380 HD11 LEU A  84       4.011  -9.240 -11.025  1.00  0.00           H  
ATOM   1381 HD12 LEU A  84       4.592  -9.392 -12.700  1.00  0.00           H  
ATOM   1382 HD13 LEU A  84       3.744  -7.927 -12.192  1.00  0.00           H  
ATOM   1383  CD2 LEU A  84       2.625 -11.161 -12.387  1.00  0.00           C  
ATOM   1384 HD21 LEU A  84       2.932 -11.456 -11.384  1.00  0.00           H  
ATOM   1385 HD22 LEU A  84       1.682 -11.649 -12.624  1.00  0.00           H  
ATOM   1386 HD23 LEU A  84       3.373 -11.485 -13.108  1.00  0.00           H  
ATOM   1387  C   LEU A  84       0.914  -6.988 -12.706  1.00  0.00           C  
ATOM   1388  O   LEU A  84       1.802  -6.212 -13.038  1.00  0.00           O  
ATOM   1389  N   ASP A  85      -0.190  -7.149 -13.443  1.00  0.00           N  
ATOM   1390  H   ASP A  85      -0.874  -7.836 -13.145  1.00  0.00           H  
ATOM   1391  CA  ASP A  85      -0.510  -6.339 -14.642  1.00  0.00           C  
ATOM   1392  HA  ASP A  85       0.277  -6.467 -15.387  1.00  0.00           H  
ATOM   1393  CB  ASP A  85      -1.829  -6.889 -15.231  1.00  0.00           C  
ATOM   1394  HB2 ASP A  85      -1.686  -7.955 -15.429  1.00  0.00           H  
ATOM   1395  HB3 ASP A  85      -2.607  -6.808 -14.465  1.00  0.00           H  
ATOM   1396  CG  ASP A  85      -2.367  -6.245 -16.523  1.00  0.00           C  
ATOM   1397  OD1 ASP A  85      -1.685  -5.427 -17.169  1.00  0.00           O  
ATOM   1398  OD2 ASP A  85      -3.524  -6.557 -16.893  1.00  0.00           O  
ATOM   1399  C   ASP A  85      -0.578  -4.832 -14.296  1.00  0.00           C  
ATOM   1400  O   ASP A  85       0.150  -4.015 -14.867  1.00  0.00           O  
ATOM   1401  N   ARG A  86      -1.343  -4.487 -13.246  1.00  0.00           N  
ATOM   1402  H   ARG A  86      -1.905  -5.229 -12.840  1.00  0.00           H  
ATOM   1403  CA  ARG A  86      -1.487  -3.137 -12.653  1.00  0.00           C  
ATOM   1404  HA  ARG A  86      -1.972  -2.487 -13.376  1.00  0.00           H  
ATOM   1405  CB  ARG A  86      -2.416  -3.263 -11.428  1.00  0.00           C  
ATOM   1406  HB2 ARG A  86      -3.364  -3.685 -11.766  1.00  0.00           H  
ATOM   1407  HB3 ARG A  86      -1.959  -3.968 -10.740  1.00  0.00           H  
ATOM   1408  CG  ARG A  86      -2.733  -1.986 -10.633  1.00  0.00           C  
ATOM   1409  HG2 ARG A  86      -1.812  -1.550 -10.251  1.00  0.00           H  
ATOM   1410  HG3 ARG A  86      -3.231  -1.256 -11.273  1.00  0.00           H  
ATOM   1411  CD  ARG A  86      -3.656  -2.358  -9.457  1.00  0.00           C  
ATOM   1412  HD2 ARG A  86      -4.611  -2.694  -9.862  1.00  0.00           H  
ATOM   1413  HD3 ARG A  86      -3.204  -3.169  -8.882  1.00  0.00           H  
ATOM   1414  NE  ARG A  86      -3.886  -1.227  -8.550  1.00  0.00           N  
ATOM   1415  HE  ARG A  86      -3.184  -0.480  -8.569  1.00  0.00           H  
ATOM   1416  CZ  ARG A  86      -4.896  -1.053  -7.716  1.00  0.00           C  
ATOM   1417  NH1 ARG A  86      -5.880  -1.904  -7.557  1.00  0.00           N  
ATOM   1418 HH11 ARG A  86      -5.834  -2.788  -8.025  1.00  0.00           H  
ATOM   1419 HH12 ARG A  86      -6.549  -1.754  -6.827  1.00  0.00           H  
ATOM   1420  NH2 ARG A  86      -4.914   0.027  -7.008  1.00  0.00           N  
ATOM   1421 HH21 ARG A  86      -4.033   0.540  -6.998  1.00  0.00           H  
ATOM   1422 HH22 ARG A  86      -5.675   0.300  -6.413  1.00  0.00           H  
ATOM   1423  C   ARG A  86      -0.151  -2.456 -12.315  1.00  0.00           C  
ATOM   1424  O   ARG A  86      -0.027  -1.256 -12.547  1.00  0.00           O  
ATOM   1425  N   ASN A  87       0.857  -3.185 -11.817  1.00  0.00           N  
ATOM   1426  H   ASN A  87       0.674  -4.155 -11.597  1.00  0.00           H  
ATOM   1427  CA  ASN A  87       2.188  -2.620 -11.521  1.00  0.00           C  
ATOM   1428  HA  ASN A  87       2.038  -1.577 -11.248  1.00  0.00           H  
ATOM   1429  CB  ASN A  87       2.814  -3.362 -10.314  1.00  0.00           C  
ATOM   1430  HB2 ASN A  87       2.054  -3.955  -9.811  1.00  0.00           H  
ATOM   1431  HB3 ASN A  87       3.589  -4.039 -10.666  1.00  0.00           H  
ATOM   1432  CG  ASN A  87       3.406  -2.446  -9.246  1.00  0.00           C  
ATOM   1433  OD1 ASN A  87       3.262  -1.232  -9.262  1.00  0.00           O  
ATOM   1434  ND2 ASN A  87       4.040  -3.022  -8.248  1.00  0.00           N  
ATOM   1435 HD21 ASN A  87       4.281  -2.420  -7.456  1.00  0.00           H  
ATOM   1436 HD22 ASN A  87       4.130  -4.017  -8.197  1.00  0.00           H  
ATOM   1437  C   ASN A  87       3.135  -2.607 -12.743  1.00  0.00           C  
ATOM   1438  O   ASN A  87       3.857  -1.628 -12.954  1.00  0.00           O  
ATOM   1439  N   LEU A  88       3.128  -3.656 -13.582  1.00  0.00           N  
ATOM   1440  H   LEU A  88       2.507  -4.435 -13.378  1.00  0.00           H  
ATOM   1441  CA  LEU A  88       3.936  -3.719 -14.820  1.00  0.00           C  
ATOM   1442  HA  LEU A  88       4.989  -3.633 -14.556  1.00  0.00           H  
ATOM   1443  CB  LEU A  88       3.693  -5.055 -15.549  1.00  0.00           C  
ATOM   1444  HB2 LEU A  88       2.618  -5.234 -15.575  1.00  0.00           H  
ATOM   1445  HB3 LEU A  88       4.034  -4.964 -16.580  1.00  0.00           H  
ATOM   1446  CG  LEU A  88       4.396  -6.270 -14.924  1.00  0.00           C  
ATOM   1447  HG  LEU A  88       4.242  -6.275 -13.849  1.00  0.00           H  
ATOM   1448  CD1 LEU A  88       3.815  -7.555 -15.519  1.00  0.00           C  
ATOM   1449 HD11 LEU A  88       2.743  -7.587 -15.321  1.00  0.00           H  
ATOM   1450 HD12 LEU A  88       3.979  -7.585 -16.597  1.00  0.00           H  
ATOM   1451 HD13 LEU A  88       4.277  -8.419 -15.048  1.00  0.00           H  
ATOM   1452  CD2 LEU A  88       5.902  -6.274 -15.195  1.00  0.00           C  
ATOM   1453 HD21 LEU A  88       6.356  -7.131 -14.697  1.00  0.00           H  
ATOM   1454 HD22 LEU A  88       6.088  -6.335 -16.266  1.00  0.00           H  
ATOM   1455 HD23 LEU A  88       6.358  -5.366 -14.806  1.00  0.00           H  
ATOM   1456  C   LEU A  88       3.627  -2.562 -15.782  1.00  0.00           C  
ATOM   1457  O   LEU A  88       4.534  -2.054 -16.441  1.00  0.00           O  
ATOM   1458  N   TRP A  89       2.375  -2.100 -15.809  1.00  0.00           N  
ATOM   1459  H   TRP A  89       1.674  -2.622 -15.288  1.00  0.00           H  
ATOM   1460  CA  TRP A  89       1.923  -0.884 -16.493  1.00  0.00           C  
ATOM   1461  HA  TRP A  89       1.909  -1.055 -17.569  1.00  0.00           H  
ATOM   1462  CB  TRP A  89       0.484  -0.624 -16.026  1.00  0.00           C  
ATOM   1463  HB2 TRP A  89      -0.179  -1.298 -16.569  1.00  0.00           H  
ATOM   1464  HB3 TRP A  89       0.410  -0.896 -14.975  1.00  0.00           H  
ATOM   1465  CG  TRP A  89      -0.050   0.770 -16.148  1.00  0.00           C  
ATOM   1466  CD1 TRP A  89      -0.260   1.603 -15.102  1.00  0.00           C  
ATOM   1467  HD1 TRP A  89      -0.053   1.357 -14.063  1.00  0.00           H  
ATOM   1468  NE1 TRP A  89      -0.792   2.793 -15.555  1.00  0.00           N  
ATOM   1469  HE1 TRP A  89      -1.004   3.570 -14.945  1.00  0.00           H  
ATOM   1470  CE2 TRP A  89      -0.965   2.782 -16.922  1.00  0.00           C  
ATOM   1471  CZ2 TRP A  89      -1.482   3.724 -17.822  1.00  0.00           C  
ATOM   1472  HZ2 TRP A  89      -1.847   4.675 -17.468  1.00  0.00           H  
ATOM   1473  CH2 TRP A  89      -1.524   3.404 -19.190  1.00  0.00           C  
ATOM   1474  HH2 TRP A  89      -1.929   4.113 -19.898  1.00  0.00           H  
ATOM   1475  CZ3 TRP A  89      -1.048   2.156 -19.633  1.00  0.00           C  
ATOM   1476  HZ3 TRP A  89      -1.086   1.916 -20.683  1.00  0.00           H  
ATOM   1477  CE3 TRP A  89      -0.535   1.213 -18.720  1.00  0.00           C  
ATOM   1478  HE3 TRP A  89      -0.180   0.255 -19.073  1.00  0.00           H  
ATOM   1479  CD2 TRP A  89      -0.482   1.502 -17.337  1.00  0.00           C  
ATOM   1480  C   TRP A  89       2.830   0.332 -16.241  1.00  0.00           C  
ATOM   1481  O   TRP A  89       3.181   1.022 -17.202  1.00  0.00           O  
ATOM   1482  N   GLY A  90       3.267   0.562 -14.996  1.00  0.00           N  
ATOM   1483  H   GLY A  90       3.027  -0.104 -14.269  1.00  0.00           H  
ATOM   1484  CA  GLY A  90       4.155   1.681 -14.654  1.00  0.00           C  
ATOM   1485  HA2 GLY A  90       3.714   2.617 -15.000  1.00  0.00           H  
ATOM   1486  HA3 GLY A  90       4.264   1.726 -13.570  1.00  0.00           H  
ATOM   1487  C   GLY A  90       5.553   1.546 -15.267  1.00  0.00           C  
ATOM   1488  O   GLY A  90       6.075   2.490 -15.867  1.00  0.00           O  
ATOM   1489  N   LEU A  91       6.143   0.347 -15.189  1.00  0.00           N  
ATOM   1490  H   LEU A  91       5.670  -0.391 -14.682  1.00  0.00           H  
ATOM   1491  CA  LEU A  91       7.431   0.052 -15.822  1.00  0.00           C  
ATOM   1492  HA  LEU A  91       8.160   0.796 -15.499  1.00  0.00           H  
ATOM   1493  CB  LEU A  91       7.913  -1.346 -15.407  1.00  0.00           C  
ATOM   1494  HB2 LEU A  91       7.145  -2.071 -15.678  1.00  0.00           H  
ATOM   1495  HB3 LEU A  91       8.810  -1.579 -15.978  1.00  0.00           H  
ATOM   1496  CG  LEU A  91       8.249  -1.506 -13.917  1.00  0.00           C  
ATOM   1497  HG  LEU A  91       7.393  -1.217 -13.308  1.00  0.00           H  
ATOM   1498  CD1 LEU A  91       8.554  -2.979 -13.665  1.00  0.00           C  
ATOM   1499 HD11 LEU A  91       9.395  -3.299 -14.279  1.00  0.00           H  
ATOM   1500 HD12 LEU A  91       7.677  -3.580 -13.902  1.00  0.00           H  
ATOM   1501 HD13 LEU A  91       8.807  -3.118 -12.616  1.00  0.00           H  
ATOM   1502  CD2 LEU A  91       9.476  -0.690 -13.506  1.00  0.00           C  
ATOM   1503 HD21 LEU A  91       9.715  -0.885 -12.459  1.00  0.00           H  
ATOM   1504 HD22 LEU A  91      10.335  -0.946 -14.125  1.00  0.00           H  
ATOM   1505 HD23 LEU A  91       9.263   0.376 -13.590  1.00  0.00           H  
ATOM   1506  C   LEU A  91       7.352   0.134 -17.351  1.00  0.00           C  
ATOM   1507  O   LEU A  91       8.281   0.632 -17.987  1.00  0.00           O  
ATOM   1508  N   ALA A  92       6.253  -0.326 -17.952  1.00  0.00           N  
ATOM   1509  H   ALA A  92       5.536  -0.751 -17.369  1.00  0.00           H  
ATOM   1510  CA  ALA A  92       6.041  -0.307 -19.396  1.00  0.00           C  
ATOM   1511  HA  ALA A  92       6.944  -0.680 -19.882  1.00  0.00           H  
ATOM   1512  CB  ALA A  92       4.897  -1.269 -19.739  1.00  0.00           C  
ATOM   1513  HB1 ALA A  92       5.141  -2.273 -19.388  1.00  0.00           H  
ATOM   1514  HB2 ALA A  92       3.969  -0.946 -19.264  1.00  0.00           H  
ATOM   1515  HB3 ALA A  92       4.759  -1.300 -20.819  1.00  0.00           H  
ATOM   1516  C   ALA A  92       5.788   1.114 -19.934  1.00  0.00           C  
ATOM   1517  O   ALA A  92       6.562   1.614 -20.751  1.00  0.00           O  
ATOM   1518  N   GLY A  93       4.735   1.797 -19.475  1.00  0.00           N  
ATOM   1519  H   GLY A  93       4.196   1.419 -18.697  1.00  0.00           H  
ATOM   1520  CA  GLY A  93       4.206   2.991 -20.150  1.00  0.00           C  
ATOM   1521  HA2 GLY A  93       3.461   3.456 -19.503  1.00  0.00           H  
ATOM   1522  HA3 GLY A  93       5.009   3.707 -20.324  1.00  0.00           H  
ATOM   1523  C   GLY A  93       3.532   2.673 -21.495  1.00  0.00           C  
ATOM   1524  O   GLY A  93       3.511   3.511 -22.392  1.00  0.00           O  
ATOM   1525  N   LEU A  94       3.018   1.445 -21.644  1.00  0.00           N  
ATOM   1526  H   LEU A  94       3.040   0.835 -20.840  1.00  0.00           H  
ATOM   1527  CA  LEU A  94       2.387   0.908 -22.854  1.00  0.00           C  
ATOM   1528  HA  LEU A  94       2.069   1.735 -23.490  1.00  0.00           H  
ATOM   1529  CB  LEU A  94       3.390   0.034 -23.633  1.00  0.00           C  
ATOM   1530  HB2 LEU A  94       3.758  -0.732 -22.953  1.00  0.00           H  
ATOM   1531  HB3 LEU A  94       2.856  -0.472 -24.440  1.00  0.00           H  
ATOM   1532  CG  LEU A  94       4.604   0.757 -24.241  1.00  0.00           C  
ATOM   1533  HG  LEU A  94       5.141   1.303 -23.466  1.00  0.00           H  
ATOM   1534  CD1 LEU A  94       5.554  -0.279 -24.846  1.00  0.00           C  
ATOM   1535 HD11 LEU A  94       5.044  -0.853 -25.621  1.00  0.00           H  
ATOM   1536 HD12 LEU A  94       6.415   0.223 -25.285  1.00  0.00           H  
ATOM   1537 HD13 LEU A  94       5.897  -0.956 -24.066  1.00  0.00           H  
ATOM   1538  CD2 LEU A  94       4.190   1.727 -25.350  1.00  0.00           C  
ATOM   1539 HD21 LEU A  94       5.076   2.180 -25.793  1.00  0.00           H  
ATOM   1540 HD22 LEU A  94       3.633   1.201 -26.126  1.00  0.00           H  
ATOM   1541 HD23 LEU A  94       3.578   2.529 -24.940  1.00  0.00           H  
ATOM   1542  C   LEU A  94       1.139   0.091 -22.483  1.00  0.00           C  
ATOM   1543  O   LEU A  94       1.169  -0.701 -21.543  1.00  0.00           O  
ATOM   1544  N   ASN A  95       0.047   0.291 -23.227  1.00  0.00           N  
ATOM   1545  H   ASN A  95       0.122   0.953 -23.982  1.00  0.00           H  
ATOM   1546  CA  ASN A  95      -1.296  -0.206 -22.896  1.00  0.00           C  
ATOM   1547  HA  ASN A  95      -1.462  -0.059 -21.826  1.00  0.00           H  
ATOM   1548  CB  ASN A  95      -2.294   0.685 -23.672  1.00  0.00           C  
ATOM   1549  HB2 ASN A  95      -1.997   1.729 -23.569  1.00  0.00           H  
ATOM   1550  HB3 ASN A  95      -2.263   0.426 -24.731  1.00  0.00           H  
ATOM   1551  CG  ASN A  95      -3.733   0.603 -23.187  1.00  0.00           C  
ATOM   1552  OD1 ASN A  95      -4.035   0.169 -22.094  1.00  0.00           O  
ATOM   1553  ND2 ASN A  95      -4.677   1.048 -23.986  1.00  0.00           N  
ATOM   1554 HD21 ASN A  95      -5.610   1.024 -23.609  1.00  0.00           H  
ATOM   1555 HD22 ASN A  95      -4.462   1.454 -24.878  1.00  0.00           H  
ATOM   1556  C   ASN A  95      -1.507  -1.716 -23.165  1.00  0.00           C  
ATOM   1557  O   ASN A  95      -2.119  -2.405 -22.349  1.00  0.00           O  
ATOM   1558  N   SER A  96      -1.022  -2.248 -24.293  1.00  0.00           N  
ATOM   1559  H   SER A  96      -0.495  -1.661 -24.924  1.00  0.00           H  
ATOM   1560  CA  SER A  96      -1.114  -3.671 -24.662  1.00  0.00           C  
ATOM   1561  HA  SER A  96      -0.865  -4.287 -23.798  1.00  0.00           H  
ATOM   1562  CB  SER A  96      -2.542  -4.015 -25.106  1.00  0.00           C  
ATOM   1563  HB2 SER A  96      -3.241  -3.762 -24.307  1.00  0.00           H  
ATOM   1564  HB3 SER A  96      -2.797  -3.432 -25.994  1.00  0.00           H  
ATOM   1565  OG  SER A  96      -2.651  -5.395 -25.396  1.00  0.00           O  
ATOM   1566  HG  SER A  96      -3.548  -5.592 -25.679  1.00  0.00           H  
ATOM   1567  C   SER A  96      -0.127  -3.994 -25.791  1.00  0.00           C  
ATOM   1568  O   SER A  96       0.156  -3.120 -26.612  1.00  0.00           O  
ATOM   1569  N   CYS A  97       0.384  -5.227 -25.851  1.00  0.00           N  
ATOM   1570  H   CYS A  97       0.106  -5.887 -25.130  1.00  0.00           H  
ATOM   1571  CA  CYS A  97       1.318  -5.691 -26.879  1.00  0.00           C  
ATOM   1572  HA  CYS A  97       1.108  -5.164 -27.809  1.00  0.00           H  
ATOM   1573  CB  CYS A  97       2.737  -5.287 -26.464  1.00  0.00           C  
ATOM   1574  HB2 CYS A  97       2.773  -4.219 -26.243  1.00  0.00           H  
ATOM   1575  HB3 CYS A  97       3.034  -5.849 -25.579  1.00  0.00           H  
ATOM   1576  SG  CYS A  97       3.860  -5.666 -27.833  1.00  0.00           S  
ATOM   1577  HG  CYS A  97       3.567  -4.632 -28.630  1.00  0.00           H  
ATOM   1578  C   CYS A  97       1.180  -7.215 -27.129  1.00  0.00           C  
ATOM   1579  O   CYS A  97       1.781  -8.017 -26.407  1.00  0.00           O  
ATOM   1580  N   PRO A  98       0.348  -7.640 -28.101  1.00  0.00           N  
ATOM   1581  CD  PRO A  98      -0.517  -6.802 -28.924  1.00  0.00           C  
ATOM   1582  HD2 PRO A  98       0.053  -6.038 -29.453  1.00  0.00           H  
ATOM   1583  HD3 PRO A  98      -1.279  -6.338 -28.294  1.00  0.00           H  
ATOM   1584  CG  PRO A  98      -1.178  -7.737 -29.937  1.00  0.00           C  
ATOM   1585  HG2 PRO A  98      -0.571  -7.780 -30.843  1.00  0.00           H  
ATOM   1586  HG3 PRO A  98      -2.195  -7.422 -30.174  1.00  0.00           H  
ATOM   1587  CB  PRO A  98      -1.150  -9.094 -29.233  1.00  0.00           C  
ATOM   1588  HB2 PRO A  98      -1.183  -9.922 -29.944  1.00  0.00           H  
ATOM   1589  HB3 PRO A  98      -1.987  -9.160 -28.536  1.00  0.00           H  
ATOM   1590  CA  PRO A  98       0.163  -9.050 -28.448  1.00  0.00           C  
ATOM   1591  HA  PRO A  98       0.057  -9.645 -27.540  1.00  0.00           H  
ATOM   1592  C   PRO A  98       1.335  -9.606 -29.275  1.00  0.00           C  
ATOM   1593  O   PRO A  98       1.900  -8.914 -30.122  1.00  0.00           O  
ATOM   1594  N   VAL A  99       1.663 -10.885 -29.073  1.00  0.00           N  
ATOM   1595  H   VAL A  99       1.119 -11.420 -28.412  1.00  0.00           H  
ATOM   1596  CA  VAL A  99       2.761 -11.585 -29.769  1.00  0.00           C  
ATOM   1597  HA  VAL A  99       3.308 -10.860 -30.374  1.00  0.00           H  
ATOM   1598  CB  VAL A  99       3.762 -12.166 -28.745  1.00  0.00           C  
ATOM   1599  HB  VAL A  99       3.227 -12.819 -28.054  1.00  0.00           H  
ATOM   1600  CG1 VAL A  99       4.899 -12.972 -29.388  1.00  0.00           C  
ATOM   1601 HG11 VAL A  99       5.413 -12.365 -30.133  1.00  0.00           H  
ATOM   1602 HG12 VAL A  99       5.610 -13.280 -28.621  1.00  0.00           H  
ATOM   1603 HG13 VAL A  99       4.501 -13.876 -29.848  1.00  0.00           H  
ATOM   1604  CG2 VAL A  99       4.421 -11.036 -27.942  1.00  0.00           C  
ATOM   1605 HG21 VAL A  99       3.668 -10.498 -27.365  1.00  0.00           H  
ATOM   1606 HG22 VAL A  99       5.154 -11.442 -27.247  1.00  0.00           H  
ATOM   1607 HG23 VAL A  99       4.914 -10.335 -28.617  1.00  0.00           H  
ATOM   1608  C   VAL A  99       2.216 -12.643 -30.738  1.00  0.00           C  
ATOM   1609  O   VAL A  99       1.156 -13.220 -30.499  1.00  0.00           O  
ATOM   1610  N   LYS A 100       2.956 -12.914 -31.825  1.00  0.00           N  
ATOM   1611  H   LYS A 100       3.822 -12.408 -31.934  1.00  0.00           H  
ATOM   1612  CA  LYS A 100       2.634 -13.934 -32.842  1.00  0.00           C  
ATOM   1613  HA  LYS A 100       1.814 -14.555 -32.472  1.00  0.00           H  
ATOM   1614  CB  LYS A 100       2.168 -13.275 -34.150  1.00  0.00           C  
ATOM   1615  HB2 LYS A 100       3.023 -12.784 -34.617  1.00  0.00           H  
ATOM   1616  HB3 LYS A 100       1.836 -14.071 -34.808  1.00  0.00           H  
ATOM   1617  CG  LYS A 100       1.011 -12.269 -34.044  1.00  0.00           C  
ATOM   1618  HG2 LYS A 100       0.283 -12.626 -33.314  1.00  0.00           H  
ATOM   1619  HG3 LYS A 100       1.399 -11.306 -33.708  1.00  0.00           H  
ATOM   1620  CD  LYS A 100       0.295 -12.100 -35.399  1.00  0.00           C  
ATOM   1621  HD2 LYS A 100      -0.252 -13.022 -35.608  1.00  0.00           H  
ATOM   1622  HD3 LYS A 100      -0.427 -11.285 -35.314  1.00  0.00           H  
ATOM   1623  CE  LYS A 100       1.264 -11.818 -36.561  1.00  0.00           C  
ATOM   1624  HE2 LYS A 100       1.734 -10.843 -36.402  1.00  0.00           H  
ATOM   1625  HE3 LYS A 100       2.052 -12.578 -36.550  1.00  0.00           H  
ATOM   1626  NZ  LYS A 100       0.583 -11.868 -37.879  1.00  0.00           N  
ATOM   1627  HZ1 LYS A 100      -0.163 -11.187 -37.933  1.00  0.00           H  
ATOM   1628  HZ2 LYS A 100       1.246 -11.688 -38.623  1.00  0.00           H  
ATOM   1629  HZ3 LYS A 100       0.197 -12.793 -38.035  1.00  0.00           H  
ATOM   1630  C   LYS A 100       3.803 -14.889 -33.133  1.00  0.00           C  
ATOM   1631  O   LYS A 100       4.964 -14.570 -32.856  1.00  0.00           O  
ATOM   1632  N   GLU A 101       3.493 -16.027 -33.755  1.00  0.00           N  
ATOM   1633  H   GLU A 101       2.549 -16.099 -34.136  1.00  0.00           H  
ATOM   1634  CA  GLU A 101       4.428 -17.026 -34.296  1.00  0.00           C  
ATOM   1635  HA  GLU A 101       3.828 -17.892 -34.586  1.00  0.00           H  
ATOM   1636  CB  GLU A 101       5.096 -16.509 -35.595  1.00  0.00           C  
ATOM   1637  HB2 GLU A 101       5.963 -15.906 -35.322  1.00  0.00           H  
ATOM   1638  HB3 GLU A 101       5.474 -17.376 -36.137  1.00  0.00           H  
ATOM   1639  CG  GLU A 101       4.279 -15.643 -36.577  1.00  0.00           C  
ATOM   1640  HG2 GLU A 101       4.186 -14.644 -36.144  1.00  0.00           H  
ATOM   1641  HG3 GLU A 101       4.871 -15.531 -37.489  1.00  0.00           H  
ATOM   1642  CD  GLU A 101       2.867 -16.142 -36.932  1.00  0.00           C  
ATOM   1643  OE1 GLU A 101       2.635 -16.398 -38.129  1.00  0.00           O  
ATOM   1644  OE2 GLU A 101       1.993 -16.129 -36.033  1.00  0.00           O  
ATOM   1645  C   GLU A 101       5.446 -17.530 -33.245  1.00  0.00           C  
ATOM   1646  O   GLU A 101       6.656 -17.502 -33.483  1.00  0.00           O  
ATOM   1647  N   ALA A 102       4.984 -17.860 -32.033  1.00  0.00           N  
ATOM   1648  H   ALA A 102       3.986 -17.930 -31.899  1.00  0.00           H  
ATOM   1649  CA  ALA A 102       5.825 -18.018 -30.840  1.00  0.00           C  
ATOM   1650  HA  ALA A 102       6.873 -17.982 -31.134  1.00  0.00           H  
ATOM   1651  CB  ALA A 102       5.557 -16.827 -29.907  1.00  0.00           C  
ATOM   1652  HB1 ALA A 102       6.190 -16.893 -29.021  1.00  0.00           H  
ATOM   1653  HB2 ALA A 102       5.762 -15.890 -30.423  1.00  0.00           H  
ATOM   1654  HB3 ALA A 102       4.511 -16.835 -29.593  1.00  0.00           H  
ATOM   1655  C   ALA A 102       5.630 -19.360 -30.110  1.00  0.00           C  
ATOM   1656  O   ALA A 102       4.571 -19.979 -30.180  1.00  0.00           O  
ATOM   1657  N   ASN A 103       6.669 -19.782 -29.383  1.00  0.00           N  
ATOM   1658  H   ASN A 103       7.529 -19.256 -29.433  1.00  0.00           H  
ATOM   1659  CA  ASN A 103       6.653 -20.940 -28.486  1.00  0.00           C  
ATOM   1660  HA  ASN A 103       6.337 -21.815 -29.057  1.00  0.00           H  
ATOM   1661  CB  ASN A 103       8.083 -21.174 -27.947  1.00  0.00           C  
ATOM   1662  HB2 ASN A 103       8.416 -20.290 -27.404  1.00  0.00           H  
ATOM   1663  HB3 ASN A 103       8.069 -22.001 -27.238  1.00  0.00           H  
ATOM   1664  CG  ASN A 103       9.120 -21.469 -29.017  1.00  0.00           C  
ATOM   1665  OD1 ASN A 103       9.415 -20.658 -29.879  1.00  0.00           O  
ATOM   1666  ND2 ASN A 103       9.727 -22.632 -28.980  1.00  0.00           N  
ATOM   1667 HD21 ASN A 103      10.410 -22.802 -29.696  1.00  0.00           H  
ATOM   1668 HD22 ASN A 103       9.535 -23.289 -28.246  1.00  0.00           H  
ATOM   1669  C   ASN A 103       5.659 -20.770 -27.317  1.00  0.00           C  
ATOM   1670  O   ASN A 103       5.151 -19.679 -27.054  1.00  0.00           O  
ATOM   1671  N   GLN A 104       5.433 -21.850 -26.563  1.00  0.00           N  
ATOM   1672  H   GLN A 104       5.922 -22.705 -26.780  1.00  0.00           H  
ATOM   1673  CA  GLN A 104       4.634 -21.863 -25.335  1.00  0.00           C  
ATOM   1674  HA  GLN A 104       4.471 -20.838 -25.004  1.00  0.00           H  
ATOM   1675  CB  GLN A 104       3.255 -22.497 -25.584  1.00  0.00           C  
ATOM   1676  HB2 GLN A 104       3.365 -23.557 -25.816  1.00  0.00           H  
ATOM   1677  HB3 GLN A 104       2.683 -22.412 -24.660  1.00  0.00           H  
ATOM   1678  CG  GLN A 104       2.475 -21.805 -26.719  1.00  0.00           C  
ATOM   1679  HG2 GLN A 104       2.752 -20.753 -26.755  1.00  0.00           H  
ATOM   1680  HG3 GLN A 104       2.741 -22.258 -27.673  1.00  0.00           H  
ATOM   1681  CD  GLN A 104       0.961 -21.865 -26.548  1.00  0.00           C  
ATOM   1682  OE1 GLN A 104       0.401 -22.716 -25.877  1.00  0.00           O  
ATOM   1683  NE2 GLN A 104       0.226 -20.948 -27.135  1.00  0.00           N  
ATOM   1684 HE21 GLN A 104      -0.763 -21.022 -26.978  1.00  0.00           H  
ATOM   1685 HE22 GLN A 104       0.646 -20.214 -27.679  1.00  0.00           H  
ATOM   1686  C   GLN A 104       5.386 -22.576 -24.204  1.00  0.00           C  
ATOM   1687  O   GLN A 104       6.228 -23.439 -24.455  1.00  0.00           O  
ATOM   1688  N   SER A 105       5.078 -22.213 -22.959  1.00  0.00           N  
ATOM   1689  H   SER A 105       4.352 -21.509 -22.833  1.00  0.00           H  
ATOM   1690  CA  SER A 105       5.685 -22.769 -21.742  1.00  0.00           C  
ATOM   1691  HA  SER A 105       5.947 -23.812 -21.922  1.00  0.00           H  
ATOM   1692  CB  SER A 105       6.964 -21.987 -21.413  1.00  0.00           C  
ATOM   1693  HB2 SER A 105       7.510 -21.772 -22.334  1.00  0.00           H  
ATOM   1694  HB3 SER A 105       6.702 -21.041 -20.935  1.00  0.00           H  
ATOM   1695  OG  SER A 105       7.804 -22.742 -20.564  1.00  0.00           O  
ATOM   1696  HG  SER A 105       8.366 -23.286 -21.125  1.00  0.00           H  
ATOM   1697  C   SER A 105       4.682 -22.722 -20.581  1.00  0.00           C  
ATOM   1698  O   SER A 105       3.652 -22.058 -20.703  1.00  0.00           O  
ATOM   1699  N   THR A 106       4.927 -23.422 -19.468  1.00  0.00           N  
ATOM   1700  H   THR A 106       5.813 -23.889 -19.357  1.00  0.00           H  
ATOM   1701  CA  THR A 106       4.025 -23.359 -18.298  1.00  0.00           C  
ATOM   1702  HA  THR A 106       3.006 -23.546 -18.637  1.00  0.00           H  
ATOM   1703  CB  THR A 106       4.335 -24.430 -17.236  1.00  0.00           C  
ATOM   1704  HB  THR A 106       3.586 -24.355 -16.447  1.00  0.00           H  
ATOM   1705  CG2 THR A 106       4.283 -25.844 -17.812  1.00  0.00           C  
ATOM   1706 HG21 THR A 106       5.114 -26.015 -18.495  1.00  0.00           H  
ATOM   1707 HG22 THR A 106       4.325 -26.570 -16.999  1.00  0.00           H  
ATOM   1708 HG23 THR A 106       3.345 -25.989 -18.347  1.00  0.00           H  
ATOM   1709  OG1 THR A 106       5.614 -24.273 -16.657  1.00  0.00           O  
ATOM   1710  HG1 THR A 106       5.631 -24.910 -15.932  1.00  0.00           H  
ATOM   1711  C   THR A 106       4.037 -21.963 -17.670  1.00  0.00           C  
ATOM   1712  O   THR A 106       5.054 -21.262 -17.707  1.00  0.00           O  
ATOM   1713  N   LEU A 107       2.915 -21.544 -17.080  1.00  0.00           N  
ATOM   1714  H   LEU A 107       2.087 -22.134 -17.119  1.00  0.00           H  
ATOM   1715  CA  LEU A 107       2.815 -20.261 -16.380  1.00  0.00           C  
ATOM   1716  HA  LEU A 107       3.105 -19.484 -17.084  1.00  0.00           H  
ATOM   1717  CB  LEU A 107       1.342 -20.008 -16.000  1.00  0.00           C  
ATOM   1718  HB2 LEU A 107       0.759 -19.954 -16.921  1.00  0.00           H  
ATOM   1719  HB3 LEU A 107       0.979 -20.870 -15.444  1.00  0.00           H  
ATOM   1720  CG  LEU A 107       1.073 -18.734 -15.173  1.00  0.00           C  
ATOM   1721  HG  LEU A 107       1.629 -18.784 -14.238  1.00  0.00           H  
ATOM   1722  CD1 LEU A 107       1.455 -17.449 -15.918  1.00  0.00           C  
ATOM   1723 HD11 LEU A 107       0.908 -17.388 -16.858  1.00  0.00           H  
ATOM   1724 HD12 LEU A 107       1.222 -16.583 -15.300  1.00  0.00           H  
ATOM   1725 HD13 LEU A 107       2.522 -17.444 -16.130  1.00  0.00           H  
ATOM   1726  CD2 LEU A 107      -0.414 -18.644 -14.840  1.00  0.00           C  
ATOM   1727 HD21 LEU A 107      -0.735 -19.554 -14.332  1.00  0.00           H  
ATOM   1728 HD22 LEU A 107      -0.599 -17.790 -14.189  1.00  0.00           H  
ATOM   1729 HD23 LEU A 107      -0.989 -18.531 -15.759  1.00  0.00           H  
ATOM   1730  C   LEU A 107       3.802 -20.185 -15.198  1.00  0.00           C  
ATOM   1731  O   LEU A 107       4.329 -19.111 -14.935  1.00  0.00           O  
ATOM   1732  N   GLU A 108       4.138 -21.311 -14.558  1.00  0.00           N  
ATOM   1733  H   GLU A 108       3.612 -22.153 -14.777  1.00  0.00           H  
ATOM   1734  CA  GLU A 108       5.203 -21.401 -13.541  1.00  0.00           C  
ATOM   1735  HA  GLU A 108       4.964 -20.722 -12.720  1.00  0.00           H  
ATOM   1736  CB  GLU A 108       5.245 -22.837 -12.970  1.00  0.00           C  
ATOM   1737  HB2 GLU A 108       4.231 -23.216 -12.829  1.00  0.00           H  
ATOM   1738  HB3 GLU A 108       5.720 -23.482 -13.711  1.00  0.00           H  
ATOM   1739  CG  GLU A 108       6.020 -22.970 -11.642  1.00  0.00           C  
ATOM   1740  HG2 GLU A 108       6.430 -23.981 -11.601  1.00  0.00           H  
ATOM   1741  HG3 GLU A 108       6.864 -22.279 -11.643  1.00  0.00           H  
ATOM   1742  CD  GLU A 108       5.160 -22.738 -10.380  1.00  0.00           C  
ATOM   1743  OE1 GLU A 108       5.541 -23.240  -9.300  1.00  0.00           O  
ATOM   1744  OE2 GLU A 108       4.124 -22.039 -10.483  1.00  0.00           O  
ATOM   1745  C   GLU A 108       6.572 -20.983 -14.131  1.00  0.00           C  
ATOM   1746  O   GLU A 108       7.252 -20.104 -13.598  1.00  0.00           O  
ATOM   1747  N   ASN A 109       6.943 -21.528 -15.305  1.00  0.00           N  
ATOM   1748  H   ASN A 109       6.299 -22.174 -15.745  1.00  0.00           H  
ATOM   1749  CA  ASN A 109       8.146 -21.131 -16.059  1.00  0.00           C  
ATOM   1750  HA  ASN A 109       9.024 -21.277 -15.427  1.00  0.00           H  
ATOM   1751  CB  ASN A 109       8.269 -21.990 -17.342  1.00  0.00           C  
ATOM   1752  HB2 ASN A 109       7.364 -22.568 -17.512  1.00  0.00           H  
ATOM   1753  HB3 ASN A 109       8.389 -21.340 -18.208  1.00  0.00           H  
ATOM   1754  CG  ASN A 109       9.460 -22.926 -17.334  1.00  0.00           C  
ATOM   1755  OD1 ASN A 109      10.519 -22.609 -17.870  1.00  0.00           O  
ATOM   1756  ND2 ASN A 109       9.312 -24.095 -16.745  1.00  0.00           N  
ATOM   1757 HD21 ASN A 109      10.103 -24.710 -16.685  1.00  0.00           H  
ATOM   1758 HD22 ASN A 109       8.427 -24.317 -16.315  1.00  0.00           H  
ATOM   1759  C   ASN A 109       8.107 -19.643 -16.452  1.00  0.00           C  
ATOM   1760  O   ASN A 109       9.120 -18.946 -16.392  1.00  0.00           O  
ATOM   1761  N   PHE A 110       6.940 -19.154 -16.873  1.00  0.00           N  
ATOM   1762  H   PHE A 110       6.162 -19.805 -16.955  1.00  0.00           H  
ATOM   1763  CA  PHE A 110       6.735 -17.768 -17.294  1.00  0.00           C  
ATOM   1764  HA  PHE A 110       7.475 -17.516 -18.054  1.00  0.00           H  
ATOM   1765  CB  PHE A 110       5.340 -17.684 -17.923  1.00  0.00           C  
ATOM   1766  HB2 PHE A 110       5.241 -18.473 -18.671  1.00  0.00           H  
ATOM   1767  HB3 PHE A 110       4.598 -17.877 -17.154  1.00  0.00           H  
ATOM   1768  CG  PHE A 110       5.001 -16.360 -18.567  1.00  0.00           C  
ATOM   1769  CD1 PHE A 110       5.135 -16.207 -19.959  1.00  0.00           C  
ATOM   1770  HD1 PHE A 110       5.496 -17.025 -20.566  1.00  0.00           H  
ATOM   1771  CE1 PHE A 110       4.771 -14.996 -20.567  1.00  0.00           C  
ATOM   1772  HE1 PHE A 110       4.847 -14.889 -21.638  1.00  0.00           H  
ATOM   1773  CZ  PHE A 110       4.277 -13.940 -19.787  1.00  0.00           C  
ATOM   1774  HZ  PHE A 110       3.972 -13.026 -20.264  1.00  0.00           H  
ATOM   1775  CE2 PHE A 110       4.159 -14.083 -18.395  1.00  0.00           C  
ATOM   1776  HE2 PHE A 110       3.778 -13.267 -17.802  1.00  0.00           H  
ATOM   1777  CD2 PHE A 110       4.512 -15.297 -17.784  1.00  0.00           C  
ATOM   1778  HD2 PHE A 110       4.392 -15.418 -16.717  1.00  0.00           H  
ATOM   1779  C   PHE A 110       6.902 -16.773 -16.131  1.00  0.00           C  
ATOM   1780  O   PHE A 110       7.598 -15.764 -16.276  1.00  0.00           O  
ATOM   1781  N   LEU A 111       6.300 -17.064 -14.974  1.00  0.00           N  
ATOM   1782  H   LEU A 111       5.741 -17.914 -14.916  1.00  0.00           H  
ATOM   1783  CA  LEU A 111       6.425 -16.249 -13.767  1.00  0.00           C  
ATOM   1784  HA  LEU A 111       6.227 -15.211 -14.024  1.00  0.00           H  
ATOM   1785  CB  LEU A 111       5.394 -16.704 -12.718  1.00  0.00           C  
ATOM   1786  HB2 LEU A 111       5.533 -17.774 -12.552  1.00  0.00           H  
ATOM   1787  HB3 LEU A 111       5.601 -16.195 -11.775  1.00  0.00           H  
ATOM   1788  CG  LEU A 111       3.924 -16.443 -13.107  1.00  0.00           C  
ATOM   1789  HG  LEU A 111       3.726 -16.832 -14.103  1.00  0.00           H  
ATOM   1790  CD1 LEU A 111       3.005 -17.147 -12.108  1.00  0.00           C  
ATOM   1791 HD11 LEU A 111       1.963 -16.985 -12.378  1.00  0.00           H  
ATOM   1792 HD12 LEU A 111       3.205 -18.220 -12.130  1.00  0.00           H  
ATOM   1793 HD13 LEU A 111       3.186 -16.777 -11.099  1.00  0.00           H  
ATOM   1794  CD2 LEU A 111       3.554 -14.958 -13.105  1.00  0.00           C  
ATOM   1795 HD21 LEU A 111       4.191 -14.406 -13.791  1.00  0.00           H  
ATOM   1796 HD22 LEU A 111       2.519 -14.844 -13.425  1.00  0.00           H  
ATOM   1797 HD23 LEU A 111       3.656 -14.559 -12.100  1.00  0.00           H  
ATOM   1798  C   LEU A 111       7.851 -16.288 -13.206  1.00  0.00           C  
ATOM   1799  O   LEU A 111       8.381 -15.235 -12.862  1.00  0.00           O  
ATOM   1800  N   GLU A 112       8.525 -17.440 -13.182  1.00  0.00           N  
ATOM   1801  H   GLU A 112       8.034 -18.311 -13.380  1.00  0.00           H  
ATOM   1802  CA  GLU A 112       9.903 -17.510 -12.670  1.00  0.00           C  
ATOM   1803  HA  GLU A 112       9.924 -16.940 -11.742  1.00  0.00           H  
ATOM   1804  CB  GLU A 112      10.260 -18.971 -12.344  1.00  0.00           C  
ATOM   1805  HB2 GLU A 112       9.388 -19.466 -11.915  1.00  0.00           H  
ATOM   1806  HB3 GLU A 112      10.519 -19.493 -13.266  1.00  0.00           H  
ATOM   1807  CG  GLU A 112      11.420 -19.101 -11.342  1.00  0.00           C  
ATOM   1808  HG2 GLU A 112      11.595 -20.162 -11.153  1.00  0.00           H  
ATOM   1809  HG3 GLU A 112      12.323 -18.691 -11.804  1.00  0.00           H  
ATOM   1810  CD  GLU A 112      11.160 -18.384 -10.004  1.00  0.00           C  
ATOM   1811  OE1 GLU A 112       9.981 -18.178  -9.619  1.00  0.00           O  
ATOM   1812  OE2 GLU A 112      12.137 -17.948  -9.356  1.00  0.00           O  
ATOM   1813  C   GLU A 112      10.937 -16.847 -13.607  1.00  0.00           C  
ATOM   1814  O   GLU A 112      11.901 -16.229 -13.138  1.00  0.00           O  
ATOM   1815  N   ARG A 113      10.709 -16.877 -14.933  1.00  0.00           N  
ATOM   1816  H   ARG A 113       9.935 -17.446 -15.274  1.00  0.00           H  
ATOM   1817  CA  ARG A 113      11.447 -16.045 -15.906  1.00  0.00           C  
ATOM   1818  HA  ARG A 113      12.517 -16.199 -15.770  1.00  0.00           H  
ATOM   1819  CB  ARG A 113      11.059 -16.422 -17.346  1.00  0.00           C  
ATOM   1820  HB2 ARG A 113       9.971 -16.457 -17.419  1.00  0.00           H  
ATOM   1821  HB3 ARG A 113      11.416 -15.648 -18.029  1.00  0.00           H  
ATOM   1822  CG  ARG A 113      11.653 -17.765 -17.797  1.00  0.00           C  
ATOM   1823  HG2 ARG A 113      12.731 -17.663 -17.935  1.00  0.00           H  
ATOM   1824  HG3 ARG A 113      11.478 -18.528 -17.040  1.00  0.00           H  
ATOM   1825  CD  ARG A 113      11.003 -18.193 -19.116  1.00  0.00           C  
ATOM   1826  HD2 ARG A 113       9.917 -18.129 -19.014  1.00  0.00           H  
ATOM   1827  HD3 ARG A 113      11.323 -17.500 -19.897  1.00  0.00           H  
ATOM   1828  NE  ARG A 113      11.352 -19.579 -19.475  1.00  0.00           N  
ATOM   1829  HE  ARG A 113      11.478 -20.228 -18.712  1.00  0.00           H  
ATOM   1830  CZ  ARG A 113      11.397 -20.081 -20.694  1.00  0.00           C  
ATOM   1831  NH1 ARG A 113      11.187 -19.375 -21.763  1.00  0.00           N  
ATOM   1832 HH11 ARG A 113      10.840 -18.433 -21.699  1.00  0.00           H  
ATOM   1833 HH12 ARG A 113      10.883 -19.816 -22.636  1.00  0.00           H  
ATOM   1834  NH2 ARG A 113      11.653 -21.343 -20.864  1.00  0.00           N  
ATOM   1835 HH21 ARG A 113      11.732 -21.942 -20.059  1.00  0.00           H  
ATOM   1836 HH22 ARG A 113      11.750 -21.681 -21.804  1.00  0.00           H  
ATOM   1837  C   ARG A 113      11.193 -14.559 -15.663  1.00  0.00           C  
ATOM   1838  O   ARG A 113      12.151 -13.805 -15.525  1.00  0.00           O  
ATOM   1839  N   LEU A 114       9.932 -14.143 -15.518  1.00  0.00           N  
ATOM   1840  H   LEU A 114       9.188 -14.821 -15.660  1.00  0.00           H  
ATOM   1841  CA  LEU A 114       9.563 -12.754 -15.214  1.00  0.00           C  
ATOM   1842  HA  LEU A 114       9.956 -12.121 -16.011  1.00  0.00           H  
ATOM   1843  CB  LEU A 114       8.024 -12.656 -15.227  1.00  0.00           C  
ATOM   1844  HB2 LEU A 114       7.672 -13.027 -16.191  1.00  0.00           H  
ATOM   1845  HB3 LEU A 114       7.631 -13.325 -14.462  1.00  0.00           H  
ATOM   1846  CG  LEU A 114       7.410 -11.263 -14.987  1.00  0.00           C  
ATOM   1847  HG  LEU A 114       7.617 -10.938 -13.968  1.00  0.00           H  
ATOM   1848  CD1 LEU A 114       7.920 -10.202 -15.966  1.00  0.00           C  
ATOM   1849 HD11 LEU A 114       7.780 -10.543 -16.991  1.00  0.00           H  
ATOM   1850 HD12 LEU A 114       7.375  -9.271 -15.817  1.00  0.00           H  
ATOM   1851 HD13 LEU A 114       8.979 -10.013 -15.787  1.00  0.00           H  
ATOM   1852  CD2 LEU A 114       5.897 -11.363 -15.190  1.00  0.00           C  
ATOM   1853 HD21 LEU A 114       5.669 -11.653 -16.215  1.00  0.00           H  
ATOM   1854 HD22 LEU A 114       5.486 -12.109 -14.512  1.00  0.00           H  
ATOM   1855 HD23 LEU A 114       5.431 -10.404 -14.973  1.00  0.00           H  
ATOM   1856  C   LEU A 114      10.190 -12.268 -13.892  1.00  0.00           C  
ATOM   1857  O   LEU A 114      10.729 -11.164 -13.837  1.00  0.00           O  
ATOM   1858  N   LYS A 115      10.213 -13.113 -12.853  1.00  0.00           N  
ATOM   1859  H   LYS A 115       9.700 -13.986 -12.956  1.00  0.00           H  
ATOM   1860  CA  LYS A 115      10.867 -12.851 -11.558  1.00  0.00           C  
ATOM   1861  HA  LYS A 115      10.519 -11.883 -11.198  1.00  0.00           H  
ATOM   1862  CB  LYS A 115      10.461 -13.945 -10.550  1.00  0.00           C  
ATOM   1863  HB2 LYS A 115       9.420 -14.220 -10.717  1.00  0.00           H  
ATOM   1864  HB3 LYS A 115      11.067 -14.841 -10.702  1.00  0.00           H  
ATOM   1865  CG  LYS A 115      10.591 -13.458  -9.097  1.00  0.00           C  
ATOM   1866  HG2 LYS A 115      11.640 -13.294  -8.847  1.00  0.00           H  
ATOM   1867  HG3 LYS A 115      10.062 -12.510  -9.000  1.00  0.00           H  
ATOM   1868  CD  LYS A 115       9.962 -14.450  -8.108  1.00  0.00           C  
ATOM   1869  HD2 LYS A 115       9.795 -13.936  -7.162  1.00  0.00           H  
ATOM   1870  HD3 LYS A 115       8.997 -14.782  -8.492  1.00  0.00           H  
ATOM   1871  CE  LYS A 115      10.865 -15.663  -7.863  1.00  0.00           C  
ATOM   1872  HE2 LYS A 115      11.324 -15.962  -8.810  1.00  0.00           H  
ATOM   1873  HE3 LYS A 115      11.666 -15.387  -7.177  1.00  0.00           H  
ATOM   1874  NZ  LYS A 115      10.114 -16.825  -7.335  1.00  0.00           N  
ATOM   1875  HZ1 LYS A 115      10.764 -17.564  -7.107  1.00  0.00           H  
ATOM   1876  HZ2 LYS A 115       9.510 -16.590  -6.553  1.00  0.00           H  
ATOM   1877  HZ3 LYS A 115       9.598 -17.258  -8.109  1.00  0.00           H  
ATOM   1878  C   LYS A 115      12.385 -12.749 -11.682  1.00  0.00           C  
ATOM   1879  O   LYS A 115      12.985 -11.856 -11.092  1.00  0.00           O  
ATOM   1880  N   THR A 116      13.000 -13.610 -12.493  1.00  0.00           N  
ATOM   1881  H   THR A 116      12.442 -14.350 -12.910  1.00  0.00           H  
ATOM   1882  CA  THR A 116      14.427 -13.532 -12.841  1.00  0.00           C  
ATOM   1883  HA  THR A 116      15.011 -13.521 -11.920  1.00  0.00           H  
ATOM   1884  CB  THR A 116      14.853 -14.774 -13.641  1.00  0.00           C  
ATOM   1885  HB  THR A 116      14.195 -14.908 -14.498  1.00  0.00           H  
ATOM   1886  CG2 THR A 116      16.293 -14.703 -14.149  1.00  0.00           C  
ATOM   1887 HG21 THR A 116      16.959 -14.399 -13.345  1.00  0.00           H  
ATOM   1888 HG22 THR A 116      16.595 -15.678 -14.530  1.00  0.00           H  
ATOM   1889 HG23 THR A 116      16.366 -13.979 -14.960  1.00  0.00           H  
ATOM   1890  OG1 THR A 116      14.753 -15.908 -12.807  1.00  0.00           O  
ATOM   1891  HG1 THR A 116      13.817 -16.181 -12.806  1.00  0.00           H  
ATOM   1892  C   THR A 116      14.763 -12.240 -13.592  1.00  0.00           C  
ATOM   1893  O   THR A 116      15.723 -11.568 -13.234  1.00  0.00           O  
ATOM   1894  N   ILE A 117      13.960 -11.834 -14.578  1.00  0.00           N  
ATOM   1895  H   ILE A 117      13.188 -12.434 -14.848  1.00  0.00           H  
ATOM   1896  CA  ILE A 117      14.164 -10.583 -15.327  1.00  0.00           C  
ATOM   1897  HA  ILE A 117      15.191 -10.561 -15.696  1.00  0.00           H  
ATOM   1898  CB  ILE A 117      13.215 -10.530 -16.548  1.00  0.00           C  
ATOM   1899  HB  ILE A 117      12.210 -10.787 -16.211  1.00  0.00           H  
ATOM   1900  CG2 ILE A 117      13.162  -9.124 -17.178  1.00  0.00           C  
ATOM   1901 HG21 ILE A 117      12.762  -8.400 -16.468  1.00  0.00           H  
ATOM   1902 HG22 ILE A 117      14.161  -8.813 -17.486  1.00  0.00           H  
ATOM   1903 HG23 ILE A 117      12.506  -9.122 -18.048  1.00  0.00           H  
ATOM   1904  CG1 ILE A 117      13.674 -11.568 -17.601  1.00  0.00           C  
ATOM   1905 HG12 ILE A 117      14.574 -11.207 -18.103  1.00  0.00           H  
ATOM   1906 HG13 ILE A 117      13.929 -12.506 -17.107  1.00  0.00           H  
ATOM   1907  CD1 ILE A 117      12.606 -11.893 -18.650  1.00  0.00           C  
ATOM   1908 HD11 ILE A 117      11.695 -12.230 -18.155  1.00  0.00           H  
ATOM   1909 HD12 ILE A 117      12.390 -11.020 -19.266  1.00  0.00           H  
ATOM   1910 HD13 ILE A 117      12.971 -12.692 -19.297  1.00  0.00           H  
ATOM   1911  C   ILE A 117      14.011  -9.370 -14.404  1.00  0.00           C  
ATOM   1912  O   ILE A 117      14.845  -8.470 -14.440  1.00  0.00           O  
ATOM   1913  N   MET A 118      13.006  -9.361 -13.520  1.00  0.00           N  
ATOM   1914  H   MET A 118      12.325 -10.113 -13.556  1.00  0.00           H  
ATOM   1915  CA  MET A 118      12.843  -8.310 -12.506  1.00  0.00           C  
ATOM   1916  HA  MET A 118      12.802  -7.340 -13.006  1.00  0.00           H  
ATOM   1917  CB  MET A 118      11.518  -8.515 -11.755  1.00  0.00           C  
ATOM   1918  HB2 MET A 118      11.490  -9.529 -11.355  1.00  0.00           H  
ATOM   1919  HB3 MET A 118      11.460  -7.814 -10.920  1.00  0.00           H  
ATOM   1920  CG  MET A 118      10.297  -8.302 -12.660  1.00  0.00           C  
ATOM   1921  HG2 MET A 118      10.489  -8.741 -13.637  1.00  0.00           H  
ATOM   1922  HG3 MET A 118       9.451  -8.833 -12.229  1.00  0.00           H  
ATOM   1923  SD  MET A 118       9.823  -6.568 -12.893  1.00  0.00           S  
ATOM   1924  CE  MET A 118       9.618  -6.546 -14.692  1.00  0.00           C  
ATOM   1925  HE1 MET A 118       9.275  -5.561 -15.010  1.00  0.00           H  
ATOM   1926  HE2 MET A 118      10.575  -6.762 -15.167  1.00  0.00           H  
ATOM   1927  HE3 MET A 118       8.885  -7.296 -14.988  1.00  0.00           H  
ATOM   1928  C   MET A 118      14.029  -8.260 -11.527  1.00  0.00           C  
ATOM   1929  O   MET A 118      14.488  -7.170 -11.189  1.00  0.00           O  
ATOM   1930  N   ARG A 119      14.563  -9.415 -11.104  1.00  0.00           N  
ATOM   1931  H   ARG A 119      14.117 -10.280 -11.394  1.00  0.00           H  
ATOM   1932  CA  ARG A 119      15.753  -9.512 -10.241  1.00  0.00           C  
ATOM   1933  HA  ARG A 119      15.598  -8.890  -9.357  1.00  0.00           H  
ATOM   1934  CB  ARG A 119      15.922 -10.973  -9.791  1.00  0.00           C  
ATOM   1935  HB2 ARG A 119      14.978 -11.324  -9.366  1.00  0.00           H  
ATOM   1936  HB3 ARG A 119      16.156 -11.590 -10.659  1.00  0.00           H  
ATOM   1937  CG  ARG A 119      17.018 -11.156  -8.726  1.00  0.00           C  
ATOM   1938  HG2 ARG A 119      17.958 -10.720  -9.070  1.00  0.00           H  
ATOM   1939  HG3 ARG A 119      16.711 -10.640  -7.815  1.00  0.00           H  
ATOM   1940  CD  ARG A 119      17.246 -12.641  -8.410  1.00  0.00           C  
ATOM   1941  HD2 ARG A 119      17.886 -12.708  -7.529  1.00  0.00           H  
ATOM   1942  HD3 ARG A 119      16.291 -13.113  -8.181  1.00  0.00           H  
ATOM   1943  NE  ARG A 119      17.923 -13.318  -9.529  1.00  0.00           N  
ATOM   1944  HE  ARG A 119      18.735 -12.837  -9.928  1.00  0.00           H  
ATOM   1945  CZ  ARG A 119      17.610 -14.420 -10.178  1.00  0.00           C  
ATOM   1946  NH1 ARG A 119      16.553 -15.144  -9.912  1.00  0.00           N  
ATOM   1947 HH11 ARG A 119      15.954 -14.877  -9.155  1.00  0.00           H  
ATOM   1948 HH12 ARG A 119      16.291 -15.907 -10.518  1.00  0.00           H  
ATOM   1949  NH2 ARG A 119      18.395 -14.783 -11.145  1.00  0.00           N  
ATOM   1950 HH21 ARG A 119      19.140 -14.114 -11.376  1.00  0.00           H  
ATOM   1951 HH22 ARG A 119      18.216 -15.594 -11.704  1.00  0.00           H  
ATOM   1952  C   ARG A 119      17.015  -8.983 -10.927  1.00  0.00           C  
ATOM   1953  O   ARG A 119      17.725  -8.178 -10.336  1.00  0.00           O  
ATOM   1954  N   GLU A 120      17.253  -9.375 -12.177  1.00  0.00           N  
ATOM   1955  H   GLU A 120      16.627 -10.055 -12.593  1.00  0.00           H  
ATOM   1956  CA  GLU A 120      18.422  -8.913 -12.944  1.00  0.00           C  
ATOM   1957  HA  GLU A 120      19.231  -8.777 -12.239  1.00  0.00           H  
ATOM   1958  CB  GLU A 120      18.889  -9.965 -13.966  1.00  0.00           C  
ATOM   1959  HB2 GLU A 120      18.123 -10.076 -14.735  1.00  0.00           H  
ATOM   1960  HB3 GLU A 120      19.786  -9.579 -14.453  1.00  0.00           H  
ATOM   1961  CG  GLU A 120      19.236 -11.362 -13.409  1.00  0.00           C  
ATOM   1962  HG2 GLU A 120      18.304 -11.919 -13.303  1.00  0.00           H  
ATOM   1963  HG3 GLU A 120      19.827 -11.887 -14.163  1.00  0.00           H  
ATOM   1964  CD  GLU A 120      19.982 -11.409 -12.062  1.00  0.00           C  
ATOM   1965  OE1 GLU A 120      19.786 -12.432 -11.359  1.00  0.00           O  
ATOM   1966  OE2 GLU A 120      20.728 -10.461 -11.727  1.00  0.00           O  
ATOM   1967  C   GLU A 120      18.263  -7.517 -13.576  1.00  0.00           C  
ATOM   1968  O   GLU A 120      19.229  -6.966 -14.114  1.00  0.00           O  
ATOM   1969  N   LYS A 121      17.063  -6.926 -13.488  1.00  0.00           N  
ATOM   1970  H   LYS A 121      16.277  -7.513 -13.231  1.00  0.00           H  
ATOM   1971  CA  LYS A 121      16.847  -5.480 -13.614  1.00  0.00           C  
ATOM   1972  HA  LYS A 121      17.544  -5.102 -14.362  1.00  0.00           H  
ATOM   1973  CB  LYS A 121      15.406  -5.205 -14.080  1.00  0.00           C  
ATOM   1974  HB2 LYS A 121      15.219  -5.769 -14.995  1.00  0.00           H  
ATOM   1975  HB3 LYS A 121      14.705  -5.561 -13.325  1.00  0.00           H  
ATOM   1976  CG  LYS A 121      15.103  -3.722 -14.362  1.00  0.00           C  
ATOM   1977  HG2 LYS A 121      14.072  -3.648 -14.712  1.00  0.00           H  
ATOM   1978  HG3 LYS A 121      15.192  -3.145 -13.442  1.00  0.00           H  
ATOM   1979  CD  LYS A 121      16.034  -3.124 -15.427  1.00  0.00           C  
ATOM   1980  HD2 LYS A 121      17.043  -3.029 -15.023  1.00  0.00           H  
ATOM   1981  HD3 LYS A 121      16.060  -3.793 -16.290  1.00  0.00           H  
ATOM   1982  CE  LYS A 121      15.542  -1.747 -15.880  1.00  0.00           C  
ATOM   1983  HE2 LYS A 121      14.531  -1.864 -16.280  1.00  0.00           H  
ATOM   1984  HE3 LYS A 121      15.503  -1.064 -15.027  1.00  0.00           H  
ATOM   1985  NZ  LYS A 121      16.414  -1.213 -16.948  1.00  0.00           N  
ATOM   1986  HZ1 LYS A 121      17.254  -0.775 -16.612  1.00  0.00           H  
ATOM   1987  HZ2 LYS A 121      16.649  -1.974 -17.592  1.00  0.00           H  
ATOM   1988  HZ3 LYS A 121      15.888  -0.622 -17.588  1.00  0.00           H  
ATOM   1989  C   LYS A 121      17.177  -4.767 -12.300  1.00  0.00           C  
ATOM   1990  O   LYS A 121      17.921  -3.792 -12.319  1.00  0.00           O  
ATOM   1991  N   TYR A 122      16.684  -5.271 -11.166  1.00  0.00           N  
ATOM   1992  H   TYR A 122      16.060  -6.067 -11.231  1.00  0.00           H  
ATOM   1993  CA  TYR A 122      16.929  -4.708  -9.832  1.00  0.00           C  
ATOM   1994  HA  TYR A 122      16.608  -3.665  -9.835  1.00  0.00           H  
ATOM   1995  CB  TYR A 122      16.061  -5.470  -8.815  1.00  0.00           C  
ATOM   1996  HB2 TYR A 122      15.036  -5.483  -9.184  1.00  0.00           H  
ATOM   1997  HB3 TYR A 122      16.395  -6.505  -8.767  1.00  0.00           H  
ATOM   1998  CG  TYR A 122      16.020  -4.896  -7.410  1.00  0.00           C  
ATOM   1999  CD1 TYR A 122      16.602  -5.591  -6.331  1.00  0.00           C  
ATOM   2000  HD1 TYR A 122      17.126  -6.520  -6.508  1.00  0.00           H  
ATOM   2001  CE1 TYR A 122      16.523  -5.066  -5.023  1.00  0.00           C  
ATOM   2002  HE1 TYR A 122      16.988  -5.583  -4.197  1.00  0.00           H  
ATOM   2003  CZ  TYR A 122      15.862  -3.842  -4.792  1.00  0.00           C  
ATOM   2004  OH  TYR A 122      15.799  -3.318  -3.537  1.00  0.00           O  
ATOM   2005  HH  TYR A 122      15.845  -2.358  -3.587  1.00  0.00           H  
ATOM   2006  CE2 TYR A 122      15.260  -3.158  -5.871  1.00  0.00           C  
ATOM   2007  HE2 TYR A 122      14.747  -2.222  -5.706  1.00  0.00           H  
ATOM   2008  CD2 TYR A 122      15.347  -3.680  -7.171  1.00  0.00           C  
ATOM   2009  HD2 TYR A 122      14.911  -3.131  -7.995  1.00  0.00           H  
ATOM   2010  C   TYR A 122      18.425  -4.710  -9.461  1.00  0.00           C  
ATOM   2011  O   TYR A 122      18.936  -3.681  -9.031  1.00  0.00           O  
ATOM   2012  N   SER A 123      19.159  -5.796  -9.747  1.00  0.00           N  
ATOM   2013  H   SER A 123      18.688  -6.614 -10.121  1.00  0.00           H  
ATOM   2014  CA  SER A 123      20.615  -5.906  -9.539  1.00  0.00           C  
ATOM   2015  HA  SER A 123      20.823  -5.648  -8.501  1.00  0.00           H  
ATOM   2016  CB  SER A 123      21.074  -7.362  -9.754  1.00  0.00           C  
ATOM   2017  HB2 SER A 123      22.100  -7.470  -9.398  1.00  0.00           H  
ATOM   2018  HB3 SER A 123      20.437  -8.024  -9.165  1.00  0.00           H  
ATOM   2019  OG  SER A 123      21.021  -7.754 -11.114  1.00  0.00           O  
ATOM   2020  HG  SER A 123      21.025  -8.737 -11.179  1.00  0.00           H  
ATOM   2021  C   SER A 123      21.444  -4.933 -10.399  1.00  0.00           C  
ATOM   2022  O   SER A 123      22.639  -4.768 -10.158  1.00  0.00           O  
ATOM   2023  N   LYS A 124      20.818  -4.252 -11.373  1.00  0.00           N  
ATOM   2024  H   LYS A 124      19.836  -4.455 -11.505  1.00  0.00           H  
ATOM   2025  CA  LYS A 124      21.429  -3.249 -12.264  1.00  0.00           C  
ATOM   2026  HA  LYS A 124      22.502  -3.207 -12.069  1.00  0.00           H  
ATOM   2027  CB  LYS A 124      21.213  -3.688 -13.722  1.00  0.00           C  
ATOM   2028  HB2 LYS A 124      20.173  -3.991 -13.858  1.00  0.00           H  
ATOM   2029  HB3 LYS A 124      21.416  -2.851 -14.393  1.00  0.00           H  
ATOM   2030  CG  LYS A 124      22.147  -4.839 -14.110  1.00  0.00           C  
ATOM   2031  HG2 LYS A 124      23.181  -4.493 -14.072  1.00  0.00           H  
ATOM   2032  HG3 LYS A 124      22.021  -5.670 -13.414  1.00  0.00           H  
ATOM   2033  CD  LYS A 124      21.814  -5.313 -15.525  1.00  0.00           C  
ATOM   2034  HD2 LYS A 124      20.777  -5.644 -15.547  1.00  0.00           H  
ATOM   2035  HD3 LYS A 124      21.937  -4.490 -16.232  1.00  0.00           H  
ATOM   2036  CE  LYS A 124      22.739  -6.469 -15.904  1.00  0.00           C  
ATOM   2037  HE2 LYS A 124      23.721  -6.060 -16.162  1.00  0.00           H  
ATOM   2038  HE3 LYS A 124      22.861  -7.115 -15.028  1.00  0.00           H  
ATOM   2039  NZ  LYS A 124      22.172  -7.249 -17.027  1.00  0.00           N  
ATOM   2040  HZ1 LYS A 124      22.815  -7.974 -17.322  1.00  0.00           H  
ATOM   2041  HZ2 LYS A 124      21.300  -7.679 -16.732  1.00  0.00           H  
ATOM   2042  HZ3 LYS A 124      21.979  -6.639 -17.811  1.00  0.00           H  
ATOM   2043  C   LYS A 124      20.933  -1.813 -12.058  1.00  0.00           C  
ATOM   2044  O   LYS A 124      21.428  -0.916 -12.737  1.00  0.00           O  
ATOM   2045  N   CYS A 125      19.965  -1.573 -11.173  1.00  0.00           N  
ATOM   2046  H   CYS A 125      19.634  -2.339 -10.599  1.00  0.00           H  
ATOM   2047  CA  CYS A 125      19.372  -0.246 -10.967  1.00  0.00           C  
ATOM   2048  HA  CYS A 125      19.799   0.468 -11.674  1.00  0.00           H  
ATOM   2049  CB  CYS A 125      17.860  -0.306 -11.239  1.00  0.00           C  
ATOM   2050  HB2 CYS A 125      17.395  -1.036 -10.572  1.00  0.00           H  
ATOM   2051  HB3 CYS A 125      17.429   0.677 -11.040  1.00  0.00           H  
ATOM   2052  SG  CYS A 125      17.535  -0.758 -12.971  1.00  0.00           S  
ATOM   2053  HG  CYS A 125      17.940  -2.032 -12.834  1.00  0.00           H  
ATOM   2054  C   CYS A 125      19.677   0.280  -9.560  1.00  0.00           C  
ATOM   2055  O   CYS A 125      19.102  -0.203  -8.586  1.00  0.00           O  
ATOM   2056  N   SER A 126      20.559   1.279  -9.464  1.00  0.00           N  
ATOM   2057  H   SER A 126      21.010   1.605 -10.305  1.00  0.00           H  
ATOM   2058  CA  SER A 126      20.906   1.981  -8.216  1.00  0.00           C  
ATOM   2059  HA  SER A 126      21.152   1.249  -7.447  1.00  0.00           H  
ATOM   2060  CB  SER A 126      22.121   2.883  -8.440  1.00  0.00           C  
ATOM   2061  HB2 SER A 126      21.849   3.720  -9.086  1.00  0.00           H  
ATOM   2062  HB3 SER A 126      22.463   3.281  -7.482  1.00  0.00           H  
ATOM   2063  OG  SER A 126      23.149   2.130  -9.052  1.00  0.00           O  
ATOM   2064  HG  SER A 126      23.291   1.340  -8.522  1.00  0.00           H  
ATOM   2065  C   SER A 126      19.748   2.798  -7.648  1.00  0.00           C  
ATOM   2066  O   SER A 126      18.878   3.278  -8.413  1.00  0.00           O  
ATOM   2067  OXT SER A 126      19.678   2.946  -6.411  1.00  0.00           O  
TER    2068      SER   126                                                      
ATOM   2068  N   MET B 127     -29.678  24.740  -7.444  1.00  0.00           N  
ATOM   2069  H1  MET B 127     -30.506  24.628  -6.879  1.00  0.00           H  
ATOM   2070  H2  MET B 127     -29.432  23.844  -7.852  1.00  0.00           H  
ATOM   2071  H3  MET B 127     -29.860  25.374  -8.210  1.00  0.00           H  
ATOM   2072  CA  MET B 127     -28.546  25.229  -6.633  1.00  0.00           C  
ATOM   2073  HA  MET B 127     -28.796  26.221  -6.256  1.00  0.00           H  
ATOM   2074  CB  MET B 127     -28.311  24.307  -5.421  1.00  0.00           C  
ATOM   2075  HB2 MET B 127     -29.251  24.192  -4.881  1.00  0.00           H  
ATOM   2076  HB3 MET B 127     -27.991  23.323  -5.766  1.00  0.00           H  
ATOM   2077  CG  MET B 127     -27.265  24.859  -4.446  1.00  0.00           C  
ATOM   2078  HG2 MET B 127     -27.225  24.216  -3.566  1.00  0.00           H  
ATOM   2079  HG3 MET B 127     -26.286  24.817  -4.922  1.00  0.00           H  
ATOM   2080  SD  MET B 127     -27.581  26.568  -3.917  1.00  0.00           S  
ATOM   2081  CE  MET B 127     -28.804  26.295  -2.603  1.00  0.00           C  
ATOM   2082  HE1 MET B 127     -29.103  27.256  -2.181  1.00  0.00           H  
ATOM   2083  HE2 MET B 127     -29.682  25.791  -3.004  1.00  0.00           H  
ATOM   2084  HE3 MET B 127     -28.366  25.685  -1.813  1.00  0.00           H  
ATOM   2085  C   MET B 127     -27.310  25.379  -7.517  1.00  0.00           C  
ATOM   2086  O   MET B 127     -27.223  24.735  -8.560  1.00  0.00           O  
ATOM   2087  N   HIE B 128     -26.379  26.252  -7.136  1.00  0.00           N  
ATOM   2088  H   HIE B 128     -26.496  26.764  -6.267  1.00  0.00           H  
ATOM   2089  CA  HIE B 128     -25.091  26.444  -7.811  1.00  0.00           C  
ATOM   2090  HA  HIE B 128     -24.726  25.483  -8.182  1.00  0.00           H  
ATOM   2091  CB  HIE B 128     -25.278  27.397  -9.005  1.00  0.00           C  
ATOM   2092  HB2 HIE B 128     -25.584  28.377  -8.636  1.00  0.00           H  
ATOM   2093  HB3 HIE B 128     -26.071  27.021  -9.652  1.00  0.00           H  
ATOM   2094  CG  HIE B 128     -24.035  27.569  -9.837  1.00  0.00           C  
ATOM   2095  ND1 HIE B 128     -22.994  28.444  -9.538  1.00  0.00           N  
ATOM   2096  CE1 HIE B 128     -22.057  28.242 -10.476  1.00  0.00           C  
ATOM   2097  HE1 HIE B 128     -21.112  28.770 -10.529  1.00  0.00           H  
ATOM   2098  NE2 HIE B 128     -22.453  27.283 -11.330  1.00  0.00           N  
ATOM   2099  HE2 HIE B 128     -21.911  26.948 -12.114  1.00  0.00           H  
ATOM   2100  CD2 HIE B 128     -23.699  26.842 -10.940  1.00  0.00           C  
ATOM   2101  HD2 HIE B 128     -24.291  26.066 -11.402  1.00  0.00           H  
ATOM   2102  C   HIE B 128     -24.054  26.977  -6.813  1.00  0.00           C  
ATOM   2103  O   HIE B 128     -24.422  27.654  -5.849  1.00  0.00           O  
ATOM   2104  N   HIE B 129     -22.770  26.699  -7.043  1.00  0.00           N  
ATOM   2105  H   HIE B 129     -22.536  26.143  -7.856  1.00  0.00           H  
ATOM   2106  CA  HIE B 129     -21.645  27.132  -6.198  1.00  0.00           C  
ATOM   2107  HA  HIE B 129     -21.818  26.794  -5.177  1.00  0.00           H  
ATOM   2108  CB  HIE B 129     -20.353  26.476  -6.692  1.00  0.00           C  
ATOM   2109  HB2 HIE B 129     -19.556  26.654  -5.969  1.00  0.00           H  
ATOM   2110  HB3 HIE B 129     -20.061  26.928  -7.641  1.00  0.00           H  
ATOM   2111  CG  HIE B 129     -20.498  24.997  -6.895  1.00  0.00           C  
ATOM   2112  ND1 HIE B 129     -20.113  24.322  -8.047  1.00  0.00           N  
ATOM   2113  CE1 HIE B 129     -20.475  23.050  -7.850  1.00  0.00           C  
ATOM   2114  HE1 HIE B 129     -20.305  22.255  -8.553  1.00  0.00           H  
ATOM   2115  NE2 HIE B 129     -21.093  22.907  -6.672  1.00  0.00           N  
ATOM   2116  HE2 HIE B 129     -21.528  22.049  -6.336  1.00  0.00           H  
ATOM   2117  CD2 HIE B 129     -21.096  24.122  -6.035  1.00  0.00           C  
ATOM   2118  HD2 HIE B 129     -21.515  24.343  -5.062  1.00  0.00           H  
ATOM   2119  C   HIE B 129     -21.454  28.644  -6.103  1.00  0.00           C  
ATOM   2120  O   HIE B 129     -20.672  29.087  -5.272  1.00  0.00           O  
ATOM   2121  N   HIE B 130     -22.174  29.456  -6.882  1.00  0.00           N  
ATOM   2122  H   HIE B 130     -22.716  29.043  -7.632  1.00  0.00           H  
ATOM   2123  CA  HIE B 130     -22.303  30.893  -6.633  1.00  0.00           C  
ATOM   2124  HA  HIE B 130     -21.322  31.363  -6.707  1.00  0.00           H  
ATOM   2125  CB  HIE B 130     -23.204  31.522  -7.702  1.00  0.00           C  
ATOM   2126  HB2 HIE B 130     -24.200  31.078  -7.655  1.00  0.00           H  
ATOM   2127  HB3 HIE B 130     -22.787  31.315  -8.689  1.00  0.00           H  
ATOM   2128  CG  HIE B 130     -23.320  33.015  -7.548  1.00  0.00           C  
ATOM   2129  ND1 HIE B 130     -22.295  33.926  -7.792  1.00  0.00           N  
ATOM   2130  CE1 HIE B 130     -22.807  35.135  -7.526  1.00  0.00           C  
ATOM   2131  HE1 HIE B 130     -22.263  36.066  -7.628  1.00  0.00           H  
ATOM   2132  NE2 HIE B 130     -24.085  35.026  -7.120  1.00  0.00           N  
ATOM   2133  HE2 HIE B 130     -24.685  35.800  -6.872  1.00  0.00           H  
ATOM   2134  CD2 HIE B 130     -24.423  33.691  -7.120  1.00  0.00           C  
ATOM   2135  HD2 HIE B 130     -25.366  33.248  -6.833  1.00  0.00           H  
ATOM   2136  C   HIE B 130     -22.831  31.156  -5.214  1.00  0.00           C  
ATOM   2137  O   HIE B 130     -22.164  31.836  -4.433  1.00  0.00           O  
ATOM   2138  N   HIE B 131     -23.966  30.548  -4.848  1.00  0.00           N  
ATOM   2139  H   HIE B 131     -24.427  29.958  -5.527  1.00  0.00           H  
ATOM   2140  CA  HIE B 131     -24.542  30.626  -3.497  1.00  0.00           C  
ATOM   2141  HA  HIE B 131     -24.287  31.588  -3.047  1.00  0.00           H  
ATOM   2142  CB  HIE B 131     -26.074  30.524  -3.572  1.00  0.00           C  
ATOM   2143  HB2 HIE B 131     -26.473  30.503  -2.556  1.00  0.00           H  
ATOM   2144  HB3 HIE B 131     -26.346  29.582  -4.049  1.00  0.00           H  
ATOM   2145  CG  HIE B 131     -26.757  31.647  -4.313  1.00  0.00           C  
ATOM   2146  ND1 HIE B 131     -27.204  31.598  -5.637  1.00  0.00           N  
ATOM   2147  CE1 HIE B 131     -27.818  32.770  -5.860  1.00  0.00           C  
ATOM   2148  HE1 HIE B 131     -28.294  33.047  -6.792  1.00  0.00           H  
ATOM   2149  NE2 HIE B 131     -27.758  33.551  -4.766  1.00  0.00           N  
ATOM   2150  HE2 HIE B 131     -28.171  34.471  -4.680  1.00  0.00           H  
ATOM   2151  CD2 HIE B 131     -27.097  32.858  -3.778  1.00  0.00           C  
ATOM   2152  HD2 HIE B 131     -26.905  33.183  -2.764  1.00  0.00           H  
ATOM   2153  C   HIE B 131     -24.012  29.547  -2.545  1.00  0.00           C  
ATOM   2154  O   HIE B 131     -23.778  29.837  -1.376  1.00  0.00           O  
ATOM   2155  N   HIE B 132     -23.850  28.310  -3.027  1.00  0.00           N  
ATOM   2156  H   HIE B 132     -24.046  28.156  -4.008  1.00  0.00           H  
ATOM   2157  CA  HIE B 132     -23.482  27.139  -2.213  1.00  0.00           C  
ATOM   2158  HA  HIE B 132     -24.099  27.145  -1.313  1.00  0.00           H  
ATOM   2159  CB  HIE B 132     -23.825  25.864  -3.006  1.00  0.00           C  
ATOM   2160  HB2 HIE B 132     -23.083  25.714  -3.787  1.00  0.00           H  
ATOM   2161  HB3 HIE B 132     -24.785  26.005  -3.494  1.00  0.00           H  
ATOM   2162  CG  HIE B 132     -23.919  24.594  -2.196  1.00  0.00           C  
ATOM   2163  ND1 HIE B 132     -22.923  23.625  -2.105  1.00  0.00           N  
ATOM   2164  CE1 HIE B 132     -23.412  22.668  -1.298  1.00  0.00           C  
ATOM   2165  HE1 HIE B 132     -22.879  21.767  -1.020  1.00  0.00           H  
ATOM   2166  NE2 HIE B 132     -24.656  22.979  -0.896  1.00  0.00           N  
ATOM   2167  HE2 HIE B 132     -25.238  22.408  -0.263  1.00  0.00           H  
ATOM   2168  CD2 HIE B 132     -24.991  24.196  -1.449  1.00  0.00           C  
ATOM   2169  HD2 HIE B 132     -25.917  24.732  -1.306  1.00  0.00           H  
ATOM   2170  C   HIE B 132     -22.019  27.182  -1.728  1.00  0.00           C  
ATOM   2171  O   HIE B 132     -21.214  28.004  -2.190  1.00  0.00           O  
ATOM   2172  N   HIE B 133     -21.683  26.310  -0.775  1.00  0.00           N  
ATOM   2173  H   HIE B 133     -22.368  25.627  -0.472  1.00  0.00           H  
ATOM   2174  CA  HIE B 133     -20.357  26.230  -0.166  1.00  0.00           C  
ATOM   2175  HA  HIE B 133     -20.134  27.199   0.282  1.00  0.00           H  
ATOM   2176  CB  HIE B 133     -20.343  25.172   0.945  1.00  0.00           C  
ATOM   2177  HB2 HIE B 133     -19.331  25.096   1.337  1.00  0.00           H  
ATOM   2178  HB3 HIE B 133     -20.615  24.205   0.518  1.00  0.00           H  
ATOM   2179  CG  HIE B 133     -21.266  25.458   2.100  1.00  0.00           C  
ATOM   2180  ND1 HIE B 133     -22.655  25.356   2.072  1.00  0.00           N  
ATOM   2181  CE1 HIE B 133     -23.072  25.623   3.317  1.00  0.00           C  
ATOM   2182  HE1 HIE B 133     -24.107  25.594   3.634  1.00  0.00           H  
ATOM   2183  NE2 HIE B 133     -22.024  25.883   4.114  1.00  0.00           N  
ATOM   2184  HE2 HIE B 133     -22.067  26.019   5.123  1.00  0.00           H  
ATOM   2185  CD2 HIE B 133     -20.873  25.786   3.363  1.00  0.00           C  
ATOM   2186  HD2 HIE B 133     -19.856  25.891   3.714  1.00  0.00           H  
ATOM   2187  C   HIE B 133     -19.271  25.917  -1.199  1.00  0.00           C  
ATOM   2188  O   HIE B 133     -19.369  24.977  -1.984  1.00  0.00           O  
ATOM   2189  N   LYS B 134     -18.190  26.693  -1.138  1.00  0.00           N  
ATOM   2190  H   LYS B 134     -18.171  27.383  -0.394  1.00  0.00           H  
ATOM   2191  CA  LYS B 134     -16.972  26.574  -1.950  1.00  0.00           C  
ATOM   2192  HA  LYS B 134     -17.157  25.905  -2.792  1.00  0.00           H  
ATOM   2193  CB  LYS B 134     -16.576  27.966  -2.484  1.00  0.00           C  
ATOM   2194  HB2 LYS B 134     -16.327  28.604  -1.633  1.00  0.00           H  
ATOM   2195  HB3 LYS B 134     -15.684  27.874  -3.107  1.00  0.00           H  
ATOM   2196  CG  LYS B 134     -17.692  28.639  -3.304  1.00  0.00           C  
ATOM   2197  HG2 LYS B 134     -17.847  28.088  -4.232  1.00  0.00           H  
ATOM   2198  HG3 LYS B 134     -18.616  28.621  -2.732  1.00  0.00           H  
ATOM   2199  CD  LYS B 134     -17.346  30.104  -3.617  1.00  0.00           C  
ATOM   2200  HD2 LYS B 134     -17.068  30.618  -2.696  1.00  0.00           H  
ATOM   2201  HD3 LYS B 134     -16.487  30.124  -4.291  1.00  0.00           H  
ATOM   2202  CE  LYS B 134     -18.510  30.858  -4.275  1.00  0.00           C  
ATOM   2203  HE2 LYS B 134     -18.190  31.881  -4.489  1.00  0.00           H  
ATOM   2204  HE3 LYS B 134     -18.735  30.374  -5.231  1.00  0.00           H  
ATOM   2205  NZ  LYS B 134     -19.740  30.867  -3.436  1.00  0.00           N  
ATOM   2206  HZ1 LYS B 134     -19.589  31.235  -2.512  1.00  0.00           H  
ATOM   2207  HZ2 LYS B 134     -20.486  31.391  -3.891  1.00  0.00           H  
ATOM   2208  HZ3 LYS B 134     -20.114  29.919  -3.370  1.00  0.00           H  
ATOM   2209  C   LYS B 134     -15.846  25.989  -1.094  1.00  0.00           C  
ATOM   2210  O   LYS B 134     -15.883  26.103   0.133  1.00  0.00           O  
ATOM   2211  N   VAL B 135     -14.833  25.399  -1.724  1.00  0.00           N  
ATOM   2212  H   VAL B 135     -14.852  25.356  -2.731  1.00  0.00           H  
ATOM   2213  CA  VAL B 135     -13.576  25.039  -1.048  1.00  0.00           C  
ATOM   2214  HA  VAL B 135     -13.816  24.413  -0.187  1.00  0.00           H  
ATOM   2215  CB  VAL B 135     -12.672  24.207  -1.988  1.00  0.00           C  
ATOM   2216  HB  VAL B 135     -12.473  24.785  -2.891  1.00  0.00           H  
ATOM   2217  CG1 VAL B 135     -11.330  23.826  -1.353  1.00  0.00           C  
ATOM   2218 HG11 VAL B 135     -11.492  23.271  -0.428  1.00  0.00           H  
ATOM   2219 HG12 VAL B 135     -10.760  23.208  -2.047  1.00  0.00           H  
ATOM   2220 HG13 VAL B 135     -10.734  24.717  -1.159  1.00  0.00           H  
ATOM   2221  CG2 VAL B 135     -13.362  22.892  -2.389  1.00  0.00           C  
ATOM   2222 HG21 VAL B 135     -12.696  22.301  -3.020  1.00  0.00           H  
ATOM   2223 HG22 VAL B 135     -13.613  22.314  -1.498  1.00  0.00           H  
ATOM   2224 HG23 VAL B 135     -14.268  23.095  -2.956  1.00  0.00           H  
ATOM   2225  C   VAL B 135     -12.875  26.312  -0.527  1.00  0.00           C  
ATOM   2226  O   VAL B 135     -12.961  27.373  -1.143  1.00  0.00           O  
ATOM   2227  N   LEU B 136     -12.209  26.201   0.625  1.00  0.00           N  
ATOM   2228  H   LEU B 136     -12.263  25.298   1.081  1.00  0.00           H  
ATOM   2229  CA  LEU B 136     -11.360  27.220   1.264  1.00  0.00           C  
ATOM   2230  HA  LEU B 136     -11.349  28.119   0.645  1.00  0.00           H  
ATOM   2231  CB  LEU B 136     -11.975  27.562   2.637  1.00  0.00           C  
ATOM   2232  HB2 LEU B 136     -12.969  27.963   2.462  1.00  0.00           H  
ATOM   2233  HB3 LEU B 136     -12.074  26.635   3.203  1.00  0.00           H  
ATOM   2234  CG  LEU B 136     -11.185  28.565   3.507  1.00  0.00           C  
ATOM   2235  HG  LEU B 136     -10.155  28.235   3.612  1.00  0.00           H  
ATOM   2236  CD1 LEU B 136     -11.204  29.976   2.918  1.00  0.00           C  
ATOM   2237 HD11 LEU B 136     -12.227  30.335   2.816  1.00  0.00           H  
ATOM   2238 HD12 LEU B 136     -10.645  30.654   3.564  1.00  0.00           H  
ATOM   2239 HD13 LEU B 136     -10.723  29.969   1.939  1.00  0.00           H  
ATOM   2240  CD2 LEU B 136     -11.775  28.632   4.917  1.00  0.00           C  
ATOM   2241 HD21 LEU B 136     -11.170  29.296   5.534  1.00  0.00           H  
ATOM   2242 HD22 LEU B 136     -12.797  29.002   4.885  1.00  0.00           H  
ATOM   2243 HD23 LEU B 136     -11.773  27.639   5.365  1.00  0.00           H  
ATOM   2244  C   LEU B 136      -9.900  26.750   1.409  1.00  0.00           C  
ATOM   2245  O   LEU B 136      -8.988  27.570   1.417  1.00  0.00           O  
ATOM   2246  N   GLN B 137      -9.681  25.437   1.531  1.00  0.00           N  
ATOM   2247  H   GLN B 137     -10.481  24.819   1.533  1.00  0.00           H  
ATOM   2248  CA  GLN B 137      -8.364  24.797   1.501  1.00  0.00           C  
ATOM   2249  HA  GLN B 137      -7.673  25.446   0.959  1.00  0.00           H  
ATOM   2250  CB  GLN B 137      -7.828  24.597   2.935  1.00  0.00           C  
ATOM   2251  HB2 GLN B 137      -7.819  25.561   3.445  1.00  0.00           H  
ATOM   2252  HB3 GLN B 137      -8.492  23.922   3.474  1.00  0.00           H  
ATOM   2253  CG  GLN B 137      -6.404  24.010   2.947  1.00  0.00           C  
ATOM   2254  HG2 GLN B 137      -6.415  23.028   2.472  1.00  0.00           H  
ATOM   2255  HG3 GLN B 137      -5.757  24.661   2.359  1.00  0.00           H  
ATOM   2256  CD  GLN B 137      -5.782  23.845   4.337  1.00  0.00           C  
ATOM   2257  OE1 GLN B 137      -6.387  24.027   5.390  1.00  0.00           O  
ATOM   2258  NE2 GLN B 137      -4.516  23.494   4.402  1.00  0.00           N  
ATOM   2259 HE21 GLN B 137      -4.114  23.331   5.306  1.00  0.00           H  
ATOM   2260 HE22 GLN B 137      -4.002  23.318   3.554  1.00  0.00           H  
ATOM   2261  C   GLN B 137      -8.479  23.472   0.735  1.00  0.00           C  
ATOM   2262  O   GLN B 137      -9.356  22.666   1.051  1.00  0.00           O  
ATOM   2263  N   GLU B 138      -7.597  23.277  -0.249  1.00  0.00           N  
ATOM   2264  H   GLU B 138      -6.952  24.024  -0.453  1.00  0.00           H  
ATOM   2265  CA  GLU B 138      -7.609  22.184  -1.240  1.00  0.00           C  
ATOM   2266  HA  GLU B 138      -8.446  22.369  -1.912  1.00  0.00           H  
ATOM   2267  CB  GLU B 138      -6.311  22.282  -2.074  1.00  0.00           C  
ATOM   2268  HB2 GLU B 138      -5.907  23.295  -2.038  1.00  0.00           H  
ATOM   2269  HB3 GLU B 138      -5.555  21.636  -1.627  1.00  0.00           H  
ATOM   2270  CG  GLU B 138      -6.481  21.879  -3.546  1.00  0.00           C  
ATOM   2271  HG2 GLU B 138      -5.494  21.637  -3.948  1.00  0.00           H  
ATOM   2272  HG3 GLU B 138      -7.088  20.975  -3.607  1.00  0.00           H  
ATOM   2273  CD  GLU B 138      -7.109  22.979  -4.416  1.00  0.00           C  
ATOM   2274  OE1 GLU B 138      -7.667  23.945  -3.849  1.00  0.00           O  
ATOM   2275  OE2 GLU B 138      -7.065  22.814  -5.656  1.00  0.00           O  
ATOM   2276  C   GLU B 138      -7.709  20.758  -0.635  1.00  0.00           C  
ATOM   2277  O   GLU B 138      -7.076  20.499   0.394  1.00  0.00           O  
ATOM   2278  N   PRO B 139      -8.433  19.809  -1.271  1.00  0.00           N  
ATOM   2279  CD  PRO B 139      -9.516  20.057  -2.212  1.00  0.00           C  
ATOM   2280  HD2 PRO B 139      -9.116  20.086  -3.221  1.00  0.00           H  
ATOM   2281  HD3 PRO B 139     -10.044  20.982  -1.990  1.00  0.00           H  
ATOM   2282  CG  PRO B 139     -10.482  18.883  -2.068  1.00  0.00           C  
ATOM   2283  HG2 PRO B 139     -11.016  18.681  -2.994  1.00  0.00           H  
ATOM   2284  HG3 PRO B 139     -11.193  19.084  -1.269  1.00  0.00           H  
ATOM   2285  CB  PRO B 139      -9.567  17.726  -1.680  1.00  0.00           C  
ATOM   2286  HB2 PRO B 139      -9.185  17.254  -2.583  1.00  0.00           H  
ATOM   2287  HB3 PRO B 139     -10.093  16.992  -1.071  1.00  0.00           H  
ATOM   2288  CA  PRO B 139      -8.431  18.392  -0.892  1.00  0.00           C  
ATOM   2289  HA  PRO B 139      -8.675  18.338   0.163  1.00  0.00           H  
ATOM   2290  C   PRO B 139      -7.084  17.673  -1.063  1.00  0.00           C  
ATOM   2291  O   PRO B 139      -6.687  17.249  -2.152  1.00  0.00           O  
ATOM   2292  N   THR B 140      -6.410  17.462   0.068  1.00  0.00           N  
ATOM   2293  H   THR B 140      -6.844  17.812   0.916  1.00  0.00           H  
ATOM   2294  CA  THR B 140      -5.249  16.562   0.191  1.00  0.00           C  
ATOM   2295  HA  THR B 140      -4.651  16.639  -0.716  1.00  0.00           H  
ATOM   2296  CB  THR B 140      -4.361  16.958   1.380  1.00  0.00           C  
ATOM   2297  HB  THR B 140      -3.523  16.261   1.419  1.00  0.00           H  
ATOM   2298  CG2 THR B 140      -3.782  18.365   1.239  1.00  0.00           C  
ATOM   2299 HG21 THR B 140      -3.100  18.558   2.067  1.00  0.00           H  
ATOM   2300 HG22 THR B 140      -3.230  18.436   0.302  1.00  0.00           H  
ATOM   2301 HG23 THR B 140      -4.577  19.110   1.242  1.00  0.00           H  
ATOM   2302  OG1 THR B 140      -5.057  16.866   2.601  1.00  0.00           O  
ATOM   2303  HG1 THR B 140      -5.835  17.440   2.577  1.00  0.00           H  
ATOM   2304  C   THR B 140      -5.701  15.103   0.329  1.00  0.00           C  
ATOM   2305  O   THR B 140      -6.849  14.850   0.692  1.00  0.00           O  
ATOM   2306  N   CYS B 141      -4.835  14.121   0.043  1.00  0.00           N  
ATOM   2307  H   CYS B 141      -3.899  14.358  -0.248  1.00  0.00           H  
ATOM   2308  CA  CYS B 141      -5.159  12.692   0.160  1.00  0.00           C  
ATOM   2309  HA  CYS B 141      -5.827  12.560   1.007  1.00  0.00           H  
ATOM   2310  CB  CYS B 141      -5.905  12.244  -1.107  1.00  0.00           C  
ATOM   2311  HB2 CYS B 141      -6.774  12.887  -1.257  1.00  0.00           H  
ATOM   2312  HB3 CYS B 141      -5.245  12.343  -1.970  1.00  0.00           H  
ATOM   2313  SG  CYS B 141      -6.466  10.522  -0.964  1.00  0.00           S  
ATOM   2314  HG  CYS B 141      -5.287   9.934  -1.224  1.00  0.00           H  
ATOM   2315  C   CYS B 141      -3.904  11.839   0.415  1.00  0.00           C  
ATOM   2316  O   CYS B 141      -2.925  11.966  -0.318  1.00  0.00           O  
ATOM   2317  N   VAL B 142      -3.937  10.972   1.432  1.00  0.00           N  
ATOM   2318  H   VAL B 142      -4.798  10.910   1.969  1.00  0.00           H  
ATOM   2319  CA  VAL B 142      -2.821  10.106   1.867  1.00  0.00           C  
ATOM   2320  HA  VAL B 142      -2.048  10.130   1.102  1.00  0.00           H  
ATOM   2321  CB  VAL B 142      -2.186  10.590   3.191  1.00  0.00           C  
ATOM   2322  HB  VAL B 142      -1.400   9.887   3.464  1.00  0.00           H  
ATOM   2323  CG1 VAL B 142      -1.529  11.966   3.038  1.00  0.00           C  
ATOM   2324 HG11 VAL B 142      -0.801  11.935   2.227  1.00  0.00           H  
ATOM   2325 HG12 VAL B 142      -2.282  12.721   2.813  1.00  0.00           H  
ATOM   2326 HG13 VAL B 142      -1.016  12.233   3.961  1.00  0.00           H  
ATOM   2327  CG2 VAL B 142      -3.173  10.641   4.371  1.00  0.00           C  
ATOM   2328 HG21 VAL B 142      -3.591   9.652   4.556  1.00  0.00           H  
ATOM   2329 HG22 VAL B 142      -2.651  10.966   5.271  1.00  0.00           H  
ATOM   2330 HG23 VAL B 142      -3.984  11.339   4.161  1.00  0.00           H  
ATOM   2331  C   VAL B 142      -3.268   8.651   2.005  1.00  0.00           C  
ATOM   2332  O   VAL B 142      -4.430   8.395   2.308  1.00  0.00           O  
ATOM   2333  N   SER B 143      -2.368   7.687   1.814  1.00  0.00           N  
ATOM   2334  H   SER B 143      -1.407   7.962   1.628  1.00  0.00           H  
ATOM   2335  CA  SER B 143      -2.672   6.252   1.882  1.00  0.00           C  
ATOM   2336  HA  SER B 143      -3.746   6.116   1.816  1.00  0.00           H  
ATOM   2337  CB  SER B 143      -2.051   5.542   0.680  1.00  0.00           C  
ATOM   2338  HB2 SER B 143      -2.290   6.091  -0.230  1.00  0.00           H  
ATOM   2339  HB3 SER B 143      -0.967   5.496   0.797  1.00  0.00           H  
ATOM   2340  OG  SER B 143      -2.584   4.239   0.589  1.00  0.00           O  
ATOM   2341  HG  SER B 143      -3.513   4.331   0.338  1.00  0.00           H  
ATOM   2342  C   SER B 143      -2.204   5.592   3.179  1.00  0.00           C  
ATOM   2343  O   SER B 143      -1.125   5.914   3.670  1.00  0.00           O  
ATOM   2344  N   ASP B 144      -2.948   4.610   3.703  1.00  0.00           N  
ATOM   2345  H   ASP B 144      -3.851   4.387   3.300  1.00  0.00           H  
ATOM   2346  CA  ASP B 144      -2.408   3.681   4.712  1.00  0.00           C  
ATOM   2347  HA  ASP B 144      -1.731   4.237   5.362  1.00  0.00           H  
ATOM   2348  CB  ASP B 144      -3.531   3.138   5.609  1.00  0.00           C  
ATOM   2349  HB2 ASP B 144      -3.066   2.685   6.485  1.00  0.00           H  
ATOM   2350  HB3 ASP B 144      -4.147   3.969   5.956  1.00  0.00           H  
ATOM   2351  CG  ASP B 144      -4.435   2.088   4.968  1.00  0.00           C  
ATOM   2352  OD1 ASP B 144      -4.397   1.861   3.740  1.00  0.00           O  
ATOM   2353  OD2 ASP B 144      -5.171   1.421   5.724  1.00  0.00           O  
ATOM   2354  C   ASP B 144      -1.590   2.523   4.095  1.00  0.00           C  
ATOM   2355  O   ASP B 144      -0.997   1.733   4.832  1.00  0.00           O  
ATOM   2356  N   TYR B 145      -1.566   2.414   2.761  1.00  0.00           N  
ATOM   2357  H   TYR B 145      -2.067   3.119   2.234  1.00  0.00           H  
ATOM   2358  CA  TYR B 145      -0.961   1.335   1.971  1.00  0.00           C  
ATOM   2359  HA  TYR B 145      -1.343   1.485   0.963  1.00  0.00           H  
ATOM   2360  CB  TYR B 145       0.564   1.518   1.883  1.00  0.00           C  
ATOM   2361  HB2 TYR B 145       0.816   2.551   2.124  1.00  0.00           H  
ATOM   2362  HB3 TYR B 145       1.050   0.894   2.634  1.00  0.00           H  
ATOM   2363  CG  TYR B 145       1.136   1.231   0.504  1.00  0.00           C  
ATOM   2364  CD1 TYR B 145       0.864   2.118  -0.555  1.00  0.00           C  
ATOM   2365  HD1 TYR B 145       0.241   2.988  -0.393  1.00  0.00           H  
ATOM   2366  CE1 TYR B 145       1.426   1.895  -1.828  1.00  0.00           C  
ATOM   2367  HE1 TYR B 145       1.228   2.571  -2.645  1.00  0.00           H  
ATOM   2368  CZ  TYR B 145       2.278   0.795  -2.042  1.00  0.00           C  
ATOM   2369  OH  TYR B 145       2.849   0.622  -3.262  1.00  0.00           O  
ATOM   2370  HH  TYR B 145       3.392  -0.194  -3.314  1.00  0.00           H  
ATOM   2371  CE2 TYR B 145       2.524  -0.117  -0.991  1.00  0.00           C  
ATOM   2372  HE2 TYR B 145       3.164  -0.967  -1.170  1.00  0.00           H  
ATOM   2373  CD2 TYR B 145       1.951   0.101   0.279  1.00  0.00           C  
ATOM   2374  HD2 TYR B 145       2.146  -0.587   1.090  1.00  0.00           H  
ATOM   2375  C   TYR B 145      -1.431  -0.086   2.359  1.00  0.00           C  
ATOM   2376  O   TYR B 145      -0.681  -1.062   2.268  1.00  0.00           O  
ATOM   2377  N   MET B 146      -2.682  -0.216   2.816  1.00  0.00           N  
ATOM   2378  H   MET B 146      -3.230   0.635   2.930  1.00  0.00           H  
ATOM   2379  CA  MET B 146      -3.264  -1.492   3.245  1.00  0.00           C  
ATOM   2380  HA  MET B 146      -2.786  -2.298   2.685  1.00  0.00           H  
ATOM   2381  CB  MET B 146      -2.943  -1.702   4.737  1.00  0.00           C  
ATOM   2382  HB2 MET B 146      -1.874  -1.876   4.820  1.00  0.00           H  
ATOM   2383  HB3 MET B 146      -3.199  -0.801   5.297  1.00  0.00           H  
ATOM   2384  CG  MET B 146      -3.655  -2.894   5.386  1.00  0.00           C  
ATOM   2385  HG2 MET B 146      -4.730  -2.717   5.375  1.00  0.00           H  
ATOM   2386  HG3 MET B 146      -3.449  -3.789   4.797  1.00  0.00           H  
ATOM   2387  SD  MET B 146      -3.153  -3.201   7.101  1.00  0.00           S  
ATOM   2388  CE  MET B 146      -4.229  -4.609   7.477  1.00  0.00           C  
ATOM   2389  HE1 MET B 146      -4.047  -4.944   8.498  1.00  0.00           H  
ATOM   2390  HE2 MET B 146      -5.273  -4.313   7.375  1.00  0.00           H  
ATOM   2391  HE3 MET B 146      -4.019  -5.428   6.788  1.00  0.00           H  
ATOM   2392  C   MET B 146      -4.763  -1.642   2.968  1.00  0.00           C  
ATOM   2393  O   MET B 146      -5.183  -2.766   2.713  1.00  0.00           O  
ATOM   2394  N   SER B 147      -5.577  -0.585   3.045  1.00  0.00           N  
ATOM   2395  H   SER B 147      -5.169   0.326   3.240  1.00  0.00           H  
ATOM   2396  CA  SER B 147      -7.030  -0.670   2.843  1.00  0.00           C  
ATOM   2397  HA  SER B 147      -7.225  -1.249   1.944  1.00  0.00           H  
ATOM   2398  CB  SER B 147      -7.651  -1.411   4.043  1.00  0.00           C  
ATOM   2399  HB2 SER B 147      -7.307  -2.447   4.045  1.00  0.00           H  
ATOM   2400  HB3 SER B 147      -7.307  -0.937   4.962  1.00  0.00           H  
ATOM   2401  OG  SER B 147      -9.065  -1.403   4.044  1.00  0.00           O  
ATOM   2402  HG  SER B 147      -9.375  -1.794   3.220  1.00  0.00           H  
ATOM   2403  C   SER B 147      -7.714   0.686   2.645  1.00  0.00           C  
ATOM   2404  O   SER B 147      -8.642   0.762   1.837  1.00  0.00           O  
ATOM   2405  N   ILE B 148      -7.303   1.738   3.366  1.00  0.00           N  
ATOM   2406  H   ILE B 148      -6.453   1.653   3.919  1.00  0.00           H  
ATOM   2407  CA  ILE B 148      -7.995   3.034   3.380  1.00  0.00           C  
ATOM   2408  HA  ILE B 148      -8.699   3.056   2.548  1.00  0.00           H  
ATOM   2409  CB  ILE B 148      -8.834   3.227   4.670  1.00  0.00           C  
ATOM   2410  HB  ILE B 148      -8.176   3.143   5.537  1.00  0.00           H  
ATOM   2411  CG2 ILE B 148      -9.464   4.635   4.682  1.00  0.00           C  
ATOM   2412 HG21 ILE B 148     -10.052   4.788   5.586  1.00  0.00           H  
ATOM   2413 HG22 ILE B 148      -8.693   5.403   4.683  1.00  0.00           H  
ATOM   2414 HG23 ILE B 148     -10.094   4.764   3.803  1.00  0.00           H  
ATOM   2415  CG1 ILE B 148      -9.910   2.116   4.758  1.00  0.00           C  
ATOM   2416 HG12 ILE B 148     -10.354   1.984   3.773  1.00  0.00           H  
ATOM   2417 HG13 ILE B 148      -9.416   1.184   5.032  1.00  0.00           H  
ATOM   2418  CD1 ILE B 148     -11.060   2.340   5.750  1.00  0.00           C  
ATOM   2419 HD11 ILE B 148     -10.667   2.582   6.737  1.00  0.00           H  
ATOM   2420 HD12 ILE B 148     -11.707   3.145   5.400  1.00  0.00           H  
ATOM   2421 HD13 ILE B 148     -11.656   1.430   5.816  1.00  0.00           H  
ATOM   2422  C   ILE B 148      -7.016   4.184   3.148  1.00  0.00           C  
ATOM   2423  O   ILE B 148      -6.196   4.526   4.002  1.00  0.00           O  
ATOM   2424  N   SER B 149      -7.192   4.864   2.018  1.00  0.00           N  
ATOM   2425  H   SER B 149      -7.951   4.572   1.411  1.00  0.00           H  
ATOM   2426  CA  SER B 149      -6.648   6.208   1.834  1.00  0.00           C  
ATOM   2427  HA  SER B 149      -5.723   6.285   2.398  1.00  0.00           H  
ATOM   2428  CB  SER B 149      -6.293   6.454   0.364  1.00  0.00           C  
ATOM   2429  HB2 SER B 149      -7.189   6.407  -0.254  1.00  0.00           H  
ATOM   2430  HB3 SER B 149      -5.842   7.441   0.262  1.00  0.00           H  
ATOM   2431  OG  SER B 149      -5.365   5.464  -0.070  1.00  0.00           O  
ATOM   2432  HG  SER B 149      -5.877   4.693  -0.343  1.00  0.00           H  
ATOM   2433  C   SER B 149      -7.620   7.240   2.423  1.00  0.00           C  
ATOM   2434  O   SER B 149      -8.835   7.052   2.365  1.00  0.00           O  
ATOM   2435  N   THR B 150      -7.114   8.307   3.035  1.00  0.00           N  
ATOM   2436  H   THR B 150      -6.105   8.435   3.017  1.00  0.00           H  
ATOM   2437  CA  THR B 150      -7.924   9.368   3.651  1.00  0.00           C  
ATOM   2438  HA  THR B 150      -8.982   9.142   3.523  1.00  0.00           H  
ATOM   2439  CB  THR B 150      -7.669   9.456   5.161  1.00  0.00           C  
ATOM   2440  HB  THR B 150      -6.600   9.575   5.341  1.00  0.00           H  
ATOM   2441  CG2 THR B 150      -8.423  10.598   5.842  1.00  0.00           C  
ATOM   2442 HG21 THR B 150      -8.307  10.515   6.922  1.00  0.00           H  
ATOM   2443 HG22 THR B 150      -8.014  11.559   5.528  1.00  0.00           H  
ATOM   2444 HG23 THR B 150      -9.482  10.559   5.586  1.00  0.00           H  
ATOM   2445  OG1 THR B 150      -8.119   8.266   5.768  1.00  0.00           O  
ATOM   2446  HG1 THR B 150      -7.631   7.535   5.379  1.00  0.00           H  
ATOM   2447  C   THR B 150      -7.659  10.698   2.962  1.00  0.00           C  
ATOM   2448  O   THR B 150      -6.505  11.092   2.788  1.00  0.00           O  
ATOM   2449  N   CYS B 151      -8.745  11.379   2.595  1.00  0.00           N  
ATOM   2450  H   CYS B 151      -9.649  10.966   2.790  1.00  0.00           H  
ATOM   2451  CA  CYS B 151      -8.777  12.694   1.968  1.00  0.00           C  
ATOM   2452  HA  CYS B 151      -7.758  13.003   1.768  1.00  0.00           H  
ATOM   2453  CB  CYS B 151      -9.522  12.538   0.633  1.00  0.00           C  
ATOM   2454  HB2 CYS B 151      -8.964  11.850  -0.004  1.00  0.00           H  
ATOM   2455  HB3 CYS B 151     -10.507  12.112   0.829  1.00  0.00           H  
ATOM   2456  SG  CYS B 151      -9.741  14.109  -0.243  1.00  0.00           S  
ATOM   2457  HG  CYS B 151      -8.450  14.484  -0.218  1.00  0.00           H  
ATOM   2458  C   CYS B 151      -9.395  13.740   2.912  1.00  0.00           C  
ATOM   2459  O   CYS B 151     -10.348  13.434   3.629  1.00  0.00           O  
ATOM   2460  N   GLU B 152      -8.855  14.960   2.934  1.00  0.00           N  
ATOM   2461  H   GLU B 152      -8.094  15.164   2.294  1.00  0.00           H  
ATOM   2462  CA  GLU B 152      -9.248  16.028   3.864  1.00  0.00           C  
ATOM   2463  HA  GLU B 152     -10.273  15.852   4.192  1.00  0.00           H  
ATOM   2464  CB  GLU B 152      -8.345  15.978   5.112  1.00  0.00           C  
ATOM   2465  HB2 GLU B 152      -8.340  14.962   5.512  1.00  0.00           H  
ATOM   2466  HB3 GLU B 152      -7.326  16.232   4.816  1.00  0.00           H  
ATOM   2467  CG  GLU B 152      -8.801  16.939   6.221  1.00  0.00           C  
ATOM   2468  HG2 GLU B 152      -8.946  17.939   5.809  1.00  0.00           H  
ATOM   2469  HG3 GLU B 152      -9.764  16.597   6.609  1.00  0.00           H  
ATOM   2470  CD  GLU B 152      -7.771  17.019   7.355  1.00  0.00           C  
ATOM   2471  OE1 GLU B 152      -7.883  16.202   8.297  1.00  0.00           O  
ATOM   2472  OE2 GLU B 152      -6.921  17.936   7.296  1.00  0.00           O  
ATOM   2473  C   GLU B 152      -9.206  17.408   3.184  1.00  0.00           C  
ATOM   2474  O   GLU B 152      -8.247  17.718   2.469  1.00  0.00           O  
ATOM   2475  N   TRP B 153     -10.235  18.234   3.424  1.00  0.00           N  
ATOM   2476  H   TRP B 153     -10.967  17.914   4.055  1.00  0.00           H  
ATOM   2477  CA  TRP B 153     -10.351  19.613   2.922  1.00  0.00           C  
ATOM   2478  HA  TRP B 153      -9.347  20.030   2.822  1.00  0.00           H  
ATOM   2479  CB  TRP B 153     -10.997  19.615   1.529  1.00  0.00           C  
ATOM   2480  HB2 TRP B 153     -10.885  20.600   1.080  1.00  0.00           H  
ATOM   2481  HB3 TRP B 153     -10.439  18.928   0.912  1.00  0.00           H  
ATOM   2482  CG  TRP B 153     -12.430  19.208   1.408  1.00  0.00           C  
ATOM   2483  CD1 TRP B 153     -13.490  20.046   1.429  1.00  0.00           C  
ATOM   2484  HD1 TRP B 153     -13.429  21.121   1.554  1.00  0.00           H  
ATOM   2485  NE1 TRP B 153     -14.652  19.324   1.238  1.00  0.00           N  
ATOM   2486  HE1 TRP B 153     -15.568  19.753   1.208  1.00  0.00           H  
ATOM   2487  CE2 TRP B 153     -14.394  17.981   1.054  1.00  0.00           C  
ATOM   2488  CZ2 TRP B 153     -15.212  16.871   0.797  1.00  0.00           C  
ATOM   2489  HZ2 TRP B 153     -16.281  16.991   0.732  1.00  0.00           H  
ATOM   2490  CH2 TRP B 153     -14.619  15.608   0.624  1.00  0.00           C  
ATOM   2491  HH2 TRP B 153     -15.231  14.743   0.409  1.00  0.00           H  
ATOM   2492  CZ3 TRP B 153     -13.223  15.471   0.729  1.00  0.00           C  
ATOM   2493  HZ3 TRP B 153     -12.759  14.504   0.594  1.00  0.00           H  
ATOM   2494  CE3 TRP B 153     -12.414  16.589   1.003  1.00  0.00           C  
ATOM   2495  HE3 TRP B 153     -11.342  16.471   1.070  1.00  0.00           H  
ATOM   2496  CD2 TRP B 153     -12.976  17.873   1.172  1.00  0.00           C  
ATOM   2497  C   TRP B 153     -11.141  20.521   3.879  1.00  0.00           C  
ATOM   2498  O   TRP B 153     -11.678  20.073   4.896  1.00  0.00           O  
ATOM   2499  N   LYS B 154     -11.229  21.820   3.560  1.00  0.00           N  
ATOM   2500  H   LYS B 154     -10.742  22.130   2.722  1.00  0.00           H  
ATOM   2501  CA  LYS B 154     -12.081  22.789   4.278  1.00  0.00           C  
ATOM   2502  HA  LYS B 154     -12.761  22.246   4.935  1.00  0.00           H  
ATOM   2503  CB  LYS B 154     -11.238  23.742   5.136  1.00  0.00           C  
ATOM   2504  HB2 LYS B 154     -10.526  24.253   4.487  1.00  0.00           H  
ATOM   2505  HB3 LYS B 154     -11.893  24.493   5.581  1.00  0.00           H  
ATOM   2506  CG  LYS B 154     -10.497  23.004   6.259  1.00  0.00           C  
ATOM   2507  HG2 LYS B 154     -11.216  22.669   7.004  1.00  0.00           H  
ATOM   2508  HG3 LYS B 154      -9.984  22.136   5.846  1.00  0.00           H  
ATOM   2509  CD  LYS B 154      -9.451  23.890   6.933  1.00  0.00           C  
ATOM   2510  HD2 LYS B 154      -8.824  24.331   6.157  1.00  0.00           H  
ATOM   2511  HD3 LYS B 154      -9.938  24.690   7.495  1.00  0.00           H  
ATOM   2512  CE  LYS B 154      -8.602  23.014   7.864  1.00  0.00           C  
ATOM   2513  HE2 LYS B 154      -9.102  22.919   8.833  1.00  0.00           H  
ATOM   2514  HE3 LYS B 154      -8.530  22.011   7.427  1.00  0.00           H  
ATOM   2515  NZ  LYS B 154      -7.237  23.566   8.016  1.00  0.00           N  
ATOM   2516  HZ1 LYS B 154      -7.256  24.468   8.465  1.00  0.00           H  
ATOM   2517  HZ2 LYS B 154      -6.832  23.687   7.085  1.00  0.00           H  
ATOM   2518  HZ3 LYS B 154      -6.647  22.930   8.539  1.00  0.00           H  
ATOM   2519  C   LYS B 154     -12.941  23.593   3.315  1.00  0.00           C  
ATOM   2520  O   LYS B 154     -12.476  23.957   2.238  1.00  0.00           O  
ATOM   2521  N   MET B 155     -14.165  23.906   3.730  1.00  0.00           N  
ATOM   2522  H   MET B 155     -14.433  23.597   4.658  1.00  0.00           H  
ATOM   2523  CA  MET B 155     -15.110  24.764   3.005  1.00  0.00           C  
ATOM   2524  HA  MET B 155     -14.837  24.780   1.950  1.00  0.00           H  
ATOM   2525  CB  MET B 155     -16.535  24.194   3.117  1.00  0.00           C  
ATOM   2526  HB2 MET B 155     -16.856  24.241   4.158  1.00  0.00           H  
ATOM   2527  HB3 MET B 155     -17.215  24.804   2.522  1.00  0.00           H  
ATOM   2528  CG  MET B 155     -16.634  22.736   2.650  1.00  0.00           C  
ATOM   2529  HG2 MET B 155     -16.015  22.125   3.302  1.00  0.00           H  
ATOM   2530  HG3 MET B 155     -17.664  22.410   2.780  1.00  0.00           H  
ATOM   2531  SD  MET B 155     -16.145  22.397   0.935  1.00  0.00           S  
ATOM   2532  CE  MET B 155     -17.557  23.120   0.067  1.00  0.00           C  
ATOM   2533  HE1 MET B 155     -17.557  24.197   0.203  1.00  0.00           H  
ATOM   2534  HE2 MET B 155     -17.496  22.894  -0.996  1.00  0.00           H  
ATOM   2535  HE3 MET B 155     -18.485  22.716   0.468  1.00  0.00           H  
ATOM   2536  C   MET B 155     -15.057  26.208   3.525  1.00  0.00           C  
ATOM   2537  O   MET B 155     -14.528  26.465   4.605  1.00  0.00           O  
ATOM   2538  N   ASN B 156     -15.629  27.166   2.791  1.00  0.00           N  
ATOM   2539  H   ASN B 156     -16.001  26.915   1.878  1.00  0.00           H  
ATOM   2540  CA  ASN B 156     -15.643  28.589   3.179  1.00  0.00           C  
ATOM   2541  HA  ASN B 156     -14.648  28.842   3.540  1.00  0.00           H  
ATOM   2542  CB  ASN B 156     -15.910  29.446   1.932  1.00  0.00           C  
ATOM   2543  HB2 ASN B 156     -15.589  30.468   2.137  1.00  0.00           H  
ATOM   2544  HB3 ASN B 156     -15.326  29.075   1.089  1.00  0.00           H  
ATOM   2545  CG  ASN B 156     -17.378  29.457   1.550  1.00  0.00           C  
ATOM   2546  OD1 ASN B 156     -17.913  28.514   0.996  1.00  0.00           O  
ATOM   2547  ND2 ASN B 156     -18.090  30.512   1.863  1.00  0.00           N  
ATOM   2548 HD21 ASN B 156     -19.076  30.462   1.682  1.00  0.00           H  
ATOM   2549 HD22 ASN B 156     -17.684  31.227   2.446  1.00  0.00           H  
ATOM   2550  C   ASN B 156     -16.597  28.944   4.346  1.00  0.00           C  
ATOM   2551  O   ASN B 156     -16.757  30.119   4.672  1.00  0.00           O  
ATOM   2552  N   GLY B 157     -17.242  27.943   4.944  1.00  0.00           N  
ATOM   2553  H   GLY B 157     -17.035  27.006   4.629  1.00  0.00           H  
ATOM   2554  CA  GLY B 157     -18.148  28.048   6.084  1.00  0.00           C  
ATOM   2555  HA2 GLY B 157     -17.659  28.611   6.880  1.00  0.00           H  
ATOM   2556  HA3 GLY B 157     -19.056  28.574   5.788  1.00  0.00           H  
ATOM   2557  C   GLY B 157     -18.534  26.657   6.609  1.00  0.00           C  
ATOM   2558  O   GLY B 157     -18.261  25.659   5.935  1.00  0.00           O  
ATOM   2559  N   PRO B 158     -19.155  26.560   7.799  1.00  0.00           N  
ATOM   2560  CD  PRO B 158     -19.570  27.665   8.653  1.00  0.00           C  
ATOM   2561  HD2 PRO B 158     -20.002  28.479   8.071  1.00  0.00           H  
ATOM   2562  HD3 PRO B 158     -18.716  28.025   9.228  1.00  0.00           H  
ATOM   2563  CG  PRO B 158     -20.625  27.087   9.598  1.00  0.00           C  
ATOM   2564  HG2 PRO B 158     -21.612  27.163   9.139  1.00  0.00           H  
ATOM   2565  HG3 PRO B 158     -20.616  27.586  10.568  1.00  0.00           H  
ATOM   2566  CB  PRO B 158     -20.219  25.617   9.713  1.00  0.00           C  
ATOM   2567  HB2 PRO B 158     -21.063  24.981   9.985  1.00  0.00           H  
ATOM   2568  HB3 PRO B 158     -19.417  25.517  10.446  1.00  0.00           H  
ATOM   2569  CA  PRO B 158     -19.678  25.297   8.316  1.00  0.00           C  
ATOM   2570  HA  PRO B 158     -18.877  24.563   8.397  1.00  0.00           H  
ATOM   2571  C   PRO B 158     -20.763  24.739   7.386  1.00  0.00           C  
ATOM   2572  O   PRO B 158     -21.569  25.493   6.838  1.00  0.00           O  
ATOM   2573  N   THR B 159     -20.781  23.420   7.212  1.00  0.00           N  
ATOM   2574  H   THR B 159     -20.132  22.850   7.740  1.00  0.00           H  
ATOM   2575  CA  THR B 159     -21.623  22.709   6.237  1.00  0.00           C  
ATOM   2576  HA  THR B 159     -22.501  23.309   5.997  1.00  0.00           H  
ATOM   2577  CB  THR B 159     -20.832  22.466   4.936  1.00  0.00           C  
ATOM   2578  HB  THR B 159     -20.590  23.426   4.487  1.00  0.00           H  
ATOM   2579  CG2 THR B 159     -19.521  21.693   5.127  1.00  0.00           C  
ATOM   2580 HG21 THR B 159     -19.108  21.433   4.154  1.00  0.00           H  
ATOM   2581 HG22 THR B 159     -18.799  22.309   5.662  1.00  0.00           H  
ATOM   2582 HG23 THR B 159     -19.691  20.768   5.675  1.00  0.00           H  
ATOM   2583  OG1 THR B 159     -21.600  21.732   4.019  1.00  0.00           O  
ATOM   2584  HG1 THR B 159     -22.110  22.339   3.469  1.00  0.00           H  
ATOM   2585  C   THR B 159     -22.108  21.391   6.837  1.00  0.00           C  
ATOM   2586  O   THR B 159     -21.385  20.805   7.642  1.00  0.00           O  
ATOM   2587  N   GLN B 160     -23.302  20.914   6.473  1.00  0.00           N  
ATOM   2588  H   GLN B 160     -23.853  21.426   5.797  1.00  0.00           H  
ATOM   2589  CA  GLN B 160     -23.713  19.530   6.731  1.00  0.00           C  
ATOM   2590  HA  GLN B 160     -23.357  19.215   7.714  1.00  0.00           H  
ATOM   2591  CB  GLN B 160     -25.248  19.442   6.736  1.00  0.00           C  
ATOM   2592  HB2 GLN B 160     -25.653  19.963   5.867  1.00  0.00           H  
ATOM   2593  HB3 GLN B 160     -25.546  18.395   6.664  1.00  0.00           H  
ATOM   2594  CG  GLN B 160     -25.825  20.022   8.046  1.00  0.00           C  
ATOM   2595  HG2 GLN B 160     -26.287  19.210   8.608  1.00  0.00           H  
ATOM   2596  HG3 GLN B 160     -25.029  20.427   8.670  1.00  0.00           H  
ATOM   2597  CD  GLN B 160     -26.840  21.143   7.848  1.00  0.00           C  
ATOM   2598  OE1 GLN B 160     -26.641  22.091   7.107  1.00  0.00           O  
ATOM   2599  NE2 GLN B 160     -27.942  21.125   8.572  1.00  0.00           N  
ATOM   2600 HE21 GLN B 160     -28.601  21.861   8.396  1.00  0.00           H  
ATOM   2601 HE22 GLN B 160     -28.122  20.360   9.194  1.00  0.00           H  
ATOM   2602  C   GLN B 160     -23.026  18.620   5.703  1.00  0.00           C  
ATOM   2603  O   GLN B 160     -23.565  18.307   4.645  1.00  0.00           O  
ATOM   2604  N   CYS B 161     -21.777  18.261   5.993  1.00  0.00           N  
ATOM   2605  H   CYS B 161     -21.416  18.491   6.915  1.00  0.00           H  
ATOM   2606  CA  CYS B 161     -20.842  17.707   5.017  1.00  0.00           C  
ATOM   2607  HA  CYS B 161     -20.668  18.448   4.236  1.00  0.00           H  
ATOM   2608  CB  CYS B 161     -19.535  17.460   5.777  1.00  0.00           C  
ATOM   2609  HB2 CYS B 161     -19.204  18.389   6.240  1.00  0.00           H  
ATOM   2610  HB3 CYS B 161     -19.713  16.716   6.555  1.00  0.00           H  
ATOM   2611  SG  CYS B 161     -18.231  16.872   4.681  1.00  0.00           S  
ATOM   2612  HG  CYS B 161     -17.458  16.343   5.640  1.00  0.00           H  
ATOM   2613  C   CYS B 161     -21.386  16.442   4.332  1.00  0.00           C  
ATOM   2614  O   CYS B 161     -21.374  16.347   3.106  1.00  0.00           O  
ATOM   2615  N   SER B 162     -21.953  15.531   5.124  1.00  0.00           N  
ATOM   2616  H   SER B 162     -21.949  15.689   6.122  1.00  0.00           H  
ATOM   2617  CA  SER B 162     -22.535  14.254   4.705  1.00  0.00           C  
ATOM   2618  HA  SER B 162     -21.845  13.820   3.982  1.00  0.00           H  
ATOM   2619  CB  SER B 162     -22.565  13.280   5.908  1.00  0.00           C  
ATOM   2620  HB2 SER B 162     -23.419  12.607   5.828  1.00  0.00           H  
ATOM   2621  HB3 SER B 162     -21.662  12.670   5.880  1.00  0.00           H  
ATOM   2622  OG  SER B 162     -22.598  13.941   7.171  1.00  0.00           O  
ATOM   2623  HG  SER B 162     -22.229  13.329   7.836  1.00  0.00           H  
ATOM   2624  C   SER B 162     -23.880  14.350   3.953  1.00  0.00           C  
ATOM   2625  O   SER B 162     -24.406  13.314   3.540  1.00  0.00           O  
ATOM   2626  N   THR B 163     -24.421  15.553   3.697  1.00  0.00           N  
ATOM   2627  H   THR B 163     -23.974  16.373   4.089  1.00  0.00           H  
ATOM   2628  CA  THR B 163     -25.483  15.778   2.687  1.00  0.00           C  
ATOM   2629  HA  THR B 163     -25.732  14.827   2.218  1.00  0.00           H  
ATOM   2630  CB  THR B 163     -26.791  16.329   3.287  1.00  0.00           C  
ATOM   2631  HB  THR B 163     -27.510  16.462   2.478  1.00  0.00           H  
ATOM   2632  CG2 THR B 163     -27.394  15.346   4.292  1.00  0.00           C  
ATOM   2633 HG21 THR B 163     -26.739  15.241   5.158  1.00  0.00           H  
ATOM   2634 HG22 THR B 163     -28.363  15.718   4.621  1.00  0.00           H  
ATOM   2635 HG23 THR B 163     -27.525  14.373   3.820  1.00  0.00           H  
ATOM   2636  OG1 THR B 163     -26.634  17.571   3.943  1.00  0.00           O  
ATOM   2637  HG1 THR B 163     -26.701  18.304   3.291  1.00  0.00           H  
ATOM   2638  C   THR B 163     -25.033  16.691   1.552  1.00  0.00           C  
ATOM   2639  O   THR B 163     -25.321  16.415   0.388  1.00  0.00           O  
ATOM   2640  N   GLU B 164     -24.313  17.767   1.865  1.00  0.00           N  
ATOM   2641  H   GLU B 164     -24.146  17.955   2.850  1.00  0.00           H  
ATOM   2642  CA  GLU B 164     -23.961  18.816   0.906  1.00  0.00           C  
ATOM   2643  HA  GLU B 164     -24.842  19.057   0.308  1.00  0.00           H  
ATOM   2644  CB  GLU B 164     -23.506  20.068   1.684  1.00  0.00           C  
ATOM   2645  HB2 GLU B 164     -22.649  19.811   2.307  1.00  0.00           H  
ATOM   2646  HB3 GLU B 164     -23.175  20.811   0.962  1.00  0.00           H  
ATOM   2647  CG  GLU B 164     -24.579  20.733   2.564  1.00  0.00           C  
ATOM   2648  HG2 GLU B 164     -24.622  20.242   3.534  1.00  0.00           H  
ATOM   2649  HG3 GLU B 164     -24.287  21.768   2.755  1.00  0.00           H  
ATOM   2650  CD  GLU B 164     -25.960  20.692   1.913  1.00  0.00           C  
ATOM   2651  OE1 GLU B 164     -26.147  21.480   0.950  1.00  0.00           O  
ATOM   2652  OE2 GLU B 164     -26.768  19.829   2.334  1.00  0.00           O  
ATOM   2653  C   GLU B 164     -22.866  18.409  -0.087  1.00  0.00           C  
ATOM   2654  O   GLU B 164     -22.748  19.034  -1.146  1.00  0.00           O  
ATOM   2655  N   LEU B 165     -22.048  17.401   0.245  1.00  0.00           N  
ATOM   2656  H   LEU B 165     -22.229  16.917   1.120  1.00  0.00           H  
ATOM   2657  CA  LEU B 165     -20.815  17.049  -0.462  1.00  0.00           C  
ATOM   2658  HA  LEU B 165     -20.799  17.563  -1.421  1.00  0.00           H  
ATOM   2659  CB  LEU B 165     -19.605  17.515   0.378  1.00  0.00           C  
ATOM   2660  HB2 LEU B 165     -19.638  16.988   1.331  1.00  0.00           H  
ATOM   2661  HB3 LEU B 165     -18.687  17.221  -0.132  1.00  0.00           H  
ATOM   2662  CG  LEU B 165     -19.544  19.027   0.673  1.00  0.00           C  
ATOM   2663  HG  LEU B 165     -20.487  19.372   1.093  1.00  0.00           H  
ATOM   2664  CD1 LEU B 165     -18.437  19.345   1.676  1.00  0.00           C  
ATOM   2665 HD11 LEU B 165     -17.478  19.010   1.293  1.00  0.00           H  
ATOM   2666 HD12 LEU B 165     -18.417  20.415   1.862  1.00  0.00           H  
ATOM   2667 HD13 LEU B 165     -18.651  18.838   2.616  1.00  0.00           H  
ATOM   2668  CD2 LEU B 165     -19.242  19.812  -0.597  1.00  0.00           C  
ATOM   2669 HD21 LEU B 165     -18.257  19.558  -0.984  1.00  0.00           H  
ATOM   2670 HD22 LEU B 165     -19.995  19.575  -1.341  1.00  0.00           H  
ATOM   2671 HD23 LEU B 165     -19.302  20.876  -0.394  1.00  0.00           H  
ATOM   2672  C   LEU B 165     -20.725  15.548  -0.767  1.00  0.00           C  
ATOM   2673  O   LEU B 165     -21.260  14.707  -0.048  1.00  0.00           O  
ATOM   2674  N   ARG B 166     -20.007  15.192  -1.839  1.00  0.00           N  
ATOM   2675  H   ARG B 166     -19.637  15.931  -2.431  1.00  0.00           H  
ATOM   2676  CA  ARG B 166     -19.706  13.795  -2.190  1.00  0.00           C  
ATOM   2677  HA  ARG B 166     -19.509  13.242  -1.269  1.00  0.00           H  
ATOM   2678  CB  ARG B 166     -20.939  13.173  -2.860  1.00  0.00           C  
ATOM   2679  HB2 ARG B 166     -21.795  13.279  -2.189  1.00  0.00           H  
ATOM   2680  HB3 ARG B 166     -21.155  13.722  -3.778  1.00  0.00           H  
ATOM   2681  CG  ARG B 166     -20.758  11.680  -3.181  1.00  0.00           C  
ATOM   2682  HG2 ARG B 166     -20.040  11.578  -3.996  1.00  0.00           H  
ATOM   2683  HG3 ARG B 166     -20.373  11.166  -2.303  1.00  0.00           H  
ATOM   2684  CD  ARG B 166     -22.083  11.010  -3.570  1.00  0.00           C  
ATOM   2685  HD2 ARG B 166     -21.887   9.995  -3.918  1.00  0.00           H  
ATOM   2686  HD3 ARG B 166     -22.709  10.943  -2.677  1.00  0.00           H  
ATOM   2687  NE  ARG B 166     -22.802  11.783  -4.596  1.00  0.00           N  
ATOM   2688  HE  ARG B 166     -23.467  12.453  -4.243  1.00  0.00           H  
ATOM   2689  CZ  ARG B 166     -22.586  11.780  -5.895  1.00  0.00           C  
ATOM   2690  NH1 ARG B 166     -21.766  10.949  -6.482  1.00  0.00           N  
ATOM   2691 HH11 ARG B 166     -21.204  10.311  -5.922  1.00  0.00           H  
ATOM   2692 HH12 ARG B 166     -21.640  10.965  -7.473  1.00  0.00           H  
ATOM   2693  NH2 ARG B 166     -23.201  12.663  -6.629  1.00  0.00           N  
ATOM   2694 HH21 ARG B 166     -23.716  13.405  -6.180  1.00  0.00           H  
ATOM   2695 HH22 ARG B 166     -23.033  12.709  -7.617  1.00  0.00           H  
ATOM   2696  C   ARG B 166     -18.467  13.705  -3.076  1.00  0.00           C  
ATOM   2697  O   ARG B 166     -18.371  14.396  -4.089  1.00  0.00           O  
ATOM   2698  N   LEU B 167     -17.535  12.831  -2.708  1.00  0.00           N  
ATOM   2699  H   LEU B 167     -17.721  12.229  -1.911  1.00  0.00           H  
ATOM   2700  CA  LEU B 167     -16.287  12.593  -3.434  1.00  0.00           C  
ATOM   2701  HA  LEU B 167     -16.015  13.511  -3.954  1.00  0.00           H  
ATOM   2702  CB  LEU B 167     -15.194  12.275  -2.390  1.00  0.00           C  
ATOM   2703  HB2 LEU B 167     -15.315  12.944  -1.536  1.00  0.00           H  
ATOM   2704  HB3 LEU B 167     -15.362  11.260  -2.030  1.00  0.00           H  
ATOM   2705  CG  LEU B 167     -13.738  12.399  -2.880  1.00  0.00           C  
ATOM   2706  HG  LEU B 167     -13.601  11.822  -3.792  1.00  0.00           H  
ATOM   2707  CD1 LEU B 167     -13.356  13.858  -3.138  1.00  0.00           C  
ATOM   2708 HD11 LEU B 167     -13.463  14.445  -2.226  1.00  0.00           H  
ATOM   2709 HD12 LEU B 167     -12.321  13.915  -3.473  1.00  0.00           H  
ATOM   2710 HD13 LEU B 167     -13.983  14.292  -3.912  1.00  0.00           H  
ATOM   2711  CD2 LEU B 167     -12.781  11.850  -1.820  1.00  0.00           C  
ATOM   2712 HD21 LEU B 167     -11.756  11.930  -2.180  1.00  0.00           H  
ATOM   2713 HD22 LEU B 167     -12.878  12.424  -0.900  1.00  0.00           H  
ATOM   2714 HD23 LEU B 167     -13.007  10.802  -1.624  1.00  0.00           H  
ATOM   2715  C   LEU B 167     -16.452  11.493  -4.503  1.00  0.00           C  
ATOM   2716  O   LEU B 167     -17.319  10.616  -4.399  1.00  0.00           O  
ATOM   2717  N   LEU B 168     -15.607  11.532  -5.529  1.00  0.00           N  
ATOM   2718  H   LEU B 168     -14.974  12.326  -5.592  1.00  0.00           H  
ATOM   2719  CA  LEU B 168     -15.473  10.531  -6.584  1.00  0.00           C  
ATOM   2720  HA  LEU B 168     -15.960   9.612  -6.273  1.00  0.00           H  
ATOM   2721  CB  LEU B 168     -16.131  11.017  -7.890  1.00  0.00           C  
ATOM   2722  HB2 LEU B 168     -15.636  11.927  -8.228  1.00  0.00           H  
ATOM   2723  HB3 LEU B 168     -15.944  10.247  -8.640  1.00  0.00           H  
ATOM   2724  CG  LEU B 168     -17.651  11.261  -7.806  1.00  0.00           C  
ATOM   2725  HG  LEU B 168     -18.089  10.599  -7.062  1.00  0.00           H  
ATOM   2726  CD1 LEU B 168     -18.012  12.711  -7.465  1.00  0.00           C  
ATOM   2727 HD11 LEU B 168     -19.092  12.825  -7.400  1.00  0.00           H  
ATOM   2728 HD12 LEU B 168     -17.583  12.996  -6.507  1.00  0.00           H  
ATOM   2729 HD13 LEU B 168     -17.615  13.385  -8.224  1.00  0.00           H  
ATOM   2730  CD2 LEU B 168     -18.312  10.956  -9.151  1.00  0.00           C  
ATOM   2731 HD21 LEU B 168     -17.881  11.588  -9.928  1.00  0.00           H  
ATOM   2732 HD22 LEU B 168     -18.139   9.912  -9.411  1.00  0.00           H  
ATOM   2733 HD23 LEU B 168     -19.385  11.128  -9.093  1.00  0.00           H  
ATOM   2734  C   LEU B 168     -13.987  10.218  -6.798  1.00  0.00           C  
ATOM   2735  O   LEU B 168     -13.150  11.119  -6.710  1.00  0.00           O  
ATOM   2736  N   TYR B 169     -13.657   8.956  -7.081  1.00  0.00           N  
ATOM   2737  H   TYR B 169     -14.393   8.262  -7.189  1.00  0.00           H  
ATOM   2738  CA  TYR B 169     -12.278   8.533  -7.337  1.00  0.00           C  
ATOM   2739  HA  TYR B 169     -11.757   9.387  -7.768  1.00  0.00           H  
ATOM   2740  CB  TYR B 169     -11.558   8.195  -6.019  1.00  0.00           C  
ATOM   2741  HB2 TYR B 169     -10.500   8.058  -6.246  1.00  0.00           H  
ATOM   2742  HB3 TYR B 169     -11.624   9.067  -5.367  1.00  0.00           H  
ATOM   2743  CG  TYR B 169     -12.024   6.986  -5.218  1.00  0.00           C  
ATOM   2744  CD1 TYR B 169     -13.018   7.126  -4.226  1.00  0.00           C  
ATOM   2745  HD1 TYR B 169     -13.515   8.078  -4.091  1.00  0.00           H  
ATOM   2746  CE1 TYR B 169     -13.333   6.040  -3.382  1.00  0.00           C  
ATOM   2747  HE1 TYR B 169     -14.088   6.140  -2.616  1.00  0.00           H  
ATOM   2748  CZ  TYR B 169     -12.651   4.812  -3.522  1.00  0.00           C  
ATOM   2749  OH  TYR B 169     -12.906   3.778  -2.680  1.00  0.00           O  
ATOM   2750  HH  TYR B 169     -12.273   3.059  -2.828  1.00  0.00           H  
ATOM   2751  CE2 TYR B 169     -11.667   4.668  -4.519  1.00  0.00           C  
ATOM   2752  HE2 TYR B 169     -11.160   3.721  -4.635  1.00  0.00           H  
ATOM   2753  CD2 TYR B 169     -11.361   5.752  -5.365  1.00  0.00           C  
ATOM   2754  HD2 TYR B 169     -10.607   5.639  -6.125  1.00  0.00           H  
ATOM   2755  C   TYR B 169     -12.194   7.408  -8.372  1.00  0.00           C  
ATOM   2756  O   TYR B 169     -12.998   6.483  -8.361  1.00  0.00           O  
ATOM   2757  N   GLN B 170     -11.213   7.470  -9.273  1.00  0.00           N  
ATOM   2758  H   GLN B 170     -10.577   8.258  -9.246  1.00  0.00           H  
ATOM   2759  CA  GLN B 170     -11.085   6.530 -10.395  1.00  0.00           C  
ATOM   2760  HA  GLN B 170     -11.555   5.582 -10.126  1.00  0.00           H  
ATOM   2761  CB  GLN B 170     -11.829   7.099 -11.615  1.00  0.00           C  
ATOM   2762  HB2 GLN B 170     -12.861   7.303 -11.326  1.00  0.00           H  
ATOM   2763  HB3 GLN B 170     -11.367   8.039 -11.921  1.00  0.00           H  
ATOM   2764  CG  GLN B 170     -11.836   6.131 -12.808  1.00  0.00           C  
ATOM   2765  HG2 GLN B 170     -10.838   6.065 -13.245  1.00  0.00           H  
ATOM   2766  HG3 GLN B 170     -12.112   5.141 -12.448  1.00  0.00           H  
ATOM   2767  CD  GLN B 170     -12.825   6.531 -13.902  1.00  0.00           C  
ATOM   2768  OE1 GLN B 170     -13.281   7.659 -14.006  1.00  0.00           O  
ATOM   2769  NE2 GLN B 170     -13.207   5.617 -14.763  1.00  0.00           N  
ATOM   2770 HE21 GLN B 170     -13.847   5.900 -15.476  1.00  0.00           H  
ATOM   2771 HE22 GLN B 170     -12.826   4.675 -14.682  1.00  0.00           H  
ATOM   2772  C   GLN B 170      -9.610   6.256 -10.697  1.00  0.00           C  
ATOM   2773  O   GLN B 170      -8.812   7.191 -10.735  1.00  0.00           O  
ATOM   2774  N   LEU B 171      -9.241   4.981 -10.863  1.00  0.00           N  
ATOM   2775  H   LEU B 171      -9.965   4.278 -10.895  1.00  0.00           H  
ATOM   2776  CA  LEU B 171      -7.870   4.534 -11.135  1.00  0.00           C  
ATOM   2777  HA  LEU B 171      -7.180   5.154 -10.559  1.00  0.00           H  
ATOM   2778  CB  LEU B 171      -7.731   3.081 -10.620  1.00  0.00           C  
ATOM   2779  HB2 LEU B 171      -7.836   3.091  -9.537  1.00  0.00           H  
ATOM   2780  HB3 LEU B 171      -8.565   2.503 -11.007  1.00  0.00           H  
ATOM   2781  CG  LEU B 171      -6.440   2.318 -10.972  1.00  0.00           C  
ATOM   2782  HG  LEU B 171      -6.340   2.280 -12.054  1.00  0.00           H  
ATOM   2783  CD1 LEU B 171      -5.189   2.967 -10.375  1.00  0.00           C  
ATOM   2784 HD11 LEU B 171      -5.301   3.062  -9.294  1.00  0.00           H  
ATOM   2785 HD12 LEU B 171      -4.316   2.344 -10.582  1.00  0.00           H  
ATOM   2786 HD13 LEU B 171      -5.031   3.948 -10.808  1.00  0.00           H  
ATOM   2787  CD2 LEU B 171      -6.512   0.884 -10.440  1.00  0.00           C  
ATOM   2788 HD21 LEU B 171      -7.375   0.376 -10.871  1.00  0.00           H  
ATOM   2789 HD22 LEU B 171      -5.613   0.337 -10.725  1.00  0.00           H  
ATOM   2790 HD23 LEU B 171      -6.602   0.892  -9.354  1.00  0.00           H  
ATOM   2791  C   LEU B 171      -7.522   4.710 -12.628  1.00  0.00           C  
ATOM   2792  O   LEU B 171      -8.310   4.367 -13.506  1.00  0.00           O  
ATOM   2793  N   VAL B 172      -6.329   5.238 -12.917  1.00  0.00           N  
ATOM   2794  H   VAL B 172      -5.768   5.579 -12.145  1.00  0.00           H  
ATOM   2795  CA  VAL B 172      -5.834   5.504 -14.284  1.00  0.00           C  
ATOM   2796  HA  VAL B 172      -6.651   5.936 -14.864  1.00  0.00           H  
ATOM   2797  CB  VAL B 172      -4.696   6.551 -14.225  1.00  0.00           C  
ATOM   2798  HB  VAL B 172      -3.956   6.223 -13.493  1.00  0.00           H  
ATOM   2799  CG1 VAL B 172      -3.959   6.790 -15.550  1.00  0.00           C  
ATOM   2800 HG11 VAL B 172      -4.673   7.059 -16.330  1.00  0.00           H  
ATOM   2801 HG12 VAL B 172      -3.229   7.592 -15.434  1.00  0.00           H  
ATOM   2802 HG13 VAL B 172      -3.424   5.889 -15.849  1.00  0.00           H  
ATOM   2803  CG2 VAL B 172      -5.254   7.915 -13.795  1.00  0.00           C  
ATOM   2804 HG21 VAL B 172      -5.758   7.839 -12.832  1.00  0.00           H  
ATOM   2805 HG22 VAL B 172      -4.440   8.635 -13.699  1.00  0.00           H  
ATOM   2806 HG23 VAL B 172      -5.967   8.275 -14.537  1.00  0.00           H  
ATOM   2807  C   VAL B 172      -5.412   4.229 -15.035  1.00  0.00           C  
ATOM   2808  O   VAL B 172      -5.415   4.214 -16.264  1.00  0.00           O  
ATOM   2809  N   PHE B 173      -5.071   3.149 -14.323  1.00  0.00           N  
ATOM   2810  H   PHE B 173      -5.159   3.189 -13.322  1.00  0.00           H  
ATOM   2811  CA  PHE B 173      -4.787   1.853 -14.941  1.00  0.00           C  
ATOM   2812  HA  PHE B 173      -4.003   1.999 -15.685  1.00  0.00           H  
ATOM   2813  CB  PHE B 173      -4.241   0.858 -13.902  1.00  0.00           C  
ATOM   2814  HB2 PHE B 173      -3.247   1.179 -13.588  1.00  0.00           H  
ATOM   2815  HB3 PHE B 173      -4.881   0.873 -13.022  1.00  0.00           H  
ATOM   2816  CG  PHE B 173      -4.164  -0.576 -14.398  1.00  0.00           C  
ATOM   2817  CD1 PHE B 173      -3.139  -0.972 -15.278  1.00  0.00           C  
ATOM   2818  HD1 PHE B 173      -2.394  -0.259 -15.587  1.00  0.00           H  
ATOM   2819  CE1 PHE B 173      -3.081  -2.297 -15.751  1.00  0.00           C  
ATOM   2820  HE1 PHE B 173      -2.285  -2.608 -16.415  1.00  0.00           H  
ATOM   2821  CZ  PHE B 173      -4.056  -3.225 -15.349  1.00  0.00           C  
ATOM   2822  HZ  PHE B 173      -4.025  -4.239 -15.720  1.00  0.00           H  
ATOM   2823  CE2 PHE B 173      -5.086  -2.832 -14.479  1.00  0.00           C  
ATOM   2824  HE2 PHE B 173      -5.848  -3.543 -14.191  1.00  0.00           H  
ATOM   2825  CD2 PHE B 173      -5.144  -1.509 -14.009  1.00  0.00           C  
ATOM   2826  HD2 PHE B 173      -5.962  -1.206 -13.368  1.00  0.00           H  
ATOM   2827  C   PHE B 173      -6.025   1.299 -15.666  1.00  0.00           C  
ATOM   2828  O   PHE B 173      -7.092   1.128 -15.070  1.00  0.00           O  
ATOM   2829  N   LEU B 174      -5.840   1.014 -16.960  1.00  0.00           N  
ATOM   2830  H   LEU B 174      -4.954   1.304 -17.343  1.00  0.00           H  
ATOM   2831  CA  LEU B 174      -6.655   0.132 -17.804  1.00  0.00           C  
ATOM   2832  HA  LEU B 174      -6.489   0.450 -18.833  1.00  0.00           H  
ATOM   2833  CB  LEU B 174      -6.111  -1.306 -17.682  1.00  0.00           C  
ATOM   2834  HB2 LEU B 174      -5.020  -1.294 -17.703  1.00  0.00           H  
ATOM   2835  HB3 LEU B 174      -6.413  -1.692 -16.707  1.00  0.00           H  
ATOM   2836  CG  LEU B 174      -6.620  -2.260 -18.783  1.00  0.00           C  
ATOM   2837  HG  LEU B 174      -7.664  -2.058 -19.017  1.00  0.00           H  
ATOM   2838  CD1 LEU B 174      -5.811  -2.101 -20.073  1.00  0.00           C  
ATOM   2839 HD11 LEU B 174      -4.754  -2.269 -19.873  1.00  0.00           H  
ATOM   2840 HD12 LEU B 174      -5.936  -1.094 -20.468  1.00  0.00           H  
ATOM   2841 HD13 LEU B 174      -6.164  -2.812 -20.817  1.00  0.00           H  
ATOM   2842  CD2 LEU B 174      -6.521  -3.709 -18.315  1.00  0.00           C  
ATOM   2843 HD21 LEU B 174      -5.488  -3.960 -18.071  1.00  0.00           H  
ATOM   2844 HD22 LEU B 174      -6.899  -4.373 -19.087  1.00  0.00           H  
ATOM   2845 HD23 LEU B 174      -7.135  -3.839 -17.423  1.00  0.00           H  
ATOM   2846  C   LEU B 174      -8.177   0.227 -17.573  1.00  0.00           C  
ATOM   2847  O   LEU B 174      -8.818  -0.753 -17.209  1.00  0.00           O  
ATOM   2848  N   LEU B 175      -8.764   1.400 -17.831  1.00  0.00           N  
ATOM   2849  H   LEU B 175      -8.170   2.186 -18.040  1.00  0.00           H  
ATOM   2850  CA  LEU B 175     -10.226   1.589 -17.873  1.00  0.00           C  
ATOM   2851  HA  LEU B 175     -10.406   2.652 -18.033  1.00  0.00           H  
ATOM   2852  CB  LEU B 175     -10.834   0.828 -19.081  1.00  0.00           C  
ATOM   2853  HB2 LEU B 175     -10.805  -0.239 -18.851  1.00  0.00           H  
ATOM   2854  HB3 LEU B 175     -11.888   1.101 -19.169  1.00  0.00           H  
ATOM   2855  CG  LEU B 175     -10.165   1.039 -20.450  1.00  0.00           C  
ATOM   2856  HG  LEU B 175      -9.097   0.829 -20.383  1.00  0.00           H  
ATOM   2857  CD1 LEU B 175     -10.765   0.074 -21.473  1.00  0.00           C  
ATOM   2858 HD11 LEU B 175     -10.606  -0.951 -21.138  1.00  0.00           H  
ATOM   2859 HD12 LEU B 175     -11.836   0.253 -21.569  1.00  0.00           H  
ATOM   2860 HD13 LEU B 175     -10.284   0.209 -22.440  1.00  0.00           H  
ATOM   2861  CD2 LEU B 175     -10.357   2.467 -20.963  1.00  0.00           C  
ATOM   2862 HD21 LEU B 175      -9.887   3.172 -20.280  1.00  0.00           H  
ATOM   2863 HD22 LEU B 175      -9.902   2.571 -21.946  1.00  0.00           H  
ATOM   2864 HD23 LEU B 175     -11.421   2.695 -21.033  1.00  0.00           H  
ATOM   2865  C   LEU B 175     -10.969   1.255 -16.556  1.00  0.00           C  
ATOM   2866  O   LEU B 175     -12.159   0.947 -16.598  1.00  0.00           O  
ATOM   2867  N   SER B 176     -10.295   1.315 -15.403  1.00  0.00           N  
ATOM   2868  H   SER B 176      -9.312   1.541 -15.432  1.00  0.00           H  
ATOM   2869  CA  SER B 176     -10.909   1.030 -14.096  1.00  0.00           C  
ATOM   2870  HA  SER B 176     -11.254  -0.004 -14.086  1.00  0.00           H  
ATOM   2871  CB  SER B 176      -9.899   1.212 -12.969  1.00  0.00           C  
ATOM   2872  HB2 SER B 176      -9.571   2.249 -12.958  1.00  0.00           H  
ATOM   2873  HB3 SER B 176     -10.382   0.983 -12.017  1.00  0.00           H  
ATOM   2874  OG  SER B 176      -8.777   0.369 -13.128  1.00  0.00           O  
ATOM   2875  HG  SER B 176      -8.257   0.682 -13.892  1.00  0.00           H  
ATOM   2876  C   SER B 176     -12.108   1.938 -13.803  1.00  0.00           C  
ATOM   2877  O   SER B 176     -12.106   3.122 -14.147  1.00  0.00           O  
ATOM   2878  N   GLU B 177     -13.137   1.393 -13.159  1.00  0.00           N  
ATOM   2879  H   GLU B 177     -13.086   0.408 -12.887  1.00  0.00           H  
ATOM   2880  CA  GLU B 177     -14.397   2.087 -12.890  1.00  0.00           C  
ATOM   2881  HA  GLU B 177     -14.692   2.560 -13.828  1.00  0.00           H  
ATOM   2882  CB  GLU B 177     -15.502   1.066 -12.555  1.00  0.00           C  
ATOM   2883  HB2 GLU B 177     -16.456   1.593 -12.602  1.00  0.00           H  
ATOM   2884  HB3 GLU B 177     -15.527   0.307 -13.339  1.00  0.00           H  
ATOM   2885  CG  GLU B 177     -15.429   0.371 -11.182  1.00  0.00           C  
ATOM   2886  HG2 GLU B 177     -15.475   1.136 -10.404  1.00  0.00           H  
ATOM   2887  HG3 GLU B 177     -16.323  -0.247 -11.079  1.00  0.00           H  
ATOM   2888  CD  GLU B 177     -14.197  -0.526 -10.959  1.00  0.00           C  
ATOM   2889  OE1 GLU B 177     -13.658  -1.072 -11.950  1.00  0.00           O  
ATOM   2890  OE2 GLU B 177     -13.794  -0.646  -9.779  1.00  0.00           O  
ATOM   2891  C   GLU B 177     -14.295   3.224 -11.849  1.00  0.00           C  
ATOM   2892  O   GLU B 177     -13.384   3.282 -11.018  1.00  0.00           O  
ATOM   2893  N   ALA B 178     -15.247   4.160 -11.918  1.00  0.00           N  
ATOM   2894  H   ALA B 178     -15.987   4.041 -12.588  1.00  0.00           H  
ATOM   2895  CA  ALA B 178     -15.346   5.307 -11.020  1.00  0.00           C  
ATOM   2896  HA  ALA B 178     -14.337   5.624 -10.751  1.00  0.00           H  
ATOM   2897  CB  ALA B 178     -16.020   6.464 -11.769  1.00  0.00           C  
ATOM   2898  HB1 ALA B 178     -15.451   6.708 -12.666  1.00  0.00           H  
ATOM   2899  HB2 ALA B 178     -17.037   6.186 -12.050  1.00  0.00           H  
ATOM   2900  HB3 ALA B 178     -16.054   7.342 -11.124  1.00  0.00           H  
ATOM   2901  C   ALA B 178     -16.098   4.960  -9.722  1.00  0.00           C  
ATOM   2902  O   ALA B 178     -17.287   4.638  -9.736  1.00  0.00           O  
ATOM   2903  N   HIE B 179     -15.409   5.097  -8.593  1.00  0.00           N  
ATOM   2904  H   HIE B 179     -14.451   5.414  -8.677  1.00  0.00           H  
ATOM   2905  CA  HIE B 179     -15.936   4.975  -7.232  1.00  0.00           C  
ATOM   2906  HA  HIE B 179     -16.764   4.262  -7.235  1.00  0.00           H  
ATOM   2907  CB  HIE B 179     -14.833   4.417  -6.318  1.00  0.00           C  
ATOM   2908  HB2 HIE B 179     -13.932   5.021  -6.408  1.00  0.00           H  
ATOM   2909  HB3 HIE B 179     -15.165   4.455  -5.281  1.00  0.00           H  
ATOM   2910  CG  HIE B 179     -14.506   2.985  -6.640  1.00  0.00           C  
ATOM   2911  ND1 HIE B 179     -15.141   1.888  -6.056  1.00  0.00           N  
ATOM   2912  CE1 HIE B 179     -14.761   0.825  -6.782  1.00  0.00           C  
ATOM   2913  HE1 HIE B 179     -15.122  -0.184  -6.640  1.00  0.00           H  
ATOM   2914  NE2 HIE B 179     -13.926   1.197  -7.762  1.00  0.00           N  
ATOM   2915  HE2 HIE B 179     -13.640   0.577  -8.530  1.00  0.00           H  
ATOM   2916  CD2 HIE B 179     -13.754   2.558  -7.696  1.00  0.00           C  
ATOM   2917  HD2 HIE B 179     -13.244   3.177  -8.420  1.00  0.00           H  
ATOM   2918  C   HIE B 179     -16.465   6.319  -6.719  1.00  0.00           C  
ATOM   2919  O   HIE B 179     -16.156   7.387  -7.251  1.00  0.00           O  
ATOM   2920  N   THR B 180     -17.261   6.290  -5.650  1.00  0.00           N  
ATOM   2921  H   THR B 180     -17.475   5.394  -5.227  1.00  0.00           H  
ATOM   2922  CA  THR B 180     -17.788   7.497  -4.991  1.00  0.00           C  
ATOM   2923  HA  THR B 180     -17.011   8.255  -5.033  1.00  0.00           H  
ATOM   2924  CB  THR B 180     -19.018   8.041  -5.753  1.00  0.00           C  
ATOM   2925  HB  THR B 180     -18.714   8.249  -6.779  1.00  0.00           H  
ATOM   2926  CG2 THR B 180     -20.198   7.069  -5.795  1.00  0.00           C  
ATOM   2927 HG21 THR B 180     -20.533   6.836  -4.784  1.00  0.00           H  
ATOM   2928 HG22 THR B 180     -21.021   7.516  -6.352  1.00  0.00           H  
ATOM   2929 HG23 THR B 180     -19.902   6.146  -6.294  1.00  0.00           H  
ATOM   2930  OG1 THR B 180     -19.525   9.243  -5.201  1.00  0.00           O  
ATOM   2931  HG1 THR B 180     -18.753   9.800  -4.978  1.00  0.00           H  
ATOM   2932  C   THR B 180     -18.056   7.236  -3.508  1.00  0.00           C  
ATOM   2933  O   THR B 180     -18.402   6.118  -3.133  1.00  0.00           O  
ATOM   2934  N   CYS B 181     -17.858   8.247  -2.661  1.00  0.00           N  
ATOM   2935  H   CYS B 181     -17.570   9.148  -3.030  1.00  0.00           H  
ATOM   2936  CA  CYS B 181     -17.984   8.136  -1.205  1.00  0.00           C  
ATOM   2937  HA  CYS B 181     -18.760   7.398  -0.988  1.00  0.00           H  
ATOM   2938  CB  CYS B 181     -16.669   7.602  -0.606  1.00  0.00           C  
ATOM   2939  HB2 CYS B 181     -16.707   7.668   0.484  1.00  0.00           H  
ATOM   2940  HB3 CYS B 181     -16.557   6.551  -0.879  1.00  0.00           H  
ATOM   2941  SG  CYS B 181     -15.210   8.507  -1.204  1.00  0.00           S  
ATOM   2942  HG  CYS B 181     -14.343   7.915  -0.363  1.00  0.00           H  
ATOM   2943  C   CYS B 181     -18.442   9.460  -0.565  1.00  0.00           C  
ATOM   2944  O   CYS B 181     -18.227  10.545  -1.112  1.00  0.00           O  
ATOM   2945  N   ILE B 182     -19.132   9.357   0.573  1.00  0.00           N  
ATOM   2946  H   ILE B 182     -19.223   8.453   1.011  1.00  0.00           H  
ATOM   2947  CA  ILE B 182     -19.711  10.501   1.291  1.00  0.00           C  
ATOM   2948  HA  ILE B 182     -19.829  11.320   0.586  1.00  0.00           H  
ATOM   2949  CB  ILE B 182     -21.135  10.155   1.787  1.00  0.00           C  
ATOM   2950  HB  ILE B 182     -21.084   9.219   2.346  1.00  0.00           H  
ATOM   2951  CG2 ILE B 182     -21.698  11.240   2.719  1.00  0.00           C  
ATOM   2952 HG21 ILE B 182     -21.088  11.327   3.620  1.00  0.00           H  
ATOM   2953 HG22 ILE B 182     -21.721  12.205   2.211  1.00  0.00           H  
ATOM   2954 HG23 ILE B 182     -22.709  10.990   3.040  1.00  0.00           H  
ATOM   2955  CG1 ILE B 182     -22.085   9.971   0.575  1.00  0.00           C  
ATOM   2956 HG12 ILE B 182     -22.338  10.948   0.159  1.00  0.00           H  
ATOM   2957 HG13 ILE B 182     -21.585   9.401  -0.207  1.00  0.00           H  
ATOM   2958  CD1 ILE B 182     -23.377   9.215   0.910  1.00  0.00           C  
ATOM   2959 HD11 ILE B 182     -23.977   9.776   1.626  1.00  0.00           H  
ATOM   2960 HD12 ILE B 182     -23.961   9.081  -0.001  1.00  0.00           H  
ATOM   2961 HD13 ILE B 182     -23.137   8.235   1.324  1.00  0.00           H  
ATOM   2962  C   ILE B 182     -18.747  10.939   2.417  1.00  0.00           C  
ATOM   2963  O   ILE B 182     -18.309  10.086   3.191  1.00  0.00           O  
ATOM   2964  N   PRO B 183     -18.377  12.231   2.491  1.00  0.00           N  
ATOM   2965  CD  PRO B 183     -18.722  13.279   1.544  1.00  0.00           C  
ATOM   2966  HD2 PRO B 183     -19.803  13.379   1.455  1.00  0.00           H  
ATOM   2967  HD3 PRO B 183     -18.270  13.058   0.578  1.00  0.00           H  
ATOM   2968  CG  PRO B 183     -18.132  14.567   2.100  1.00  0.00           C  
ATOM   2969  HG2 PRO B 183     -18.880  15.047   2.729  1.00  0.00           H  
ATOM   2970  HG3 PRO B 183     -17.805  15.235   1.304  1.00  0.00           H  
ATOM   2971  CB  PRO B 183     -16.961  14.063   2.943  1.00  0.00           C  
ATOM   2972  HB2 PRO B 183     -16.647  14.775   3.705  1.00  0.00           H  
ATOM   2973  HB3 PRO B 183     -16.128  13.827   2.289  1.00  0.00           H  
ATOM   2974  CA  PRO B 183     -17.510  12.766   3.537  1.00  0.00           C  
ATOM   2975  HA  PRO B 183     -16.688  12.080   3.734  1.00  0.00           H  
ATOM   2976  C   PRO B 183     -18.255  13.031   4.854  1.00  0.00           C  
ATOM   2977  O   PRO B 183     -19.469  13.193   4.873  1.00  0.00           O  
ATOM   2978  N   GLU B 184     -17.497  13.152   5.940  1.00  0.00           N  
ATOM   2979  H   GLU B 184     -16.499  13.023   5.827  1.00  0.00           H  
ATOM   2980  CA  GLU B 184     -17.948  13.567   7.268  1.00  0.00           C  
ATOM   2981  HA  GLU B 184     -19.035  13.654   7.252  1.00  0.00           H  
ATOM   2982  CB  GLU B 184     -17.527  12.504   8.308  1.00  0.00           C  
ATOM   2983  HB2 GLU B 184     -16.639  11.969   7.964  1.00  0.00           H  
ATOM   2984  HB3 GLU B 184     -17.257  12.986   9.248  1.00  0.00           H  
ATOM   2985  CG  GLU B 184     -18.659  11.505   8.595  1.00  0.00           C  
ATOM   2986  HG2 GLU B 184     -18.867  10.944   7.680  1.00  0.00           H  
ATOM   2987  HG3 GLU B 184     -18.315  10.793   9.351  1.00  0.00           H  
ATOM   2988  CD  GLU B 184     -19.939  12.213   9.084  1.00  0.00           C  
ATOM   2989  OE1 GLU B 184     -19.816  13.351   9.599  1.00  0.00           O  
ATOM   2990  OE2 GLU B 184     -21.047  11.676   8.865  1.00  0.00           O  
ATOM   2991  C   GLU B 184     -17.428  14.959   7.661  1.00  0.00           C  
ATOM   2992  O   GLU B 184     -16.513  15.513   7.040  1.00  0.00           O  
ATOM   2993  N   ASN B 185     -18.015  15.549   8.705  1.00  0.00           N  
ATOM   2994  H   ASN B 185     -18.751  15.026   9.189  1.00  0.00           H  
ATOM   2995  CA  ASN B 185     -17.587  16.846   9.241  1.00  0.00           C  
ATOM   2996  HA  ASN B 185     -17.322  17.493   8.402  1.00  0.00           H  
ATOM   2997  CB  ASN B 185     -18.755  17.496   9.998  1.00  0.00           C  
ATOM   2998  HB2 ASN B 185     -19.369  16.731  10.477  1.00  0.00           H  
ATOM   2999  HB3 ASN B 185     -18.368  18.150  10.778  1.00  0.00           H  
ATOM   3000  CG  ASN B 185     -19.620  18.341   9.094  1.00  0.00           C  
ATOM   3001  OD1 ASN B 185     -20.741  18.011   8.756  1.00  0.00           O  
ATOM   3002  ND2 ASN B 185     -19.134  19.482   8.667  1.00  0.00           N  
ATOM   3003 HD21 ASN B 185     -19.807  20.060   8.175  1.00  0.00           H  
ATOM   3004 HD22 ASN B 185     -18.213  19.802   8.906  1.00  0.00           H  
ATOM   3005  C   ASN B 185     -16.341  16.744  10.138  1.00  0.00           C  
ATOM   3006  O   ASN B 185     -16.424  16.408  11.318  1.00  0.00           O  
ATOM   3007  N   ASN B 186     -15.192  17.189   9.627  1.00  0.00           N  
ATOM   3008  H   ASN B 186     -15.216  17.565   8.690  1.00  0.00           H  
ATOM   3009  CA  ASN B 186     -13.941  17.311  10.383  1.00  0.00           C  
ATOM   3010  HA  ASN B 186     -13.900  16.478  11.089  1.00  0.00           H  
ATOM   3011  CB  ASN B 186     -12.768  17.155   9.404  1.00  0.00           C  
ATOM   3012  HB2 ASN B 186     -12.987  16.355   8.704  1.00  0.00           H  
ATOM   3013  HB3 ASN B 186     -12.628  18.077   8.846  1.00  0.00           H  
ATOM   3014  CG  ASN B 186     -11.463  16.811  10.095  1.00  0.00           C  
ATOM   3015  OD1 ASN B 186     -11.412  16.361  11.227  1.00  0.00           O  
ATOM   3016  ND2 ASN B 186     -10.378  17.009   9.389  1.00  0.00           N  
ATOM   3017 HD21 ASN B 186      -9.481  16.670   9.727  1.00  0.00           H  
ATOM   3018 HD22 ASN B 186     -10.439  17.307   8.436  1.00  0.00           H  
ATOM   3019  C   ASN B 186     -13.882  18.606  11.227  1.00  0.00           C  
ATOM   3020  O   ASN B 186     -12.939  19.388  11.129  1.00  0.00           O  
ATOM   3021  N   GLY B 187     -14.932  18.864  12.015  1.00  0.00           N  
ATOM   3022  H   GLY B 187     -15.649  18.146  12.054  1.00  0.00           H  
ATOM   3023  CA  GLY B 187     -15.078  20.058  12.856  1.00  0.00           C  
ATOM   3024  HA2 GLY B 187     -15.840  19.866  13.611  1.00  0.00           H  
ATOM   3025  HA3 GLY B 187     -14.136  20.240  13.376  1.00  0.00           H  
ATOM   3026  C   GLY B 187     -15.439  21.335  12.079  1.00  0.00           C  
ATOM   3027  O   GLY B 187     -14.638  21.880  11.322  1.00  0.00           O  
ATOM   3028  N   GLY B 188     -16.645  21.871  12.295  1.00  0.00           N  
ATOM   3029  H   GLY B 188     -17.294  21.378  12.888  1.00  0.00           H  
ATOM   3030  CA  GLY B 188     -17.074  23.145  11.704  1.00  0.00           C  
ATOM   3031  HA2 GLY B 188     -18.096  23.363  12.014  1.00  0.00           H  
ATOM   3032  HA3 GLY B 188     -16.432  23.945  12.074  1.00  0.00           H  
ATOM   3033  C   GLY B 188     -17.038  23.139  10.170  1.00  0.00           C  
ATOM   3034  O   GLY B 188     -17.848  22.476   9.527  1.00  0.00           O  
ATOM   3035  N   ALA B 189     -16.118  23.907   9.579  1.00  0.00           N  
ATOM   3036  H   ALA B 189     -15.460  24.394  10.167  1.00  0.00           H  
ATOM   3037  CA  ALA B 189     -15.912  23.972   8.127  1.00  0.00           C  
ATOM   3038  HA  ALA B 189     -16.872  23.817   7.632  1.00  0.00           H  
ATOM   3039  CB  ALA B 189     -15.438  25.388   7.790  1.00  0.00           C  
ATOM   3040  HB1 ALA B 189     -16.109  26.126   8.231  1.00  0.00           H  
ATOM   3041  HB2 ALA B 189     -14.424  25.545   8.158  1.00  0.00           H  
ATOM   3042  HB3 ALA B 189     -15.449  25.511   6.709  1.00  0.00           H  
ATOM   3043  C   ALA B 189     -14.958  22.894   7.557  1.00  0.00           C  
ATOM   3044  O   ALA B 189     -14.763  22.833   6.340  1.00  0.00           O  
ATOM   3045  N   GLY B 190     -14.330  22.070   8.404  1.00  0.00           N  
ATOM   3046  H   GLY B 190     -14.523  22.144   9.397  1.00  0.00           H  
ATOM   3047  CA  GLY B 190     -13.510  20.934   7.981  1.00  0.00           C  
ATOM   3048  HA2 GLY B 190     -12.843  21.245   7.180  1.00  0.00           H  
ATOM   3049  HA3 GLY B 190     -12.904  20.588   8.817  1.00  0.00           H  
ATOM   3050  C   GLY B 190     -14.348  19.760   7.471  1.00  0.00           C  
ATOM   3051  O   GLY B 190     -15.469  19.533   7.929  1.00  0.00           O  
ATOM   3052  N   CYS B 191     -13.791  19.008   6.523  1.00  0.00           N  
ATOM   3053  H   CYS B 191     -12.872  19.273   6.174  1.00  0.00           H  
ATOM   3054  CA  CYS B 191     -14.425  17.884   5.834  1.00  0.00           C  
ATOM   3055  HA  CYS B 191     -15.257  17.500   6.423  1.00  0.00           H  
ATOM   3056  CB  CYS B 191     -14.961  18.373   4.480  1.00  0.00           C  
ATOM   3057  HB2 CYS B 191     -14.121  18.722   3.877  1.00  0.00           H  
ATOM   3058  HB3 CYS B 191     -15.441  17.544   3.958  1.00  0.00           H  
ATOM   3059  SG  CYS B 191     -16.160  19.729   4.674  1.00  0.00           S  
ATOM   3060  HG  CYS B 191     -15.358  20.558   5.351  1.00  0.00           H  
ATOM   3061  C   CYS B 191     -13.393  16.759   5.639  1.00  0.00           C  
ATOM   3062  O   CYS B 191     -12.234  17.044   5.327  1.00  0.00           O  
ATOM   3063  N   VAL B 192     -13.793  15.497   5.811  1.00  0.00           N  
ATOM   3064  H   VAL B 192     -14.759  15.317   6.073  1.00  0.00           H  
ATOM   3065  CA  VAL B 192     -12.894  14.331   5.720  1.00  0.00           C  
ATOM   3066  HA  VAL B 192     -12.062  14.594   5.068  1.00  0.00           H  
ATOM   3067  CB  VAL B 192     -12.298  13.991   7.103  1.00  0.00           C  
ATOM   3068  HB  VAL B 192     -11.807  14.888   7.480  1.00  0.00           H  
ATOM   3069  CG1 VAL B 192     -13.358  13.556   8.127  1.00  0.00           C  
ATOM   3070 HG11 VAL B 192     -12.898  13.454   9.110  1.00  0.00           H  
ATOM   3071 HG12 VAL B 192     -14.156  14.296   8.192  1.00  0.00           H  
ATOM   3072 HG13 VAL B 192     -13.795  12.598   7.841  1.00  0.00           H  
ATOM   3073  CG2 VAL B 192     -11.227  12.899   7.024  1.00  0.00           C  
ATOM   3074 HG21 VAL B 192     -11.662  11.949   6.712  1.00  0.00           H  
ATOM   3075 HG22 VAL B 192     -10.453  13.197   6.316  1.00  0.00           H  
ATOM   3076 HG23 VAL B 192     -10.763  12.775   8.003  1.00  0.00           H  
ATOM   3077  C   VAL B 192     -13.603  13.138   5.080  1.00  0.00           C  
ATOM   3078  O   VAL B 192     -14.778  12.892   5.332  1.00  0.00           O  
ATOM   3079  N   CYS B 193     -12.903  12.385   4.234  1.00  0.00           N  
ATOM   3080  H   CYS B 193     -11.931  12.632   4.070  1.00  0.00           H  
ATOM   3081  CA  CYS B 193     -13.491  11.343   3.396  1.00  0.00           C  
ATOM   3082  HA  CYS B 193     -14.426  11.003   3.846  1.00  0.00           H  
ATOM   3083  CB  CYS B 193     -13.801  11.970   2.030  1.00  0.00           C  
ATOM   3084  HB2 CYS B 193     -14.162  12.988   2.178  1.00  0.00           H  
ATOM   3085  HB3 CYS B 193     -12.892  12.018   1.428  1.00  0.00           H  
ATOM   3086  SG  CYS B 193     -15.080  11.019   1.169  1.00  0.00           S  
ATOM   3087  HG  CYS B 193     -14.346   9.951   0.829  1.00  0.00           H  
ATOM   3088  C   CYS B 193     -12.552  10.139   3.260  1.00  0.00           C  
ATOM   3089  O   CYS B 193     -11.351  10.304   3.041  1.00  0.00           O  
ATOM   3090  N   HIE B 194     -13.089   8.923   3.354  1.00  0.00           N  
ATOM   3091  H   HIE B 194     -14.080   8.843   3.531  1.00  0.00           H  
ATOM   3092  CA  HIE B 194     -12.326   7.678   3.207  1.00  0.00           C  
ATOM   3093  HA  HIE B 194     -11.261   7.886   3.335  1.00  0.00           H  
ATOM   3094  CB  HIE B 194     -12.738   6.702   4.321  1.00  0.00           C  
ATOM   3095  HB2 HIE B 194     -13.795   6.460   4.208  1.00  0.00           H  
ATOM   3096  HB3 HIE B 194     -12.176   5.777   4.213  1.00  0.00           H  
ATOM   3097  CG  HIE B 194     -12.519   7.221   5.727  1.00  0.00           C  
ATOM   3098  ND1 HIE B 194     -13.166   6.734   6.861  1.00  0.00           N  
ATOM   3099  CE1 HIE B 194     -12.706   7.455   7.894  1.00  0.00           C  
ATOM   3100  HE1 HIE B 194     -13.028   7.328   8.920  1.00  0.00           H  
ATOM   3101  NE2 HIE B 194     -11.799   8.351   7.474  1.00  0.00           N  
ATOM   3102  HE2 HIE B 194     -11.313   9.018   8.061  1.00  0.00           H  
ATOM   3103  CD2 HIE B 194     -11.655   8.209   6.113  1.00  0.00           C  
ATOM   3104  HD2 HIE B 194     -10.987   8.764   5.472  1.00  0.00           H  
ATOM   3105  C   HIE B 194     -12.485   7.081   1.802  1.00  0.00           C  
ATOM   3106  O   HIE B 194     -13.544   7.195   1.181  1.00  0.00           O  
ATOM   3107  N   LEU B 195     -11.415   6.455   1.308  1.00  0.00           N  
ATOM   3108  H   LEU B 195     -10.556   6.489   1.852  1.00  0.00           H  
ATOM   3109  CA  LEU B 195     -11.322   5.836  -0.011  1.00  0.00           C  
ATOM   3110  HA  LEU B 195     -12.312   5.778  -0.467  1.00  0.00           H  
ATOM   3111  CB  LEU B 195     -10.404   6.662  -0.939  1.00  0.00           C  
ATOM   3112  HB2 LEU B 195      -9.395   6.670  -0.529  1.00  0.00           H  
ATOM   3113  HB3 LEU B 195     -10.373   6.112  -1.878  1.00  0.00           H  
ATOM   3114  CG  LEU B 195     -10.816   8.112  -1.263  1.00  0.00           C  
ATOM   3115  HG  LEU B 195     -11.892   8.162  -1.424  1.00  0.00           H  
ATOM   3116  CD1 LEU B 195     -10.403   9.130  -0.195  1.00  0.00           C  
ATOM   3117 HD11 LEU B 195     -10.638  10.135  -0.540  1.00  0.00           H  
ATOM   3118 HD12 LEU B 195     -10.950   8.966   0.727  1.00  0.00           H  
ATOM   3119 HD13 LEU B 195      -9.334   9.063   0.010  1.00  0.00           H  
ATOM   3120  CD2 LEU B 195     -10.108   8.563  -2.544  1.00  0.00           C  
ATOM   3121 HD21 LEU B 195      -9.032   8.619  -2.378  1.00  0.00           H  
ATOM   3122 HD22 LEU B 195     -10.306   7.860  -3.348  1.00  0.00           H  
ATOM   3123 HD23 LEU B 195     -10.478   9.545  -2.839  1.00  0.00           H  
ATOM   3124  C   LEU B 195     -10.780   4.407   0.148  1.00  0.00           C  
ATOM   3125  O   LEU B 195      -9.611   4.217   0.492  1.00  0.00           O  
ATOM   3126  N   LEU B 196     -11.624   3.404  -0.103  1.00  0.00           N  
ATOM   3127  H   LEU B 196     -12.546   3.626  -0.454  1.00  0.00           H  
ATOM   3128  CA  LEU B 196     -11.206   2.001  -0.135  1.00  0.00           C  
ATOM   3129  HA  LEU B 196     -10.669   1.781   0.786  1.00  0.00           H  
ATOM   3130  CB  LEU B 196     -12.432   1.076  -0.234  1.00  0.00           C  
ATOM   3131  HB2 LEU B 196     -13.049   1.409  -1.070  1.00  0.00           H  
ATOM   3132  HB3 LEU B 196     -12.092   0.064  -0.459  1.00  0.00           H  
ATOM   3133  CG  LEU B 196     -13.293   1.030   1.039  1.00  0.00           C  
ATOM   3134  HG  LEU B 196     -13.530   2.041   1.365  1.00  0.00           H  
ATOM   3135  CD1 LEU B 196     -14.602   0.299   0.743  1.00  0.00           C  
ATOM   3136 HD11 LEU B 196     -14.399  -0.721   0.416  1.00  0.00           H  
ATOM   3137 HD12 LEU B 196     -15.146   0.825  -0.042  1.00  0.00           H  
ATOM   3138 HD13 LEU B 196     -15.223   0.276   1.639  1.00  0.00           H  
ATOM   3139  CD2 LEU B 196     -12.593   0.281   2.174  1.00  0.00           C  
ATOM   3140 HD21 LEU B 196     -11.675   0.793   2.451  1.00  0.00           H  
ATOM   3141 HD22 LEU B 196     -12.347  -0.734   1.861  1.00  0.00           H  
ATOM   3142 HD23 LEU B 196     -13.243   0.242   3.049  1.00  0.00           H  
ATOM   3143  C   LEU B 196     -10.255   1.742  -1.309  1.00  0.00           C  
ATOM   3144  O   LEU B 196     -10.587   2.045  -2.458  1.00  0.00           O  
ATOM   3145  N   MET B 197      -9.085   1.181  -0.999  1.00  0.00           N  
ATOM   3146  H   MET B 197      -8.900   1.025  -0.011  1.00  0.00           H  
ATOM   3147  CA  MET B 197      -8.095   0.659  -1.943  1.00  0.00           C  
ATOM   3148  HA  MET B 197      -8.600  -0.023  -2.625  1.00  0.00           H  
ATOM   3149  CB  MET B 197      -7.501   1.804  -2.794  1.00  0.00           C  
ATOM   3150  HB2 MET B 197      -6.712   1.402  -3.425  1.00  0.00           H  
ATOM   3151  HB3 MET B 197      -8.273   2.158  -3.472  1.00  0.00           H  
ATOM   3152  CG  MET B 197      -6.965   3.013  -2.012  1.00  0.00           C  
ATOM   3153  HG2 MET B 197      -7.752   3.410  -1.370  1.00  0.00           H  
ATOM   3154  HG3 MET B 197      -6.144   2.685  -1.376  1.00  0.00           H  
ATOM   3155  SD  MET B 197      -6.352   4.362  -3.059  1.00  0.00           S  
ATOM   3156  CE  MET B 197      -7.909   5.084  -3.647  1.00  0.00           C  
ATOM   3157  HE1 MET B 197      -8.451   5.505  -2.802  1.00  0.00           H  
ATOM   3158  HE2 MET B 197      -7.694   5.874  -4.366  1.00  0.00           H  
ATOM   3159  HE3 MET B 197      -8.521   4.322  -4.128  1.00  0.00           H  
ATOM   3160  C   MET B 197      -7.030  -0.159  -1.179  1.00  0.00           C  
ATOM   3161  O   MET B 197      -6.109   0.384  -0.572  1.00  0.00           O  
ATOM   3162  N   ASP B 198      -7.179  -1.486  -1.176  1.00  0.00           N  
ATOM   3163  H   ASP B 198      -7.974  -1.897  -1.655  1.00  0.00           H  
ATOM   3164  CA  ASP B 198      -6.254  -2.444  -0.538  1.00  0.00           C  
ATOM   3165  HA  ASP B 198      -5.700  -1.933   0.247  1.00  0.00           H  
ATOM   3166  CB  ASP B 198      -7.050  -3.583   0.136  1.00  0.00           C  
ATOM   3167  HB2 ASP B 198      -6.338  -4.301   0.543  1.00  0.00           H  
ATOM   3168  HB3 ASP B 198      -7.605  -3.162   0.974  1.00  0.00           H  
ATOM   3169  CG  ASP B 198      -8.054  -4.343  -0.742  1.00  0.00           C  
ATOM   3170  OD1 ASP B 198      -8.213  -4.001  -1.937  1.00  0.00           O  
ATOM   3171  OD2 ASP B 198      -8.660  -5.309  -0.221  1.00  0.00           O  
ATOM   3172  C   ASP B 198      -5.200  -3.005  -1.515  1.00  0.00           C  
ATOM   3173  O   ASP B 198      -4.017  -3.109  -1.184  1.00  0.00           O  
ATOM   3174  N   ASP B 199      -5.604  -3.295  -2.754  1.00  0.00           N  
ATOM   3175  H   ASP B 199      -6.613  -3.358  -2.872  1.00  0.00           H  
ATOM   3176  CA  ASP B 199      -4.753  -3.764  -3.862  1.00  0.00           C  
ATOM   3177  HA  ASP B 199      -4.130  -4.565  -3.468  1.00  0.00           H  
ATOM   3178  CB  ASP B 199      -5.631  -4.360  -4.986  1.00  0.00           C  
ATOM   3179  HB2 ASP B 199      -6.462  -3.682  -5.195  1.00  0.00           H  
ATOM   3180  HB3 ASP B 199      -5.049  -4.465  -5.902  1.00  0.00           H  
ATOM   3181  CG  ASP B 199      -6.169  -5.753  -4.668  1.00  0.00           C  
ATOM   3182  OD1 ASP B 199      -6.973  -6.288  -5.458  1.00  0.00           O  
ATOM   3183  OD2 ASP B 199      -5.753  -6.365  -3.662  1.00  0.00           O  
ATOM   3184  C   ASP B 199      -3.769  -2.716  -4.417  1.00  0.00           C  
ATOM   3185  O   ASP B 199      -3.228  -2.897  -5.509  1.00  0.00           O  
ATOM   3186  N   VAL B 200      -3.521  -1.622  -3.691  1.00  0.00           N  
ATOM   3187  H   VAL B 200      -3.909  -1.580  -2.758  1.00  0.00           H  
ATOM   3188  CA  VAL B 200      -2.622  -0.539  -4.123  1.00  0.00           C  
ATOM   3189  HA  VAL B 200      -3.010  -0.185  -5.069  1.00  0.00           H  
ATOM   3190  CB  VAL B 200      -2.604   0.664  -3.163  1.00  0.00           C  
ATOM   3191  HB  VAL B 200      -1.895   1.398  -3.550  1.00  0.00           H  
ATOM   3192  CG1 VAL B 200      -3.975   1.338  -3.141  1.00  0.00           C  
ATOM   3193 HG11 VAL B 200      -4.704   0.650  -2.719  1.00  0.00           H  
ATOM   3194 HG12 VAL B 200      -3.932   2.237  -2.527  1.00  0.00           H  
ATOM   3195 HG13 VAL B 200      -4.271   1.611  -4.154  1.00  0.00           H  
ATOM   3196  CG2 VAL B 200      -2.190   0.324  -1.728  1.00  0.00           C  
ATOM   3197 HG21 VAL B 200      -2.185   1.236  -1.131  1.00  0.00           H  
ATOM   3198 HG22 VAL B 200      -2.885  -0.389  -1.285  1.00  0.00           H  
ATOM   3199 HG23 VAL B 200      -1.184  -0.099  -1.720  1.00  0.00           H  
ATOM   3200  C   VAL B 200      -1.189  -1.001  -4.387  1.00  0.00           C  
ATOM   3201  O   VAL B 200      -0.694  -1.939  -3.751  1.00  0.00           O  
ATOM   3202  N   VAL B 201      -0.523  -0.326  -5.324  1.00  0.00           N  
ATOM   3203  H   VAL B 201      -1.034   0.392  -5.833  1.00  0.00           H  
ATOM   3204  CA  VAL B 201       0.856  -0.582  -5.754  1.00  0.00           C  
ATOM   3205  HA  VAL B 201       1.421  -0.975  -4.909  1.00  0.00           H  
ATOM   3206  CB  VAL B 201       0.912  -1.635  -6.883  1.00  0.00           C  
ATOM   3207  HB  VAL B 201       1.954  -1.756  -7.141  1.00  0.00           H  
ATOM   3208  CG1 VAL B 201       0.436  -3.024  -6.451  1.00  0.00           C  
ATOM   3209 HG11 VAL B 201       0.941  -3.310  -5.529  1.00  0.00           H  
ATOM   3210 HG12 VAL B 201      -0.642  -3.015  -6.304  1.00  0.00           H  
ATOM   3211 HG13 VAL B 201       0.692  -3.738  -7.233  1.00  0.00           H  
ATOM   3212  CG2 VAL B 201       0.154  -1.243  -8.157  1.00  0.00           C  
ATOM   3213 HG21 VAL B 201       0.304  -1.999  -8.927  1.00  0.00           H  
ATOM   3214 HG22 VAL B 201      -0.911  -1.155  -7.946  1.00  0.00           H  
ATOM   3215 HG23 VAL B 201       0.517  -0.289  -8.538  1.00  0.00           H  
ATOM   3216  C   VAL B 201       1.562   0.708  -6.192  1.00  0.00           C  
ATOM   3217  O   VAL B 201       0.952   1.770  -6.344  1.00  0.00           O  
ATOM   3218  N   SER B 202       2.867   0.602  -6.431  1.00  0.00           N  
ATOM   3219  H   SER B 202       3.290  -0.305  -6.267  1.00  0.00           H  
ATOM   3220  CA  SER B 202       3.777   1.705  -6.758  1.00  0.00           C  
ATOM   3221  HA  SER B 202       3.820   2.381  -5.910  1.00  0.00           H  
ATOM   3222  CB  SER B 202       5.193   1.158  -6.979  1.00  0.00           C  
ATOM   3223  HB2 SER B 202       5.186   0.462  -7.820  1.00  0.00           H  
ATOM   3224  HB3 SER B 202       5.865   1.985  -7.209  1.00  0.00           H  
ATOM   3225  OG  SER B 202       5.654   0.487  -5.821  1.00  0.00           O  
ATOM   3226  HG  SER B 202       5.116  -0.326  -5.719  1.00  0.00           H  
ATOM   3227  C   SER B 202       3.332   2.506  -7.989  1.00  0.00           C  
ATOM   3228  O   SER B 202       3.371   3.738  -7.966  1.00  0.00           O  
ATOM   3229  N   ALA B 203       2.862   1.821  -9.038  1.00  0.00           N  
ATOM   3230  H   ALA B 203       2.892   0.807  -8.985  1.00  0.00           H  
ATOM   3231  CA  ALA B 203       2.410   2.418 -10.298  1.00  0.00           C  
ATOM   3232  HA  ALA B 203       3.164   3.136 -10.619  1.00  0.00           H  
ATOM   3233  CB  ALA B 203       2.345   1.289 -11.333  1.00  0.00           C  
ATOM   3234  HB1 ALA B 203       1.556   0.591 -11.051  1.00  0.00           H  
ATOM   3235  HB2 ALA B 203       2.113   1.703 -12.313  1.00  0.00           H  
ATOM   3236  HB3 ALA B 203       3.300   0.764 -11.379  1.00  0.00           H  
ATOM   3237  C   ALA B 203       1.056   3.171 -10.243  1.00  0.00           C  
ATOM   3238  O   ALA B 203       0.647   3.753 -11.251  1.00  0.00           O  
ATOM   3239  N   ASP B 204       0.327   3.139  -9.123  1.00  0.00           N  
ATOM   3240  H   ASP B 204       0.716   2.698  -8.297  1.00  0.00           H  
ATOM   3241  CA  ASP B 204      -1.056   3.619  -9.080  1.00  0.00           C  
ATOM   3242  HA  ASP B 204      -1.559   3.254  -9.976  1.00  0.00           H  
ATOM   3243  CB  ASP B 204      -1.804   3.053  -7.880  1.00  0.00           C  
ATOM   3244  HB2 ASP B 204      -1.236   3.252  -6.969  1.00  0.00           H  
ATOM   3245  HB3 ASP B 204      -2.763   3.570  -7.787  1.00  0.00           H  
ATOM   3246  CG  ASP B 204      -2.093   1.567  -7.989  1.00  0.00           C  
ATOM   3247  OD1 ASP B 204      -2.151   0.989  -9.093  1.00  0.00           O  
ATOM   3248  OD2 ASP B 204      -2.410   0.996  -6.931  1.00  0.00           O  
ATOM   3249  C   ASP B 204      -1.213   5.135  -9.047  1.00  0.00           C  
ATOM   3250  O   ASP B 204      -0.656   5.834  -8.200  1.00  0.00           O  
ATOM   3251  N   GLN B 205      -2.122   5.633  -9.883  1.00  0.00           N  
ATOM   3252  H   GLN B 205      -2.565   5.009 -10.539  1.00  0.00           H  
ATOM   3253  CA  GLN B 205      -2.597   7.010  -9.823  1.00  0.00           C  
ATOM   3254  HA  GLN B 205      -2.357   7.422  -8.843  1.00  0.00           H  
ATOM   3255  CB  GLN B 205      -1.861   7.845 -10.880  1.00  0.00           C  
ATOM   3256  HB2 GLN B 205      -0.789   7.688 -10.749  1.00  0.00           H  
ATOM   3257  HB3 GLN B 205      -2.135   7.501 -11.879  1.00  0.00           H  
ATOM   3258  CG  GLN B 205      -2.174   9.344 -10.753  1.00  0.00           C  
ATOM   3259  HG2 GLN B 205      -3.193   9.524 -11.104  1.00  0.00           H  
ATOM   3260  HG3 GLN B 205      -2.120   9.644  -9.707  1.00  0.00           H  
ATOM   3261  CD  GLN B 205      -1.202  10.220 -11.537  1.00  0.00           C  
ATOM   3262  OE1 GLN B 205      -0.044   9.912 -11.763  1.00  0.00           O  
ATOM   3263  NE2 GLN B 205      -1.629  11.387 -11.956  1.00  0.00           N  
ATOM   3264 HE21 GLN B 205      -1.001  11.924 -12.526  1.00  0.00           H  
ATOM   3265 HE22 GLN B 205      -2.540  11.726 -11.675  1.00  0.00           H  
ATOM   3266  C   GLN B 205      -4.116   7.050  -9.978  1.00  0.00           C  
ATOM   3267  O   GLN B 205      -4.663   6.433 -10.889  1.00  0.00           O  
ATOM   3268  N   TYR B 206      -4.791   7.779  -9.093  1.00  0.00           N  
ATOM   3269  H   TYR B 206      -4.264   8.283  -8.387  1.00  0.00           H  
ATOM   3270  CA  TYR B 206      -6.229   8.018  -9.111  1.00  0.00           C  
ATOM   3271  HA  TYR B 206      -6.673   7.412  -9.894  1.00  0.00           H  
ATOM   3272  CB  TYR B 206      -6.862   7.624  -7.766  1.00  0.00           C  
ATOM   3273  HB2 TYR B 206      -6.330   8.139  -6.966  1.00  0.00           H  
ATOM   3274  HB3 TYR B 206      -7.886   8.000  -7.754  1.00  0.00           H  
ATOM   3275  CG  TYR B 206      -6.901   6.140  -7.435  1.00  0.00           C  
ATOM   3276  CD1 TYR B 206      -5.737   5.467  -7.010  1.00  0.00           C  
ATOM   3277  HD1 TYR B 206      -4.795   5.991  -6.959  1.00  0.00           H  
ATOM   3278  CE1 TYR B 206      -5.800   4.110  -6.634  1.00  0.00           C  
ATOM   3279  HE1 TYR B 206      -4.916   3.586  -6.307  1.00  0.00           H  
ATOM   3280  CZ  TYR B 206      -7.032   3.426  -6.656  1.00  0.00           C  
ATOM   3281  OH  TYR B 206      -7.100   2.132  -6.245  1.00  0.00           O  
ATOM   3282  HH  TYR B 206      -8.013   1.833  -6.252  1.00  0.00           H  
ATOM   3283  CE2 TYR B 206      -8.199   4.098  -7.082  1.00  0.00           C  
ATOM   3284  HE2 TYR B 206      -9.146   3.578  -7.111  1.00  0.00           H  
ATOM   3285  CD2 TYR B 206      -8.126   5.449  -7.482  1.00  0.00           C  
ATOM   3286  HD2 TYR B 206      -9.018   5.960  -7.817  1.00  0.00           H  
ATOM   3287  C   TYR B 206      -6.517   9.494  -9.407  1.00  0.00           C  
ATOM   3288  O   TYR B 206      -5.926  10.384  -8.792  1.00  0.00           O  
ATOM   3289  N   THR B 207      -7.464   9.771 -10.300  1.00  0.00           N  
ATOM   3290  H   THR B 207      -7.947   8.993 -10.743  1.00  0.00           H  
ATOM   3291  CA  THR B 207      -8.120  11.088 -10.370  1.00  0.00           C  
ATOM   3292  HA  THR B 207      -7.376  11.875 -10.247  1.00  0.00           H  
ATOM   3293  CB  THR B 207      -8.816  11.311 -11.718  1.00  0.00           C  
ATOM   3294  HB  THR B 207      -9.374  12.247 -11.680  1.00  0.00           H  
ATOM   3295  CG2 THR B 207      -7.813  11.386 -12.868  1.00  0.00           C  
ATOM   3296 HG21 THR B 207      -8.348  11.595 -13.794  1.00  0.00           H  
ATOM   3297 HG22 THR B 207      -7.094  12.182 -12.681  1.00  0.00           H  
ATOM   3298 HG23 THR B 207      -7.289  10.436 -12.970  1.00  0.00           H  
ATOM   3299  OG1 THR B 207      -9.696  10.255 -12.014  1.00  0.00           O  
ATOM   3300  HG1 THR B 207     -10.343  10.176 -11.305  1.00  0.00           H  
ATOM   3301  C   THR B 207      -9.138  11.225  -9.240  1.00  0.00           C  
ATOM   3302  O   THR B 207      -9.800  10.242  -8.894  1.00  0.00           O  
ATOM   3303  N   LEU B 208      -9.275  12.434  -8.689  1.00  0.00           N  
ATOM   3304  H   LEU B 208      -8.755  13.211  -9.089  1.00  0.00           H  
ATOM   3305  CA  LEU B 208     -10.202  12.766  -7.602  1.00  0.00           C  
ATOM   3306  HA  LEU B 208     -10.841  11.913  -7.379  1.00  0.00           H  
ATOM   3307  CB  LEU B 208      -9.415  13.156  -6.333  1.00  0.00           C  
ATOM   3308  HB2 LEU B 208      -8.779  14.010  -6.571  1.00  0.00           H  
ATOM   3309  HB3 LEU B 208     -10.135  13.485  -5.581  1.00  0.00           H  
ATOM   3310  CG  LEU B 208      -8.535  12.059  -5.711  1.00  0.00           C  
ATOM   3311  HG  LEU B 208      -7.767  11.749  -6.421  1.00  0.00           H  
ATOM   3312  CD1 LEU B 208      -7.854  12.604  -4.454  1.00  0.00           C  
ATOM   3313 HD11 LEU B 208      -8.604  12.989  -3.760  1.00  0.00           H  
ATOM   3314 HD12 LEU B 208      -7.287  11.819  -3.954  1.00  0.00           H  
ATOM   3315 HD13 LEU B 208      -7.179  13.417  -4.726  1.00  0.00           H  
ATOM   3316  CD2 LEU B 208      -9.359  10.842  -5.305  1.00  0.00           C  
ATOM   3317 HD21 LEU B 208      -8.729  10.113  -4.798  1.00  0.00           H  
ATOM   3318 HD22 LEU B 208     -10.172  11.148  -4.645  1.00  0.00           H  
ATOM   3319 HD23 LEU B 208      -9.774  10.380  -6.197  1.00  0.00           H  
ATOM   3320  C   LEU B 208     -11.107  13.925  -8.019  1.00  0.00           C  
ATOM   3321  O   LEU B 208     -10.592  14.981  -8.366  1.00  0.00           O  
ATOM   3322  N   ASP B 209     -12.425  13.758  -7.926  1.00  0.00           N  
ATOM   3323  H   ASP B 209     -12.774  12.869  -7.585  1.00  0.00           H  
ATOM   3324  CA  ASP B 209     -13.408  14.814  -8.204  1.00  0.00           C  
ATOM   3325  HA  ASP B 209     -12.890  15.758  -8.378  1.00  0.00           H  
ATOM   3326  CB  ASP B 209     -14.218  14.498  -9.471  1.00  0.00           C  
ATOM   3327  HB2 ASP B 209     -14.443  13.430  -9.502  1.00  0.00           H  
ATOM   3328  HB3 ASP B 209     -15.168  15.026  -9.417  1.00  0.00           H  
ATOM   3329  CG  ASP B 209     -13.530  14.901 -10.777  1.00  0.00           C  
ATOM   3330  OD1 ASP B 209     -12.285  14.998 -10.858  1.00  0.00           O  
ATOM   3331  OD2 ASP B 209     -14.240  15.133 -11.782  1.00  0.00           O  
ATOM   3332  C   ASP B 209     -14.341  15.037  -7.009  1.00  0.00           C  
ATOM   3333  O   ASP B 209     -14.728  14.090  -6.322  1.00  0.00           O  
ATOM   3334  N   LEU B 210     -14.747  16.289  -6.781  1.00  0.00           N  
ATOM   3335  H   LEU B 210     -14.418  17.021  -7.407  1.00  0.00           H  
ATOM   3336  CA  LEU B 210     -15.650  16.674  -5.693  1.00  0.00           C  
ATOM   3337  HA  LEU B 210     -15.911  15.784  -5.121  1.00  0.00           H  
ATOM   3338  CB  LEU B 210     -14.911  17.627  -4.735  1.00  0.00           C  
ATOM   3339  HB2 LEU B 210     -14.028  17.114  -4.347  1.00  0.00           H  
ATOM   3340  HB3 LEU B 210     -14.574  18.483  -5.317  1.00  0.00           H  
ATOM   3341  CG  LEU B 210     -15.740  18.157  -3.544  1.00  0.00           C  
ATOM   3342  HG  LEU B 210     -16.608  18.700  -3.917  1.00  0.00           H  
ATOM   3343  CD1 LEU B 210     -16.211  17.037  -2.614  1.00  0.00           C  
ATOM   3344 HD11 LEU B 210     -16.894  16.376  -3.141  1.00  0.00           H  
ATOM   3345 HD12 LEU B 210     -15.354  16.468  -2.251  1.00  0.00           H  
ATOM   3346 HD13 LEU B 210     -16.745  17.469  -1.769  1.00  0.00           H  
ATOM   3347  CD2 LEU B 210     -14.887  19.117  -2.712  1.00  0.00           C  
ATOM   3348 HD21 LEU B 210     -15.481  19.525  -1.895  1.00  0.00           H  
ATOM   3349 HD22 LEU B 210     -14.025  18.592  -2.300  1.00  0.00           H  
ATOM   3350 HD23 LEU B 210     -14.540  19.940  -3.335  1.00  0.00           H  
ATOM   3351  C   LEU B 210     -16.954  17.262  -6.244  1.00  0.00           C  
ATOM   3352  O   LEU B 210     -16.948  18.257  -6.971  1.00  0.00           O  
ATOM   3353  N   TRP B 211     -18.078  16.656  -5.869  1.00  0.00           N  
ATOM   3354  H   TRP B 211     -18.003  15.863  -5.238  1.00  0.00           H  
ATOM   3355  CA  TRP B 211     -19.430  17.160  -6.101  1.00  0.00           C  
ATOM   3356  HA  TRP B 211     -19.428  17.849  -6.941  1.00  0.00           H  
ATOM   3357  CB  TRP B 211     -20.342  15.975  -6.453  1.00  0.00           C  
ATOM   3358  HB2 TRP B 211     -19.954  15.491  -7.349  1.00  0.00           H  
ATOM   3359  HB3 TRP B 211     -20.287  15.248  -5.644  1.00  0.00           H  
ATOM   3360  CG  TRP B 211     -21.790  16.287  -6.672  1.00  0.00           C  
ATOM   3361  CD1 TRP B 211     -22.377  16.511  -7.869  1.00  0.00           C  
ATOM   3362  HD1 TRP B 211     -21.858  16.500  -8.820  1.00  0.00           H  
ATOM   3363  NE1 TRP B 211     -23.721  16.774  -7.686  1.00  0.00           N  
ATOM   3364  HE1 TRP B 211     -24.345  17.070  -8.433  1.00  0.00           H  
ATOM   3365  CE2 TRP B 211     -24.066  16.749  -6.352  1.00  0.00           C  
ATOM   3366  CZ2 TRP B 211     -25.272  16.962  -5.670  1.00  0.00           C  
ATOM   3367  HZ2 TRP B 211     -26.179  17.190  -6.207  1.00  0.00           H  
ATOM   3368  CH2 TRP B 211     -25.285  16.895  -4.266  1.00  0.00           C  
ATOM   3369  HH2 TRP B 211     -26.199  17.085  -3.716  1.00  0.00           H  
ATOM   3370  CZ3 TRP B 211     -24.101  16.604  -3.567  1.00  0.00           C  
ATOM   3371  HZ3 TRP B 211     -24.115  16.574  -2.481  1.00  0.00           H  
ATOM   3372  CE3 TRP B 211     -22.900  16.378  -4.264  1.00  0.00           C  
ATOM   3373  HE3 TRP B 211     -21.997  16.180  -3.706  1.00  0.00           H  
ATOM   3374  CD2 TRP B 211     -22.847  16.447  -5.673  1.00  0.00           C  
ATOM   3375  C   TRP B 211     -19.922  17.936  -4.876  1.00  0.00           C  
ATOM   3376  O   TRP B 211     -19.666  17.526  -3.741  1.00  0.00           O  
ATOM   3377  N   ALA B 212     -20.665  19.020  -5.101  1.00  0.00           N  
ATOM   3378  H   ALA B 212     -20.850  19.309  -6.056  1.00  0.00           H  
ATOM   3379  CA  ALA B 212     -21.294  19.804  -4.042  1.00  0.00           C  
ATOM   3380  HA  ALA B 212     -21.444  19.165  -3.172  1.00  0.00           H  
ATOM   3381  CB  ALA B 212     -20.358  20.955  -3.647  1.00  0.00           C  
ATOM   3382  HB1 ALA B 212     -19.377  20.564  -3.378  1.00  0.00           H  
ATOM   3383  HB2 ALA B 212     -20.241  21.649  -4.474  1.00  0.00           H  
ATOM   3384  HB3 ALA B 212     -20.777  21.493  -2.795  1.00  0.00           H  
ATOM   3385  C   ALA B 212     -22.663  20.323  -4.495  1.00  0.00           C  
ATOM   3386  O   ALA B 212     -22.761  20.907  -5.576  1.00  0.00           O  
ATOM   3387  N   GLY B 213     -23.702  20.143  -3.676  1.00  0.00           N  
ATOM   3388  H   GLY B 213     -23.510  19.631  -2.817  1.00  0.00           H  
ATOM   3389  CA  GLY B 213     -25.047  20.735  -3.796  1.00  0.00           C  
ATOM   3390  HA2 GLY B 213     -25.613  20.480  -2.899  1.00  0.00           H  
ATOM   3391  HA3 GLY B 213     -24.942  21.819  -3.818  1.00  0.00           H  
ATOM   3392  C   GLY B 213     -25.883  20.310  -5.017  1.00  0.00           C  
ATOM   3393  O   GLY B 213     -27.006  19.835  -4.870  1.00  0.00           O  
ATOM   3394  N   GLN B 214     -25.360  20.481  -6.234  1.00  0.00           N  
ATOM   3395  H   GLN B 214     -24.424  20.868  -6.261  1.00  0.00           H  
ATOM   3396  CA  GLN B 214     -25.985  20.050  -7.491  1.00  0.00           C  
ATOM   3397  HA  GLN B 214     -26.611  19.184  -7.271  1.00  0.00           H  
ATOM   3398  CB  GLN B 214     -26.917  21.165  -8.012  1.00  0.00           C  
ATOM   3399  HB2 GLN B 214     -27.677  21.344  -7.251  1.00  0.00           H  
ATOM   3400  HB3 GLN B 214     -26.348  22.084  -8.149  1.00  0.00           H  
ATOM   3401  CG  GLN B 214     -27.613  20.793  -9.336  1.00  0.00           C  
ATOM   3402  HG2 GLN B 214     -26.881  20.823 -10.142  1.00  0.00           H  
ATOM   3403  HG3 GLN B 214     -27.992  19.774  -9.261  1.00  0.00           H  
ATOM   3404  CD  GLN B 214     -28.792  21.688  -9.729  1.00  0.00           C  
ATOM   3405  OE1 GLN B 214     -29.300  22.507  -8.973  1.00  0.00           O  
ATOM   3406  NE2 GLN B 214     -29.286  21.574 -10.944  1.00  0.00           N  
ATOM   3407 HE21 GLN B 214     -30.079  22.147 -11.173  1.00  0.00           H  
ATOM   3408 HE22 GLN B 214     -28.925  20.888 -11.585  1.00  0.00           H  
ATOM   3409  C   GLN B 214     -24.971  19.577  -8.555  1.00  0.00           C  
ATOM   3410  O   GLN B 214     -25.318  18.707  -9.354  1.00  0.00           O  
ATOM   3411  N   GLN B 215     -23.729  20.080  -8.581  1.00  0.00           N  
ATOM   3412  H   GLN B 215     -23.463  20.765  -7.882  1.00  0.00           H  
ATOM   3413  CA  GLN B 215     -22.743  19.765  -9.629  1.00  0.00           C  
ATOM   3414  HA  GLN B 215     -22.951  18.760  -9.997  1.00  0.00           H  
ATOM   3415  CB  GLN B 215     -22.947  20.721 -10.830  1.00  0.00           C  
ATOM   3416  HB2 GLN B 215     -22.250  20.422 -11.612  1.00  0.00           H  
ATOM   3417  HB3 GLN B 215     -23.949  20.566 -11.232  1.00  0.00           H  
ATOM   3418  CG  GLN B 215     -22.751  22.230 -10.586  1.00  0.00           C  
ATOM   3419  HG2 GLN B 215     -21.824  22.399 -10.049  1.00  0.00           H  
ATOM   3420  HG3 GLN B 215     -22.646  22.716 -11.556  1.00  0.00           H  
ATOM   3421  CD  GLN B 215     -23.907  22.907  -9.845  1.00  0.00           C  
ATOM   3422  OE1 GLN B 215     -23.903  23.075  -8.639  1.00  0.00           O  
ATOM   3423  NE2 GLN B 215     -24.963  23.308 -10.523  1.00  0.00           N  
ATOM   3424 HE21 GLN B 215     -25.696  23.749  -9.984  1.00  0.00           H  
ATOM   3425 HE22 GLN B 215     -25.008  23.177 -11.517  1.00  0.00           H  
ATOM   3426  C   GLN B 215     -21.293  19.708  -9.101  1.00  0.00           C  
ATOM   3427  O   GLN B 215     -21.041  19.950  -7.921  1.00  0.00           O  
ATOM   3428  N   LEU B 216     -20.334  19.328  -9.958  1.00  0.00           N  
ATOM   3429  H   LEU B 216     -20.581  19.173 -10.921  1.00  0.00           H  
ATOM   3430  CA  LEU B 216     -18.905  19.274  -9.610  1.00  0.00           C  
ATOM   3431  HA  LEU B 216     -18.792  18.675  -8.713  1.00  0.00           H  
ATOM   3432  CB  LEU B 216     -18.088  18.610 -10.736  1.00  0.00           C  
ATOM   3433  HB2 LEU B 216     -18.364  19.072 -11.685  1.00  0.00           H  
ATOM   3434  HB3 LEU B 216     -17.030  18.822 -10.568  1.00  0.00           H  
ATOM   3435  CG  LEU B 216     -18.251  17.082 -10.845  1.00  0.00           C  
ATOM   3436  HG  LEU B 216     -19.306  16.833 -10.968  1.00  0.00           H  
ATOM   3437  CD1 LEU B 216     -17.485  16.566 -12.061  1.00  0.00           C  
ATOM   3438 HD11 LEU B 216     -17.860  17.037 -12.968  1.00  0.00           H  
ATOM   3439 HD12 LEU B 216     -16.421  16.789 -11.954  1.00  0.00           H  
ATOM   3440 HD13 LEU B 216     -17.601  15.486 -12.152  1.00  0.00           H  
ATOM   3441  CD2 LEU B 216     -17.705  16.353  -9.617  1.00  0.00           C  
ATOM   3442 HD21 LEU B 216     -16.702  16.719  -9.391  1.00  0.00           H  
ATOM   3443 HD22 LEU B 216     -17.658  15.281  -9.808  1.00  0.00           H  
ATOM   3444 HD23 LEU B 216     -18.346  16.524  -8.759  1.00  0.00           H  
ATOM   3445  C   LEU B 216     -18.337  20.664  -9.279  1.00  0.00           C  
ATOM   3446  O   LEU B 216     -18.540  21.612 -10.032  1.00  0.00           O  
ATOM   3447  N   LEU B 217     -17.633  20.748  -8.147  1.00  0.00           N  
ATOM   3448  H   LEU B 217     -17.509  19.891  -7.618  1.00  0.00           H  
ATOM   3449  CA  LEU B 217     -17.018  21.957  -7.583  1.00  0.00           C  
ATOM   3450  HA  LEU B 217     -17.452  22.841  -8.053  1.00  0.00           H  
ATOM   3451  CB  LEU B 217     -17.374  21.965  -6.079  1.00  0.00           C  
ATOM   3452  HB2 LEU B 217     -18.454  22.076  -5.987  1.00  0.00           H  
ATOM   3453  HB3 LEU B 217     -17.107  20.991  -5.664  1.00  0.00           H  
ATOM   3454  CG  LEU B 217     -16.694  23.038  -5.203  1.00  0.00           C  
ATOM   3455  HG  LEU B 217     -15.612  22.912  -5.251  1.00  0.00           H  
ATOM   3456  CD1 LEU B 217     -17.047  24.469  -5.609  1.00  0.00           C  
ATOM   3457 HD11 LEU B 217     -18.116  24.636  -5.483  1.00  0.00           H  
ATOM   3458 HD12 LEU B 217     -16.494  25.177  -4.995  1.00  0.00           H  
ATOM   3459 HD13 LEU B 217     -16.780  24.635  -6.653  1.00  0.00           H  
ATOM   3460  CD2 LEU B 217     -17.124  22.848  -3.747  1.00  0.00           C  
ATOM   3461 HD21 LEU B 217     -18.201  22.998  -3.651  1.00  0.00           H  
ATOM   3462 HD22 LEU B 217     -16.867  21.842  -3.413  1.00  0.00           H  
ATOM   3463 HD23 LEU B 217     -16.612  23.569  -3.115  1.00  0.00           H  
ATOM   3464  C   LEU B 217     -15.495  22.015  -7.811  1.00  0.00           C  
ATOM   3465  O   LEU B 217     -14.932  23.101  -7.915  1.00  0.00           O  
ATOM   3466  N   TRP B 218     -14.821  20.860  -7.857  1.00  0.00           N  
ATOM   3467  H   TRP B 218     -15.340  19.993  -7.811  1.00  0.00           H  
ATOM   3468  CA  TRP B 218     -13.356  20.765  -7.850  1.00  0.00           C  
ATOM   3469  HA  TRP B 218     -12.946  21.569  -8.463  1.00  0.00           H  
ATOM   3470  CB  TRP B 218     -12.868  20.982  -6.407  1.00  0.00           C  
ATOM   3471  HB2 TRP B 218     -13.102  22.005  -6.111  1.00  0.00           H  
ATOM   3472  HB3 TRP B 218     -13.421  20.324  -5.739  1.00  0.00           H  
ATOM   3473  CG  TRP B 218     -11.412  20.748  -6.165  1.00  0.00           C  
ATOM   3474  CD1 TRP B 218     -10.452  21.697  -6.216  1.00  0.00           C  
ATOM   3475  HD1 TRP B 218     -10.609  22.752  -6.415  1.00  0.00           H  
ATOM   3476  NE1 TRP B 218      -9.221  21.116  -5.996  1.00  0.00           N  
ATOM   3477  HE1 TRP B 218      -8.348  21.662  -5.996  1.00  0.00           H  
ATOM   3478  CE2 TRP B 218      -9.326  19.762  -5.764  1.00  0.00           C  
ATOM   3479  CZ2 TRP B 218      -8.391  18.766  -5.450  1.00  0.00           C  
ATOM   3480  HZ2 TRP B 218      -7.348  19.022  -5.332  1.00  0.00           H  
ATOM   3481  CH2 TRP B 218      -8.836  17.445  -5.267  1.00  0.00           C  
ATOM   3482  HH2 TRP B 218      -8.129  16.673  -4.999  1.00  0.00           H  
ATOM   3483  CZ3 TRP B 218     -10.198  17.133  -5.426  1.00  0.00           C  
ATOM   3484  HZ3 TRP B 218     -10.532  16.113  -5.294  1.00  0.00           H  
ATOM   3485  CE3 TRP B 218     -11.128  18.143  -5.738  1.00  0.00           C  
ATOM   3486  HE3 TRP B 218     -12.171  17.893  -5.853  1.00  0.00           H  
ATOM   3487  CD2 TRP B 218     -10.720  19.489  -5.887  1.00  0.00           C  
ATOM   3488  C   TRP B 218     -12.850  19.437  -8.445  1.00  0.00           C  
ATOM   3489  O   TRP B 218     -13.589  18.446  -8.478  1.00  0.00           O  
ATOM   3490  N   LYS B 219     -11.592  19.424  -8.911  1.00  0.00           N  
ATOM   3491  H   LYS B 219     -11.024  20.247  -8.740  1.00  0.00           H  
ATOM   3492  CA  LYS B 219     -10.880  18.250  -9.447  1.00  0.00           C  
ATOM   3493  HA  LYS B 219     -11.340  17.338  -9.061  1.00  0.00           H  
ATOM   3494  CB  LYS B 219     -10.917  18.215 -10.987  1.00  0.00           C  
ATOM   3495  HB2 LYS B 219     -10.284  19.020 -11.369  1.00  0.00           H  
ATOM   3496  HB3 LYS B 219     -10.477  17.266 -11.298  1.00  0.00           H  
ATOM   3497  CG  LYS B 219     -12.305  18.352 -11.634  1.00  0.00           C  
ATOM   3498  HG2 LYS B 219     -12.959  17.560 -11.279  1.00  0.00           H  
ATOM   3499  HG3 LYS B 219     -12.745  19.305 -11.339  1.00  0.00           H  
ATOM   3500  CD  LYS B 219     -12.238  18.332 -13.172  1.00  0.00           C  
ATOM   3501  HD2 LYS B 219     -13.252  18.428 -13.561  1.00  0.00           H  
ATOM   3502  HD3 LYS B 219     -11.678  19.210 -13.496  1.00  0.00           H  
ATOM   3503  CE  LYS B 219     -11.577  17.093 -13.800  1.00  0.00           C  
ATOM   3504  HE2 LYS B 219     -11.597  17.206 -14.886  1.00  0.00           H  
ATOM   3505  HE3 LYS B 219     -10.530  17.049 -13.487  1.00  0.00           H  
ATOM   3506  NZ  LYS B 219     -12.255  15.835 -13.414  1.00  0.00           N  
ATOM   3507  HZ1 LYS B 219     -11.975  15.024 -13.941  1.00  0.00           H  
ATOM   3508  HZ2 LYS B 219     -12.081  15.612 -12.428  1.00  0.00           H  
ATOM   3509  HZ3 LYS B 219     -13.271  15.895 -13.391  1.00  0.00           H  
ATOM   3510  C   LYS B 219      -9.413  18.264  -9.007  1.00  0.00           C  
ATOM   3511  O   LYS B 219      -8.789  19.321  -9.003  1.00  0.00           O  
ATOM   3512  N   GLY B 220      -8.839  17.089  -8.777  1.00  0.00           N  
ATOM   3513  H   GLY B 220      -9.442  16.273  -8.796  1.00  0.00           H  
ATOM   3514  CA  GLY B 220      -7.425  16.871  -8.476  1.00  0.00           C  
ATOM   3515  HA2 GLY B 220      -6.818  17.593  -9.022  1.00  0.00           H  
ATOM   3516  HA3 GLY B 220      -7.258  17.030  -7.412  1.00  0.00           H  
ATOM   3517  C   GLY B 220      -6.947  15.461  -8.844  1.00  0.00           C  
ATOM   3518  O   GLY B 220      -7.594  14.719  -9.585  1.00  0.00           O  
ATOM   3519  N   SER B 221      -5.776  15.074  -8.341  1.00  0.00           N  
ATOM   3520  H   SER B 221      -5.303  15.685  -7.687  1.00  0.00           H  
ATOM   3521  CA  SER B 221      -5.116  13.797  -8.655  1.00  0.00           C  
ATOM   3522  HA  SER B 221      -5.874  13.028  -8.809  1.00  0.00           H  
ATOM   3523  CB  SER B 221      -4.309  13.937  -9.958  1.00  0.00           C  
ATOM   3524  HB2 SER B 221      -5.009  14.016 -10.792  1.00  0.00           H  
ATOM   3525  HB3 SER B 221      -3.716  14.853  -9.914  1.00  0.00           H  
ATOM   3526  OG  SER B 221      -3.433  12.845 -10.186  1.00  0.00           O  
ATOM   3527  HG  SER B 221      -2.636  13.019  -9.671  1.00  0.00           H  
ATOM   3528  C   SER B 221      -4.237  13.356  -7.486  1.00  0.00           C  
ATOM   3529  O   SER B 221      -3.614  14.185  -6.829  1.00  0.00           O  
ATOM   3530  N   PHE B 222      -4.159  12.049  -7.249  1.00  0.00           N  
ATOM   3531  H   PHE B 222      -4.683  11.424  -7.857  1.00  0.00           H  
ATOM   3532  CA  PHE B 222      -3.504  11.441  -6.090  1.00  0.00           C  
ATOM   3533  HA  PHE B 222      -2.709  12.102  -5.741  1.00  0.00           H  
ATOM   3534  CB  PHE B 222      -4.542  11.314  -4.957  1.00  0.00           C  
ATOM   3535  HB2 PHE B 222      -4.555  12.249  -4.395  1.00  0.00           H  
ATOM   3536  HB3 PHE B 222      -5.525  11.204  -5.413  1.00  0.00           H  
ATOM   3537  CG  PHE B 222      -4.371  10.157  -3.984  1.00  0.00           C  
ATOM   3538  CD1 PHE B 222      -3.379  10.186  -2.984  1.00  0.00           C  
ATOM   3539  HD1 PHE B 222      -2.715  11.035  -2.891  1.00  0.00           H  
ATOM   3540  CE1 PHE B 222      -3.253   9.109  -2.088  1.00  0.00           C  
ATOM   3541  HE1 PHE B 222      -2.488   9.126  -1.326  1.00  0.00           H  
ATOM   3542  CZ  PHE B 222      -4.110   8.001  -2.188  1.00  0.00           C  
ATOM   3543  HZ  PHE B 222      -4.001   7.169  -1.506  1.00  0.00           H  
ATOM   3544  CE2 PHE B 222      -5.104   7.973  -3.178  1.00  0.00           C  
ATOM   3545  HE2 PHE B 222      -5.768   7.126  -3.250  1.00  0.00           H  
ATOM   3546  CD2 PHE B 222      -5.237   9.050  -4.070  1.00  0.00           C  
ATOM   3547  HD2 PHE B 222      -6.017   9.030  -4.817  1.00  0.00           H  
ATOM   3548  C   PHE B 222      -2.856  10.101  -6.464  1.00  0.00           C  
ATOM   3549  O   PHE B 222      -3.397   9.322  -7.247  1.00  0.00           O  
ATOM   3550  N   LYS B 223      -1.688   9.817  -5.882  1.00  0.00           N  
ATOM   3551  H   LYS B 223      -1.316  10.481  -5.217  1.00  0.00           H  
ATOM   3552  CA  LYS B 223      -1.022   8.509  -5.954  1.00  0.00           C  
ATOM   3553  HA  LYS B 223      -1.570   7.838  -6.611  1.00  0.00           H  
ATOM   3554  CB  LYS B 223       0.384   8.656  -6.536  1.00  0.00           C  
ATOM   3555  HB2 LYS B 223       0.902   9.442  -5.989  1.00  0.00           H  
ATOM   3556  HB3 LYS B 223       0.912   7.715  -6.363  1.00  0.00           H  
ATOM   3557  CG  LYS B 223       0.436   8.958  -8.044  1.00  0.00           C  
ATOM   3558  HG2 LYS B 223      -0.049   8.165  -8.598  1.00  0.00           H  
ATOM   3559  HG3 LYS B 223      -0.063   9.902  -8.265  1.00  0.00           H  
ATOM   3560  CD  LYS B 223       1.911   9.035  -8.440  1.00  0.00           C  
ATOM   3561  HD2 LYS B 223       2.272  10.004  -8.106  1.00  0.00           H  
ATOM   3562  HD3 LYS B 223       2.450   8.237  -7.919  1.00  0.00           H  
ATOM   3563  CE  LYS B 223       2.248   8.929  -9.924  1.00  0.00           C  
ATOM   3564  HE2 LYS B 223       1.795   8.026 -10.334  1.00  0.00           H  
ATOM   3565  HE3 LYS B 223       1.839   9.804 -10.447  1.00  0.00           H  
ATOM   3566  NZ  LYS B 223       3.724   8.856 -10.061  1.00  0.00           N  
ATOM   3567  HZ1 LYS B 223       4.145   9.455  -9.345  1.00  0.00           H  
ATOM   3568  HZ2 LYS B 223       4.082   7.940  -9.817  1.00  0.00           H  
ATOM   3569  HZ3 LYS B 223       4.037   9.175 -10.966  1.00  0.00           H  
ATOM   3570  C   LYS B 223      -0.936   7.895  -4.548  1.00  0.00           C  
ATOM   3571  O   LYS B 223      -0.427   8.575  -3.657  1.00  0.00           O  
ATOM   3572  N   PRO B 224      -1.370   6.640  -4.330  1.00  0.00           N  
ATOM   3573  CD  PRO B 224      -2.127   5.792  -5.235  1.00  0.00           C  
ATOM   3574  HD2 PRO B 224      -1.436   5.240  -5.870  1.00  0.00           H  
ATOM   3575  HD3 PRO B 224      -2.833   6.363  -5.836  1.00  0.00           H  
ATOM   3576  CG  PRO B 224      -2.885   4.824  -4.334  1.00  0.00           C  
ATOM   3577  HG2 PRO B 224      -3.113   3.887  -4.843  1.00  0.00           H  
ATOM   3578  HG3 PRO B 224      -3.793   5.307  -3.971  1.00  0.00           H  
ATOM   3579  CB  PRO B 224      -1.916   4.616  -3.174  1.00  0.00           C  
ATOM   3580  HB2 PRO B 224      -1.192   3.847  -3.450  1.00  0.00           H  
ATOM   3581  HB3 PRO B 224      -2.438   4.333  -2.259  1.00  0.00           H  
ATOM   3582  CA  PRO B 224      -1.222   5.977  -3.036  1.00  0.00           C  
ATOM   3583  HA  PRO B 224      -1.733   6.570  -2.282  1.00  0.00           H  
ATOM   3584  C   PRO B 224       0.237   5.798  -2.612  1.00  0.00           C  
ATOM   3585  O   PRO B 224       0.525   5.869  -1.422  1.00  0.00           O  
ATOM   3586  N   SER B 225       1.140   5.585  -3.575  1.00  0.00           N  
ATOM   3587  H   SER B 225       0.832   5.559  -4.537  1.00  0.00           H  
ATOM   3588  CA  SER B 225       2.564   5.325  -3.343  1.00  0.00           C  
ATOM   3589  HA  SER B 225       2.658   4.568  -2.563  1.00  0.00           H  
ATOM   3590  CB  SER B 225       3.167   4.749  -4.630  1.00  0.00           C  
ATOM   3591  HB2 SER B 225       4.247   4.648  -4.516  1.00  0.00           H  
ATOM   3592  HB3 SER B 225       2.734   3.761  -4.781  1.00  0.00           H  
ATOM   3593  OG  SER B 225       2.867   5.556  -5.762  1.00  0.00           O  
ATOM   3594  HG  SER B 225       3.112   5.044  -6.554  1.00  0.00           H  
ATOM   3595  C   SER B 225       3.333   6.558  -2.855  1.00  0.00           C  
ATOM   3596  O   SER B 225       4.028   6.479  -1.846  1.00  0.00           O  
ATOM   3597  N   GLU B 226       3.202   7.711  -3.517  1.00  0.00           N  
ATOM   3598  H   GLU B 226       2.707   7.689  -4.395  1.00  0.00           H  
ATOM   3599  CA  GLU B 226       3.952   8.927  -3.141  1.00  0.00           C  
ATOM   3600  HA  GLU B 226       5.002   8.665  -3.001  1.00  0.00           H  
ATOM   3601  CB  GLU B 226       3.871  10.023  -4.225  1.00  0.00           C  
ATOM   3602  HB2 GLU B 226       2.983  10.610  -4.002  1.00  0.00           H  
ATOM   3603  HB3 GLU B 226       4.713  10.704  -4.107  1.00  0.00           H  
ATOM   3604  CG  GLU B 226       3.731   9.635  -5.707  1.00  0.00           C  
ATOM   3605  HG2 GLU B 226       3.318   8.635  -5.822  1.00  0.00           H  
ATOM   3606  HG3 GLU B 226       2.983  10.320  -6.103  1.00  0.00           H  
ATOM   3607  CD  GLU B 226       4.976   9.774  -6.596  1.00  0.00           C  
ATOM   3608  OE1 GLU B 226       6.104   9.628  -6.090  1.00  0.00           O  
ATOM   3609  OE2 GLU B 226       4.765  10.006  -7.820  1.00  0.00           O  
ATOM   3610  C   GLU B 226       3.445   9.540  -1.817  1.00  0.00           C  
ATOM   3611  O   GLU B 226       4.136  10.348  -1.206  1.00  0.00           O  
ATOM   3612  N   HIE B 227       2.217   9.202  -1.391  1.00  0.00           N  
ATOM   3613  H   HIE B 227       1.711   8.519  -1.938  1.00  0.00           H  
ATOM   3614  CA  HIE B 227       1.516   9.830  -0.258  1.00  0.00           C  
ATOM   3615  HA  HIE B 227       2.183  10.568   0.191  1.00  0.00           H  
ATOM   3616  CB  HIE B 227       0.281  10.603  -0.766  1.00  0.00           C  
ATOM   3617  HB2 HIE B 227      -0.385   9.906  -1.268  1.00  0.00           H  
ATOM   3618  HB3 HIE B 227      -0.245  11.022   0.089  1.00  0.00           H  
ATOM   3619  CG  HIE B 227       0.590  11.751  -1.691  1.00  0.00           C  
ATOM   3620  ND1 HIE B 227       0.847  13.064  -1.294  1.00  0.00           N  
ATOM   3621  CE1 HIE B 227       1.145  13.736  -2.414  1.00  0.00           C  
ATOM   3622  HE1 HIE B 227       1.418  14.785  -2.441  1.00  0.00           H  
ATOM   3623  NE2 HIE B 227       1.085  12.922  -3.484  1.00  0.00           N  
ATOM   3624  HE2 HIE B 227       1.339  13.183  -4.426  1.00  0.00           H  
ATOM   3625  CD2 HIE B 227       0.725  11.667  -3.044  1.00  0.00           C  
ATOM   3626  HD2 HIE B 227       0.641  10.765  -3.627  1.00  0.00           H  
ATOM   3627  C   HIE B 227       1.184   8.839   0.877  1.00  0.00           C  
ATOM   3628  O   HIE B 227       0.130   8.941   1.505  1.00  0.00           O  
ATOM   3629  N   VAL B 228       2.048   7.865   1.181  1.00  0.00           N  
ATOM   3630  H   VAL B 228       2.890   7.766   0.624  1.00  0.00           H  
ATOM   3631  CA  VAL B 228       1.818   6.947   2.317  1.00  0.00           C  
ATOM   3632  HA  VAL B 228       0.784   6.609   2.256  1.00  0.00           H  
ATOM   3633  CB  VAL B 228       2.693   5.684   2.220  1.00  0.00           C  
ATOM   3634  HB  VAL B 228       3.733   5.989   2.186  1.00  0.00           H  
ATOM   3635  CG1 VAL B 228       2.487   4.739   3.417  1.00  0.00           C  
ATOM   3636 HG11 VAL B 228       1.428   4.499   3.527  1.00  0.00           H  
ATOM   3637 HG12 VAL B 228       3.044   3.813   3.257  1.00  0.00           H  
ATOM   3638 HG13 VAL B 228       2.856   5.198   4.333  1.00  0.00           H  
ATOM   3639  CG2 VAL B 228       2.385   4.884   0.955  1.00  0.00           C  
ATOM   3640 HG21 VAL B 228       2.629   5.476   0.075  1.00  0.00           H  
ATOM   3641 HG22 VAL B 228       2.986   3.974   0.917  1.00  0.00           H  
ATOM   3642 HG23 VAL B 228       1.329   4.626   0.927  1.00  0.00           H  
ATOM   3643  C   VAL B 228       2.000   7.646   3.677  1.00  0.00           C  
ATOM   3644  O   VAL B 228       2.997   8.333   3.911  1.00  0.00           O  
ATOM   3645  N   LYS B 229       1.061   7.409   4.604  1.00  0.00           N  
ATOM   3646  H   LYS B 229       0.254   6.870   4.298  1.00  0.00           H  
ATOM   3647  CA  LYS B 229       1.115   7.704   6.046  1.00  0.00           C  
ATOM   3648  HA  LYS B 229       2.115   8.043   6.317  1.00  0.00           H  
ATOM   3649  CB  LYS B 229       0.123   8.837   6.388  1.00  0.00           C  
ATOM   3650  HB2 LYS B 229       0.404   9.735   5.837  1.00  0.00           H  
ATOM   3651  HB3 LYS B 229      -0.888   8.552   6.088  1.00  0.00           H  
ATOM   3652  CG  LYS B 229       0.148   9.126   7.899  1.00  0.00           C  
ATOM   3653  HG2 LYS B 229      -0.251   8.268   8.441  1.00  0.00           H  
ATOM   3654  HG3 LYS B 229       1.183   9.262   8.198  1.00  0.00           H  
ATOM   3655  CD  LYS B 229      -0.652  10.366   8.311  1.00  0.00           C  
ATOM   3656  HD2 LYS B 229      -0.262  11.240   7.788  1.00  0.00           H  
ATOM   3657  HD3 LYS B 229      -1.701  10.223   8.051  1.00  0.00           H  
ATOM   3658  CE  LYS B 229      -0.501  10.547   9.830  1.00  0.00           C  
ATOM   3659  HE2 LYS B 229      -0.851   9.636  10.326  1.00  0.00           H  
ATOM   3660  HE3 LYS B 229       0.564  10.654  10.065  1.00  0.00           H  
ATOM   3661  NZ  LYS B 229      -1.256  11.716  10.351  1.00  0.00           N  
ATOM   3662  HZ1 LYS B 229      -0.920  12.586   9.968  1.00  0.00           H  
ATOM   3663  HZ2 LYS B 229      -2.249  11.630  10.187  1.00  0.00           H  
ATOM   3664  HZ3 LYS B 229      -1.136  11.793  11.372  1.00  0.00           H  
ATOM   3665  C   LYS B 229       0.784   6.410   6.821  1.00  0.00           C  
ATOM   3666  O   LYS B 229      -0.395   6.054   6.888  1.00  0.00           O  
ATOM   3667  N   PRO B 230       1.770   5.682   7.380  1.00  0.00           N  
ATOM   3668  CD  PRO B 230       3.201   5.915   7.296  1.00  0.00           C  
ATOM   3669  HD2 PRO B 230       3.511   6.487   8.169  1.00  0.00           H  
ATOM   3670  HD3 PRO B 230       3.484   6.423   6.376  1.00  0.00           H  
ATOM   3671  CG  PRO B 230       3.847   4.535   7.340  1.00  0.00           C  
ATOM   3672  HG2 PRO B 230       4.863   4.572   7.727  1.00  0.00           H  
ATOM   3673  HG3 PRO B 230       3.826   4.079   6.349  1.00  0.00           H  
ATOM   3674  CB  PRO B 230       2.914   3.783   8.282  1.00  0.00           C  
ATOM   3675  HB2 PRO B 230       3.166   4.028   9.315  1.00  0.00           H  
ATOM   3676  HB3 PRO B 230       2.967   2.706   8.119  1.00  0.00           H  
ATOM   3677  CA  PRO B 230       1.536   4.348   7.919  1.00  0.00           C  
ATOM   3678  HA  PRO B 230       1.125   3.760   7.103  1.00  0.00           H  
ATOM   3679  C   PRO B 230       0.562   4.280   9.101  1.00  0.00           C  
ATOM   3680  O   PRO B 230       0.313   5.258   9.810  1.00  0.00           O  
ATOM   3681  N   ARG B 231       0.032   3.075   9.335  1.00  0.00           N  
ATOM   3682  H   ARG B 231       0.284   2.330   8.692  1.00  0.00           H  
ATOM   3683  CA  ARG B 231      -0.762   2.739  10.526  1.00  0.00           C  
ATOM   3684  HA  ARG B 231      -1.541   3.495  10.638  1.00  0.00           H  
ATOM   3685  CB  ARG B 231      -1.428   1.362  10.333  1.00  0.00           C  
ATOM   3686  HB2 ARG B 231      -0.670   0.614  10.091  1.00  0.00           H  
ATOM   3687  HB3 ARG B 231      -1.916   1.072  11.264  1.00  0.00           H  
ATOM   3688  CG  ARG B 231      -2.484   1.393   9.213  1.00  0.00           C  
ATOM   3689  HG2 ARG B 231      -3.222   2.162   9.446  1.00  0.00           H  
ATOM   3690  HG3 ARG B 231      -2.008   1.639   8.265  1.00  0.00           H  
ATOM   3691  CD  ARG B 231      -3.204   0.047   9.064  1.00  0.00           C  
ATOM   3692  HD2 ARG B 231      -2.503  -0.686   8.656  1.00  0.00           H  
ATOM   3693  HD3 ARG B 231      -3.514  -0.292  10.053  1.00  0.00           H  
ATOM   3694  NE  ARG B 231      -4.376   0.171   8.170  1.00  0.00           N  
ATOM   3695  HE  ARG B 231      -4.266   0.711   7.312  1.00  0.00           H  
ATOM   3696  CZ  ARG B 231      -5.583  -0.347   8.325  1.00  0.00           C  
ATOM   3697  NH1 ARG B 231      -5.912  -1.112   9.326  1.00  0.00           N  
ATOM   3698 HH11 ARG B 231      -5.194  -1.356   9.981  1.00  0.00           H  
ATOM   3699 HH12 ARG B 231      -6.833  -1.494   9.380  1.00  0.00           H  
ATOM   3700  NH2 ARG B 231      -6.505  -0.096   7.452  1.00  0.00           N  
ATOM   3701 HH21 ARG B 231      -6.236   0.519   6.672  1.00  0.00           H  
ATOM   3702 HH22 ARG B 231      -7.424  -0.473   7.501  1.00  0.00           H  
ATOM   3703  C   ARG B 231       0.114   2.805  11.790  1.00  0.00           C  
ATOM   3704  O   ARG B 231       1.301   2.490  11.745  1.00  0.00           O  
ATOM   3705  N   ALA B 232      -0.461   3.237  12.915  1.00  0.00           N  
ATOM   3706  H   ALA B 232      -1.441   3.458  12.901  1.00  0.00           H  
ATOM   3707  CA  ALA B 232       0.250   3.386  14.192  1.00  0.00           C  
ATOM   3708  HA  ALA B 232       1.174   3.925  13.993  1.00  0.00           H  
ATOM   3709  CB  ALA B 232      -0.596   4.254  15.132  1.00  0.00           C  
ATOM   3710  HB1 ALA B 232      -1.538   3.756  15.359  1.00  0.00           H  
ATOM   3711  HB2 ALA B 232      -0.053   4.422  16.063  1.00  0.00           H  
ATOM   3712  HB3 ALA B 232      -0.799   5.219  14.667  1.00  0.00           H  
ATOM   3713  C   ALA B 232       0.574   2.018  14.844  1.00  0.00           C  
ATOM   3714  O   ALA B 232      -0.288   1.136  14.816  1.00  0.00           O  
ATOM   3715  N   PRO B 233       1.761   1.811  15.454  1.00  0.00           N  
ATOM   3716  CD  PRO B 233       2.925   2.682  15.444  1.00  0.00           C  
ATOM   3717  HD2 PRO B 233       2.867   3.373  16.287  1.00  0.00           H  
ATOM   3718  HD3 PRO B 233       3.029   3.228  14.506  1.00  0.00           H  
ATOM   3719  CG  PRO B 233       4.120   1.748  15.608  1.00  0.00           C  
ATOM   3720  HG2 PRO B 233       4.969   2.252  16.069  1.00  0.00           H  
ATOM   3721  HG3 PRO B 233       4.396   1.342  14.635  1.00  0.00           H  
ATOM   3722  CB  PRO B 233       3.574   0.623  16.486  1.00  0.00           C  
ATOM   3723  HB2 PRO B 233       3.689   0.878  17.538  1.00  0.00           H  
ATOM   3724  HB3 PRO B 233       4.079  -0.317  16.273  1.00  0.00           H  
ATOM   3725  CA  PRO B 233       2.087   0.552  16.129  1.00  0.00           C  
ATOM   3726  HA  PRO B 233       1.940  -0.265  15.423  1.00  0.00           H  
ATOM   3727  C   PRO B 233       1.220   0.290  17.372  1.00  0.00           C  
ATOM   3728  O   PRO B 233       0.823   1.218  18.078  1.00  0.00           O  
ATOM   3729  N   GLY B 234       0.961  -0.986  17.663  1.00  0.00           N  
ATOM   3730  H   GLY B 234       1.384  -1.698  17.086  1.00  0.00           H  
ATOM   3731  CA  GLY B 234       0.100  -1.422  18.770  1.00  0.00           C  
ATOM   3732  HA2 GLY B 234      -0.418  -0.564  19.200  1.00  0.00           H  
ATOM   3733  HA3 GLY B 234      -0.663  -2.095  18.378  1.00  0.00           H  
ATOM   3734  C   GLY B 234       0.833  -2.151  19.900  1.00  0.00           C  
ATOM   3735  O   GLY B 234       2.012  -2.488  19.789  1.00  0.00           O  
ATOM   3736  N   ASN B 235       0.091  -2.441  20.975  1.00  0.00           N  
ATOM   3737  H   ASN B 235      -0.890  -2.208  20.922  1.00  0.00           H  
ATOM   3738  CA  ASN B 235       0.471  -3.360  22.062  1.00  0.00           C  
ATOM   3739  HA  ASN B 235      -0.314  -3.287  22.817  1.00  0.00           H  
ATOM   3740  CB  ASN B 235       0.449  -4.819  21.548  1.00  0.00           C  
ATOM   3741  HB2 ASN B 235       1.224  -4.951  20.794  1.00  0.00           H  
ATOM   3742  HB3 ASN B 235       0.695  -5.475  22.384  1.00  0.00           H  
ATOM   3743  CG  ASN B 235      -0.876  -5.289  20.957  1.00  0.00           C  
ATOM   3744  OD1 ASN B 235      -1.703  -4.541  20.463  1.00  0.00           O  
ATOM   3745  ND2 ASN B 235      -1.124  -6.576  20.993  1.00  0.00           N  
ATOM   3746 HD21 ASN B 235      -2.011  -6.870  20.622  1.00  0.00           H  
ATOM   3747 HD22 ASN B 235      -0.471  -7.212  21.413  1.00  0.00           H  
ATOM   3748  C   ASN B 235       1.768  -2.988  22.818  1.00  0.00           C  
ATOM   3749  O   ASN B 235       2.434  -3.860  23.379  1.00  0.00           O  
ATOM   3750  N   LEU B 236       2.137  -1.702  22.831  1.00  0.00           N  
ATOM   3751  H   LEU B 236       1.550  -1.036  22.357  1.00  0.00           H  
ATOM   3752  CA  LEU B 236       3.378  -1.209  23.431  1.00  0.00           C  
ATOM   3753  HA  LEU B 236       4.201  -1.688  22.903  1.00  0.00           H  
ATOM   3754  CB  LEU B 236       3.485   0.309  23.199  1.00  0.00           C  
ATOM   3755  HB2 LEU B 236       3.491   0.508  22.127  1.00  0.00           H  
ATOM   3756  HB3 LEU B 236       2.596   0.776  23.626  1.00  0.00           H  
ATOM   3757  CG  LEU B 236       4.726   0.959  23.842  1.00  0.00           C  
ATOM   3758  HG  LEU B 236       4.774   0.704  24.897  1.00  0.00           H  
ATOM   3759  CD1 LEU B 236       6.040   0.557  23.177  1.00  0.00           C  
ATOM   3760 HD11 LEU B 236       6.207  -0.504  23.320  1.00  0.00           H  
ATOM   3761 HD12 LEU B 236       6.016   0.786  22.112  1.00  0.00           H  
ATOM   3762 HD13 LEU B 236       6.871   1.087  23.644  1.00  0.00           H  
ATOM   3763  CD2 LEU B 236       4.612   2.469  23.734  1.00  0.00           C  
ATOM   3764 HD21 LEU B 236       4.599   2.754  22.685  1.00  0.00           H  
ATOM   3765 HD22 LEU B 236       3.694   2.803  24.216  1.00  0.00           H  
ATOM   3766 HD23 LEU B 236       5.466   2.931  24.228  1.00  0.00           H  
ATOM   3767  C   LEU B 236       3.486  -1.582  24.921  1.00  0.00           C  
ATOM   3768  O   LEU B 236       2.597  -1.286  25.719  1.00  0.00           O  
ATOM   3769  N   THR B 237       4.613  -2.190  25.283  1.00  0.00           N  
ATOM   3770  H   THR B 237       5.294  -2.374  24.553  1.00  0.00           H  
ATOM   3771  CA  THR B 237       4.889  -2.808  26.585  1.00  0.00           C  
ATOM   3772  HA  THR B 237       4.165  -2.453  27.318  1.00  0.00           H  
ATOM   3773  CB  THR B 237       4.725  -4.333  26.458  1.00  0.00           C  
ATOM   3774  HB  THR B 237       5.354  -4.696  25.643  1.00  0.00           H  
ATOM   3775  CG2 THR B 237       5.066  -5.122  27.724  1.00  0.00           C  
ATOM   3776 HG21 THR B 237       4.759  -6.161  27.596  1.00  0.00           H  
ATOM   3777 HG22 THR B 237       6.141  -5.104  27.903  1.00  0.00           H  
ATOM   3778 HG23 THR B 237       4.542  -4.701  28.582  1.00  0.00           H  
ATOM   3779  OG1 THR B 237       3.382  -4.624  26.157  1.00  0.00           O  
ATOM   3780  HG1 THR B 237       3.185  -4.277  25.274  1.00  0.00           H  
ATOM   3781  C   THR B 237       6.292  -2.438  27.077  1.00  0.00           C  
ATOM   3782  O   THR B 237       7.197  -2.224  26.270  1.00  0.00           O  
ATOM   3783  N   VAL B 238       6.475  -2.375  28.399  1.00  0.00           N  
ATOM   3784  H   VAL B 238       5.699  -2.617  28.998  1.00  0.00           H  
ATOM   3785  CA  VAL B 238       7.754  -2.131  29.083  1.00  0.00           C  
ATOM   3786  HA  VAL B 238       8.540  -2.058  28.332  1.00  0.00           H  
ATOM   3787  CB  VAL B 238       7.725  -0.785  29.845  1.00  0.00           C  
ATOM   3788  HB  VAL B 238       7.519   0.002  29.119  1.00  0.00           H  
ATOM   3789  CG1 VAL B 238       6.631  -0.706  30.917  1.00  0.00           C  
ATOM   3790 HG11 VAL B 238       5.650  -0.874  30.475  1.00  0.00           H  
ATOM   3791 HG12 VAL B 238       6.803  -1.442  31.702  1.00  0.00           H  
ATOM   3792 HG13 VAL B 238       6.630   0.286  31.362  1.00  0.00           H  
ATOM   3793  CG2 VAL B 238       9.068  -0.461  30.516  1.00  0.00           C  
ATOM   3794 HG21 VAL B 238       9.879  -0.542  29.792  1.00  0.00           H  
ATOM   3795 HG22 VAL B 238       9.046   0.560  30.900  1.00  0.00           H  
ATOM   3796 HG23 VAL B 238       9.256  -1.138  31.350  1.00  0.00           H  
ATOM   3797  C   VAL B 238       8.105  -3.317  29.985  1.00  0.00           C  
ATOM   3798  O   VAL B 238       7.230  -3.899  30.620  1.00  0.00           O  
ATOM   3799  N   HIE B 239       9.391  -3.666  30.049  1.00  0.00           N  
ATOM   3800  H   HIE B 239      10.030  -3.205  29.411  1.00  0.00           H  
ATOM   3801  CA  HIE B 239       9.959  -4.740  30.870  1.00  0.00           C  
ATOM   3802  HA  HIE B 239       9.219  -5.060  31.608  1.00  0.00           H  
ATOM   3803  CB  HIE B 239      10.323  -5.945  29.986  1.00  0.00           C  
ATOM   3804  HB2 HIE B 239      10.428  -5.637  28.945  1.00  0.00           H  
ATOM   3805  HB3 HIE B 239      11.283  -6.356  30.301  1.00  0.00           H  
ATOM   3806  CG  HIE B 239       9.320  -7.056  30.085  1.00  0.00           C  
ATOM   3807  ND1 HIE B 239       9.136  -7.854  31.213  1.00  0.00           N  
ATOM   3808  CE1 HIE B 239       8.153  -8.707  30.893  1.00  0.00           C  
ATOM   3809  HE1 HIE B 239       7.754  -9.457  31.562  1.00  0.00           H  
ATOM   3810  NE2 HIE B 239       7.729  -8.492  29.634  1.00  0.00           N  
ATOM   3811  HE2 HIE B 239       6.995  -9.004  29.167  1.00  0.00           H  
ATOM   3812  CD2 HIE B 239       8.453  -7.447  29.108  1.00  0.00           C  
ATOM   3813  HD2 HIE B 239       8.358  -7.009  28.125  1.00  0.00           H  
ATOM   3814  C   HIE B 239      11.200  -4.269  31.628  1.00  0.00           C  
ATOM   3815  O   HIE B 239      11.992  -3.484  31.107  1.00  0.00           O  
ATOM   3816  N   THR B 240      11.413  -4.819  32.822  1.00  0.00           N  
ATOM   3817  H   THR B 240      10.788  -5.556  33.116  1.00  0.00           H  
ATOM   3818  CA  THR B 240      12.692  -4.691  33.541  1.00  0.00           C  
ATOM   3819  HA  THR B 240      13.116  -3.701  33.361  1.00  0.00           H  
ATOM   3820  CB  THR B 240      12.483  -4.835  35.058  1.00  0.00           C  
ATOM   3821  HB  THR B 240      12.177  -5.857  35.286  1.00  0.00           H  
ATOM   3822  CG2 THR B 240      13.717  -4.475  35.883  1.00  0.00           C  
ATOM   3823 HG21 THR B 240      14.528  -5.176  35.692  1.00  0.00           H  
ATOM   3824 HG22 THR B 240      14.045  -3.464  35.636  1.00  0.00           H  
ATOM   3825 HG23 THR B 240      13.468  -4.514  36.943  1.00  0.00           H  
ATOM   3826  OG1 THR B 240      11.460  -3.959  35.468  1.00  0.00           O  
ATOM   3827  HG1 THR B 240      10.757  -4.008  34.818  1.00  0.00           H  
ATOM   3828  C   THR B 240      13.678  -5.744  33.018  1.00  0.00           C  
ATOM   3829  O   THR B 240      13.280  -6.844  32.628  1.00  0.00           O  
ATOM   3830  N   GLN B 241      14.970  -5.438  32.989  1.00  0.00           N  
ATOM   3831  H   GLN B 241      15.257  -4.489  33.219  1.00  0.00           H  
ATOM   3832  CA  GLN B 241      16.046  -6.349  32.595  1.00  0.00           C  
ATOM   3833  HA  GLN B 241      15.672  -7.374  32.611  1.00  0.00           H  
ATOM   3834  CB  GLN B 241      16.554  -6.037  31.171  1.00  0.00           C  
ATOM   3835  HB2 GLN B 241      17.090  -5.094  31.220  1.00  0.00           H  
ATOM   3836  HB3 GLN B 241      17.286  -6.793  30.886  1.00  0.00           H  
ATOM   3837  CG  GLN B 241      15.504  -5.905  30.049  1.00  0.00           C  
ATOM   3838  HG2 GLN B 241      14.527  -5.629  30.439  1.00  0.00           H  
ATOM   3839  HG3 GLN B 241      15.819  -5.103  29.384  1.00  0.00           H  
ATOM   3840  CD  GLN B 241      15.371  -7.170  29.211  1.00  0.00           C  
ATOM   3841  OE1 GLN B 241      15.913  -7.283  28.114  1.00  0.00           O  
ATOM   3842  NE2 GLN B 241      14.674  -8.172  29.704  1.00  0.00           N  
ATOM   3843 HE21 GLN B 241      14.519  -8.966  29.109  1.00  0.00           H  
ATOM   3844 HE22 GLN B 241      14.208  -8.072  30.599  1.00  0.00           H  
ATOM   3845  C   GLN B 241      17.202  -6.252  33.605  1.00  0.00           C  
ATOM   3846  O   GLN B 241      17.426  -5.205  34.215  1.00  0.00           O  
ATOM   3847  N   VAL B 242      17.946  -7.353  33.753  1.00  0.00           N  
ATOM   3848  H   VAL B 242      17.709  -8.160  33.201  1.00  0.00           H  
ATOM   3849  CA  VAL B 242      19.196  -7.407  34.531  1.00  0.00           C  
ATOM   3850  HA  VAL B 242      18.954  -7.153  35.564  1.00  0.00           H  
ATOM   3851  CB  VAL B 242      19.765  -8.844  34.523  1.00  0.00           C  
ATOM   3852  HB  VAL B 242      18.996  -9.501  34.932  1.00  0.00           H  
ATOM   3853  CG1 VAL B 242      20.110  -9.357  33.117  1.00  0.00           C  
ATOM   3854 HG11 VAL B 242      20.474 -10.382  33.179  1.00  0.00           H  
ATOM   3855 HG12 VAL B 242      20.885  -8.734  32.668  1.00  0.00           H  
ATOM   3856 HG13 VAL B 242      19.228  -9.342  32.479  1.00  0.00           H  
ATOM   3857  CG2 VAL B 242      21.007  -8.997  35.409  1.00  0.00           C  
ATOM   3858 HG21 VAL B 242      20.802  -8.615  36.409  1.00  0.00           H  
ATOM   3859 HG22 VAL B 242      21.854  -8.460  34.979  1.00  0.00           H  
ATOM   3860 HG23 VAL B 242      21.271 -10.052  35.488  1.00  0.00           H  
ATOM   3861  C   VAL B 242      20.206  -6.364  34.029  1.00  0.00           C  
ATOM   3862  O   VAL B 242      20.224  -6.046  32.840  1.00  0.00           O  
ATOM   3863  N   SER B 243      21.029  -5.839  34.941  1.00  0.00           N  
ATOM   3864  H   SER B 243      20.963  -6.172  35.888  1.00  0.00           H  
ATOM   3865  CA  SER B 243      21.942  -4.711  34.700  1.00  0.00           C  
ATOM   3866  HA  SER B 243      22.412  -4.467  35.653  1.00  0.00           H  
ATOM   3867  CB  SER B 243      23.075  -5.092  33.738  1.00  0.00           C  
ATOM   3868  HB2 SER B 243      22.664  -5.336  32.757  1.00  0.00           H  
ATOM   3869  HB3 SER B 243      23.758  -4.248  33.629  1.00  0.00           H  
ATOM   3870  OG  SER B 243      23.787  -6.210  34.243  1.00  0.00           O  
ATOM   3871  HG  SER B 243      24.327  -5.914  34.980  1.00  0.00           H  
ATOM   3872  C   SER B 243      21.193  -3.440  34.286  1.00  0.00           C  
ATOM   3873  O   SER B 243      21.384  -2.900  33.195  1.00  0.00           O  
ATOM   3874  N   ASP B 244      20.318  -2.992  35.188  1.00  0.00           N  
ATOM   3875  H   ASP B 244      20.343  -3.450  36.092  1.00  0.00           H  
ATOM   3876  CA  ASP B 244      19.783  -1.630  35.272  1.00  0.00           C  
ATOM   3877  HA  ASP B 244      18.959  -1.675  35.984  1.00  0.00           H  
ATOM   3878  CB  ASP B 244      20.828  -0.682  35.896  1.00  0.00           C  
ATOM   3879  HB2 ASP B 244      21.582  -0.453  35.139  1.00  0.00           H  
ATOM   3880  HB3 ASP B 244      20.330   0.253  36.161  1.00  0.00           H  
ATOM   3881  CG  ASP B 244      21.554  -1.220  37.147  1.00  0.00           C  
ATOM   3882  OD1 ASP B 244      21.179  -2.299  37.671  1.00  0.00           O  
ATOM   3883  OD2 ASP B 244      22.512  -0.534  37.560  1.00  0.00           O  
ATOM   3884  C   ASP B 244      19.165  -1.129  33.956  1.00  0.00           C  
ATOM   3885  O   ASP B 244      19.322   0.027  33.560  1.00  0.00           O  
ATOM   3886  N   THR B 245      18.479  -2.027  33.244  1.00  0.00           N  
ATOM   3887  H   THR B 245      18.370  -2.952  33.646  1.00  0.00           H  
ATOM   3888  CA  THR B 245      18.045  -1.838  31.855  1.00  0.00           C  
ATOM   3889  HA  THR B 245      18.265  -0.821  31.540  1.00  0.00           H  
ATOM   3890  CB  THR B 245      18.845  -2.778  30.934  1.00  0.00           C  
ATOM   3891  HB  THR B 245      18.848  -3.783  31.354  1.00  0.00           H  
ATOM   3892  CG2 THR B 245      18.337  -2.847  29.492  1.00  0.00           C  
ATOM   3893 HG21 THR B 245      17.349  -3.301  29.463  1.00  0.00           H  
ATOM   3894 HG22 THR B 245      18.291  -1.844  29.067  1.00  0.00           H  
ATOM   3895 HG23 THR B 245      19.019  -3.460  28.903  1.00  0.00           H  
ATOM   3896  OG1 THR B 245      20.172  -2.328  30.831  1.00  0.00           O  
ATOM   3897  HG1 THR B 245      20.608  -2.498  31.692  1.00  0.00           H  
ATOM   3898  C   THR B 245      16.539  -2.039  31.719  1.00  0.00           C  
ATOM   3899  O   THR B 245      15.977  -2.996  32.237  1.00  0.00           O  
ATOM   3900  N   LEU B 246      15.868  -1.157  30.985  1.00  0.00           N  
ATOM   3901  H   LEU B 246      16.392  -0.391  30.577  1.00  0.00           H  
ATOM   3902  CA  LEU B 246      14.515  -1.369  30.482  1.00  0.00           C  
ATOM   3903  HA  LEU B 246      13.997  -2.069  31.136  1.00  0.00           H  
ATOM   3904  CB  LEU B 246      13.730  -0.044  30.476  1.00  0.00           C  
ATOM   3905  HB2 LEU B 246      14.232   0.650  29.800  1.00  0.00           H  
ATOM   3906  HB3 LEU B 246      12.732  -0.235  30.076  1.00  0.00           H  
ATOM   3907  CG  LEU B 246      13.583   0.636  31.851  1.00  0.00           C  
ATOM   3908  HG  LEU B 246      14.569   0.892  32.236  1.00  0.00           H  
ATOM   3909  CD1 LEU B 246      12.785   1.927  31.681  1.00  0.00           C  
ATOM   3910 HD11 LEU B 246      12.729   2.437  32.640  1.00  0.00           H  
ATOM   3911 HD12 LEU B 246      11.773   1.707  31.338  1.00  0.00           H  
ATOM   3912 HD13 LEU B 246      13.280   2.578  30.963  1.00  0.00           H  
ATOM   3913  CD2 LEU B 246      12.861  -0.249  32.869  1.00  0.00           C  
ATOM   3914 HD21 LEU B 246      11.908  -0.592  32.465  1.00  0.00           H  
ATOM   3915 HD22 LEU B 246      13.482  -1.108  33.123  1.00  0.00           H  
ATOM   3916 HD23 LEU B 246      12.677   0.318  33.782  1.00  0.00           H  
ATOM   3917  C   LEU B 246      14.549  -1.983  29.078  1.00  0.00           C  
ATOM   3918  O   LEU B 246      15.454  -1.711  28.284  1.00  0.00           O  
ATOM   3919  N   LEU B 247      13.506  -2.745  28.753  1.00  0.00           N  
ATOM   3920  H   LEU B 247      12.832  -2.940  29.488  1.00  0.00           H  
ATOM   3921  CA  LEU B 247      13.173  -3.200  27.402  1.00  0.00           C  
ATOM   3922  HA  LEU B 247      13.865  -2.756  26.684  1.00  0.00           H  
ATOM   3923  CB  LEU B 247      13.330  -4.733  27.341  1.00  0.00           C  
ATOM   3924  HB2 LEU B 247      14.378  -4.977  27.499  1.00  0.00           H  
ATOM   3925  HB3 LEU B 247      12.755  -5.166  28.162  1.00  0.00           H  
ATOM   3926  CG  LEU B 247      12.865  -5.393  26.027  1.00  0.00           C  
ATOM   3927  HG  LEU B 247      11.842  -5.096  25.797  1.00  0.00           H  
ATOM   3928  CD1 LEU B 247      13.776  -5.015  24.859  1.00  0.00           C  
ATOM   3929 HD11 LEU B 247      13.728  -3.942  24.677  1.00  0.00           H  
ATOM   3930 HD12 LEU B 247      14.799  -5.318  25.068  1.00  0.00           H  
ATOM   3931 HD13 LEU B 247      13.438  -5.527  23.957  1.00  0.00           H  
ATOM   3932  CD2 LEU B 247      12.898  -6.914  26.178  1.00  0.00           C  
ATOM   3933 HD21 LEU B 247      13.913  -7.257  26.376  1.00  0.00           H  
ATOM   3934 HD22 LEU B 247      12.244  -7.216  26.996  1.00  0.00           H  
ATOM   3935 HD23 LEU B 247      12.536  -7.377  25.259  1.00  0.00           H  
ATOM   3936  C   LEU B 247      11.758  -2.728  27.043  1.00  0.00           C  
ATOM   3937  O   LEU B 247      10.782  -3.191  27.631  1.00  0.00           O  
ATOM   3938  N   LEU B 248      11.647  -1.815  26.082  1.00  0.00           N  
ATOM   3939  H   LEU B 248      12.495  -1.469  25.643  1.00  0.00           H  
ATOM   3940  CA  LEU B 248      10.383  -1.483  25.423  1.00  0.00           C  
ATOM   3941  HA  LEU B 248       9.560  -1.631  26.120  1.00  0.00           H  
ATOM   3942  CB  LEU B 248      10.412  -0.006  24.983  1.00  0.00           C  
ATOM   3943  HB2 LEU B 248      11.253   0.123  24.302  1.00  0.00           H  
ATOM   3944  HB3 LEU B 248       9.496   0.221  24.434  1.00  0.00           H  
ATOM   3945  CG  LEU B 248      10.560   1.001  26.143  1.00  0.00           C  
ATOM   3946  HG  LEU B 248      11.404   0.728  26.778  1.00  0.00           H  
ATOM   3947  CD1 LEU B 248      10.818   2.401  25.593  1.00  0.00           C  
ATOM   3948 HD11 LEU B 248      11.746   2.406  25.021  1.00  0.00           H  
ATOM   3949 HD12 LEU B 248       9.989   2.699  24.953  1.00  0.00           H  
ATOM   3950 HD13 LEU B 248      10.909   3.100  26.423  1.00  0.00           H  
ATOM   3951  CD2 LEU B 248       9.294   1.063  26.997  1.00  0.00           C  
ATOM   3952 HD21 LEU B 248       9.110   0.086  27.434  1.00  0.00           H  
ATOM   3953 HD22 LEU B 248       9.419   1.785  27.805  1.00  0.00           H  
ATOM   3954 HD23 LEU B 248       8.437   1.343  26.384  1.00  0.00           H  
ATOM   3955  C   LEU B 248      10.164  -2.429  24.233  1.00  0.00           C  
ATOM   3956  O   LEU B 248      11.138  -2.802  23.576  1.00  0.00           O  
ATOM   3957  N   THR B 249       8.916  -2.794  23.926  1.00  0.00           N  
ATOM   3958  H   THR B 249       8.163  -2.532  24.556  1.00  0.00           H  
ATOM   3959  CA  THR B 249       8.559  -3.554  22.710  1.00  0.00           C  
ATOM   3960  HA  THR B 249       9.169  -3.170  21.898  1.00  0.00           H  
ATOM   3961  CB  THR B 249       8.912  -5.041  22.878  1.00  0.00           C  
ATOM   3962  HB  THR B 249       9.969  -5.126  23.130  1.00  0.00           H  
ATOM   3963  CG2 THR B 249       8.092  -5.745  23.961  1.00  0.00           C  
ATOM   3964 HG21 THR B 249       7.035  -5.725  23.700  1.00  0.00           H  
ATOM   3965 HG22 THR B 249       8.419  -6.783  24.032  1.00  0.00           H  
ATOM   3966 HG23 THR B 249       8.243  -5.257  24.924  1.00  0.00           H  
ATOM   3967  OG1 THR B 249       8.679  -5.744  21.682  1.00  0.00           O  
ATOM   3968  HG1 THR B 249       9.093  -5.277  20.934  1.00  0.00           H  
ATOM   3969  C   THR B 249       7.098  -3.345  22.284  1.00  0.00           C  
ATOM   3970  O   THR B 249       6.275  -2.916  23.091  1.00  0.00           O  
ATOM   3971  N   TRP B 250       6.775  -3.576  21.010  1.00  0.00           N  
ATOM   3972  H   TRP B 250       7.482  -3.993  20.408  1.00  0.00           H  
ATOM   3973  CA  TRP B 250       5.469  -3.311  20.385  1.00  0.00           C  
ATOM   3974  HA  TRP B 250       4.675  -3.474  21.117  1.00  0.00           H  
ATOM   3975  CB  TRP B 250       5.421  -1.839  19.930  1.00  0.00           C  
ATOM   3976  HB2 TRP B 250       4.479  -1.641  19.422  1.00  0.00           H  
ATOM   3977  HB3 TRP B 250       5.431  -1.213  20.821  1.00  0.00           H  
ATOM   3978  CG  TRP B 250       6.546  -1.387  19.047  1.00  0.00           C  
ATOM   3979  CD1 TRP B 250       6.548  -1.405  17.694  1.00  0.00           C  
ATOM   3980  HD1 TRP B 250       5.725  -1.745  17.075  1.00  0.00           H  
ATOM   3981  NE1 TRP B 250       7.776  -0.980  17.227  1.00  0.00           N  
ATOM   3982  HE1 TRP B 250       8.012  -0.918  16.242  1.00  0.00           H  
ATOM   3983  CE2 TRP B 250       8.641  -0.693  18.260  1.00  0.00           C  
ATOM   3984  CZ2 TRP B 250       9.981  -0.282  18.303  1.00  0.00           C  
ATOM   3985  HZ2 TRP B 250      10.548  -0.177  17.392  1.00  0.00           H  
ATOM   3986  CH2 TRP B 250      10.583  -0.040  19.547  1.00  0.00           C  
ATOM   3987  HH2 TRP B 250      11.621   0.255  19.595  1.00  0.00           H  
ATOM   3988  CZ3 TRP B 250       9.840  -0.200  20.728  1.00  0.00           C  
ATOM   3989  HZ3 TRP B 250      10.313  -0.021  21.682  1.00  0.00           H  
ATOM   3990  CE3 TRP B 250       8.500  -0.626  20.674  1.00  0.00           C  
ATOM   3991  HE3 TRP B 250       7.945  -0.763  21.586  1.00  0.00           H  
ATOM   3992  CD2 TRP B 250       7.869  -0.901  19.440  1.00  0.00           C  
ATOM   3993  C   TRP B 250       5.216  -4.283  19.218  1.00  0.00           C  
ATOM   3994  O   TRP B 250       6.041  -5.143  18.928  1.00  0.00           O  
ATOM   3995  N   SER B 251       4.063  -4.169  18.551  1.00  0.00           N  
ATOM   3996  H   SER B 251       3.414  -3.448  18.847  1.00  0.00           H  
ATOM   3997  CA  SER B 251       3.737  -4.957  17.350  1.00  0.00           C  
ATOM   3998  HA  SER B 251       4.440  -5.788  17.275  1.00  0.00           H  
ATOM   3999  CB  SER B 251       2.348  -5.579  17.490  1.00  0.00           C  
ATOM   4000  HB2 SER B 251       2.281  -6.107  18.443  1.00  0.00           H  
ATOM   4001  HB3 SER B 251       1.593  -4.791  17.464  1.00  0.00           H  
ATOM   4002  OG  SER B 251       2.122  -6.492  16.434  1.00  0.00           O  
ATOM   4003  HG  SER B 251       1.200  -6.766  16.446  1.00  0.00           H  
ATOM   4004  C   SER B 251       3.853  -4.152  16.046  1.00  0.00           C  
ATOM   4005  O   SER B 251       3.632  -2.936  16.030  1.00  0.00           O  
ATOM   4006  N   ASN B 252       4.157  -4.842  14.941  1.00  0.00           N  
ATOM   4007  H   ASN B 252       4.216  -5.845  15.032  1.00  0.00           H  
ATOM   4008  CA  ASN B 252       4.125  -4.290  13.582  1.00  0.00           C  
ATOM   4009  HA  ASN B 252       4.632  -3.325  13.599  1.00  0.00           H  
ATOM   4010  CB  ASN B 252       4.927  -5.222  12.649  1.00  0.00           C  
ATOM   4011  HB2 ASN B 252       5.889  -5.433  13.117  1.00  0.00           H  
ATOM   4012  HB3 ASN B 252       4.391  -6.161  12.516  1.00  0.00           H  
ATOM   4013  CG  ASN B 252       5.193  -4.629  11.270  1.00  0.00           C  
ATOM   4014  OD1 ASN B 252       4.395  -3.899  10.702  1.00  0.00           O  
ATOM   4015  ND2 ASN B 252       6.335  -4.926  10.693  1.00  0.00           N  
ATOM   4016 HD21 ASN B 252       6.515  -4.528   9.785  1.00  0.00           H  
ATOM   4017 HD22 ASN B 252       6.960  -5.599  11.098  1.00  0.00           H  
ATOM   4018  C   ASN B 252       2.654  -4.124  13.116  1.00  0.00           C  
ATOM   4019  O   ASN B 252       1.912  -5.108  13.113  1.00  0.00           O  
ATOM   4020  N   PRO B 253       2.196  -2.915  12.734  1.00  0.00           N  
ATOM   4021  CD  PRO B 253       2.957  -1.675  12.777  1.00  0.00           C  
ATOM   4022  HD2 PRO B 253       3.841  -1.732  12.145  1.00  0.00           H  
ATOM   4023  HD3 PRO B 253       3.249  -1.461  13.807  1.00  0.00           H  
ATOM   4024  CG  PRO B 253       2.020  -0.582  12.279  1.00  0.00           C  
ATOM   4025  HG2 PRO B 253       2.125  -0.464  11.201  1.00  0.00           H  
ATOM   4026  HG3 PRO B 253       2.214   0.358  12.795  1.00  0.00           H  
ATOM   4027  CB  PRO B 253       0.637  -1.137  12.609  1.00  0.00           C  
ATOM   4028  HB2 PRO B 253      -0.142  -0.697  11.988  1.00  0.00           H  
ATOM   4029  HB3 PRO B 253       0.420  -0.961  13.660  1.00  0.00           H  
ATOM   4030  CA  PRO B 253       0.791  -2.644  12.404  1.00  0.00           C  
ATOM   4031  HA  PRO B 253       0.157  -3.153  13.130  1.00  0.00           H  
ATOM   4032  C   PRO B 253       0.323  -3.129  11.013  1.00  0.00           C  
ATOM   4033  O   PRO B 253      -0.787  -2.796  10.587  1.00  0.00           O  
ATOM   4034  N   TYR B 254       1.135  -3.930  10.318  1.00  0.00           N  
ATOM   4035  H   TYR B 254       2.014  -4.196  10.742  1.00  0.00           H  
ATOM   4036  CA  TYR B 254       0.816  -4.561   9.034  1.00  0.00           C  
ATOM   4037  HA  TYR B 254      -0.201  -4.291   8.752  1.00  0.00           H  
ATOM   4038  CB  TYR B 254       1.766  -4.031   7.953  1.00  0.00           C  
ATOM   4039  HB2 TYR B 254       2.799  -4.166   8.275  1.00  0.00           H  
ATOM   4040  HB3 TYR B 254       1.628  -4.614   7.043  1.00  0.00           H  
ATOM   4041  CG  TYR B 254       1.528  -2.573   7.632  1.00  0.00           C  
ATOM   4042  CD1 TYR B 254       0.628  -2.225   6.609  1.00  0.00           C  
ATOM   4043  HD1 TYR B 254       0.144  -2.991   6.024  1.00  0.00           H  
ATOM   4044  CE1 TYR B 254       0.341  -0.872   6.359  1.00  0.00           C  
ATOM   4045  HE1 TYR B 254      -0.332  -0.591   5.565  1.00  0.00           H  
ATOM   4046  CZ  TYR B 254       0.929   0.127   7.154  1.00  0.00           C  
ATOM   4047  OH  TYR B 254       0.594   1.420   6.945  1.00  0.00           O  
ATOM   4048  HH  TYR B 254       0.062   1.499   6.127  1.00  0.00           H  
ATOM   4049  CE2 TYR B 254       1.839  -0.216   8.177  1.00  0.00           C  
ATOM   4050  HE2 TYR B 254       2.288   0.556   8.781  1.00  0.00           H  
ATOM   4051  CD2 TYR B 254       2.153  -1.570   8.400  1.00  0.00           C  
ATOM   4052  HD2 TYR B 254       2.849  -1.847   9.180  1.00  0.00           H  
ATOM   4053  C   TYR B 254       0.906  -6.093   9.127  1.00  0.00           C  
ATOM   4054  O   TYR B 254       1.741  -6.606   9.873  1.00  0.00           O  
ATOM   4055  N   PRO B 255       0.083  -6.848   8.376  1.00  0.00           N  
ATOM   4056  CD  PRO B 255      -1.000  -6.394   7.516  1.00  0.00           C  
ATOM   4057  HD2 PRO B 255      -0.691  -5.571   6.870  1.00  0.00           H  
ATOM   4058  HD3 PRO B 255      -1.840  -6.090   8.141  1.00  0.00           H  
ATOM   4059  CG  PRO B 255      -1.395  -7.607   6.670  1.00  0.00           C  
ATOM   4060  HG2 PRO B 255      -0.807  -7.624   5.751  1.00  0.00           H  
ATOM   4061  HG3 PRO B 255      -2.462  -7.610   6.443  1.00  0.00           H  
ATOM   4062  CB  PRO B 255      -1.000  -8.792   7.552  1.00  0.00           C  
ATOM   4063  HB2 PRO B 255      -0.821  -9.694   6.966  1.00  0.00           H  
ATOM   4064  HB3 PRO B 255      -1.779  -8.970   8.295  1.00  0.00           H  
ATOM   4065  CA  PRO B 255       0.264  -8.292   8.252  1.00  0.00           C  
ATOM   4066  HA  PRO B 255       0.325  -8.727   9.246  1.00  0.00           H  
ATOM   4067  C   PRO B 255       1.545  -8.614   7.451  1.00  0.00           C  
ATOM   4068  O   PRO B 255       1.934  -7.798   6.607  1.00  0.00           O  
ATOM   4069  N   PRO B 256       2.179  -9.791   7.646  1.00  0.00           N  
ATOM   4070  CD  PRO B 256       1.830 -10.817   8.619  1.00  0.00           C  
ATOM   4071  HD2 PRO B 256       1.045 -11.454   8.203  1.00  0.00           H  
ATOM   4072  HD3 PRO B 256       1.514 -10.393   9.572  1.00  0.00           H  
ATOM   4073  CG  PRO B 256       3.105 -11.628   8.827  1.00  0.00           C  
ATOM   4074  HG2 PRO B 256       2.888 -12.652   9.130  1.00  0.00           H  
ATOM   4075  HG3 PRO B 256       3.740 -11.132   9.562  1.00  0.00           H  
ATOM   4076  CB  PRO B 256       3.766 -11.570   7.455  1.00  0.00           C  
ATOM   4077  HB2 PRO B 256       3.313 -12.323   6.806  1.00  0.00           H  
ATOM   4078  HB3 PRO B 256       4.844 -11.718   7.515  1.00  0.00           H  
ATOM   4079  CA  PRO B 256       3.420 -10.166   6.952  1.00  0.00           C  
ATOM   4080  HA  PRO B 256       4.202  -9.477   7.256  1.00  0.00           H  
ATOM   4081  C   PRO B 256       3.322 -10.156   5.422  1.00  0.00           C  
ATOM   4082  O   PRO B 256       4.312  -9.909   4.736  1.00  0.00           O  
ATOM   4083  N   ASP B 257       2.121 -10.403   4.899  1.00  0.00           N  
ATOM   4084  H   ASP B 257       1.381 -10.709   5.531  1.00  0.00           H  
ATOM   4085  CA  ASP B 257       1.770 -10.388   3.480  1.00  0.00           C  
ATOM   4086  HA  ASP B 257       2.431 -11.074   2.951  1.00  0.00           H  
ATOM   4087  CB  ASP B 257       0.320 -10.888   3.332  1.00  0.00           C  
ATOM   4088  HB2 ASP B 257      -0.361 -10.061   3.554  1.00  0.00           H  
ATOM   4089  HB3 ASP B 257       0.150 -11.187   2.296  1.00  0.00           H  
ATOM   4090  CG  ASP B 257      -0.035 -12.051   4.265  1.00  0.00           C  
ATOM   4091  OD1 ASP B 257      -0.032 -13.199   3.774  1.00  0.00           O  
ATOM   4092  OD2 ASP B 257      -0.285 -11.762   5.460  1.00  0.00           O  
ATOM   4093  C   ASP B 257       1.889  -9.003   2.821  1.00  0.00           C  
ATOM   4094  O   ASP B 257       2.052  -8.915   1.601  1.00  0.00           O  
ATOM   4095  N   ASN B 258       1.777  -7.919   3.598  1.00  0.00           N  
ATOM   4096  H   ASN B 258       1.748  -8.052   4.604  1.00  0.00           H  
ATOM   4097  CA  ASN B 258       1.859  -6.562   3.078  1.00  0.00           C  
ATOM   4098  HA  ASN B 258       1.226  -6.505   2.189  1.00  0.00           H  
ATOM   4099  CB  ASN B 258       1.312  -5.581   4.125  1.00  0.00           C  
ATOM   4100  HB2 ASN B 258       0.317  -5.896   4.438  1.00  0.00           H  
ATOM   4101  HB3 ASN B 258       1.975  -5.584   4.989  1.00  0.00           H  
ATOM   4102  CG  ASN B 258       1.252  -4.173   3.572  1.00  0.00           C  
ATOM   4103  OD1 ASN B 258       2.259  -3.536   3.339  1.00  0.00           O  
ATOM   4104  ND2 ASN B 258       0.077  -3.679   3.276  1.00  0.00           N  
ATOM   4105 HD21 ASN B 258       0.044  -2.736   2.887  1.00  0.00           H  
ATOM   4106 HD22 ASN B 258      -0.757  -4.222   3.392  1.00  0.00           H  
ATOM   4107  C   ASN B 258       3.295  -6.211   2.652  1.00  0.00           C  
ATOM   4108  O   ASN B 258       4.262  -6.426   3.375  1.00  0.00           O  
ATOM   4109  N   TYR B 259       3.446  -5.599   1.482  1.00  0.00           N  
ATOM   4110  H   TYR B 259       2.623  -5.411   0.930  1.00  0.00           H  
ATOM   4111  CA  TYR B 259       4.753  -5.337   0.876  1.00  0.00           C  
ATOM   4112  HA  TYR B 259       5.347  -6.245   0.960  1.00  0.00           H  
ATOM   4113  CB  TYR B 259       4.511  -5.068  -0.618  1.00  0.00           C  
ATOM   4114  HB2 TYR B 259       3.924  -4.152  -0.713  1.00  0.00           H  
ATOM   4115  HB3 TYR B 259       5.467  -4.887  -1.107  1.00  0.00           H  
ATOM   4116  CG  TYR B 259       3.787  -6.195  -1.367  1.00  0.00           C  
ATOM   4117  CD1 TYR B 259       3.779  -7.531  -0.890  1.00  0.00           C  
ATOM   4118  HD1 TYR B 259       4.261  -7.804   0.037  1.00  0.00           H  
ATOM   4119  CE1 TYR B 259       3.092  -8.539  -1.587  1.00  0.00           C  
ATOM   4120  HE1 TYR B 259       3.055  -9.543  -1.188  1.00  0.00           H  
ATOM   4121  CZ  TYR B 259       2.421  -8.234  -2.787  1.00  0.00           C  
ATOM   4122  OH  TYR B 259       1.773  -9.217  -3.462  1.00  0.00           O  
ATOM   4123  HH  TYR B 259       2.049 -10.099  -3.165  1.00  0.00           H  
ATOM   4124  CE2 TYR B 259       2.428  -6.911  -3.272  1.00  0.00           C  
ATOM   4125  HE2 TYR B 259       1.918  -6.687  -4.197  1.00  0.00           H  
ATOM   4126  CD2 TYR B 259       3.094  -5.895  -2.555  1.00  0.00           C  
ATOM   4127  HD2 TYR B 259       3.068  -4.877  -2.921  1.00  0.00           H  
ATOM   4128  C   TYR B 259       5.592  -4.263   1.599  1.00  0.00           C  
ATOM   4129  O   TYR B 259       6.813  -4.248   1.436  1.00  0.00           O  
ATOM   4130  N   LEU B 260       4.968  -3.450   2.459  1.00  0.00           N  
ATOM   4131  H   LEU B 260       3.958  -3.539   2.531  1.00  0.00           H  
ATOM   4132  CA  LEU B 260       5.581  -2.476   3.378  1.00  0.00           C  
ATOM   4133  HA  LEU B 260       6.408  -1.991   2.860  1.00  0.00           H  
ATOM   4134  CB  LEU B 260       4.493  -1.428   3.704  1.00  0.00           C  
ATOM   4135  HB2 LEU B 260       3.902  -1.236   2.806  1.00  0.00           H  
ATOM   4136  HB3 LEU B 260       3.820  -1.850   4.451  1.00  0.00           H  
ATOM   4137  CG  LEU B 260       4.992  -0.072   4.231  1.00  0.00           C  
ATOM   4138  HG  LEU B 260       5.612  -0.214   5.113  1.00  0.00           H  
ATOM   4139  CD1 LEU B 260       5.792   0.659   3.153  1.00  0.00           C  
ATOM   4140 HD11 LEU B 260       5.269   0.609   2.197  1.00  0.00           H  
ATOM   4141 HD12 LEU B 260       5.906   1.707   3.419  1.00  0.00           H  
ATOM   4142 HD13 LEU B 260       6.779   0.208   3.061  1.00  0.00           H  
ATOM   4143  CD2 LEU B 260       3.790   0.798   4.611  1.00  0.00           C  
ATOM   4144 HD21 LEU B 260       4.132   1.753   5.008  1.00  0.00           H  
ATOM   4145 HD22 LEU B 260       3.165   0.974   3.736  1.00  0.00           H  
ATOM   4146 HD23 LEU B 260       3.204   0.293   5.379  1.00  0.00           H  
ATOM   4147  C   LEU B 260       6.131  -3.103   4.685  1.00  0.00           C  
ATOM   4148  O   LEU B 260       7.005  -2.526   5.332  1.00  0.00           O  
ATOM   4149  N   TYR B 261       5.669  -4.303   5.061  1.00  0.00           N  
ATOM   4150  H   TYR B 261       4.995  -4.761   4.455  1.00  0.00           H  
ATOM   4151  CA  TYR B 261       5.987  -4.980   6.334  1.00  0.00           C  
ATOM   4152  HA  TYR B 261       5.603  -4.384   7.164  1.00  0.00           H  
ATOM   4153  CB  TYR B 261       5.261  -6.336   6.342  1.00  0.00           C  
ATOM   4154  HB2 TYR B 261       4.189  -6.161   6.239  1.00  0.00           H  
ATOM   4155  HB3 TYR B 261       5.577  -6.914   5.474  1.00  0.00           H  
ATOM   4156  CG  TYR B 261       5.492  -7.193   7.570  1.00  0.00           C  
ATOM   4157  CD1 TYR B 261       6.476  -8.200   7.556  1.00  0.00           C  
ATOM   4158  HD1 TYR B 261       7.075  -8.348   6.672  1.00  0.00           H  
ATOM   4159  CE1 TYR B 261       6.641  -9.039   8.677  1.00  0.00           C  
ATOM   4160  HE1 TYR B 261       7.387  -9.818   8.680  1.00  0.00           H  
ATOM   4161  CZ  TYR B 261       5.804  -8.885   9.802  1.00  0.00           C  
ATOM   4162  OH  TYR B 261       5.937  -9.717  10.867  1.00  0.00           O  
ATOM   4163  HH  TYR B 261       5.319  -9.503  11.568  1.00  0.00           H  
ATOM   4164  CE2 TYR B 261       4.816  -7.878   9.812  1.00  0.00           C  
ATOM   4165  HE2 TYR B 261       4.151  -7.764  10.654  1.00  0.00           H  
ATOM   4166  CD2 TYR B 261       4.676  -7.027   8.702  1.00  0.00           C  
ATOM   4167  HD2 TYR B 261       3.918  -6.260   8.710  1.00  0.00           H  
ATOM   4168  C   TYR B 261       7.495  -5.182   6.572  1.00  0.00           C  
ATOM   4169  O   TYR B 261       7.983  -5.039   7.691  1.00  0.00           O  
ATOM   4170  N   ASN B 262       8.247  -5.471   5.501  1.00  0.00           N  
ATOM   4171  H   ASN B 262       7.767  -5.529   4.615  1.00  0.00           H  
ATOM   4172  CA  ASN B 262       9.707  -5.664   5.532  1.00  0.00           C  
ATOM   4173  HA  ASN B 262       9.961  -6.298   6.384  1.00  0.00           H  
ATOM   4174  CB  ASN B 262      10.178  -6.341   4.227  1.00  0.00           C  
ATOM   4175  HB2 ASN B 262      10.055  -5.634   3.406  1.00  0.00           H  
ATOM   4176  HB3 ASN B 262      11.244  -6.555   4.324  1.00  0.00           H  
ATOM   4177  CG  ASN B 262       9.509  -7.640   3.825  1.00  0.00           C  
ATOM   4178  OD1 ASN B 262       9.367  -7.904   2.638  1.00  0.00           O  
ATOM   4179  ND2 ASN B 262       9.101  -8.479   4.750  1.00  0.00           N  
ATOM   4180 HD21 ASN B 262       8.606  -9.301   4.445  1.00  0.00           H  
ATOM   4181 HD22 ASN B 262       9.246  -8.280   5.726  1.00  0.00           H  
ATOM   4182  C   ASN B 262      10.523  -4.365   5.700  1.00  0.00           C  
ATOM   4183  O   ASN B 262      11.743  -4.439   5.817  1.00  0.00           O  
ATOM   4184  N   HIE B 263       9.881  -3.196   5.633  1.00  0.00           N  
ATOM   4185  H   HIE B 263       8.868  -3.204   5.576  1.00  0.00           H  
ATOM   4186  CA  HIE B 263      10.537  -1.891   5.456  1.00  0.00           C  
ATOM   4187  HA  HIE B 263      11.619  -2.014   5.513  1.00  0.00           H  
ATOM   4188  CB  HIE B 263      10.198  -1.362   4.054  1.00  0.00           C  
ATOM   4189  HB2 HIE B 263       9.117  -1.258   3.956  1.00  0.00           H  
ATOM   4190  HB3 HIE B 263      10.633  -0.369   3.946  1.00  0.00           H  
ATOM   4191  CG  HIE B 263      10.721  -2.213   2.922  1.00  0.00           C  
ATOM   4192  ND1 HIE B 263      12.058  -2.277   2.522  1.00  0.00           N  
ATOM   4193  CE1 HIE B 263      12.078  -3.005   1.398  1.00  0.00           C  
ATOM   4194  HE1 HIE B 263      12.966  -3.203   0.814  1.00  0.00           H  
ATOM   4195  NE2 HIE B 263      10.834  -3.391   1.067  1.00  0.00           N  
ATOM   4196  HE2 HIE B 263      10.583  -3.865   0.211  1.00  0.00           H  
ATOM   4197  CD2 HIE B 263       9.963  -2.900   2.015  1.00  0.00           C  
ATOM   4198  HD2 HIE B 263       8.883  -2.963   2.006  1.00  0.00           H  
ATOM   4199  C   HIE B 263      10.179  -0.862   6.538  1.00  0.00           C  
ATOM   4200  O   HIE B 263      10.624   0.283   6.464  1.00  0.00           O  
ATOM   4201  N   LEU B 264       9.376  -1.258   7.531  1.00  0.00           N  
ATOM   4202  H   LEU B 264       9.093  -2.225   7.557  1.00  0.00           H  
ATOM   4203  CA  LEU B 264       8.938  -0.398   8.626  1.00  0.00           C  
ATOM   4204  HA  LEU B 264       8.730   0.587   8.203  1.00  0.00           H  
ATOM   4205  CB  LEU B 264       7.637  -0.974   9.226  1.00  0.00           C  
ATOM   4206  HB2 LEU B 264       7.248  -1.784   8.604  1.00  0.00           H  
ATOM   4207  HB3 LEU B 264       7.863  -1.401  10.204  1.00  0.00           H  
ATOM   4208  CG  LEU B 264       6.543   0.095   9.374  1.00  0.00           C  
ATOM   4209  HG  LEU B 264       7.000   1.029   9.698  1.00  0.00           H  
ATOM   4210  CD1 LEU B 264       5.781   0.339   8.071  1.00  0.00           C  
ATOM   4211 HD11 LEU B 264       5.239  -0.560   7.772  1.00  0.00           H  
ATOM   4212 HD12 LEU B 264       5.075   1.158   8.201  1.00  0.00           H  
ATOM   4213 HD13 LEU B 264       6.478   0.603   7.281  1.00  0.00           H  
ATOM   4214  CD2 LEU B 264       5.524  -0.347  10.421  1.00  0.00           C  
ATOM   4215 HD21 LEU B 264       4.739   0.400  10.521  1.00  0.00           H  
ATOM   4216 HD22 LEU B 264       6.025  -0.470  11.379  1.00  0.00           H  
ATOM   4217 HD23 LEU B 264       5.084  -1.300  10.124  1.00  0.00           H  
ATOM   4218  C   LEU B 264      10.049  -0.240   9.684  1.00  0.00           C  
ATOM   4219  O   LEU B 264      10.574  -1.227  10.195  1.00  0.00           O  
ATOM   4220  N   THR B 265      10.357   1.005  10.046  1.00  0.00           N  
ATOM   4221  H   THR B 265       9.884   1.764   9.564  1.00  0.00           H  
ATOM   4222  CA  THR B 265      11.325   1.392  11.091  1.00  0.00           C  
ATOM   4223  HA  THR B 265      11.539   0.516  11.707  1.00  0.00           H  
ATOM   4224  CB  THR B 265      12.683   1.848  10.502  1.00  0.00           C  
ATOM   4225  HB  THR B 265      13.351   0.985  10.494  1.00  0.00           H  
ATOM   4226  CG2 THR B 265      12.615   2.384   9.069  1.00  0.00           C  
ATOM   4227 HG21 THR B 265      12.388   1.569   8.381  1.00  0.00           H  
ATOM   4228 HG22 THR B 265      11.840   3.143   8.991  1.00  0.00           H  
ATOM   4229 HG23 THR B 265      13.578   2.811   8.790  1.00  0.00           H  
ATOM   4230  OG1 THR B 265      13.298   2.867  11.260  1.00  0.00           O  
ATOM   4231  HG1 THR B 265      13.734   2.472  12.034  1.00  0.00           H  
ATOM   4232  C   THR B 265      10.668   2.421  12.016  1.00  0.00           C  
ATOM   4233  O   THR B 265       9.712   3.101  11.624  1.00  0.00           O  
ATOM   4234  N   TYR B 266      11.117   2.491  13.274  1.00  0.00           N  
ATOM   4235  H   TYR B 266      11.979   2.017  13.513  1.00  0.00           H  
ATOM   4236  CA  TYR B 266      10.357   3.129  14.351  1.00  0.00           C  
ATOM   4237  HA  TYR B 266       9.441   3.537  13.929  1.00  0.00           H  
ATOM   4238  CB  TYR B 266       9.928   2.079  15.392  1.00  0.00           C  
ATOM   4239  HB2 TYR B 266      10.796   1.759  15.964  1.00  0.00           H  
ATOM   4240  HB3 TYR B 266       9.246   2.551  16.098  1.00  0.00           H  
ATOM   4241  CG  TYR B 266       9.250   0.849  14.818  1.00  0.00           C  
ATOM   4242  CD1 TYR B 266       7.873   0.880  14.522  1.00  0.00           C  
ATOM   4243  HD1 TYR B 266       7.309   1.785  14.704  1.00  0.00           H  
ATOM   4244  CE1 TYR B 266       7.242  -0.258  13.982  1.00  0.00           C  
ATOM   4245  HE1 TYR B 266       6.189  -0.244  13.748  1.00  0.00           H  
ATOM   4246  CZ  TYR B 266       7.993  -1.428  13.726  1.00  0.00           C  
ATOM   4247  OH  TYR B 266       7.386  -2.523  13.206  1.00  0.00           O  
ATOM   4248  HH  TYR B 266       8.044  -3.157  12.904  1.00  0.00           H  
ATOM   4249  CE2 TYR B 266       9.368  -1.460  14.037  1.00  0.00           C  
ATOM   4250  HE2 TYR B 266       9.952  -2.351  13.850  1.00  0.00           H  
ATOM   4251  CD2 TYR B 266       9.995  -0.323  14.580  1.00  0.00           C  
ATOM   4252  HD2 TYR B 266      11.056  -0.357  14.802  1.00  0.00           H  
ATOM   4253  C   TYR B 266      11.092   4.301  15.010  1.00  0.00           C  
ATOM   4254  O   TYR B 266      12.319   4.364  15.033  1.00  0.00           O  
ATOM   4255  N   ALA B 267      10.317   5.195  15.625  1.00  0.00           N  
ATOM   4256  H   ALA B 267       9.312   5.085  15.539  1.00  0.00           H  
ATOM   4257  CA  ALA B 267      10.810   6.165  16.594  1.00  0.00           C  
ATOM   4258  HA  ALA B 267      11.831   5.897  16.875  1.00  0.00           H  
ATOM   4259  CB  ALA B 267      10.851   7.563  15.969  1.00  0.00           C  
ATOM   4260  HB1 ALA B 267      11.211   8.277  16.709  1.00  0.00           H  
ATOM   4261  HB2 ALA B 267      11.538   7.558  15.122  1.00  0.00           H  
ATOM   4262  HB3 ALA B 267       9.856   7.850  15.630  1.00  0.00           H  
ATOM   4263  C   ALA B 267       9.943   6.120  17.857  1.00  0.00           C  
ATOM   4264  O   ALA B 267       8.711   6.132  17.779  1.00  0.00           O  
ATOM   4265  N   VAL B 268      10.592   6.086  19.018  1.00  0.00           N  
ATOM   4266  H   VAL B 268      11.607   6.144  18.978  1.00  0.00           H  
ATOM   4267  CA  VAL B 268       9.970   6.071  20.349  1.00  0.00           C  
ATOM   4268  HA  VAL B 268       8.915   5.829  20.248  1.00  0.00           H  
ATOM   4269  CB  VAL B 268      10.610   4.980  21.237  1.00  0.00           C  
ATOM   4270  HB  VAL B 268      11.672   5.201  21.342  1.00  0.00           H  
ATOM   4271  CG1 VAL B 268       9.998   4.912  22.641  1.00  0.00           C  
ATOM   4272 HG11 VAL B 268      10.124   5.860  23.157  1.00  0.00           H  
ATOM   4273 HG12 VAL B 268       8.937   4.667  22.581  1.00  0.00           H  
ATOM   4274 HG13 VAL B 268      10.511   4.145  23.220  1.00  0.00           H  
ATOM   4275  CG2 VAL B 268      10.471   3.577  20.629  1.00  0.00           C  
ATOM   4276 HG21 VAL B 268       9.421   3.307  20.536  1.00  0.00           H  
ATOM   4277 HG22 VAL B 268      10.940   3.536  19.646  1.00  0.00           H  
ATOM   4278 HG23 VAL B 268      10.967   2.844  21.267  1.00  0.00           H  
ATOM   4279  C   VAL B 268      10.083   7.462  20.982  1.00  0.00           C  
ATOM   4280  O   VAL B 268      11.127   8.104  20.898  1.00  0.00           O  
ATOM   4281  N   ASN B 269       9.020   7.930  21.635  1.00  0.00           N  
ATOM   4282  H   ASN B 269       8.212   7.315  21.694  1.00  0.00           H  
ATOM   4283  CA  ASN B 269       8.988   9.130  22.472  1.00  0.00           C  
ATOM   4284  HA  ASN B 269       9.955   9.632  22.429  1.00  0.00           H  
ATOM   4285  CB  ASN B 269       7.913  10.085  21.912  1.00  0.00           C  
ATOM   4286  HB2 ASN B 269       8.271  10.468  20.963  1.00  0.00           H  
ATOM   4287  HB3 ASN B 269       6.997   9.524  21.737  1.00  0.00           H  
ATOM   4288  CG  ASN B 269       7.559  11.291  22.769  1.00  0.00           C  
ATOM   4289  OD1 ASN B 269       6.405  11.692  22.850  1.00  0.00           O  
ATOM   4290  ND2 ASN B 269       8.510  11.911  23.423  1.00  0.00           N  
ATOM   4291 HD21 ASN B 269       8.261  12.696  24.008  1.00  0.00           H  
ATOM   4292 HD22 ASN B 269       9.482  11.622  23.390  1.00  0.00           H  
ATOM   4293  C   ASN B 269       8.729   8.713  23.926  1.00  0.00           C  
ATOM   4294  O   ASN B 269       7.793   7.958  24.189  1.00  0.00           O  
ATOM   4295  N   ILE B 270       9.538   9.224  24.854  1.00  0.00           N  
ATOM   4296  H   ILE B 270      10.238   9.900  24.563  1.00  0.00           H  
ATOM   4297  CA  ILE B 270       9.478   8.959  26.297  1.00  0.00           C  
ATOM   4298  HA  ILE B 270       8.598   8.359  26.522  1.00  0.00           H  
ATOM   4299  CB  ILE B 270      10.736   8.182  26.751  1.00  0.00           C  
ATOM   4300  HB  ILE B 270      11.615   8.755  26.450  1.00  0.00           H  
ATOM   4301  CG2 ILE B 270      10.811   8.009  28.281  1.00  0.00           C  
ATOM   4302 HG21 ILE B 270      10.851   8.978  28.778  1.00  0.00           H  
ATOM   4303 HG22 ILE B 270       9.944   7.455  28.643  1.00  0.00           H  
ATOM   4304 HG23 ILE B 270      11.719   7.477  28.564  1.00  0.00           H  
ATOM   4305  CG1 ILE B 270      10.770   6.833  26.004  1.00  0.00           C  
ATOM   4306 HG12 ILE B 270       9.806   6.338  26.103  1.00  0.00           H  
ATOM   4307 HG13 ILE B 270      10.943   7.029  24.947  1.00  0.00           H  
ATOM   4308  CD1 ILE B 270      11.856   5.861  26.453  1.00  0.00           C  
ATOM   4309 HD11 ILE B 270      12.811   6.377  26.534  1.00  0.00           H  
ATOM   4310 HD12 ILE B 270      11.597   5.419  27.416  1.00  0.00           H  
ATOM   4311 HD13 ILE B 270      11.936   5.072  25.708  1.00  0.00           H  
ATOM   4312  C   ILE B 270       9.342  10.290  27.028  1.00  0.00           C  
ATOM   4313  O   ILE B 270       9.943  11.278  26.601  1.00  0.00           O  
ATOM   4314  N   TRP B 271       8.585  10.320  28.123  1.00  0.00           N  
ATOM   4315  H   TRP B 271       8.128   9.466  28.434  1.00  0.00           H  
ATOM   4316  CA  TRP B 271       8.443  11.505  28.970  1.00  0.00           C  
ATOM   4317  HA  TRP B 271       9.413  11.996  29.026  1.00  0.00           H  
ATOM   4318  CB  TRP B 271       7.450  12.499  28.343  1.00  0.00           C  
ATOM   4319  HB2 TRP B 271       7.627  13.468  28.813  1.00  0.00           H  
ATOM   4320  HB3 TRP B 271       7.690  12.613  27.287  1.00  0.00           H  
ATOM   4321  CG  TRP B 271       5.980  12.205  28.453  1.00  0.00           C  
ATOM   4322  CD1 TRP B 271       5.123  12.906  29.229  1.00  0.00           C  
ATOM   4323  HD1 TRP B 271       5.405  13.737  29.869  1.00  0.00           H  
ATOM   4324  NE1 TRP B 271       3.848  12.399  29.114  1.00  0.00           N  
ATOM   4325  HE1 TRP B 271       3.079  12.757  29.669  1.00  0.00           H  
ATOM   4326  CE2 TRP B 271       3.800  11.373  28.197  1.00  0.00           C  
ATOM   4327  CZ2 TRP B 271       2.750  10.591  27.694  1.00  0.00           C  
ATOM   4328  HZ2 TRP B 271       1.738  10.771  28.028  1.00  0.00           H  
ATOM   4329  CH2 TRP B 271       3.032   9.587  26.755  1.00  0.00           C  
ATOM   4330  HH2 TRP B 271       2.231   8.984  26.358  1.00  0.00           H  
ATOM   4331  CZ3 TRP B 271       4.358   9.366  26.341  1.00  0.00           C  
ATOM   4332  HZ3 TRP B 271       4.583   8.572  25.645  1.00  0.00           H  
ATOM   4333  CE3 TRP B 271       5.404  10.170  26.837  1.00  0.00           C  
ATOM   4334  HE3 TRP B 271       6.416   9.999  26.507  1.00  0.00           H  
ATOM   4335  CD2 TRP B 271       5.157  11.200  27.775  1.00  0.00           C  
ATOM   4336  C   TRP B 271       8.051  11.134  30.404  1.00  0.00           C  
ATOM   4337  O   TRP B 271       7.454  10.078  30.635  1.00  0.00           O  
ATOM   4338  N   SER B 272       8.397  11.995  31.363  1.00  0.00           N  
ATOM   4339  H   SER B 272       8.860  12.860  31.095  1.00  0.00           H  
ATOM   4340  CA  SER B 272       7.898  11.923  32.743  1.00  0.00           C  
ATOM   4341  HA  SER B 272       8.023  10.904  33.109  1.00  0.00           H  
ATOM   4342  CB  SER B 272       8.707  12.848  33.663  1.00  0.00           C  
ATOM   4343  HB2 SER B 272       8.224  12.901  34.641  1.00  0.00           H  
ATOM   4344  HB3 SER B 272       9.703  12.424  33.789  1.00  0.00           H  
ATOM   4345  OG  SER B 272       8.840  14.154  33.133  1.00  0.00           O  
ATOM   4346  HG  SER B 272       7.971  14.603  33.207  1.00  0.00           H  
ATOM   4347  C   SER B 272       6.406  12.273  32.764  1.00  0.00           C  
ATOM   4348  O   SER B 272       5.986  13.215  32.105  1.00  0.00           O  
ATOM   4349  N   GLU B 273       5.585  11.490  33.462  1.00  0.00           N  
ATOM   4350  H   GLU B 273       6.006  10.771  34.041  1.00  0.00           H  
ATOM   4351  CA  GLU B 273       4.136  11.426  33.219  1.00  0.00           C  
ATOM   4352  HA  GLU B 273       3.984  11.202  32.164  1.00  0.00           H  
ATOM   4353  CB  GLU B 273       3.539  10.277  34.049  1.00  0.00           C  
ATOM   4354  HB2 GLU B 273       3.990   9.337  33.726  1.00  0.00           H  
ATOM   4355  HB3 GLU B 273       3.783  10.437  35.099  1.00  0.00           H  
ATOM   4356  CG  GLU B 273       2.012  10.182  33.902  1.00  0.00           C  
ATOM   4357  HG2 GLU B 273       1.545  11.087  34.285  1.00  0.00           H  
ATOM   4358  HG3 GLU B 273       1.770  10.101  32.842  1.00  0.00           H  
ATOM   4359  CD  GLU B 273       1.418   9.003  34.667  1.00  0.00           C  
ATOM   4360  OE1 GLU B 273       0.556   8.272  34.108  1.00  0.00           O  
ATOM   4361  OE2 GLU B 273       1.807   8.736  35.822  1.00  0.00           O  
ATOM   4362  C   GLU B 273       3.368  12.729  33.491  1.00  0.00           C  
ATOM   4363  O   GLU B 273       2.566  13.140  32.651  1.00  0.00           O  
ATOM   4364  N   ASN B 274       3.578  13.320  34.672  1.00  0.00           N  
ATOM   4365  H   ASN B 274       4.295  12.931  35.264  1.00  0.00           H  
ATOM   4366  CA  ASN B 274       2.894  14.535  35.135  1.00  0.00           C  
ATOM   4367  HA  ASN B 274       2.089  14.795  34.445  1.00  0.00           H  
ATOM   4368  CB  ASN B 274       2.288  14.291  36.534  1.00  0.00           C  
ATOM   4369  HB2 ASN B 274       3.102  14.187  37.253  1.00  0.00           H  
ATOM   4370  HB3 ASN B 274       1.712  15.167  36.826  1.00  0.00           H  
ATOM   4371  CG  ASN B 274       1.380  13.077  36.645  1.00  0.00           C  
ATOM   4372  OD1 ASN B 274       0.385  12.920  35.959  1.00  0.00           O  
ATOM   4373  ND2 ASN B 274       1.685  12.177  37.554  1.00  0.00           N  
ATOM   4374 HD21 ASN B 274       1.109  11.357  37.582  1.00  0.00           H  
ATOM   4375 HD22 ASN B 274       2.504  12.307  38.125  1.00  0.00           H  
ATOM   4376  C   ASN B 274       3.865  15.723  35.184  1.00  0.00           C  
ATOM   4377  O   ASN B 274       3.528  16.838  34.790  1.00  0.00           O  
ATOM   4378  N   ASP B 275       5.070  15.487  35.699  1.00  0.00           N  
ATOM   4379  H   ASP B 275       5.269  14.580  36.110  1.00  0.00           H  
ATOM   4380  CA  ASP B 275       6.106  16.496  35.851  1.00  0.00           C  
ATOM   4381  HA  ASP B 275       5.649  17.360  36.329  1.00  0.00           H  
ATOM   4382  CB  ASP B 275       7.217  15.975  36.781  1.00  0.00           C  
ATOM   4383  HB2 ASP B 275       7.897  15.340  36.208  1.00  0.00           H  
ATOM   4384  HB3 ASP B 275       7.794  16.823  37.157  1.00  0.00           H  
ATOM   4385  CG  ASP B 275       6.670  15.145  37.947  1.00  0.00           C  
ATOM   4386  OD1 ASP B 275       6.569  15.718  39.052  1.00  0.00           O  
ATOM   4387  OD2 ASP B 275       6.317  13.966  37.692  1.00  0.00           O  
ATOM   4388  C   ASP B 275       6.695  16.881  34.484  1.00  0.00           C  
ATOM   4389  O   ASP B 275       7.043  15.991  33.706  1.00  0.00           O  
ATOM   4390  N   PRO B 276       6.936  18.173  34.190  1.00  0.00           N  
ATOM   4391  CD  PRO B 276       6.530  19.327  34.980  1.00  0.00           C  
ATOM   4392  HD2 PRO B 276       6.870  19.242  36.013  1.00  0.00           H  
ATOM   4393  HD3 PRO B 276       5.443  19.421  34.946  1.00  0.00           H  
ATOM   4394  CG  PRO B 276       7.177  20.543  34.313  1.00  0.00           C  
ATOM   4395  HG2 PRO B 276       8.160  20.723  34.751  1.00  0.00           H  
ATOM   4396  HG3 PRO B 276       6.549  21.430  34.397  1.00  0.00           H  
ATOM   4397  CB  PRO B 276       7.335  20.094  32.861  1.00  0.00           C  
ATOM   4398  HB2 PRO B 276       8.094  20.670  32.332  1.00  0.00           H  
ATOM   4399  HB3 PRO B 276       6.376  20.183  32.348  1.00  0.00           H  
ATOM   4400  CA  PRO B 276       7.693  18.610  33.011  1.00  0.00           C  
ATOM   4401  HA  PRO B 276       7.349  18.066  32.131  1.00  0.00           H  
ATOM   4402  C   PRO B 276       9.210  18.348  33.171  1.00  0.00           C  
ATOM   4403  O   PRO B 276      10.047  19.132  32.729  1.00  0.00           O  
ATOM   4404  N   ALA B 277       9.588  17.282  33.883  1.00  0.00           N  
ATOM   4405  H   ALA B 277       8.876  16.600  34.119  1.00  0.00           H  
ATOM   4406  CA  ALA B 277      10.960  17.018  34.296  1.00  0.00           C  
ATOM   4407  HA  ALA B 277      11.419  17.960  34.599  1.00  0.00           H  
ATOM   4408  CB  ALA B 277      10.916  16.084  35.515  1.00  0.00           C  
ATOM   4409  HB1 ALA B 277      10.455  15.133  35.245  1.00  0.00           H  
ATOM   4410  HB2 ALA B 277      11.925  15.899  35.879  1.00  0.00           H  
ATOM   4411  HB3 ALA B 277      10.334  16.546  36.314  1.00  0.00           H  
ATOM   4412  C   ALA B 277      11.829  16.429  33.174  1.00  0.00           C  
ATOM   4413  O   ALA B 277      13.052  16.591  33.220  1.00  0.00           O  
ATOM   4414  N   ASP B 278      11.245  15.697  32.223  1.00  0.00           N  
ATOM   4415  H   ASP B 278      10.246  15.521  32.296  1.00  0.00           H  
ATOM   4416  CA  ASP B 278      11.975  14.901  31.237  1.00  0.00           C  
ATOM   4417  HA  ASP B 278      12.875  15.445  30.946  1.00  0.00           H  
ATOM   4418  CB  ASP B 278      12.377  13.579  31.917  1.00  0.00           C  
ATOM   4419  HB2 ASP B 278      12.696  13.784  32.942  1.00  0.00           H  
ATOM   4420  HB3 ASP B 278      11.511  12.914  31.965  1.00  0.00           H  
ATOM   4421  CG  ASP B 278      13.530  12.865  31.226  1.00  0.00           C  
ATOM   4422  OD1 ASP B 278      14.030  11.875  31.806  1.00  0.00           O  
ATOM   4423  OD2 ASP B 278      14.027  13.334  30.182  1.00  0.00           O  
ATOM   4424  C   ASP B 278      11.134  14.629  29.977  1.00  0.00           C  
ATOM   4425  O   ASP B 278       9.992  14.184  30.080  1.00  0.00           O  
ATOM   4426  N   PHE B 279      11.696  14.841  28.785  1.00  0.00           N  
ATOM   4427  H   PHE B 279      12.657  15.155  28.759  1.00  0.00           H  
ATOM   4428  CA  PHE B 279      11.057  14.543  27.496  1.00  0.00           C  
ATOM   4429  HA  PHE B 279      10.420  13.665  27.612  1.00  0.00           H  
ATOM   4430  CB  PHE B 279      10.171  15.718  27.052  1.00  0.00           C  
ATOM   4431  HB2 PHE B 279       9.456  15.936  27.846  1.00  0.00           H  
ATOM   4432  HB3 PHE B 279      10.793  16.605  26.924  1.00  0.00           H  
ATOM   4433  CG  PHE B 279       9.406  15.467  25.762  1.00  0.00           C  
ATOM   4434  CD1 PHE B 279      10.029  15.654  24.512  1.00  0.00           C  
ATOM   4435  HD1 PHE B 279      11.054  15.997  24.467  1.00  0.00           H  
ATOM   4436  CE1 PHE B 279       9.320  15.411  23.321  1.00  0.00           C  
ATOM   4437  HE1 PHE B 279       9.807  15.564  22.369  1.00  0.00           H  
ATOM   4438  CZ  PHE B 279       7.979  14.993  23.374  1.00  0.00           C  
ATOM   4439  HZ  PHE B 279       7.431  14.819  22.458  1.00  0.00           H  
ATOM   4440  CE2 PHE B 279       7.351  14.808  24.618  1.00  0.00           C  
ATOM   4441  HE2 PHE B 279       6.316  14.500  24.671  1.00  0.00           H  
ATOM   4442  CD2 PHE B 279       8.063  15.048  25.807  1.00  0.00           C  
ATOM   4443  HD2 PHE B 279       7.572  14.926  26.761  1.00  0.00           H  
ATOM   4444  C   PHE B 279      12.124  14.227  26.440  1.00  0.00           C  
ATOM   4445  O   PHE B 279      13.071  14.996  26.259  1.00  0.00           O  
ATOM   4446  N   ARG B 280      11.987  13.088  25.750  1.00  0.00           N  
ATOM   4447  H   ARG B 280      11.164  12.520  25.944  1.00  0.00           H  
ATOM   4448  CA  ARG B 280      13.016  12.526  24.856  1.00  0.00           C  
ATOM   4449  HA  ARG B 280      13.622  13.349  24.469  1.00  0.00           H  
ATOM   4450  CB  ARG B 280      13.932  11.557  25.628  1.00  0.00           C  
ATOM   4451  HB2 ARG B 280      13.350  10.682  25.922  1.00  0.00           H  
ATOM   4452  HB3 ARG B 280      14.736  11.230  24.967  1.00  0.00           H  
ATOM   4453  CG  ARG B 280      14.548  12.175  26.887  1.00  0.00           C  
ATOM   4454  HG2 ARG B 280      15.042  13.116  26.641  1.00  0.00           H  
ATOM   4455  HG3 ARG B 280      13.754  12.366  27.609  1.00  0.00           H  
ATOM   4456  CD  ARG B 280      15.564  11.232  27.527  1.00  0.00           C  
ATOM   4457  HD2 ARG B 280      15.160  10.218  27.531  1.00  0.00           H  
ATOM   4458  HD3 ARG B 280      16.490  11.251  26.947  1.00  0.00           H  
ATOM   4459  NE  ARG B 280      15.803  11.642  28.914  1.00  0.00           N  
ATOM   4460  HE  ARG B 280      15.146  12.311  29.321  1.00  0.00           H  
ATOM   4461  CZ  ARG B 280      16.660  11.125  29.758  1.00  0.00           C  
ATOM   4462  NH1 ARG B 280      17.570  10.273  29.398  1.00  0.00           N  
ATOM   4463 HH11 ARG B 280      17.626   9.979  28.443  1.00  0.00           H  
ATOM   4464 HH12 ARG B 280      18.100   9.829  30.132  1.00  0.00           H  
ATOM   4465  NH2 ARG B 280      16.605  11.419  31.014  1.00  0.00           N  
ATOM   4466 HH21 ARG B 280      15.727  11.823  31.349  1.00  0.00           H  
ATOM   4467 HH22 ARG B 280      17.224  10.931  31.645  1.00  0.00           H  
ATOM   4468  C   ARG B 280      12.419  11.798  23.658  1.00  0.00           C  
ATOM   4469  O   ARG B 280      11.278  11.329  23.695  1.00  0.00           O  
ATOM   4470  N   ILE B 281      13.228  11.631  22.615  1.00  0.00           N  
ATOM   4471  H   ILE B 281      14.175  11.975  22.690  1.00  0.00           H  
ATOM   4472  CA  ILE B 281      12.942  10.771  21.463  1.00  0.00           C  
ATOM   4473  HA  ILE B 281      12.116  10.116  21.725  1.00  0.00           H  
ATOM   4474  CB  ILE B 281      12.497  11.610  20.232  1.00  0.00           C  
ATOM   4475  HB  ILE B 281      13.245  12.387  20.057  1.00  0.00           H  
ATOM   4476  CG2 ILE B 281      12.397  10.765  18.945  1.00  0.00           C  
ATOM   4477 HG21 ILE B 281      12.129  11.392  18.097  1.00  0.00           H  
ATOM   4478 HG22 ILE B 281      13.362  10.318  18.707  1.00  0.00           H  
ATOM   4479 HG23 ILE B 281      11.653   9.976  19.065  1.00  0.00           H  
ATOM   4480  CG1 ILE B 281      11.143  12.298  20.548  1.00  0.00           C  
ATOM   4481 HG12 ILE B 281      10.424  11.541  20.863  1.00  0.00           H  
ATOM   4482 HG13 ILE B 281      11.285  12.987  21.380  1.00  0.00           H  
ATOM   4483  CD1 ILE B 281      10.512  13.107  19.408  1.00  0.00           C  
ATOM   4484 HD11 ILE B 281      10.157  12.443  18.621  1.00  0.00           H  
ATOM   4485 HD12 ILE B 281       9.661  13.667  19.796  1.00  0.00           H  
ATOM   4486 HD13 ILE B 281      11.243  13.808  19.002  1.00  0.00           H  
ATOM   4487  C   ILE B 281      14.152   9.858  21.221  1.00  0.00           C  
ATOM   4488  O   ILE B 281      15.290  10.247  21.473  1.00  0.00           O  
ATOM   4489  N   TYR B 282      13.888   8.645  20.747  1.00  0.00           N  
ATOM   4490  H   TYR B 282      12.912   8.408  20.598  1.00  0.00           H  
ATOM   4491  CA  TYR B 282      14.865   7.621  20.391  1.00  0.00           C  
ATOM   4492  HA  TYR B 282      15.865   8.056  20.381  1.00  0.00           H  
ATOM   4493  CB  TYR B 282      14.834   6.488  21.434  1.00  0.00           C  
ATOM   4494  HB2 TYR B 282      13.831   6.063  21.446  1.00  0.00           H  
ATOM   4495  HB3 TYR B 282      15.509   5.701  21.091  1.00  0.00           H  
ATOM   4496  CG  TYR B 282      15.206   6.859  22.868  1.00  0.00           C  
ATOM   4497  CD1 TYR B 282      14.278   7.516  23.704  1.00  0.00           C  
ATOM   4498  HD1 TYR B 282      13.299   7.770  23.323  1.00  0.00           H  
ATOM   4499  CE1 TYR B 282      14.621   7.837  25.034  1.00  0.00           C  
ATOM   4500  HE1 TYR B 282      13.918   8.340  25.679  1.00  0.00           H  
ATOM   4501  CZ  TYR B 282      15.886   7.482  25.545  1.00  0.00           C  
ATOM   4502  OH  TYR B 282      16.201   7.773  26.837  1.00  0.00           O  
ATOM   4503  HH  TYR B 282      16.926   7.231  27.159  1.00  0.00           H  
ATOM   4504  CE2 TYR B 282      16.808   6.804  24.720  1.00  0.00           C  
ATOM   4505  HE2 TYR B 282      17.780   6.531  25.101  1.00  0.00           H  
ATOM   4506  CD2 TYR B 282      16.468   6.497  23.387  1.00  0.00           C  
ATOM   4507  HD2 TYR B 282      17.180   5.978  22.760  1.00  0.00           H  
ATOM   4508  C   TYR B 282      14.537   7.093  18.983  1.00  0.00           C  
ATOM   4509  O   TYR B 282      13.381   6.777  18.691  1.00  0.00           O  
ATOM   4510  N   GLN B 283      15.537   7.000  18.103  1.00  0.00           N  
ATOM   4511  H   GLN B 283      16.473   7.212  18.413  1.00  0.00           H  
ATOM   4512  CA  GLN B 283      15.392   6.312  16.813  1.00  0.00           C  
ATOM   4513  HA  GLN B 283      14.385   6.474  16.428  1.00  0.00           H  
ATOM   4514  CB  GLN B 283      16.405   6.855  15.789  1.00  0.00           C  
ATOM   4515  HB2 GLN B 283      17.382   6.927  16.269  1.00  0.00           H  
ATOM   4516  HB3 GLN B 283      16.498   6.150  14.961  1.00  0.00           H  
ATOM   4517  CG  GLN B 283      16.029   8.230  15.209  1.00  0.00           C  
ATOM   4518  HG2 GLN B 283      15.748   8.912  16.011  1.00  0.00           H  
ATOM   4519  HG3 GLN B 283      16.914   8.637  14.719  1.00  0.00           H  
ATOM   4520  CD  GLN B 283      14.902   8.173  14.174  1.00  0.00           C  
ATOM   4521  OE1 GLN B 283      14.067   7.290  14.142  1.00  0.00           O  
ATOM   4522  NE2 GLN B 283      14.811   9.125  13.274  1.00  0.00           N  
ATOM   4523 HE21 GLN B 283      14.109   8.979  12.568  1.00  0.00           H  
ATOM   4524 HE22 GLN B 283      15.511   9.841  13.223  1.00  0.00           H  
ATOM   4525  C   GLN B 283      15.575   4.798  16.971  1.00  0.00           C  
ATOM   4526  O   GLN B 283      16.361   4.355  17.809  1.00  0.00           O  
ATOM   4527  N   VAL B 284      14.895   4.018  16.129  1.00  0.00           N  
ATOM   4528  H   VAL B 284      14.212   4.452  15.512  1.00  0.00           H  
ATOM   4529  CA  VAL B 284      15.024   2.557  16.037  1.00  0.00           C  
ATOM   4530  HA  VAL B 284      15.824   2.235  16.704  1.00  0.00           H  
ATOM   4531  CB  VAL B 284      13.746   1.834  16.504  1.00  0.00           C  
ATOM   4532  HB  VAL B 284      12.955   2.018  15.783  1.00  0.00           H  
ATOM   4533  CG1 VAL B 284      13.964   0.319  16.584  1.00  0.00           C  
ATOM   4534 HG11 VAL B 284      14.783   0.084  17.264  1.00  0.00           H  
ATOM   4535 HG12 VAL B 284      13.063  -0.173  16.952  1.00  0.00           H  
ATOM   4536 HG13 VAL B 284      14.181  -0.086  15.597  1.00  0.00           H  
ATOM   4537  CG2 VAL B 284      13.277   2.324  17.884  1.00  0.00           C  
ATOM   4538 HG21 VAL B 284      14.052   2.137  18.627  1.00  0.00           H  
ATOM   4539 HG22 VAL B 284      13.046   3.388  17.854  1.00  0.00           H  
ATOM   4540 HG23 VAL B 284      12.371   1.792  18.163  1.00  0.00           H  
ATOM   4541  C   VAL B 284      15.428   2.185  14.607  1.00  0.00           C  
ATOM   4542  O   VAL B 284      14.613   2.107  13.682  1.00  0.00           O  
ATOM   4543  N   THR B 285      16.732   1.968  14.440  1.00  0.00           N  
ATOM   4544  H   THR B 285      17.332   2.039  15.252  1.00  0.00           H  
ATOM   4545  CA  THR B 285      17.398   1.561  13.187  1.00  0.00           C  
ATOM   4546  HA  THR B 285      17.025   2.172  12.365  1.00  0.00           H  
ATOM   4547  CB  THR B 285      18.916   1.786  13.316  1.00  0.00           C  
ATOM   4548  HB  THR B 285      19.432   1.313  12.480  1.00  0.00           H  
ATOM   4549  CG2 THR B 285      19.302   3.264  13.348  1.00  0.00           C  
ATOM   4550 HG21 THR B 285      20.384   3.360  13.443  1.00  0.00           H  
ATOM   4551 HG22 THR B 285      18.987   3.739  12.420  1.00  0.00           H  
ATOM   4552 HG23 THR B 285      18.821   3.765  14.189  1.00  0.00           H  
ATOM   4553  OG1 THR B 285      19.378   1.218  14.520  1.00  0.00           O  
ATOM   4554  HG1 THR B 285      20.338   1.262  14.509  1.00  0.00           H  
ATOM   4555  C   THR B 285      17.147   0.097  12.807  1.00  0.00           C  
ATOM   4556  O   THR B 285      17.632  -0.356  11.771  1.00  0.00           O  
ATOM   4557  N   TYR B 286      16.413  -0.654  13.632  1.00  0.00           N  
ATOM   4558  H   TYR B 286      16.011  -0.206  14.439  1.00  0.00           H  
ATOM   4559  CA  TYR B 286      16.013  -2.036  13.381  1.00  0.00           C  
ATOM   4560  HA  TYR B 286      16.650  -2.464  12.606  1.00  0.00           H  
ATOM   4561  CB  TYR B 286      16.185  -2.873  14.660  1.00  0.00           C  
ATOM   4562  HB2 TYR B 286      15.627  -2.394  15.466  1.00  0.00           H  
ATOM   4563  HB3 TYR B 286      15.720  -3.840  14.482  1.00  0.00           H  
ATOM   4564  CG  TYR B 286      17.590  -3.178  15.160  1.00  0.00           C  
ATOM   4565  CD1 TYR B 286      17.710  -3.896  16.368  1.00  0.00           C  
ATOM   4566  HD1 TYR B 286      16.822  -4.172  16.922  1.00  0.00           H  
ATOM   4567  CE1 TYR B 286      18.973  -4.271  16.852  1.00  0.00           C  
ATOM   4568  HE1 TYR B 286      19.066  -4.832  17.769  1.00  0.00           H  
ATOM   4569  CZ  TYR B 286      20.131  -3.935  16.121  1.00  0.00           C  
ATOM   4570  OH  TYR B 286      21.348  -4.328  16.577  1.00  0.00           O  
ATOM   4571  HH  TYR B 286      22.013  -4.289  15.888  1.00  0.00           H  
ATOM   4572  CE2 TYR B 286      20.022  -3.214  14.915  1.00  0.00           C  
ATOM   4573  HE2 TYR B 286      20.907  -2.953  14.356  1.00  0.00           H  
ATOM   4574  CD2 TYR B 286      18.752  -2.834  14.435  1.00  0.00           C  
ATOM   4575  HD2 TYR B 286      18.684  -2.287  13.506  1.00  0.00           H  
ATOM   4576  C   TYR B 286      14.561  -2.145  12.890  1.00  0.00           C  
ATOM   4577  O   TYR B 286      13.692  -1.351  13.250  1.00  0.00           O  
ATOM   4578  N   LEU B 287      14.317  -3.208  12.118  1.00  0.00           N  
ATOM   4579  H   LEU B 287      15.113  -3.749  11.827  1.00  0.00           H  
ATOM   4580  CA  LEU B 287      12.993  -3.773  11.813  1.00  0.00           C  
ATOM   4581  HA  LEU B 287      12.323  -2.989  11.453  1.00  0.00           H  
ATOM   4582  CB  LEU B 287      13.172  -4.859  10.730  1.00  0.00           C  
ATOM   4583  HB2 LEU B 287      13.762  -5.671  11.161  1.00  0.00           H  
ATOM   4584  HB3 LEU B 287      12.190  -5.266  10.488  1.00  0.00           H  
ATOM   4585  CG  LEU B 287      13.857  -4.413   9.424  1.00  0.00           C  
ATOM   4586  HG  LEU B 287      14.822  -3.960   9.647  1.00  0.00           H  
ATOM   4587  CD1 LEU B 287      14.113  -5.630   8.535  1.00  0.00           C  
ATOM   4588 HD11 LEU B 287      14.606  -5.314   7.615  1.00  0.00           H  
ATOM   4589 HD12 LEU B 287      13.170  -6.113   8.282  1.00  0.00           H  
ATOM   4590 HD13 LEU B 287      14.757  -6.339   9.055  1.00  0.00           H  
ATOM   4591  CD2 LEU B 287      13.004  -3.404   8.659  1.00  0.00           C  
ATOM   4592 HD21 LEU B 287      13.481  -3.157   7.711  1.00  0.00           H  
ATOM   4593 HD22 LEU B 287      12.017  -3.822   8.467  1.00  0.00           H  
ATOM   4594 HD23 LEU B 287      12.891  -2.492   9.245  1.00  0.00           H  
ATOM   4595  C   LEU B 287      12.348  -4.421  13.054  1.00  0.00           C  
ATOM   4596  O   LEU B 287      11.125  -4.493  13.163  1.00  0.00           O  
ATOM   4597  N   GLU B 288      13.189  -4.900  13.977  1.00  0.00           N  
ATOM   4598  H   GLU B 288      14.171  -4.762  13.827  1.00  0.00           H  
ATOM   4599  CA  GLU B 288      12.797  -5.502  15.254  1.00  0.00           C  
ATOM   4600  HA  GLU B 288      12.164  -6.361  15.041  1.00  0.00           H  
ATOM   4601  CB  GLU B 288      14.063  -6.000  15.980  1.00  0.00           C  
ATOM   4602  HB2 GLU B 288      14.592  -6.710  15.343  1.00  0.00           H  
ATOM   4603  HB3 GLU B 288      14.723  -5.144  16.129  1.00  0.00           H  
ATOM   4604  CG  GLU B 288      13.830  -6.632  17.363  1.00  0.00           C  
ATOM   4605  HG2 GLU B 288      14.800  -6.687  17.864  1.00  0.00           H  
ATOM   4606  HG3 GLU B 288      13.198  -5.980  17.972  1.00  0.00           H  
ATOM   4607  CD  GLU B 288      13.216  -8.044  17.316  1.00  0.00           C  
ATOM   4608  OE1 GLU B 288      12.485  -8.336  16.346  1.00  0.00           O  
ATOM   4609  OE2 GLU B 288      13.482  -8.792  18.280  1.00  0.00           O  
ATOM   4610  C   GLU B 288      12.039  -4.480  16.121  1.00  0.00           C  
ATOM   4611  O   GLU B 288      12.598  -3.423  16.428  1.00  0.00           O  
ATOM   4612  N   PRO B 289      10.788  -4.756  16.537  1.00  0.00           N  
ATOM   4613  CD  PRO B 289      10.013  -5.954  16.232  1.00  0.00           C  
ATOM   4614  HD2 PRO B 289      10.491  -6.847  16.636  1.00  0.00           H  
ATOM   4615  HD3 PRO B 289       9.896  -6.046  15.152  1.00  0.00           H  
ATOM   4616  CG  PRO B 289       8.643  -5.761  16.883  1.00  0.00           C  
ATOM   4617  HG2 PRO B 289       8.650  -6.181  17.890  1.00  0.00           H  
ATOM   4618  HG3 PRO B 289       7.845  -6.204  16.287  1.00  0.00           H  
ATOM   4619  CB  PRO B 289       8.524  -4.241  16.953  1.00  0.00           C  
ATOM   4620  HB2 PRO B 289       7.817  -3.909  17.707  1.00  0.00           H  
ATOM   4621  HB3 PRO B 289       8.234  -3.854  15.974  1.00  0.00           H  
ATOM   4622  CA  PRO B 289       9.958  -3.806  17.268  1.00  0.00           C  
ATOM   4623  HA  PRO B 289      10.117  -2.803  16.870  1.00  0.00           H  
ATOM   4624  C   PRO B 289      10.306  -3.788  18.769  1.00  0.00           C  
ATOM   4625  O   PRO B 289       9.470  -4.084  19.630  1.00  0.00           O  
ATOM   4626  N   SER B 290      11.549  -3.433  19.102  1.00  0.00           N  
ATOM   4627  H   SER B 290      12.193  -3.195  18.350  1.00  0.00           H  
ATOM   4628  CA  SER B 290      11.991  -3.230  20.485  1.00  0.00           C  
ATOM   4629  HA  SER B 290      11.131  -2.887  21.056  1.00  0.00           H  
ATOM   4630  CB  SER B 290      12.454  -4.554  21.114  1.00  0.00           C  
ATOM   4631  HB2 SER B 290      12.543  -4.414  22.190  1.00  0.00           H  
ATOM   4632  HB3 SER B 290      11.707  -5.329  20.936  1.00  0.00           H  
ATOM   4633  OG  SER B 290      13.708  -4.975  20.616  1.00  0.00           O  
ATOM   4634  HG  SER B 290      13.561  -5.425  19.773  1.00  0.00           H  
ATOM   4635  C   SER B 290      13.047  -2.128  20.633  1.00  0.00           C  
ATOM   4636  O   SER B 290      13.642  -1.655  19.664  1.00  0.00           O  
ATOM   4637  N   LEU B 291      13.257  -1.692  21.879  1.00  0.00           N  
ATOM   4638  H   LEU B 291      12.663  -2.077  22.609  1.00  0.00           H  
ATOM   4639  CA  LEU B 291      14.276  -0.715  22.259  1.00  0.00           C  
ATOM   4640  HA  LEU B 291      15.140  -0.846  21.605  1.00  0.00           H  
ATOM   4641  CB  LEU B 291      13.707   0.701  22.028  1.00  0.00           C  
ATOM   4642  HB2 LEU B 291      13.469   0.815  20.971  1.00  0.00           H  
ATOM   4643  HB3 LEU B 291      12.780   0.790  22.593  1.00  0.00           H  
ATOM   4644  CG  LEU B 291      14.644   1.846  22.446  1.00  0.00           C  
ATOM   4645  HG  LEU B 291      14.916   1.727  23.491  1.00  0.00           H  
ATOM   4646  CD1 LEU B 291      15.920   1.891  21.607  1.00  0.00           C  
ATOM   4647 HD11 LEU B 291      16.517   0.999  21.788  1.00  0.00           H  
ATOM   4648 HD12 LEU B 291      15.677   1.953  20.545  1.00  0.00           H  
ATOM   4649 HD13 LEU B 291      16.516   2.758  21.891  1.00  0.00           H  
ATOM   4650  CD2 LEU B 291      13.919   3.182  22.301  1.00  0.00           C  
ATOM   4651 HD21 LEU B 291      14.548   3.970  22.712  1.00  0.00           H  
ATOM   4652 HD22 LEU B 291      13.713   3.383  21.250  1.00  0.00           H  
ATOM   4653 HD23 LEU B 291      12.983   3.159  22.859  1.00  0.00           H  
ATOM   4654  C   LEU B 291      14.729  -0.945  23.711  1.00  0.00           C  
ATOM   4655  O   LEU B 291      13.946  -0.775  24.650  1.00  0.00           O  
ATOM   4656  N   ARG B 292      16.005  -1.304  23.900  1.00  0.00           N  
ATOM   4657  H   ARG B 292      16.593  -1.399  23.084  1.00  0.00           H  
ATOM   4658  CA  ARG B 292      16.645  -1.278  25.224  1.00  0.00           C  
ATOM   4659  HA  ARG B 292      15.897  -1.551  25.966  1.00  0.00           H  
ATOM   4660  CB  ARG B 292      17.805  -2.279  25.320  1.00  0.00           C  
ATOM   4661  HB2 ARG B 292      18.414  -2.239  24.415  1.00  0.00           H  
ATOM   4662  HB3 ARG B 292      18.434  -2.011  26.171  1.00  0.00           H  
ATOM   4663  CG  ARG B 292      17.274  -3.698  25.547  1.00  0.00           C  
ATOM   4664  HG2 ARG B 292      16.633  -3.703  26.431  1.00  0.00           H  
ATOM   4665  HG3 ARG B 292      16.693  -4.011  24.678  1.00  0.00           H  
ATOM   4666  CD  ARG B 292      18.432  -4.674  25.763  1.00  0.00           C  
ATOM   4667  HD2 ARG B 292      19.000  -4.740  24.833  1.00  0.00           H  
ATOM   4668  HD3 ARG B 292      19.085  -4.289  26.549  1.00  0.00           H  
ATOM   4669  NE  ARG B 292      17.935  -6.002  26.165  1.00  0.00           N  
ATOM   4670  HE  ARG B 292      17.096  -6.033  26.729  1.00  0.00           H  
ATOM   4671  CZ  ARG B 292      18.481  -7.172  25.910  1.00  0.00           C  
ATOM   4672  NH1 ARG B 292      19.593  -7.300  25.238  1.00  0.00           N  
ATOM   4673 HH11 ARG B 292      20.033  -6.474  24.873  1.00  0.00           H  
ATOM   4674 HH12 ARG B 292      19.997  -8.203  25.076  1.00  0.00           H  
ATOM   4675  NH2 ARG B 292      17.889  -8.234  26.364  1.00  0.00           N  
ATOM   4676 HH21 ARG B 292      17.061  -8.102  26.942  1.00  0.00           H  
ATOM   4677 HH22 ARG B 292      18.231  -9.151  26.159  1.00  0.00           H  
ATOM   4678  C   ARG B 292      17.105   0.128  25.590  1.00  0.00           C  
ATOM   4679  O   ARG B 292      17.534   0.889  24.727  1.00  0.00           O  
ATOM   4680  N   ILE B 293      17.046   0.441  26.884  1.00  0.00           N  
ATOM   4681  H   ILE B 293      16.662  -0.257  27.517  1.00  0.00           H  
ATOM   4682  CA  ILE B 293      17.442   1.730  27.467  1.00  0.00           C  
ATOM   4683  HA  ILE B 293      18.225   2.183  26.859  1.00  0.00           H  
ATOM   4684  CB  ILE B 293      16.232   2.702  27.537  1.00  0.00           C  
ATOM   4685  HB  ILE B 293      15.467   2.246  28.168  1.00  0.00           H  
ATOM   4686  CG2 ILE B 293      16.640   4.038  28.189  1.00  0.00           C  
ATOM   4687 HG21 ILE B 293      17.389   4.543  27.581  1.00  0.00           H  
ATOM   4688 HG22 ILE B 293      15.772   4.685  28.308  1.00  0.00           H  
ATOM   4689 HG23 ILE B 293      17.034   3.874  29.189  1.00  0.00           H  
ATOM   4690  CG1 ILE B 293      15.608   2.938  26.143  1.00  0.00           C  
ATOM   4691 HG12 ILE B 293      16.369   3.310  25.455  1.00  0.00           H  
ATOM   4692 HG13 ILE B 293      15.228   1.990  25.766  1.00  0.00           H  
ATOM   4693  CD1 ILE B 293      14.421   3.898  26.128  1.00  0.00           C  
ATOM   4694 HD11 ILE B 293      14.755   4.916  26.317  1.00  0.00           H  
ATOM   4695 HD12 ILE B 293      13.948   3.867  25.148  1.00  0.00           H  
ATOM   4696 HD13 ILE B 293      13.696   3.597  26.885  1.00  0.00           H  
ATOM   4697  C   ILE B 293      17.992   1.458  28.867  1.00  0.00           C  
ATOM   4698  O   ILE B 293      17.326   0.787  29.648  1.00  0.00           O  
ATOM   4699  N   ALA B 294      19.167   1.979  29.227  1.00  0.00           N  
ATOM   4700  H   ALA B 294      19.700   2.517  28.566  1.00  0.00           H  
ATOM   4701  CA  ALA B 294      19.627   1.933  30.616  1.00  0.00           C  
ATOM   4702  HA  ALA B 294      19.539   0.909  30.984  1.00  0.00           H  
ATOM   4703  CB  ALA B 294      21.112   2.307  30.664  1.00  0.00           C  
ATOM   4704  HB1 ALA B 294      21.456   2.308  31.699  1.00  0.00           H  
ATOM   4705  HB2 ALA B 294      21.696   1.573  30.104  1.00  0.00           H  
ATOM   4706  HB3 ALA B 294      21.269   3.294  30.232  1.00  0.00           H  
ATOM   4707  C   ALA B 294      18.753   2.849  31.498  1.00  0.00           C  
ATOM   4708  O   ALA B 294      18.636   4.051  31.234  1.00  0.00           O  
ATOM   4709  N   ALA B 295      18.149   2.302  32.554  1.00  0.00           N  
ATOM   4710  H   ALA B 295      18.367   1.335  32.776  1.00  0.00           H  
ATOM   4711  CA  ALA B 295      17.291   3.026  33.492  1.00  0.00           C  
ATOM   4712  HA  ALA B 295      16.481   3.499  32.936  1.00  0.00           H  
ATOM   4713  CB  ALA B 295      16.685   2.016  34.472  1.00  0.00           C  
ATOM   4714  HB1 ALA B 295      17.473   1.558  35.072  1.00  0.00           H  
ATOM   4715  HB2 ALA B 295      15.984   2.525  35.137  1.00  0.00           H  
ATOM   4716  HB3 ALA B 295      16.153   1.235  33.928  1.00  0.00           H  
ATOM   4717  C   ALA B 295      18.050   4.134  34.240  1.00  0.00           C  
ATOM   4718  O   ALA B 295      17.466   5.169  34.551  1.00  0.00           O  
ATOM   4719  N   SER B 296      19.364   3.977  34.433  1.00  0.00           N  
ATOM   4720  H   SER B 296      19.783   3.103  34.145  1.00  0.00           H  
ATOM   4721  CA  SER B 296      20.267   5.009  34.971  1.00  0.00           C  
ATOM   4722  HA  SER B 296      19.899   5.315  35.951  1.00  0.00           H  
ATOM   4723  CB  SER B 296      21.663   4.401  35.154  1.00  0.00           C  
ATOM   4724  HB2 SER B 296      22.352   5.166  35.516  1.00  0.00           H  
ATOM   4725  HB3 SER B 296      21.607   3.604  35.896  1.00  0.00           H  
ATOM   4726  OG  SER B 296      22.141   3.864  33.931  1.00  0.00           O  
ATOM   4727  HG  SER B 296      22.886   3.285  34.132  1.00  0.00           H  
ATOM   4728  C   SER B 296      20.351   6.282  34.110  1.00  0.00           C  
ATOM   4729  O   SER B 296      20.864   7.297  34.573  1.00  0.00           O  
ATOM   4730  N   THR B 297      19.821   6.270  32.878  1.00  0.00           N  
ATOM   4731  H   THR B 297      19.431   5.398  32.543  1.00  0.00           H  
ATOM   4732  CA  THR B 297      19.653   7.487  32.060  1.00  0.00           C  
ATOM   4733  HA  THR B 297      20.481   8.159  32.287  1.00  0.00           H  
ATOM   4734  CB  THR B 297      19.716   7.204  30.548  1.00  0.00           C  
ATOM   4735  HB  THR B 297      19.719   8.166  30.033  1.00  0.00           H  
ATOM   4736  CG2 THR B 297      20.990   6.470  30.132  1.00  0.00           C  
ATOM   4737 HG21 THR B 297      20.988   6.310  29.054  1.00  0.00           H  
ATOM   4738 HG22 THR B 297      21.858   7.073  30.398  1.00  0.00           H  
ATOM   4739 HG23 THR B 297      21.060   5.510  30.640  1.00  0.00           H  
ATOM   4740  OG1 THR B 297      18.597   6.485  30.076  1.00  0.00           O  
ATOM   4741  HG1 THR B 297      18.609   5.596  30.484  1.00  0.00           H  
ATOM   4742  C   THR B 297      18.376   8.270  32.387  1.00  0.00           C  
ATOM   4743  O   THR B 297      18.268   9.420  31.960  1.00  0.00           O  
ATOM   4744  N   LEU B 298      17.419   7.683  33.111  1.00  0.00           N  
ATOM   4745  H   LEU B 298      17.622   6.768  33.500  1.00  0.00           H  
ATOM   4746  CA  LEU B 298      16.175   8.304  33.577  1.00  0.00           C  
ATOM   4747  HA  LEU B 298      15.890   9.115  32.907  1.00  0.00           H  
ATOM   4748  CB  LEU B 298      15.056   7.241  33.554  1.00  0.00           C  
ATOM   4749  HB2 LEU B 298      15.270   6.497  34.320  1.00  0.00           H  
ATOM   4750  HB3 LEU B 298      14.114   7.716  33.823  1.00  0.00           H  
ATOM   4751  CG  LEU B 298      14.865   6.514  32.209  1.00  0.00           C  
ATOM   4752  HG  LEU B 298      15.769   5.962  31.951  1.00  0.00           H  
ATOM   4753  CD1 LEU B 298      13.720   5.514  32.340  1.00  0.00           C  
ATOM   4754 HD11 LEU B 298      12.804   6.035  32.619  1.00  0.00           H  
ATOM   4755 HD12 LEU B 298      13.576   4.996  31.392  1.00  0.00           H  
ATOM   4756 HD13 LEU B 298      13.964   4.780  33.109  1.00  0.00           H  
ATOM   4757  CD2 LEU B 298      14.536   7.484  31.071  1.00  0.00           C  
ATOM   4758 HD21 LEU B 298      13.649   8.067  31.324  1.00  0.00           H  
ATOM   4759 HD22 LEU B 298      15.376   8.155  30.897  1.00  0.00           H  
ATOM   4760 HD23 LEU B 298      14.347   6.927  30.154  1.00  0.00           H  
ATOM   4761  C   LEU B 298      16.343   8.913  34.983  1.00  0.00           C  
ATOM   4762  O   LEU B 298      17.408   8.840  35.590  1.00  0.00           O  
ATOM   4763  N   LYS B 299      15.284   9.534  35.509  1.00  0.00           N  
ATOM   4764  H   LYS B 299      14.432   9.568  34.959  1.00  0.00           H  
ATOM   4765  CA  LYS B 299      15.244  10.152  36.844  1.00  0.00           C  
ATOM   4766  HA  LYS B 299      16.261  10.270  37.220  1.00  0.00           H  
ATOM   4767  CB  LYS B 299      14.597  11.546  36.731  1.00  0.00           C  
ATOM   4768  HB2 LYS B 299      13.567  11.444  36.383  1.00  0.00           H  
ATOM   4769  HB3 LYS B 299      14.585  12.013  37.717  1.00  0.00           H  
ATOM   4770  CG  LYS B 299      15.380  12.437  35.750  1.00  0.00           C  
ATOM   4771  HG2 LYS B 299      16.419  12.491  36.079  1.00  0.00           H  
ATOM   4772  HG3 LYS B 299      15.356  11.996  34.752  1.00  0.00           H  
ATOM   4773  CD  LYS B 299      14.821  13.858  35.644  1.00  0.00           C  
ATOM   4774  HD2 LYS B 299      13.786  13.822  35.295  1.00  0.00           H  
ATOM   4775  HD3 LYS B 299      14.860  14.336  36.624  1.00  0.00           H  
ATOM   4776  CE  LYS B 299      15.693  14.621  34.639  1.00  0.00           C  
ATOM   4777  HE2 LYS B 299      16.740  14.512  34.937  1.00  0.00           H  
ATOM   4778  HE3 LYS B 299      15.570  14.161  33.652  1.00  0.00           H  
ATOM   4779  NZ  LYS B 299      15.337  16.055  34.573  1.00  0.00           N  
ATOM   4780  HZ1 LYS B 299      15.340  16.481  35.487  1.00  0.00           H  
ATOM   4781  HZ2 LYS B 299      15.957  16.558  33.956  1.00  0.00           H  
ATOM   4782  HZ3 LYS B 299      14.404  16.166  34.174  1.00  0.00           H  
ATOM   4783  C   LYS B 299      14.488   9.241  37.814  1.00  0.00           C  
ATOM   4784  O   LYS B 299      13.360   8.853  37.524  1.00  0.00           O  
ATOM   4785  N   SER B 300      15.095   8.863  38.939  1.00  0.00           N  
ATOM   4786  H   SER B 300      16.011   9.221  39.149  1.00  0.00           H  
ATOM   4787  CA  SER B 300      14.382   8.094  39.975  1.00  0.00           C  
ATOM   4788  HA  SER B 300      13.804   7.316  39.479  1.00  0.00           H  
ATOM   4789  CB  SER B 300      15.367   7.384  40.907  1.00  0.00           C  
ATOM   4790  HB2 SER B 300      16.050   6.774  40.313  1.00  0.00           H  
ATOM   4791  HB3 SER B 300      15.946   8.127  41.457  1.00  0.00           H  
ATOM   4792  OG  SER B 300      14.690   6.555  41.827  1.00  0.00           O  
ATOM   4793  HG  SER B 300      13.982   6.044  41.354  1.00  0.00           H  
ATOM   4794  C   SER B 300      13.385   8.981  40.739  1.00  0.00           C  
ATOM   4795  O   SER B 300      13.545  10.204  40.754  1.00  0.00           O  
ATOM   4796  N   GLY B 301      12.355   8.381  41.343  1.00  0.00           N  
ATOM   4797  H   GLY B 301      12.273   7.365  41.270  1.00  0.00           H  
ATOM   4798  CA  GLY B 301      11.271   9.065  42.058  1.00  0.00           C  
ATOM   4799  HA2 GLY B 301      10.782   8.334  42.701  1.00  0.00           H  
ATOM   4800  HA3 GLY B 301      11.686   9.855  42.683  1.00  0.00           H  
ATOM   4801  C   GLY B 301      10.191   9.677  41.158  1.00  0.00           C  
ATOM   4802  O   GLY B 301       9.436  10.530  41.618  1.00  0.00           O  
ATOM   4803  N   ILE B 302      10.133   9.284  39.881  1.00  0.00           N  
ATOM   4804  H   ILE B 302      10.708   8.494  39.622  1.00  0.00           H  
ATOM   4805  CA  ILE B 302       9.347   9.936  38.818  1.00  0.00           C  
ATOM   4806  HA  ILE B 302       8.626  10.619  39.269  1.00  0.00           H  
ATOM   4807  CB  ILE B 302      10.283  10.765  37.900  1.00  0.00           C  
ATOM   4808  HB  ILE B 302      11.047  10.085  37.525  1.00  0.00           H  
ATOM   4809  CG2 ILE B 302       9.560  11.329  36.665  1.00  0.00           C  
ATOM   4810 HG21 ILE B 302       8.666  11.882  36.962  1.00  0.00           H  
ATOM   4811 HG22 ILE B 302      10.228  11.992  36.117  1.00  0.00           H  
ATOM   4812 HG23 ILE B 302       9.276  10.517  35.996  1.00  0.00           H  
ATOM   4813  CG1 ILE B 302      11.027  11.912  38.625  1.00  0.00           C  
ATOM   4814 HG12 ILE B 302      11.603  11.500  39.453  1.00  0.00           H  
ATOM   4815 HG13 ILE B 302      11.747  12.347  37.931  1.00  0.00           H  
ATOM   4816  CD1 ILE B 302      10.147  13.048  39.166  1.00  0.00           C  
ATOM   4817 HD11 ILE B 302       9.626  13.552  38.351  1.00  0.00           H  
ATOM   4818 HD12 ILE B 302       9.419  12.662  39.878  1.00  0.00           H  
ATOM   4819 HD13 ILE B 302      10.778  13.777  39.676  1.00  0.00           H  
ATOM   4820  C   ILE B 302       8.555   8.885  38.025  1.00  0.00           C  
ATOM   4821  O   ILE B 302       9.121   7.901  37.550  1.00  0.00           O  
ATOM   4822  N   SER B 303       7.248   9.104  37.842  1.00  0.00           N  
ATOM   4823  H   SER B 303       6.867   9.970  38.191  1.00  0.00           H  
ATOM   4824  CA  SER B 303       6.417   8.276  36.950  1.00  0.00           C  
ATOM   4825  HA  SER B 303       6.622   7.225  37.151  1.00  0.00           H  
ATOM   4826  CB  SER B 303       4.927   8.522  37.216  1.00  0.00           C  
ATOM   4827  HB2 SER B 303       4.709   8.314  38.263  1.00  0.00           H  
ATOM   4828  HB3 SER B 303       4.701   9.571  37.021  1.00  0.00           H  
ATOM   4829  OG  SER B 303       4.098   7.709  36.402  1.00  0.00           O  
ATOM   4830  HG  SER B 303       3.253   8.197  36.248  1.00  0.00           H  
ATOM   4831  C   SER B 303       6.774   8.561  35.489  1.00  0.00           C  
ATOM   4832  O   SER B 303       6.971   9.719  35.121  1.00  0.00           O  
ATOM   4833  N   TYR B 304       6.832   7.538  34.637  1.00  0.00           N  
ATOM   4834  H   TYR B 304       6.571   6.617  34.979  1.00  0.00           H  
ATOM   4835  CA  TYR B 304       7.233   7.658  33.231  1.00  0.00           C  
ATOM   4836  HA  TYR B 304       7.292   8.710  32.949  1.00  0.00           H  
ATOM   4837  CB  TYR B 304       8.614   7.035  33.008  1.00  0.00           C  
ATOM   4838  HB2 TYR B 304       8.720   6.168  33.660  1.00  0.00           H  
ATOM   4839  HB3 TYR B 304       8.674   6.673  31.982  1.00  0.00           H  
ATOM   4840  CG  TYR B 304       9.782   7.972  33.209  1.00  0.00           C  
ATOM   4841  CD1 TYR B 304      10.235   8.775  32.142  1.00  0.00           C  
ATOM   4842  HD1 TYR B 304       9.722   8.740  31.192  1.00  0.00           H  
ATOM   4843  CE1 TYR B 304      11.348   9.621  32.314  1.00  0.00           C  
ATOM   4844  HE1 TYR B 304      11.696  10.238  31.500  1.00  0.00           H  
ATOM   4845  CZ  TYR B 304      12.011   9.653  33.560  1.00  0.00           C  
ATOM   4846  OH  TYR B 304      13.120  10.415  33.747  1.00  0.00           O  
ATOM   4847  HH  TYR B 304      13.367  10.939  32.954  1.00  0.00           H  
ATOM   4848  CE2 TYR B 304      11.546   8.854  34.621  1.00  0.00           C  
ATOM   4849  HE2 TYR B 304      12.041   8.888  35.571  1.00  0.00           H  
ATOM   4850  CD2 TYR B 304      10.433   8.016  34.451  1.00  0.00           C  
ATOM   4851  HD2 TYR B 304      10.078   7.411  35.275  1.00  0.00           H  
ATOM   4852  C   TYR B 304       6.241   6.998  32.281  1.00  0.00           C  
ATOM   4853  O   TYR B 304       5.540   6.041  32.623  1.00  0.00           O  
ATOM   4854  N   ARG B 305       6.245   7.482  31.036  1.00  0.00           N  
ATOM   4855  H   ARG B 305       6.839   8.290  30.852  1.00  0.00           H  
ATOM   4856  CA  ARG B 305       5.513   6.914  29.900  1.00  0.00           C  
ATOM   4857  HA  ARG B 305       5.202   5.904  30.160  1.00  0.00           H  
ATOM   4858  CB  ARG B 305       4.268   7.759  29.604  1.00  0.00           C  
ATOM   4859  HB2 ARG B 305       4.555   8.808  29.504  1.00  0.00           H  
ATOM   4860  HB3 ARG B 305       3.830   7.428  28.663  1.00  0.00           H  
ATOM   4861  CG  ARG B 305       3.212   7.614  30.701  1.00  0.00           C  
ATOM   4862  HG2 ARG B 305       2.951   6.561  30.806  1.00  0.00           H  
ATOM   4863  HG3 ARG B 305       3.599   7.983  31.650  1.00  0.00           H  
ATOM   4864  CD  ARG B 305       1.964   8.409  30.327  1.00  0.00           C  
ATOM   4865  HD2 ARG B 305       2.210   9.474  30.327  1.00  0.00           H  
ATOM   4866  HD3 ARG B 305       1.652   8.132  29.319  1.00  0.00           H  
ATOM   4867  NE  ARG B 305       0.885   8.159  31.296  1.00  0.00           N  
ATOM   4868  HE  ARG B 305       1.040   8.446  32.261  1.00  0.00           H  
ATOM   4869  CZ  ARG B 305      -0.287   7.607  31.081  1.00  0.00           C  
ATOM   4870  NH1 ARG B 305      -0.656   7.130  29.924  1.00  0.00           N  
ATOM   4871 HH11 ARG B 305       0.003   7.122  29.154  1.00  0.00           H  
ATOM   4872 HH12 ARG B 305      -1.533   6.659  29.825  1.00  0.00           H  
ATOM   4873  NH2 ARG B 305      -1.116   7.513  32.076  1.00  0.00           N  
ATOM   4874 HH21 ARG B 305      -0.774   7.865  32.975  1.00  0.00           H  
ATOM   4875 HH22 ARG B 305      -2.041   7.157  31.963  1.00  0.00           H  
ATOM   4876  C   ARG B 305       6.377   6.800  28.649  1.00  0.00           C  
ATOM   4877  O   ARG B 305       7.341   7.545  28.468  1.00  0.00           O  
ATOM   4878  N   ALA B 306       5.960   5.909  27.751  1.00  0.00           N  
ATOM   4879  H   ALA B 306       5.132   5.371  27.985  1.00  0.00           H  
ATOM   4880  CA  ALA B 306       6.492   5.786  26.397  1.00  0.00           C  
ATOM   4881  HA  ALA B 306       7.002   6.715  26.146  1.00  0.00           H  
ATOM   4882  CB  ALA B 306       7.527   4.653  26.329  1.00  0.00           C  
ATOM   4883  HB1 ALA B 306       7.060   3.696  26.556  1.00  0.00           H  
ATOM   4884  HB2 ALA B 306       7.958   4.609  25.328  1.00  0.00           H  
ATOM   4885  HB3 ALA B 306       8.328   4.835  27.047  1.00  0.00           H  
ATOM   4886  C   ALA B 306       5.373   5.579  25.366  1.00  0.00           C  
ATOM   4887  O   ALA B 306       4.348   4.963  25.658  1.00  0.00           O  
ATOM   4888  N   ARG B 307       5.604   6.055  24.140  1.00  0.00           N  
ATOM   4889  H   ARG B 307       6.470   6.578  24.014  1.00  0.00           H  
ATOM   4890  CA  ARG B 307       4.802   5.821  22.924  1.00  0.00           C  
ATOM   4891  HA  ARG B 307       4.258   4.887  23.031  1.00  0.00           H  
ATOM   4892  CB  ARG B 307       3.734   6.914  22.744  1.00  0.00           C  
ATOM   4893  HB2 ARG B 307       3.122   6.673  21.872  1.00  0.00           H  
ATOM   4894  HB3 ARG B 307       3.085   6.900  23.620  1.00  0.00           H  
ATOM   4895  CG  ARG B 307       4.313   8.325  22.576  1.00  0.00           C  
ATOM   4896  HG2 ARG B 307       4.997   8.544  23.396  1.00  0.00           H  
ATOM   4897  HG3 ARG B 307       4.871   8.381  21.644  1.00  0.00           H  
ATOM   4898  CD  ARG B 307       3.201   9.380  22.568  1.00  0.00           C  
ATOM   4899  HD2 ARG B 307       2.574   9.242  21.688  1.00  0.00           H  
ATOM   4900  HD3 ARG B 307       2.585   9.253  23.460  1.00  0.00           H  
ATOM   4901  NE  ARG B 307       3.782  10.729  22.578  1.00  0.00           N  
ATOM   4902  HE  ARG B 307       4.781  10.793  22.741  1.00  0.00           H  
ATOM   4903  CZ  ARG B 307       3.173  11.891  22.489  1.00  0.00           C  
ATOM   4904  NH1 ARG B 307       1.903  11.998  22.210  1.00  0.00           N  
ATOM   4905 HH11 ARG B 307       1.393  11.162  21.990  1.00  0.00           H  
ATOM   4906 HH12 ARG B 307       1.460  12.895  22.170  1.00  0.00           H  
ATOM   4907  NH2 ARG B 307       3.867  12.970  22.708  1.00  0.00           N  
ATOM   4908 HH21 ARG B 307       4.856  12.848  22.921  1.00  0.00           H  
ATOM   4909 HH22 ARG B 307       3.438  13.874  22.726  1.00  0.00           H  
ATOM   4910  C   ARG B 307       5.722   5.654  21.709  1.00  0.00           C  
ATOM   4911  O   ARG B 307       6.867   6.096  21.754  1.00  0.00           O  
ATOM   4912  N   VAL B 308       5.240   5.050  20.627  1.00  0.00           N  
ATOM   4913  H   VAL B 308       4.281   4.711  20.651  1.00  0.00           H  
ATOM   4914  CA  VAL B 308       6.048   4.725  19.431  1.00  0.00           C  
ATOM   4915  HA  VAL B 308       6.937   5.351  19.430  1.00  0.00           H  
ATOM   4916  CB  VAL B 308       6.529   3.259  19.507  1.00  0.00           C  
ATOM   4917  HB  VAL B 308       7.068   3.132  20.446  1.00  0.00           H  
ATOM   4918  CG1 VAL B 308       5.366   2.264  19.496  1.00  0.00           C  
ATOM   4919 HG11 VAL B 308       4.747   2.434  18.621  1.00  0.00           H  
ATOM   4920 HG12 VAL B 308       5.749   1.245  19.477  1.00  0.00           H  
ATOM   4921 HG13 VAL B 308       4.757   2.386  20.389  1.00  0.00           H  
ATOM   4922  CG2 VAL B 308       7.490   2.887  18.370  1.00  0.00           C  
ATOM   4923 HG21 VAL B 308       6.970   2.836  17.415  1.00  0.00           H  
ATOM   4924 HG22 VAL B 308       8.299   3.612  18.312  1.00  0.00           H  
ATOM   4925 HG23 VAL B 308       7.930   1.914  18.580  1.00  0.00           H  
ATOM   4926  C   VAL B 308       5.292   5.051  18.140  1.00  0.00           C  
ATOM   4927  O   VAL B 308       4.065   5.077  18.147  1.00  0.00           O  
ATOM   4928  N   ARG B 309       5.998   5.326  17.039  1.00  0.00           N  
ATOM   4929  H   ARG B 309       7.012   5.345  17.118  1.00  0.00           H  
ATOM   4930  CA  ARG B 309       5.433   5.561  15.697  1.00  0.00           C  
ATOM   4931  HA  ARG B 309       4.494   5.015  15.605  1.00  0.00           H  
ATOM   4932  CB  ARG B 309       5.112   7.053  15.531  1.00  0.00           C  
ATOM   4933  HB2 ARG B 309       4.563   7.195  14.601  1.00  0.00           H  
ATOM   4934  HB3 ARG B 309       4.460   7.374  16.346  1.00  0.00           H  
ATOM   4935  CG  ARG B 309       6.352   7.952  15.496  1.00  0.00           C  
ATOM   4936  HG2 ARG B 309       6.909   7.876  16.428  1.00  0.00           H  
ATOM   4937  HG3 ARG B 309       7.001   7.644  14.680  1.00  0.00           H
[truncated: 28,594 more chars]
