# Supplementary material for: Insights into receptor structure and dynamics at the surface of living cells
Source: Nat Commun. 2023 Mar 22;14:1596. doi: 10.1038/s41467-023-37284-4 (PMC10033668; doi:10.1038/s41467-023-37284-4)
Supplement: Supplementary file 15 — Source Data [file 41467_2023_37284_MOESM15_ESM.zip › Source data/Main/Figure 5/b/Average structures of MD sub-trajectories/IL-4Ra/MD_sub-average_3bpn_4.pdb]

ATOM      1  N   CYS A   1      18.721   1.787  -3.321  1.00  0.00           N  
ATOM      2  H1  CYS A   1      18.359   2.119  -2.436  1.00  0.00           H  
ATOM      3  H2  CYS A   1      18.816   2.525  -4.009  1.00  0.00           H  
ATOM      4  H3  CYS A   1      19.648   1.425  -3.140  1.00  0.00           H  
ATOM      5  CA  CYS A   1      17.877   0.686  -3.831  1.00  0.00           C  
ATOM      6  HA  CYS A   1      18.269   0.376  -4.790  1.00  0.00           H  
ATOM      7  CB  CYS A   1      17.888  -0.550  -2.915  1.00  0.00           C  
ATOM      8  HB2 CYS A   1      18.881  -0.706  -2.502  1.00  0.00           H  
ATOM      9  HB3 CYS A   1      17.200  -0.423  -2.079  1.00  0.00           H  
ATOM     10  SG  CYS A   1      17.442  -2.007  -3.906  1.00  0.00           S  
ATOM     11  HG  CYS A   1      18.135  -2.922  -3.207  1.00  0.00           H  
ATOM     12  C   CYS A   1      16.464   1.161  -4.110  1.00  0.00           C  
ATOM     13  O   CYS A   1      16.032   2.127  -3.490  1.00  0.00           O  
ATOM     14  N   ASP A   2      15.775   0.485  -5.033  1.00  0.00           N  
ATOM     15  H   ASP A   2      16.201  -0.347  -5.424  1.00  0.00           H  
ATOM     16  CA  ASP A   2      14.338   0.624  -5.295  1.00  0.00           C  
ATOM     17  HA  ASP A   2      14.011   1.637  -5.051  1.00  0.00           H  
ATOM     18  CB  ASP A   2      14.087   0.397  -6.798  1.00  0.00           C  
ATOM     19  HB2 ASP A   2      14.638   1.149  -7.367  1.00  0.00           H  
ATOM     20  HB3 ASP A   2      14.481  -0.583  -7.073  1.00  0.00           H  
ATOM     21  CG  ASP A   2      12.611   0.452  -7.213  1.00  0.00           C  
ATOM     22  OD1 ASP A   2      12.320   0.083  -8.366  1.00  0.00           O  
ATOM     23  OD2 ASP A   2      11.747   0.793  -6.373  1.00  0.00           O  
ATOM     24  C   ASP A   2      13.542  -0.368  -4.426  1.00  0.00           C  
ATOM     25  O   ASP A   2      13.831  -1.568  -4.410  1.00  0.00           O  
ATOM     26  N   ILE A   3      12.517   0.125  -3.728  1.00  0.00           N  
ATOM     27  H   ILE A   3      12.270   1.092  -3.889  1.00  0.00           H  
ATOM     28  CA  ILE A   3      11.610  -0.665  -2.886  1.00  0.00           C  
ATOM     29  HA  ILE A   3      12.233  -1.231  -2.196  1.00  0.00           H  
ATOM     30  CB  ILE A   3      10.729   0.305  -2.059  1.00  0.00           C  
ATOM     31  HB  ILE A   3      11.401   1.001  -1.553  1.00  0.00           H  
ATOM     32  CG2 ILE A   3       9.780   1.147  -2.935  1.00  0.00           C  
ATOM     33 HG21 ILE A   3      10.330   1.677  -3.711  1.00  0.00           H  
ATOM     34 HG22 ILE A   3       9.023   0.516  -3.403  1.00  0.00           H  
ATOM     35 HG23 ILE A   3       9.273   1.886  -2.313  1.00  0.00           H  
ATOM     36  CG1 ILE A   3       9.894  -0.390  -0.963  1.00  0.00           C  
ATOM     37 HG12 ILE A   3       9.343   0.380  -0.421  1.00  0.00           H  
ATOM     38 HG13 ILE A   3       9.170  -1.069  -1.416  1.00  0.00           H  
ATOM     39  CD1 ILE A   3      10.738  -1.162   0.059  1.00  0.00           C  
ATOM     40 HD11 ILE A   3      11.178  -2.042  -0.401  1.00  0.00           H  
ATOM     41 HD12 ILE A   3      11.529  -0.523   0.446  1.00  0.00           H  
ATOM     42 HD13 ILE A   3      10.098  -1.478   0.881  1.00  0.00           H  
ATOM     43  C   ILE A   3      10.785  -1.696  -3.683  1.00  0.00           C  
ATOM     44  O   ILE A   3      10.484  -2.772  -3.163  1.00  0.00           O  
ATOM     45  N   THR A   4      10.508  -1.426  -4.966  1.00  0.00           N  
ATOM     46  H   THR A   4      10.824  -0.525  -5.323  1.00  0.00           H  
ATOM     47  CA  THR A   4       9.703  -2.266  -5.880  1.00  0.00           C  
ATOM     48  HA  THR A   4       8.666  -2.259  -5.545  1.00  0.00           H  
ATOM     49  CB  THR A   4       9.744  -1.688  -7.311  1.00  0.00           C  
ATOM     50  HB  THR A   4      10.759  -1.778  -7.698  1.00  0.00           H  
ATOM     51  CG2 THR A   4       8.804  -2.401  -8.285  1.00  0.00           C  
ATOM     52 HG21 THR A   4       7.787  -2.400  -7.890  1.00  0.00           H  
ATOM     53 HG22 THR A   4       8.815  -1.882  -9.244  1.00  0.00           H  
ATOM     54 HG23 THR A   4       9.130  -3.427  -8.445  1.00  0.00           H  
ATOM     55  OG1 THR A   4       9.387  -0.329  -7.304  1.00  0.00           O  
ATOM     56  HG1 THR A   4      10.203   0.171  -7.099  1.00  0.00           H  
ATOM     57  C   THR A   4      10.188  -3.719  -5.927  1.00  0.00           C  
ATOM     58  O   THR A   4       9.392  -4.654  -5.986  1.00  0.00           O  
ATOM     59  N   LEU A   5      11.504  -3.935  -5.841  1.00  0.00           N  
ATOM     60  H   LEU A   5      12.107  -3.128  -5.740  1.00  0.00           H  
ATOM     61  CA  LEU A   5      12.120  -5.264  -5.870  1.00  0.00           C  
ATOM     62  HA  LEU A   5      11.738  -5.810  -6.733  1.00  0.00           H  
ATOM     63  CB  LEU A   5      13.642  -5.082  -6.026  1.00  0.00           C  
ATOM     64  HB2 LEU A   5      14.009  -4.562  -5.141  1.00  0.00           H  
ATOM     65  HB3 LEU A   5      14.113  -6.065  -6.063  1.00  0.00           H  
ATOM     66  CG  LEU A   5      14.074  -4.271  -7.268  1.00  0.00           C  
ATOM     67  HG  LEU A   5      13.590  -3.295  -7.268  1.00  0.00           H  
ATOM     68  CD1 LEU A   5      15.583  -4.044  -7.230  1.00  0.00           C  
ATOM     69 HD11 LEU A   5      15.881  -3.413  -8.068  1.00  0.00           H  
ATOM     70 HD12 LEU A   5      15.855  -3.535  -6.304  1.00  0.00           H  
ATOM     71 HD13 LEU A   5      16.098  -4.999  -7.294  1.00  0.00           H  
ATOM     72  CD2 LEU A   5      13.746  -4.994  -8.575  1.00  0.00           C  
ATOM     73 HD21 LEU A   5      12.667  -5.101  -8.676  1.00  0.00           H  
ATOM     74 HD22 LEU A   5      14.111  -4.410  -9.420  1.00  0.00           H  
ATOM     75 HD23 LEU A   5      14.205  -5.982  -8.584  1.00  0.00           H  
ATOM     76  C   LEU A   5      11.761  -6.091  -4.620  1.00  0.00           C  
ATOM     77  O   LEU A   5      11.362  -7.250  -4.741  1.00  0.00           O  
ATOM     78  N   GLN A   6      11.841  -5.479  -3.433  1.00  0.00           N  
ATOM     79  H   GLN A   6      12.077  -4.496  -3.434  1.00  0.00           H  
ATOM     80  CA  GLN A   6      11.377  -6.073  -2.172  1.00  0.00           C  
ATOM     81  HA  GLN A   6      11.823  -7.061  -2.053  1.00  0.00           H  
ATOM     82  CB  GLN A   6      11.807  -5.203  -0.978  1.00  0.00           C  
ATOM     83  HB2 GLN A   6      11.523  -4.172  -1.182  1.00  0.00           H  
ATOM     84  HB3 GLN A   6      11.270  -5.517  -0.083  1.00  0.00           H  
ATOM     85  CG  GLN A   6      13.316  -5.244  -0.685  1.00  0.00           C  
ATOM     86  HG2 GLN A   6      13.870  -5.275  -1.621  1.00  0.00           H  
ATOM     87  HG3 GLN A   6      13.584  -4.324  -0.166  1.00  0.00           H  
ATOM     88  CD  GLN A   6      13.751  -6.421   0.190  1.00  0.00           C  
ATOM     89  OE1 GLN A   6      13.117  -7.462   0.267  1.00  0.00           O  
ATOM     90  NE2 GLN A   6      14.852  -6.310   0.903  1.00  0.00           N  
ATOM     91 HE21 GLN A   6      15.128  -7.118   1.431  1.00  0.00           H  
ATOM     92 HE22 GLN A   6      15.430  -5.484   0.832  1.00  0.00           H  
ATOM     93  C   GLN A   6       9.852  -6.255  -2.162  1.00  0.00           C  
ATOM     94  O   GLN A   6       9.367  -7.278  -1.683  1.00  0.00           O  
ATOM     95  N   GLU A   7       9.088  -5.310  -2.715  1.00  0.00           N  
ATOM     96  H   GLU A   7       9.540  -4.458  -3.043  1.00  0.00           H  
ATOM     97  CA  GLU A   7       7.626  -5.401  -2.829  1.00  0.00           C  
ATOM     98  HA  GLU A   7       7.212  -5.562  -1.833  1.00  0.00           H  
ATOM     99  CB  GLU A   7       7.093  -4.060  -3.364  1.00  0.00           C  
ATOM    100  HB2 GLU A   7       7.667  -3.245  -2.922  1.00  0.00           H  
ATOM    101  HB3 GLU A   7       7.217  -4.016  -4.447  1.00  0.00           H  
ATOM    102  CG  GLU A   7       5.622  -3.849  -2.998  1.00  0.00           C  
ATOM    103  HG2 GLU A   7       5.022  -4.630  -3.470  1.00  0.00           H  
ATOM    104  HG3 GLU A   7       5.522  -3.944  -1.917  1.00  0.00           H  
ATOM    105  CD  GLU A   7       5.124  -2.471  -3.454  1.00  0.00           C  
ATOM    106  OE1 GLU A   7       4.792  -1.609  -2.603  1.00  0.00           O  
ATOM    107  OE2 GLU A   7       5.075  -2.249  -4.685  1.00  0.00           O  
ATOM    108  C   GLU A   7       7.200  -6.596  -3.709  1.00  0.00           C  
ATOM    109  O   GLU A   7       6.320  -7.384  -3.340  1.00  0.00           O  
ATOM    110  N   ILE A   8       7.901  -6.815  -4.828  1.00  0.00           N  
ATOM    111  H   ILE A   8       8.580  -6.107  -5.106  1.00  0.00           H  
ATOM    112  CA  ILE A   8       7.763  -8.003  -5.681  1.00  0.00           C  
ATOM    113  HA  ILE A   8       6.706  -8.133  -5.915  1.00  0.00           H  
ATOM    114  CB  ILE A   8       8.513  -7.775  -7.017  1.00  0.00           C  
ATOM    115  HB  ILE A   8       9.477  -7.312  -6.798  1.00  0.00           H  
ATOM    116  CG2 ILE A   8       8.793  -9.088  -7.766  1.00  0.00           C  
ATOM    117 HG21 ILE A   8       9.275  -8.884  -8.720  1.00  0.00           H  
ATOM    118 HG22 ILE A   8       9.476  -9.709  -7.188  1.00  0.00           H  
ATOM    119 HG23 ILE A   8       7.864  -9.628  -7.939  1.00  0.00           H  
ATOM    120  CG1 ILE A   8       7.686  -6.810  -7.898  1.00  0.00           C  
ATOM    121 HG12 ILE A   8       6.777  -7.309  -8.237  1.00  0.00           H  
ATOM    122 HG13 ILE A   8       7.392  -5.945  -7.304  1.00  0.00           H  
ATOM    123  CD1 ILE A   8       8.444  -6.275  -9.117  1.00  0.00           C  
ATOM    124 HD11 ILE A   8       9.389  -5.842  -8.792  1.00  0.00           H  
ATOM    125 HD12 ILE A   8       8.634  -7.073  -9.832  1.00  0.00           H  
ATOM    126 HD13 ILE A   8       7.848  -5.506  -9.608  1.00  0.00           H  
ATOM    127  C   ILE A   8       8.197  -9.282  -4.944  1.00  0.00           C  
ATOM    128  O   ILE A   8       7.450 -10.261  -4.956  1.00  0.00           O  
ATOM    129  N   ILE A   9       9.340  -9.297  -4.242  1.00  0.00           N  
ATOM    130  H   ILE A   9       9.929  -8.469  -4.265  1.00  0.00           H  
ATOM    131  CA  ILE A   9       9.802 -10.463  -3.459  1.00  0.00           C  
ATOM    132  HA  ILE A   9       9.866 -11.319  -4.127  1.00  0.00           H  
ATOM    133  CB  ILE A   9      11.218 -10.198  -2.887  1.00  0.00           C  
ATOM    134  HB  ILE A   9      11.219  -9.201  -2.445  1.00  0.00           H  
ATOM    135  CG2 ILE A   9      11.619 -11.195  -1.783  1.00  0.00           C  
ATOM    136 HG21 ILE A   9      10.952 -11.100  -0.926  1.00  0.00           H  
ATOM    137 HG22 ILE A   9      11.587 -12.213  -2.165  1.00  0.00           H  
ATOM    138 HG23 ILE A   9      12.625 -10.976  -1.427  1.00  0.00           H  
ATOM    139  CG1 ILE A   9      12.273 -10.245  -4.019  1.00  0.00           C  
ATOM    140 HG12 ILE A   9      12.476 -11.279  -4.299  1.00  0.00           H  
ATOM    141 HG13 ILE A   9      11.879  -9.745  -4.902  1.00  0.00           H  
ATOM    142  CD1 ILE A   9      13.593  -9.555  -3.647  1.00  0.00           C  
ATOM    143 HD11 ILE A   9      13.400  -8.551  -3.269  1.00  0.00           H  
ATOM    144 HD12 ILE A   9      14.128 -10.130  -2.893  1.00  0.00           H  
ATOM    145 HD13 ILE A   9      14.220  -9.475  -4.533  1.00  0.00           H  
ATOM    146  C   ILE A   9       8.780 -10.839  -2.372  1.00  0.00           C  
ATOM    147  O   ILE A   9       8.449 -12.016  -2.207  1.00  0.00           O  
ATOM    148  N   LYS A  10       8.200  -9.850  -1.681  1.00  0.00           N  
ATOM    149  H   LYS A  10       8.523  -8.899  -1.858  1.00  0.00           H  
ATOM    150  CA  LYS A  10       7.099 -10.061  -0.732  1.00  0.00           C  
ATOM    151  HA  LYS A  10       7.399 -10.844  -0.034  1.00  0.00           H  
ATOM    152  CB  LYS A  10       6.842  -8.778   0.080  1.00  0.00           C  
ATOM    153  HB2 LYS A  10       7.743  -8.548   0.652  1.00  0.00           H  
ATOM    154  HB3 LYS A  10       6.639  -7.939  -0.589  1.00  0.00           H  
ATOM    155  CG  LYS A  10       5.654  -8.961   1.041  1.00  0.00           C  
ATOM    156  HG2 LYS A  10       4.728  -8.753   0.502  1.00  0.00           H  
ATOM    157  HG3 LYS A  10       5.622  -9.996   1.385  1.00  0.00           H  
ATOM    158  CD  LYS A  10       5.741  -8.070   2.283  1.00  0.00           C  
ATOM    159  HD2 LYS A  10       6.612  -8.370   2.867  1.00  0.00           H  
ATOM    160  HD3 LYS A  10       5.844  -7.023   1.997  1.00  0.00           H  
ATOM    161  CE  LYS A  10       4.472  -8.276   3.115  1.00  0.00           C  
ATOM    162  HE2 LYS A  10       3.637  -7.756   2.633  1.00  0.00           H  
ATOM    163  HE3 LYS A  10       4.222  -9.340   3.140  1.00  0.00           H  
ATOM    164  NZ  LYS A  10       4.637  -7.775   4.494  1.00  0.00           N  
ATOM    165  HZ1 LYS A  10       3.884  -8.110   5.093  1.00  0.00           H  
ATOM    166  HZ2 LYS A  10       5.527  -8.011   4.921  1.00  0.00           H  
ATOM    167  HZ3 LYS A  10       4.529  -6.765   4.516  1.00  0.00           H  
ATOM    168  C   LYS A  10       5.840 -10.572  -1.430  1.00  0.00           C  
ATOM    169  O   LYS A  10       5.199 -11.473  -0.900  1.00  0.00           O  
ATOM    170  N   THR A  11       5.498 -10.075  -2.617  1.00  0.00           N  
ATOM    171  H   THR A  11       6.042  -9.303  -2.990  1.00  0.00           H  
ATOM    172  CA  THR A  11       4.367 -10.604  -3.404  1.00  0.00           C  
ATOM    173  HA  THR A  11       3.469 -10.569  -2.788  1.00  0.00           H  
ATOM    174  CB  THR A  11       4.099  -9.748  -4.649  1.00  0.00           C  
ATOM    175  HB  THR A  11       4.941  -9.802  -5.339  1.00  0.00           H  
ATOM    176  CG2 THR A  11       2.821 -10.166  -5.375  1.00  0.00           C  
ATOM    177 HG21 THR A  11       2.926 -11.163  -5.804  1.00  0.00           H  
ATOM    178 HG22 THR A  11       1.984 -10.159  -4.678  1.00  0.00           H  
ATOM    179 HG23 THR A  11       2.615  -9.458  -6.178  1.00  0.00           H  
ATOM    180  OG1 THR A  11       3.892  -8.411  -4.261  1.00  0.00           O  
ATOM    181  HG1 THR A  11       4.742  -8.018  -3.993  1.00  0.00           H  
ATOM    182  C   THR A  11       4.590 -12.070  -3.800  1.00  0.00           C  
ATOM    183  O   THR A  11       3.671 -12.879  -3.707  1.00  0.00           O  
ATOM    184  N   LEU A  12       5.817 -12.455  -4.158  1.00  0.00           N  
ATOM    185  H   LEU A  12       6.531 -11.738  -4.254  1.00  0.00           H  
ATOM    186  CA  LEU A  12       6.192 -13.842  -4.456  1.00  0.00           C  
ATOM    187  HA  LEU A  12       5.459 -14.263  -5.141  1.00  0.00           H  
ATOM    188  CB  LEU A  12       7.561 -13.827  -5.166  1.00  0.00           C  
ATOM    189  HB2 LEU A  12       8.260 -13.271  -4.545  1.00  0.00           H  
ATOM    190  HB3 LEU A  12       7.924 -14.850  -5.265  1.00  0.00           H  
ATOM    191  CG  LEU A  12       7.513 -13.179  -6.565  1.00  0.00           C  
ATOM    192  HG  LEU A  12       6.845 -12.320  -6.564  1.00  0.00           H  
ATOM    193  CD1 LEU A  12       8.888 -12.693  -7.019  1.00  0.00           C  
ATOM    194 HD11 LEU A  12       9.534 -13.546  -7.195  1.00  0.00           H  
ATOM    195 HD12 LEU A  12       8.784 -12.136  -7.949  1.00  0.00           H  
ATOM    196 HD13 LEU A  12       9.322 -12.038  -6.265  1.00  0.00           H  
ATOM    197  CD2 LEU A  12       7.021 -14.178  -7.610  1.00  0.00           C  
ATOM    198 HD21 LEU A  12       6.031 -14.527  -7.325  1.00  0.00           H  
ATOM    199 HD22 LEU A  12       6.959 -13.694  -8.584  1.00  0.00           H  
ATOM    200 HD23 LEU A  12       7.699 -15.030  -7.672  1.00  0.00           H  
ATOM    201  C   LEU A  12       6.156 -14.747  -3.203  1.00  0.00           C  
ATOM    202  O   LEU A  12       5.751 -15.907  -3.295  1.00  0.00           O  
ATOM    203  N   ASN A  13       6.504 -14.233  -2.018  1.00  0.00           N  
ATOM    204  H   ASN A  13       6.930 -13.311  -1.996  1.00  0.00           H  
ATOM    205  CA  ASN A  13       6.239 -14.941  -0.751  1.00  0.00           C  
ATOM    206  HA  ASN A  13       6.607 -15.966  -0.834  1.00  0.00           H  
ATOM    207  CB  ASN A  13       7.008 -14.258   0.396  1.00  0.00           C  
ATOM    208  HB2 ASN A  13       6.653 -13.233   0.501  1.00  0.00           H  
ATOM    209  HB3 ASN A  13       6.790 -14.784   1.325  1.00  0.00           H  
ATOM    210  CG  ASN A  13       8.520 -14.247   0.214  1.00  0.00           C  
ATOM    211  OD1 ASN A  13       9.126 -15.117  -0.398  1.00  0.00           O  
ATOM    212  ND2 ASN A  13       9.191 -13.257   0.761  1.00  0.00           N  
ATOM    213 HD21 ASN A  13      10.185 -13.238   0.615  1.00  0.00           H  
ATOM    214 HD22 ASN A  13       8.707 -12.562   1.299  1.00  0.00           H  
ATOM    215  C   ASN A  13       4.725 -15.041  -0.442  1.00  0.00           C  
ATOM    216  O   ASN A  13       4.246 -16.066   0.034  1.00  0.00           O  
ATOM    217  N   SER A  14       3.955 -13.993  -0.748  1.00  0.00           N  
ATOM    218  H   SER A  14       4.412 -13.176  -1.128  1.00  0.00           H  
ATOM    219  CA  SER A  14       2.503 -13.931  -0.493  1.00  0.00           C  
ATOM    220  HA  SER A  14       2.315 -14.201   0.547  1.00  0.00           H  
ATOM    221  CB  SER A  14       1.977 -12.510  -0.712  1.00  0.00           C  
ATOM    222  HB2 SER A  14       2.054 -12.234  -1.764  1.00  0.00           H  
ATOM    223  HB3 SER A  14       0.931 -12.470  -0.416  1.00  0.00           H  
ATOM    224  OG  SER A  14       2.709 -11.588   0.073  1.00  0.00           O  
ATOM    225  HG  SER A  14       3.638 -11.632  -0.203  1.00  0.00           H  
ATOM    226  C   SER A  14       1.709 -14.910  -1.362  1.00  0.00           C  
ATOM    227  O   SER A  14       0.648 -15.378  -0.953  1.00  0.00           O  
ATOM    228  N   LEU A  15       2.240 -15.259  -2.541  1.00  0.00           N  
ATOM    229  H   LEU A  15       3.061 -14.755  -2.849  1.00  0.00           H  
ATOM    230  CA  LEU A  15       1.719 -16.325  -3.404  1.00  0.00           C  
ATOM    231  HA  LEU A  15       0.640 -16.208  -3.487  1.00  0.00           H  
ATOM    232  CB  LEU A  15       2.356 -16.201  -4.804  1.00  0.00           C  
ATOM    233  HB2 LEU A  15       3.433 -16.080  -4.691  1.00  0.00           H  
ATOM    234  HB3 LEU A  15       2.183 -17.121  -5.365  1.00  0.00           H  
ATOM    235  CG  LEU A  15       1.788 -15.015  -5.602  1.00  0.00           C  
ATOM    236  HG  LEU A  15       1.690 -14.150  -4.951  1.00  0.00           H  
ATOM    237  CD1 LEU A  15       2.690 -14.621  -6.771  1.00  0.00           C  
ATOM    238 HD11 LEU A  15       3.674 -14.357  -6.394  1.00  0.00           H  
ATOM    239 HD12 LEU A  15       2.781 -15.447  -7.475  1.00  0.00           H  
ATOM    240 HD13 LEU A  15       2.268 -13.752  -7.280  1.00  0.00           H  
ATOM    241  CD2 LEU A  15       0.417 -15.360  -6.174  1.00  0.00           C  
ATOM    242 HD21 LEU A  15      -0.285 -15.561  -5.370  1.00  0.00           H  
ATOM    243 HD22 LEU A  15       0.049 -14.521  -6.757  1.00  0.00           H  
ATOM    244 HD23 LEU A  15       0.484 -16.235  -6.819  1.00  0.00           H  
ATOM    245  C   LEU A  15       1.954 -17.723  -2.809  1.00  0.00           C  
ATOM    246  O   LEU A  15       1.014 -18.507  -2.692  1.00  0.00           O  
ATOM    247  N   THR A  16       3.185 -18.028  -2.389  1.00  0.00           N  
ATOM    248  H   THR A  16       3.903 -17.322  -2.452  1.00  0.00           H  
ATOM    249  CA  THR A  16       3.533 -19.344  -1.813  1.00  0.00           C  
ATOM    250  HA  THR A  16       3.149 -20.114  -2.487  1.00  0.00           H  
ATOM    251  CB  THR A  16       5.059 -19.554  -1.734  1.00  0.00           C  
ATOM    252  HB  THR A  16       5.279 -20.306  -0.973  1.00  0.00           H  
ATOM    253  CG2 THR A  16       5.616 -20.040  -3.068  1.00  0.00           C  
ATOM    254 HG21 THR A  16       5.449 -19.309  -3.858  1.00  0.00           H  
ATOM    255 HG22 THR A  16       5.117 -20.971  -3.341  1.00  0.00           H  
ATOM    256 HG23 THR A  16       6.681 -20.252  -2.970  1.00  0.00           H  
ATOM    257  OG1 THR A  16       5.758 -18.360  -1.434  1.00  0.00           O  
ATOM    258  HG1 THR A  16       5.729 -17.808  -2.224  1.00  0.00           H  
ATOM    259  C   THR A  16       2.849 -19.624  -0.464  1.00  0.00           C  
ATOM    260  O   THR A  16       2.535 -20.778  -0.182  1.00  0.00           O  
ATOM    261  N   GLU A  17       2.493 -18.612   0.343  1.00  0.00           N  
ATOM    262  H   GLU A  17       2.867 -17.689   0.145  1.00  0.00           H  
ATOM    263  CA  GLU A  17       1.677 -18.803   1.562  1.00  0.00           C  
ATOM    264  HA  GLU A  17       2.160 -19.569   2.166  1.00  0.00           H  
ATOM    265  CB  GLU A  17       1.660 -17.510   2.406  1.00  0.00           C  
ATOM    266  HB2 GLU A  17       2.664 -17.362   2.804  1.00  0.00           H  
ATOM    267  HB3 GLU A  17       1.445 -16.669   1.746  1.00  0.00           H  
ATOM    268  CG  GLU A  17       0.660 -17.440   3.587  1.00  0.00           C  
ATOM    269  HG2 GLU A  17       0.905 -16.563   4.190  1.00  0.00           H  
ATOM    270  HG3 GLU A  17      -0.337 -17.269   3.175  1.00  0.00           H  
ATOM    271  CD  GLU A  17       0.617 -18.672   4.511  1.00  0.00           C  
ATOM    272  OE1 GLU A  17      -0.500 -19.061   4.945  1.00  0.00           O  
ATOM    273  OE2 GLU A  17       1.688 -19.271   4.761  1.00  0.00           O  
ATOM    274  C   GLU A  17       0.251 -19.317   1.268  1.00  0.00           C  
ATOM    275  O   GLU A  17      -0.332 -20.015   2.097  1.00  0.00           O  
ATOM    276  N   GLN A  18      -0.318 -19.064   0.082  1.00  0.00           N  
ATOM    277  H   GLN A  18       0.203 -18.556  -0.626  1.00  0.00           H  
ATOM    278  CA  GLN A  18      -1.675 -19.540  -0.226  1.00  0.00           C  
ATOM    279  HA  GLN A  18      -2.283 -19.325   0.647  1.00  0.00           H  
ATOM    280  CB  GLN A  18      -2.293 -18.781  -1.416  1.00  0.00           C  
ATOM    281  HB2 GLN A  18      -1.809 -19.101  -2.339  1.00  0.00           H  
ATOM    282  HB3 GLN A  18      -3.348 -19.054  -1.476  1.00  0.00           H  
ATOM    283  CG  GLN A  18      -2.201 -17.248  -1.321  1.00  0.00           C  
ATOM    284  HG2 GLN A  18      -1.200 -16.952  -1.624  1.00  0.00           H  
ATOM    285  HG3 GLN A  18      -2.899 -16.802  -2.029  1.00  0.00           H  
ATOM    286  CD  GLN A  18      -2.495 -16.676   0.071  1.00  0.00           C  
ATOM    287  OE1 GLN A  18      -3.401 -17.096   0.782  1.00  0.00           O  
ATOM    288  NE2 GLN A  18      -1.731 -15.704   0.519  1.00  0.00           N  
ATOM    289 HE21 GLN A  18      -1.907 -15.328   1.436  1.00  0.00           H  
ATOM    290 HE22 GLN A  18      -0.908 -15.440  -0.021  1.00  0.00           H  
ATOM    291  C   GLN A  18      -1.779 -21.066  -0.401  1.00  0.00           C  
ATOM    292  O   GLN A  18      -2.882 -21.605  -0.288  1.00  0.00           O  
ATOM    293  N   LYS A  19      -0.652 -21.756  -0.651  1.00  0.00           N  
ATOM    294  H   LYS A  19       0.202 -21.211  -0.717  1.00  0.00           H  
ATOM    295  CA  LYS A  19      -0.496 -23.232  -0.622  1.00  0.00           C  
ATOM    296  HA  LYS A  19       0.447 -23.459  -1.121  1.00  0.00           H  
ATOM    297  CB  LYS A  19      -0.354 -23.729   0.834  1.00  0.00           C  
ATOM    298  HB2 LYS A  19      -1.234 -23.425   1.403  1.00  0.00           H  
ATOM    299  HB3 LYS A  19      -0.278 -24.817   0.854  1.00  0.00           H  
ATOM    300  CG  LYS A  19       0.916 -23.136   1.468  1.00  0.00           C  
ATOM    301  HG2 LYS A  19       1.798 -23.596   1.019  1.00  0.00           H  
ATOM    302  HG3 LYS A  19       0.946 -22.079   1.229  1.00  0.00           H  
ATOM    303  CD  LYS A  19       1.000 -23.252   2.995  1.00  0.00           C  
ATOM    304  HD2 LYS A  19       0.005 -23.139   3.427  1.00  0.00           H  
ATOM    305  HD3 LYS A  19       1.429 -24.214   3.278  1.00  0.00           H  
ATOM    306  CE  LYS A  19       1.885 -22.087   3.452  1.00  0.00           C  
ATOM    307  HE2 LYS A  19       2.896 -22.198   3.048  1.00  0.00           H  
ATOM    308  HE3 LYS A  19       1.458 -21.180   3.018  1.00  0.00           H  
ATOM    309  NZ  LYS A  19       1.907 -21.893   4.915  1.00  0.00           N  
ATOM    310  HZ1 LYS A  19       2.151 -20.907   5.075  1.00  0.00           H  
ATOM    311  HZ2 LYS A  19       0.976 -21.956   5.294  1.00  0.00           H  
ATOM    312  HZ3 LYS A  19       2.559 -22.499   5.383  1.00  0.00           H  
ATOM    313  C   LYS A  19      -1.546 -23.980  -1.456  1.00  0.00           C  
ATOM    314  O   LYS A  19      -2.061 -25.032  -1.082  1.00  0.00           O  
ATOM    315  N   THR A  20      -1.902 -23.388  -2.591  1.00  0.00           N  
ATOM    316  H   THR A  20      -1.428 -22.529  -2.823  1.00  0.00           H  
ATOM    317  CA  THR A  20      -2.898 -23.911  -3.531  1.00  0.00           C  
ATOM    318  HA  THR A  20      -3.739 -24.329  -2.980  1.00  0.00           H  
ATOM    319  CB  THR A  20      -3.414 -22.783  -4.435  1.00  0.00           C  
ATOM    320  HB  THR A  20      -4.171 -23.192  -5.106  1.00  0.00           H  
ATOM    321  CG2 THR A  20      -4.037 -21.616  -3.667  1.00  0.00           C  
ATOM    322 HG21 THR A  20      -4.890 -21.972  -3.093  1.00  0.00           H  
ATOM    323 HG22 THR A  20      -4.365 -20.854  -4.370  1.00  0.00           H  
ATOM    324 HG23 THR A  20      -3.314 -21.161  -2.992  1.00  0.00           H  
ATOM    325  OG1 THR A  20      -2.353 -22.274  -5.214  1.00  0.00           O  
ATOM    326  HG1 THR A  20      -1.590 -22.875  -5.147  1.00  0.00           H  
ATOM    327  C   THR A  20      -2.291 -24.986  -4.431  1.00  0.00           C  
ATOM    328  O   THR A  20      -1.204 -24.782  -4.961  1.00  0.00           O  
ATOM    329  N   LEU A  21      -3.059 -26.017  -4.796  1.00  0.00           N  
ATOM    330  H   LEU A  21      -3.929 -26.162  -4.309  1.00  0.00           H  
ATOM    331  CA  LEU A  21      -2.727 -26.967  -5.881  1.00  0.00           C  
ATOM    332  HA  LEU A  21      -1.749 -27.400  -5.667  1.00  0.00           H  
ATOM    333  CB  LEU A  21      -3.786 -28.092  -5.884  1.00  0.00           C  
ATOM    334  HB2 LEU A  21      -4.764 -27.633  -6.034  1.00  0.00           H  
ATOM    335  HB3 LEU A  21      -3.601 -28.754  -6.731  1.00  0.00           H  
ATOM    336  CG  LEU A  21      -3.831 -28.955  -4.609  1.00  0.00           C  
ATOM    337  HG  LEU A  21      -3.913 -28.318  -3.728  1.00  0.00           H  
ATOM    338  CD1 LEU A  21      -5.059 -29.868  -4.651  1.00  0.00           C  
ATOM    339 HD11 LEU A  21      -5.010 -30.518  -5.524  1.00  0.00           H  
ATOM    340 HD12 LEU A  21      -5.090 -30.484  -3.752  1.00  0.00           H  
ATOM    341 HD13 LEU A  21      -5.967 -29.268  -4.696  1.00  0.00           H  
ATOM    342  CD2 LEU A  21      -2.588 -29.834  -4.482  1.00  0.00           C  
ATOM    343 HD21 LEU A  21      -1.703 -29.214  -4.337  1.00  0.00           H  
ATOM    344 HD22 LEU A  21      -2.681 -30.493  -3.619  1.00  0.00           H  
ATOM    345 HD23 LEU A  21      -2.454 -30.436  -5.381  1.00  0.00           H  
ATOM    346  C   LEU A  21      -2.607 -26.328  -7.291  1.00  0.00           C  
ATOM    347  O   LEU A  21      -2.514 -27.029  -8.295  1.00  0.00           O  
ATOM    348  N   CYS A  22      -2.666 -24.999  -7.384  1.00  0.00           N  
ATOM    349  H   CYS A  22      -2.650 -24.481  -6.523  1.00  0.00           H  
ATOM    350  CA  CYS A  22      -2.517 -24.243  -8.617  1.00  0.00           C  
ATOM    351  HA  CYS A  22      -2.974 -24.804  -9.432  1.00  0.00           H  
ATOM    352  CB  CYS A  22      -3.294 -22.932  -8.427  1.00  0.00           C  
ATOM    353  HB2 CYS A  22      -4.240 -23.128  -7.920  1.00  0.00           H  
ATOM    354  HB3 CYS A  22      -2.701 -22.256  -7.812  1.00  0.00           H  
ATOM    355  SG  CYS A  22      -3.652 -22.131 -10.012  1.00  0.00           S  
ATOM    356  HG  CYS A  22      -4.276 -23.147 -10.618  1.00  0.00           H  
ATOM    357  C   CYS A  22      -1.039 -24.023  -9.000  1.00  0.00           C  
ATOM    358  O   CYS A  22      -0.750 -23.915 -10.187  1.00  0.00           O  
ATOM    359  N   THR A  23      -0.088 -23.987  -8.051  1.00  0.00           N  
ATOM    360  H   THR A  23      -0.304 -24.156  -7.075  1.00  0.00           H  
ATOM    361  CA  THR A  23       1.329 -23.730  -8.386  1.00  0.00           C  
ATOM    362  HA  THR A  23       1.343 -22.983  -9.173  1.00  0.00           H  
ATOM    363  CB  THR A  23       2.106 -23.119  -7.216  1.00  0.00           C  
ATOM    364  HB  THR A  23       3.126 -22.942  -7.550  1.00  0.00           H  
ATOM    365  CG2 THR A  23       1.521 -21.779  -6.769  1.00  0.00           C  
ATOM    366 HG21 THR A  23       0.522 -21.919  -6.358  1.00  0.00           H  
ATOM    367 HG22 THR A  23       2.167 -21.355  -5.998  1.00  0.00           H  
ATOM    368 HG23 THR A  23       1.479 -21.093  -7.615  1.00  0.00           H  
ATOM    369  OG1 THR A  23       2.128 -23.974  -6.106  1.00  0.00           O  
ATOM    370  HG1 THR A  23       2.929 -23.693  -5.605  1.00  0.00           H  
ATOM    371  C   THR A  23       2.070 -24.944  -8.964  1.00  0.00           C  
ATOM    372  O   THR A  23       3.070 -24.780  -9.659  1.00  0.00           O  
ATOM    373  N   GLU A  24       1.530 -26.154  -8.804  1.00  0.00           N  
ATOM    374  H   GLU A  24       0.807 -26.264  -8.115  1.00  0.00           H  
ATOM    375  CA  GLU A  24       1.932 -27.343  -9.575  1.00  0.00           C  
ATOM    376  HA  GLU A  24       3.013 -27.471  -9.520  1.00  0.00           H  
ATOM    377  CB  GLU A  24       1.246 -28.588  -8.981  1.00  0.00           C  
ATOM    378  HB2 GLU A  24       0.168 -28.417  -8.984  1.00  0.00           H  
ATOM    379  HB3 GLU A  24       1.438 -29.451  -9.620  1.00  0.00           H  
ATOM    380  CG  GLU A  24       1.667 -28.935  -7.542  1.00  0.00           C  
ATOM    381  HG2 GLU A  24       1.520 -28.061  -6.902  1.00  0.00           H  
ATOM    382  HG3 GLU A  24       0.988 -29.711  -7.181  1.00  0.00           H  
ATOM    383  CD  GLU A  24       3.112 -29.445  -7.392  1.00  0.00           C  
ATOM    384  OE1 GLU A  24       3.884 -29.406  -8.378  1.00  0.00           O  
ATOM    385  OE2 GLU A  24       3.429 -29.896  -6.270  1.00  0.00           O  
ATOM    386  C   GLU A  24       1.567 -27.242 -11.070  1.00  0.00           C  
ATOM    387  O   GLU A  24       2.187 -27.887 -11.913  1.00  0.00           O  
ATOM    388  N   LEU A  25       0.557 -26.440 -11.437  1.00  0.00           N  
ATOM    389  H   LEU A  25       0.164 -25.809 -10.752  1.00  0.00           H  
ATOM    390  CA  LEU A  25       0.118 -26.328 -12.829  1.00  0.00           C  
ATOM    391  HA  LEU A  25       0.080 -27.336 -13.245  1.00  0.00           H  
ATOM    392  CB  LEU A  25      -1.293 -25.723 -12.933  1.00  0.00           C  
ATOM    393  HB2 LEU A  25      -1.239 -24.679 -12.631  1.00  0.00           H  
ATOM    394  HB3 LEU A  25      -1.600 -25.752 -13.978  1.00  0.00           H  
ATOM    395  CG  LEU A  25      -2.364 -26.427 -12.078  1.00  0.00           C  
ATOM    396  HG  LEU A  25      -2.124 -26.313 -11.022  1.00  0.00           H  
ATOM    397  CD1 LEU A  25      -3.727 -25.780 -12.332  1.00  0.00           C  
ATOM    398 HD11 LEU A  25      -3.663 -24.709 -12.138  1.00  0.00           H  
ATOM    399 HD12 LEU A  25      -4.026 -25.941 -13.366  1.00  0.00           H  
ATOM    400 HD13 LEU A  25      -4.469 -26.215 -11.664  1.00  0.00           H  
ATOM    401  CD2 LEU A  25      -2.509 -27.919 -12.392  1.00  0.00           C  
ATOM    402 HD21 LEU A  25      -2.720 -28.063 -13.450  1.00  0.00           H  
ATOM    403 HD22 LEU A  25      -1.587 -28.441 -12.130  1.00  0.00           H  
ATOM    404 HD23 LEU A  25      -3.311 -28.344 -11.788  1.00  0.00           H  
ATOM    405  C   LEU A  25       1.158 -25.561 -13.657  1.00  0.00           C  
ATOM    406  O   LEU A  25       1.781 -24.606 -13.184  1.00  0.00           O  
ATOM    407  N   THR A  26       1.371 -26.000 -14.899  1.00  0.00           N  
ATOM    408  H   THR A  26       0.830 -26.768 -15.262  1.00  0.00           H  
ATOM    409  CA  THR A  26       2.534 -25.560 -15.674  1.00  0.00           C  
ATOM    410  HA  THR A  26       3.348 -25.505 -14.958  1.00  0.00           H  
ATOM    411  CB  THR A  26       2.968 -26.579 -16.744  1.00  0.00           C  
ATOM    412  HB  THR A  26       3.894 -26.227 -17.196  1.00  0.00           H  
ATOM    413  CG2 THR A  26       3.246 -27.961 -16.145  1.00  0.00           C  
ATOM    414 HG21 THR A  26       4.007 -27.874 -15.367  1.00  0.00           H  
ATOM    415 HG22 THR A  26       2.340 -28.386 -15.713  1.00  0.00           H  
ATOM    416 HG23 THR A  26       3.615 -28.628 -16.924  1.00  0.00           H  
ATOM    417  OG1 THR A  26       2.006 -26.729 -17.764  1.00  0.00           O  
ATOM    418  HG1 THR A  26       2.139 -25.998 -18.383  1.00  0.00           H  
ATOM    419  C   THR A  26       2.392 -24.155 -16.261  1.00  0.00           C  
ATOM    420  O   THR A  26       1.294 -23.660 -16.530  1.00  0.00           O  
ATOM    421  N   VAL A  27       3.546 -23.535 -16.494  1.00  0.00           N  
ATOM    422  H   VAL A  27       4.393 -24.019 -16.212  1.00  0.00           H  
ATOM    423  CA  VAL A  27       3.726 -22.268 -17.201  1.00  0.00           C  
ATOM    424  HA  VAL A  27       2.848 -22.110 -17.827  1.00  0.00           H  
ATOM    425  CB  VAL A  27       3.799 -21.098 -16.195  1.00  0.00           C  
ATOM    426  HB  VAL A  27       2.899 -21.131 -15.580  1.00  0.00           H  
ATOM    427  CG1 VAL A  27       5.014 -21.182 -15.263  1.00  0.00           C  
ATOM    428 HG11 VAL A  27       5.938 -21.137 -15.838  1.00  0.00           H  
ATOM    429 HG12 VAL A  27       4.995 -20.349 -14.560  1.00  0.00           H  
ATOM    430 HG13 VAL A  27       4.987 -22.116 -14.700  1.00  0.00           H  
ATOM    431  CG2 VAL A  27       3.824 -19.732 -16.890  1.00  0.00           C  
ATOM    432 HG21 VAL A  27       3.001 -19.662 -17.601  1.00  0.00           H  
ATOM    433 HG22 VAL A  27       3.705 -18.950 -16.141  1.00  0.00           H  
ATOM    434 HG23 VAL A  27       4.774 -19.587 -17.405  1.00  0.00           H  
ATOM    435  C   VAL A  27       4.939 -22.363 -18.134  1.00  0.00           C  
ATOM    436  O   VAL A  27       5.929 -23.040 -17.841  1.00  0.00           O  
ATOM    437  N   THR A  28       4.859 -21.680 -19.277  1.00  0.00           N  
ATOM    438  H   THR A  28       4.014 -21.166 -19.467  1.00  0.00           H  
ATOM    439  CA  THR A  28       5.931 -21.608 -20.280  1.00  0.00           C  
ATOM    440  HA  THR A  28       6.174 -22.619 -20.605  1.00  0.00           H  
ATOM    441  CB  THR A  28       5.443 -20.817 -21.502  1.00  0.00           C  
ATOM    442  HB  THR A  28       5.189 -19.802 -21.195  1.00  0.00           H  
ATOM    443  CG2 THR A  28       6.464 -20.757 -22.635  1.00  0.00           C  
ATOM    444 HG21 THR A  28       7.338 -20.186 -22.317  1.00  0.00           H  
ATOM    445 HG22 THR A  28       6.771 -21.768 -22.906  1.00  0.00           H  
ATOM    446 HG23 THR A  28       6.025 -20.264 -23.502  1.00  0.00           H  
ATOM    447  OG1 THR A  28       4.280 -21.433 -22.019  1.00  0.00           O  
ATOM    448  HG1 THR A  28       3.884 -20.828 -22.655  1.00  0.00           H  
ATOM    449  C   THR A  28       7.194 -20.979 -19.690  1.00  0.00           C  
ATOM    450  O   THR A  28       7.164 -19.851 -19.200  1.00  0.00           O  
ATOM    451  N   ASP A  29       8.311 -21.697 -19.752  1.00  0.00           N  
ATOM    452  H   ASP A  29       8.265 -22.600 -20.212  1.00  0.00           H  
ATOM    453  CA  ASP A  29       9.577 -21.323 -19.131  1.00  0.00           C  
ATOM    454  HA  ASP A  29       9.346 -20.844 -18.178  1.00  0.00           H  
ATOM    455  CB  ASP A  29      10.384 -22.579 -18.792  1.00  0.00           C  
ATOM    456  HB2 ASP A  29       9.714 -23.326 -18.359  1.00  0.00           H  
ATOM    457  HB3 ASP A  29      10.820 -23.007 -19.695  1.00  0.00           H  
ATOM    458  CG  ASP A  29      11.489 -22.283 -17.779  1.00  0.00           C  
ATOM    459  OD1 ASP A  29      11.881 -21.107 -17.570  1.00  0.00           O  
ATOM    460  OD2 ASP A  29      11.916 -23.228 -17.098  1.00  0.00           O  
ATOM    461  C   ASP A  29      10.363 -20.307 -19.973  1.00  0.00           C  
ATOM    462  O   ASP A  29      11.248 -20.636 -20.771  1.00  0.00           O  
ATOM    463  N   ILE A  30      10.010 -19.033 -19.789  1.00  0.00           N  
ATOM    464  H   ILE A  30       9.197 -18.864 -19.210  1.00  0.00           H  
ATOM    465  CA  ILE A  30      10.652 -17.895 -20.465  1.00  0.00           C  
ATOM    466  HA  ILE A  30      10.685 -18.138 -21.526  1.00  0.00           H  
ATOM    467  CB  ILE A  30       9.812 -16.601 -20.321  1.00  0.00           C  
ATOM    468  HB  ILE A  30      10.219 -15.877 -21.029  1.00  0.00           H  
ATOM    469  CG2 ILE A  30       8.357 -16.849 -20.753  1.00  0.00           C  
ATOM    470 HG21 ILE A  30       7.831 -15.900 -20.863  1.00  0.00           H  
ATOM    471 HG22 ILE A  30       8.332 -17.378 -21.706  1.00  0.00           H  
ATOM    472 HG23 ILE A  30       7.838 -17.446 -20.003  1.00  0.00           H  
ATOM    473  CG1 ILE A  30       9.831 -15.954 -18.914  1.00  0.00           C  
ATOM    474 HG12 ILE A  30       8.874 -15.463 -18.734  1.00  0.00           H  
ATOM    475 HG13 ILE A  30       9.959 -16.719 -18.148  1.00  0.00           H  
ATOM    476  CD1 ILE A  30      10.913 -14.880 -18.747  1.00  0.00           C  
ATOM    477 HD11 ILE A  30      10.843 -14.142 -19.546  1.00  0.00           H  
ATOM    478 HD12 ILE A  30      10.776 -14.375 -17.793  1.00  0.00           H  
ATOM    479 HD13 ILE A  30      11.905 -15.327 -18.761  1.00  0.00           H  
ATOM    480  C   ILE A  30      12.113 -17.667 -20.043  1.00  0.00           C  
ATOM    481  O   ILE A  30      12.807 -16.925 -20.735  1.00  0.00           O  
ATOM    482  N   PHE A  31      12.581 -18.282 -18.947  1.00  0.00           N  
ATOM    483  H   PHE A  31      11.979 -18.950 -18.476  1.00  0.00           H  
ATOM    484  CA  PHE A  31      13.941 -18.131 -18.405  1.00  0.00           C  
ATOM    485  HA  PHE A  31      14.300 -17.127 -18.641  1.00  0.00           H  
ATOM    486  CB  PHE A  31      13.909 -18.283 -16.874  1.00  0.00           C  
ATOM    487  HB2 PHE A  31      13.693 -19.324 -16.643  1.00  0.00           H  
ATOM    488  HB3 PHE A  31      14.903 -18.066 -16.480  1.00  0.00           H  
ATOM    489  CG  PHE A  31      12.919 -17.403 -16.135  1.00  0.00           C  
ATOM    490  CD1 PHE A  31      13.075 -16.003 -16.147  1.00  0.00           C  
ATOM    491  HD1 PHE A  31      13.892 -15.556 -16.696  1.00  0.00           H  
ATOM    492  CE1 PHE A  31      12.167 -15.185 -15.453  1.00  0.00           C  
ATOM    493  HE1 PHE A  31      12.284 -14.111 -15.474  1.00  0.00           H  
ATOM    494  CZ  PHE A  31      11.104 -15.765 -14.741  1.00  0.00           C  
ATOM    495  HZ  PHE A  31      10.393 -15.139 -14.225  1.00  0.00           H  
ATOM    496  CE2 PHE A  31      10.961 -17.161 -14.703  1.00  0.00           C  
ATOM    497  HE2 PHE A  31      10.151 -17.607 -14.143  1.00  0.00           H  
ATOM    498  CD2 PHE A  31      11.861 -17.981 -15.407  1.00  0.00           C  
ATOM    499  HD2 PHE A  31      11.732 -19.055 -15.388  1.00  0.00           H  
ATOM    500  C   PHE A  31      14.966 -19.117 -18.997  1.00  0.00           C  
ATOM    501  O   PHE A  31      16.137 -19.089 -18.614  1.00  0.00           O  
ATOM    502  N   ALA A  32      14.549 -20.010 -19.903  1.00  0.00           N  
ATOM    503  H   ALA A  32      13.571 -20.018 -20.159  1.00  0.00           H  
ATOM    504  CA  ALA A  32      15.452 -20.957 -20.554  1.00  0.00           C  
ATOM    505  HA  ALA A  32      15.931 -21.558 -19.779  1.00  0.00           H  
ATOM    506  CB  ALA A  32      14.631 -21.892 -21.452  1.00  0.00           C  
ATOM    507  HB1 ALA A  32      13.888 -22.423 -20.854  1.00  0.00           H  
ATOM    508  HB2 ALA A  32      14.119 -21.310 -22.219  1.00  0.00           H  
ATOM    509  HB3 ALA A  32      15.288 -22.618 -21.931  1.00  0.00           H  
ATOM    510  C   ALA A  32      16.546 -20.222 -21.352  1.00  0.00           C  
ATOM    511  O   ALA A  32      16.258 -19.299 -22.112  1.00  0.00           O  
ATOM    512  N   ALA A  33      17.804 -20.666 -21.254  1.00  0.00           N  
ATOM    513  H   ALA A  33      17.996 -21.401 -20.592  1.00  0.00           H  
ATOM    514  CA  ALA A  33      18.943 -19.999 -21.903  1.00  0.00           C  
ATOM    515  HA  ALA A  33      19.022 -18.989 -21.498  1.00  0.00           H  
ATOM    516  CB  ALA A  33      20.221 -20.765 -21.539  1.00  0.00           C  
ATOM    517  HB1 ALA A  33      21.085 -20.260 -21.976  1.00  0.00           H  
ATOM    518  HB2 ALA A  33      20.345 -20.792 -20.455  1.00  0.00           H  
ATOM    519  HB3 ALA A  33      20.175 -21.785 -21.923  1.00  0.00           H  
ATOM    520  C   ALA A  33      18.788 -19.864 -23.435  1.00  0.00           C  
ATOM    521  O   ALA A  33      19.187 -18.859 -24.018  1.00  0.00           O  
ATOM    522  N   SER A  34      18.120 -20.827 -24.080  1.00  0.00           N  
ATOM    523  H   SER A  34      17.741 -21.583 -23.530  1.00  0.00           H  
ATOM    524  CA  SER A  34      17.754 -20.809 -25.507  1.00  0.00           C  
ATOM    525  HA  SER A  34      18.646 -20.565 -26.084  1.00  0.00           H  
ATOM    526  CB  SER A  34      17.293 -22.212 -25.914  1.00  0.00           C  
ATOM    527  HB2 SER A  34      17.045 -22.225 -26.977  1.00  0.00           H  
ATOM    528  HB3 SER A  34      18.104 -22.921 -25.738  1.00  0.00           H  
ATOM    529  OG  SER A  34      16.160 -22.592 -25.149  1.00  0.00           O  
ATOM    530  HG  SER A  34      15.926 -23.499 -25.376  1.00  0.00           H  
ATOM    531  C   SER A  34      16.680 -19.770 -25.883  1.00  0.00           C  
ATOM    532  O   SER A  34      16.248 -19.728 -27.036  1.00  0.00           O  
ATOM    533  N   LYS A  35      16.243 -18.937 -24.929  1.00  0.00           N  
ATOM    534  H   LYS A  35      16.571 -19.113 -23.984  1.00  0.00           H  
ATOM    535  CA  LYS A  35      15.302 -17.818 -25.092  1.00  0.00           C  
ATOM    536  HA  LYS A  35      15.154 -17.627 -26.154  1.00  0.00           H  
ATOM    537  CB  LYS A  35      13.944 -18.183 -24.443  1.00  0.00           C  
ATOM    538  HB2 LYS A  35      14.075 -18.222 -23.359  1.00  0.00           H  
ATOM    539  HB3 LYS A  35      13.221 -17.394 -24.654  1.00  0.00           H  
ATOM    540  CG  LYS A  35      13.340 -19.524 -24.894  1.00  0.00           C  
ATOM    541  HG2 LYS A  35      14.046 -20.326 -24.678  1.00  0.00           H  
ATOM    542  HG3 LYS A  35      12.441 -19.716 -24.306  1.00  0.00           H  
ATOM    543  CD  LYS A  35      12.964 -19.549 -26.382  1.00  0.00           C  
ATOM    544  HD2 LYS A  35      12.051 -18.971 -26.532  1.00  0.00           H  
ATOM    545  HD3 LYS A  35      13.759 -19.117 -26.988  1.00  0.00           H  
ATOM    546  CE  LYS A  35      12.754 -21.000 -26.810  1.00  0.00           C  
ATOM    547  HE2 LYS A  35      13.691 -21.548 -26.674  1.00  0.00           H  
ATOM    548  HE3 LYS A  35      12.003 -21.455 -26.159  1.00  0.00           H  
ATOM    549  NZ  LYS A  35      12.305 -21.093 -28.215  1.00  0.00           N  
ATOM    550  HZ1 LYS A  35      12.051 -22.061 -28.409  1.00  0.00           H  
ATOM    551  HZ2 LYS A  35      11.442 -20.566 -28.337  1.00  0.00           H  
ATOM    552  HZ3 LYS A  35      13.013 -20.783 -28.864  1.00  0.00           H  
ATOM    553  C   LYS A  35      15.840 -16.498 -24.512  1.00  0.00           C  
ATOM    554  O   LYS A  35      15.100 -15.515 -24.522  1.00  0.00           O  
ATOM    555  N   ASN A  36      17.079 -16.472 -24.008  1.00  0.00           N  
ATOM    556  H   ASN A  36      17.637 -17.309 -24.093  1.00  0.00           H  
ATOM    557  CA  ASN A  36      17.656 -15.347 -23.261  1.00  0.00           C  
ATOM    558  HA  ASN A  36      17.076 -15.235 -22.343  1.00  0.00           H  
ATOM    559  CB  ASN A  36      19.104 -15.713 -22.877  1.00  0.00           C  
ATOM    560  HB2 ASN A  36      19.126 -16.708 -22.435  1.00  0.00           H  
ATOM    561  HB3 ASN A  36      19.725 -15.717 -23.773  1.00  0.00           H  
ATOM    562  CG  ASN A  36      19.697 -14.760 -21.854  1.00  0.00           C  
ATOM    563  OD1 ASN A  36      18.992 -14.134 -21.086  1.00  0.00           O  
ATOM    564  ND2 ASN A  36      21.002 -14.616 -21.800  1.00  0.00           N  
ATOM    565 HD21 ASN A  36      21.334 -13.945 -21.130  1.00  0.00           H  
ATOM    566 HD22 ASN A  36      21.604 -15.132 -22.415  1.00  0.00           H  
ATOM    567  C   ASN A  36      17.574 -14.005 -24.023  1.00  0.00           C  
ATOM    568  O   ASN A  36      17.711 -13.978 -25.245  1.00  0.00           O  
ATOM    569  N   THR A  37      17.346 -12.898 -23.308  1.00  0.00           N  
ATOM    570  H   THR A  37      17.369 -12.960 -22.296  1.00  0.00           H  
ATOM    571  CA  THR A  37      17.134 -11.558 -23.884  1.00  0.00           C  
ATOM    572  HA  THR A  37      17.869 -11.405 -24.674  1.00  0.00           H  
ATOM    573  CB  THR A  37      15.739 -11.469 -24.540  1.00  0.00           C  
ATOM    574  HB  THR A  37      15.581 -12.344 -25.172  1.00  0.00           H  
ATOM    575  CG2 THR A  37      14.601 -11.396 -23.518  1.00  0.00           C  
ATOM    576 HG21 THR A  37      13.649 -11.407 -24.034  1.00  0.00           H  
ATOM    577 HG22 THR A  37      14.646 -12.256 -22.852  1.00  0.00           H  
ATOM    578 HG23 THR A  37      14.661 -10.484 -22.930  1.00  0.00           H  
ATOM    579  OG1 THR A  37      15.729 -10.327 -25.369  1.00  0.00           O  
ATOM    580  HG1 THR A  37      14.801 -10.021 -25.542  1.00  0.00           H  
ATOM    581  C   THR A  37      17.349 -10.448 -22.836  1.00  0.00           C  
ATOM    582  O   THR A  37      17.843 -10.696 -21.738  1.00  0.00           O  
ATOM    583  N   THR A  38      16.999  -9.202 -23.162  1.00  0.00           N  
ATOM    584  H   THR A  38      16.565  -9.083 -24.072  1.00  0.00           H  
ATOM    585  CA  THR A  38      17.098  -8.055 -22.250  1.00  0.00           C  
ATOM    586  HA  THR A  38      18.142  -7.985 -21.947  1.00  0.00           H  
ATOM    587  CB  THR A  38      16.728  -6.724 -22.928  1.00  0.00           C  
ATOM    588  HB  THR A  38      17.050  -5.919 -22.266  1.00  0.00           H  
ATOM    589  CG2 THR A  38      17.406  -6.510 -24.282  1.00  0.00           C  
ATOM    590 HG21 THR A  38      18.485  -6.631 -24.175  1.00  0.00           H  
ATOM    591 HG22 THR A  38      17.037  -7.226 -25.018  1.00  0.00           H  
ATOM    592 HG23 THR A  38      17.200  -5.500 -24.635  1.00  0.00           H  
ATOM    593  OG1 THR A  38      15.336  -6.601 -23.101  1.00  0.00           O  
ATOM    594  HG1 THR A  38      15.084  -7.159 -23.849  1.00  0.00           H  
ATOM    595  C   THR A  38      16.267  -8.219 -20.968  1.00  0.00           C  
ATOM    596  O   THR A  38      15.244  -8.904 -20.919  1.00  0.00           O  
ATOM    597  N   GLU A  39      16.683  -7.510 -19.920  1.00  0.00           N  
ATOM    598  H   GLU A  39      17.549  -7.002 -20.013  1.00  0.00           H  
ATOM    599  CA  GLU A  39      16.070  -7.537 -18.586  1.00  0.00           C  
ATOM    600  HA  GLU A  39      16.101  -8.557 -18.197  1.00  0.00           H  
ATOM    601  CB  GLU A  39      16.960  -6.649 -17.702  1.00  0.00           C  
ATOM    602  HB2 GLU A  39      17.980  -7.038 -17.726  1.00  0.00           H  
ATOM    603  HB3 GLU A  39      16.975  -5.641 -18.118  1.00  0.00           H  
ATOM    604  CG  GLU A  39      16.510  -6.564 -16.248  1.00  0.00           C  
ATOM    605  HG2 GLU A  39      15.495  -6.169 -16.217  1.00  0.00           H  
ATOM    606  HG3 GLU A  39      16.511  -7.566 -15.811  1.00  0.00           H  
ATOM    607  CD  GLU A  39      17.433  -5.630 -15.459  1.00  0.00           C  
ATOM    608  OE1 GLU A  39      17.219  -4.398 -15.466  1.00  0.00           O  
ATOM    609  OE2 GLU A  39      18.349  -6.103 -14.753  1.00  0.00           O  
ATOM    610  C   GLU A  39      14.593  -7.081 -18.571  1.00  0.00           C  
ATOM    611  O   GLU A  39      13.723  -7.766 -18.032  1.00  0.00           O  
ATOM    612  N   LYS A  40      14.293  -5.949 -19.226  1.00  0.00           N  
ATOM    613  H   LYS A  40      15.054  -5.473 -19.684  1.00  0.00           H  
ATOM    614  CA  LYS A  40      12.940  -5.366 -19.300  1.00  0.00           C  
ATOM    615  HA  LYS A  40      12.515  -5.327 -18.295  1.00  0.00           H  
ATOM    616  CB  LYS A  40      13.009  -3.944 -19.878  1.00  0.00           C  
ATOM    617  HB2 LYS A  40      13.627  -3.937 -20.778  1.00  0.00           H  
ATOM    618  HB3 LYS A  40      12.000  -3.631 -20.153  1.00  0.00           H  
ATOM    619  CG  LYS A  40      13.557  -2.942 -18.854  1.00  0.00           C  
ATOM    620  HG2 LYS A  40      12.916  -2.968 -17.978  1.00  0.00           H  
ATOM    621  HG3 LYS A  40      14.566  -3.228 -18.551  1.00  0.00           H  
ATOM    622  CD  LYS A  40      13.588  -1.522 -19.439  1.00  0.00           C  
ATOM    623  HD2 LYS A  40      14.452  -1.442 -20.101  1.00  0.00           H  
ATOM    624  HD3 LYS A  40      12.692  -1.339 -20.035  1.00  0.00           H  
ATOM    625  CE  LYS A  40      13.693  -0.452 -18.344  1.00  0.00           C  
ATOM    626  HE2 LYS A  40      14.396  -0.796 -17.578  1.00  0.00           H  
ATOM    627  HE3 LYS A  40      14.098   0.459 -18.792  1.00  0.00           H  
ATOM    628  NZ  LYS A  40      12.367  -0.168 -17.738  1.00  0.00           N  
ATOM    629  HZ1 LYS A  40      11.669   0.046 -18.441  1.00  0.00           H  
ATOM    630  HZ2 LYS A  40      12.026  -0.991 -17.242  1.00  0.00           H  
ATOM    631  HZ3 LYS A  40      12.413   0.582 -17.062  1.00  0.00           H  
ATOM    632  C   LYS A  40      11.977  -6.216 -20.125  1.00  0.00           C  
ATOM    633  O   LYS A  40      10.818  -6.372 -19.741  1.00  0.00           O  
ATOM    634  N   GLU A  41      12.457  -6.788 -21.229  1.00  0.00           N  
ATOM    635  H   GLU A  41      13.418  -6.624 -21.494  1.00  0.00           H  
ATOM    636  CA  GLU A  41      11.687  -7.759 -22.006  1.00  0.00           C  
ATOM    637  HA  GLU A  41      10.708  -7.335 -22.233  1.00  0.00           H  
ATOM    638  CB  GLU A  41      12.397  -8.042 -23.337  1.00  0.00           C  
ATOM    639  HB2 GLU A  41      12.663  -7.099 -23.816  1.00  0.00           H  
ATOM    640  HB3 GLU A  41      13.311  -8.596 -23.123  1.00  0.00           H  
ATOM    641  CG  GLU A  41      11.515  -8.847 -24.301  1.00  0.00           C  
ATOM    642  HG2 GLU A  41      10.975  -9.609 -23.740  1.00  0.00           H  
ATOM    643  HG3 GLU A  41      10.780  -8.180 -24.751  1.00  0.00           H  
ATOM    644  CD  GLU A  41      12.314  -9.554 -25.400  1.00  0.00           C  
ATOM    645  OE1 GLU A  41      11.831 -10.609 -25.873  1.00  0.00           O  
ATOM    646  OE2 GLU A  41      13.462  -9.143 -25.687  1.00  0.00           O  
ATOM    647  C   GLU A  41      11.454  -9.041 -21.193  1.00  0.00           C  
ATOM    648  O   GLU A  41      10.325  -9.512 -21.133  1.00  0.00           O  
ATOM    649  N   THR A  42      12.468  -9.554 -20.489  1.00  0.00           N  
ATOM    650  H   THR A  42      13.391  -9.147 -20.608  1.00  0.00           H  
ATOM    651  CA  THR A  42      12.340 -10.727 -19.601  1.00  0.00           C  
ATOM    652  HA  THR A  42      12.024 -11.578 -20.203  1.00  0.00           H  
ATOM    653  CB  THR A  42      13.697 -11.096 -18.981  1.00  0.00           C  
ATOM    654  HB  THR A  42      14.111 -10.240 -18.449  1.00  0.00           H  
ATOM    655  CG2 THR A  42      13.644 -12.287 -18.021  1.00  0.00           C  
ATOM    656 HG21 THR A  42      13.020 -12.056 -17.158  1.00  0.00           H  
ATOM    657 HG22 THR A  42      13.251 -13.160 -18.539  1.00  0.00           H  
ATOM    658 HG23 THR A  42      14.653 -12.511 -17.672  1.00  0.00           H  
ATOM    659  OG1 THR A  42      14.570 -11.455 -20.021  1.00  0.00           O  
ATOM    660  HG1 THR A  42      14.920 -10.631 -20.396  1.00  0.00           H  
ATOM    661  C   THR A  42      11.277 -10.527 -18.514  1.00  0.00           C  
ATOM    662  O   THR A  42      10.418 -11.394 -18.337  1.00  0.00           O  
ATOM    663  N   PHE A  43      11.260  -9.374 -17.833  1.00  0.00           N  
ATOM    664  H   PHE A  43      12.023  -8.714 -17.973  1.00  0.00           H  
ATOM    665  CA  PHE A  43      10.196  -9.036 -16.878  1.00  0.00           C  
ATOM    666  HA  PHE A  43      10.120  -9.830 -16.135  1.00  0.00           H  
ATOM    667  CB  PHE A  43      10.537  -7.723 -16.158  1.00  0.00           C  
ATOM    668  HB2 PHE A  43      10.576  -6.926 -16.903  1.00  0.00           H  
ATOM    669  HB3 PHE A  43       9.718  -7.487 -15.477  1.00  0.00           H  
ATOM    670  CG  PHE A  43      11.827  -7.682 -15.351  1.00  0.00           C  
ATOM    671  CD1 PHE A  43      12.433  -8.849 -14.833  1.00  0.00           C  
ATOM    672  HD1 PHE A  43      12.006  -9.823 -15.015  1.00  0.00           H  
ATOM    673  CE1 PHE A  43      13.615  -8.758 -14.078  1.00  0.00           C  
ATOM    674  HE1 PHE A  43      14.085  -9.652 -13.693  1.00  0.00           H  
ATOM    675  CZ  PHE A  43      14.189  -7.502 -13.814  1.00  0.00           C  
ATOM    676  HZ  PHE A  43      15.104  -7.435 -13.242  1.00  0.00           H  
ATOM    677  CE2 PHE A  43      13.584  -6.339 -14.316  1.00  0.00           C  
ATOM    678  HE2 PHE A  43      14.032  -5.373 -14.127  1.00  0.00           H  
ATOM    679  CD2 PHE A  43      12.417  -6.432 -15.094  1.00  0.00           C  
ATOM    680  HD2 PHE A  43      11.974  -5.538 -15.507  1.00  0.00           H  
ATOM    681  C   PHE A  43       8.818  -8.943 -17.552  1.00  0.00           C  
ATOM    682  O   PHE A  43       7.842  -9.475 -17.020  1.00  0.00           O  
ATOM    683  N   CYS A  44       8.736  -8.340 -18.743  1.00  0.00           N  
ATOM    684  H   CYS A  44       9.573  -7.916 -19.129  1.00  0.00           H  
ATOM    685  CA  CYS A  44       7.499  -8.277 -19.525  1.00  0.00           C  
ATOM    686  HA  CYS A  44       6.720  -7.837 -18.901  1.00  0.00           H  
ATOM    687  CB  CYS A  44       7.728  -7.368 -20.737  1.00  0.00           C  
ATOM    688  HB2 CYS A  44       8.197  -6.438 -20.422  1.00  0.00           H  
ATOM    689  HB3 CYS A  44       8.392  -7.868 -21.443  1.00  0.00           H  
ATOM    690  SG  CYS A  44       6.143  -7.022 -21.555  1.00  0.00           S  
ATOM    691  HG  CYS A  44       5.675  -6.096 -20.701  1.00  0.00           H  
ATOM    692  C   CYS A  44       7.002  -9.668 -19.960  1.00  0.00           C  
ATOM    693  O   CYS A  44       5.815  -9.959 -19.845  1.00  0.00           O  
ATOM    694  N   ARG A  45       7.892 -10.564 -20.400  1.00  0.00           N  
ATOM    695  H   ARG A  45       8.855 -10.256 -20.491  1.00  0.00           H  
ATOM    696  CA  ARG A  45       7.581 -11.960 -20.756  1.00  0.00           C  
ATOM    697  HA  ARG A  45       6.801 -11.991 -21.517  1.00  0.00           H  
ATOM    698  CB  ARG A  45       8.837 -12.655 -21.285  1.00  0.00           C  
ATOM    699  HB2 ARG A  45       9.654 -12.462 -20.592  1.00  0.00           H  
ATOM    700  HB3 ARG A  45       8.656 -13.730 -21.301  1.00  0.00           H  
ATOM    701  CG  ARG A  45       9.272 -12.239 -22.691  1.00  0.00           C  
ATOM    702  HG2 ARG A  45       8.547 -12.585 -23.424  1.00  0.00           H  
ATOM    703  HG3 ARG A  45       9.382 -11.160 -22.766  1.00  0.00           H  
ATOM    704  CD  ARG A  45      10.620 -12.920 -22.922  1.00  0.00           C  
ATOM    705  HD2 ARG A  45      11.353 -12.487 -22.237  1.00  0.00           H  
ATOM    706  HD3 ARG A  45      10.509 -13.979 -22.686  1.00  0.00           H  
ATOM    707  NE  ARG A  45      11.121 -12.783 -24.297  1.00  0.00           N  
ATOM    708  HE  ARG A  45      10.900 -11.934 -24.821  1.00  0.00           H  
ATOM    709  CZ  ARG A  45      12.086 -13.510 -24.817  1.00  0.00           C  
ATOM    710  NH1 ARG A  45      12.554 -14.549 -24.194  1.00  0.00           N  
ATOM    711 HH11 ARG A  45      12.203 -14.750 -23.279  1.00  0.00           H  
ATOM    712 HH12 ARG A  45      13.458 -14.915 -24.465  1.00  0.00           H  
ATOM    713  NH2 ARG A  45      12.643 -13.169 -25.936  1.00  0.00           N  
ATOM    714 HH21 ARG A  45      12.399 -12.222 -26.258  1.00  0.00           H  
ATOM    715 HH22 ARG A  45      13.487 -13.604 -26.246  1.00  0.00           H  
ATOM    716  C   ARG A  45       7.077 -12.751 -19.554  1.00  0.00           C  
ATOM    717  O   ARG A  45       6.099 -13.482 -19.675  1.00  0.00           O  
ATOM    718  N   ALA A  46       7.710 -12.575 -18.391  1.00  0.00           N  
ATOM    719  H   ALA A  46       8.539 -11.990 -18.379  1.00  0.00           H  
ATOM    720  CA  ALA A  46       7.265 -13.186 -17.141  1.00  0.00           C  
ATOM    721  HA  ALA A  46       7.215 -14.264 -17.294  1.00  0.00           H  
ATOM    722  CB  ALA A  46       8.297 -12.911 -16.040  1.00  0.00           C  
ATOM    723  HB1 ALA A  46       7.971 -13.386 -15.115  1.00  0.00           H  
ATOM    724  HB2 ALA A  46       9.261 -13.327 -16.330  1.00  0.00           H  
ATOM    725  HB3 ALA A  46       8.405 -11.839 -15.879  1.00  0.00           H  
ATOM    726  C   ALA A  46       5.853 -12.697 -16.781  1.00  0.00           C  
ATOM    727  O   ALA A  46       4.950 -13.518 -16.634  1.00  0.00           O  
ATOM    728  N   ALA A  47       5.643 -11.376 -16.764  1.00  0.00           N  
ATOM    729  H   ALA A  47       6.432 -10.760 -16.939  1.00  0.00           H  
ATOM    730  CA  ALA A  47       4.325 -10.768 -16.604  1.00  0.00           C  
ATOM    731  HA  ALA A  47       3.940 -11.005 -15.611  1.00  0.00           H  
ATOM    732  CB  ALA A  47       4.496  -9.245 -16.697  1.00  0.00           C  
ATOM    733  HB1 ALA A  47       4.831  -8.948 -17.689  1.00  0.00           H  
ATOM    734  HB2 ALA A  47       3.550  -8.748 -16.488  1.00  0.00           H  
ATOM    735  HB3 ALA A  47       5.227  -8.905 -15.965  1.00  0.00           H  
ATOM    736  C   ALA A  47       3.318 -11.321 -17.635  1.00  0.00           C  
ATOM    737  O   ALA A  47       2.206 -11.680 -17.275  1.00  0.00           O  
ATOM    738  N   THR A  48       3.727 -11.514 -18.893  1.00  0.00           N  
ATOM    739  H   THR A  48       4.673 -11.232 -19.120  1.00  0.00           H  
ATOM    740  CA  THR A  48       2.867 -11.993 -19.989  1.00  0.00           C  
ATOM    741  HA  THR A  48       1.951 -11.401 -19.980  1.00  0.00           H  
ATOM    742  CB  THR A  48       3.537 -11.765 -21.354  1.00  0.00           C  
ATOM    743  HB  THR A  48       4.487 -12.295 -21.390  1.00  0.00           H  
ATOM    744  CG2 THR A  48       2.674 -12.217 -22.534  1.00  0.00           C  
ATOM    745 HG21 THR A  48       1.683 -11.774 -22.455  1.00  0.00           H  
ATOM    746 HG22 THR A  48       3.130 -11.892 -23.467  1.00  0.00           H  
ATOM    747 HG23 THR A  48       2.592 -13.303 -22.546  1.00  0.00           H  
ATOM    748  OG1 THR A  48       3.766 -10.383 -21.522  1.00  0.00           O  
ATOM    749  HG1 THR A  48       4.418 -10.111 -20.849  1.00  0.00           H  
ATOM    750  C   THR A  48       2.442 -13.456 -19.830  1.00  0.00           C  
ATOM    751  O   THR A  48       1.257 -13.750 -19.975  1.00  0.00           O  
ATOM    752  N   VAL A  49       3.344 -14.385 -19.487  1.00  0.00           N  
ATOM    753  H   VAL A  49       4.316 -14.111 -19.366  1.00  0.00           H  
ATOM    754  CA  VAL A  49       2.953 -15.795 -19.264  1.00  0.00           C  
ATOM    755  HA  VAL A  49       2.273 -16.078 -20.070  1.00  0.00           H  
ATOM    756  CB  VAL A  49       4.130 -16.786 -19.333  1.00  0.00           C  
ATOM    757  HB  VAL A  49       3.715 -17.790 -19.231  1.00  0.00           H  
ATOM    758  CG1 VAL A  49       4.805 -16.718 -20.707  1.00  0.00           C  
ATOM    759 HG11 VAL A  49       5.292 -15.753 -20.844  1.00  0.00           H  
ATOM    760 HG12 VAL A  49       4.058 -16.862 -21.488  1.00  0.00           H  
ATOM    761 HG13 VAL A  49       5.546 -17.511 -20.784  1.00  0.00           H  
ATOM    762  CG2 VAL A  49       5.180 -16.614 -18.229  1.00  0.00           C  
ATOM    763 HG21 VAL A  49       4.729 -16.744 -17.246  1.00  0.00           H  
ATOM    764 HG22 VAL A  49       5.954 -17.373 -18.343  1.00  0.00           H  
ATOM    765 HG23 VAL A  49       5.635 -15.629 -18.292  1.00  0.00           H  
ATOM    766  C   VAL A  49       2.164 -15.964 -17.966  1.00  0.00           C  
ATOM    767  O   VAL A  49       1.215 -16.744 -17.937  1.00  0.00           O  
ATOM    768  N   LEU A  50       2.472 -15.182 -16.924  1.00  0.00           N  
ATOM    769  H   LEU A  50       3.279 -14.570 -17.000  1.00  0.00           H  
ATOM    770  CA  LEU A  50       1.656 -15.121 -15.708  1.00  0.00           C  
ATOM    771  HA  LEU A  50       1.503 -16.136 -15.345  1.00  0.00           H  
ATOM    772  CB  LEU A  50       2.400 -14.320 -14.617  1.00  0.00           C  
ATOM    773  HB2 LEU A  50       2.624 -13.328 -15.011  1.00  0.00           H  
ATOM    774  HB3 LEU A  50       1.735 -14.188 -13.762  1.00  0.00           H  
ATOM    775  CG  LEU A  50       3.715 -14.970 -14.125  1.00  0.00           C  
ATOM    776  HG  LEU A  50       4.329 -15.260 -14.974  1.00  0.00           H  
ATOM    777  CD1 LEU A  50       4.510 -13.980 -13.269  1.00  0.00           C  
ATOM    778 HD11 LEU A  50       4.743 -13.094 -13.860  1.00  0.00           H  
ATOM    779 HD12 LEU A  50       3.923 -13.687 -12.401  1.00  0.00           H  
ATOM    780 HD13 LEU A  50       5.442 -14.437 -12.943  1.00  0.00           H  
ATOM    781  CD2 LEU A  50       3.473 -16.227 -13.286  1.00  0.00           C  
ATOM    782 HD21 LEU A  50       4.429 -16.649 -12.978  1.00  0.00           H  
ATOM    783 HD22 LEU A  50       2.883 -15.989 -12.405  1.00  0.00           H  
ATOM    784 HD23 LEU A  50       2.953 -16.974 -13.883  1.00  0.00           H  
ATOM    785  C   LEU A  50       0.255 -14.550 -16.002  1.00  0.00           C  
ATOM    786  O   LEU A  50      -0.730 -15.061 -15.476  1.00  0.00           O  
ATOM    787  N   ARG A  51       0.131 -13.560 -16.895  1.00  0.00           N  
ATOM    788  H   ARG A  51       0.983 -13.112 -17.223  1.00  0.00           H  
ATOM    789  CA  ARG A  51      -1.155 -13.010 -17.364  1.00  0.00           C  
ATOM    790  HA  ARG A  51      -1.754 -12.749 -16.498  1.00  0.00           H  
ATOM    791  CB  ARG A  51      -0.881 -11.729 -18.163  1.00  0.00           C  
ATOM    792  HB2 ARG A  51      -0.226 -11.104 -17.557  1.00  0.00           H  
ATOM    793  HB3 ARG A  51      -0.362 -11.973 -19.090  1.00  0.00           H  
ATOM    794  CG  ARG A  51      -2.145 -10.920 -18.490  1.00  0.00           C  
ATOM    795  HG2 ARG A  51      -2.837 -11.530 -19.071  1.00  0.00           H  
ATOM    796  HG3 ARG A  51      -2.637 -10.632 -17.567  1.00  0.00           H  
ATOM    797  CD  ARG A  51      -1.820  -9.657 -19.295  1.00  0.00           C  
ATOM    798  HD2 ARG A  51      -1.504  -9.970 -20.291  1.00  0.00           H  
ATOM    799  HD3 ARG A  51      -2.726  -9.055 -19.389  1.00  0.00           H  
ATOM    800  NE  ARG A  51      -0.753  -8.851 -18.677  1.00  0.00           N  
ATOM    801  HE  ARG A  51      -0.602  -8.954 -17.668  1.00  0.00           H  
ATOM    802  CZ  ARG A  51       0.056  -8.019 -19.296  1.00  0.00           C  
ATOM    803  NH1 ARG A  51      -0.111  -7.721 -20.552  1.00  0.00           N  
ATOM    804 HH11 ARG A  51      -0.906  -8.071 -21.040  1.00  0.00           H  
ATOM    805 HH12 ARG A  51       0.504  -7.026 -20.967  1.00  0.00           H  
ATOM    806  NH2 ARG A  51       1.041  -7.451 -18.676  1.00  0.00           N  
ATOM    807 HH21 ARG A  51       1.171  -7.647 -17.674  1.00  0.00           H  
ATOM    808 HH22 ARG A  51       1.603  -6.765 -19.148  1.00  0.00           H  
ATOM    809  C   ARG A  51      -1.981 -14.021 -18.152  1.00  0.00           C  
ATOM    810  O   ARG A  51      -3.182 -14.146 -17.909  1.00  0.00           O  
ATOM    811  N   GLN A  52      -1.347 -14.789 -19.039  1.00  0.00           N  
ATOM    812  H   GLN A  52      -0.367 -14.596 -19.221  1.00  0.00           H  
ATOM    813  CA  GLN A  52      -1.977 -15.947 -19.685  1.00  0.00           C  
ATOM    814  HA  GLN A  52      -2.881 -15.619 -20.199  1.00  0.00           H  
ATOM    815  CB  GLN A  52      -1.023 -16.564 -20.722  1.00  0.00           C  
ATOM    816  HB2 GLN A  52      -0.040 -16.724 -20.280  1.00  0.00           H  
ATOM    817  HB3 GLN A  52      -1.420 -17.533 -21.028  1.00  0.00           H  
ATOM    818  CG  GLN A  52      -0.899 -15.679 -21.970  1.00  0.00           C  
ATOM    819  HG2 GLN A  52      -1.899 -15.463 -22.347  1.00  0.00           H  
ATOM    820  HG3 GLN A  52      -0.422 -14.734 -21.713  1.00  0.00           H  
ATOM    821  CD  GLN A  52      -0.087 -16.340 -23.079  1.00  0.00           C  
ATOM    822  OE1 GLN A  52       1.010 -16.837 -22.891  1.00  0.00           O  
ATOM    823  NE2 GLN A  52      -0.588 -16.339 -24.297  1.00  0.00           N  
ATOM    824 HE21 GLN A  52      -0.035 -16.805 -24.996  1.00  0.00           H  
ATOM    825 HE22 GLN A  52      -1.504 -15.971 -24.474  1.00  0.00           H  
ATOM    826  C   GLN A  52      -2.432 -16.997 -18.659  1.00  0.00           C  
ATOM    827  O   GLN A  52      -3.527 -17.538 -18.808  1.00  0.00           O  
ATOM    828  N   PHE A  53      -1.668 -17.221 -17.586  1.00  0.00           N  
ATOM    829  H   PHE A  53      -0.751 -16.788 -17.534  1.00  0.00           H  
ATOM    830  CA  PHE A  53      -2.061 -18.140 -16.519  1.00  0.00           C  
ATOM    831  HA  PHE A  53      -2.350 -19.086 -16.978  1.00  0.00           H  
ATOM    832  CB  PHE A  53      -0.852 -18.421 -15.616  1.00  0.00           C  
ATOM    833  HB2 PHE A  53      -0.000 -18.692 -16.243  1.00  0.00           H  
ATOM    834  HB3 PHE A  53      -0.579 -17.518 -15.073  1.00  0.00           H  
ATOM    835  CG  PHE A  53      -1.077 -19.528 -14.609  1.00  0.00           C  
ATOM    836  CD1 PHE A  53      -1.698 -19.249 -13.377  1.00  0.00           C  
ATOM    837  HD1 PHE A  53      -2.016 -18.245 -13.143  1.00  0.00           H  
ATOM    838  CE1 PHE A  53      -1.895 -20.278 -12.441  1.00  0.00           C  
ATOM    839  HE1 PHE A  53      -2.361 -20.060 -11.491  1.00  0.00           H  
ATOM    840  CZ  PHE A  53      -1.460 -21.584 -12.732  1.00  0.00           C  
ATOM    841  HZ  PHE A  53      -1.582 -22.371 -12.003  1.00  0.00           H  
ATOM    842  CE2 PHE A  53      -0.833 -21.863 -13.959  1.00  0.00           C  
ATOM    843  HE2 PHE A  53      -0.469 -22.860 -14.170  1.00  0.00           H  
ATOM    844  CD2 PHE A  53      -0.650 -20.838 -14.900  1.00  0.00           C  
ATOM    845  HD2 PHE A  53      -0.157 -21.060 -15.836  1.00  0.00           H  
ATOM    846  C   PHE A  53      -3.290 -17.635 -15.744  1.00  0.00           C  
ATOM    847  O   PHE A  53      -4.308 -18.328 -15.702  1.00  0.00           O  
ATOM    848  N   TYR A  54      -3.256 -16.428 -15.160  1.00  0.00           N  
ATOM    849  H   TYR A  54      -2.420 -15.856 -15.240  1.00  0.00           H  
ATOM    850  CA  TYR A  54      -4.386 -15.954 -14.347  1.00  0.00           C  
ATOM    851  HA  TYR A  54      -4.679 -16.787 -13.707  1.00  0.00           H  
ATOM    852  CB  TYR A  54      -3.988 -14.814 -13.393  1.00  0.00           C  
ATOM    853  HB2 TYR A  54      -4.774 -14.730 -12.645  1.00  0.00           H  
ATOM    854  HB3 TYR A  54      -3.091 -15.120 -12.856  1.00  0.00           H  
ATOM    855  CG  TYR A  54      -3.775 -13.420 -13.968  1.00  0.00           C  
ATOM    856  CD1 TYR A  54      -2.490 -12.847 -13.937  1.00  0.00           C  
ATOM    857  HD1 TYR A  54      -1.649 -13.426 -13.582  1.00  0.00           H  
ATOM    858  CE1 TYR A  54      -2.286 -11.527 -14.382  1.00  0.00           C  
ATOM    859  HE1 TYR A  54      -1.297 -11.097 -14.364  1.00  0.00           H  
ATOM    860  CZ  TYR A  54      -3.365 -10.780 -14.896  1.00  0.00           C  
ATOM    861  OH  TYR A  54      -3.174  -9.520 -15.365  1.00  0.00           O  
ATOM    862  HH  TYR A  54      -2.222  -9.326 -15.531  1.00  0.00           H  
ATOM    863  CE2 TYR A  54      -4.654 -11.350 -14.931  1.00  0.00           C  
ATOM    864  HE2 TYR A  54      -5.471 -10.773 -15.334  1.00  0.00           H  
ATOM    865  CD2 TYR A  54      -4.863 -12.658 -14.446  1.00  0.00           C  
ATOM    866  HD2 TYR A  54      -5.862 -13.073 -14.453  1.00  0.00           H  
ATOM    867  C   TYR A  54      -5.637 -15.635 -15.176  1.00  0.00           C  
ATOM    868  O   TYR A  54      -6.742 -15.797 -14.666  1.00  0.00           O  
ATOM    869  N   SER A  55      -5.505 -15.267 -16.458  1.00  0.00           N  
ATOM    870  H   SER A  55      -4.574 -15.100 -16.822  1.00  0.00           H  
ATOM    871  CA  SER A  55      -6.666 -15.091 -17.352  1.00  0.00           C  
ATOM    872  HA  SER A  55      -7.329 -14.343 -16.918  1.00  0.00           H  
ATOM    873  CB  SER A  55      -6.231 -14.610 -18.740  1.00  0.00           C  
ATOM    874  HB2 SER A  55      -5.526 -15.325 -19.170  1.00  0.00           H  
ATOM    875  HB3 SER A  55      -7.109 -14.545 -19.383  1.00  0.00           H  
ATOM    876  OG  SER A  55      -5.627 -13.337 -18.669  1.00  0.00           O  
ATOM    877  HG  SER A  55      -4.715 -13.471 -18.352  1.00  0.00           H  
ATOM    878  C   SER A  55      -7.481 -16.375 -17.540  1.00  0.00           C  
ATOM    879  O   SER A  55      -8.703 -16.303 -17.690  1.00  0.00           O  
ATOM    880  N   HIE A  56      -6.811 -17.534 -17.560  1.00  0.00           N  
ATOM    881  H   HIE A  56      -5.806 -17.512 -17.438  1.00  0.00           H  
ATOM    882  CA  HIE A  56      -7.459 -18.846 -17.636  1.00  0.00           C  
ATOM    883  HA  HIE A  56      -8.312 -18.802 -18.315  1.00  0.00           H  
ATOM    884  CB  HIE A  56      -6.464 -19.875 -18.198  1.00  0.00           C  
ATOM    885  HB2 HIE A  56      -6.146 -19.562 -19.193  1.00  0.00           H  
ATOM    886  HB3 HIE A  56      -5.579 -19.924 -17.563  1.00  0.00           H  
ATOM    887  CG  HIE A  56      -7.069 -21.251 -18.298  1.00  0.00           C  
ATOM    888  ND1 HIE A  56      -7.868 -21.710 -19.346  1.00  0.00           N  
ATOM    889  CE1 HIE A  56      -8.368 -22.886 -18.935  1.00  0.00           C  
ATOM    890  HE1 HIE A  56      -9.064 -23.487 -19.502  1.00  0.00           H  
ATOM    891  NE2 HIE A  56      -7.930 -23.181 -17.697  1.00  0.00           N  
ATOM    892  HE2 HIE A  56      -8.268 -23.945 -17.106  1.00  0.00           H  
ATOM    893  CD2 HIE A  56      -7.109 -22.163 -17.284  1.00  0.00           C  
ATOM    894  HD2 HIE A  56      -6.675 -22.041 -16.302  1.00  0.00           H  
ATOM    895  C   HIE A  56      -8.003 -19.281 -16.270  1.00  0.00           C  
ATOM    896  O   HIE A  56      -9.189 -19.574 -16.124  1.00  0.00           O  
ATOM    897  N   HIE A  57      -7.147 -19.299 -15.242  1.00  0.00           N  
ATOM    898  H   HIE A  57      -6.189 -19.009 -15.407  1.00  0.00           H  
ATOM    899  CA  HIE A  57      -7.501 -19.852 -13.925  1.00  0.00           C  
ATOM    900  HA  HIE A  57      -8.048 -20.781 -14.095  1.00  0.00           H  
ATOM    901  CB  HIE A  57      -6.238 -20.242 -13.145  1.00  0.00           C  
ATOM    902  HB2 HIE A  57      -5.548 -19.398 -13.118  1.00  0.00           H  
ATOM    903  HB3 HIE A  57      -6.514 -20.500 -12.123  1.00  0.00           H  
ATOM    904  CG  HIE A  57      -5.553 -21.442 -13.749  1.00  0.00           C  
ATOM    905  ND1 HIE A  57      -6.044 -22.750 -13.720  1.00  0.00           N  
ATOM    906  CE1 HIE A  57      -5.193 -23.477 -14.458  1.00  0.00           C  
ATOM    907  HE1 HIE A  57      -5.313 -24.532 -14.659  1.00  0.00           H  
ATOM    908  NE2 HIE A  57      -4.198 -22.704 -14.928  1.00  0.00           N  
ATOM    909  HE2 HIE A  57      -3.433 -23.007 -15.515  1.00  0.00           H  
ATOM    910  CD2 HIE A  57      -4.413 -21.418 -14.494  1.00  0.00           C  
ATOM    911  HD2 HIE A  57      -3.809 -20.549 -14.713  1.00  0.00           H  
ATOM    912  C   HIE A  57      -8.475 -18.988 -13.110  1.00  0.00           C  
ATOM    913  O   HIE A  57      -9.070 -19.501 -12.170  1.00  0.00           O  
ATOM    914  N   GLU A  58      -8.731 -17.732 -13.493  1.00  0.00           N  
ATOM    915  H   GLU A  58      -8.140 -17.312 -14.203  1.00  0.00           H  
ATOM    916  CA  GLU A  58      -9.873 -16.945 -12.979  1.00  0.00           C  
ATOM    917  HA  GLU A  58      -9.928 -17.105 -11.901  1.00  0.00           H  
ATOM    918  CB  GLU A  58      -9.599 -15.445 -13.212  1.00  0.00           C  
ATOM    919  HB2 GLU A  58      -8.590 -15.231 -12.863  1.00  0.00           H  
ATOM    920  HB3 GLU A  58      -9.644 -15.226 -14.279  1.00  0.00           H  
ATOM    921  CG  GLU A  58     -10.553 -14.503 -12.459  1.00  0.00           C  
ATOM    922  HG2 GLU A  58     -11.523 -14.481 -12.961  1.00  0.00           H  
ATOM    923  HG3 GLU A  58     -10.697 -14.873 -11.441  1.00  0.00           H  
ATOM    924  CD  GLU A  58     -10.010 -13.072 -12.406  1.00  0.00           C  
ATOM    925  OE1 GLU A  58      -9.590 -12.608 -11.319  1.00  0.00           O  
ATOM    926  OE2 GLU A  58      -9.988 -12.387 -13.458  1.00  0.00           O  
ATOM    927  C   GLU A  58     -11.243 -17.406 -13.547  1.00  0.00           C  
ATOM    928  O   GLU A  58     -12.288 -16.840 -13.221  1.00  0.00           O  
ATOM    929  N   LYS A  59     -11.259 -18.429 -14.417  1.00  0.00           N  
ATOM    930  H   LYS A  59     -10.359 -18.783 -14.724  1.00  0.00           H  
ATOM    931  CA  LYS A  59     -12.471 -19.021 -15.027  1.00  0.00           C  
ATOM    932  HA  LYS A  59     -13.349 -18.666 -14.484  1.00  0.00           H  
ATOM    933  CB  LYS A  59     -12.598 -18.578 -16.495  1.00  0.00           C  
ATOM    934  HB2 LYS A  59     -11.860 -19.109 -17.097  1.00  0.00           H  
ATOM    935  HB3 LYS A  59     -13.593 -18.850 -16.850  1.00  0.00           H  
ATOM    936  CG  LYS A  59     -12.387 -17.070 -16.673  1.00  0.00           C  
ATOM    937  HG2 LYS A  59     -12.978 -16.539 -15.926  1.00  0.00           H  
ATOM    938  HG3 LYS A  59     -11.330 -16.843 -16.519  1.00  0.00           H  
ATOM    939  CD  LYS A  59     -12.794 -16.576 -18.065  1.00  0.00           C  
ATOM    940  HD2 LYS A  59     -12.404 -17.262 -18.821  1.00  0.00           H  
ATOM    941  HD3 LYS A  59     -13.883 -16.562 -18.140  1.00  0.00           H  
ATOM    942  CE  LYS A  59     -12.220 -15.177 -18.333  1.00  0.00           C  
ATOM    943  HE2 LYS A  59     -11.133 -15.275 -18.425  1.00  0.00           H  
ATOM    944  HE3 LYS A  59     -12.607 -14.822 -19.293  1.00  0.00           H  
ATOM    945  NZ  LYS A  59     -12.545 -14.214 -17.248  1.00  0.00           N  
ATOM    946  HZ1 LYS A  59     -12.137 -14.538 -16.376  1.00  0.00           H  
ATOM    947  HZ2 LYS A  59     -12.164 -13.299 -17.449  1.00  0.00           H  
ATOM    948  HZ3 LYS A  59     -13.545 -14.142 -17.120  1.00  0.00           H  
ATOM    949  C   LYS A  59     -12.524 -20.550 -14.944  1.00  0.00           C  
ATOM    950  O   LYS A  59     -13.591 -21.130 -15.125  1.00  0.00           O  
ATOM    951  N   ASP A  60     -11.392 -21.207 -14.704  1.00  0.00           N  
ATOM    952  H   ASP A  60     -10.545 -20.667 -14.639  1.00  0.00           H  
ATOM    953  CA  ASP A  60     -11.306 -22.657 -14.523  1.00  0.00           C  
ATOM    954  HA  ASP A  60     -11.756 -23.136 -15.395  1.00  0.00           H  
ATOM    955  CB  ASP A  60      -9.824 -23.064 -14.474  1.00  0.00           C  
ATOM    956  HB2 ASP A  60      -9.284 -22.509 -15.242  1.00  0.00           H  
ATOM    957  HB3 ASP A  60      -9.396 -22.785 -13.509  1.00  0.00           H  
ATOM    958  CG  ASP A  60      -9.598 -24.557 -14.713  1.00  0.00           C  
ATOM    959  OD1 ASP A  60      -8.808 -24.881 -15.631  1.00  0.00           O  
ATOM    960  OD2 ASP A  60     -10.158 -25.404 -13.982  1.00  0.00           O  
ATOM    961  C   ASP A  60     -12.075 -23.105 -13.268  1.00  0.00           C  
ATOM    962  O   ASP A  60     -11.839 -22.616 -12.161  1.00  0.00           O  
ATOM    963  N   THR A  61     -12.999 -24.056 -13.421  1.00  0.00           N  
ATOM    964  H   THR A  61     -13.120 -24.485 -14.326  1.00  0.00           H  
ATOM    965  CA  THR A  61     -13.853 -24.551 -12.325  1.00  0.00           C  
ATOM    966  HA  THR A  61     -14.364 -23.699 -11.875  1.00  0.00           H  
ATOM    967  CB  THR A  61     -14.921 -25.521 -12.850  1.00  0.00           C  
ATOM    968  HB  THR A  61     -15.397 -26.021 -12.006  1.00  0.00           H  
ATOM    969  CG2 THR A  61     -16.004 -24.797 -13.647  1.00  0.00           C  
ATOM    970 HG21 THR A  61     -16.746 -25.512 -14.000  1.00  0.00           H  
ATOM    971 HG22 THR A  61     -16.501 -24.071 -13.003  1.00  0.00           H  
ATOM    972 HG23 THR A  61     -15.567 -24.275 -14.499  1.00  0.00           H  
ATOM    973  OG1 THR A  61     -14.343 -26.494 -13.693  1.00  0.00           O  
ATOM    974  HG1 THR A  61     -15.049 -27.073 -13.989  1.00  0.00           H  
ATOM    975  C   THR A  61     -13.069 -25.221 -11.197  1.00  0.00           C  
ATOM    976  O   THR A  61     -13.576 -25.305 -10.076  1.00  0.00           O  
ATOM    977  N   ARG A  62     -11.808 -25.615 -11.428  1.00  0.00           N  
ATOM    978  H   ARG A  62     -11.446 -25.508 -12.376  1.00  0.00           H  
ATOM    979  CA  ARG A  62     -10.884 -26.073 -10.376  1.00  0.00           C  
ATOM    980  HA  ARG A  62     -11.362 -26.888  -9.831  1.00  0.00           H  
ATOM    981  CB  ARG A  62      -9.589 -26.601 -11.018  1.00  0.00           C  
ATOM    982  HB2 ARG A  62      -9.142 -25.816 -11.628  1.00  0.00           H  
ATOM    983  HB3 ARG A  62      -8.881 -26.859 -10.228  1.00  0.00           H  
ATOM    984  CG  ARG A  62      -9.841 -27.860 -11.868  1.00  0.00           C  
ATOM    985  HG2 ARG A  62     -10.205 -28.652 -11.211  1.00  0.00           H  
ATOM    986  HG3 ARG A  62     -10.608 -27.668 -12.620  1.00  0.00           H  
ATOM    987  CD  ARG A  62      -8.571 -28.356 -12.572  1.00  0.00           C  
ATOM    988  HD2 ARG A  62      -7.754 -28.405 -11.849  1.00  0.00           H  
ATOM    989  HD3 ARG A  62      -8.770 -29.361 -12.947  1.00  0.00           H  
ATOM    990  NE  ARG A  62      -8.198 -27.495 -13.709  1.00  0.00           N  
ATOM    991  HE  ARG A  62      -8.824 -26.705 -13.903  1.00  0.00           H  
ATOM    992  CZ  ARG A  62      -7.219 -27.699 -14.572  1.00  0.00           C  
ATOM    993  NH1 ARG A  62      -6.363 -28.674 -14.440  1.00  0.00           N  
ATOM    994 HH11 ARG A  62      -6.467 -29.290 -13.659  1.00  0.00           H  
ATOM    995 HH12 ARG A  62      -5.617 -28.778 -15.100  1.00  0.00           H  
ATOM    996  NH2 ARG A  62      -7.082 -26.934 -15.605  1.00  0.00           N  
ATOM    997 HH21 ARG A  62      -7.752 -26.162 -15.691  1.00  0.00           H  
ATOM    998 HH22 ARG A  62      -6.426 -27.110 -16.335  1.00  0.00           H  
ATOM    999  C   ARG A  62     -10.579 -25.004  -9.313  1.00  0.00           C  
ATOM   1000  O   ARG A  62     -10.080 -25.372  -8.252  1.00  0.00           O  
ATOM   1001  N   CYS A  63     -10.913 -23.725  -9.533  1.00  0.00           N  
ATOM   1002  H   CYS A  63     -11.308 -23.475 -10.433  1.00  0.00           H  
ATOM   1003  CA  CYS A  63     -10.744 -22.657  -8.537  1.00  0.00           C  
ATOM   1004  HA  CYS A  63      -9.692 -22.614  -8.258  1.00  0.00           H  
ATOM   1005  CB  CYS A  63     -11.122 -21.304  -9.162  1.00  0.00           C  
ATOM   1006  HB2 CYS A  63     -10.879 -20.515  -8.447  1.00  0.00           H  
ATOM   1007  HB3 CYS A  63     -10.540 -21.131 -10.070  1.00  0.00           H  
ATOM   1008  SG  CYS A  63     -12.894 -21.209  -9.554  1.00  0.00           S  
ATOM   1009  HG  CYS A  63     -12.784 -21.777 -10.768  1.00  0.00           H  
ATOM   1010  C   CYS A  63     -11.529 -22.876  -7.227  1.00  0.00           C  
ATOM   1011  O   CYS A  63     -11.143 -22.331  -6.194  1.00  0.00           O  
ATOM   1012  N   LEU A  64     -12.617 -23.656  -7.243  1.00  0.00           N  
ATOM   1013  H   LEU A  64     -12.911 -24.050  -8.129  1.00  0.00           H  
ATOM   1014  CA  LEU A  64     -13.496 -23.827  -6.079  1.00  0.00           C  
ATOM   1015  HA  LEU A  64     -13.719 -22.843  -5.668  1.00  0.00           H  
ATOM   1016  CB  LEU A  64     -14.815 -24.479  -6.545  1.00  0.00           C  
ATOM   1017  HB2 LEU A  64     -14.574 -25.422  -7.039  1.00  0.00           H  
ATOM   1018  HB3 LEU A  64     -15.421 -24.716  -5.668  1.00  0.00           H  
ATOM   1019  CG  LEU A  64     -15.658 -23.615  -7.507  1.00  0.00           C  
ATOM   1020  HG  LEU A  64     -15.041 -23.282  -8.341  1.00  0.00           H  
ATOM   1021  CD1 LEU A  64     -16.815 -24.433  -8.079  1.00  0.00           C  
ATOM   1022 HD11 LEU A  64     -16.417 -25.294  -8.616  1.00  0.00           H  
ATOM   1023 HD12 LEU A  64     -17.468 -24.777  -7.276  1.00  0.00           H  
ATOM   1024 HD13 LEU A  64     -17.386 -23.823  -8.778  1.00  0.00           H  
ATOM   1025  CD2 LEU A  64     -16.251 -22.387  -6.811  1.00  0.00           C  
ATOM   1026 HD21 LEU A  64     -15.449 -21.730  -6.482  1.00  0.00           H  
ATOM   1027 HD22 LEU A  64     -16.879 -21.836  -7.511  1.00  0.00           H  
ATOM   1028 HD23 LEU A  64     -16.849 -22.693  -5.952  1.00  0.00           H  
ATOM   1029  C   LEU A  64     -12.855 -24.633  -4.930  1.00  0.00           C  
ATOM   1030  O   LEU A  64     -13.144 -24.368  -3.763  1.00  0.00           O  
ATOM   1031  N   GLY A  65     -11.990 -25.605  -5.238  1.00  0.00           N  
ATOM   1032  H   GLY A  65     -11.754 -25.739  -6.211  1.00  0.00           H  
ATOM   1033  CA  GLY A  65     -11.470 -26.558  -4.248  1.00  0.00           C  
ATOM   1034  HA2 GLY A  65     -10.750 -27.221  -4.725  1.00  0.00           H  
ATOM   1035  HA3 GLY A  65     -10.952 -26.001  -3.468  1.00  0.00           H  
ATOM   1036  C   GLY A  65     -12.557 -27.420  -3.579  1.00  0.00           C  
ATOM   1037  O   GLY A  65     -13.712 -27.433  -3.997  1.00  0.00           O  
ATOM   1038  N   ALA A  66     -12.189 -28.150  -2.522  1.00  0.00           N  
ATOM   1039  H   ALA A  66     -11.220 -28.090  -2.227  1.00  0.00           H  
ATOM   1040  CA  ALA A  66     -13.101 -28.979  -1.718  1.00  0.00           C  
ATOM   1041  HA  ALA A  66     -13.896 -29.354  -2.365  1.00  0.00           H  
ATOM   1042  CB  ALA A  66     -12.310 -30.184  -1.191  1.00  0.00           C  
ATOM   1043  HB1 ALA A  66     -12.980 -30.852  -0.648  1.00  0.00           H  
ATOM   1044  HB2 ALA A  66     -11.871 -30.734  -2.024  1.00  0.00           H  
ATOM   1045  HB3 ALA A  66     -11.521 -29.847  -0.518  1.00  0.00           H  
ATOM   1046  C   ALA A  66     -13.794 -28.207  -0.570  1.00  0.00           C  
ATOM   1047  O   ALA A  66     -14.494 -28.797   0.251  1.00  0.00           O  
ATOM   1048  N   THR A  67     -13.552 -26.896  -0.453  1.00  0.00           N  
ATOM   1049  H   THR A  67     -12.991 -26.457  -1.171  1.00  0.00           H  
ATOM   1050  CA  THR A  67     -14.093 -26.023   0.600  1.00  0.00           C  
ATOM   1051  HA  THR A  67     -15.162 -26.215   0.684  1.00  0.00           H  
ATOM   1052  CB  THR A  67     -13.454 -26.327   1.976  1.00  0.00           C  
ATOM   1053  HB  THR A  67     -13.841 -27.282   2.332  1.00  0.00           H  
ATOM   1054  CG2 THR A  67     -11.926 -26.398   1.977  1.00  0.00           C  
ATOM   1055 HG21 THR A  67     -11.510 -25.466   1.603  1.00  0.00           H  
ATOM   1056 HG22 THR A  67     -11.569 -26.572   2.992  1.00  0.00           H  
ATOM   1057 HG23 THR A  67     -11.594 -27.227   1.352  1.00  0.00           H  
ATOM   1058  OG1 THR A  67     -13.795 -25.331   2.919  1.00  0.00           O  
ATOM   1059  HG1 THR A  67     -13.824 -25.761   3.780  1.00  0.00           H  
ATOM   1060  C   THR A  67     -13.899 -24.553   0.223  1.00  0.00           C  
ATOM   1061  O   THR A  67     -12.893 -24.181  -0.382  1.00  0.00           O  
ATOM   1062  N   ALA A  68     -14.824 -23.683   0.641  1.00  0.00           N  
ATOM   1063  H   ALA A  68     -15.605 -24.042   1.168  1.00  0.00           H  
ATOM   1064  CA  ALA A  68     -14.785 -22.245   0.363  1.00  0.00           C  
ATOM   1065  HA  ALA A  68     -14.843 -22.105  -0.717  1.00  0.00           H  
ATOM   1066  CB  ALA A  68     -16.027 -21.613   1.005  1.00  0.00           C  
ATOM   1067  HB1 ALA A  68     -16.930 -22.075   0.604  1.00  0.00           H  
ATOM   1068  HB2 ALA A  68     -16.001 -21.748   2.088  1.00  0.00           H  
ATOM   1069  HB3 ALA A  68     -16.048 -20.545   0.781  1.00  0.00           H  
ATOM   1070  C   ALA A  68     -13.494 -21.545   0.850  1.00  0.00           C  
ATOM   1071  O   ALA A  68     -13.113 -20.507   0.310  1.00  0.00           O  
ATOM   1072  N   GLN A  69     -12.790 -22.119   1.833  1.00  0.00           N  
ATOM   1073  H   GLN A  69     -13.148 -22.972   2.242  1.00  0.00           H  
ATOM   1074  CA  GLN A  69     -11.484 -21.626   2.275  1.00  0.00           C  
ATOM   1075  HA  GLN A  69     -11.571 -20.551   2.438  1.00  0.00           H  
ATOM   1076  CB  GLN A  69     -11.151 -22.285   3.622  1.00  0.00           C  
ATOM   1077  HB2 GLN A  69     -12.031 -22.195   4.260  1.00  0.00           H  
ATOM   1078  HB3 GLN A  69     -10.961 -23.351   3.479  1.00  0.00           H  
ATOM   1079  CG  GLN A  69      -9.979 -21.612   4.360  1.00  0.00           C  
ATOM   1080  HG2 GLN A  69      -9.791 -20.618   3.955  1.00  0.00           H  
ATOM   1081  HG3 GLN A  69     -10.268 -21.494   5.404  1.00  0.00           H  
ATOM   1082  CD  GLN A  69      -8.679 -22.412   4.315  1.00  0.00           C  
ATOM   1083  OE1 GLN A  69      -8.295 -22.992   3.315  1.00  0.00           O  
ATOM   1084  NE2 GLN A  69      -7.930 -22.464   5.394  1.00  0.00           N  
ATOM   1085 HE21 GLN A  69      -7.138 -23.081   5.347  1.00  0.00           H  
ATOM   1086 HE22 GLN A  69      -8.252 -22.057   6.255  1.00  0.00           H  
ATOM   1087  C   GLN A  69     -10.390 -21.835   1.208  1.00  0.00           C  
ATOM   1088  O   GLN A  69      -9.552 -20.954   1.015  1.00  0.00           O  
ATOM   1089  N   GLN A  70     -10.450 -22.931   0.441  1.00  0.00           N  
ATOM   1090  H   GLN A  70     -11.224 -23.570   0.574  1.00  0.00           H  
ATOM   1091  CA  GLN A  70      -9.610 -23.130  -0.744  1.00  0.00           C  
ATOM   1092  HA  GLN A  70      -8.580 -22.877  -0.487  1.00  0.00           H  
ATOM   1093  CB  GLN A  70      -9.636 -24.594  -1.202  1.00  0.00           C  
ATOM   1094  HB2 GLN A  70     -10.667 -24.918  -1.336  1.00  0.00           H  
ATOM   1095  HB3 GLN A  70      -9.132 -24.668  -2.168  1.00  0.00           H  
ATOM   1096  CG  GLN A  70      -8.920 -25.530  -0.215  1.00  0.00           C  
ATOM   1097  HG2 GLN A  70      -7.862 -25.271  -0.179  1.00  0.00           H  
ATOM   1098  HG3 GLN A  70      -9.332 -25.398   0.785  1.00  0.00           H  
ATOM   1099  CD  GLN A  70      -9.051 -27.001  -0.597  1.00  0.00           C  
ATOM   1100  OE1 GLN A  70      -9.614 -27.375  -1.611  1.00  0.00           O  
ATOM   1101  NE2 GLN A  70      -8.544 -27.909   0.205  1.00  0.00           N  
ATOM   1102 HE21 GLN A  70      -8.635 -28.868  -0.086  1.00  0.00           H  
ATOM   1103 HE22 GLN A  70      -8.063 -27.642   1.043  1.00  0.00           H  
ATOM   1104  C   GLN A  70     -10.026 -22.201  -1.890  1.00  0.00           C  
ATOM   1105  O   GLN A  70      -9.149 -21.610  -2.511  1.00  0.00           O  
ATOM   1106  N   PHE A  71     -11.328 -21.978  -2.118  1.00  0.00           N  
ATOM   1107  H   PHE A  71     -12.012 -22.566  -1.656  1.00  0.00           H  
ATOM   1108  CA  PHE A  71     -11.793 -20.965  -3.078  1.00  0.00           C  
ATOM   1109  HA  PHE A  71     -11.402 -21.234  -4.056  1.00  0.00           H  
ATOM   1110  CB  PHE A  71     -13.332 -20.976  -3.131  1.00  0.00           C  
ATOM   1111  HB2 PHE A  71     -13.666 -21.999  -3.275  1.00  0.00           H  
ATOM   1112  HB3 PHE A  71     -13.702 -20.656  -2.159  1.00  0.00           H  
ATOM   1113  CG  PHE A  71     -14.030 -20.131  -4.189  1.00  0.00           C  
ATOM   1114  CD1 PHE A  71     -15.364 -19.737  -3.963  1.00  0.00           C  
ATOM   1115  HD1 PHE A  71     -15.856 -20.020  -3.041  1.00  0.00           H  
ATOM   1116  CE1 PHE A  71     -16.085 -19.043  -4.953  1.00  0.00           C  
ATOM   1117  HE1 PHE A  71     -17.127 -18.797  -4.792  1.00  0.00           H  
ATOM   1118  CZ  PHE A  71     -15.473 -18.737  -6.181  1.00  0.00           C  
ATOM   1119  HZ  PHE A  71     -16.036 -18.251  -6.968  1.00  0.00           H  
ATOM   1120  CE2 PHE A  71     -14.142 -19.124  -6.414  1.00  0.00           C  
ATOM   1121  HE2 PHE A  71     -13.681 -18.937  -7.378  1.00  0.00           H  
ATOM   1122  CD2 PHE A  71     -13.424 -19.821  -5.425  1.00  0.00           C  
ATOM   1123  HD2 PHE A  71     -12.418 -20.151  -5.651  1.00  0.00           H  
ATOM   1124  C   PHE A  71     -11.256 -19.564  -2.729  1.00  0.00           C  
ATOM   1125  O   PHE A  71     -10.852 -18.802  -3.609  1.00  0.00           O  
ATOM   1126  N   HIE A  72     -11.195 -19.220  -1.437  1.00  0.00           N  
ATOM   1127  H   HIE A  72     -11.616 -19.843  -0.756  1.00  0.00           H  
ATOM   1128  CA  HIE A  72     -10.566 -17.985  -0.960  1.00  0.00           C  
ATOM   1129  HA  HIE A  72     -10.991 -17.143  -1.504  1.00  0.00           H  
ATOM   1130  CB  HIE A  72     -10.889 -17.780   0.524  1.00  0.00           C  
ATOM   1131  HB2 HIE A  72     -11.971 -17.756   0.660  1.00  0.00           H  
ATOM   1132  HB3 HIE A  72     -10.484 -18.599   1.114  1.00  0.00           H  
ATOM   1133  CG  HIE A  72     -10.313 -16.485   1.020  1.00  0.00           C  
ATOM   1134  ND1 HIE A  72     -10.759 -15.229   0.620  1.00  0.00           N  
ATOM   1135  CE1 HIE A  72      -9.899 -14.353   1.168  1.00  0.00           C  
ATOM   1136  HE1 HIE A  72      -9.954 -13.279   1.042  1.00  0.00           H  
ATOM   1137  NE2 HIE A  72      -8.952 -14.993   1.875  1.00  0.00           N  
ATOM   1138  HE2 HIE A  72      -8.173 -14.549   2.345  1.00  0.00           H  
ATOM   1139  CD2 HIE A  72      -9.197 -16.347   1.791  1.00  0.00           C  
ATOM   1140  HD2 HIE A  72      -8.600 -17.147   2.207  1.00  0.00           H  
ATOM   1141  C   HIE A  72      -9.053 -17.937  -1.228  1.00  0.00           C  
ATOM   1142  O   HIE A  72      -8.581 -16.993  -1.856  1.00  0.00           O  
ATOM   1143  N   ARG A  73      -8.296 -18.965  -0.815  1.00  0.00           N  
ATOM   1144  H   ARG A  73      -8.756 -19.707  -0.293  1.00  0.00           H  
ATOM   1145  CA  ARG A  73      -6.843 -19.073  -1.063  1.00  0.00           C  
ATOM   1146  HA  ARG A  73      -6.337 -18.209  -0.631  1.00  0.00           H  
ATOM   1147  CB  ARG A  73      -6.299 -20.358  -0.407  1.00  0.00           C  
ATOM   1148  HB2 ARG A  73      -6.912 -21.200  -0.733  1.00  0.00           H  
ATOM   1149  HB3 ARG A  73      -5.290 -20.539  -0.782  1.00  0.00           H  
ATOM   1150  CG  ARG A  73      -6.239 -20.369   1.136  1.00  0.00           C  
ATOM   1151  HG2 ARG A  73      -7.214 -20.127   1.557  1.00  0.00           H  
ATOM   1152  HG3 ARG A  73      -5.977 -21.383   1.445  1.00  0.00           H  
ATOM   1153  CD  ARG A  73      -5.192 -19.401   1.705  1.00  0.00           C  
ATOM   1154  HD2 ARG A  73      -4.327 -19.440   1.045  1.00  0.00           H  
ATOM   1155  HD3 ARG A  73      -5.591 -18.385   1.688  1.00  0.00           H  
ATOM   1156  NE  ARG A  73      -4.762 -19.755   3.079  1.00  0.00           N  
ATOM   1157  HE  ARG A  73      -5.322 -20.421   3.578  1.00  0.00           H  
ATOM   1158  CZ  ARG A  73      -3.606 -19.399   3.629  1.00  0.00           C  
ATOM   1159  NH1 ARG A  73      -2.827 -18.512   3.111  1.00  0.00           N  
ATOM   1160 HH11 ARG A  73      -3.095 -18.022   2.266  1.00  0.00           H  
ATOM   1161 HH12 ARG A  73      -1.891 -18.414   3.492  1.00  0.00           H  
ATOM   1162  NH2 ARG A  73      -3.150 -19.926   4.724  1.00  0.00           N  
ATOM   1163 HH21 ARG A  73      -3.654 -20.624   5.223  1.00  0.00           H  
ATOM   1164 HH22 ARG A  73      -2.206 -19.633   5.012  1.00  0.00           H  
ATOM   1165  C   ARG A  73      -6.501 -19.046  -2.564  1.00  0.00           C  
ATOM   1166  O   ARG A  73      -5.577 -18.342  -2.963  1.00  0.00           O  
ATOM   1167  N   HIE A  74      -7.282 -19.735  -3.403  1.00  0.00           N  
ATOM   1168  H   HIE A  74      -8.012 -20.313  -3.001  1.00  0.00           H  
ATOM   1169  CA  HIE A  74      -7.160 -19.702  -4.869  1.00  0.00           C  
ATOM   1170  HA  HIE A  74      -6.143 -19.970  -5.150  1.00  0.00           H  
ATOM   1171  CB  HIE A  74      -8.097 -20.728  -5.518  1.00  0.00           C  
ATOM   1172  HB2 HIE A  74      -7.905 -21.714  -5.096  1.00  0.00           H  
ATOM   1173  HB3 HIE A  74      -9.134 -20.466  -5.308  1.00  0.00           H  
ATOM   1174  CG  HIE A  74      -7.906 -20.790  -7.013  1.00  0.00           C  
ATOM   1175  ND1 HIE A  74      -8.337 -19.817  -7.913  1.00  0.00           N  
ATOM   1176  CE1 HIE A  74      -7.922 -20.220  -9.121  1.00  0.00           C  
ATOM   1177  HE1 HIE A  74      -8.108 -19.680 -10.038  1.00  0.00           H  
ATOM   1178  NE2 HIE A  74      -7.259 -21.385  -9.025  1.00  0.00           N  
ATOM   1179  HE2 HIE A  74      -6.872 -21.892  -9.810  1.00  0.00           H  
ATOM   1180  CD2 HIE A  74      -7.225 -21.755  -7.698  1.00  0.00           C  
ATOM   1181  HD2 HIE A  74      -6.761 -22.632  -7.273  1.00  0.00           H  
ATOM   1182  C   HIE A  74      -7.387 -18.300  -5.441  1.00  0.00           C  
ATOM   1183  O   HIE A  74      -6.512 -17.791  -6.138  1.00  0.00           O  
ATOM   1184  N   LYS A  75      -8.484 -17.620  -5.081  1.00  0.00           N  
ATOM   1185  H   LYS A  75      -9.195 -18.096  -4.535  1.00  0.00           H  
ATOM   1186  CA  LYS A  75      -8.708 -16.225  -5.501  1.00  0.00           C  
ATOM   1187  HA  LYS A  75      -8.635 -16.182  -6.590  1.00  0.00           H  
ATOM   1188  CB  LYS A  75     -10.111 -15.763  -5.092  1.00  0.00           C  
ATOM   1189  HB2 LYS A  75     -10.290 -16.040  -4.052  1.00  0.00           H  
ATOM   1190  HB3 LYS A  75     -10.170 -14.677  -5.179  1.00  0.00           H  
ATOM   1191  CG  LYS A  75     -11.166 -16.383  -6.023  1.00  0.00           C  
ATOM   1192  HG2 LYS A  75     -10.984 -16.029  -7.040  1.00  0.00           H  
ATOM   1193  HG3 LYS A  75     -11.069 -17.470  -6.024  1.00  0.00           H  
ATOM   1194  CD  LYS A  75     -12.601 -16.014  -5.633  1.00  0.00           C  
ATOM   1195  HD2 LYS A  75     -12.708 -14.928  -5.609  1.00  0.00           H  
ATOM   1196  HD3 LYS A  75     -13.270 -16.415  -6.396  1.00  0.00           H  
ATOM   1197  CE  LYS A  75     -12.950 -16.613  -4.265  1.00  0.00           C  
ATOM   1198  HE2 LYS A  75     -12.607 -17.650  -4.256  1.00  0.00           H  
ATOM   1199  HE3 LYS A  75     -12.403 -16.069  -3.489  1.00  0.00           H  
ATOM   1200  NZ  LYS A  75     -14.406 -16.590  -4.006  1.00  0.00           N  
ATOM   1201  HZ1 LYS A  75     -14.792 -15.674  -4.186  1.00  0.00           H  
ATOM   1202  HZ2 LYS A  75     -14.855 -17.272  -4.612  1.00  0.00           H  
ATOM   1203  HZ3 LYS A  75     -14.592 -16.859  -3.049  1.00  0.00           H  
ATOM   1204  C   LYS A  75      -7.634 -15.271  -4.977  1.00  0.00           C  
ATOM   1205  O   LYS A  75      -7.218 -14.386  -5.716  1.00  0.00           O  
ATOM   1206  N   GLN A  76      -7.144 -15.456  -3.753  1.00  0.00           N  
ATOM   1207  H   GLN A  76      -7.574 -16.165  -3.169  1.00  0.00           H  
ATOM   1208  CA  GLN A  76      -6.048 -14.659  -3.190  1.00  0.00           C  
ATOM   1209  HA  GLN A  76      -6.321 -13.608  -3.283  1.00  0.00           H  
ATOM   1210  CB  GLN A  76      -5.906 -14.998  -1.694  1.00  0.00           C  
ATOM   1211  HB2 GLN A  76      -6.885 -14.935  -1.213  1.00  0.00           H  
ATOM   1212  HB3 GLN A  76      -5.556 -16.027  -1.606  1.00  0.00           H  
ATOM   1213  CG  GLN A  76      -4.930 -14.098  -0.915  1.00  0.00           C  
ATOM   1214  HG2 GLN A  76      -4.739 -14.572   0.048  1.00  0.00           H  
ATOM   1215  HG3 GLN A  76      -3.979 -14.037  -1.438  1.00  0.00           H  
ATOM   1216  CD  GLN A  76      -5.441 -12.681  -0.642  1.00  0.00           C  
ATOM   1217  OE1 GLN A  76      -6.364 -12.173  -1.260  1.00  0.00           O  
ATOM   1218  NE2 GLN A  76      -4.880 -11.984   0.323  1.00  0.00           N  
ATOM   1219 HE21 GLN A  76      -5.240 -11.063   0.487  1.00  0.00           H  
ATOM   1220 HE22 GLN A  76      -4.127 -12.357   0.877  1.00  0.00           H  
ATOM   1221  C   GLN A  76      -4.732 -14.859  -3.970  1.00  0.00           C  
ATOM   1222  O   GLN A  76      -4.003 -13.896  -4.208  1.00  0.00           O  
ATOM   1223  N   LEU A  77      -4.461 -16.079  -4.452  1.00  0.00           N  
ATOM   1224  H   LEU A  77      -5.060 -16.852  -4.175  1.00  0.00           H  
ATOM   1225  CA  LEU A  77      -3.358 -16.373  -5.375  1.00  0.00           C  
ATOM   1226  HA  LEU A  77      -2.441 -15.977  -4.938  1.00  0.00           H  
ATOM   1227  CB  LEU A  77      -3.208 -17.900  -5.514  1.00  0.00           C  
ATOM   1228  HB2 LEU A  77      -3.086 -18.345  -4.526  1.00  0.00           H  
ATOM   1229  HB3 LEU A  77      -4.138 -18.290  -5.923  1.00  0.00           H  
ATOM   1230  CG  LEU A  77      -2.047 -18.342  -6.433  1.00  0.00           C  
ATOM   1231  HG  LEU A  77      -1.754 -17.537  -7.100  1.00  0.00           H  
ATOM   1232  CD1 LEU A  77      -0.822 -18.756  -5.619  1.00  0.00           C  
ATOM   1233 HD11 LEU A  77       0.008 -18.976  -6.290  1.00  0.00           H  
ATOM   1234 HD12 LEU A  77      -0.536 -17.951  -4.945  1.00  0.00           H  
ATOM   1235 HD13 LEU A  77      -1.049 -19.645  -5.032  1.00  0.00           H  
ATOM   1236  CD2 LEU A  77      -2.494 -19.518  -7.297  1.00  0.00           C  
ATOM   1237 HD21 LEU A  77      -2.924 -20.293  -6.669  1.00  0.00           H  
ATOM   1238 HD22 LEU A  77      -3.250 -19.184  -8.009  1.00  0.00           H  
ATOM   1239 HD23 LEU A  77      -1.647 -19.924  -7.850  1.00  0.00           H  
ATOM   1240  C   LEU A  77      -3.547 -15.684  -6.741  1.00  0.00           C  
ATOM   1241  O   LEU A  77      -2.647 -14.982  -7.189  1.00  0.00           O  
ATOM   1242  N   ILE A  78      -4.715 -15.809  -7.383  1.00  0.00           N  
ATOM   1243  H   ILE A  78      -5.418 -16.420  -6.972  1.00  0.00           H  
ATOM   1244  CA  ILE A  78      -5.043 -15.094  -8.641  1.00  0.00           C  
ATOM   1245  HA  ILE A  78      -4.351 -15.410  -9.417  1.00  0.00           H  
ATOM   1246  CB  ILE A  78      -6.488 -15.452  -9.075  1.00  0.00           C  
ATOM   1247  HB  ILE A  78      -7.128 -15.331  -8.201  1.00  0.00           H  
ATOM   1248  CG2 ILE A  78      -7.059 -14.513 -10.155  1.00  0.00           C  
ATOM   1249 HG21 ILE A  78      -8.031 -14.883 -10.484  1.00  0.00           H  
ATOM   1250 HG22 ILE A  78      -7.214 -13.513  -9.751  1.00  0.00           H  
ATOM   1251 HG23 ILE A  78      -6.388 -14.458 -11.011  1.00  0.00           H  
ATOM   1252  CG1 ILE A  78      -6.624 -16.925  -9.524  1.00  0.00           C  
ATOM   1253 HG12 ILE A  78      -6.242 -17.578  -8.739  1.00  0.00           H  
ATOM   1254 HG13 ILE A  78      -7.687 -17.150  -9.634  1.00  0.00           H  
ATOM   1255  CD1 ILE A  78      -5.923 -17.298 -10.836  1.00  0.00           C  
ATOM   1256 HD11 ILE A  78      -6.061 -18.363 -11.009  1.00  0.00           H  
ATOM   1257 HD12 ILE A  78      -6.357 -16.748 -11.671  1.00  0.00           H  
ATOM   1258 HD13 ILE A  78      -4.856 -17.092 -10.774  1.00  0.00           H  
ATOM   1259  C   ILE A  78      -4.870 -13.570  -8.498  1.00  0.00           C  
ATOM   1260  O   ILE A  78      -4.341 -12.891  -9.382  1.00  0.00           O  
ATOM   1261  N   ARG A  79      -5.280 -13.029  -7.349  1.00  0.00           N  
ATOM   1262  H   ARG A  79      -5.745 -13.644  -6.686  1.00  0.00           H  
ATOM   1263  CA  ARG A  79      -5.190 -11.605  -7.017  1.00  0.00           C  
ATOM   1264  HA  ARG A  79      -5.601 -11.027  -7.846  1.00  0.00           H  
ATOM   1265  CB  ARG A  79      -6.064 -11.376  -5.784  1.00  0.00           C  
ATOM   1266  HB2 ARG A  79      -7.072 -11.735  -6.000  1.00  0.00           H  
ATOM   1267  HB3 ARG A  79      -5.666 -11.934  -4.935  1.00  0.00           H  
ATOM   1268  CG  ARG A  79      -6.143  -9.899  -5.424  1.00  0.00           C  
ATOM   1269  HG2 ARG A  79      -5.162  -9.533  -5.115  1.00  0.00           H  
ATOM   1270  HG3 ARG A  79      -6.486  -9.325  -6.286  1.00  0.00           H  
ATOM   1271  CD  ARG A  79      -7.128  -9.729  -4.276  1.00  0.00           C  
ATOM   1272  HD2 ARG A  79      -8.117 -10.060  -4.599  1.00  0.00           H  
ATOM   1273  HD3 ARG A  79      -6.801 -10.328  -3.423  1.00  0.00           H  
ATOM   1274  NE  ARG A  79      -7.162  -8.319  -3.913  1.00  0.00           N  
ATOM   1275  HE  ARG A  79      -6.506  -7.696  -4.393  1.00  0.00           H  
ATOM   1276  CZ  ARG A  79      -7.959  -7.705  -3.078  1.00  0.00           C  
ATOM   1277  NH1 ARG A  79      -8.953  -8.284  -2.469  1.00  0.00           N  
ATOM   1278 HH11 ARG A  79      -9.106  -9.259  -2.616  1.00  0.00           H  
ATOM   1279 HH12 ARG A  79      -9.465  -7.746  -1.795  1.00  0.00           H  
ATOM   1280  NH2 ARG A  79      -7.745  -6.461  -2.852  1.00  0.00           N  
ATOM   1281 HH21 ARG A  79      -6.924  -6.050  -3.294  1.00  0.00           H  
ATOM   1282 HH22 ARG A  79      -8.433  -5.835  -2.431  1.00  0.00           H  
ATOM   1283  C   ARG A  79      -3.748 -11.126  -6.819  1.00  0.00           C  
ATOM   1284  O   ARG A  79      -3.369 -10.111  -7.396  1.00  0.00           O  
ATOM   1285  N   PHE A  80      -2.916 -11.870  -6.089  1.00  0.00           N  
ATOM   1286  H   PHE A  80      -3.278 -12.685  -5.601  1.00  0.00           H  
ATOM   1287  CA  PHE A  80      -1.483 -11.566  -6.031  1.00  0.00           C  
ATOM   1288  HA  PHE A  80      -1.375 -10.511  -5.786  1.00  0.00           H  
ATOM   1289  CB  PHE A  80      -0.789 -12.373  -4.926  1.00  0.00           C  
ATOM   1290  HB2 PHE A  80      -1.113 -13.410  -5.000  1.00  0.00           H  
ATOM   1291  HB3 PHE A  80       0.286 -12.340  -5.106  1.00  0.00           H  
ATOM   1292  CG  PHE A  80      -1.014 -11.883  -3.506  1.00  0.00           C  
ATOM   1293  CD1 PHE A  80      -1.469 -12.776  -2.515  1.00  0.00           C  
ATOM   1294  HD1 PHE A  80      -1.695 -13.802  -2.770  1.00  0.00           H  
ATOM   1295  CE1 PHE A  80      -1.628 -12.336  -1.189  1.00  0.00           C  
ATOM   1296  HE1 PHE A  80      -1.969 -13.024  -0.429  1.00  0.00           H  
ATOM   1297  CZ  PHE A  80      -1.331 -11.005  -0.846  1.00  0.00           C  
ATOM   1298  HZ  PHE A  80      -1.442 -10.673   0.178  1.00  0.00           H  
ATOM   1299  CE2 PHE A  80      -0.864 -10.115  -1.827  1.00  0.00           C  
ATOM   1300  HE2 PHE A  80      -0.619  -9.096  -1.559  1.00  0.00           H  
ATOM   1301  CD2 PHE A  80      -0.699 -10.555  -3.153  1.00  0.00           C  
ATOM   1302  HD2 PHE A  80      -0.322  -9.867  -3.894  1.00  0.00           H  
ATOM   1303  C   PHE A  80      -0.787 -11.740  -7.393  1.00  0.00           C  
ATOM   1304  O   PHE A  80       0.086 -10.935  -7.701  1.00  0.00           O  
ATOM   1305  N   LEU A  81      -1.179 -12.705  -8.240  1.00  0.00           N  
ATOM   1306  H   LEU A  81      -1.849 -13.400  -7.919  1.00  0.00           H  
ATOM   1307  CA  LEU A  81      -0.669 -12.794  -9.622  1.00  0.00           C  
ATOM   1308  HA  LEU A  81       0.417 -12.865  -9.584  1.00  0.00           H  
ATOM   1309  CB  LEU A  81      -1.213 -14.046 -10.340  1.00  0.00           C  
ATOM   1310  HB2 LEU A  81      -2.297 -14.055 -10.254  1.00  0.00           H  
ATOM   1311  HB3 LEU A  81      -0.972 -13.964 -11.400  1.00  0.00           H  
ATOM   1312  CG  LEU A  81      -0.665 -15.395  -9.838  1.00  0.00           C  
ATOM   1313  HG  LEU A  81      -0.791 -15.476  -8.764  1.00  0.00           H  
ATOM   1314  CD1 LEU A  81      -1.423 -16.546 -10.500  1.00  0.00           C  
ATOM   1315 HD11 LEU A  81      -2.488 -16.449 -10.294  1.00  0.00           H  
ATOM   1316 HD12 LEU A  81      -1.259 -16.536 -11.578  1.00  0.00           H  
ATOM   1317 HD13 LEU A  81      -1.079 -17.496 -10.089  1.00  0.00           H  
ATOM   1318  CD2 LEU A  81       0.815 -15.572 -10.172  1.00  0.00           C  
ATOM   1319 HD21 LEU A  81       0.961 -15.461 -11.245  1.00  0.00           H  
ATOM   1320 HD22 LEU A  81       1.409 -14.832  -9.640  1.00  0.00           H  
ATOM   1321 HD23 LEU A  81       1.149 -16.564  -9.863  1.00  0.00           H  
ATOM   1322  C   LEU A  81      -0.986 -11.515 -10.423  1.00  0.00           C  
ATOM   1323  O   LEU A  81      -0.096 -10.966 -11.074  1.00  0.00           O  
ATOM   1324  N   LYS A  82      -2.211 -10.980 -10.310  1.00  0.00           N  
ATOM   1325  H   LYS A  82      -2.924 -11.527  -9.832  1.00  0.00           H  
ATOM   1326  CA  LYS A  82      -2.566  -9.650 -10.846  1.00  0.00           C  
ATOM   1327  HA  LYS A  82      -2.344  -9.628 -11.915  1.00  0.00           H  
ATOM   1328  CB  LYS A  82      -4.064  -9.376 -10.649  1.00  0.00           C  
ATOM   1329  HB2 LYS A  82      -4.373  -9.669  -9.647  1.00  0.00           H  
ATOM   1330  HB3 LYS A  82      -4.247  -8.305 -10.763  1.00  0.00           H  
ATOM   1331  CG  LYS A  82      -4.909 -10.114 -11.688  1.00  0.00           C  
ATOM   1332  HG2 LYS A  82      -4.666  -9.710 -12.671  1.00  0.00           H  
ATOM   1333  HG3 LYS A  82      -4.679 -11.181 -11.668  1.00  0.00           H  
ATOM   1334  CD  LYS A  82      -6.402  -9.912 -11.419  1.00  0.00           C  
ATOM   1335  HD2 LYS A  82      -6.673 -10.423 -10.492  1.00  0.00           H  
ATOM   1336  HD3 LYS A  82      -6.615  -8.846 -11.324  1.00  0.00           H  
ATOM   1337  CE  LYS A  82      -7.204 -10.488 -12.586  1.00  0.00           C  
ATOM   1338  HE2 LYS A  82      -6.924  -9.973 -13.509  1.00  0.00           H  
ATOM   1339  HE3 LYS A  82      -6.952 -11.548 -12.695  1.00  0.00           H  
ATOM   1340  NZ  LYS A  82      -8.655 -10.358 -12.351  1.00  0.00           N  
ATOM   1341  HZ1 LYS A  82      -8.931 -10.958 -11.567  1.00  0.00           H  
ATOM   1342  HZ2 LYS A  82      -8.975  -9.412 -12.224  1.00  0.00           H  
ATOM   1343  HZ3 LYS A  82      -9.187 -10.830 -13.088  1.00  0.00           H  
ATOM   1344  C   LYS A  82      -1.741  -8.517 -10.229  1.00  0.00           C  
ATOM   1345  O   LYS A  82      -1.247  -7.665 -10.960  1.00  0.00           O  
ATOM   1346  N   ARG A  83      -1.550  -8.500  -8.907  1.00  0.00           N  
ATOM   1347  H   ARG A  83      -2.055  -9.190  -8.360  1.00  0.00           H  
ATOM   1348  CA  ARG A  83      -0.743  -7.477  -8.206  1.00  0.00           C  
ATOM   1349  HA  ARG A  83      -1.103  -6.497  -8.516  1.00  0.00           H  
ATOM   1350  CB  ARG A  83      -0.990  -7.617  -6.687  1.00  0.00           C  
ATOM   1351  HB2 ARG A  83      -2.047  -7.846  -6.538  1.00  0.00           H  
ATOM   1352  HB3 ARG A  83      -0.403  -8.448  -6.293  1.00  0.00           H  
ATOM   1353  CG  ARG A  83      -0.678  -6.342  -5.882  1.00  0.00           C  
ATOM   1354  HG2 ARG A  83       0.403  -6.223  -5.805  1.00  0.00           H  
ATOM   1355  HG3 ARG A  83      -1.095  -5.481  -6.406  1.00  0.00           H  
ATOM   1356  CD  ARG A  83      -1.301  -6.409  -4.475  1.00  0.00           C  
ATOM   1357  HD2 ARG A  83      -2.378  -6.555  -4.582  1.00  0.00           H  
ATOM   1358  HD3 ARG A  83      -0.881  -7.264  -3.942  1.00  0.00           H  
ATOM   1359  NE  ARG A  83      -1.058  -5.179  -3.693  1.00  0.00           N  
ATOM   1360  HE  ARG A  83      -0.477  -4.469  -4.120  1.00  0.00           H  
ATOM   1361  CZ  ARG A  83      -1.629  -4.842  -2.546  1.00  0.00           C  
ATOM   1362  NH1 ARG A  83      -2.507  -5.578  -1.921  1.00  0.00           N  
ATOM   1363 HH11 ARG A  83      -2.874  -6.388  -2.384  1.00  0.00           H  
ATOM   1364 HH12 ARG A  83      -2.993  -5.186  -1.135  1.00  0.00           H  
ATOM   1365  NH2 ARG A  83      -1.397  -3.681  -2.022  1.00  0.00           N  
ATOM   1366 HH21 ARG A  83      -0.770  -3.044  -2.511  1.00  0.00           H  
ATOM   1367 HH22 ARG A  83      -2.143  -3.269  -1.477  1.00  0.00           H  
ATOM   1368  C   ARG A  83       0.746  -7.522  -8.606  1.00  0.00           C  
ATOM   1369  O   ARG A  83       1.386  -6.479  -8.687  1.00  0.00           O  
ATOM   1370  N   LEU A  84       1.274  -8.709  -8.913  1.00  0.00           N  
ATOM   1371  H   LEU A  84       0.697  -9.522  -8.727  1.00  0.00           H  
ATOM   1372  CA  LEU A  84       2.627  -8.953  -9.432  1.00  0.00           C  
ATOM   1373  HA  LEU A  84       3.332  -8.386  -8.822  1.00  0.00           H  
ATOM   1374  CB  LEU A  84       2.937 -10.457  -9.271  1.00  0.00           C  
ATOM   1375  HB2 LEU A  84       2.944 -10.698  -8.209  1.00  0.00           H  
ATOM   1376  HB3 LEU A  84       2.126 -11.025  -9.728  1.00  0.00           H  
ATOM   1377  CG  LEU A  84       4.254 -10.948  -9.899  1.00  0.00           C  
ATOM   1378  HG  LEU A  84       4.233 -10.774 -10.974  1.00  0.00           H  
ATOM   1379  CD1 LEU A  84       5.494 -10.271  -9.306  1.00  0.00           C  
ATOM   1380 HD11 LEU A  84       6.391 -10.690  -9.759  1.00  0.00           H  
ATOM   1381 HD12 LEU A  84       5.469  -9.202  -9.515  1.00  0.00           H  
ATOM   1382 HD13 LEU A  84       5.524 -10.430  -8.227  1.00  0.00           H  
ATOM   1383  CD2 LEU A  84       4.383 -12.452  -9.668  1.00  0.00           C  
ATOM   1384 HD21 LEU A  84       4.460 -12.669  -8.603  1.00  0.00           H  
ATOM   1385 HD22 LEU A  84       3.511 -12.964 -10.073  1.00  0.00           H  
ATOM   1386 HD23 LEU A  84       5.269 -12.824 -10.179  1.00  0.00           H  
ATOM   1387  C   LEU A  84       2.807  -8.478 -10.884  1.00  0.00           C  
ATOM   1388  O   LEU A  84       3.769  -7.771 -11.164  1.00  0.00           O  
ATOM   1389  N   ASP A  85       1.893  -8.835 -11.794  1.00  0.00           N  
ATOM   1390  H   ASP A  85       1.138  -9.445 -11.496  1.00  0.00           H  
ATOM   1391  CA  ASP A  85       1.870  -8.363 -13.195  1.00  0.00           C  
ATOM   1392  HA  ASP A  85       2.776  -8.689 -13.706  1.00  0.00           H  
ATOM   1393  CB  ASP A  85       0.655  -9.035 -13.873  1.00  0.00           C  
ATOM   1394  HB2 ASP A  85       0.786 -10.118 -13.803  1.00  0.00           H  
ATOM   1395  HB3 ASP A  85      -0.244  -8.777 -13.308  1.00  0.00           H  
ATOM   1396  CG  ASP A  85       0.401  -8.685 -15.348  1.00  0.00           C  
ATOM   1397  OD1 ASP A  85       1.220  -7.990 -15.983  1.00  0.00           O  
ATOM   1398  OD2 ASP A  85      -0.649  -9.109 -15.886  1.00  0.00           O  
ATOM   1399  C   ASP A  85       1.826  -6.817 -13.260  1.00  0.00           C  
ATOM   1400  O   ASP A  85       2.706  -6.170 -13.836  1.00  0.00           O  
ATOM   1401  N   ARG A  86       0.886  -6.231 -12.501  1.00  0.00           N  
ATOM   1402  H   ARG A  86       0.216  -6.855 -12.063  1.00  0.00           H  
ATOM   1403  CA  ARG A  86       0.709  -4.786 -12.244  1.00  0.00           C  
ATOM   1404  HA  ARG A  86       0.415  -4.287 -13.162  1.00  0.00           H  
ATOM   1405  CB  ARG A  86      -0.443  -4.658 -11.231  1.00  0.00           C  
ATOM   1406  HB2 ARG A  86      -1.322  -5.137 -11.664  1.00  0.00           H  
ATOM   1407  HB3 ARG A  86      -0.160  -5.211 -10.337  1.00  0.00           H  
ATOM   1408  CG  ARG A  86      -0.853  -3.243 -10.797  1.00  0.00           C  
ATOM   1409  HG2 ARG A  86      -0.002  -2.724 -10.363  1.00  0.00           H  
ATOM   1410  HG3 ARG A  86      -1.219  -2.676 -11.654  1.00  0.00           H  
ATOM   1411  CD  ARG A  86      -1.963  -3.383  -9.742  1.00  0.00           C  
ATOM   1412  HD2 ARG A  86      -2.833  -3.837 -10.218  1.00  0.00           H  
ATOM   1413  HD3 ARG A  86      -1.613  -4.042  -8.942  1.00  0.00           H  
ATOM   1414  NE  ARG A  86      -2.341  -2.096  -9.141  1.00  0.00           N  
ATOM   1415  HE  ARG A  86      -1.628  -1.360  -9.156  1.00  0.00           H  
ATOM   1416  CZ  ARG A  86      -3.480  -1.793  -8.540  1.00  0.00           C  
ATOM   1417  NH1 ARG A  86      -4.481  -2.630  -8.470  1.00  0.00           N  
ATOM   1418 HH11 ARG A  86      -4.335  -3.564  -8.803  1.00  0.00           H  
ATOM   1419 HH12 ARG A  86      -5.266  -2.418  -7.886  1.00  0.00           H  
ATOM   1420  NH2 ARG A  86      -3.630  -0.628  -7.996  1.00  0.00           N  
ATOM   1421 HH21 ARG A  86      -2.771  -0.085  -7.888  1.00  0.00           H  
ATOM   1422 HH22 ARG A  86      -4.513  -0.271  -7.688  1.00  0.00           H  
ATOM   1423  C   ARG A  86       1.978  -4.063 -11.772  1.00  0.00           C  
ATOM   1424  O   ARG A  86       2.177  -2.911 -12.147  1.00  0.00           O  
ATOM   1425  N   ASN A  87       2.836  -4.714 -10.976  1.00  0.00           N  
ATOM   1426  H   ASN A  87       2.583  -5.644 -10.675  1.00  0.00           H  
ATOM   1427  CA  ASN A  87       4.112  -4.142 -10.509  1.00  0.00           C  
ATOM   1428  HA  ASN A  87       3.983  -3.061 -10.470  1.00  0.00           H  
ATOM   1429  CB  ASN A  87       4.409  -4.654  -9.081  1.00  0.00           C  
ATOM   1430  HB2 ASN A  87       3.482  -4.975  -8.610  1.00  0.00           H  
ATOM   1431  HB3 ASN A  87       5.075  -5.514  -9.125  1.00  0.00           H  
ATOM   1432  CG  ASN A  87       5.005  -3.598  -8.158  1.00  0.00           C  
ATOM   1433  OD1 ASN A  87       5.068  -2.413  -8.458  1.00  0.00           O  
ATOM   1434  ND2 ASN A  87       5.371  -3.997  -6.960  1.00  0.00           N  
ATOM   1435 HD21 ASN A  87       5.533  -3.272  -6.261  1.00  0.00           H  
ATOM   1436 HD22 ASN A  87       5.243  -4.948  -6.686  1.00  0.00           H  
ATOM   1437  C   ASN A  87       5.294  -4.402 -11.467  1.00  0.00           C  
ATOM   1438  O   ASN A  87       6.115  -3.510 -11.683  1.00  0.00           O  
ATOM   1439  N   LEU A  88       5.373  -5.589 -12.091  1.00  0.00           N  
ATOM   1440  H   LEU A  88       4.669  -6.289 -11.879  1.00  0.00           H  
ATOM   1441  CA  LEU A  88       6.368  -5.901 -13.135  1.00  0.00           C  
ATOM   1442  HA  LEU A  88       7.368  -5.783 -12.718  1.00  0.00           H  
ATOM   1443  CB  LEU A  88       6.180  -7.345 -13.640  1.00  0.00           C  
ATOM   1444  HB2 LEU A  88       5.121  -7.492 -13.861  1.00  0.00           H  
ATOM   1445  HB3 LEU A  88       6.729  -7.467 -14.578  1.00  0.00           H  
ATOM   1446  CG  LEU A  88       6.648  -8.443 -12.673  1.00  0.00           C  
ATOM   1447  HG  LEU A  88       6.240  -8.263 -11.682  1.00  0.00           H  
ATOM   1448  CD1 LEU A  88       6.172  -9.810 -13.164  1.00  0.00           C  
ATOM   1449 HD11 LEU A  88       6.464 -10.581 -12.453  1.00  0.00           H  
ATOM   1450 HD12 LEU A  88       5.085  -9.805 -13.243  1.00  0.00           H  
ATOM   1451 HD13 LEU A  88       6.600 -10.034 -14.142  1.00  0.00           H  
ATOM   1452  CD2 LEU A  88       8.171  -8.498 -12.568  1.00  0.00           C  
ATOM   1453 HD21 LEU A  88       8.557  -7.555 -12.190  1.00  0.00           H  
ATOM   1454 HD22 LEU A  88       8.450  -9.289 -11.875  1.00  0.00           H  
ATOM   1455 HD23 LEU A  88       8.605  -8.702 -13.546  1.00  0.00           H  
ATOM   1456  C   LEU A  88       6.272  -4.943 -14.329  1.00  0.00           C  
ATOM   1457  O   LEU A  88       7.296  -4.579 -14.908  1.00  0.00           O  
ATOM   1458  N   TRP A  89       5.064  -4.473 -14.638  1.00  0.00           N  
ATOM   1459  H   TRP A  89       4.270  -4.881 -14.151  1.00  0.00           H  
ATOM   1460  CA  TRP A  89       4.793  -3.401 -15.599  1.00  0.00           C  
ATOM   1461  HA  TRP A  89       5.004  -3.756 -16.608  1.00  0.00           H  
ATOM   1462  CB  TRP A  89       3.297  -3.075 -15.511  1.00  0.00           C  
ATOM   1463  HB2 TRP A  89       2.749  -3.810 -16.099  1.00  0.00           H  
ATOM   1464  HB3 TRP A  89       2.973  -3.192 -14.480  1.00  0.00           H  
ATOM   1465  CG  TRP A  89       2.888  -1.703 -15.949  1.00  0.00           C  
ATOM   1466  CD1 TRP A  89       2.562  -0.694 -15.109  1.00  0.00           C  
ATOM   1467  HD1 TRP A  89       2.560  -0.768 -14.024  1.00  0.00           H  
ATOM   1468  NE1 TRP A  89       2.261   0.436 -15.840  1.00  0.00           N  
ATOM   1469  HE1 TRP A  89       2.057   1.329 -15.411  1.00  0.00           H  
ATOM   1470  CE2 TRP A  89       2.356   0.203 -17.196  1.00  0.00           C  
ATOM   1471  CZ2 TRP A  89       2.146   1.012 -18.322  1.00  0.00           C  
ATOM   1472  HZ2 TRP A  89       1.845   2.042 -18.206  1.00  0.00           H  
ATOM   1473  CH2 TRP A  89       2.343   0.464 -19.601  1.00  0.00           C  
ATOM   1474  HH2 TRP A  89       2.194   1.078 -20.479  1.00  0.00           H  
ATOM   1475  CZ3 TRP A  89       2.746  -0.877 -19.736  1.00  0.00           C  
ATOM   1476  HZ3 TRP A  89       2.907  -1.285 -20.720  1.00  0.00           H  
ATOM   1477  CE3 TRP A  89       2.952  -1.684 -18.599  1.00  0.00           C  
ATOM   1478  HE3 TRP A  89       3.273  -2.710 -18.712  1.00  0.00           H  
ATOM   1479  CD2 TRP A  89       2.762  -1.162 -17.299  1.00  0.00           C  
ATOM   1480  C   TRP A  89       5.654  -2.143 -15.381  1.00  0.00           C  
ATOM   1481  O   TRP A  89       6.098  -1.556 -16.369  1.00  0.00           O  
ATOM   1482  N   GLY A  90       5.959  -1.767 -14.131  1.00  0.00           N  
ATOM   1483  H   GLY A  90       5.636  -2.340 -13.358  1.00  0.00           H  
ATOM   1484  CA  GLY A  90       6.819  -0.615 -13.830  1.00  0.00           C  
ATOM   1485  HA2 GLY A  90       6.480   0.252 -14.398  1.00  0.00           H  
ATOM   1486  HA3 GLY A  90       6.747  -0.387 -12.768  1.00  0.00           H  
ATOM   1487  C   GLY A  90       8.294  -0.864 -14.154  1.00  0.00           C  
ATOM   1488  O   GLY A  90       8.949  -0.025 -14.779  1.00  0.00           O  
ATOM   1489  N   LEU A  91       8.818  -2.040 -13.780  1.00  0.00           N  
ATOM   1490  H   LEU A  91       8.237  -2.679 -13.253  1.00  0.00           H  
ATOM   1491  CA  LEU A  91      10.184  -2.440 -14.130  1.00  0.00           C  
ATOM   1492  HA  LEU A  91      10.878  -1.662 -13.810  1.00  0.00           H  
ATOM   1493  CB  LEU A  91      10.552  -3.763 -13.443  1.00  0.00           C  
ATOM   1494  HB2 LEU A  91       9.813  -4.514 -13.727  1.00  0.00           H  
ATOM   1495  HB3 LEU A  91      11.517  -4.082 -13.833  1.00  0.00           H  
ATOM   1496  CG  LEU A  91      10.667  -3.722 -11.913  1.00  0.00           C  
ATOM   1497  HG  LEU A  91       9.756  -3.310 -11.479  1.00  0.00           H  
ATOM   1498  CD1 LEU A  91      10.832  -5.164 -11.441  1.00  0.00           C  
ATOM   1499 HD11 LEU A  91      10.956  -5.183 -10.360  1.00  0.00           H  
ATOM   1500 HD12 LEU A  91      11.709  -5.615 -11.905  1.00  0.00           H  
ATOM   1501 HD13 LEU A  91       9.943  -5.737 -11.700  1.00  0.00           H  
ATOM   1502  CD2 LEU A  91      11.878  -2.912 -11.444  1.00  0.00           C  
ATOM   1503 HD21 LEU A  91      12.798  -3.311 -11.869  1.00  0.00           H  
ATOM   1504 HD22 LEU A  91      11.761  -1.868 -11.730  1.00  0.00           H  
ATOM   1505 HD23 LEU A  91      11.938  -2.947 -10.355  1.00  0.00           H  
ATOM   1506  C   LEU A  91      10.354  -2.604 -15.643  1.00  0.00           C  
ATOM   1507  O   LEU A  91      11.386  -2.214 -16.189  1.00  0.00           O  
ATOM   1508  N   ALA A  92       9.365  -3.176 -16.330  1.00  0.00           N  
ATOM   1509  H   ALA A  92       8.546  -3.495 -15.816  1.00  0.00           H  
ATOM   1510  CA  ALA A  92       9.409  -3.393 -17.769  1.00  0.00           C  
ATOM   1511  HA  ALA A  92      10.381  -3.816 -18.029  1.00  0.00           H  
ATOM   1512  CB  ALA A  92       8.339  -4.429 -18.139  1.00  0.00           C  
ATOM   1513  HB1 ALA A  92       7.346  -4.071 -17.861  1.00  0.00           H  
ATOM   1514  HB2 ALA A  92       8.374  -4.614 -19.210  1.00  0.00           H  
ATOM   1515  HB3 ALA A  92       8.535  -5.364 -17.612  1.00  0.00           H  
ATOM   1516  C   ALA A  92       9.254  -2.076 -18.553  1.00  0.00           C  
ATOM   1517  O   ALA A  92      10.146  -1.704 -19.319  1.00  0.00           O  
ATOM   1518  N   GLY A  93       8.142  -1.359 -18.357  1.00  0.00           N  
ATOM   1519  H   GLY A  93       7.502  -1.627 -17.612  1.00  0.00           H  
ATOM   1520  CA  GLY A  93       7.688  -0.300 -19.265  1.00  0.00           C  
ATOM   1521  HA2 GLY A  93       6.895   0.260 -18.769  1.00  0.00           H  
ATOM   1522  HA3 GLY A  93       8.510   0.381 -19.486  1.00  0.00           H  
ATOM   1523  C   GLY A  93       7.130  -0.841 -20.591  1.00  0.00           C  
ATOM   1524  O   GLY A  93       7.005  -0.098 -21.558  1.00  0.00           O  
ATOM   1525  N   LEU A  94       6.822  -2.142 -20.657  1.00  0.00           N  
ATOM   1526  H   LEU A  94       6.889  -2.677 -19.806  1.00  0.00           H  
ATOM   1527  CA  LEU A  94       6.338  -2.845 -21.847  1.00  0.00           C  
ATOM   1528  HA  LEU A  94       6.168  -2.124 -22.647  1.00  0.00           H  
ATOM   1529  CB  LEU A  94       7.398  -3.857 -22.322  1.00  0.00           C  
ATOM   1530  HB2 LEU A  94       7.625  -4.515 -21.486  1.00  0.00           H  
ATOM   1531  HB3 LEU A  94       6.971  -4.467 -23.121  1.00  0.00           H  
ATOM   1532  CG  LEU A  94       8.722  -3.250 -22.824  1.00  0.00           C  
ATOM   1533  HG  LEU A  94       9.138  -2.588 -22.065  1.00  0.00           H  
ATOM   1534  CD1 LEU A  94       9.731  -4.371 -23.089  1.00  0.00           C  
ATOM   1535 HD11 LEU A  94       9.337  -5.066 -23.831  1.00  0.00           H  
ATOM   1536 HD12 LEU A  94      10.664  -3.947 -23.458  1.00  0.00           H  
ATOM   1537 HD13 LEU A  94       9.931  -4.906 -22.161  1.00  0.00           H  
ATOM   1538  CD2 LEU A  94       8.524  -2.463 -24.120  1.00  0.00           C  
ATOM   1539 HD21 LEU A  94       7.886  -1.599 -23.942  1.00  0.00           H  
ATOM   1540 HD22 LEU A  94       9.486  -2.098 -24.479  1.00  0.00           H  
ATOM   1541 HD23 LEU A  94       8.079  -3.098 -24.886  1.00  0.00           H  
ATOM   1542  C   LEU A  94       4.994  -3.527 -21.558  1.00  0.00           C  
ATOM   1543  O   LEU A  94       4.810  -4.136 -20.505  1.00  0.00           O  
ATOM   1544  N   ASN A  95       4.058  -3.411 -22.503  1.00  0.00           N  
ATOM   1545  H   ASN A  95       4.305  -2.911 -23.342  1.00  0.00           H  
ATOM   1546  CA  ASN A  95       2.663  -3.831 -22.337  1.00  0.00           C  
ATOM   1547  HA  ASN A  95       2.312  -3.478 -21.365  1.00  0.00           H  
ATOM   1548  CB  ASN A  95       1.842  -3.117 -23.436  1.00  0.00           C  
ATOM   1549  HB2 ASN A  95       2.204  -2.094 -23.539  1.00  0.00           H  
ATOM   1550  HB3 ASN A  95       1.973  -3.620 -24.395  1.00  0.00           H  
ATOM   1551  CG  ASN A  95       0.353  -3.047 -23.132  1.00  0.00           C  
ATOM   1552  OD1 ASN A  95      -0.259  -4.000 -22.695  1.00  0.00           O  
ATOM   1553  ND2 ASN A  95      -0.285  -1.917 -23.354  1.00  0.00           N  
ATOM   1554 HD21 ASN A  95      -1.270  -1.916 -23.147  1.00  0.00           H  
ATOM   1555 HD22 ASN A  95       0.187  -1.110 -23.719  1.00  0.00           H  
ATOM   1556  C   ASN A  95       2.490  -5.370 -22.330  1.00  0.00           C  
ATOM   1557  O   ASN A  95       1.828  -5.911 -21.444  1.00  0.00           O  
ATOM   1558  N   SER A  96       3.107  -6.085 -23.279  1.00  0.00           N  
ATOM   1559  H   SER A  96       3.694  -5.605 -23.946  1.00  0.00           H  
ATOM   1560  CA  SER A  96       3.051  -7.550 -23.405  1.00  0.00           C  
ATOM   1561  HA  SER A  96       3.151  -7.998 -22.417  1.00  0.00           H  
ATOM   1562  CB  SER A  96       1.698  -7.964 -23.998  1.00  0.00           C  
ATOM   1563  HB2 SER A  96       0.895  -7.592 -23.362  1.00  0.00           H  
ATOM   1564  HB3 SER A  96       1.591  -7.525 -24.992  1.00  0.00           H  
ATOM   1565  OG  SER A  96       1.594  -9.370 -24.098  1.00  0.00           O  
ATOM   1566  HG  SER A  96       0.733  -9.598 -24.457  1.00  0.00           H  
ATOM   1567  C   SER A  96       4.187  -8.068 -24.298  1.00  0.00           C  
ATOM   1568  O   SER A  96       4.561  -7.393 -25.258  1.00  0.00           O  
ATOM   1569  N   CYS A  97       4.719  -9.257 -24.007  1.00  0.00           N  
ATOM   1570  H   CYS A  97       4.349  -9.755 -23.202  1.00  0.00           H  
ATOM   1571  CA  CYS A  97       5.771  -9.906 -24.788  1.00  0.00           C  
ATOM   1572  HA  CYS A  97       5.722  -9.536 -25.811  1.00  0.00           H  
ATOM   1573  CB  CYS A  97       7.134  -9.475 -24.238  1.00  0.00           C  
ATOM   1574  HB2 CYS A  97       7.200  -8.386 -24.210  1.00  0.00           H  
ATOM   1575  HB3 CYS A  97       7.265  -9.873 -23.231  1.00  0.00           H  
ATOM   1576  SG  CYS A  97       8.420 -10.140 -25.331  1.00  0.00           S  
ATOM   1577  HG  CYS A  97       8.274  -9.275 -26.342  1.00  0.00           H  
ATOM   1578  C   CYS A  97       5.594 -11.444 -24.796  1.00  0.00           C  
ATOM   1579  O   CYS A  97       5.962 -12.110 -23.823  1.00  0.00           O  
ATOM   1580  N   PRO A  98       4.989 -12.021 -25.854  1.00  0.00           N  
ATOM   1581  CD  PRO A  98       4.427 -11.333 -27.011  1.00  0.00           C  
ATOM   1582  HD2 PRO A  98       5.178 -10.718 -27.509  1.00  0.00           H  
ATOM   1583  HD3 PRO A  98       3.583 -10.717 -26.695  1.00  0.00           H  
ATOM   1584  CG  PRO A  98       3.947 -12.425 -27.967  1.00  0.00           C  
ATOM   1585  HG2 PRO A  98       4.747 -12.675 -28.666  1.00  0.00           H  
ATOM   1586  HG3 PRO A  98       3.050 -12.120 -28.506  1.00  0.00           H  
ATOM   1587  CB  PRO A  98       3.680 -13.609 -27.039  1.00  0.00           C  
ATOM   1588  HB2 PRO A  98       3.745 -14.561 -27.566  1.00  0.00           H  
ATOM   1589  HB3 PRO A  98       2.698 -13.494 -26.577  1.00  0.00           H  
ATOM   1590  CA  PRO A  98       4.764 -13.462 -25.968  1.00  0.00           C  
ATOM   1591  HA  PRO A  98       4.391 -13.854 -25.020  1.00  0.00           H  
ATOM   1592  C   PRO A  98       6.043 -14.225 -26.350  1.00  0.00           C  
ATOM   1593  O   PRO A  98       6.893 -13.717 -27.078  1.00  0.00           O  
ATOM   1594  N   VAL A  99       6.144 -15.483 -25.912  1.00  0.00           N  
ATOM   1595  H   VAL A  99       5.379 -15.867 -25.378  1.00  0.00           H  
ATOM   1596  CA  VAL A  99       7.275 -16.381 -26.209  1.00  0.00           C  
ATOM   1597  HA  VAL A  99       8.008 -15.839 -26.808  1.00  0.00           H  
ATOM   1598  CB  VAL A  99       7.983 -16.807 -24.903  1.00  0.00           C  
ATOM   1599  HB  VAL A  99       7.234 -17.152 -24.188  1.00  0.00           H  
ATOM   1600  CG1 VAL A  99       9.018 -17.929 -25.078  1.00  0.00           C  
ATOM   1601 HG11 VAL A  99       9.498 -18.139 -24.121  1.00  0.00           H  
ATOM   1602 HG12 VAL A  99       8.525 -18.845 -25.403  1.00  0.00           H  
ATOM   1603 HG13 VAL A  99       9.778 -17.638 -25.803  1.00  0.00           H  
ATOM   1604  CG2 VAL A  99       8.723 -15.605 -24.304  1.00  0.00           C  
ATOM   1605 HG21 VAL A  99       9.245 -15.897 -23.396  1.00  0.00           H  
ATOM   1606 HG22 VAL A  99       9.446 -15.210 -25.019  1.00  0.00           H  
ATOM   1607 HG23 VAL A  99       8.010 -14.820 -24.054  1.00  0.00           H  
ATOM   1608  C   VAL A  99       6.819 -17.570 -27.061  1.00  0.00           C  
ATOM   1609  O   VAL A  99       5.697 -18.052 -26.919  1.00  0.00           O  
ATOM   1610  N   LYS A 100       7.717 -18.053 -27.930  1.00  0.00           N  
ATOM   1611  H   LYS A 100       8.622 -17.608 -27.956  1.00  0.00           H  
ATOM   1612  CA  LYS A 100       7.511 -19.209 -28.817  1.00  0.00           C  
ATOM   1613  HA  LYS A 100       6.509 -19.620 -28.657  1.00  0.00           H  
ATOM   1614  CB  LYS A 100       7.620 -18.770 -30.280  1.00  0.00           C  
ATOM   1615  HB2 LYS A 100       8.563 -18.248 -30.448  1.00  0.00           H  
ATOM   1616  HB3 LYS A 100       7.671 -19.678 -30.868  1.00  0.00           H  
ATOM   1617  CG  LYS A 100       6.454 -17.925 -30.818  1.00  0.00           C  
ATOM   1618  HG2 LYS A 100       5.526 -18.177 -30.299  1.00  0.00           H  
ATOM   1619  HG3 LYS A 100       6.683 -16.868 -30.684  1.00  0.00           H  
ATOM   1620  CD  LYS A 100       6.308 -18.262 -32.308  1.00  0.00           C  
ATOM   1621  HD2 LYS A 100       7.293 -18.256 -32.782  1.00  0.00           H  
ATOM   1622  HD3 LYS A 100       5.903 -19.273 -32.369  1.00  0.00           H  
ATOM   1623  CE  LYS A 100       5.381 -17.347 -33.099  1.00  0.00           C  
ATOM   1624  HE2 LYS A 100       4.408 -17.306 -32.600  1.00  0.00           H  
ATOM   1625  HE3 LYS A 100       5.807 -16.339 -33.118  1.00  0.00           H  
ATOM   1626  NZ  LYS A 100       5.239 -17.894 -34.471  1.00  0.00           N  
ATOM   1627  HZ1 LYS A 100       4.642 -17.316 -35.046  1.00  0.00           H  
ATOM   1628  HZ2 LYS A 100       6.149 -17.977 -34.907  1.00  0.00           H  
ATOM   1629  HZ3 LYS A 100       4.858 -18.833 -34.418  1.00  0.00           H  
ATOM   1630  C   LYS A 100       8.498 -20.360 -28.577  1.00  0.00           C  
ATOM   1631  O   LYS A 100       9.646 -20.146 -28.176  1.00  0.00           O  
ATOM   1632  N   GLU A 101       8.062 -21.569 -28.920  1.00  0.00           N  
ATOM   1633  H   GLU A 101       7.152 -21.626 -29.375  1.00  0.00           H  
ATOM   1634  CA  GLU A 101       8.844 -22.806 -29.063  1.00  0.00           C  
ATOM   1635  HA  GLU A 101       8.116 -23.616 -29.162  1.00  0.00           H  
ATOM   1636  CB  GLU A 101       9.664 -22.805 -30.381  1.00  0.00           C  
ATOM   1637  HB2 GLU A 101      10.618 -22.310 -30.188  1.00  0.00           H  
ATOM   1638  HB3 GLU A 101       9.895 -23.848 -30.601  1.00  0.00           H  
ATOM   1639  CG  GLU A 101       9.125 -22.169 -31.690  1.00  0.00           C  
ATOM   1640  HG2 GLU A 101       9.535 -21.156 -31.727  1.00  0.00           H  
ATOM   1641  HG3 GLU A 101       9.565 -22.706 -32.534  1.00  0.00           H  
ATOM   1642  CD  GLU A 101       7.602 -22.045 -31.914  1.00  0.00           C  
ATOM   1643  OE1 GLU A 101       6.811 -22.605 -31.124  1.00  0.00           O  
ATOM   1644  OE2 GLU A 101       7.223 -21.278 -32.833  1.00  0.00           O  
ATOM   1645  C   GLU A 101       9.686 -23.140 -27.811  1.00  0.00           C  
ATOM   1646  O   GLU A 101      10.889 -23.391 -27.908  1.00  0.00           O  
ATOM   1647  N   ALA A 102       9.091 -23.010 -26.621  1.00  0.00           N  
ATOM   1648  H   ALA A 102       8.090 -22.874 -26.603  1.00  0.00           H  
ATOM   1649  CA  ALA A 102       9.776 -23.007 -25.323  1.00  0.00           C  
ATOM   1650  HA  ALA A 102      10.832 -23.227 -25.477  1.00  0.00           H  
ATOM   1651  CB  ALA A 102       9.668 -21.599 -24.718  1.00  0.00           C  
ATOM   1652  HB1 ALA A 102      10.202 -21.557 -23.767  1.00  0.00           H  
ATOM   1653  HB2 ALA A 102      10.091 -20.862 -25.398  1.00  0.00           H  
ATOM   1654  HB3 ALA A 102       8.620 -21.358 -24.541  1.00  0.00           H  
ATOM   1655  C   ALA A 102       9.241 -24.080 -24.354  1.00  0.00           C  
ATOM   1656  O   ALA A 102       8.100 -24.523 -24.465  1.00  0.00           O  
ATOM   1657  N   ASN A 103      10.082 -24.482 -23.396  1.00  0.00           N  
ATOM   1658  H   ASN A 103      11.016 -24.099 -23.396  1.00  0.00           H  
ATOM   1659  CA  ASN A 103       9.803 -25.511 -22.390  1.00  0.00           C  
ATOM   1660  HA  ASN A 103       9.524 -26.427 -22.913  1.00  0.00           H  
ATOM   1661  CB  ASN A 103      11.088 -25.771 -21.565  1.00  0.00           C  
ATOM   1662  HB2 ASN A 103      11.350 -24.866 -21.021  1.00  0.00           H  
ATOM   1663  HB3 ASN A 103      10.875 -26.542 -20.825  1.00  0.00           H  
ATOM   1664  CG  ASN A 103      12.311 -26.198 -22.368  1.00  0.00           C  
ATOM   1665  OD1 ASN A 103      12.673 -25.612 -23.374  1.00  0.00           O  
ATOM   1666  ND2 ASN A 103      13.005 -27.227 -21.937  1.00  0.00           N  
ATOM   1667 HD21 ASN A 103      13.799 -27.497 -22.489  1.00  0.00           H  
ATOM   1668 HD22 ASN A 103      12.753 -27.696 -21.085  1.00  0.00           H  
ATOM   1669  C   ASN A 103       8.635 -25.141 -21.448  1.00  0.00           C  
ATOM   1670  O   ASN A 103       8.217 -23.988 -21.368  1.00  0.00           O  
ATOM   1671  N   GLN A 104       8.159 -26.118 -20.673  1.00  0.00           N  
ATOM   1672  H   GLN A 104       8.580 -27.031 -20.747  1.00  0.00           H  
ATOM   1673  CA  GLN A 104       7.243 -25.919 -19.542  1.00  0.00           C  
ATOM   1674  HA  GLN A 104       6.856 -24.898 -19.551  1.00  0.00           H  
ATOM   1675  CB  GLN A 104       6.054 -26.890 -19.659  1.00  0.00           C  
ATOM   1676  HB2 GLN A 104       6.436 -27.903 -19.793  1.00  0.00           H  
ATOM   1677  HB3 GLN A 104       5.483 -26.875 -18.730  1.00  0.00           H  
ATOM   1678  CG  GLN A 104       5.114 -26.552 -20.829  1.00  0.00           C  
ATOM   1679  HG2 GLN A 104       5.680 -26.526 -21.758  1.00  0.00           H  
ATOM   1680  HG3 GLN A 104       4.367 -27.340 -20.918  1.00  0.00           H  
ATOM   1681  CD  GLN A 104       4.377 -25.229 -20.628  1.00  0.00           C  
ATOM   1682  OE1 GLN A 104       3.804 -24.966 -19.582  1.00  0.00           O  
ATOM   1683  NE2 GLN A 104       4.362 -24.361 -21.616  1.00  0.00           N  
ATOM   1684 HE21 GLN A 104       3.973 -23.447 -21.430  1.00  0.00           H  
ATOM   1685 HE22 GLN A 104       4.861 -24.538 -22.467  1.00  0.00           H  
ATOM   1686  C   GLN A 104       7.966 -26.117 -18.200  1.00  0.00           C  
ATOM   1687  O   GLN A 104       8.862 -26.955 -18.098  1.00  0.00           O  
ATOM   1688  N   SER A 105       7.528 -25.385 -17.176  1.00  0.00           N  
ATOM   1689  H   SER A 105       6.821 -24.678 -17.375  1.00  0.00           H  
ATOM   1690  CA  SER A 105       7.902 -25.541 -15.761  1.00  0.00           C  
ATOM   1691  HA  SER A 105       8.462 -26.466 -15.619  1.00  0.00           H  
ATOM   1692  CB  SER A 105       8.784 -24.353 -15.348  1.00  0.00           C  
ATOM   1693  HB2 SER A 105       9.720 -24.412 -15.907  1.00  0.00           H  
ATOM   1694  HB3 SER A 105       8.281 -23.422 -15.611  1.00  0.00           H  
ATOM   1695  OG  SER A 105       9.075 -24.342 -13.956  1.00  0.00           O  
ATOM   1696  HG  SER A 105       8.283 -24.042 -13.468  1.00  0.00           H  
ATOM   1697  C   SER A 105       6.636 -25.601 -14.901  1.00  0.00           C  
ATOM   1698  O   SER A 105       5.601 -25.102 -15.335  1.00  0.00           O  
ATOM   1699  N   THR A 106       6.697 -26.126 -13.673  1.00  0.00           N  
ATOM   1700  H   THR A 106       7.571 -26.500 -13.334  1.00  0.00           H  
ATOM   1701  CA  THR A 106       5.673 -25.791 -12.665  1.00  0.00           C  
ATOM   1702  HA  THR A 106       4.683 -26.001 -13.075  1.00  0.00           H  
ATOM   1703  CB  THR A 106       5.801 -26.611 -11.369  1.00  0.00           C  
ATOM   1704  HB  THR A 106       4.996 -26.322 -10.695  1.00  0.00           H  
ATOM   1705  CG2 THR A 106       5.705 -28.115 -11.614  1.00  0.00           C  
ATOM   1706 HG21 THR A 106       4.790 -28.338 -12.163  1.00  0.00           H  
ATOM   1707 HG22 THR A 106       6.563 -28.473 -12.180  1.00  0.00           H  
ATOM   1708 HG23 THR A 106       5.658 -28.637 -10.655  1.00  0.00           H  
ATOM   1709  OG1 THR A 106       7.033 -26.378 -10.724  1.00  0.00           O  
ATOM   1710  HG1 THR A 106       7.010 -26.951  -9.948  1.00  0.00           H  
ATOM   1711  C   THR A 106       5.745 -24.294 -12.347  1.00  0.00           C  
ATOM   1712  O   THR A 106       6.820 -23.676 -12.418  1.00  0.00           O  
ATOM   1713  N   LEU A 107       4.600 -23.701 -12.004  1.00  0.00           N  
ATOM   1714  H   LEU A 107       3.745 -24.248 -11.984  1.00  0.00           H  
ATOM   1715  CA  LEU A 107       4.518 -22.300 -11.597  1.00  0.00           C  
ATOM   1716  HA  LEU A 107       5.022 -21.704 -12.355  1.00  0.00           H  
ATOM   1717  CB  LEU A 107       3.034 -21.889 -11.593  1.00  0.00           C  
ATOM   1718  HB2 LEU A 107       2.652 -21.960 -12.614  1.00  0.00           H  
ATOM   1719  HB3 LEU A 107       2.480 -22.605 -10.992  1.00  0.00           H  
ATOM   1720  CG  LEU A 107       2.746 -20.478 -11.054  1.00  0.00           C  
ATOM   1721  HG  LEU A 107       3.112 -20.395 -10.030  1.00  0.00           H  
ATOM   1722  CD1 LEU A 107       3.388 -19.385 -11.910  1.00  0.00           C  
ATOM   1723 HD11 LEU A 107       3.151 -18.411 -11.486  1.00  0.00           H  
ATOM   1724 HD12 LEU A 107       4.470 -19.504 -11.927  1.00  0.00           H  
ATOM   1725 HD13 LEU A 107       3.010 -19.440 -12.931  1.00  0.00           H  
ATOM   1726  CD2 LEU A 107       1.244 -20.218 -11.039  1.00  0.00           C  
ATOM   1727 HD21 LEU A 107       1.038 -19.255 -10.575  1.00  0.00           H  
ATOM   1728 HD22 LEU A 107       0.866 -20.213 -12.062  1.00  0.00           H  
ATOM   1729 HD23 LEU A 107       0.733 -20.999 -10.476  1.00  0.00           H  
ATOM   1730  C   LEU A 107       5.251 -22.037 -10.265  1.00  0.00           C  
ATOM   1731  O   LEU A 107       5.860 -20.985 -10.114  1.00  0.00           O  
ATOM   1732  N   GLU A 108       5.280 -22.992  -9.331  1.00  0.00           N  
ATOM   1733  H   GLU A 108       4.709 -23.820  -9.482  1.00  0.00           H  
ATOM   1734  CA  GLU A 108       6.029 -22.888  -8.061  1.00  0.00           C  
ATOM   1735  HA  GLU A 108       5.628 -22.062  -7.471  1.00  0.00           H  
ATOM   1736  CB  GLU A 108       5.823 -24.198  -7.268  1.00  0.00           C  
ATOM   1737  HB2 GLU A 108       4.767 -24.471  -7.254  1.00  0.00           H  
ATOM   1738  HB3 GLU A 108       6.341 -25.000  -7.797  1.00  0.00           H  
ATOM   1739  CG  GLU A 108       6.356 -24.159  -5.824  1.00  0.00           C  
ATOM   1740  HG2 GLU A 108       6.484 -25.191  -5.494  1.00  0.00           H  
ATOM   1741  HG3 GLU A 108       7.343 -23.692  -5.815  1.00  0.00           H  
ATOM   1742  CD  GLU A 108       5.431 -23.441  -4.822  1.00  0.00           C  
ATOM   1743  OE1 GLU A 108       5.759 -23.465  -3.616  1.00  0.00           O  
ATOM   1744  OE2 GLU A 108       4.406 -22.855  -5.249  1.00  0.00           O  
ATOM   1745  C   GLU A 108       7.533 -22.630  -8.306  1.00  0.00           C  
ATOM   1746  O   GLU A 108       8.127 -21.657  -7.833  1.00  0.00           O  
ATOM   1747  N   ASN A 109       8.134 -23.477  -9.146  1.00  0.00           N  
ATOM   1748  H   ASN A 109       7.563 -24.217  -9.536  1.00  0.00           H  
ATOM   1749  CA  ASN A 109       9.536 -23.404  -9.554  1.00  0.00           C  
ATOM   1750  HA  ASN A 109      10.165 -23.391  -8.661  1.00  0.00           H  
ATOM   1751  CB  ASN A 109       9.806 -24.682 -10.361  1.00  0.00           C  
ATOM   1752  HB2 ASN A 109       9.541 -25.551  -9.760  1.00  0.00           H  
ATOM   1753  HB3 ASN A 109       9.181 -24.695 -11.253  1.00  0.00           H  
ATOM   1754  CG  ASN A 109      11.245 -24.808 -10.802  1.00  0.00           C  
ATOM   1755  OD1 ASN A 109      11.695 -24.172 -11.740  1.00  0.00           O  
ATOM   1756  ND2 ASN A 109      12.025 -25.624 -10.136  1.00  0.00           N  
ATOM   1757 HD21 ASN A 109      12.975 -25.697 -10.445  1.00  0.00           H  
ATOM   1758 HD22 ASN A 109      11.673 -26.128  -9.340  1.00  0.00           H  
ATOM   1759  C   ASN A 109       9.846 -22.126 -10.361  1.00  0.00           C  
ATOM   1760  O   ASN A 109      10.907 -21.518 -10.194  1.00  0.00           O  
ATOM   1761  N   PHE A 110       8.895 -21.698 -11.196  1.00  0.00           N  
ATOM   1762  H   PHE A 110       8.052 -22.256 -11.279  1.00  0.00           H  
ATOM   1763  CA  PHE A 110       8.974 -20.462 -11.976  1.00  0.00           C  
ATOM   1764  HA  PHE A 110       9.906 -20.466 -12.542  1.00  0.00           H  
ATOM   1765  CB  PHE A 110       7.802 -20.454 -12.968  1.00  0.00           C  
ATOM   1766  HB2 PHE A 110       7.831 -21.378 -13.550  1.00  0.00           H  
ATOM   1767  HB3 PHE A 110       6.868 -20.455 -12.410  1.00  0.00           H  
ATOM   1768  CG  PHE A 110       7.765 -19.286 -13.931  1.00  0.00           C  
ATOM   1769  CD1 PHE A 110       8.254 -19.441 -15.240  1.00  0.00           C  
ATOM   1770  HD1 PHE A 110       8.672 -20.384 -15.561  1.00  0.00           H  
ATOM   1771  CE1 PHE A 110       8.178 -18.373 -16.151  1.00  0.00           C  
ATOM   1772  HE1 PHE A 110       8.541 -18.502 -17.159  1.00  0.00           H  
ATOM   1773  CZ  PHE A 110       7.627 -17.145 -15.752  1.00  0.00           C  
ATOM   1774  HZ  PHE A 110       7.571 -16.329 -16.456  1.00  0.00           H  
ATOM   1775  CE2 PHE A 110       7.136 -16.986 -14.444  1.00  0.00           C  
ATOM   1776  HE2 PHE A 110       6.699 -16.044 -14.152  1.00  0.00           H  
ATOM   1777  CD2 PHE A 110       7.193 -18.058 -13.537  1.00  0.00           C  
ATOM   1778  HD2 PHE A 110       6.790 -17.945 -12.540  1.00  0.00           H  
ATOM   1779  C   PHE A 110       8.975 -19.216 -11.074  1.00  0.00           C  
ATOM   1780  O   PHE A 110       9.789 -18.313 -11.276  1.00  0.00           O  
ATOM   1781  N   LEU A 111       8.108 -19.170 -10.055  1.00  0.00           N  
ATOM   1782  H   LEU A 111       7.462 -19.948  -9.934  1.00  0.00           H  
ATOM   1783  CA  LEU A 111       8.039 -18.065  -9.096  1.00  0.00           C  
ATOM   1784  HA  LEU A 111       8.053 -17.131  -9.654  1.00  0.00           H  
ATOM   1785  CB  LEU A 111       6.720 -18.127  -8.303  1.00  0.00           C  
ATOM   1786  HB2 LEU A 111       6.655 -19.111  -7.830  1.00  0.00           H  
ATOM   1787  HB3 LEU A 111       6.751 -17.378  -7.510  1.00  0.00           H  
ATOM   1788  CG  LEU A 111       5.441 -17.893  -9.136  1.00  0.00           C  
ATOM   1789  HG  LEU A 111       5.414 -18.591  -9.963  1.00  0.00           H  
ATOM   1790  CD1 LEU A 111       4.218 -18.129  -8.249  1.00  0.00           C  
ATOM   1791 HD11 LEU A 111       4.231 -17.452  -7.397  1.00  0.00           H  
ATOM   1792 HD12 LEU A 111       3.304 -17.979  -8.822  1.00  0.00           H  
ATOM   1793 HD13 LEU A 111       4.234 -19.158  -7.886  1.00  0.00           H  
ATOM   1794  CD2 LEU A 111       5.314 -16.488  -9.731  1.00  0.00           C  
ATOM   1795 HD21 LEU A 111       4.419 -16.443 -10.351  1.00  0.00           H  
ATOM   1796 HD22 LEU A 111       5.216 -15.756  -8.939  1.00  0.00           H  
ATOM   1797 HD23 LEU A 111       6.175 -16.259 -10.353  1.00  0.00           H  
ATOM   1798  C   LEU A 111       9.255 -18.017  -8.160  1.00  0.00           C  
ATOM   1799  O   LEU A 111       9.755 -16.923  -7.905  1.00  0.00           O  
ATOM   1800  N   GLU A 112       9.799 -19.142  -7.680  1.00  0.00           N  
ATOM   1801  H   GLU A 112       9.332 -20.033  -7.842  1.00  0.00           H  
ATOM   1802  CA  GLU A 112      11.046 -19.098  -6.890  1.00  0.00           C  
ATOM   1803  HA  GLU A 112      10.926 -18.313  -6.144  1.00  0.00           H  
ATOM   1804  CB  GLU A 112      11.303 -20.405  -6.120  1.00  0.00           C  
ATOM   1805  HB2 GLU A 112      10.408 -20.661  -5.553  1.00  0.00           H  
ATOM   1806  HB3 GLU A 112      11.494 -21.206  -6.836  1.00  0.00           H  
ATOM   1807  CG  GLU A 112      12.504 -20.306  -5.148  1.00  0.00           C  
ATOM   1808  HG2 GLU A 112      12.583 -21.253  -4.611  1.00  0.00           H  
ATOM   1809  HG3 GLU A 112      13.424 -20.194  -5.725  1.00  0.00           H  
ATOM   1810  CD  GLU A 112      12.396 -19.156  -4.121  1.00  0.00           C  
ATOM   1811  OE1 GLU A 112      11.380 -19.132  -3.378  1.00  0.00           O  
ATOM   1812  OE2 GLU A 112      13.271 -18.254  -4.076  1.00  0.00           O  
ATOM   1813  C   GLU A 112      12.262 -18.698  -7.747  1.00  0.00           C  
ATOM   1814  O   GLU A 112      13.121 -17.950  -7.274  1.00  0.00           O  
ATOM   1815  N   ARG A 113      12.327 -19.091  -9.032  1.00  0.00           N  
ATOM   1816  H   ARG A 113      11.626 -19.742  -9.382  1.00  0.00           H  
ATOM   1817  CA  ARG A 113      13.345 -18.560  -9.963  1.00  0.00           C  
ATOM   1818  HA  ARG A 113      14.322 -18.650  -9.485  1.00  0.00           H  
ATOM   1819  CB  ARG A 113      13.371 -19.354 -11.276  1.00  0.00           C  
ATOM   1820  HB2 ARG A 113      12.357 -19.540 -11.631  1.00  0.00           H  
ATOM   1821  HB3 ARG A 113      13.897 -18.767 -12.029  1.00  0.00           H  
ATOM   1822  CG  ARG A 113      14.127 -20.676 -11.080  1.00  0.00           C  
ATOM   1823  HG2 ARG A 113      15.114 -20.459 -10.670  1.00  0.00           H  
ATOM   1824  HG3 ARG A 113      13.596 -21.319 -10.377  1.00  0.00           H  
ATOM   1825  CD  ARG A 113      14.333 -21.411 -12.407  1.00  0.00           C  
ATOM   1826  HD2 ARG A 113      14.729 -20.709 -13.143  1.00  0.00           H  
ATOM   1827  HD3 ARG A 113      15.073 -22.201 -12.254  1.00  0.00           H  
ATOM   1828  NE  ARG A 113      13.093 -22.038 -12.891  1.00  0.00           N  
ATOM   1829  HE  ARG A 113      12.544 -22.571 -12.222  1.00  0.00           H  
ATOM   1830  CZ  ARG A 113      12.694 -22.168 -14.139  1.00  0.00           C  
ATOM   1831  NH1 ARG A 113      13.278 -21.570 -15.133  1.00  0.00           N  
ATOM   1832 HH11 ARG A 113      14.071 -20.986 -14.986  1.00  0.00           H  
ATOM   1833 HH12 ARG A 113      12.871 -21.687 -16.070  1.00  0.00           H  
ATOM   1834  NH2 ARG A 113      11.698 -22.938 -14.424  1.00  0.00           N  
ATOM   1835 HH21 ARG A 113      11.236 -23.491 -13.712  1.00  0.00           H  
ATOM   1836 HH22 ARG A 113      11.578 -23.155 -15.414  1.00  0.00           H  
ATOM   1837  C   ARG A 113      13.168 -17.062 -10.209  1.00  0.00           C  
ATOM   1838  O   ARG A 113      14.136 -16.324 -10.060  1.00  0.00           O  
ATOM   1839  N   LEU A 114      11.950 -16.580 -10.468  1.00  0.00           N  
ATOM   1840  H   LEU A 114      11.200 -17.246 -10.626  1.00  0.00           H  
ATOM   1841  CA  LEU A 114      11.652 -15.143 -10.580  1.00  0.00           C  
ATOM   1842  HA  LEU A 114      12.264 -14.735 -11.385  1.00  0.00           H  
ATOM   1843  CB  LEU A 114      10.169 -14.981 -10.967  1.00  0.00           C  
ATOM   1844  HB2 LEU A 114      10.011 -15.461 -11.934  1.00  0.00           H  
ATOM   1845  HB3 LEU A 114       9.570 -15.518 -10.233  1.00  0.00           H  
ATOM   1846  CG  LEU A 114       9.638 -13.534 -11.032  1.00  0.00           C  
ATOM   1847  HG  LEU A 114       9.666 -13.095 -10.035  1.00  0.00           H  
ATOM   1848  CD1 LEU A 114      10.426 -12.637 -11.994  1.00  0.00           C  
ATOM   1849 HD11 LEU A 114      11.439 -12.490 -11.623  1.00  0.00           H  
ATOM   1850 HD12 LEU A 114      10.467 -13.091 -12.983  1.00  0.00           H  
ATOM   1851 HD13 LEU A 114       9.945 -11.661 -12.065  1.00  0.00           H  
ATOM   1852  CD2 LEU A 114       8.188 -13.547 -11.518  1.00  0.00           C  
ATOM   1853 HD21 LEU A 114       7.609 -14.267 -10.939  1.00  0.00           H  
ATOM   1854 HD22 LEU A 114       7.752 -12.557 -11.384  1.00  0.00           H  
ATOM   1855 HD23 LEU A 114       8.145 -13.824 -12.571  1.00  0.00           H  
ATOM   1856  C   LEU A 114      12.010 -14.368  -9.296  1.00  0.00           C  
ATOM   1857  O   LEU A 114      12.593 -13.289  -9.370  1.00  0.00           O  
ATOM   1858  N   LYS A 115      11.726 -14.923  -8.112  1.00  0.00           N  
ATOM   1859  H   LYS A 115      11.188 -15.786  -8.118  1.00  0.00           H  
ATOM   1860  CA  LYS A 115      12.113 -14.348  -6.811  1.00  0.00           C  
ATOM   1861  HA  LYS A 115      11.803 -13.303  -6.799  1.00  0.00           H  
ATOM   1862  CB  LYS A 115      11.395 -15.108  -5.682  1.00  0.00           C  
ATOM   1863  HB2 LYS A 115      10.346 -15.242  -5.944  1.00  0.00           H  
ATOM   1864  HB3 LYS A 115      11.848 -16.097  -5.584  1.00  0.00           H  
ATOM   1865  CG  LYS A 115      11.471 -14.356  -4.341  1.00  0.00           C  
ATOM   1866  HG2 LYS A 115      12.500 -14.357  -3.980  1.00  0.00           H  
ATOM   1867  HG3 LYS A 115      11.163 -13.323  -4.501  1.00  0.00           H  
ATOM   1868  CD  LYS A 115      10.558 -14.963  -3.265  1.00  0.00           C  
ATOM   1869  HD2 LYS A 115      10.622 -14.365  -2.359  1.00  0.00           H  
ATOM   1870  HD3 LYS A 115       9.530 -14.948  -3.615  1.00  0.00           H  
ATOM   1871  CE  LYS A 115      10.957 -16.400  -2.950  1.00  0.00           C  
ATOM   1872  HE2 LYS A 115      11.180 -16.920  -3.884  1.00  0.00           H  
ATOM   1873  HE3 LYS A 115      11.878 -16.414  -2.363  1.00  0.00           H  
ATOM   1874  NZ  LYS A 115       9.904 -17.175  -2.256  1.00  0.00           N  
ATOM   1875  HZ1 LYS A 115       9.068 -17.245  -2.815  1.00  0.00           H  
ATOM   1876  HZ2 LYS A 115      10.265 -18.131  -2.183  1.00  0.00           H  
ATOM   1877  HZ3 LYS A 115       9.680 -16.783  -1.347  1.00  0.00           H  
ATOM   1878  C   LYS A 115      13.627 -14.363  -6.603  1.00  0.00           C  
ATOM   1879  O   LYS A 115      14.181 -13.401  -6.078  1.00  0.00           O  
ATOM   1880  N   THR A 116      14.305 -15.416  -7.053  1.00  0.00           N  
ATOM   1881  H   THR A 116      13.774 -16.209  -7.400  1.00  0.00           H  
ATOM   1882  CA  THR A 116      15.772 -15.491  -7.079  1.00  0.00           C  
ATOM   1883  HA  THR A 116      16.140 -15.285  -6.079  1.00  0.00           H  
ATOM   1884  CB  THR A 116      16.239 -16.907  -7.457  1.00  0.00           C  
ATOM   1885  HB  THR A 116      15.812 -17.201  -8.414  1.00  0.00           H  
ATOM   1886  CG2 THR A 116      17.759 -17.043  -7.542  1.00  0.00           C  
ATOM   1887 HG21 THR A 116      18.220 -16.710  -6.614  1.00  0.00           H  
ATOM   1888 HG22 THR A 116      18.021 -18.087  -7.719  1.00  0.00           H  
ATOM   1889 HG23 THR A 116      18.146 -16.448  -8.370  1.00  0.00           H  
ATOM   1890  OG1 THR A 116      15.802 -17.806  -6.460  1.00  0.00           O  
ATOM   1891  HG1 THR A 116      14.847 -17.964  -6.596  1.00  0.00           H  
ATOM   1892  C   THR A 116      16.369 -14.417  -7.991  1.00  0.00           C  
ATOM   1893  O   THR A 116      17.250 -13.685  -7.550  1.00  0.00           O  
ATOM   1894  N   ILE A 117      15.839 -14.239  -9.206  1.00  0.00           N  
ATOM   1895  H   ILE A 117      15.127 -14.897  -9.510  1.00  0.00           H  
ATOM   1896  CA  ILE A 117      16.225 -13.165 -10.140  1.00  0.00           C  
ATOM   1897  HA  ILE A 117      17.298 -13.230 -10.329  1.00  0.00           H  
ATOM   1898  CB  ILE A 117      15.493 -13.352 -11.493  1.00  0.00           C  
ATOM   1899  HB  ILE A 117      14.438 -13.534 -11.287  1.00  0.00           H  
ATOM   1900  CG2 ILE A 117      15.589 -12.099 -12.387  1.00  0.00           C  
ATOM   1901 HG21 ILE A 117      16.635 -11.831 -12.542  1.00  0.00           H  
ATOM   1902 HG22 ILE A 117      15.123 -12.280 -13.353  1.00  0.00           H  
ATOM   1903 HG23 ILE A 117      15.069 -11.259 -11.926  1.00  0.00           H  
ATOM   1904  CG1 ILE A 117      16.070 -14.581 -12.236  1.00  0.00           C  
ATOM   1905 HG12 ILE A 117      17.040 -14.324 -12.664  1.00  0.00           H  
ATOM   1906 HG13 ILE A 117      16.232 -15.396 -11.531  1.00  0.00           H  
ATOM   1907  CD1 ILE A 117      15.156 -15.123 -13.342  1.00  0.00           C  
ATOM   1908 HD11 ILE A 117      15.601 -16.023 -13.767  1.00  0.00           H  
ATOM   1909 HD12 ILE A 117      14.180 -15.376 -12.928  1.00  0.00           H  
ATOM   1910 HD13 ILE A 117      15.036 -14.388 -14.137  1.00  0.00           H  
ATOM   1911  C   ILE A 117      15.974 -11.775  -9.532  1.00  0.00           C  
ATOM   1912  O   ILE A 117      16.833 -10.904  -9.645  1.00  0.00           O  
ATOM   1913  N   MET A 118      14.856 -11.561  -8.829  1.00  0.00           N  
ATOM   1914  H   MET A 118      14.136 -12.277  -8.827  1.00  0.00           H  
ATOM   1915  CA  MET A 118      14.585 -10.283  -8.153  1.00  0.00           C  
ATOM   1916  HA  MET A 118      14.755  -9.473  -8.865  1.00  0.00           H  
ATOM   1917  CB  MET A 118      13.115 -10.221  -7.715  1.00  0.00           C  
ATOM   1918  HB2 MET A 118      12.857 -11.130  -7.170  1.00  0.00           H  
ATOM   1919  HB3 MET A 118      12.963  -9.364  -7.056  1.00  0.00           H  
ATOM   1920  CG  MET A 118      12.199 -10.069  -8.931  1.00  0.00           C  
ATOM   1921  HG2 MET A 118      12.490 -10.793  -9.691  1.00  0.00           H  
ATOM   1922  HG3 MET A 118      11.177 -10.300  -8.635  1.00  0.00           H  
ATOM   1923  SD  MET A 118      12.234  -8.413  -9.669  1.00  0.00           S  
ATOM   1924  CE  MET A 118      11.566  -8.827 -11.296  1.00  0.00           C  
ATOM   1925  HE1 MET A 118      12.221  -9.546 -11.787  1.00  0.00           H  
ATOM   1926  HE2 MET A 118      10.577  -9.264 -11.178  1.00  0.00           H  
ATOM   1927  HE3 MET A 118      11.499  -7.929 -11.909  1.00  0.00           H  
ATOM   1928  C   MET A 118      15.522 -10.018  -6.967  1.00  0.00           C  
ATOM   1929  O   MET A 118      15.901  -8.873  -6.738  1.00  0.00           O  
ATOM   1930  N   ARG A 119      15.938 -11.053  -6.225  1.00  0.00           N  
ATOM   1931  H   ARG A 119      15.554 -11.968  -6.442  1.00  0.00           H  
ATOM   1932  CA  ARG A 119      16.919 -10.953  -5.125  1.00  0.00           C  
ATOM   1933  HA  ARG A 119      16.662 -10.099  -4.500  1.00  0.00           H  
ATOM   1934  CB  ARG A 119      16.792 -12.236  -4.287  1.00  0.00           C  
ATOM   1935  HB2 ARG A 119      15.762 -12.304  -3.932  1.00  0.00           H  
ATOM   1936  HB3 ARG A 119      16.993 -13.096  -4.926  1.00  0.00           H  
ATOM   1937  CG  ARG A 119      17.726 -12.297  -3.069  1.00  0.00           C  
ATOM   1938  HG2 ARG A 119      18.763 -12.371  -3.403  1.00  0.00           H  
ATOM   1939  HG3 ARG A 119      17.619 -11.379  -2.489  1.00  0.00           H  
ATOM   1940  CD  ARG A 119      17.392 -13.498  -2.164  1.00  0.00           C  
ATOM   1941  HD2 ARG A 119      18.078 -13.472  -1.314  1.00  0.00           H  
ATOM   1942  HD3 ARG A 119      16.382 -13.378  -1.773  1.00  0.00           H  
ATOM   1943  NE  ARG A 119      17.546 -14.797  -2.865  1.00  0.00           N  
ATOM   1944  HE  ARG A 119      18.489 -15.029  -3.130  1.00  0.00           H  
ATOM   1945  CZ  ARG A 119      16.617 -15.680  -3.226  1.00  0.00           C  
ATOM   1946  NH1 ARG A 119      15.352 -15.581  -2.924  1.00  0.00           N  
ATOM   1947 HH11 ARG A 119      15.040 -14.803  -2.379  1.00  0.00           H  
ATOM   1948 HH12 ARG A 119      14.719 -16.329  -3.193  1.00  0.00           H  
ATOM   1949  NH2 ARG A 119      16.956 -16.713  -3.938  1.00  0.00           N  
ATOM   1950 HH21 ARG A 119      17.900 -16.857  -4.241  1.00  0.00           H  
ATOM   1951 HH22 ARG A 119      16.238 -17.327  -4.313  1.00  0.00           H  
ATOM   1952  C   ARG A 119      18.347 -10.702  -5.631  1.00  0.00           C  
ATOM   1953  O   ARG A 119      19.095  -9.925  -5.037  1.00  0.00           O  
ATOM   1954  N   GLU A 120      18.697 -11.312  -6.756  1.00  0.00           N  
ATOM   1955  H   GLU A 120      18.038 -11.977  -7.147  1.00  0.00           H  
ATOM   1956  CA  GLU A 120      19.923 -11.052  -7.521  1.00  0.00           C  
ATOM   1957  HA  GLU A 120      20.796 -11.174  -6.875  1.00  0.00           H  
ATOM   1958  CB  GLU A 120      19.983 -12.129  -8.624  1.00  0.00           C  
ATOM   1959  HB2 GLU A 120      20.142 -13.099  -8.152  1.00  0.00           H  
ATOM   1960  HB3 GLU A 120      19.010 -12.169  -9.109  1.00  0.00           H  
ATOM   1961  CG  GLU A 120      21.010 -11.962  -9.747  1.00  0.00           C  
ATOM   1962  HG2 GLU A 120      20.782 -12.707 -10.513  1.00  0.00           H  
ATOM   1963  HG3 GLU A 120      20.892 -10.980 -10.208  1.00  0.00           H  
ATOM   1964  CD  GLU A 120      22.466 -12.140  -9.312  1.00  0.00           C  
ATOM   1965  OE1 GLU A 120      22.824 -11.708  -8.201  1.00  0.00           O  
ATOM   1966  OE2 GLU A 120      23.271 -12.535 -10.185  1.00  0.00           O  
ATOM   1967  C   GLU A 120      19.946  -9.601  -8.050  1.00  0.00           C  
ATOM   1968  O   GLU A 120      20.922  -8.875  -7.852  1.00  0.00           O  
ATOM   1969  N   LYS A 121      18.829  -9.120  -8.620  1.00  0.00           N  
ATOM   1970  H   LYS A 121      18.072  -9.772  -8.807  1.00  0.00           H  
ATOM   1971  CA  LYS A 121      18.656  -7.715  -9.026  1.00  0.00           C  
ATOM   1972  HA  LYS A 121      19.471  -7.463  -9.702  1.00  0.00           H  
ATOM   1973  CB  LYS A 121      17.312  -7.546  -9.765  1.00  0.00           C  
ATOM   1974  HB2 LYS A 121      17.270  -8.251 -10.596  1.00  0.00           H  
ATOM   1975  HB3 LYS A 121      16.499  -7.793  -9.083  1.00  0.00           H  
ATOM   1976  CG  LYS A 121      17.055  -6.128 -10.310  1.00  0.00           C  
ATOM   1977  HG2 LYS A 121      16.049  -6.106 -10.734  1.00  0.00           H  
ATOM   1978  HG3 LYS A 121      17.090  -5.405  -9.494  1.00  0.00           H  
ATOM   1979  CD  LYS A 121      18.053  -5.712 -11.399  1.00  0.00           C  
ATOM   1980  HD2 LYS A 121      19.062  -5.682 -10.985  1.00  0.00           H  
ATOM   1981  HD3 LYS A 121      18.019  -6.447 -12.205  1.00  0.00           H  
ATOM   1982  CE  LYS A 121      17.697  -4.328 -11.953  1.00  0.00           C  
ATOM   1983  HE2 LYS A 121      16.661  -4.351 -12.304  1.00  0.00           H  
ATOM   1984  HE3 LYS A 121      17.771  -3.590 -11.148  1.00  0.00           H  
ATOM   1985  NZ  LYS A 121      18.582  -3.960 -13.083  1.00  0.00           N  
ATOM   1986  HZ1 LYS A 121      19.555  -3.942 -12.828  1.00  0.00           H  
ATOM   1987  HZ2 LYS A 121      18.469  -4.658 -13.831  1.00  0.00           H  
ATOM   1988  HZ3 LYS A 121      18.296  -3.096 -13.520  1.00  0.00           H  
ATOM   1989  C   LYS A 121      18.768  -6.756  -7.839  1.00  0.00           C  
ATOM   1990  O   LYS A 121      19.514  -5.787  -7.929  1.00  0.00           O  
ATOM   1991  N   TYR A 122      18.076  -7.038  -6.733  1.00  0.00           N  
ATOM   1992  H   TYR A 122      17.447  -7.833  -6.764  1.00  0.00           H  
ATOM   1993  CA  TYR A 122      18.087  -6.217  -5.516  1.00  0.00           C  
ATOM   1994  HA  TYR A 122      17.709  -5.223  -5.751  1.00  0.00           H  
ATOM   1995  CB  TYR A 122      17.161  -6.849  -4.469  1.00  0.00           C  
ATOM   1996  HB2 TYR A 122      16.142  -6.857  -4.856  1.00  0.00           H  
ATOM   1997  HB3 TYR A 122      17.457  -7.885  -4.310  1.00  0.00           H  
ATOM   1998  CG  TYR A 122      17.169  -6.134  -3.131  1.00  0.00           C  
ATOM   1999  CD1 TYR A 122      17.994  -6.594  -2.082  1.00  0.00           C  
ATOM   2000  HD1 TYR A 122      18.630  -7.457  -2.227  1.00  0.00           H  
ATOM   2001  CE1 TYR A 122      18.003  -5.919  -0.847  1.00  0.00           C  
ATOM   2002  HE1 TYR A 122      18.633  -6.268  -0.041  1.00  0.00           H  
ATOM   2003  CZ  TYR A 122      17.179  -4.789  -0.657  1.00  0.00           C  
ATOM   2004  OH  TYR A 122      17.124  -4.181   0.556  1.00  0.00           O  
ATOM   2005  HH  TYR A 122      17.995  -4.123   0.959  1.00  0.00           H  
ATOM   2006  CE2 TYR A 122      16.372  -4.318  -1.710  1.00  0.00           C  
ATOM   2007  HE2 TYR A 122      15.762  -3.437  -1.570  1.00  0.00           H  
ATOM   2008  CD2 TYR A 122      16.371  -4.990  -2.947  1.00  0.00           C  
ATOM   2009  HD2 TYR A 122      15.766  -4.611  -3.757  1.00  0.00           H  
ATOM   2010  C   TYR A 122      19.498  -6.023  -4.956  1.00  0.00           C  
ATOM   2011  O   TYR A 122      19.901  -4.889  -4.707  1.00  0.00           O  
ATOM   2012  N   SER A 123      20.273  -7.108  -4.843  1.00  0.00           N  
ATOM   2013  H   SER A 123      19.877  -8.008  -5.084  1.00  0.00           H  
ATOM   2014  CA  SER A 123      21.659  -7.070  -4.356  1.00  0.00           C  
ATOM   2015  HA  SER A 123      21.666  -6.744  -3.315  1.00  0.00           H  
ATOM   2016  CB  SER A 123      22.269  -8.481  -4.428  1.00  0.00           C  
ATOM   2017  HB2 SER A 123      22.344  -8.800  -5.470  1.00  0.00           H  
ATOM   2018  HB3 SER A 123      23.274  -8.456  -3.999  1.00  0.00           H  
ATOM   2019  OG  SER A 123      21.478  -9.418  -3.709  1.00  0.00           O  
ATOM   2020  HG  SER A 123      20.708  -9.667  -4.249  1.00  0.00           H  
ATOM   2021  C   SER A 123      22.506  -6.078  -5.168  1.00  0.00           C  
ATOM   2022  O   SER A 123      23.224  -5.248  -4.608  1.00  0.00           O  
ATOM   2023  N   LYS A 124      22.349  -6.112  -6.497  1.00  0.00           N  
ATOM   2024  H   LYS A 124      21.704  -6.804  -6.865  1.00  0.00           H  
ATOM   2025  CA  LYS A 124      23.044  -5.253  -7.471  1.00  0.00           C  
ATOM   2026  HA  LYS A 124      24.082  -5.135  -7.153  1.00  0.00           H  
ATOM   2027  CB  LYS A 124      23.030  -5.957  -8.840  1.00  0.00           C  
ATOM   2028  HB2 LYS A 124      21.995  -6.146  -9.131  1.00  0.00           H  
ATOM   2029  HB3 LYS A 124      23.483  -5.307  -9.590  1.00  0.00           H  
ATOM   2030  CG  LYS A 124      23.809  -7.281  -8.815  1.00  0.00           C  
ATOM   2031  HG2 LYS A 124      24.863  -7.075  -8.629  1.00  0.00           H  
ATOM   2032  HG3 LYS A 124      23.433  -7.919  -8.014  1.00  0.00           H  
ATOM   2033  CD  LYS A 124      23.664  -8.029 -10.143  1.00  0.00           C  
ATOM   2034  HD2 LYS A 124      22.602  -8.145 -10.369  1.00  0.00           H  
ATOM   2035  HD3 LYS A 124      24.153  -7.469 -10.943  1.00  0.00           H  
ATOM   2036  CE  LYS A 124      24.297  -9.413  -9.990  1.00  0.00           C  
ATOM   2037  HE2 LYS A 124      25.362  -9.315  -9.766  1.00  0.00           H  
ATOM   2038  HE3 LYS A 124      23.828  -9.905  -9.129  1.00  0.00           H  
ATOM   2039  NZ  LYS A 124      24.087 -10.256 -11.189  1.00  0.00           N  
ATOM   2040  HZ1 LYS A 124      23.122 -10.214 -11.486  1.00  0.00           H  
ATOM   2041  HZ2 LYS A 124      24.714 -10.047 -11.947  1.00  0.00           H  
ATOM   2042  HZ3 LYS A 124      24.189 -11.242 -10.908  1.00  0.00           H  
ATOM   2043  C   LYS A 124      22.493  -3.821  -7.593  1.00  0.00           C  
ATOM   2044  O   LYS A 124      23.035  -3.053  -8.382  1.00  0.00           O  
ATOM   2045  N   CYS A 125      21.445  -3.453  -6.851  1.00  0.00           N  
ATOM   2046  H   CYS A 125      21.040  -4.143  -6.230  1.00  0.00           H  
ATOM   2047  CA  CYS A 125      20.802  -2.128  -6.916  1.00  0.00           C  
ATOM   2048  HA  CYS A 125      21.377  -1.490  -7.591  1.00  0.00           H  
ATOM   2049  CB  CYS A 125      19.386  -2.275  -7.507  1.00  0.00           C  
ATOM   2050  HB2 CYS A 125      18.782  -2.915  -6.860  1.00  0.00           H  
ATOM   2051  HB3 CYS A 125      18.920  -1.289  -7.553  1.00  0.00           H  
ATOM   2052  SG  CYS A 125      19.441  -2.972  -9.183  1.00  0.00           S  
ATOM   2053  HG  CYS A 125      19.822  -4.193  -8.772  1.00  0.00           H  
ATOM   2054  C   CYS A 125      20.776  -1.378  -5.565  1.00  0.00           C  
ATOM   2055  O   CYS A 125      20.033  -0.403  -5.445  1.00  0.00           O  
ATOM   2056  N   SER A 126      21.545  -1.848  -4.571  1.00  0.00           N  
ATOM   2057  H   SER A 126      22.125  -2.641  -4.787  1.00  0.00           H  
ATOM   2058  CA  SER A 126      21.585  -1.383  -3.169  1.00  0.00           C  
ATOM   2059  HA  SER A 126      20.693  -1.748  -2.679  1.00  0.00           H  
ATOM   2060  CB  SER A 126      22.760  -2.028  -2.446  1.00  0.00           C  
ATOM   2061  HB2 SER A 126      23.691  -1.777  -2.961  1.00  0.00           H  
ATOM   2062  HB3 SER A 126      22.808  -1.633  -1.427  1.00  0.00           H  
ATOM   2063  OG  SER A 126      22.556  -3.436  -2.400  1.00  0.00           O  
ATOM   2064  HG  SER A 126      22.921  -3.858  -3.192  1.00  0.00           H  
ATOM   2065  C   SER A 126      21.590   0.137  -2.961  1.00  0.00           C  
ATOM   2066  O   SER A 126      22.256   0.864  -3.720  1.00  0.00           O  
ATOM   2067  OXT SER A 126      20.810   0.586  -2.087  1.00  0.00           O  
TER    2068      SER   126                                                      
ATOM   2068  N   MET B 127     -27.469  23.809 -11.802  1.00  0.00           N  
ATOM   2069  H1  MET B 127     -27.860  23.661 -10.879  1.00  0.00           H  
ATOM   2070  H2  MET B 127     -26.604  23.287 -11.860  1.00  0.00           H  
ATOM   2071  H3  MET B 127     -28.098  23.442 -12.502  1.00  0.00           H  
ATOM   2072  CA  MET B 127     -27.208  25.257 -12.045  1.00  0.00           C  
ATOM   2073  HA  MET B 127     -28.155  25.796 -12.004  1.00  0.00           H  
ATOM   2074  CB  MET B 127     -26.315  25.773 -10.904  1.00  0.00           C  
ATOM   2075  HB2 MET B 127     -26.799  25.504  -9.965  1.00  0.00           H  
ATOM   2076  HB3 MET B 127     -25.357  25.261 -10.944  1.00  0.00           H  
ATOM   2077  CG  MET B 127     -26.056  27.281 -10.886  1.00  0.00           C  
ATOM   2078  HG2 MET B 127     -25.489  27.542 -11.777  1.00  0.00           H  
ATOM   2079  HG3 MET B 127     -27.006  27.817 -10.903  1.00  0.00           H  
ATOM   2080  SD  MET B 127     -25.093  27.848  -9.462  1.00  0.00           S  
ATOM   2081  CE  MET B 127     -26.207  27.534  -8.065  1.00  0.00           C  
ATOM   2082  HE1 MET B 127     -25.724  27.865  -7.145  1.00  0.00           H  
ATOM   2083  HE2 MET B 127     -27.134  28.090  -8.200  1.00  0.00           H  
ATOM   2084  HE3 MET B 127     -26.421  26.469  -7.979  1.00  0.00           H  
ATOM   2085  C   MET B 127     -26.620  25.466 -13.455  1.00  0.00           C  
ATOM   2086  O   MET B 127     -26.304  24.469 -14.095  1.00  0.00           O  
ATOM   2087  N   HIE B 128     -26.504  26.698 -13.983  1.00  0.00           N  
ATOM   2088  H   HIE B 128     -26.787  27.498 -13.436  1.00  0.00           H  
ATOM   2089  CA  HIE B 128     -25.729  26.991 -15.215  1.00  0.00           C  
ATOM   2090  HA  HIE B 128     -25.985  26.260 -15.984  1.00  0.00           H  
ATOM   2091  CB  HIE B 128     -26.100  28.393 -15.742  1.00  0.00           C  
ATOM   2092  HB2 HIE B 128     -25.827  29.137 -14.992  1.00  0.00           H  
ATOM   2093  HB3 HIE B 128     -27.181  28.442 -15.878  1.00  0.00           H  
ATOM   2094  CG  HIE B 128     -25.441  28.790 -17.046  1.00  0.00           C  
ATOM   2095  ND1 HIE B 128     -24.082  29.055 -17.215  1.00  0.00           N  
ATOM   2096  CE1 HIE B 128     -23.929  29.460 -18.486  1.00  0.00           C  
ATOM   2097  HE1 HIE B 128     -22.990  29.773 -18.926  1.00  0.00           H  
ATOM   2098  NE2 HIE B 128     -25.113  29.452 -19.120  1.00  0.00           N  
ATOM   2099  HE2 HIE B 128     -25.265  29.773 -20.069  1.00  0.00           H  
ATOM   2100  CD2 HIE B 128     -26.079  29.037 -18.229  1.00  0.00           C  
ATOM   2101  HD2 HIE B 128     -27.143  28.974 -18.411  1.00  0.00           H  
ATOM   2102  C   HIE B 128     -24.216  26.875 -14.949  1.00  0.00           C  
ATOM   2103  O   HIE B 128     -23.773  27.214 -13.853  1.00  0.00           O  
ATOM   2104  N   HIE B 129     -23.422  26.396 -15.916  1.00  0.00           N  
ATOM   2105  H   HIE B 129     -23.810  26.220 -16.830  1.00  0.00           H  
ATOM   2106  CA  HIE B 129     -22.003  26.068 -15.691  1.00  0.00           C  
ATOM   2107  HA  HIE B 129     -21.944  25.429 -14.806  1.00  0.00           H  
ATOM   2108  CB  HIE B 129     -21.456  25.244 -16.864  1.00  0.00           C  
ATOM   2109  HB2 HIE B 129     -22.071  24.357 -17.000  1.00  0.00           H  
ATOM   2110  HB3 HIE B 129     -20.456  24.906 -16.596  1.00  0.00           H  
ATOM   2111  CG  HIE B 129     -21.369  25.969 -18.181  1.00  0.00           C  
ATOM   2112  ND1 HIE B 129     -20.414  26.931 -18.513  1.00  0.00           N  
ATOM   2113  CE1 HIE B 129     -20.674  27.277 -19.782  1.00  0.00           C  
ATOM   2114  HE1 HIE B 129     -20.098  27.993 -20.350  1.00  0.00           H  
ATOM   2115  NE2 HIE B 129     -21.729  26.593 -20.254  1.00  0.00           N  
ATOM   2116  HE2 HIE B 129     -22.079  26.638 -21.201  1.00  0.00           H  
ATOM   2117  CD2 HIE B 129     -22.178  25.757 -19.257  1.00  0.00           C  
ATOM   2118  HD2 HIE B 129     -22.978  25.034 -19.320  1.00  0.00           H  
ATOM   2119  C   HIE B 129     -21.099  27.280 -15.401  1.00  0.00           C  
ATOM   2120  O   HIE B 129     -20.155  27.154 -14.617  1.00  0.00           O  
ATOM   2121  N   HIE B 130     -21.394  28.473 -15.937  1.00  0.00           N  
ATOM   2122  H   HIE B 130     -22.178  28.533 -16.579  1.00  0.00           H  
ATOM   2123  CA  HIE B 130     -20.692  29.712 -15.560  1.00  0.00           C  
ATOM   2124  HA  HIE B 130     -19.617  29.583 -15.686  1.00  0.00           H  
ATOM   2125  CB  HIE B 130     -21.153  30.899 -16.427  1.00  0.00           C  
ATOM   2126  HB2 HIE B 130     -20.766  31.815 -15.977  1.00  0.00           H  
ATOM   2127  HB3 HIE B 130     -22.240  30.969 -16.398  1.00  0.00           H  
ATOM   2128  CG  HIE B 130     -20.710  30.913 -17.870  1.00  0.00           C  
ATOM   2129  ND1 HIE B 130     -21.204  31.800 -18.826  1.00  0.00           N  
ATOM   2130  CE1 HIE B 130     -20.463  31.626 -19.927  1.00  0.00           C  
ATOM   2131  HE1 HIE B 130     -20.576  32.201 -20.838  1.00  0.00           H  
ATOM   2132  NE2 HIE B 130     -19.542  30.668 -19.720  1.00  0.00           N  
ATOM   2133  HE2 HIE B 130     -18.823  30.400 -20.377  1.00  0.00           H  
ATOM   2134  CD2 HIE B 130     -19.680  30.209 -18.429  1.00  0.00           C  
ATOM   2135  HD2 HIE B 130     -19.069  29.467 -17.935  1.00  0.00           H  
ATOM   2136  C   HIE B 130     -20.929  30.035 -14.083  1.00  0.00           C  
ATOM   2137  O   HIE B 130     -19.973  30.243 -13.338  1.00  0.00           O  
ATOM   2138  N   HIE B 131     -22.201  30.006 -13.675  1.00  0.00           N  
ATOM   2139  H   HIE B 131     -22.899  29.789 -14.371  1.00  0.00           H  
ATOM   2140  CA  HIE B 131     -22.678  30.343 -12.328  1.00  0.00           C  
ATOM   2141  HA  HIE B 131     -22.218  31.284 -12.018  1.00  0.00           H  
ATOM   2142  CB  HIE B 131     -24.204  30.533 -12.392  1.00  0.00           C  
ATOM   2143  HB2 HIE B 131     -24.707  29.628 -12.057  1.00  0.00           H  
ATOM   2144  HB3 HIE B 131     -24.510  30.710 -13.424  1.00  0.00           H  
ATOM   2145  CG  HIE B 131     -24.703  31.700 -11.584  1.00  0.00           C  
ATOM   2146  ND1 HIE B 131     -25.164  32.893 -12.136  1.00  0.00           N  
ATOM   2147  CE1 HIE B 131     -25.460  33.689 -11.100  1.00  0.00           C  
ATOM   2148  HE1 HIE B 131     -25.829  34.702 -11.196  1.00  0.00           H  
ATOM   2149  NE2 HIE B 131     -25.213  33.059  -9.938  1.00  0.00           N  
ATOM   2150  HE2 HIE B 131     -25.326  33.462  -9.019  1.00  0.00           H  
ATOM   2151  CD2 HIE B 131     -24.730  31.799 -10.224  1.00  0.00           C  
ATOM   2152  HD2 HIE B 131     -24.397  31.043  -9.523  1.00  0.00           H  
ATOM   2153  C   HIE B 131     -22.319  29.298 -11.262  1.00  0.00           C  
ATOM   2154  O   HIE B 131     -22.285  29.624 -10.079  1.00  0.00           O  
ATOM   2155  N   HIE B 132     -22.069  28.047 -11.670  1.00  0.00           N  
ATOM   2156  H   HIE B 132     -22.208  27.836 -12.648  1.00  0.00           H  
ATOM   2157  CA  HIE B 132     -21.669  26.950 -10.780  1.00  0.00           C  
ATOM   2158  HA  HIE B 132     -22.450  26.820 -10.030  1.00  0.00           H  
ATOM   2159  CB  HIE B 132     -21.537  25.640 -11.585  1.00  0.00           C  
ATOM   2160  HB2 HIE B 132     -20.580  25.627 -12.108  1.00  0.00           H  
ATOM   2161  HB3 HIE B 132     -22.323  25.605 -12.338  1.00  0.00           H  
ATOM   2162  CG  HIE B 132     -21.659  24.386 -10.750  1.00  0.00           C  
ATOM   2163  ND1 HIE B 132     -20.667  23.800  -9.959  1.00  0.00           N  
ATOM   2164  CE1 HIE B 132     -21.236  22.735  -9.370  1.00  0.00           C  
ATOM   2165  HE1 HIE B 132     -20.731  22.052  -8.697  1.00  0.00           H  
ATOM   2166  NE2 HIE B 132     -22.522  22.638  -9.740  1.00  0.00           N  
ATOM   2167  HE2 HIE B 132     -23.194  21.933  -9.415  1.00  0.00           H  
ATOM   2168  CD2 HIE B 132     -22.801  23.658 -10.614  1.00  0.00           C  
ATOM   2169  HD2 HIE B 132     -23.741  23.844 -11.100  1.00  0.00           H  
ATOM   2170  C   HIE B 132     -20.372  27.274 -10.028  1.00  0.00           C  
ATOM   2171  O   HIE B 132     -19.597  28.152 -10.422  1.00  0.00           O  
ATOM   2172  N   HIE B 133     -20.094  26.523  -8.973  1.00  0.00           N  
ATOM   2173  H   HIE B 133     -20.714  25.752  -8.749  1.00  0.00           H  
ATOM   2174  CA  HIE B 133     -18.841  26.620  -8.238  1.00  0.00           C  
ATOM   2175  HA  HIE B 133     -18.742  27.649  -7.890  1.00  0.00           H  
ATOM   2176  CB  HIE B 133     -18.922  25.719  -7.002  1.00  0.00           C  
ATOM   2177  HB2 HIE B 133     -17.988  25.784  -6.446  1.00  0.00           H  
ATOM   2178  HB3 HIE B 133     -19.072  24.685  -7.314  1.00  0.00           H  
ATOM   2179  CG  HIE B 133     -20.048  26.121  -6.086  1.00  0.00           C  
ATOM   2180  ND1 HIE B 133     -21.393  25.777  -6.246  1.00  0.00           N  
ATOM   2181  CE1 HIE B 133     -22.050  26.395  -5.252  1.00  0.00           C  
ATOM   2182  HE1 HIE B 133     -23.113  26.304  -5.069  1.00  0.00           H  
ATOM   2183  NE2 HIE B 133     -21.189  27.067  -4.470  1.00  0.00           N  
ATOM   2184  HE2 HIE B 133     -21.420  27.463  -3.561  1.00  0.00           H  
ATOM   2185  CD2 HIE B 133     -19.922  26.925  -4.993  1.00  0.00           C  
ATOM   2186  HD2 HIE B 133     -19.002  27.348  -4.612  1.00  0.00           H  
ATOM   2187  C   HIE B 133     -17.620  26.326  -9.124  1.00  0.00           C  
ATOM   2188  O   HIE B 133     -17.703  25.766 -10.221  1.00  0.00           O  
ATOM   2189  N   LYS B 134     -16.455  26.756  -8.648  1.00  0.00           N  
ATOM   2190  H   LYS B 134     -16.474  27.247  -7.756  1.00  0.00           H  
ATOM   2191  CA  LYS B 134     -15.151  26.601  -9.303  1.00  0.00           C  
ATOM   2192  HA  LYS B 134     -15.213  25.821 -10.060  1.00  0.00           H  
ATOM   2193  CB  LYS B 134     -14.721  27.935  -9.946  1.00  0.00           C  
ATOM   2194  HB2 LYS B 134     -14.606  28.677  -9.153  1.00  0.00           H  
ATOM   2195  HB3 LYS B 134     -13.744  27.805 -10.414  1.00  0.00           H  
ATOM   2196  CG  LYS B 134     -15.699  28.506 -10.990  1.00  0.00           C  
ATOM   2197  HG2 LYS B 134     -16.684  28.629 -10.539  1.00  0.00           H  
ATOM   2198  HG3 LYS B 134     -15.347  29.496 -11.283  1.00  0.00           H  
ATOM   2199  CD  LYS B 134     -15.803  27.636 -12.253  1.00  0.00           C  
ATOM   2200  HD2 LYS B 134     -14.842  27.661 -12.770  1.00  0.00           H  
ATOM   2201  HD3 LYS B 134     -16.014  26.601 -11.988  1.00  0.00           H  
ATOM   2202  CE  LYS B 134     -16.892  28.124 -13.217  1.00  0.00           C  
ATOM   2203  HE2 LYS B 134     -16.784  29.200 -13.382  1.00  0.00           H  
ATOM   2204  HE3 LYS B 134     -16.745  27.616 -14.174  1.00  0.00           H  
ATOM   2205  NZ  LYS B 134     -18.249  27.813 -12.713  1.00  0.00           N  
ATOM   2206  HZ1 LYS B 134     -18.311  26.871 -12.348  1.00  0.00           H  
ATOM   2207  HZ2 LYS B 134     -18.536  28.419 -11.944  1.00  0.00           H  
ATOM   2208  HZ3 LYS B 134     -18.956  27.912 -13.437  1.00  0.00           H  
ATOM   2209  C   LYS B 134     -14.130  26.151  -8.267  1.00  0.00           C  
ATOM   2210  O   LYS B 134     -14.296  26.453  -7.087  1.00  0.00           O  
ATOM   2211  N   VAL B 135     -13.086  25.444  -8.690  1.00  0.00           N  
ATOM   2212  H   VAL B 135     -12.975  25.270  -9.676  1.00  0.00           H  
ATOM   2213  CA  VAL B 135     -11.951  25.155  -7.803  1.00  0.00           C  
ATOM   2214  HA  VAL B 135     -12.330  24.644  -6.917  1.00  0.00           H  
ATOM   2215  CB  VAL B 135     -10.936  24.217  -8.490  1.00  0.00           C  
ATOM   2216  HB  VAL B 135     -10.607  24.675  -9.423  1.00  0.00           H  
ATOM   2217  CG1 VAL B 135      -9.702  23.951  -7.619  1.00  0.00           C  
ATOM   2218 HG11 VAL B 135      -9.126  24.867  -7.484  1.00  0.00           H  
ATOM   2219 HG12 VAL B 135      -9.996  23.553  -6.648  1.00  0.00           H  
ATOM   2220 HG13 VAL B 135      -9.051  23.230  -8.115  1.00  0.00           H  
ATOM   2221  CG2 VAL B 135     -11.575  22.856  -8.814  1.00  0.00           C  
ATOM   2222 HG21 VAL B 135     -10.837  22.205  -9.282  1.00  0.00           H  
ATOM   2223 HG22 VAL B 135     -11.939  22.384  -7.900  1.00  0.00           H  
ATOM   2224 HG23 VAL B 135     -12.403  22.981  -9.507  1.00  0.00           H  
ATOM   2225  C   VAL B 135     -11.314  26.477  -7.345  1.00  0.00           C  
ATOM   2226  O   VAL B 135     -11.229  27.427  -8.118  1.00  0.00           O  
ATOM   2227  N   LEU B 136     -10.900  26.532  -6.078  1.00  0.00           N  
ATOM   2228  H   LEU B 136     -11.101  25.726  -5.498  1.00  0.00           H  
ATOM   2229  CA  LEU B 136     -10.137  27.620  -5.448  1.00  0.00           C  
ATOM   2230  HA  LEU B 136      -9.960  28.406  -6.183  1.00  0.00           H  
ATOM   2231  CB  LEU B 136     -10.996  28.192  -4.301  1.00  0.00           C  
ATOM   2232  HB2 LEU B 136     -11.920  28.573  -4.732  1.00  0.00           H  
ATOM   2233  HB3 LEU B 136     -11.244  27.371  -3.628  1.00  0.00           H  
ATOM   2234  CG  LEU B 136     -10.358  29.313  -3.456  1.00  0.00           C  
ATOM   2235  HG  LEU B 136      -9.405  28.976  -3.050  1.00  0.00           H  
ATOM   2236  CD1 LEU B 136     -10.136  30.587  -4.271  1.00  0.00           C  
ATOM   2237 HD11 LEU B 136      -9.702  31.360  -3.637  1.00  0.00           H  
ATOM   2238 HD12 LEU B 136      -9.439  30.386  -5.084  1.00  0.00           H  
ATOM   2239 HD13 LEU B 136     -11.079  30.945  -4.684  1.00  0.00           H  
ATOM   2240  CD2 LEU B 136     -11.254  29.663  -2.266  1.00  0.00           C  
ATOM   2241 HD21 LEU B 136     -12.208  30.057  -2.611  1.00  0.00           H  
ATOM   2242 HD22 LEU B 136     -11.437  28.769  -1.670  1.00  0.00           H  
ATOM   2243 HD23 LEU B 136     -10.761  30.409  -1.644  1.00  0.00           H  
ATOM   2244  C   LEU B 136      -8.754  27.146  -4.957  1.00  0.00           C  
ATOM   2245  O   LEU B 136      -7.844  27.956  -4.813  1.00  0.00           O  
ATOM   2246  N   GLN B 137      -8.601  25.846  -4.684  1.00  0.00           N  
ATOM   2247  H   GLN B 137      -9.401  25.234  -4.779  1.00  0.00           H  
ATOM   2248  CA  GLN B 137      -7.341  25.206  -4.297  1.00  0.00           C  
ATOM   2249  HA  GLN B 137      -6.520  25.691  -4.833  1.00  0.00           H  
ATOM   2250  CB  GLN B 137      -7.139  25.375  -2.777  1.00  0.00           C  
ATOM   2251  HB2 GLN B 137      -7.445  26.380  -2.485  1.00  0.00           H  
ATOM   2252  HB3 GLN B 137      -7.762  24.658  -2.242  1.00  0.00           H  
ATOM   2253  CG  GLN B 137      -5.679  25.194  -2.346  1.00  0.00           C  
ATOM   2254  HG2 GLN B 137      -5.351  24.175  -2.554  1.00  0.00           H  
ATOM   2255  HG3 GLN B 137      -5.061  25.876  -2.934  1.00  0.00           H  
ATOM   2256  CD  GLN B 137      -5.463  25.490  -0.862  1.00  0.00           C  
ATOM   2257  OE1 GLN B 137      -6.281  25.218   0.012  1.00  0.00           O  
ATOM   2258  NE2 GLN B 137      -4.331  26.056  -0.508  1.00  0.00           N  
ATOM   2259 HE21 GLN B 137      -4.176  26.221   0.469  1.00  0.00           H  
ATOM   2260 HE22 GLN B 137      -3.647  26.276  -1.213  1.00  0.00           H  
ATOM   2261  C   GLN B 137      -7.400  23.727  -4.711  1.00  0.00           C  
ATOM   2262  O   GLN B 137      -8.384  23.060  -4.385  1.00  0.00           O  
ATOM   2263  N   GLU B 138      -6.403  23.237  -5.448  1.00  0.00           N  
ATOM   2264  H   GLU B 138      -5.658  23.874  -5.741  1.00  0.00           H  
ATOM   2265  CA  GLU B 138      -6.447  21.959  -6.178  1.00  0.00           C  
ATOM   2266  HA  GLU B 138      -7.266  22.045  -6.886  1.00  0.00           H  
ATOM   2267  CB  GLU B 138      -5.151  21.765  -6.991  1.00  0.00           C  
ATOM   2268  HB2 GLU B 138      -4.278  22.011  -6.385  1.00  0.00           H  
ATOM   2269  HB3 GLU B 138      -5.067  20.709  -7.249  1.00  0.00           H  
ATOM   2270  CG  GLU B 138      -5.116  22.524  -8.327  1.00  0.00           C  
ATOM   2271  HG2 GLU B 138      -4.364  22.044  -8.957  1.00  0.00           H  
ATOM   2272  HG3 GLU B 138      -6.081  22.399  -8.823  1.00  0.00           H  
ATOM   2273  CD  GLU B 138      -4.784  24.020  -8.235  1.00  0.00           C  
ATOM   2274  OE1 GLU B 138      -4.618  24.537  -7.104  1.00  0.00           O  
ATOM   2275  OE2 GLU B 138      -4.728  24.645  -9.315  1.00  0.00           O  
ATOM   2276  C   GLU B 138      -6.675  20.679  -5.335  1.00  0.00           C  
ATOM   2277  O   GLU B 138      -6.258  20.608  -4.177  1.00  0.00           O  
ATOM   2278  N   PRO B 139      -7.257  19.620  -5.943  1.00  0.00           N  
ATOM   2279  CD  PRO B 139      -8.089  19.688  -7.138  1.00  0.00           C  
ATOM   2280  HD2 PRO B 139      -7.454  19.664  -8.021  1.00  0.00           H  
ATOM   2281  HD3 PRO B 139      -8.714  20.581  -7.144  1.00  0.00           H  
ATOM   2282  CG  PRO B 139      -8.988  18.458  -7.096  1.00  0.00           C  
ATOM   2283  HG2 PRO B 139      -9.289  18.143  -8.093  1.00  0.00           H  
ATOM   2284  HG3 PRO B 139      -9.865  18.661  -6.483  1.00  0.00           H  
ATOM   2285  CB  PRO B 139      -8.099  17.427  -6.412  1.00  0.00           C  
ATOM   2286  HB2 PRO B 139      -7.457  16.963  -7.156  1.00  0.00           H  
ATOM   2287  HB3 PRO B 139      -8.701  16.672  -5.912  1.00  0.00           H  
ATOM   2288  CA  PRO B 139      -7.271  18.253  -5.412  1.00  0.00           C  
ATOM   2289  HA  PRO B 139      -7.803  18.253  -4.468  1.00  0.00           H  
ATOM   2290  C   PRO B 139      -5.870  17.667  -5.150  1.00  0.00           C  
ATOM   2291  O   PRO B 139      -5.215  17.123  -6.042  1.00  0.00           O  
ATOM   2292  N   THR B 140      -5.426  17.734  -3.892  1.00  0.00           N  
ATOM   2293  H   THR B 140      -6.041  18.190  -3.220  1.00  0.00           H  
ATOM   2294  CA  THR B 140      -4.297  16.936  -3.373  1.00  0.00           C  
ATOM   2295  HA  THR B 140      -3.569  16.786  -4.171  1.00  0.00           H  
ATOM   2296  CB  THR B 140      -3.592  17.696  -2.237  1.00  0.00           C  
ATOM   2297  HB  THR B 140      -4.339  18.139  -1.578  1.00  0.00           H  
ATOM   2298  CG2 THR B 140      -2.630  16.861  -1.390  1.00  0.00           C  
ATOM   2299 HG21 THR B 140      -2.085  17.520  -0.713  1.00  0.00           H  
ATOM   2300 HG22 THR B 140      -3.188  16.140  -0.792  1.00  0.00           H  
ATOM   2301 HG23 THR B 140      -1.916  16.343  -2.031  1.00  0.00           H  
ATOM   2302  OG1 THR B 140      -2.823  18.720  -2.819  1.00  0.00           O  
ATOM   2303  HG1 THR B 140      -3.438  19.306  -3.275  1.00  0.00           H  
ATOM   2304  C   THR B 140      -4.797  15.554  -2.932  1.00  0.00           C  
ATOM   2305  O   THR B 140      -5.945  15.431  -2.506  1.00  0.00           O  
ATOM   2306  N   CYS B 141      -3.972  14.500  -3.033  1.00  0.00           N  
ATOM   2307  H   CYS B 141      -3.028  14.653  -3.361  1.00  0.00           H  
ATOM   2308  CA  CYS B 141      -4.364  13.119  -2.713  1.00  0.00           C  
ATOM   2309  HA  CYS B 141      -5.153  13.151  -1.966  1.00  0.00           H  
ATOM   2310  CB  CYS B 141      -4.937  12.475  -3.988  1.00  0.00           C  
ATOM   2311  HB2 CYS B 141      -5.781  13.072  -4.336  1.00  0.00           H  
ATOM   2312  HB3 CYS B 141      -4.175  12.462  -4.769  1.00  0.00           H  
ATOM   2313  SG  CYS B 141      -5.507  10.779  -3.684  1.00  0.00           S  
ATOM   2314  HG  CYS B 141      -4.303  10.192  -3.712  1.00  0.00           H  
ATOM   2315  C   CYS B 141      -3.205  12.298  -2.115  1.00  0.00           C  
ATOM   2316  O   CYS B 141      -2.090  12.359  -2.626  1.00  0.00           O  
ATOM   2317  N   VAL B 142      -3.475  11.516  -1.061  1.00  0.00           N  
ATOM   2318  H   VAL B 142      -4.430  11.519  -0.714  1.00  0.00           H  
ATOM   2319  CA  VAL B 142      -2.497  10.688  -0.319  1.00  0.00           C  
ATOM   2320  HA  VAL B 142      -1.614  10.570  -0.942  1.00  0.00           H  
ATOM   2321  CB  VAL B 142      -2.048  11.372   0.996  1.00  0.00           C  
ATOM   2322  HB  VAL B 142      -1.311  10.728   1.474  1.00  0.00           H  
ATOM   2323  CG1 VAL B 142      -1.370  12.727   0.751  1.00  0.00           C  
ATOM   2324 HG11 VAL B 142      -2.084  13.446   0.351  1.00  0.00           H  
ATOM   2325 HG12 VAL B 142      -0.968  13.115   1.686  1.00  0.00           H  
ATOM   2326 HG13 VAL B 142      -0.552  12.607   0.041  1.00  0.00           H  
ATOM   2327  CG2 VAL B 142      -3.188  11.579   2.007  1.00  0.00           C  
ATOM   2328 HG21 VAL B 142      -3.984  12.179   1.564  1.00  0.00           H  
ATOM   2329 HG22 VAL B 142      -3.594  10.618   2.318  1.00  0.00           H  
ATOM   2330 HG23 VAL B 142      -2.808  12.093   2.890  1.00  0.00           H  
ATOM   2331  C   VAL B 142      -3.043   9.279  -0.045  1.00  0.00           C  
ATOM   2332  O   VAL B 142      -4.243   9.127   0.172  1.00  0.00           O  
ATOM   2333  N   SER B 143      -2.208   8.237  -0.050  1.00  0.00           N  
ATOM   2334  H   SER B 143      -1.219   8.421  -0.191  1.00  0.00           H  
ATOM   2335  CA  SER B 143      -2.623   6.837   0.145  1.00  0.00           C  
ATOM   2336  HA  SER B 143      -3.665   6.742  -0.136  1.00  0.00           H  
ATOM   2337  CB  SER B 143      -1.812   5.936  -0.787  1.00  0.00           C  
ATOM   2338  HB2 SER B 143      -1.807   6.358  -1.788  1.00  0.00           H  
ATOM   2339  HB3 SER B 143      -0.783   5.869  -0.429  1.00  0.00           H  
ATOM   2340  OG  SER B 143      -2.383   4.646  -0.831  1.00  0.00           O  
ATOM   2341  HG  SER B 143      -3.210   4.711  -1.323  1.00  0.00           H  
ATOM   2342  C   SER B 143      -2.483   6.340   1.590  1.00  0.00           C  
ATOM   2343  O   SER B 143      -1.462   6.619   2.219  1.00  0.00           O  
ATOM   2344  N   ASP B 144      -3.433   5.541   2.098  1.00  0.00           N  
ATOM   2345  H   ASP B 144      -4.299   5.373   1.593  1.00  0.00           H  
ATOM   2346  CA  ASP B 144      -3.167   4.711   3.287  1.00  0.00           C  
ATOM   2347  HA  ASP B 144      -2.580   5.310   3.984  1.00  0.00           H  
ATOM   2348  CB  ASP B 144      -4.472   4.337   4.016  1.00  0.00           C  
ATOM   2349  HB2 ASP B 144      -4.211   4.035   5.033  1.00  0.00           H  
ATOM   2350  HB3 ASP B 144      -5.101   5.226   4.096  1.00  0.00           H  
ATOM   2351  CG  ASP B 144      -5.281   3.200   3.380  1.00  0.00           C  
ATOM   2352  OD1 ASP B 144      -5.076   2.862   2.195  1.00  0.00           O  
ATOM   2353  OD2 ASP B 144      -6.103   2.577   4.093  1.00  0.00           O  
ATOM   2354  C   ASP B 144      -2.324   3.453   2.972  1.00  0.00           C  
ATOM   2355  O   ASP B 144      -1.902   2.747   3.889  1.00  0.00           O  
ATOM   2356  N   TYR B 145      -2.086   3.172   1.688  1.00  0.00           N  
ATOM   2357  H   TYR B 145      -2.440   3.829   1.002  1.00  0.00           H  
ATOM   2358  CA  TYR B 145      -1.407   1.990   1.152  1.00  0.00           C  
ATOM   2359  HA  TYR B 145      -1.587   2.047   0.084  1.00  0.00           H  
ATOM   2360  CB  TYR B 145       0.116   2.107   1.337  1.00  0.00           C  
ATOM   2361  HB2 TYR B 145       0.378   3.151   1.513  1.00  0.00           H  
ATOM   2362  HB3 TYR B 145       0.407   1.551   2.226  1.00  0.00           H  
ATOM   2363  CG  TYR B 145       0.934   1.640   0.144  1.00  0.00           C  
ATOM   2364  CD1 TYR B 145       0.915   2.397  -1.048  1.00  0.00           C  
ATOM   2365  HD1 TYR B 145       0.300   3.285  -1.109  1.00  0.00           H  
ATOM   2366  CE1 TYR B 145       1.694   2.001  -2.149  1.00  0.00           C  
ATOM   2367  HE1 TYR B 145       1.680   2.564  -3.068  1.00  0.00           H  
ATOM   2368  CZ  TYR B 145       2.533   0.867  -2.057  1.00  0.00           C  
ATOM   2369  OH  TYR B 145       3.318   0.530  -3.111  1.00  0.00           O  
ATOM   2370  HH  TYR B 145       3.872  -0.259  -2.923  1.00  0.00           H  
ATOM   2371  CE2 TYR B 145       2.554   0.114  -0.865  1.00  0.00           C  
ATOM   2372  HE2 TYR B 145       3.209  -0.740  -0.793  1.00  0.00           H  
ATOM   2373  CD2 TYR B 145       1.739   0.488   0.225  1.00  0.00           C  
ATOM   2374  HD2 TYR B 145       1.743  -0.097   1.133  1.00  0.00           H  
ATOM   2375  C   TYR B 145      -2.024   0.642   1.589  1.00  0.00           C  
ATOM   2376  O   TYR B 145      -1.325  -0.358   1.766  1.00  0.00           O  
ATOM   2377  N   MET B 146      -3.345   0.607   1.799  1.00  0.00           N  
ATOM   2378  H   MET B 146      -3.860   1.480   1.707  1.00  0.00           H  
ATOM   2379  CA  MET B 146      -4.062  -0.581   2.281  1.00  0.00           C  
ATOM   2380  HA  MET B 146      -3.547  -1.471   1.919  1.00  0.00           H  
ATOM   2381  CB  MET B 146      -4.000  -0.587   3.819  1.00  0.00           C  
ATOM   2382  HB2 MET B 146      -2.970  -0.791   4.100  1.00  0.00           H  
ATOM   2383  HB3 MET B 146      -4.280   0.398   4.196  1.00  0.00           H  
ATOM   2384  CG  MET B 146      -4.885  -1.635   4.504  1.00  0.00           C  
ATOM   2385  HG2 MET B 146      -5.931  -1.402   4.301  1.00  0.00           H  
ATOM   2386  HG3 MET B 146      -4.662  -2.614   4.079  1.00  0.00           H  
ATOM   2387  SD  MET B 146      -4.666  -1.720   6.302  1.00  0.00           S  
ATOM   2388  CE  MET B 146      -5.873  -3.016   6.680  1.00  0.00           C  
ATOM   2389  HE1 MET B 146      -5.605  -3.932   6.153  1.00  0.00           H  
ATOM   2390  HE2 MET B 146      -5.881  -3.207   7.754  1.00  0.00           H  
ATOM   2391  HE3 MET B 146      -6.866  -2.696   6.363  1.00  0.00           H  
ATOM   2392  C   MET B 146      -5.505  -0.700   1.783  1.00  0.00           C  
ATOM   2393  O   MET B 146      -5.970  -1.824   1.626  1.00  0.00           O  
ATOM   2394  N   SER B 147      -6.224   0.404   1.568  1.00  0.00           N  
ATOM   2395  H   SER B 147      -5.778   1.307   1.707  1.00  0.00           H  
ATOM   2396  CA  SER B 147      -7.628   0.380   1.139  1.00  0.00           C  
ATOM   2397  HA  SER B 147      -7.746  -0.373   0.367  1.00  0.00           H  
ATOM   2398  CB  SER B 147      -8.508  -0.022   2.330  1.00  0.00           C  
ATOM   2399  HB2 SER B 147      -9.549  -0.081   2.009  1.00  0.00           H  
ATOM   2400  HB3 SER B 147      -8.210  -1.010   2.687  1.00  0.00           H  
ATOM   2401  OG  SER B 147      -8.400   0.915   3.391  1.00  0.00           O  
ATOM   2402  HG  SER B 147      -7.487   1.249   3.419  1.00  0.00           H  
ATOM   2403  C   SER B 147      -8.159   1.691   0.555  1.00  0.00           C  
ATOM   2404  O   SER B 147      -9.028   1.644  -0.316  1.00  0.00           O  
ATOM   2405  N   ILE B 148      -7.698   2.854   1.026  1.00  0.00           N  
ATOM   2406  H   ILE B 148      -6.899   2.846   1.656  1.00  0.00           H  
ATOM   2407  CA  ILE B 148      -8.298   4.159   0.723  1.00  0.00           C  
ATOM   2408  HA  ILE B 148      -8.838   4.091  -0.222  1.00  0.00           H  
ATOM   2409  CB  ILE B 148      -9.321   4.581   1.814  1.00  0.00           C  
ATOM   2410  HB  ILE B 148      -8.848   4.479   2.793  1.00  0.00           H  
ATOM   2411  CG2 ILE B 148      -9.732   6.057   1.635  1.00  0.00           C  
ATOM   2412 HG21 ILE B 148     -10.138   6.206   0.634  1.00  0.00           H  
ATOM   2413 HG22 ILE B 148     -10.467   6.343   2.385  1.00  0.00           H  
ATOM   2414 HG23 ILE B 148      -8.877   6.715   1.778  1.00  0.00           H  
ATOM   2415  CG1 ILE B 148     -10.567   3.661   1.774  1.00  0.00           C  
ATOM   2416 HG12 ILE B 148     -11.010   3.707   0.779  1.00  0.00           H  
ATOM   2417 HG13 ILE B 148     -10.253   2.635   1.956  1.00  0.00           H  
ATOM   2418  CD1 ILE B 148     -11.660   3.970   2.807  1.00  0.00           C  
ATOM   2419 HD11 ILE B 148     -11.223   4.038   3.803  1.00  0.00           H  
ATOM   2420 HD12 ILE B 148     -12.168   4.901   2.560  1.00  0.00           H  
ATOM   2421 HD13 ILE B 148     -12.397   3.167   2.797  1.00  0.00           H  
ATOM   2422  C   ILE B 148      -7.197   5.203   0.547  1.00  0.00           C  
ATOM   2423  O   ILE B 148      -6.475   5.540   1.488  1.00  0.00           O  
ATOM   2424  N   SER B 149      -7.127   5.794  -0.644  1.00  0.00           N  
ATOM   2425  H   SER B 149      -7.798   5.513  -1.355  1.00  0.00           H  
ATOM   2426  CA  SER B 149      -6.454   7.083  -0.806  1.00  0.00           C  
ATOM   2427  HA  SER B 149      -5.670   7.156  -0.059  1.00  0.00           H  
ATOM   2428  CB  SER B 149      -5.768   7.191  -2.168  1.00  0.00           C  
ATOM   2429  HB2 SER B 149      -6.510   7.140  -2.966  1.00  0.00           H  
ATOM   2430  HB3 SER B 149      -5.237   8.143  -2.228  1.00  0.00           H  
ATOM   2431  OG  SER B 149      -4.844   6.120  -2.309  1.00  0.00           O  
ATOM   2432  HG  SER B 149      -5.358   5.347  -2.573  1.00  0.00           H  
ATOM   2433  C   SER B 149      -7.440   8.219  -0.525  1.00  0.00           C  
ATOM   2434  O   SER B 149      -8.588   8.181  -0.966  1.00  0.00           O  
ATOM   2435  N   THR B 150      -7.025   9.213   0.253  1.00  0.00           N  
ATOM   2436  H   THR B 150      -6.039   9.243   0.502  1.00  0.00           H  
ATOM   2437  CA  THR B 150      -7.862  10.367   0.608  1.00  0.00           C  
ATOM   2438  HA  THR B 150      -8.908  10.152   0.385  1.00  0.00           H  
ATOM   2439  CB  THR B 150      -7.775  10.683   2.102  1.00  0.00           C  
ATOM   2440  HB  THR B 150      -6.746  10.932   2.368  1.00  0.00           H  
ATOM   2441  CG2 THR B 150      -8.704  11.821   2.530  1.00  0.00           C  
ATOM   2442 HG21 THR B 150      -8.369  12.763   2.096  1.00  0.00           H  
ATOM   2443 HG22 THR B 150      -9.722  11.618   2.199  1.00  0.00           H  
ATOM   2444 HG23 THR B 150      -8.686  11.915   3.615  1.00  0.00           H  
ATOM   2445  OG1 THR B 150      -8.168   9.532   2.813  1.00  0.00           O  
ATOM   2446  HG1 THR B 150      -7.575   8.823   2.547  1.00  0.00           H  
ATOM   2447  C   THR B 150      -7.450  11.573  -0.214  1.00  0.00           C  
ATOM   2448  O   THR B 150      -6.266  11.915  -0.255  1.00  0.00           O  
ATOM   2449  N   CYS B 151      -8.432  12.219  -0.838  1.00  0.00           N  
ATOM   2450  H   CYS B 151      -9.379  11.858  -0.777  1.00  0.00           H  
ATOM   2451  CA  CYS B 151      -8.266  13.427  -1.633  1.00  0.00           C  
ATOM   2452  HA  CYS B 151      -7.229  13.740  -1.580  1.00  0.00           H  
ATOM   2453  CB  CYS B 151      -8.596  13.056  -3.084  1.00  0.00           C  
ATOM   2454  HB2 CYS B 151      -7.925  12.261  -3.407  1.00  0.00           H  
ATOM   2455  HB3 CYS B 151      -9.623  12.690  -3.142  1.00  0.00           H  
ATOM   2456  SG  CYS B 151      -8.408  14.473  -4.194  1.00  0.00           S  
ATOM   2457  HG  CYS B 151      -7.192  14.853  -3.766  1.00  0.00           H  
ATOM   2458  C   CYS B 151      -9.123  14.575  -1.077  1.00  0.00           C  
ATOM   2459  O   CYS B 151     -10.254  14.337  -0.655  1.00  0.00           O  
ATOM   2460  N   GLU B 152      -8.608  15.808  -1.080  1.00  0.00           N  
ATOM   2461  H   GLU B 152      -7.684  15.955  -1.473  1.00  0.00           H  
ATOM   2462  CA  GLU B 152      -9.373  17.009  -0.713  1.00  0.00           C  
ATOM   2463  HA  GLU B 152     -10.409  16.813  -0.986  1.00  0.00           H  
ATOM   2464  CB  GLU B 152      -9.363  17.265   0.813  1.00  0.00           C  
ATOM   2465  HB2 GLU B 152     -10.244  17.862   1.032  1.00  0.00           H  
ATOM   2466  HB3 GLU B 152      -9.514  16.318   1.332  1.00  0.00           H  
ATOM   2467  CG  GLU B 152      -8.111  17.960   1.402  1.00  0.00           C  
ATOM   2468  HG2 GLU B 152      -7.566  17.218   1.990  1.00  0.00           H  
ATOM   2469  HG3 GLU B 152      -7.440  18.253   0.594  1.00  0.00           H  
ATOM   2470  CD  GLU B 152      -8.373  19.212   2.280  1.00  0.00           C  
ATOM   2471  OE1 GLU B 152      -9.538  19.651   2.445  1.00  0.00           O  
ATOM   2472  OE2 GLU B 152      -7.380  19.772   2.799  1.00  0.00           O  
ATOM   2473  C   GLU B 152      -8.960  18.247  -1.527  1.00  0.00           C  
ATOM   2474  O   GLU B 152      -7.851  18.317  -2.065  1.00  0.00           O  
ATOM   2475  N   TRP B 153      -9.889  19.197  -1.640  1.00  0.00           N  
ATOM   2476  H   TRP B 153     -10.764  19.049  -1.140  1.00  0.00           H  
ATOM   2477  CA  TRP B 153      -9.765  20.458  -2.380  1.00  0.00           C  
ATOM   2478  HA  TRP B 153      -8.733  20.808  -2.318  1.00  0.00           H  
ATOM   2479  CB  TRP B 153     -10.109  20.242  -3.862  1.00  0.00           C  
ATOM   2480  HB2 TRP B 153      -9.972  21.171  -4.409  1.00  0.00           H  
ATOM   2481  HB3 TRP B 153      -9.389  19.544  -4.261  1.00  0.00           H  
ATOM   2482  CG  TRP B 153     -11.462  19.707  -4.202  1.00  0.00           C  
ATOM   2483  CD1 TRP B 153     -12.540  20.446  -4.545  1.00  0.00           C  
ATOM   2484  HD1 TRP B 153     -12.557  21.528  -4.595  1.00  0.00           H  
ATOM   2485  NE1 TRP B 153     -13.598  19.606  -4.838  1.00  0.00           N  
ATOM   2486  HE1 TRP B 153     -14.513  19.940  -5.105  1.00  0.00           H  
ATOM   2487  CE2 TRP B 153     -13.250  18.279  -4.695  1.00  0.00           C  
ATOM   2488  CZ2 TRP B 153     -13.946  17.077  -4.886  1.00  0.00           C  
ATOM   2489  HZ2 TRP B 153     -14.977  17.096  -5.195  1.00  0.00           H  
ATOM   2490  CH2 TRP B 153     -13.287  15.860  -4.639  1.00  0.00           C  
ATOM   2491  HH2 TRP B 153     -13.805  14.922  -4.768  1.00  0.00           H  
ATOM   2492  CZ3 TRP B 153     -11.949  15.861  -4.212  1.00  0.00           C  
ATOM   2493  HZ3 TRP B 153     -11.442  14.929  -4.004  1.00  0.00           H  
ATOM   2494  CE3 TRP B 153     -11.253  17.072  -4.046  1.00  0.00           C  
ATOM   2495  HE3 TRP B 153     -10.216  17.058  -3.741  1.00  0.00           H  
ATOM   2496  CD2 TRP B 153     -11.889  18.313  -4.271  1.00  0.00           C  
ATOM   2497  C   TRP B 153     -10.674  21.540  -1.783  1.00  0.00           C  
ATOM   2498  O   TRP B 153     -11.489  21.280  -0.894  1.00  0.00           O  
ATOM   2499  N   LYS B 154     -10.566  22.773  -2.289  1.00  0.00           N  
ATOM   2500  H   LYS B 154      -9.894  22.912  -3.041  1.00  0.00           H  
ATOM   2501  CA  LYS B 154     -11.477  23.879  -1.942  1.00  0.00           C  
ATOM   2502  HA  LYS B 154     -12.275  23.492  -1.307  1.00  0.00           H  
ATOM   2503  CB  LYS B 154     -10.756  24.985  -1.159  1.00  0.00           C  
ATOM   2504  HB2 LYS B 154      -9.934  25.377  -1.758  1.00  0.00           H  
ATOM   2505  HB3 LYS B 154     -11.459  25.799  -0.967  1.00  0.00           H  
ATOM   2506  CG  LYS B 154     -10.227  24.459   0.181  1.00  0.00           C  
ATOM   2507  HG2 LYS B 154     -11.061  24.083   0.773  1.00  0.00           H  
ATOM   2508  HG3 LYS B 154      -9.532  23.642  -0.009  1.00  0.00           H  
ATOM   2509  CD  LYS B 154      -9.512  25.553   0.981  1.00  0.00           C  
ATOM   2510  HD2 LYS B 154      -8.732  26.007   0.368  1.00  0.00           H  
ATOM   2511  HD3 LYS B 154     -10.235  26.330   1.241  1.00  0.00           H  
ATOM   2512  CE  LYS B 154      -8.896  24.990   2.273  1.00  0.00           C  
ATOM   2513  HE2 LYS B 154      -8.453  25.826   2.826  1.00  0.00           H  
ATOM   2514  HE3 LYS B 154      -9.695  24.566   2.887  1.00  0.00           H  
ATOM   2515  NZ  LYS B 154      -7.862  23.953   2.001  1.00  0.00           N  
ATOM   2516  HZ1 LYS B 154      -7.386  23.666   2.846  1.00  0.00           H  
ATOM   2517  HZ2 LYS B 154      -7.176  24.312   1.333  1.00  0.00           H  
ATOM   2518  HZ3 LYS B 154      -8.277  23.115   1.602  1.00  0.00           H  
ATOM   2519  C   LYS B 154     -12.155  24.447  -3.177  1.00  0.00           C  
ATOM   2520  O   LYS B 154     -11.535  24.550  -4.234  1.00  0.00           O  
ATOM   2521  N   MET B 155     -13.411  24.847  -3.019  1.00  0.00           N  
ATOM   2522  H   MET B 155     -13.824  24.728  -2.099  1.00  0.00           H  
ATOM   2523  CA  MET B 155     -14.199  25.569  -4.019  1.00  0.00           C  
ATOM   2524  HA  MET B 155     -13.755  25.406  -4.998  1.00  0.00           H  
ATOM   2525  CB  MET B 155     -15.630  25.002  -4.039  1.00  0.00           C  
ATOM   2526  HB2 MET B 155     -16.099  25.223  -3.082  1.00  0.00           H  
ATOM   2527  HB3 MET B 155     -16.202  25.498  -4.823  1.00  0.00           H  
ATOM   2528  CG  MET B 155     -15.702  23.480  -4.248  1.00  0.00           C  
ATOM   2529  HG2 MET B 155     -15.214  22.989  -3.405  1.00  0.00           H  
ATOM   2530  HG3 MET B 155     -16.751  23.186  -4.220  1.00  0.00           H  
ATOM   2531  SD  MET B 155     -14.972  22.830  -5.780  1.00  0.00           S  
ATOM   2532  CE  MET B 155     -16.163  23.454  -6.991  1.00  0.00           C  
ATOM   2533  HE1 MET B 155     -16.122  24.540  -7.016  1.00  0.00           H  
ATOM   2534  HE2 MET B 155     -15.921  23.062  -7.978  1.00  0.00           H  
ATOM   2535  HE3 MET B 155     -17.168  23.139  -6.714  1.00  0.00           H  
ATOM   2536  C   MET B 155     -14.202  27.087  -3.744  1.00  0.00           C  
ATOM   2537  O   MET B 155     -13.890  27.525  -2.639  1.00  0.00           O  
ATOM   2538  N   ASN B 156     -14.610  27.908  -4.716  1.00  0.00           N  
ATOM   2539  H   ASN B 156     -14.799  27.501  -5.627  1.00  0.00           H  
ATOM   2540  CA  ASN B 156     -14.799  29.363  -4.563  1.00  0.00           C  
ATOM   2541  HA  ASN B 156     -13.901  29.760  -4.090  1.00  0.00           H  
ATOM   2542  CB  ASN B 156     -14.925  30.025  -5.952  1.00  0.00           C  
ATOM   2543  HB2 ASN B 156     -14.863  31.104  -5.820  1.00  0.00           H  
ATOM   2544  HB3 ASN B 156     -14.092  29.719  -6.584  1.00  0.00           H  
ATOM   2545  CG  ASN B 156     -16.226  29.699  -6.670  1.00  0.00           C  
ATOM   2546  OD1 ASN B 156     -16.789  28.625  -6.537  1.00  0.00           O  
ATOM   2547  ND2 ASN B 156     -16.739  30.582  -7.496  1.00  0.00           N  
ATOM   2548 HD21 ASN B 156     -17.601  30.333  -7.953  1.00  0.00           H  
ATOM   2549 HD22 ASN B 156     -16.338  31.501  -7.569  1.00  0.00           H  
ATOM   2550  C   ASN B 156     -15.971  29.772  -3.639  1.00  0.00           C  
ATOM   2551  O   ASN B 156     -16.227  30.961  -3.464  1.00  0.00           O  
ATOM   2552  N   GLY B 157     -16.682  28.806  -3.053  1.00  0.00           N  
ATOM   2553  H   GLY B 157     -16.418  27.850  -3.241  1.00  0.00           H  
ATOM   2554  CA  GLY B 157     -17.747  29.005  -2.074  1.00  0.00           C  
ATOM   2555  HA2 GLY B 157     -17.347  29.566  -1.230  1.00  0.00           H  
ATOM   2556  HA3 GLY B 157     -18.557  29.579  -2.523  1.00  0.00           H  
ATOM   2557  C   GLY B 157     -18.304  27.665  -1.573  1.00  0.00           C  
ATOM   2558  O   GLY B 157     -17.969  26.621  -2.136  1.00  0.00           O  
ATOM   2559  N   PRO B 158     -19.139  27.663  -0.521  1.00  0.00           N  
ATOM   2560  CD  PRO B 158     -19.586  28.822   0.238  1.00  0.00           C  
ATOM   2561  HD2 PRO B 158     -19.852  29.654  -0.415  1.00  0.00           H  
ATOM   2562  HD3 PRO B 158     -18.802  29.124   0.934  1.00  0.00           H  
ATOM   2563  CG  PRO B 158     -20.816  28.354   1.017  1.00  0.00           C  
ATOM   2564  HG2 PRO B 158     -21.709  28.481   0.403  1.00  0.00           H  
ATOM   2565  HG3 PRO B 158     -20.922  28.887   1.963  1.00  0.00           H  
ATOM   2566  CB  PRO B 158     -20.542  26.865   1.233  1.00  0.00           C  
ATOM   2567  HB2 PRO B 158     -21.464  26.300   1.379  1.00  0.00           H  
ATOM   2568  HB3 PRO B 158     -19.886  26.745   2.094  1.00  0.00           H  
ATOM   2569  CA  PRO B 158     -19.801  26.452  -0.043  1.00  0.00           C  
ATOM   2570  HA  PRO B 158     -19.054  25.699   0.188  1.00  0.00           H  
ATOM   2571  C   PRO B 158     -20.744  25.874  -1.104  1.00  0.00           C  
ATOM   2572  O   PRO B 158     -21.500  26.616  -1.731  1.00  0.00           O  
ATOM   2573  N   THR B 159     -20.706  24.552  -1.296  1.00  0.00           N  
ATOM   2574  H   THR B 159     -20.092  23.994  -0.720  1.00  0.00           H  
ATOM   2575  CA  THR B 159     -21.520  23.833  -2.290  1.00  0.00           C  
ATOM   2576  HA  THR B 159     -22.389  24.448  -2.524  1.00  0.00           H  
ATOM   2577  CB  THR B 159     -20.746  23.639  -3.608  1.00  0.00           C  
ATOM   2578  HB  THR B 159     -20.251  24.574  -3.852  1.00  0.00           H  
ATOM   2579  CG2 THR B 159     -19.684  22.542  -3.582  1.00  0.00           C  
ATOM   2580 HG21 THR B 159     -18.988  22.717  -2.762  1.00  0.00           H  
ATOM   2581 HG22 THR B 159     -20.153  21.565  -3.467  1.00  0.00           H  
ATOM   2582 HG23 THR B 159     -19.138  22.558  -4.524  1.00  0.00           H  
ATOM   2583  OG1 THR B 159     -21.646  23.319  -4.641  1.00  0.00           O  
ATOM   2584  HG1 THR B 159     -21.591  24.023  -5.310  1.00  0.00           H  
ATOM   2585  C   THR B 159     -22.058  22.512  -1.736  1.00  0.00           C  
ATOM   2586  O   THR B 159     -21.501  21.955  -0.782  1.00  0.00           O  
ATOM   2587  N   GLN B 160     -23.149  22.012  -2.325  1.00  0.00           N  
ATOM   2588  H   GLN B 160     -23.503  22.489  -3.143  1.00  0.00           H  
ATOM   2589  CA  GLN B 160     -23.791  20.746  -1.958  1.00  0.00           C  
ATOM   2590  HA  GLN B 160     -23.785  20.668  -0.870  1.00  0.00           H  
ATOM   2591  CB  GLN B 160     -25.256  20.776  -2.433  1.00  0.00           C  
ATOM   2592  HB2 GLN B 160     -25.699  21.741  -2.182  1.00  0.00           H  
ATOM   2593  HB3 GLN B 160     -25.285  20.678  -3.519  1.00  0.00           H  
ATOM   2594  CG  GLN B 160     -26.111  19.663  -1.804  1.00  0.00           C  
ATOM   2595  HG2 GLN B 160     -27.052  19.604  -2.352  1.00  0.00           H  
ATOM   2596  HG3 GLN B 160     -25.608  18.701  -1.902  1.00  0.00           H  
ATOM   2597  CD  GLN B 160     -26.440  19.907  -0.330  1.00  0.00           C  
ATOM   2598  OE1 GLN B 160     -26.024  20.867   0.298  1.00  0.00           O  
ATOM   2599  NE2 GLN B 160     -27.218  19.046   0.284  1.00  0.00           N  
ATOM   2600 HE21 GLN B 160     -27.361  19.211   1.263  1.00  0.00           H  
ATOM   2601 HE22 GLN B 160     -27.541  18.224  -0.192  1.00  0.00           H  
ATOM   2602  C   GLN B 160     -22.990  19.555  -2.515  1.00  0.00           C  
ATOM   2603  O   GLN B 160     -23.365  18.944  -3.517  1.00  0.00           O  
ATOM   2604  N   CYS B 161     -21.837  19.287  -1.897  1.00  0.00           N  
ATOM   2605  H   CYS B 161     -21.622  19.836  -1.077  1.00  0.00           H  
ATOM   2606  CA  CYS B 161     -20.741  18.498  -2.465  1.00  0.00           C  
ATOM   2607  HA  CYS B 161     -20.332  19.033  -3.324  1.00  0.00           H  
ATOM   2608  CB  CYS B 161     -19.643  18.365  -1.401  1.00  0.00           C  
ATOM   2609  HB2 CYS B 161     -20.077  17.981  -0.474  1.00  0.00           H  
ATOM   2610  HB3 CYS B 161     -18.886  17.658  -1.746  1.00  0.00           H  
ATOM   2611  SG  CYS B 161     -18.863  19.981  -1.105  1.00  0.00           S  
ATOM   2612  HG  CYS B 161     -19.974  20.662  -0.791  1.00  0.00           H  
ATOM   2613  C   CYS B 161     -21.180  17.128  -2.989  1.00  0.00           C  
ATOM   2614  O   CYS B 161     -20.918  16.826  -4.150  1.00  0.00           O  
ATOM   2615  N   SER B 162     -21.917  16.354  -2.192  1.00  0.00           N  
ATOM   2616  H   SER B 162     -22.114  16.657  -1.245  1.00  0.00           H  
ATOM   2617  CA  SER B 162     -22.401  15.017  -2.568  1.00  0.00           C  
ATOM   2618  HA  SER B 162     -21.566  14.489  -3.025  1.00  0.00           H  
ATOM   2619  CB  SER B 162     -22.782  14.244  -1.301  1.00  0.00           C  
ATOM   2620  HB2 SER B 162     -23.245  13.292  -1.561  1.00  0.00           H  
ATOM   2621  HB3 SER B 162     -21.876  14.037  -0.729  1.00  0.00           H  
ATOM   2622  OG  SER B 162     -23.663  15.002  -0.495  1.00  0.00           O  
ATOM   2623  HG  SER B 162     -23.261  14.990   0.415  1.00  0.00           H  
ATOM   2624  C   SER B 162     -23.530  14.992  -3.613  1.00  0.00           C  
ATOM   2625  O   SER B 162     -24.055  13.925  -3.922  1.00  0.00           O  
ATOM   2626  N   THR B 163     -23.899  16.137  -4.196  1.00  0.00           N  
ATOM   2627  H   THR B 163     -23.421  16.976  -3.890  1.00  0.00           H  
ATOM   2628  CA  THR B 163     -24.833  16.250  -5.335  1.00  0.00           C  
ATOM   2629  HA  THR B 163     -25.098  15.257  -5.696  1.00  0.00           H  
ATOM   2630  CB  THR B 163     -26.126  16.941  -4.876  1.00  0.00           C  
ATOM   2631  HB  THR B 163     -25.869  17.874  -4.371  1.00  0.00           H  
ATOM   2632  CG2 THR B 163     -27.120  17.253  -5.996  1.00  0.00           C  
ATOM   2633 HG21 THR B 163     -26.700  17.990  -6.681  1.00  0.00           H  
ATOM   2634 HG22 THR B 163     -27.356  16.340  -6.542  1.00  0.00           H  
ATOM   2635 HG23 THR B 163     -28.033  17.663  -5.566  1.00  0.00           H  
ATOM   2636  OG1 THR B 163     -26.794  16.099  -3.965  1.00  0.00           O  
ATOM   2637  HG1 THR B 163     -26.125  15.608  -3.475  1.00  0.00           H  
ATOM   2638  C   THR B 163     -24.210  16.998  -6.516  1.00  0.00           C  
ATOM   2639  O   THR B 163     -24.304  16.551  -7.657  1.00  0.00           O  
ATOM   2640  N   GLU B 164     -23.561  18.134  -6.256  1.00  0.00           N  
ATOM   2641  H   GLU B 164     -23.505  18.446  -5.292  1.00  0.00           H  
ATOM   2642  CA  GLU B 164     -23.039  19.042  -7.286  1.00  0.00           C  
ATOM   2643  HA  GLU B 164     -23.692  18.996  -8.158  1.00  0.00           H  
ATOM   2644  CB  GLU B 164     -23.093  20.488  -6.744  1.00  0.00           C  
ATOM   2645  HB2 GLU B 164     -22.597  20.504  -5.772  1.00  0.00           H  
ATOM   2646  HB3 GLU B 164     -22.524  21.148  -7.396  1.00  0.00           H  
ATOM   2647  CG  GLU B 164     -24.522  21.066  -6.575  1.00  0.00           C  
ATOM   2648  HG2 GLU B 164     -25.149  20.335  -6.062  1.00  0.00           H  
ATOM   2649  HG3 GLU B 164     -24.440  21.938  -5.922  1.00  0.00           H  
ATOM   2650  CD  GLU B 164     -25.211  21.512  -7.886  1.00  0.00           C  
ATOM   2651  OE1 GLU B 164     -26.214  22.265  -7.829  1.00  0.00           O  
ATOM   2652  OE2 GLU B 164     -24.716  21.156  -8.981  1.00  0.00           O  
ATOM   2653  C   GLU B 164     -21.627  18.667  -7.799  1.00  0.00           C  
ATOM   2654  O   GLU B 164     -21.193  19.223  -8.812  1.00  0.00           O  
ATOM   2655  N   LEU B 165     -20.916  17.725  -7.153  1.00  0.00           N  
ATOM   2656  H   LEU B 165     -21.335  17.293  -6.337  1.00  0.00           H  
ATOM   2657  CA  LEU B 165     -19.556  17.277  -7.508  1.00  0.00           C  
ATOM   2658  HA  LEU B 165     -19.297  17.680  -8.486  1.00  0.00           H  
ATOM   2659  CB  LEU B 165     -18.536  17.814  -6.482  1.00  0.00           C  
ATOM   2660  HB2 LEU B 165     -18.771  17.373  -5.512  1.00  0.00           H  
ATOM   2661  HB3 LEU B 165     -17.544  17.461  -6.768  1.00  0.00           H  
ATOM   2662  CG  LEU B 165     -18.462  19.341  -6.304  1.00  0.00           C  
ATOM   2663  HG  LEU B 165     -19.446  19.740  -6.058  1.00  0.00           H  
ATOM   2664  CD1 LEU B 165     -17.503  19.673  -5.159  1.00  0.00           C  
ATOM   2665 HD11 LEU B 165     -17.898  19.257  -4.232  1.00  0.00           H  
ATOM   2666 HD12 LEU B 165     -16.522  19.245  -5.355  1.00  0.00           H  
ATOM   2667 HD13 LEU B 165     -17.424  20.752  -5.045  1.00  0.00           H  
ATOM   2668  CD2 LEU B 165     -17.937  20.026  -7.566  1.00  0.00           C  
ATOM   2669 HD21 LEU B 165     -18.629  19.841  -8.383  1.00  0.00           H  
ATOM   2670 HD22 LEU B 165     -17.884  21.099  -7.407  1.00  0.00           H  
ATOM   2671 HD23 LEU B 165     -16.955  19.640  -7.833  1.00  0.00           H  
ATOM   2672  C   LEU B 165     -19.422  15.742  -7.598  1.00  0.00           C  
ATOM   2673  O   LEU B 165     -20.090  14.998  -6.883  1.00  0.00           O  
ATOM   2674  N   ARG B 166     -18.506  15.262  -8.454  1.00  0.00           N  
ATOM   2675  H   ARG B 166     -17.991  15.946  -9.006  1.00  0.00           H  
ATOM   2676  CA  ARG B 166     -18.077  13.850  -8.585  1.00  0.00           C  
ATOM   2677  HA  ARG B 166     -18.172  13.347  -7.626  1.00  0.00           H  
ATOM   2678  CB  ARG B 166     -18.930  13.090  -9.615  1.00  0.00           C  
ATOM   2679  HB2 ARG B 166     -19.172  13.749 -10.448  1.00  0.00           H  
ATOM   2680  HB3 ARG B 166     -18.352  12.251 -10.011  1.00  0.00           H  
ATOM   2681  CG  ARG B 166     -20.208  12.518  -8.987  1.00  0.00           C  
ATOM   2682  HG2 ARG B 166     -19.928  11.807  -8.207  1.00  0.00           H  
ATOM   2683  HG3 ARG B 166     -20.802  13.312  -8.540  1.00  0.00           H  
ATOM   2684  CD  ARG B 166     -21.070  11.799 -10.025  1.00  0.00           C  
ATOM   2685  HD2 ARG B 166     -20.454  11.077 -10.566  1.00  0.00           H  
ATOM   2686  HD3 ARG B 166     -21.856  11.262  -9.491  1.00  0.00           H  
ATOM   2687  NE  ARG B 166     -21.685  12.758 -10.964  1.00  0.00           N  
ATOM   2688  HE  ARG B 166     -21.412  13.727 -10.870  1.00  0.00           H  
ATOM   2689  CZ  ARG B 166     -22.600  12.488 -11.873  1.00  0.00           C  
ATOM   2690  NH1 ARG B 166     -23.035  11.274 -12.068  1.00  0.00           N  
ATOM   2691 HH11 ARG B 166     -22.658  10.541 -11.494  1.00  0.00           H  
ATOM   2692 HH12 ARG B 166     -23.713  11.070 -12.775  1.00  0.00           H  
ATOM   2693  NH2 ARG B 166     -23.089  13.437 -12.613  1.00  0.00           N  
ATOM   2694 HH21 ARG B 166     -22.778  14.394 -12.475  1.00  0.00           H  
ATOM   2695 HH22 ARG B 166     -23.812  13.254 -13.278  1.00  0.00           H  
ATOM   2696  C   ARG B 166     -16.605  13.768  -8.980  1.00  0.00           C  
ATOM   2697  O   ARG B 166     -16.115  14.642  -9.690  1.00  0.00           O  
ATOM   2698  N   LEU B 167     -15.922  12.700  -8.563  1.00  0.00           N  
ATOM   2699  H   LEU B 167     -16.404  11.999  -8.006  1.00  0.00           H  
ATOM   2700  CA  LEU B 167     -14.497  12.476  -8.834  1.00  0.00           C  
ATOM   2701  HA  LEU B 167     -14.135  13.246  -9.515  1.00  0.00           H  
ATOM   2702  CB  LEU B 167     -13.731  12.609  -7.501  1.00  0.00           C  
ATOM   2703  HB2 LEU B 167     -13.972  13.573  -7.051  1.00  0.00           H  
ATOM   2704  HB3 LEU B 167     -14.088  11.829  -6.827  1.00  0.00           H  
ATOM   2705  CG  LEU B 167     -12.200  12.490  -7.620  1.00  0.00           C  
ATOM   2706  HG  LEU B 167     -11.935  11.580  -8.156  1.00  0.00           H  
ATOM   2707  CD1 LEU B 167     -11.600  13.698  -8.344  1.00  0.00           C  
ATOM   2708 HD11 LEU B 167     -11.958  13.737  -9.369  1.00  0.00           H  
ATOM   2709 HD12 LEU B 167     -11.872  14.619  -7.828  1.00  0.00           H  
ATOM   2710 HD13 LEU B 167     -10.514  13.609  -8.364  1.00  0.00           H  
ATOM   2711  CD2 LEU B 167     -11.581  12.428  -6.222  1.00  0.00           C  
ATOM   2712 HD21 LEU B 167     -10.498  12.329  -6.302  1.00  0.00           H  
ATOM   2713 HD22 LEU B 167     -11.812  13.341  -5.675  1.00  0.00           H  
ATOM   2714 HD23 LEU B 167     -11.978  11.571  -5.679  1.00  0.00           H  
ATOM   2715  C   LEU B 167     -14.280  11.119  -9.520  1.00  0.00           C  
ATOM   2716  O   LEU B 167     -14.620  10.080  -8.953  1.00  0.00           O  
ATOM   2717  N   LEU B 168     -13.714  11.125 -10.728  1.00  0.00           N  
ATOM   2718  H   LEU B 168     -13.407  12.016 -11.111  1.00  0.00           H  
ATOM   2719  CA  LEU B 168     -13.325   9.918 -11.456  1.00  0.00           C  
ATOM   2720  HA  LEU B 168     -13.870   9.072 -11.044  1.00  0.00           H  
ATOM   2721  CB  LEU B 168     -13.676  10.018 -12.950  1.00  0.00           C  
ATOM   2722  HB2 LEU B 168     -13.112  10.831 -13.401  1.00  0.00           H  
ATOM   2723  HB3 LEU B 168     -13.333   9.093 -13.417  1.00  0.00           H  
ATOM   2724  CG  LEU B 168     -15.176  10.194 -13.247  1.00  0.00           C  
ATOM   2725  HG  LEU B 168     -15.762   9.791 -12.423  1.00  0.00           H  
ATOM   2726  CD1 LEU B 168     -15.550  11.666 -13.452  1.00  0.00           C  
ATOM   2727 HD11 LEU B 168     -15.338  12.235 -12.547  1.00  0.00           H  
ATOM   2728 HD12 LEU B 168     -14.974  12.090 -14.276  1.00  0.00           H  
ATOM   2729 HD13 LEU B 168     -16.613  11.746 -13.672  1.00  0.00           H  
ATOM   2730  CD2 LEU B 168     -15.550   9.444 -14.528  1.00  0.00           C  
ATOM   2731 HD21 LEU B 168     -16.615   9.557 -14.725  1.00  0.00           H  
ATOM   2732 HD22 LEU B 168     -14.977   9.834 -15.370  1.00  0.00           H  
ATOM   2733 HD23 LEU B 168     -15.332   8.382 -14.408  1.00  0.00           H  
ATOM   2734  C   LEU B 168     -11.834   9.626 -11.278  1.00  0.00           C  
ATOM   2735  O   LEU B 168     -11.026  10.551 -11.157  1.00  0.00           O  
ATOM   2736  N   TYR B 169     -11.471   8.342 -11.312  1.00  0.00           N  
ATOM   2737  H   TYR B 169     -12.186   7.636 -11.461  1.00  0.00           H  
ATOM   2738  CA  TYR B 169     -10.079   7.890 -11.254  1.00  0.00           C  
ATOM   2739  HA  TYR B 169      -9.471   8.665 -11.714  1.00  0.00           H  
ATOM   2740  CB  TYR B 169      -9.601   7.741  -9.799  1.00  0.00           C  
ATOM   2741  HB2 TYR B 169      -8.521   7.590  -9.819  1.00  0.00           H  
ATOM   2742  HB3 TYR B 169      -9.778   8.687  -9.287  1.00  0.00           H  
ATOM   2743  CG  TYR B 169     -10.227   6.639  -8.956  1.00  0.00           C  
ATOM   2744  CD1 TYR B 169     -11.554   6.763  -8.508  1.00  0.00           C  
ATOM   2745  HD1 TYR B 169     -12.151   7.614  -8.804  1.00  0.00           H  
ATOM   2746  CE1 TYR B 169     -12.094   5.810  -7.624  1.00  0.00           C  
ATOM   2747  HE1 TYR B 169     -13.108   5.905  -7.271  1.00  0.00           H  
ATOM   2748  CZ  TYR B 169     -11.312   4.723  -7.190  1.00  0.00           C  
ATOM   2749  OH  TYR B 169     -11.820   3.833  -6.300  1.00  0.00           O  
ATOM   2750  HH  TYR B 169     -11.140   3.216  -5.989  1.00  0.00           H  
ATOM   2751  CE2 TYR B 169      -9.986   4.584  -7.650  1.00  0.00           C  
ATOM   2752  HE2 TYR B 169      -9.398   3.741  -7.321  1.00  0.00           H  
ATOM   2753  CD2 TYR B 169      -9.446   5.544  -8.526  1.00  0.00           C  
ATOM   2754  HD2 TYR B 169      -8.423   5.451  -8.852  1.00  0.00           H  
ATOM   2755  C   TYR B 169      -9.876   6.611 -12.071  1.00  0.00           C  
ATOM   2756  O   TYR B 169     -10.743   5.738 -12.080  1.00  0.00           O  
ATOM   2757  N   GLN B 170      -8.740   6.503 -12.765  1.00  0.00           N  
ATOM   2758  H   GLN B 170      -8.075   7.268 -12.720  1.00  0.00           H  
ATOM   2759  CA  GLN B 170      -8.486   5.431 -13.737  1.00  0.00           C  
ATOM   2760  HA  GLN B 170      -9.083   4.558 -13.467  1.00  0.00           H  
ATOM   2761  CB  GLN B 170      -8.943   5.905 -15.129  1.00  0.00           C  
ATOM   2762  HB2 GLN B 170      -9.975   6.252 -15.061  1.00  0.00           H  
ATOM   2763  HB3 GLN B 170      -8.317   6.732 -15.464  1.00  0.00           H  
ATOM   2764  CG  GLN B 170      -8.873   4.764 -16.147  1.00  0.00           C  
ATOM   2765  HG2 GLN B 170      -7.838   4.460 -16.301  1.00  0.00           H  
ATOM   2766  HG3 GLN B 170      -9.418   3.923 -15.728  1.00  0.00           H  
ATOM   2767  CD  GLN B 170      -9.491   5.078 -17.507  1.00  0.00           C  
ATOM   2768  OE1 GLN B 170      -9.847   6.199 -17.834  1.00  0.00           O  
ATOM   2769  NE2 GLN B 170      -9.644   4.084 -18.350  1.00  0.00           N  
ATOM   2770 HE21 GLN B 170     -10.046   4.289 -19.243  1.00  0.00           H  
ATOM   2771 HE22 GLN B 170      -9.322   3.157 -18.075  1.00  0.00           H  
ATOM   2772  C   GLN B 170      -7.010   5.006 -13.728  1.00  0.00           C  
ATOM   2773  O   GLN B 170      -6.128   5.863 -13.774  1.00  0.00           O  
ATOM   2774  N   LEU B 171      -6.739   3.699 -13.620  1.00  0.00           N  
ATOM   2775  H   LEU B 171      -7.508   3.047 -13.693  1.00  0.00           H  
ATOM   2776  CA  LEU B 171      -5.384   3.134 -13.501  1.00  0.00           C  
ATOM   2777  HA  LEU B 171      -4.785   3.821 -12.901  1.00  0.00           H  
ATOM   2778  CB  LEU B 171      -5.476   1.797 -12.729  1.00  0.00           C  
ATOM   2779  HB2 LEU B 171      -5.905   1.985 -11.747  1.00  0.00           H  
ATOM   2780  HB3 LEU B 171      -6.170   1.153 -13.261  1.00  0.00           H  
ATOM   2781  CG  LEU B 171      -4.155   1.021 -12.545  1.00  0.00           C  
ATOM   2782  HG  LEU B 171      -3.631   0.971 -13.494  1.00  0.00           H  
ATOM   2783  CD1 LEU B 171      -3.233   1.665 -11.509  1.00  0.00           C  
ATOM   2784 HD11 LEU B 171      -3.040   2.702 -11.768  1.00  0.00           H  
ATOM   2785 HD12 LEU B 171      -3.689   1.625 -10.522  1.00  0.00           H  
ATOM   2786 HD13 LEU B 171      -2.284   1.125 -11.476  1.00  0.00           H  
ATOM   2787  CD2 LEU B 171      -4.436  -0.410 -12.080  1.00  0.00           C  
ATOM   2788 HD21 LEU B 171      -3.496  -0.942 -11.927  1.00  0.00           H  
ATOM   2789 HD22 LEU B 171      -4.998  -0.397 -11.147  1.00  0.00           H  
ATOM   2790 HD23 LEU B 171      -5.014  -0.934 -12.844  1.00  0.00           H  
ATOM   2791  C   LEU B 171      -4.697   2.999 -14.879  1.00  0.00           C  
ATOM   2792  O   LEU B 171      -5.269   2.475 -15.831  1.00  0.00           O  
ATOM   2793  N   VAL B 172      -3.434   3.432 -14.970  1.00  0.00           N  
ATOM   2794  H   VAL B 172      -3.050   3.911 -14.161  1.00  0.00           H  
ATOM   2795  CA  VAL B 172      -2.634   3.431 -16.215  1.00  0.00           C  
ATOM   2796  HA  VAL B 172      -3.272   3.788 -17.027  1.00  0.00           H  
ATOM   2797  CB  VAL B 172      -1.456   4.422 -16.077  1.00  0.00           C  
ATOM   2798  HB  VAL B 172      -0.915   4.197 -15.158  1.00  0.00           H  
ATOM   2799  CG1 VAL B 172      -0.449   4.374 -17.235  1.00  0.00           C  
ATOM   2800 HG11 VAL B 172       0.053   3.407 -17.262  1.00  0.00           H  
ATOM   2801 HG12 VAL B 172      -0.964   4.539 -18.181  1.00  0.00           H  
ATOM   2802 HG13 VAL B 172       0.311   5.144 -17.101  1.00  0.00           H  
ATOM   2803  CG2 VAL B 172      -1.976   5.867 -16.005  1.00  0.00           C  
ATOM   2804 HG21 VAL B 172      -2.667   5.984 -15.172  1.00  0.00           H  
ATOM   2805 HG22 VAL B 172      -1.142   6.553 -15.861  1.00  0.00           H  
ATOM   2806 HG23 VAL B 172      -2.494   6.121 -16.930  1.00  0.00           H  
ATOM   2807  C   VAL B 172      -2.155   2.032 -16.638  1.00  0.00           C  
ATOM   2808  O   VAL B 172      -1.997   1.784 -17.833  1.00  0.00           O  
ATOM   2809  N   PHE B 173      -1.964   1.099 -15.697  1.00  0.00           N  
ATOM   2810  H   PHE B 173      -2.164   1.337 -14.740  1.00  0.00           H  
ATOM   2811  CA  PHE B 173      -1.657  -0.301 -16.015  1.00  0.00           C  
ATOM   2812  HA  PHE B 173      -0.704  -0.335 -16.543  1.00  0.00           H  
ATOM   2813  CB  PHE B 173      -1.505  -1.112 -14.719  1.00  0.00           C  
ATOM   2814  HB2 PHE B 173      -0.598  -0.790 -14.205  1.00  0.00           H  
ATOM   2815  HB3 PHE B 173      -2.346  -0.884 -14.067  1.00  0.00           H  
ATOM   2816  CG  PHE B 173      -1.451  -2.621 -14.901  1.00  0.00           C  
ATOM   2817  CD1 PHE B 173      -0.322  -3.229 -15.484  1.00  0.00           C  
ATOM   2818  HD1 PHE B 173       0.496  -2.618 -15.826  1.00  0.00           H  
ATOM   2819  CE1 PHE B 173      -0.254  -4.629 -15.619  1.00  0.00           C  
ATOM   2820  HE1 PHE B 173       0.620  -5.098 -16.054  1.00  0.00           H  
ATOM   2821  CZ  PHE B 173      -1.325  -5.424 -15.175  1.00  0.00           C  
ATOM   2822  HZ  PHE B 173      -1.283  -6.498 -15.282  1.00  0.00           H  
ATOM   2823  CE2 PHE B 173      -2.465  -4.822 -14.617  1.00  0.00           C  
ATOM   2824  HE2 PHE B 173      -3.296  -5.437 -14.302  1.00  0.00           H  
ATOM   2825  CD2 PHE B 173      -2.532  -3.424 -14.485  1.00  0.00           C  
ATOM   2826  HD2 PHE B 173      -3.423  -2.969 -14.071  1.00  0.00           H  
ATOM   2827  C   PHE B 173      -2.737  -0.895 -16.936  1.00  0.00           C  
ATOM   2828  O   PHE B 173      -3.922  -0.882 -16.604  1.00  0.00           O  
ATOM   2829  N   LEU B 174      -2.320  -1.370 -18.116  1.00  0.00           N  
ATOM   2830  H   LEU B 174      -1.332  -1.301 -18.307  1.00  0.00           H  
ATOM   2831  CA  LEU B 174      -3.171  -1.943 -19.175  1.00  0.00           C  
ATOM   2832  HA  LEU B 174      -2.540  -2.057 -20.055  1.00  0.00           H  
ATOM   2833  CB  LEU B 174      -3.648  -3.360 -18.779  1.00  0.00           C  
ATOM   2834  HB2 LEU B 174      -4.325  -3.272 -17.928  1.00  0.00           H  
ATOM   2835  HB3 LEU B 174      -4.219  -3.782 -19.607  1.00  0.00           H  
ATOM   2836  CG  LEU B 174      -2.531  -4.353 -18.418  1.00  0.00           C  
ATOM   2837  HG  LEU B 174      -1.993  -3.974 -17.555  1.00  0.00           H  
ATOM   2838  CD1 LEU B 174      -3.148  -5.705 -18.056  1.00  0.00           C  
ATOM   2839 HD11 LEU B 174      -2.364  -6.412 -17.786  1.00  0.00           H  
ATOM   2840 HD12 LEU B 174      -3.804  -5.578 -17.194  1.00  0.00           H  
ATOM   2841 HD13 LEU B 174      -3.729  -6.093 -18.891  1.00  0.00           H  
ATOM   2842  CD2 LEU B 174      -1.528  -4.572 -19.554  1.00  0.00           C  
ATOM   2843 HD21 LEU B 174      -1.032  -3.639 -19.811  1.00  0.00           H  
ATOM   2844 HD22 LEU B 174      -0.764  -5.272 -19.226  1.00  0.00           H  
ATOM   2845 HD23 LEU B 174      -2.038  -4.962 -20.435  1.00  0.00           H  
ATOM   2846  C   LEU B 174      -4.330  -1.057 -19.684  1.00  0.00           C  
ATOM   2847  O   LEU B 174      -5.164  -1.558 -20.430  1.00  0.00           O  
ATOM   2848  N   LEU B 175      -4.370   0.240 -19.343  1.00  0.00           N  
ATOM   2849  H   LEU B 175      -3.626   0.589 -18.753  1.00  0.00           H  
ATOM   2850  CA  LEU B 175      -5.521   1.132 -19.586  1.00  0.00           C  
ATOM   2851  HA  LEU B 175      -5.296   2.076 -19.092  1.00  0.00           H  
ATOM   2852  CB  LEU B 175      -5.703   1.433 -21.094  1.00  0.00           C  
ATOM   2853  HB2 LEU B 175      -6.069   0.530 -21.586  1.00  0.00           H  
ATOM   2854  HB3 LEU B 175      -6.485   2.188 -21.201  1.00  0.00           H  
ATOM   2855  CG  LEU B 175      -4.449   1.919 -21.840  1.00  0.00           C  
ATOM   2856  HG  LEU B 175      -3.643   1.193 -21.724  1.00  0.00           H  
ATOM   2857  CD1 LEU B 175      -4.754   2.042 -23.334  1.00  0.00           C  
ATOM   2858 HD11 LEU B 175      -3.868   2.380 -23.868  1.00  0.00           H  
ATOM   2859 HD12 LEU B 175      -5.052   1.068 -23.722  1.00  0.00           H  
ATOM   2860 HD13 LEU B 175      -5.566   2.752 -23.492  1.00  0.00           H  
ATOM   2861  CD2 LEU B 175      -3.969   3.277 -21.324  1.00  0.00           C  
ATOM   2862 HD21 LEU B 175      -4.770   4.011 -21.409  1.00  0.00           H  
ATOM   2863 HD22 LEU B 175      -3.666   3.189 -20.281  1.00  0.00           H  
ATOM   2864 HD23 LEU B 175      -3.110   3.609 -21.904  1.00  0.00           H  
ATOM   2865  C   LEU B 175      -6.814   0.634 -18.902  1.00  0.00           C  
ATOM   2866  O   LEU B 175      -7.897   0.694 -19.482  1.00  0.00           O  
ATOM   2867  N   SER B 176      -6.679   0.136 -17.668  1.00  0.00           N  
ATOM   2868  H   SER B 176      -5.756   0.165 -17.262  1.00  0.00           H  
ATOM   2869  CA  SER B 176      -7.775  -0.384 -16.832  1.00  0.00           C  
ATOM   2870  HA  SER B 176      -8.174  -1.290 -17.295  1.00  0.00           H  
ATOM   2871  CB  SER B 176      -7.240  -0.748 -15.444  1.00  0.00           C  
ATOM   2872  HB2 SER B 176      -6.874   0.162 -14.977  1.00  0.00           H  
ATOM   2873  HB3 SER B 176      -8.055  -1.147 -14.839  1.00  0.00           H  
ATOM   2874  OG  SER B 176      -6.194  -1.707 -15.476  1.00  0.00           O  
ATOM   2875  HG  SER B 176      -5.429  -1.350 -15.966  1.00  0.00           H  
ATOM   2876  C   SER B 176      -8.930   0.624 -16.654  1.00  0.00           C  
ATOM   2877  O   SER B 176      -8.766   1.828 -16.845  1.00  0.00           O  
ATOM   2878  N   GLU B 177     -10.109   0.141 -16.274  1.00  0.00           N  
ATOM   2879  H   GLU B 177     -10.171  -0.862 -16.096  1.00  0.00           H  
ATOM   2880  CA  GLU B 177     -11.380   0.874 -16.227  1.00  0.00           C  
ATOM   2881  HA  GLU B 177     -11.497   1.321 -17.210  1.00  0.00           H  
ATOM   2882  CB  GLU B 177     -12.560  -0.110 -16.061  1.00  0.00           C  
ATOM   2883  HB2 GLU B 177     -13.484   0.465 -16.146  1.00  0.00           H  
ATOM   2884  HB3 GLU B 177     -12.563  -0.820 -16.886  1.00  0.00           H  
ATOM   2885  CG  GLU B 177     -12.622  -0.891 -14.735  1.00  0.00           C  
ATOM   2886  HG2 GLU B 177     -12.474  -0.202 -13.897  1.00  0.00           H  
ATOM   2887  HG3 GLU B 177     -13.637  -1.289 -14.636  1.00  0.00           H  
ATOM   2888  CD  GLU B 177     -11.646  -2.087 -14.622  1.00  0.00           C  
ATOM   2889  OE1 GLU B 177     -10.878  -2.349 -15.572  1.00  0.00           O  
ATOM   2890  OE2 GLU B 177     -11.682  -2.755 -13.570  1.00  0.00           O  
ATOM   2891  C   GLU B 177     -11.439   2.036 -15.211  1.00  0.00           C  
ATOM   2892  O   GLU B 177     -10.740   2.075 -14.194  1.00  0.00           O  
ATOM   2893  N   ALA B 178     -12.287   3.023 -15.522  1.00  0.00           N  
ATOM   2894  H   ALA B 178     -12.866   2.913 -16.335  1.00  0.00           H  
ATOM   2895  CA  ALA B 178     -12.499   4.219 -14.711  1.00  0.00           C  
ATOM   2896  HA  ALA B 178     -11.559   4.474 -14.219  1.00  0.00           H  
ATOM   2897  CB  ALA B 178     -12.876   5.385 -15.635  1.00  0.00           C  
ATOM   2898  HB1 ALA B 178     -12.968   6.300 -15.047  1.00  0.00           H  
ATOM   2899  HB2 ALA B 178     -12.105   5.527 -16.392  1.00  0.00           H  
ATOM   2900  HB3 ALA B 178     -13.828   5.180 -16.125  1.00  0.00           H  
ATOM   2901  C   ALA B 178     -13.569   4.011 -13.622  1.00  0.00           C  
ATOM   2902  O   ALA B 178     -14.687   3.580 -13.904  1.00  0.00           O  
ATOM   2903  N   HIE B 179     -13.248   4.386 -12.385  1.00  0.00           N  
ATOM   2904  H   HIE B 179     -12.317   4.762 -12.242  1.00  0.00           H  
ATOM   2905  CA  HIE B 179     -14.181   4.436 -11.252  1.00  0.00           C  
ATOM   2906  HA  HIE B 179     -15.014   3.756 -11.447  1.00  0.00           H  
ATOM   2907  CB  HIE B 179     -13.460   3.937  -9.991  1.00  0.00           C  
ATOM   2908  HB2 HIE B 179     -12.397   4.177 -10.038  1.00  0.00           H  
ATOM   2909  HB3 HIE B 179     -13.879   4.425  -9.114  1.00  0.00           H  
ATOM   2910  CG  HIE B 179     -13.641   2.459  -9.787  1.00  0.00           C  
ATOM   2911  ND1 HIE B 179     -14.740   1.886  -9.146  1.00  0.00           N  
ATOM   2912  CE1 HIE B 179     -14.582   0.560  -9.278  1.00  0.00           C  
ATOM   2913  HE1 HIE B 179     -15.284  -0.176  -8.907  1.00  0.00           H  
ATOM   2914  NE2 HIE B 179     -13.463   0.281  -9.967  1.00  0.00           N  
ATOM   2915  HE2 HIE B 179     -13.159  -0.640 -10.256  1.00  0.00           H  
ATOM   2916  CD2 HIE B 179     -12.860   1.472 -10.309  1.00  0.00           C  
ATOM   2917  HD2 HIE B 179     -11.989   1.608 -10.934  1.00  0.00           H  
ATOM   2918  C   HIE B 179     -14.793   5.833 -11.060  1.00  0.00           C  
ATOM   2919  O   HIE B 179     -14.377   6.809 -11.684  1.00  0.00           O  
ATOM   2920  N   THR B 180     -15.793   5.949 -10.181  1.00  0.00           N  
ATOM   2921  H   THR B 180     -16.086   5.116  -9.685  1.00  0.00           H  
ATOM   2922  CA  THR B 180     -16.417   7.229  -9.793  1.00  0.00           C  
ATOM   2923  HA  THR B 180     -15.716   8.045  -9.967  1.00  0.00           H  
ATOM   2924  CB  THR B 180     -17.677   7.507 -10.629  1.00  0.00           C  
ATOM   2925  HB  THR B 180     -18.338   6.640 -10.580  1.00  0.00           H  
ATOM   2926  CG2 THR B 180     -18.453   8.752 -10.188  1.00  0.00           C  
ATOM   2927 HG21 THR B 180     -18.899   8.592  -9.206  1.00  0.00           H  
ATOM   2928 HG22 THR B 180     -17.779   9.609 -10.151  1.00  0.00           H  
ATOM   2929 HG23 THR B 180     -19.249   8.947 -10.906  1.00  0.00           H  
ATOM   2930  OG1 THR B 180     -17.325   7.738 -11.970  1.00  0.00           O  
ATOM   2931  HG1 THR B 180     -16.569   7.173 -12.179  1.00  0.00           H  
ATOM   2932  C   THR B 180     -16.779   7.225  -8.312  1.00  0.00           C  
ATOM   2933  O   THR B 180     -17.608   6.424  -7.884  1.00  0.00           O  
ATOM   2934  N   CYS B 181     -16.201   8.154  -7.551  1.00  0.00           N  
ATOM   2935  H   CYS B 181     -15.575   8.819  -7.999  1.00  0.00           H  
ATOM   2936  CA  CYS B 181     -16.570   8.421  -6.162  1.00  0.00           C  
ATOM   2937  HA  CYS B 181     -17.220   7.617  -5.807  1.00  0.00           H  
ATOM   2938  CB  CYS B 181     -15.315   8.410  -5.275  1.00  0.00           C  
ATOM   2939  HB2 CYS B 181     -14.556   9.085  -5.677  1.00  0.00           H  
ATOM   2940  HB3 CYS B 181     -15.582   8.738  -4.269  1.00  0.00           H  
ATOM   2941  SG  CYS B 181     -14.646   6.726  -5.146  1.00  0.00           S  
ATOM   2942  HG  CYS B 181     -13.988   6.921  -3.988  1.00  0.00           H  
ATOM   2943  C   CYS B 181     -17.369   9.732  -6.032  1.00  0.00           C  
ATOM   2944  O   CYS B 181     -17.318  10.618  -6.895  1.00  0.00           O  
ATOM   2945  N   ILE B 182     -18.107   9.844  -4.925  1.00  0.00           N  
ATOM   2946  H   ILE B 182     -18.047   9.107  -4.237  1.00  0.00           H  
ATOM   2947  CA  ILE B 182     -18.883  11.032  -4.551  1.00  0.00           C  
ATOM   2948  HA  ILE B 182     -18.967  11.675  -5.420  1.00  0.00           H  
ATOM   2949  CB  ILE B 182     -20.335  10.640  -4.183  1.00  0.00           C  
ATOM   2950  HB  ILE B 182     -20.305   9.890  -3.390  1.00  0.00           H  
ATOM   2951  CG2 ILE B 182     -21.119  11.859  -3.668  1.00  0.00           C  
ATOM   2952 HG21 ILE B 182     -22.146  11.587  -3.425  1.00  0.00           H  
ATOM   2953 HG22 ILE B 182     -20.666  12.241  -2.753  1.00  0.00           H  
ATOM   2954 HG23 ILE B 182     -21.131  12.649  -4.421  1.00  0.00           H  
ATOM   2955  CG1 ILE B 182     -21.045  10.034  -5.421  1.00  0.00           C  
ATOM   2956 HG12 ILE B 182     -21.151  10.804  -6.188  1.00  0.00           H  
ATOM   2957 HG13 ILE B 182     -20.432   9.234  -5.836  1.00  0.00           H  
ATOM   2958  CD1 ILE B 182     -22.425   9.426  -5.140  1.00  0.00           C  
ATOM   2959 HD11 ILE B 182     -22.353   8.700  -4.329  1.00  0.00           H  
ATOM   2960 HD12 ILE B 182     -23.143  10.202  -4.875  1.00  0.00           H  
ATOM   2961 HD13 ILE B 182     -22.782   8.919  -6.037  1.00  0.00           H  
ATOM   2962  C   ILE B 182     -18.128  11.773  -3.423  1.00  0.00           C  
ATOM   2963  O   ILE B 182     -17.688  11.117  -2.475  1.00  0.00           O  
ATOM   2964  N   PRO B 183     -17.902  13.098  -3.517  1.00  0.00           N  
ATOM   2965  CD  PRO B 183     -18.043  13.932  -4.695  1.00  0.00           C  
ATOM   2966  HD2 PRO B 183     -18.960  14.519  -4.618  1.00  0.00           H  
ATOM   2967  HD3 PRO B 183     -18.017  13.366  -5.618  1.00  0.00           H  
ATOM   2968  CG  PRO B 183     -16.827  14.837  -4.652  1.00  0.00           C  
ATOM   2969  HG2 PRO B 183     -16.965  15.732  -5.254  1.00  0.00           H  
ATOM   2970  HG3 PRO B 183     -15.951  14.277  -4.976  1.00  0.00           H  
ATOM   2971  CB  PRO B 183     -16.737  15.153  -3.162  1.00  0.00           C  
ATOM   2972  HB2 PRO B 183     -17.388  16.004  -2.956  1.00  0.00           H  
ATOM   2973  HB3 PRO B 183     -15.714  15.374  -2.857  1.00  0.00           H  
ATOM   2974  CA  PRO B 183     -17.281  13.899  -2.459  1.00  0.00           C  
ATOM   2975  HA  PRO B 183     -16.463  13.343  -2.003  1.00  0.00           H  
ATOM   2976  C   PRO B 183     -18.279  14.313  -1.373  1.00  0.00           C  
ATOM   2977  O   PRO B 183     -19.482  14.331  -1.615  1.00  0.00           O  
ATOM   2978  N   GLU B 184     -17.788  14.789  -0.234  1.00  0.00           N  
ATOM   2979  H   GLU B 184     -16.784  14.752  -0.078  1.00  0.00           H  
ATOM   2980  CA  GLU B 184     -18.600  15.492   0.759  1.00  0.00           C  
ATOM   2981  HA  GLU B 184     -19.511  15.807   0.255  1.00  0.00           H  
ATOM   2982  CB  GLU B 184     -18.995  14.521   1.892  1.00  0.00           C  
ATOM   2983  HB2 GLU B 184     -19.293  13.575   1.439  1.00  0.00           H  
ATOM   2984  HB3 GLU B 184     -18.120  14.324   2.517  1.00  0.00           H  
ATOM   2985  CG  GLU B 184     -20.163  14.978   2.788  1.00  0.00           C  
ATOM   2986  HG2 GLU B 184     -20.502  14.121   3.375  1.00  0.00           H  
ATOM   2987  HG3 GLU B 184     -19.793  15.720   3.500  1.00  0.00           H  
ATOM   2988  CD  GLU B 184     -21.338  15.576   1.988  1.00  0.00           C  
ATOM   2989  OE1 GLU B 184     -21.240  16.758   1.584  1.00  0.00           O  
ATOM   2990  OE2 GLU B 184     -22.317  14.851   1.715  1.00  0.00           O  
ATOM   2991  C   GLU B 184     -17.915  16.783   1.244  1.00  0.00           C  
ATOM   2992  O   GLU B 184     -16.751  17.043   0.939  1.00  0.00           O  
ATOM   2993  N   ASN B 185     -18.649  17.639   1.946  1.00  0.00           N  
ATOM   2994  H   ASN B 185     -19.627  17.395   2.097  1.00  0.00           H  
ATOM   2995  CA  ASN B 185     -18.200  18.937   2.425  1.00  0.00           C  
ATOM   2996  HA  ASN B 185     -17.759  19.478   1.586  1.00  0.00           H  
ATOM   2997  CB  ASN B 185     -19.456  19.685   2.893  1.00  0.00           C  
ATOM   2998  HB2 ASN B 185     -20.253  19.568   2.159  1.00  0.00           H  
ATOM   2999  HB3 ASN B 185     -19.806  19.272   3.839  1.00  0.00           H  
ATOM   3000  CG  ASN B 185     -19.165  21.154   3.078  1.00  0.00           C  
ATOM   3001  OD1 ASN B 185     -18.604  21.588   4.071  1.00  0.00           O  
ATOM   3002  ND2 ASN B 185     -19.516  21.965   2.109  1.00  0.00           N  
ATOM   3003 HD21 ASN B 185     -19.189  22.920   2.188  1.00  0.00           H  
ATOM   3004 HD22 ASN B 185     -20.008  21.624   1.301  1.00  0.00           H  
ATOM   3005  C   ASN B 185     -17.138  18.823   3.539  1.00  0.00           C  
ATOM   3006  O   ASN B 185     -17.437  18.386   4.649  1.00  0.00           O  
ATOM   3007  N   ASN B 186     -15.912  19.289   3.277  1.00  0.00           N  
ATOM   3008  H   ASN B 186     -15.766  19.737   2.382  1.00  0.00           H  
ATOM   3009  CA  ASN B 186     -14.834  19.366   4.273  1.00  0.00           C  
ATOM   3010  HA  ASN B 186     -15.052  18.612   5.034  1.00  0.00           H  
ATOM   3011  CB  ASN B 186     -13.477  18.996   3.642  1.00  0.00           C  
ATOM   3012  HB2 ASN B 186     -13.609  18.171   2.951  1.00  0.00           H  
ATOM   3013  HB3 ASN B 186     -13.066  19.845   3.101  1.00  0.00           H  
ATOM   3014  CG  ASN B 186     -12.471  18.565   4.705  1.00  0.00           C  
ATOM   3015  OD1 ASN B 186     -12.817  18.108   5.783  1.00  0.00           O  
ATOM   3016  ND2 ASN B 186     -11.189  18.681   4.464  1.00  0.00           N  
ATOM   3017 HD21 ASN B 186     -10.567  18.445   5.209  1.00  0.00           H  
ATOM   3018 HD22 ASN B 186     -10.815  19.094   3.604  1.00  0.00           H  
ATOM   3019  C   ASN B 186     -14.816  20.718   5.019  1.00  0.00           C  
ATOM   3020  O   ASN B 186     -13.781  21.375   5.127  1.00  0.00           O  
ATOM   3021  N   GLY B 187     -15.986  21.164   5.481  1.00  0.00           N  
ATOM   3022  H   GLY B 187     -16.805  20.599   5.283  1.00  0.00           H  
ATOM   3023  CA  GLY B 187     -16.185  22.437   6.174  1.00  0.00           C  
ATOM   3024  HA2 GLY B 187     -17.078  22.360   6.794  1.00  0.00           H  
ATOM   3025  HA3 GLY B 187     -15.337  22.628   6.832  1.00  0.00           H  
ATOM   3026  C   GLY B 187     -16.333  23.635   5.228  1.00  0.00           C  
ATOM   3027  O   GLY B 187     -15.361  24.162   4.686  1.00  0.00           O  
ATOM   3028  N   GLY B 188     -17.564  24.124   5.065  1.00  0.00           N  
ATOM   3029  H   GLY B 188     -18.336  23.545   5.369  1.00  0.00           H  
ATOM   3030  CA  GLY B 188     -17.856  25.330   4.291  1.00  0.00           C  
ATOM   3031  HA2 GLY B 188     -18.912  25.579   4.392  1.00  0.00           H  
ATOM   3032  HA3 GLY B 188     -17.267  26.162   4.679  1.00  0.00           H  
ATOM   3033  C   GLY B 188     -17.549  25.140   2.806  1.00  0.00           C  
ATOM   3034  O   GLY B 188     -18.321  24.505   2.095  1.00  0.00           O  
ATOM   3035  N   ALA B 189     -16.448  25.724   2.330  1.00  0.00           N  
ATOM   3036  H   ALA B 189     -15.842  26.179   2.995  1.00  0.00           H  
ATOM   3037  CA  ALA B 189     -15.982  25.602   0.943  1.00  0.00           C  
ATOM   3038  HA  ALA B 189     -16.833  25.348   0.309  1.00  0.00           H  
ATOM   3039  CB  ALA B 189     -15.472  26.975   0.492  1.00  0.00           C  
ATOM   3040  HB1 ALA B 189     -16.230  27.738   0.678  1.00  0.00           H  
ATOM   3041  HB2 ALA B 189     -14.555  27.230   1.024  1.00  0.00           H  
ATOM   3042  HB3 ALA B 189     -15.266  26.945  -0.577  1.00  0.00           H  
ATOM   3043  C   ALA B 189     -14.940  24.482   0.713  1.00  0.00           C  
ATOM   3044  O   ALA B 189     -14.526  24.269  -0.428  1.00  0.00           O  
ATOM   3045  N   GLY B 190     -14.491  23.785   1.765  1.00  0.00           N  
ATOM   3046  H   GLY B 190     -14.874  23.980   2.683  1.00  0.00           H  
ATOM   3047  CA  GLY B 190     -13.671  22.575   1.639  1.00  0.00           C  
ATOM   3048  HA2 GLY B 190     -12.842  22.758   0.959  1.00  0.00           H  
ATOM   3049  HA3 GLY B 190     -13.264  22.307   2.614  1.00  0.00           H  
ATOM   3050  C   GLY B 190     -14.479  21.387   1.111  1.00  0.00           C  
ATOM   3051  O   GLY B 190     -15.699  21.335   1.270  1.00  0.00           O  
ATOM   3052  N   CYS B 191     -13.819  20.416   0.485  1.00  0.00           N  
ATOM   3053  H   CYS B 191     -12.822  20.526   0.310  1.00  0.00           H  
ATOM   3054  CA  CYS B 191     -14.459  19.240  -0.100  1.00  0.00           C  
ATOM   3055  HA  CYS B 191     -15.343  18.983   0.481  1.00  0.00           H  
ATOM   3056  CB  CYS B 191     -14.900  19.622  -1.514  1.00  0.00           C  
ATOM   3057  HB2 CYS B 191     -15.494  20.536  -1.474  1.00  0.00           H  
ATOM   3058  HB3 CYS B 191     -14.017  19.790  -2.131  1.00  0.00           H  
ATOM   3059  SG  CYS B 191     -15.907  18.296  -2.211  1.00  0.00           S  
ATOM   3060  HG  CYS B 191     -16.850  18.311  -1.255  1.00  0.00           H  
ATOM   3061  C   CYS B 191     -13.504  18.036  -0.077  1.00  0.00           C  
ATOM   3062  O   CYS B 191     -12.321  18.203  -0.361  1.00  0.00           O  
ATOM   3063  N   VAL B 192     -13.986  16.844   0.280  1.00  0.00           N  
ATOM   3064  H   VAL B 192     -14.981  16.763   0.472  1.00  0.00           H  
ATOM   3065  CA  VAL B 192     -13.167  15.647   0.532  1.00  0.00           C  
ATOM   3066  HA  VAL B 192     -12.197  15.790   0.060  1.00  0.00           H  
ATOM   3067  CB  VAL B 192     -12.913  15.483   2.047  1.00  0.00           C  
ATOM   3068  HB  VAL B 192     -12.414  16.386   2.395  1.00  0.00           H  
ATOM   3069  CG1 VAL B 192     -14.201  15.298   2.866  1.00  0.00           C  
ATOM   3070 HG11 VAL B 192     -14.684  14.355   2.607  1.00  0.00           H  
ATOM   3071 HG12 VAL B 192     -13.964  15.299   3.930  1.00  0.00           H  
ATOM   3072 HG13 VAL B 192     -14.899  16.113   2.673  1.00  0.00           H  
ATOM   3073  CG2 VAL B 192     -11.980  14.312   2.377  1.00  0.00           C  
ATOM   3074 HG21 VAL B 192     -11.750  14.324   3.443  1.00  0.00           H  
ATOM   3075 HG22 VAL B 192     -12.448  13.361   2.123  1.00  0.00           H  
ATOM   3076 HG23 VAL B 192     -11.048  14.421   1.824  1.00  0.00           H  
ATOM   3077  C   VAL B 192     -13.795  14.403  -0.097  1.00  0.00           C  
ATOM   3078  O   VAL B 192     -15.014  14.242  -0.091  1.00  0.00           O  
ATOM   3079  N   CYS B 193     -12.973  13.506  -0.645  1.00  0.00           N  
ATOM   3080  H   CYS B 193     -11.974  13.696  -0.634  1.00  0.00           H  
ATOM   3081  CA  CYS B 193     -13.438  12.302  -1.327  1.00  0.00           C  
ATOM   3082  HA  CYS B 193     -14.388  12.002  -0.878  1.00  0.00           H  
ATOM   3083  CB  CYS B 193     -13.703  12.660  -2.795  1.00  0.00           C  
ATOM   3084  HB2 CYS B 193     -14.292  13.575  -2.844  1.00  0.00           H  
ATOM   3085  HB3 CYS B 193     -12.751  12.832  -3.299  1.00  0.00           H  
ATOM   3086  SG  CYS B 193     -14.606  11.325  -3.626  1.00  0.00           S  
ATOM   3087  HG  CYS B 193     -15.740  11.372  -2.900  1.00  0.00           H  
ATOM   3088  C   CYS B 193     -12.455  11.131  -1.163  1.00  0.00           C  
ATOM   3089  O   CYS B 193     -11.243  11.272  -1.346  1.00  0.00           O  
ATOM   3090  N   HIE B 194     -12.993   9.965  -0.808  1.00  0.00           N  
ATOM   3091  H   HIE B 194     -13.989   9.924  -0.655  1.00  0.00           H  
ATOM   3092  CA  HIE B 194     -12.233   8.741  -0.570  1.00  0.00           C  
ATOM   3093  HA  HIE B 194     -11.201   9.011  -0.344  1.00  0.00           H  
ATOM   3094  CB  HIE B 194     -12.804   8.035   0.668  1.00  0.00           C  
ATOM   3095  HB2 HIE B 194     -13.833   7.738   0.464  1.00  0.00           H  
ATOM   3096  HB3 HIE B 194     -12.233   7.132   0.871  1.00  0.00           H  
ATOM   3097  CG  HIE B 194     -12.794   8.918   1.898  1.00  0.00           C  
ATOM   3098  ND1 HIE B 194     -13.897   9.611   2.395  1.00  0.00           N  
ATOM   3099  CE1 HIE B 194     -13.442  10.377   3.397  1.00  0.00           C  
ATOM   3100  HE1 HIE B 194     -14.059  11.048   3.984  1.00  0.00           H  
ATOM   3101  NE2 HIE B 194     -12.119  10.208   3.549  1.00  0.00           N  
ATOM   3102  HE2 HIE B 194     -11.541  10.710   4.210  1.00  0.00           H  
ATOM   3103  CD2 HIE B 194     -11.689   9.296   2.606  1.00  0.00           C  
ATOM   3104  HD2 HIE B 194     -10.671   8.984   2.424  1.00  0.00           H  
ATOM   3105  C   HIE B 194     -12.215   7.851  -1.818  1.00  0.00           C  
ATOM   3106  O   HIE B 194     -13.256   7.543  -2.396  1.00  0.00           O  
ATOM   3107  N   LEU B 195     -11.015   7.438  -2.220  1.00  0.00           N  
ATOM   3108  H   LEU B 195     -10.211   7.730  -1.675  1.00  0.00           H  
ATOM   3109  CA  LEU B 195     -10.731   6.676  -3.433  1.00  0.00           C  
ATOM   3110  HA  LEU B 195     -11.614   6.628  -4.072  1.00  0.00           H  
ATOM   3111  CB  LEU B 195      -9.599   7.383  -4.200  1.00  0.00           C  
ATOM   3112  HB2 LEU B 195      -8.732   7.431  -3.539  1.00  0.00           H  
ATOM   3113  HB3 LEU B 195      -9.315   6.762  -5.051  1.00  0.00           H  
ATOM   3114  CG  LEU B 195      -9.931   8.810  -4.688  1.00  0.00           C  
ATOM   3115  HG  LEU B 195     -10.750   9.240  -4.111  1.00  0.00           H  
ATOM   3116  CD1 LEU B 195      -8.716   9.720  -4.539  1.00  0.00           C  
ATOM   3117 HD11 LEU B 195      -7.864   9.302  -5.073  1.00  0.00           H  
ATOM   3118 HD12 LEU B 195      -8.944  10.707  -4.937  1.00  0.00           H  
ATOM   3119 HD13 LEU B 195      -8.469   9.819  -3.482  1.00  0.00           H  
ATOM   3120  CD2 LEU B 195     -10.328   8.781  -6.160  1.00  0.00           C  
ATOM   3121 HD21 LEU B 195     -10.501   9.791  -6.522  1.00  0.00           H  
ATOM   3122 HD22 LEU B 195     -11.252   8.216  -6.260  1.00  0.00           H  
ATOM   3123 HD23 LEU B 195      -9.542   8.321  -6.755  1.00  0.00           H  
ATOM   3124  C   LEU B 195     -10.317   5.256  -3.038  1.00  0.00           C  
ATOM   3125  O   LEU B 195      -9.214   5.053  -2.526  1.00  0.00           O  
ATOM   3126  N   LEU B 196     -11.191   4.275  -3.261  1.00  0.00           N  
ATOM   3127  H   LEU B 196     -12.064   4.494  -3.718  1.00  0.00           H  
ATOM   3128  CA  LEU B 196     -10.920   2.874  -2.943  1.00  0.00           C  
ATOM   3129  HA  LEU B 196     -10.641   2.794  -1.893  1.00  0.00           H  
ATOM   3130  CB  LEU B 196     -12.189   2.034  -3.180  1.00  0.00           C  
ATOM   3131  HB2 LEU B 196     -12.507   2.183  -4.213  1.00  0.00           H  
ATOM   3132  HB3 LEU B 196     -11.949   0.974  -3.065  1.00  0.00           H  
ATOM   3133  CG  LEU B 196     -13.358   2.386  -2.243  1.00  0.00           C  
ATOM   3134  HG  LEU B 196     -13.433   3.467  -2.129  1.00  0.00           H  
ATOM   3135  CD1 LEU B 196     -14.672   1.891  -2.846  1.00  0.00           C  
ATOM   3136 HD11 LEU B 196     -14.637   0.811  -2.989  1.00  0.00           H  
ATOM   3137 HD12 LEU B 196     -14.841   2.377  -3.807  1.00  0.00           H  
ATOM   3138 HD13 LEU B 196     -15.496   2.144  -2.181  1.00  0.00           H  
ATOM   3139  CD2 LEU B 196     -13.181   1.755  -0.862  1.00  0.00           C  
ATOM   3140 HD21 LEU B 196     -14.004   2.057  -0.215  1.00  0.00           H  
ATOM   3141 HD22 LEU B 196     -12.245   2.088  -0.416  1.00  0.00           H  
ATOM   3142 HD23 LEU B 196     -13.171   0.668  -0.942  1.00  0.00           H  
ATOM   3143  C   LEU B 196      -9.756   2.348  -3.795  1.00  0.00           C  
ATOM   3144  O   LEU B 196      -9.836   2.351  -5.027  1.00  0.00           O  
ATOM   3145  N   MET B 197      -8.680   1.909  -3.140  1.00  0.00           N  
ATOM   3146  H   MET B 197      -8.708   1.945  -2.125  1.00  0.00           H  
ATOM   3147  CA  MET B 197      -7.563   1.182  -3.750  1.00  0.00           C  
ATOM   3148  HA  MET B 197      -7.985   0.408  -4.393  1.00  0.00           H  
ATOM   3149  CB  MET B 197      -6.720   2.103  -4.650  1.00  0.00           C  
ATOM   3150  HB2 MET B 197      -5.870   1.535  -5.025  1.00  0.00           H  
ATOM   3151  HB3 MET B 197      -7.321   2.378  -5.516  1.00  0.00           H  
ATOM   3152  CG  MET B 197      -6.210   3.388  -3.987  1.00  0.00           C  
ATOM   3153  HG2 MET B 197      -7.054   3.955  -3.594  1.00  0.00           H  
ATOM   3154  HG3 MET B 197      -5.558   3.124  -3.156  1.00  0.00           H  
ATOM   3155  SD  MET B 197      -5.270   4.453  -5.111  1.00  0.00           S  
ATOM   3156  CE  MET B 197      -6.607   5.174  -6.101  1.00  0.00           C  
ATOM   3157  HE1 MET B 197      -7.173   4.384  -6.593  1.00  0.00           H  
ATOM   3158  HE2 MET B 197      -7.270   5.748  -5.456  1.00  0.00           H  
ATOM   3159  HE3 MET B 197      -6.182   5.832  -6.860  1.00  0.00           H  
ATOM   3160  C   MET B 197      -6.715   0.470  -2.681  1.00  0.00           C  
ATOM   3161  O   MET B 197      -5.971   1.077  -1.912  1.00  0.00           O  
ATOM   3162  N   ASP B 198      -6.852  -0.851  -2.654  1.00  0.00           N  
ATOM   3163  H   ASP B 198      -7.493  -1.285  -3.316  1.00  0.00           H  
ATOM   3164  CA  ASP B 198      -6.230  -1.797  -1.721  1.00  0.00           C  
ATOM   3165  HA  ASP B 198      -5.837  -1.261  -0.857  1.00  0.00           H  
ATOM   3166  CB  ASP B 198      -7.305  -2.797  -1.242  1.00  0.00           C  
ATOM   3167  HB2 ASP B 198      -6.814  -3.594  -0.679  1.00  0.00           H  
ATOM   3168  HB3 ASP B 198      -7.971  -2.283  -0.552  1.00  0.00           H  
ATOM   3169  CG  ASP B 198      -8.184  -3.424  -2.336  1.00  0.00           C  
ATOM   3170  OD1 ASP B 198      -7.999  -3.118  -3.541  1.00  0.00           O  
ATOM   3171  OD2 ASP B 198      -9.023  -4.280  -1.970  1.00  0.00           O  
ATOM   3172  C   ASP B 198      -5.052  -2.548  -2.363  1.00  0.00           C  
ATOM   3173  O   ASP B 198      -3.992  -2.698  -1.751  1.00  0.00           O  
ATOM   3174  N   ASP B 199      -5.200  -2.949  -3.632  1.00  0.00           N  
ATOM   3175  H   ASP B 199      -6.154  -2.919  -3.988  1.00  0.00           H  
ATOM   3176  CA  ASP B 199      -4.191  -3.624  -4.460  1.00  0.00           C  
ATOM   3177  HA  ASP B 199      -3.711  -4.357  -3.827  1.00  0.00           H  
ATOM   3178  CB  ASP B 199      -4.865  -4.408  -5.601  1.00  0.00           C  
ATOM   3179  HB2 ASP B 199      -5.643  -3.790  -6.055  1.00  0.00           H  
ATOM   3180  HB3 ASP B 199      -4.138  -4.646  -6.377  1.00  0.00           H  
ATOM   3181  CG  ASP B 199      -5.448  -5.733  -5.110  1.00  0.00           C  
ATOM   3182  OD1 ASP B 199      -5.229  -6.122  -3.938  1.00  0.00           O  
ATOM   3183  OD2 ASP B 199      -6.091  -6.443  -5.907  1.00  0.00           O  
ATOM   3184  C   ASP B 199      -3.032  -2.735  -4.932  1.00  0.00           C  
ATOM   3185  O   ASP B 199      -2.327  -3.090  -5.872  1.00  0.00           O  
ATOM   3186  N   VAL B 200      -2.808  -1.592  -4.279  1.00  0.00           N  
ATOM   3187  H   VAL B 200      -3.369  -1.384  -3.465  1.00  0.00           H  
ATOM   3188  CA  VAL B 200      -1.765  -0.643  -4.677  1.00  0.00           C  
ATOM   3189  HA  VAL B 200      -1.980  -0.394  -5.707  1.00  0.00           H  
ATOM   3190  CB  VAL B 200      -1.818   0.671  -3.885  1.00  0.00           C  
ATOM   3191  HB  VAL B 200      -1.003   1.307  -4.229  1.00  0.00           H  
ATOM   3192  CG1 VAL B 200      -3.125   1.422  -4.159  1.00  0.00           C  
ATOM   3193 HG11 VAL B 200      -3.259   1.551  -5.234  1.00  0.00           H  
ATOM   3194 HG12 VAL B 200      -3.967   0.865  -3.751  1.00  0.00           H  
ATOM   3195 HG13 VAL B 200      -3.090   2.405  -3.687  1.00  0.00           H  
ATOM   3196  CG2 VAL B 200      -1.673   0.483  -2.374  1.00  0.00           C  
ATOM   3197 HG21 VAL B 200      -1.710   1.464  -1.908  1.00  0.00           H  
ATOM   3198 HG22 VAL B 200      -2.481  -0.133  -1.979  1.00  0.00           H  
ATOM   3199 HG23 VAL B 200      -0.712   0.020  -2.146  1.00  0.00           H  
ATOM   3200  C   VAL B 200      -0.356  -1.243  -4.657  1.00  0.00           C  
ATOM   3201  O   VAL B 200      -0.023  -2.073  -3.801  1.00  0.00           O  
ATOM   3202  N   VAL B 201       0.470  -0.802  -5.604  1.00  0.00           N  
ATOM   3203  H   VAL B 201       0.082  -0.185  -6.315  1.00  0.00           H  
ATOM   3204  CA  VAL B 201       1.888  -1.160  -5.743  1.00  0.00           C  
ATOM   3205  HA  VAL B 201       2.269  -1.489  -4.775  1.00  0.00           H  
ATOM   3206  CB  VAL B 201       2.087  -2.317  -6.743  1.00  0.00           C  
ATOM   3207  HB  VAL B 201       3.145  -2.533  -6.754  1.00  0.00           H  
ATOM   3208  CG1 VAL B 201       1.396  -3.615  -6.329  1.00  0.00           C  
ATOM   3209 HG11 VAL B 201       1.634  -4.398  -7.047  1.00  0.00           H  
ATOM   3210 HG12 VAL B 201       1.768  -3.917  -5.357  1.00  0.00           H  
ATOM   3211 HG13 VAL B 201       0.317  -3.475  -6.295  1.00  0.00           H  
ATOM   3212  CG2 VAL B 201       1.658  -1.984  -8.174  1.00  0.00           C  
ATOM   3213 HG21 VAL B 201       2.160  -1.087  -8.533  1.00  0.00           H  
ATOM   3214 HG22 VAL B 201       1.913  -2.806  -8.838  1.00  0.00           H  
ATOM   3215 HG23 VAL B 201       0.581  -1.827  -8.204  1.00  0.00           H  
ATOM   3216  C   VAL B 201       2.738   0.045  -6.163  1.00  0.00           C  
ATOM   3217  O   VAL B 201       2.224   1.100  -6.542  1.00  0.00           O  
ATOM   3218  N   SER B 202       4.058  -0.125  -6.151  1.00  0.00           N  
ATOM   3219  H   SER B 202       4.411  -1.012  -5.799  1.00  0.00           H  
ATOM   3220  CA  SER B 202       5.044   0.914  -6.462  1.00  0.00           C  
ATOM   3221  HA  SER B 202       4.909   1.731  -5.759  1.00  0.00           H  
ATOM   3222  CB  SER B 202       6.461   0.364  -6.247  1.00  0.00           C  
ATOM   3223  HB2 SER B 202       6.634  -0.485  -6.911  1.00  0.00           H  
ATOM   3224  HB3 SER B 202       7.187   1.144  -6.480  1.00  0.00           H  
ATOM   3225  OG  SER B 202       6.637  -0.046  -4.898  1.00  0.00           O  
ATOM   3226  HG  SER B 202       6.083  -0.838  -4.745  1.00  0.00           H  
ATOM   3227  C   SER B 202       4.879   1.488  -7.876  1.00  0.00           C  
ATOM   3228  O   SER B 202       4.930   2.709  -8.037  1.00  0.00           O  
ATOM   3229  N   ALA B 203       4.600   0.641  -8.874  1.00  0.00           N  
ATOM   3230  H   ALA B 203       4.608  -0.351  -8.662  1.00  0.00           H  
ATOM   3231  CA  ALA B 203       4.379   1.020 -10.275  1.00  0.00           C  
ATOM   3232  HA  ALA B 203       5.209   1.650 -10.595  1.00  0.00           H  
ATOM   3233  CB  ALA B 203       4.418  -0.275 -11.098  1.00  0.00           C  
ATOM   3234  HB1 ALA B 203       3.551  -0.889 -10.850  1.00  0.00           H  
ATOM   3235  HB2 ALA B 203       4.385  -0.040 -12.162  1.00  0.00           H  
ATOM   3236  HB3 ALA B 203       5.330  -0.833 -10.881  1.00  0.00           H  
ATOM   3237  C   ALA B 203       3.077   1.805 -10.581  1.00  0.00           C  
ATOM   3238  O   ALA B 203       2.879   2.221 -11.724  1.00  0.00           O  
ATOM   3239  N   ASP B 204       2.159   1.980  -9.621  1.00  0.00           N  
ATOM   3240  H   ASP B 204       2.365   1.677  -8.675  1.00  0.00           H  
ATOM   3241  CA  ASP B 204       0.815   2.494  -9.920  1.00  0.00           C  
ATOM   3242  HA  ASP B 204       0.451   1.974 -10.807  1.00  0.00           H  
ATOM   3243  CB  ASP B 204      -0.158   2.181  -8.787  1.00  0.00           C  
ATOM   3244  HB2 ASP B 204       0.278   2.481  -7.834  1.00  0.00           H  
ATOM   3245  HB3 ASP B 204      -1.064   2.773  -8.927  1.00  0.00           H  
ATOM   3246  CG  ASP B 204      -0.582   0.726  -8.726  1.00  0.00           C  
ATOM   3247  OD1 ASP B 204      -0.514  -0.018  -9.724  1.00  0.00           O  
ATOM   3248  OD2 ASP B 204      -1.143   0.371  -7.675  1.00  0.00           O  
ATOM   3249  C   ASP B 204       0.728   3.995 -10.208  1.00  0.00           C  
ATOM   3250  O   ASP B 204       1.084   4.836  -9.382  1.00  0.00           O  
ATOM   3251  N   GLN B 205       0.088   4.337 -11.326  1.00  0.00           N  
ATOM   3252  H   GLN B 205      -0.199   3.613 -11.968  1.00  0.00           H  
ATOM   3253  CA  GLN B 205      -0.312   5.704 -11.624  1.00  0.00           C  
ATOM   3254  HA  GLN B 205      -0.216   6.305 -10.718  1.00  0.00           H  
ATOM   3255  CB  GLN B 205       0.647   6.299 -12.662  1.00  0.00           C  
ATOM   3256  HB2 GLN B 205       1.664   6.182 -12.283  1.00  0.00           H  
ATOM   3257  HB3 GLN B 205       0.561   5.756 -13.604  1.00  0.00           H  
ATOM   3258  CG  GLN B 205       0.381   7.792 -12.904  1.00  0.00           C  
ATOM   3259  HG2 GLN B 205      -0.541   7.910 -13.474  1.00  0.00           H  
ATOM   3260  HG3 GLN B 205       0.256   8.295 -11.945  1.00  0.00           H  
ATOM   3261  CD  GLN B 205       1.513   8.490 -13.648  1.00  0.00           C  
ATOM   3262  OE1 GLN B 205       2.540   7.937 -13.997  1.00  0.00           O  
ATOM   3263  NE2 GLN B 205       1.369   9.767 -13.909  1.00  0.00           N  
ATOM   3264 HE21 GLN B 205       2.113  10.197 -14.428  1.00  0.00           H  
ATOM   3265 HE22 GLN B 205       0.552  10.272 -13.587  1.00  0.00           H  
ATOM   3266  C   GLN B 205      -1.784   5.744 -12.032  1.00  0.00           C  
ATOM   3267  O   GLN B 205      -2.254   4.891 -12.784  1.00  0.00           O  
ATOM   3268  N   TYR B 206      -2.500   6.742 -11.525  1.00  0.00           N  
ATOM   3269  H   TYR B 206      -2.035   7.396 -10.903  1.00  0.00           H  
ATOM   3270  CA  TYR B 206      -3.904   7.004 -11.798  1.00  0.00           C  
ATOM   3271  HA  TYR B 206      -4.264   6.279 -12.521  1.00  0.00           H  
ATOM   3272  CB  TYR B 206      -4.726   6.876 -10.506  1.00  0.00           C  
ATOM   3273  HB2 TYR B 206      -4.273   7.508  -9.741  1.00  0.00           H  
ATOM   3274  HB3 TYR B 206      -5.717   7.289 -10.699  1.00  0.00           H  
ATOM   3275  CG  TYR B 206      -4.906   5.480  -9.930  1.00  0.00           C  
ATOM   3276  CD1 TYR B 206      -3.910   4.896  -9.118  1.00  0.00           C  
ATOM   3277  HD1 TYR B 206      -2.971   5.407  -8.962  1.00  0.00           H  
ATOM   3278  CE1 TYR B 206      -4.148   3.654  -8.493  1.00  0.00           C  
ATOM   3279  HE1 TYR B 206      -3.399   3.200  -7.865  1.00  0.00           H  
ATOM   3280  CZ  TYR B 206      -5.381   2.994  -8.668  1.00  0.00           C  
ATOM   3281  OH  TYR B 206      -5.621   1.818  -8.021  1.00  0.00           O  
ATOM   3282  HH  TYR B 206      -6.543   1.565  -8.110  1.00  0.00           H  
ATOM   3283  CE2 TYR B 206      -6.367   3.564  -9.503  1.00  0.00           C  
ATOM   3284  HE2 TYR B 206      -7.312   3.064  -9.658  1.00  0.00           H  
ATOM   3285  CD2 TYR B 206      -6.123   4.801 -10.135  1.00  0.00           C  
ATOM   3286  HD2 TYR B 206      -6.882   5.242 -10.767  1.00  0.00           H  
ATOM   3287  C   TYR B 206      -4.068   8.419 -12.365  1.00  0.00           C  
ATOM   3288  O   TYR B 206      -3.569   9.378 -11.776  1.00  0.00           O  
ATOM   3289  N   THR B 207      -4.815   8.580 -13.457  1.00  0.00           N  
ATOM   3290  H   THR B 207      -5.215   7.753 -13.896  1.00  0.00           H  
ATOM   3291  CA  THR B 207      -5.380   9.891 -13.839  1.00  0.00           C  
ATOM   3292  HA  THR B 207      -4.633  10.670 -13.684  1.00  0.00           H  
ATOM   3293  CB  THR B 207      -5.793   9.930 -15.317  1.00  0.00           C  
ATOM   3294  HB  THR B 207      -6.406  10.814 -15.500  1.00  0.00           H  
ATOM   3295  CG2 THR B 207      -4.574   9.994 -16.234  1.00  0.00           C  
ATOM   3296 HG21 THR B 207      -4.006  10.899 -16.023  1.00  0.00           H  
ATOM   3297 HG22 THR B 207      -3.942   9.118 -16.080  1.00  0.00           H  
ATOM   3298 HG23 THR B 207      -4.905  10.017 -17.273  1.00  0.00           H  
ATOM   3299  OG1 THR B 207      -6.527   8.782 -15.669  1.00  0.00           O  
ATOM   3300  HG1 THR B 207      -7.373   8.798 -15.210  1.00  0.00           H  
ATOM   3301  C   THR B 207      -6.590  10.224 -12.965  1.00  0.00           C  
ATOM   3302  O   THR B 207      -7.325   9.317 -12.567  1.00  0.00           O  
ATOM   3303  N   LEU B 208      -6.814  11.513 -12.695  1.00  0.00           N  
ATOM   3304  H   LEU B 208      -6.194  12.207 -13.102  1.00  0.00           H  
ATOM   3305  CA  LEU B 208      -7.943  12.024 -11.908  1.00  0.00           C  
ATOM   3306  HA  LEU B 208      -8.632  11.212 -11.673  1.00  0.00           H  
ATOM   3307  CB  LEU B 208      -7.441  12.654 -10.592  1.00  0.00           C  
ATOM   3308  HB2 LEU B 208      -6.792  13.494 -10.844  1.00  0.00           H  
ATOM   3309  HB3 LEU B 208      -8.305  13.055 -10.061  1.00  0.00           H  
ATOM   3310  CG  LEU B 208      -6.673  11.731  -9.631  1.00  0.00           C  
ATOM   3311  HG  LEU B 208      -5.795  11.320 -10.129  1.00  0.00           H  
ATOM   3312  CD1 LEU B 208      -6.213  12.542  -8.416  1.00  0.00           C  
ATOM   3313 HD11 LEU B 208      -5.510  13.313  -8.732  1.00  0.00           H  
ATOM   3314 HD12 LEU B 208      -7.068  13.015  -7.932  1.00  0.00           H  
ATOM   3315 HD13 LEU B 208      -5.723  11.889  -7.694  1.00  0.00           H  
ATOM   3316  CD2 LEU B 208      -7.543  10.582  -9.126  1.00  0.00           C  
ATOM   3317 HD21 LEU B 208      -8.432  10.970  -8.628  1.00  0.00           H  
ATOM   3318 HD22 LEU B 208      -7.848   9.969  -9.972  1.00  0.00           H  
ATOM   3319 HD23 LEU B 208      -6.977   9.959  -8.434  1.00  0.00           H  
ATOM   3320  C   LEU B 208      -8.723  13.077 -12.704  1.00  0.00           C  
ATOM   3321  O   LEU B 208      -8.102  13.988 -13.255  1.00  0.00           O  
ATOM   3322  N   ASP B 209     -10.057  13.008 -12.674  1.00  0.00           N  
ATOM   3323  H   ASP B 209     -10.483  12.220 -12.194  1.00  0.00           H  
ATOM   3324  CA  ASP B 209     -10.960  14.002 -13.274  1.00  0.00           C  
ATOM   3325  HA  ASP B 209     -10.384  14.876 -13.573  1.00  0.00           H  
ATOM   3326  CB  ASP B 209     -11.666  13.468 -14.534  1.00  0.00           C  
ATOM   3327  HB2 ASP B 209     -12.007  12.449 -14.356  1.00  0.00           H  
ATOM   3328  HB3 ASP B 209     -12.544  14.089 -14.720  1.00  0.00           H  
ATOM   3329  CG  ASP B 209     -10.801  13.489 -15.787  1.00  0.00           C  
ATOM   3330  OD1 ASP B 209     -11.258  13.979 -16.843  1.00  0.00           O  
ATOM   3331  OD2 ASP B 209      -9.622  13.069 -15.749  1.00  0.00           O  
ATOM   3332  C   ASP B 209     -12.017  14.464 -12.271  1.00  0.00           C  
ATOM   3333  O   ASP B 209     -12.806  13.660 -11.770  1.00  0.00           O  
ATOM   3334  N   LEU B 210     -12.076  15.773 -12.024  1.00  0.00           N  
ATOM   3335  H   LEU B 210     -11.463  16.384 -12.555  1.00  0.00           H  
ATOM   3336  CA  LEU B 210     -13.159  16.394 -11.261  1.00  0.00           C  
ATOM   3337  HA  LEU B 210     -13.555  15.661 -10.553  1.00  0.00           H  
ATOM   3338  CB  LEU B 210     -12.601  17.575 -10.447  1.00  0.00           C  
ATOM   3339  HB2 LEU B 210     -11.816  17.200  -9.789  1.00  0.00           H  
ATOM   3340  HB3 LEU B 210     -12.152  18.270 -11.153  1.00  0.00           H  
ATOM   3341  CG  LEU B 210     -13.630  18.351  -9.598  1.00  0.00           C  
ATOM   3342  HG  LEU B 210     -14.414  18.746 -10.245  1.00  0.00           H  
ATOM   3343  CD1 LEU B 210     -14.266  17.489  -8.507  1.00  0.00           C  
ATOM   3344 HD11 LEU B 210     -13.494  17.010  -7.904  1.00  0.00           H  
ATOM   3345 HD12 LEU B 210     -14.895  18.103  -7.865  1.00  0.00           H  
ATOM   3346 HD13 LEU B 210     -14.893  16.728  -8.963  1.00  0.00           H  
ATOM   3347  CD2 LEU B 210     -12.936  19.528  -8.913  1.00  0.00           C  
ATOM   3348 HD21 LEU B 210     -13.664  20.112  -8.353  1.00  0.00           H  
ATOM   3349 HD22 LEU B 210     -12.172  19.160  -8.227  1.00  0.00           H  
ATOM   3350 HD23 LEU B 210     -12.469  20.169  -9.659  1.00  0.00           H  
ATOM   3351  C   LEU B 210     -14.292  16.805 -12.212  1.00  0.00           C  
ATOM   3352  O   LEU B 210     -14.091  17.599 -13.135  1.00  0.00           O  
ATOM   3353  N   TRP B 211     -15.489  16.286 -11.948  1.00  0.00           N  
ATOM   3354  H   TRP B 211     -15.562  15.669 -11.143  1.00  0.00           H  
ATOM   3355  CA  TRP B 211     -16.756  16.679 -12.563  1.00  0.00           C  
ATOM   3356  HA  TRP B 211     -16.563  17.239 -13.478  1.00  0.00           H  
ATOM   3357  CB  TRP B 211     -17.543  15.411 -12.931  1.00  0.00           C  
ATOM   3358  HB2 TRP B 211     -16.949  14.825 -13.633  1.00  0.00           H  
ATOM   3359  HB3 TRP B 211     -17.660  14.805 -12.032  1.00  0.00           H  
ATOM   3360  CG  TRP B 211     -18.909  15.619 -13.519  1.00  0.00           C  
ATOM   3361  CD1 TRP B 211     -19.199  15.627 -14.840  1.00  0.00           C  
ATOM   3362  HD1 TRP B 211     -18.472  15.488 -15.631  1.00  0.00           H  
ATOM   3363  NE1 TRP B 211     -20.546  15.870 -15.023  1.00  0.00           N  
ATOM   3364  HE1 TRP B 211     -20.962  16.020 -15.939  1.00  0.00           H  
ATOM   3365  CE2 TRP B 211     -21.197  16.043 -13.822  1.00  0.00           C  
ATOM   3366  CZ2 TRP B 211     -22.530  16.325 -13.482  1.00  0.00           C  
ATOM   3367  HZ2 TRP B 211     -23.278  16.441 -14.251  1.00  0.00           H  
ATOM   3368  CH2 TRP B 211     -22.875  16.504 -12.132  1.00  0.00           C  
ATOM   3369  HH2 TRP B 211     -23.889  16.776 -11.858  1.00  0.00           H  
ATOM   3370  CZ3 TRP B 211     -21.894  16.364 -11.138  1.00  0.00           C  
ATOM   3371  HZ3 TRP B 211     -22.159  16.537 -10.099  1.00  0.00           H  
ATOM   3372  CE3 TRP B 211     -20.565  16.058 -11.488  1.00  0.00           C  
ATOM   3373  HE3 TRP B 211     -19.814  16.002 -10.717  1.00  0.00           H  
ATOM   3374  CD2 TRP B 211     -20.175  15.895 -12.836  1.00  0.00           C  
ATOM   3375  C   TRP B 211     -17.545  17.583 -11.610  1.00  0.00           C  
ATOM   3376  O   TRP B 211     -17.544  17.366 -10.395  1.00  0.00           O  
ATOM   3377  N   ALA B 212     -18.258  18.562 -12.161  1.00  0.00           N  
ATOM   3378  H   ALA B 212     -18.229  18.674 -13.170  1.00  0.00           H  
ATOM   3379  CA  ALA B 212     -19.108  19.489 -11.422  1.00  0.00           C  
ATOM   3380  HA  ALA B 212     -19.455  19.001 -10.513  1.00  0.00           H  
ATOM   3381  CB  ALA B 212     -18.267  20.714 -11.037  1.00  0.00           C  
ATOM   3382  HB1 ALA B 212     -17.394  20.402 -10.465  1.00  0.00           H  
ATOM   3383  HB2 ALA B 212     -17.941  21.238 -11.937  1.00  0.00           H  
ATOM   3384  HB3 ALA B 212     -18.866  21.397 -10.433  1.00  0.00           H  
ATOM   3385  C   ALA B 212     -20.335  19.905 -12.249  1.00  0.00           C  
ATOM   3386  O   ALA B 212     -20.192  20.258 -13.422  1.00  0.00           O  
ATOM   3387  N   GLY B 213     -21.523  19.902 -11.632  1.00  0.00           N  
ATOM   3388  H   GLY B 213     -21.522  19.604 -10.660  1.00  0.00           H  
ATOM   3389  CA  GLY B 213     -22.802  20.427 -12.151  1.00  0.00           C  
ATOM   3390  HA2 GLY B 213     -23.547  20.381 -11.355  1.00  0.00           H  
ATOM   3391  HA3 GLY B 213     -22.658  21.476 -12.414  1.00  0.00           H  
ATOM   3392  C   GLY B 213     -23.376  19.712 -13.381  1.00  0.00           C  
ATOM   3393  O   GLY B 213     -24.484  19.179 -13.354  1.00  0.00           O  
ATOM   3394  N   GLN B 214     -22.617  19.700 -14.474  1.00  0.00           N  
ATOM   3395  H   GLN B 214     -21.726  20.173 -14.381  1.00  0.00           H  
ATOM   3396  CA  GLN B 214     -22.909  19.023 -15.739  1.00  0.00           C  
ATOM   3397  HA  GLN B 214     -23.536  18.158 -15.536  1.00  0.00           H  
ATOM   3398  CB  GLN B 214     -23.723  19.955 -16.656  1.00  0.00           C  
ATOM   3399  HB2 GLN B 214     -23.800  19.480 -17.636  1.00  0.00           H  
ATOM   3400  HB3 GLN B 214     -24.738  20.034 -16.265  1.00  0.00           H  
ATOM   3401  CG  GLN B 214     -23.134  21.368 -16.849  1.00  0.00           C  
ATOM   3402  HG2 GLN B 214     -22.046  21.343 -16.796  1.00  0.00           H  
ATOM   3403  HG3 GLN B 214     -23.407  21.719 -17.844  1.00  0.00           H  
ATOM   3404  CD  GLN B 214     -23.680  22.377 -15.839  1.00  0.00           C  
ATOM   3405  OE1 GLN B 214     -22.982  22.887 -14.980  1.00  0.00           O  
ATOM   3406  NE2 GLN B 214     -24.953  22.699 -15.895  1.00  0.00           N  
ATOM   3407 HE21 GLN B 214     -25.291  23.339 -15.188  1.00  0.00           H  
ATOM   3408 HE22 GLN B 214     -25.566  22.232 -16.534  1.00  0.00           H  
ATOM   3409  C   GLN B 214     -21.651  18.490 -16.457  1.00  0.00           C  
ATOM   3410  O   GLN B 214     -21.775  17.582 -17.278  1.00  0.00           O  
ATOM   3411  N   GLN B 215     -20.448  18.990 -16.147  1.00  0.00           N  
ATOM   3412  H   GLN B 215     -20.358  19.600 -15.340  1.00  0.00           H  
ATOM   3413  CA  GLN B 215     -19.260  18.857 -17.006  1.00  0.00           C  
ATOM   3414  HA  GLN B 215     -19.376  17.978 -17.641  1.00  0.00           H  
ATOM   3415  CB  GLN B 215     -19.184  20.093 -17.922  1.00  0.00           C  
ATOM   3416  HB2 GLN B 215     -18.435  19.926 -18.697  1.00  0.00           H  
ATOM   3417  HB3 GLN B 215     -20.150  20.213 -18.416  1.00  0.00           H  
ATOM   3418  CG  GLN B 215     -18.827  21.383 -17.159  1.00  0.00           C  
ATOM   3419  HG2 GLN B 215     -19.443  21.475 -16.265  1.00  0.00           H  
ATOM   3420  HG3 GLN B 215     -17.786  21.335 -16.843  1.00  0.00           H  
ATOM   3421  CD  GLN B 215     -19.030  22.649 -17.981  1.00  0.00           C  
ATOM   3422  OE1 GLN B 215     -19.865  22.743 -18.865  1.00  0.00           O  
ATOM   3423  NE2 GLN B 215     -18.310  23.705 -17.675  1.00  0.00           N  
ATOM   3424 HE21 GLN B 215     -18.490  24.531 -18.220  1.00  0.00           H  
ATOM   3425 HE22 GLN B 215     -17.597  23.643 -16.971  1.00  0.00           H  
ATOM   3426  C   GLN B 215     -17.955  18.672 -16.212  1.00  0.00           C  
ATOM   3427  O   GLN B 215     -17.925  18.822 -14.993  1.00  0.00           O  
ATOM   3428  N   LEU B 216     -16.853  18.374 -16.905  1.00  0.00           N  
ATOM   3429  H   LEU B 216     -16.913  18.319 -17.910  1.00  0.00           H  
ATOM   3430  CA  LEU B 216     -15.519  18.345 -16.297  1.00  0.00           C  
ATOM   3431  HA  LEU B 216     -15.582  17.803 -15.354  1.00  0.00           H  
ATOM   3432  CB  LEU B 216     -14.530  17.589 -17.202  1.00  0.00           C  
ATOM   3433  HB2 LEU B 216     -14.420  18.146 -18.134  1.00  0.00           H  
ATOM   3434  HB3 LEU B 216     -13.556  17.568 -16.709  1.00  0.00           H  
ATOM   3435  CG  LEU B 216     -14.947  16.140 -17.535  1.00  0.00           C  
ATOM   3436  HG  LEU B 216     -15.913  16.147 -18.041  1.00  0.00           H  
ATOM   3437  CD1 LEU B 216     -13.929  15.518 -18.486  1.00  0.00           C  
ATOM   3438 HD11 LEU B 216     -14.224  14.497 -18.728  1.00  0.00           H  
ATOM   3439 HD12 LEU B 216     -13.877  16.098 -19.406  1.00  0.00           H  
ATOM   3440 HD13 LEU B 216     -12.947  15.495 -18.013  1.00  0.00           H  
ATOM   3441  CD2 LEU B 216     -15.061  15.263 -16.286  1.00  0.00           C  
ATOM   3442 HD21 LEU B 216     -14.123  15.297 -15.733  1.00  0.00           H  
ATOM   3443 HD22 LEU B 216     -15.868  15.616 -15.650  1.00  0.00           H  
ATOM   3444 HD23 LEU B 216     -15.267  14.233 -16.574  1.00  0.00           H  
ATOM   3445  C   LEU B 216     -15.032  19.767 -15.960  1.00  0.00           C  
ATOM   3446  O   LEU B 216     -15.228  20.705 -16.734  1.00  0.00           O  
ATOM   3447  N   LEU B 217     -14.404  19.908 -14.791  1.00  0.00           N  
ATOM   3448  H   LEU B 217     -14.325  19.076 -14.214  1.00  0.00           H  
ATOM   3449  CA  LEU B 217     -13.946  21.183 -14.217  1.00  0.00           C  
ATOM   3450  HA  LEU B 217     -14.232  22.001 -14.879  1.00  0.00           H  
ATOM   3451  CB  LEU B 217     -14.682  21.362 -12.870  1.00  0.00           C  
ATOM   3452  HB2 LEU B 217     -15.753  21.421 -13.070  1.00  0.00           H  
ATOM   3453  HB3 LEU B 217     -14.508  20.468 -12.268  1.00  0.00           H  
ATOM   3454  CG  LEU B 217     -14.270  22.583 -12.022  1.00  0.00           C  
ATOM   3455  HG  LEU B 217     -13.207  22.525 -11.794  1.00  0.00           H  
ATOM   3456  CD1 LEU B 217     -14.559  23.915 -12.718  1.00  0.00           C  
ATOM   3457 HD11 LEU B 217     -15.622  23.993 -12.942  1.00  0.00           H  
ATOM   3458 HD12 LEU B 217     -14.258  24.739 -12.074  1.00  0.00           H  
ATOM   3459 HD13 LEU B 217     -13.986  23.976 -13.643  1.00  0.00           H  
ATOM   3460  CD2 LEU B 217     -15.037  22.573 -10.698  1.00  0.00           C  
ATOM   3461 HD21 LEU B 217     -14.704  23.395 -10.069  1.00  0.00           H  
ATOM   3462 HD22 LEU B 217     -16.106  22.684 -10.886  1.00  0.00           H  
ATOM   3463 HD23 LEU B 217     -14.862  21.632 -10.175  1.00  0.00           H  
ATOM   3464  C   LEU B 217     -12.416  21.254 -14.064  1.00  0.00           C  
ATOM   3465  O   LEU B 217     -11.830  22.323 -14.209  1.00  0.00           O  
ATOM   3466  N   TRP B 218     -11.774  20.125 -13.754  1.00  0.00           N  
ATOM   3467  H   TRP B 218     -12.313  19.271 -13.688  1.00  0.00           H  
ATOM   3468  CA  TRP B 218     -10.338  20.019 -13.476  1.00  0.00           C  
ATOM   3469  HA  TRP B 218      -9.796  20.697 -14.137  1.00  0.00           H  
ATOM   3470  CB  TRP B 218     -10.075  20.457 -12.024  1.00  0.00           C  
ATOM   3471  HB2 TRP B 218     -10.241  21.533 -11.953  1.00  0.00           H  
ATOM   3472  HB3 TRP B 218     -10.808  19.984 -11.377  1.00  0.00           H  
ATOM   3473  CG  TRP B 218      -8.727  20.143 -11.451  1.00  0.00           C  
ATOM   3474  CD1 TRP B 218      -7.706  21.019 -11.307  1.00  0.00           C  
ATOM   3475  HD1 TRP B 218      -7.733  22.065 -11.591  1.00  0.00           H  
ATOM   3476  NE1 TRP B 218      -6.624  20.383 -10.733  1.00  0.00           N  
ATOM   3477  HE1 TRP B 218      -5.753  20.856 -10.517  1.00  0.00           H  
ATOM   3478  CE2 TRP B 218      -6.894  19.056 -10.471  1.00  0.00           C  
ATOM   3479  CZ2 TRP B 218      -6.155  18.028  -9.872  1.00  0.00           C  
ATOM   3480  HZ2 TRP B 218      -5.161  18.218  -9.493  1.00  0.00           H  
ATOM   3481  CH2 TRP B 218      -6.735  16.755  -9.738  1.00  0.00           C  
ATOM   3482  HH2 TRP B 218      -6.185  15.959  -9.256  1.00  0.00           H  
ATOM   3483  CZ3 TRP B 218      -8.042  16.528 -10.207  1.00  0.00           C  
ATOM   3484  HZ3 TRP B 218      -8.489  15.549 -10.100  1.00  0.00           H  
ATOM   3485  CE3 TRP B 218      -8.783  17.573 -10.787  1.00  0.00           C  
ATOM   3486  HE3 TRP B 218      -9.792  17.388 -11.120  1.00  0.00           H  
ATOM   3487  CD2 TRP B 218      -8.233  18.870 -10.927  1.00  0.00           C  
ATOM   3488  C   TRP B 218      -9.839  18.595 -13.768  1.00  0.00           C  
ATOM   3489  O   TRP B 218     -10.615  17.637 -13.723  1.00  0.00           O  
ATOM   3490  N   LYS B 219      -8.543  18.452 -14.063  1.00  0.00           N  
ATOM   3491  H   LYS B 219      -7.947  19.266 -13.973  1.00  0.00           H  
ATOM   3492  CA  LYS B 219      -7.871  17.167 -14.312  1.00  0.00           C  
ATOM   3493  HA  LYS B 219      -8.459  16.362 -13.870  1.00  0.00           H  
ATOM   3494  CB  LYS B 219      -7.726  16.901 -15.824  1.00  0.00           C  
ATOM   3495  HB2 LYS B 219      -7.177  17.727 -16.280  1.00  0.00           H  
ATOM   3496  HB3 LYS B 219      -7.142  15.989 -15.958  1.00  0.00           H  
ATOM   3497  CG  LYS B 219      -9.076  16.729 -16.540  1.00  0.00           C  
ATOM   3498  HG2 LYS B 219      -9.608  15.895 -16.089  1.00  0.00           H  
ATOM   3499  HG3 LYS B 219      -9.674  17.629 -16.397  1.00  0.00           H  
ATOM   3500  CD  LYS B 219      -8.951  16.507 -18.057  1.00  0.00           C  
ATOM   3501  HD2 LYS B 219      -9.956  16.483 -18.481  1.00  0.00           H  
ATOM   3502  HD3 LYS B 219      -8.443  17.371 -18.487  1.00  0.00           H  
ATOM   3503  CE  LYS B 219      -8.200  15.241 -18.498  1.00  0.00           C  
ATOM   3504  HE2 LYS B 219      -8.111  15.271 -19.586  1.00  0.00           H  
ATOM   3505  HE3 LYS B 219      -7.190  15.247 -18.077  1.00  0.00           H  
ATOM   3506  NZ  LYS B 219      -8.914  14.003 -18.115  1.00  0.00           N  
ATOM   3507  HZ1 LYS B 219      -8.643  13.181 -18.626  1.00  0.00           H  
ATOM   3508  HZ2 LYS B 219      -8.802  13.781 -17.120  1.00  0.00           H  
ATOM   3509  HZ3 LYS B 219      -9.934  14.108 -18.118  1.00  0.00           H  
ATOM   3510  C   LYS B 219      -6.501  17.145 -13.636  1.00  0.00           C  
ATOM   3511  O   LYS B 219      -5.819  18.166 -13.600  1.00  0.00           O  
ATOM   3512  N   GLY B 220      -6.066  15.971 -13.192  1.00  0.00           N  
ATOM   3513  H   GLY B 220      -6.692  15.176 -13.275  1.00  0.00           H  
ATOM   3514  CA  GLY B 220      -4.767  15.761 -12.557  1.00  0.00           C  
ATOM   3515  HA2 GLY B 220      -4.021  16.407 -13.022  1.00  0.00           H  
ATOM   3516  HA3 GLY B 220      -4.839  16.037 -11.506  1.00  0.00           H  
ATOM   3517  C   GLY B 220      -4.277  14.317 -12.657  1.00  0.00           C  
ATOM   3518  O   GLY B 220      -4.769  13.515 -13.450  1.00  0.00           O  
ATOM   3519  N   SER B 221      -3.276  13.976 -11.851  1.00  0.00           N  
ATOM   3520  H   SER B 221      -2.938  14.652 -11.179  1.00  0.00           H  
ATOM   3521  CA  SER B 221      -2.608  12.672 -11.848  1.00  0.00           C  
ATOM   3522  HA  SER B 221      -3.322  11.892 -12.118  1.00  0.00           H  
ATOM   3523  CB  SER B 221      -1.475  12.669 -12.885  1.00  0.00           C  
ATOM   3524  HB2 SER B 221      -1.906  12.510 -13.876  1.00  0.00           H  
ATOM   3525  HB3 SER B 221      -0.977  13.640 -12.882  1.00  0.00           H  
ATOM   3526  OG  SER B 221      -0.503  11.670 -12.630  1.00  0.00           O  
ATOM   3527  HG  SER B 221       0.083  12.018 -11.943  1.00  0.00           H  
ATOM   3528  C   SER B 221      -2.090  12.377 -10.446  1.00  0.00           C  
ATOM   3529  O   SER B 221      -1.618  13.278  -9.758  1.00  0.00           O  
ATOM   3530  N   PHE B 222      -2.148  11.114 -10.039  1.00  0.00           N  
ATOM   3531  H   PHE B 222      -2.541  10.430 -10.680  1.00  0.00           H  
ATOM   3532  CA  PHE B 222      -1.798  10.638  -8.704  1.00  0.00           C  
ATOM   3533  HA  PHE B 222      -1.121  11.358  -8.241  1.00  0.00           H  
ATOM   3534  CB  PHE B 222      -3.082  10.596  -7.860  1.00  0.00           C  
ATOM   3535  HB2 PHE B 222      -3.369  11.623  -7.634  1.00  0.00           H  
ATOM   3536  HB3 PHE B 222      -3.879  10.161  -8.465  1.00  0.00           H  
ATOM   3537  CG  PHE B 222      -3.006   9.829  -6.554  1.00  0.00           C  
ATOM   3538  CD1 PHE B 222      -2.252  10.320  -5.472  1.00  0.00           C  
ATOM   3539  HD1 PHE B 222      -1.704  11.250  -5.556  1.00  0.00           H  
ATOM   3540  CE1 PHE B 222      -2.224   9.614  -4.257  1.00  0.00           C  
ATOM   3541  HE1 PHE B 222      -1.655   9.999  -3.424  1.00  0.00           H  
ATOM   3542  CZ  PHE B 222      -2.957   8.429  -4.110  1.00  0.00           C  
ATOM   3543  HZ  PHE B 222      -2.946   7.897  -3.169  1.00  0.00           H  
ATOM   3544  CE2 PHE B 222      -3.713   7.937  -5.186  1.00  0.00           C  
ATOM   3545  HE2 PHE B 222      -4.287   7.033  -5.067  1.00  0.00           H  
ATOM   3546  CD2 PHE B 222      -3.732   8.630  -6.408  1.00  0.00           C  
ATOM   3547  HD2 PHE B 222      -4.321   8.247  -7.230  1.00  0.00           H  
ATOM   3548  C   PHE B 222      -1.062   9.289  -8.756  1.00  0.00           C  
ATOM   3549  O   PHE B 222      -1.376   8.404  -9.554  1.00  0.00           O  
ATOM   3550  N   LYS B 223      -0.074   9.137  -7.871  1.00  0.00           N  
ATOM   3551  H   LYS B 223       0.085   9.897  -7.223  1.00  0.00           H  
ATOM   3552  CA  LYS B 223       0.756   7.940  -7.691  1.00  0.00           C  
ATOM   3553  HA  LYS B 223       0.392   7.123  -8.313  1.00  0.00           H  
ATOM   3554  CB  LYS B 223       2.185   8.260  -8.170  1.00  0.00           C  
ATOM   3555  HB2 LYS B 223       2.156   8.446  -9.245  1.00  0.00           H  
ATOM   3556  HB3 LYS B 223       2.542   9.167  -7.675  1.00  0.00           H  
ATOM   3557  CG  LYS B 223       3.179   7.124  -7.886  1.00  0.00           C  
ATOM   3558  HG2 LYS B 223       3.284   7.004  -6.808  1.00  0.00           H  
ATOM   3559  HG3 LYS B 223       2.808   6.193  -8.304  1.00  0.00           H  
ATOM   3560  CD  LYS B 223       4.559   7.410  -8.484  1.00  0.00           C  
ATOM   3561  HD2 LYS B 223       4.496   7.422  -9.573  1.00  0.00           H  
ATOM   3562  HD3 LYS B 223       4.908   8.385  -8.136  1.00  0.00           H  
ATOM   3563  CE  LYS B 223       5.524   6.311  -8.026  1.00  0.00           C  
ATOM   3564  HE2 LYS B 223       5.393   6.169  -6.949  1.00  0.00           H  
ATOM   3565  HE3 LYS B 223       5.262   5.371  -8.521  1.00  0.00           H  
ATOM   3566  NZ  LYS B 223       6.929   6.685  -8.287  1.00  0.00           N  
ATOM   3567  HZ1 LYS B 223       7.142   7.555  -7.789  1.00  0.00           H  
ATOM   3568  HZ2 LYS B 223       7.097   6.868  -9.263  1.00  0.00           H  
ATOM   3569  HZ3 LYS B 223       7.569   5.992  -7.931  1.00  0.00           H  
ATOM   3570  C   LYS B 223       0.687   7.523  -6.213  1.00  0.00           C  
ATOM   3571  O   LYS B 223       1.274   8.232  -5.394  1.00  0.00           O  
ATOM   3572  N   PRO B 224      -0.010   6.426  -5.845  1.00  0.00           N  
ATOM   3573  CD  PRO B 224      -0.728   5.512  -6.722  1.00  0.00           C  
ATOM   3574  HD2 PRO B 224      -0.030   4.780  -7.126  1.00  0.00           H  
ATOM   3575  HD3 PRO B 224      -1.238   6.040  -7.528  1.00  0.00           H  
ATOM   3576  CG  PRO B 224      -1.754   4.808  -5.843  1.00  0.00           C  
ATOM   3577  HG2 PRO B 224      -1.967   3.801  -6.199  1.00  0.00           H  
ATOM   3578  HG3 PRO B 224      -2.660   5.408  -5.802  1.00  0.00           H  
ATOM   3579  CB  PRO B 224      -1.087   4.784  -4.472  1.00  0.00           C  
ATOM   3580  HB2 PRO B 224      -0.434   3.910  -4.413  1.00  0.00           H  
ATOM   3581  HB3 PRO B 224      -1.826   4.759  -3.671  1.00  0.00           H  
ATOM   3582  CA  PRO B 224      -0.259   6.077  -4.442  1.00  0.00           C  
ATOM   3583  HA  PRO B 224      -0.848   6.871  -3.988  1.00  0.00           H  
ATOM   3584  C   PRO B 224       1.015   5.888  -3.617  1.00  0.00           C  
ATOM   3585  O   PRO B 224       1.070   6.317  -2.467  1.00  0.00           O  
ATOM   3586  N   SER B 225       2.033   5.271  -4.222  1.00  0.00           N  
ATOM   3587  H   SER B 225       1.924   4.989  -5.185  1.00  0.00           H  
ATOM   3588  CA  SER B 225       3.323   4.957  -3.604  1.00  0.00           C  
ATOM   3589  HA  SER B 225       3.151   4.451  -2.653  1.00  0.00           H  
ATOM   3590  CB  SER B 225       4.068   3.986  -4.532  1.00  0.00           C  
ATOM   3591  HB2 SER B 225       5.075   3.803  -4.152  1.00  0.00           H  
ATOM   3592  HB3 SER B 225       3.531   3.036  -4.558  1.00  0.00           H  
ATOM   3593  OG  SER B 225       4.133   4.515  -5.851  1.00  0.00           O  
ATOM   3594  HG  SER B 225       4.304   3.797  -6.487  1.00  0.00           H  
ATOM   3595  C   SER B 225       4.188   6.187  -3.309  1.00  0.00           C  
ATOM   3596  O   SER B 225       4.997   6.134  -2.390  1.00  0.00           O  
ATOM   3597  N   GLU B 226       4.024   7.303  -4.026  1.00  0.00           N  
ATOM   3598  H   GLU B 226       3.312   7.312  -4.740  1.00  0.00           H  
ATOM   3599  CA  GLU B 226       4.820   8.532  -3.829  1.00  0.00           C  
ATOM   3600  HA  GLU B 226       5.778   8.258  -3.381  1.00  0.00           H  
ATOM   3601  CB  GLU B 226       5.111   9.142  -5.209  1.00  0.00           C  
ATOM   3602  HB2 GLU B 226       5.378   8.304  -5.847  1.00  0.00           H  
ATOM   3603  HB3 GLU B 226       4.202   9.580  -5.618  1.00  0.00           H  
ATOM   3604  CG  GLU B 226       6.244  10.192  -5.242  1.00  0.00           C  
ATOM   3605  HG2 GLU B 226       5.797  11.183  -5.141  1.00  0.00           H  
ATOM   3606  HG3 GLU B 226       6.911  10.030  -4.391  1.00  0.00           H  
ATOM   3607  CD  GLU B 226       7.085  10.124  -6.534  1.00  0.00           C  
ATOM   3608  OE1 GLU B 226       7.361   8.993  -7.010  1.00  0.00           O  
ATOM   3609  OE2 GLU B 226       7.405  11.194  -7.092  1.00  0.00           O  
ATOM   3610  C   GLU B 226       4.165   9.530  -2.854  1.00  0.00           C  
ATOM   3611  O   GLU B 226       4.727  10.572  -2.538  1.00  0.00           O  
ATOM   3612  N   HIE B 227       2.965   9.199  -2.366  1.00  0.00           N  
ATOM   3613  H   HIE B 227       2.583   8.312  -2.665  1.00  0.00           H  
ATOM   3614  CA  HIE B 227       2.113  10.056  -1.535  1.00  0.00           C  
ATOM   3615  HA  HIE B 227       2.719  10.859  -1.107  1.00  0.00           H  
ATOM   3616  CB  HIE B 227       1.032  10.712  -2.413  1.00  0.00           C  
ATOM   3617  HB2 HIE B 227       0.504   9.933  -2.959  1.00  0.00           H  
ATOM   3618  HB3 HIE B 227       0.321  11.228  -1.771  1.00  0.00           H  
ATOM   3619  CG  HIE B 227       1.545  11.737  -3.392  1.00  0.00           C  
ATOM   3620  ND1 HIE B 227       1.640  13.106  -3.142  1.00  0.00           N  
ATOM   3621  CE1 HIE B 227       2.207  13.639  -4.232  1.00  0.00           C  
ATOM   3622  HE1 HIE B 227       2.447  14.689  -4.340  1.00  0.00           H  
ATOM   3623  NE2 HIE B 227       2.462  12.688  -5.147  1.00  0.00           N  
ATOM   3624  HE2 HIE B 227       2.956  12.835  -6.016  1.00  0.00           H  
ATOM   3625  CD2 HIE B 227       2.043  11.480  -4.634  1.00  0.00           C  
ATOM   3626  HD2 HIE B 227       2.140  10.505  -5.084  1.00  0.00           H  
ATOM   3627  C   HIE B 227       1.528   9.262  -0.357  1.00  0.00           C  
ATOM   3628  O   HIE B 227       0.337   9.337  -0.071  1.00  0.00           O  
ATOM   3629  N   VAL B 228       2.334   8.454   0.338  1.00  0.00           N  
ATOM   3630  H   VAL B 228       3.290   8.346   0.026  1.00  0.00           H  
ATOM   3631  CA  VAL B 228       1.842   7.640   1.465  1.00  0.00           C  
ATOM   3632  HA  VAL B 228       0.854   7.270   1.194  1.00  0.00           H  
ATOM   3633  CB  VAL B 228       2.708   6.385   1.670  1.00  0.00           C  
ATOM   3634  HB  VAL B 228       3.735   6.707   1.815  1.00  0.00           H  
ATOM   3635  CG1 VAL B 228       2.262   5.566   2.891  1.00  0.00           C  
ATOM   3636 HG11 VAL B 228       2.419   6.128   3.809  1.00  0.00           H  
ATOM   3637 HG12 VAL B 228       1.208   5.299   2.801  1.00  0.00           H  
ATOM   3638 HG13 VAL B 228       2.853   4.652   2.951  1.00  0.00           H  
ATOM   3639  CG2 VAL B 228       2.654   5.462   0.444  1.00  0.00           C  
ATOM   3640 HG21 VAL B 228       3.279   4.582   0.605  1.00  0.00           H  
ATOM   3641 HG22 VAL B 228       1.629   5.145   0.251  1.00  0.00           H  
ATOM   3642 HG23 VAL B 228       3.035   5.981  -0.435  1.00  0.00           H  
ATOM   3643  C   VAL B 228       1.659   8.463   2.757  1.00  0.00           C  
ATOM   3644  O   VAL B 228       2.539   9.211   3.202  1.00  0.00           O  
ATOM   3645  N   LYS B 229       0.499   8.272   3.397  1.00  0.00           N  
ATOM   3646  H   LYS B 229      -0.175   7.668   2.930  1.00  0.00           H  
ATOM   3647  CA  LYS B 229       0.103   8.732   4.737  1.00  0.00           C  
ATOM   3648  HA  LYS B 229       0.921   9.257   5.221  1.00  0.00           H  
ATOM   3649  CB  LYS B 229      -1.083   9.711   4.591  1.00  0.00           C  
ATOM   3650  HB2 LYS B 229      -0.761  10.572   4.003  1.00  0.00           H  
ATOM   3651  HB3 LYS B 229      -1.873   9.208   4.029  1.00  0.00           H  
ATOM   3652  CG  LYS B 229      -1.694  10.213   5.915  1.00  0.00           C  
ATOM   3653  HG2 LYS B 229      -2.626  10.729   5.678  1.00  0.00           H  
ATOM   3654  HG3 LYS B 229      -1.942   9.364   6.554  1.00  0.00           H  
ATOM   3655  CD  LYS B 229      -0.793  11.181   6.694  1.00  0.00           C  
ATOM   3656  HD2 LYS B 229       0.142  10.681   6.946  1.00  0.00           H  
ATOM   3657  HD3 LYS B 229      -0.574  12.047   6.065  1.00  0.00           H  
ATOM   3658  CE  LYS B 229      -1.498  11.633   7.983  1.00  0.00           C  
ATOM   3659  HE2 LYS B 229      -2.462  12.083   7.725  1.00  0.00           H  
ATOM   3660  HE3 LYS B 229      -1.695  10.752   8.599  1.00  0.00           H  
ATOM   3661  NZ  LYS B 229      -0.683  12.605   8.752  1.00  0.00           N  
ATOM   3662  HZ1 LYS B 229       0.213  12.199   9.013  1.00  0.00           H  
ATOM   3663  HZ2 LYS B 229      -0.519  13.444   8.222  1.00  0.00           H  
ATOM   3664  HZ3 LYS B 229      -1.164  12.909   9.609  1.00  0.00           H  
ATOM   3665  C   LYS B 229      -0.253   7.490   5.574  1.00  0.00           C  
ATOM   3666  O   LYS B 229      -1.363   6.975   5.443  1.00  0.00           O  
ATOM   3667  N   PRO B 230       0.664   6.978   6.414  1.00  0.00           N  
ATOM   3668  CD  PRO B 230       2.032   7.422   6.600  1.00  0.00           C  
ATOM   3669  HD2 PRO B 230       2.052   8.191   7.374  1.00  0.00           H  
ATOM   3670  HD3 PRO B 230       2.474   7.799   5.678  1.00  0.00           H  
ATOM   3671  CG  PRO B 230       2.799   6.192   7.070  1.00  0.00           C  
ATOM   3672  HG2 PRO B 230       3.633   6.475   7.705  1.00  0.00           H  
ATOM   3673  HG3 PRO B 230       3.139   5.614   6.210  1.00  0.00           H  
ATOM   3674  CB  PRO B 230       1.756   5.396   7.850  1.00  0.00           C  
ATOM   3675  HB2 PRO B 230       1.748   5.735   8.884  1.00  0.00           H  
ATOM   3676  HB3 PRO B 230       1.959   4.325   7.810  1.00  0.00           H  
ATOM   3677  CA  PRO B 230       0.435   5.747   7.156  1.00  0.00           C  
ATOM   3678  HA  PRO B 230       0.215   4.973   6.426  1.00  0.00           H  
ATOM   3679  C   PRO B 230      -0.730   5.848   8.150  1.00  0.00           C  
ATOM   3680  O   PRO B 230      -1.038   6.921   8.677  1.00  0.00           O  
ATOM   3681  N   ARG B 231      -1.345   4.700   8.447  1.00  0.00           N  
ATOM   3682  H   ARG B 231      -1.055   3.875   7.933  1.00  0.00           H  
ATOM   3683  CA  ARG B 231      -2.329   4.539   9.528  1.00  0.00           C  
ATOM   3684  HA  ARG B 231      -3.068   5.336   9.437  1.00  0.00           H  
ATOM   3685  CB  ARG B 231      -3.031   3.178   9.370  1.00  0.00           C  
ATOM   3686  HB2 ARG B 231      -2.286   2.386   9.283  1.00  0.00           H  
ATOM   3687  HB3 ARG B 231      -3.640   2.982  10.253  1.00  0.00           H  
ATOM   3688  CG  ARG B 231      -3.937   3.161   8.129  1.00  0.00           C  
ATOM   3689  HG2 ARG B 231      -4.719   3.911   8.260  1.00  0.00           H  
ATOM   3690  HG3 ARG B 231      -3.361   3.409   7.236  1.00  0.00           H  
ATOM   3691  CD  ARG B 231      -4.590   1.792   7.916  1.00  0.00           C  
ATOM   3692  HD2 ARG B 231      -3.836   1.082   7.565  1.00  0.00           H  
ATOM   3693  HD3 ARG B 231      -4.970   1.432   8.872  1.00  0.00           H  
ATOM   3694  NE  ARG B 231      -5.679   1.892   6.924  1.00  0.00           N  
ATOM   3695  HE  ARG B 231      -5.457   2.279   6.010  1.00  0.00           H  
ATOM   3696  CZ  ARG B 231      -6.932   1.510   7.058  1.00  0.00           C  
ATOM   3697  NH1 ARG B 231      -7.387   0.896   8.117  1.00  0.00           N  
ATOM   3698 HH11 ARG B 231      -6.746   0.698   8.863  1.00  0.00           H  
ATOM   3699 HH12 ARG B 231      -8.354   0.641   8.166  1.00  0.00           H  
ATOM   3700  NH2 ARG B 231      -7.745   1.746   6.083  1.00  0.00           N  
ATOM   3701 HH21 ARG B 231      -7.340   2.159   5.239  1.00  0.00           H  
ATOM   3702 HH22 ARG B 231      -8.648   1.324   6.007  1.00  0.00           H  
ATOM   3703  C   ARG B 231      -1.670   4.702  10.909  1.00  0.00           C  
ATOM   3704  O   ARG B 231      -0.493   4.391  11.080  1.00  0.00           O  
ATOM   3705  N   ALA B 232      -2.422   5.207  11.890  1.00  0.00           N  
ATOM   3706  H   ALA B 232      -3.387   5.409  11.701  1.00  0.00           H  
ATOM   3707  CA  ALA B 232      -1.939   5.445  13.253  1.00  0.00           C  
ATOM   3708  HA  ALA B 232      -0.979   5.948  13.179  1.00  0.00           H  
ATOM   3709  CB  ALA B 232      -2.909   6.393  13.964  1.00  0.00           C  
ATOM   3710  HB1 ALA B 232      -2.536   6.614  14.965  1.00  0.00           H  
ATOM   3711  HB2 ALA B 232      -2.993   7.328  13.408  1.00  0.00           H  
ATOM   3712  HB3 ALA B 232      -3.892   5.929  14.048  1.00  0.00           H  
ATOM   3713  C   ALA B 232      -1.777   4.131  14.053  1.00  0.00           C  
ATOM   3714  O   ALA B 232      -2.605   3.230  13.891  1.00  0.00           O  
ATOM   3715  N   PRO B 233      -0.762   3.996  14.931  1.00  0.00           N  
ATOM   3716  CD  PRO B 233       0.390   4.866  15.101  1.00  0.00           C  
ATOM   3717  HD2 PRO B 233       0.161   5.625  15.851  1.00  0.00           H  
ATOM   3718  HD3 PRO B 233       0.701   5.332  14.167  1.00  0.00           H  
ATOM   3719  CG  PRO B 233       1.505   3.950  15.595  1.00  0.00           C  
ATOM   3720  HG2 PRO B 233       2.245   4.493  16.182  1.00  0.00           H  
ATOM   3721  HG3 PRO B 233       1.978   3.464  14.740  1.00  0.00           H  
ATOM   3722  CB  PRO B 233       0.765   2.904  16.427  1.00  0.00           C  
ATOM   3723  HB2 PRO B 233       0.661   3.244  17.456  1.00  0.00           H  
ATOM   3724  HB3 PRO B 233       1.281   1.945  16.400  1.00  0.00           H  
ATOM   3725  CA  PRO B 233      -0.615   2.808  15.773  1.00  0.00           C  
ATOM   3726  HA  PRO B 233      -0.637   1.923  15.136  1.00  0.00           H  
ATOM   3727  C   PRO B 233      -1.733   2.695  16.817  1.00  0.00           C  
ATOM   3728  O   PRO B 233      -2.168   3.693  17.397  1.00  0.00           O  
ATOM   3729  N   GLY B 234      -2.182   1.467  17.071  1.00  0.00           N  
ATOM   3730  H   GLY B 234      -1.731   0.693  16.603  1.00  0.00           H  
ATOM   3731  CA  GLY B 234      -3.223   1.166  18.057  1.00  0.00           C  
ATOM   3732  HA2 GLY B 234      -3.798   2.066  18.278  1.00  0.00           H  
ATOM   3733  HA3 GLY B 234      -3.909   0.431  17.639  1.00  0.00           H  
ATOM   3734  C   GLY B 234      -2.675   0.612  19.373  1.00  0.00           C  
ATOM   3735  O   GLY B 234      -1.494   0.284  19.480  1.00  0.00           O  
ATOM   3736  N   ASN B 235      -3.571   0.440  20.350  1.00  0.00           N  
ATOM   3737  H   ASN B 235      -4.536   0.636  20.120  1.00  0.00           H  
ATOM   3738  CA  ASN B 235      -3.357  -0.387  21.544  1.00  0.00           C  
ATOM   3739  HA  ASN B 235      -4.181  -0.178  22.228  1.00  0.00           H  
ATOM   3740  CB  ASN B 235      -3.459  -1.885  21.161  1.00  0.00           C  
ATOM   3741  HB2 ASN B 235      -2.626  -2.146  20.509  1.00  0.00           H  
ATOM   3742  HB3 ASN B 235      -3.355  -2.474  22.073  1.00  0.00           H  
ATOM   3743  CG  ASN B 235      -4.754  -2.306  20.471  1.00  0.00           C  
ATOM   3744  OD1 ASN B 235      -5.475  -1.533  19.862  1.00  0.00           O  
ATOM   3745  ND2 ASN B 235      -5.102  -3.569  20.544  1.00  0.00           N  
ATOM   3746 HD21 ASN B 235      -5.966  -3.820  20.094  1.00  0.00           H  
ATOM   3747 HD22 ASN B 235      -4.562  -4.221  21.084  1.00  0.00           H  
ATOM   3748  C   ASN B 235      -2.076  -0.040  22.339  1.00  0.00           C  
ATOM   3749  O   ASN B 235      -1.318  -0.934  22.704  1.00  0.00           O  
ATOM   3750  N   LEU B 236      -1.818   1.254  22.574  1.00  0.00           N  
ATOM   3751  H   LEU B 236      -2.460   1.944  22.224  1.00  0.00           H  
ATOM   3752  CA  LEU B 236      -0.669   1.732  23.354  1.00  0.00           C  
ATOM   3753  HA  LEU B 236       0.213   1.193  23.014  1.00  0.00           H  
ATOM   3754  CB  LEU B 236      -0.457   3.231  23.055  1.00  0.00           C  
ATOM   3755  HB2 LEU B 236      -0.246   3.350  21.991  1.00  0.00           H  
ATOM   3756  HB3 LEU B 236      -1.392   3.751  23.270  1.00  0.00           H  
ATOM   3757  CG  LEU B 236       0.663   3.913  23.866  1.00  0.00           C  
ATOM   3758  HG  LEU B 236       0.481   3.782  24.931  1.00  0.00           H  
ATOM   3759  CD1 LEU B 236       2.059   3.392  23.537  1.00  0.00           C  
ATOM   3760 HD11 LEU B 236       2.244   3.448  22.464  1.00  0.00           H  
ATOM   3761 HD12 LEU B 236       2.809   3.977  24.067  1.00  0.00           H  
ATOM   3762 HD13 LEU B 236       2.149   2.364  23.873  1.00  0.00           H  
ATOM   3763  CD2 LEU B 236       0.666   5.408  23.565  1.00  0.00           C  
ATOM   3764 HD21 LEU B 236      -0.319   5.827  23.769  1.00  0.00           H  
ATOM   3765 HD22 LEU B 236       1.405   5.904  24.192  1.00  0.00           H  
ATOM   3766 HD23 LEU B 236       0.915   5.565  22.518  1.00  0.00           H  
ATOM   3767  C   LEU B 236      -0.850   1.463  24.862  1.00  0.00           C  
ATOM   3768  O   LEU B 236      -1.800   1.961  25.472  1.00  0.00           O  
ATOM   3769  N   THR B 237       0.093   0.750  25.479  1.00  0.00           N  
ATOM   3770  H   THR B 237       0.838   0.354  24.910  1.00  0.00           H  
ATOM   3771  CA  THR B 237       0.134   0.478  26.929  1.00  0.00           C  
ATOM   3772  HA  THR B 237      -0.618   1.102  27.409  1.00  0.00           H  
ATOM   3773  CB  THR B 237      -0.233  -0.982  27.279  1.00  0.00           C  
ATOM   3774  HB  THR B 237      -0.485  -1.012  28.340  1.00  0.00           H  
ATOM   3775  CG2 THR B 237      -1.436  -1.516  26.501  1.00  0.00           C  
ATOM   3776 HG21 THR B 237      -2.276  -0.829  26.599  1.00  0.00           H  
ATOM   3777 HG22 THR B 237      -1.720  -2.489  26.900  1.00  0.00           H  
ATOM   3778 HG23 THR B 237      -1.180  -1.631  25.447  1.00  0.00           H  
ATOM   3779  OG1 THR B 237       0.830  -1.885  27.072  1.00  0.00           O  
ATOM   3780  HG1 THR B 237       1.506  -1.700  27.731  1.00  0.00           H  
ATOM   3781  C   THR B 237       1.477   0.877  27.548  1.00  0.00           C  
ATOM   3782  O   THR B 237       2.478   1.043  26.850  1.00  0.00           O  
ATOM   3783  N   VAL B 238       1.505   1.022  28.876  1.00  0.00           N  
ATOM   3784  H   VAL B 238       0.661   0.860  29.406  1.00  0.00           H  
ATOM   3785  CA  VAL B 238       2.710   1.326  29.663  1.00  0.00           C  
ATOM   3786  HA  VAL B 238       3.583   1.142  29.038  1.00  0.00           H  
ATOM   3787  CB  VAL B 238       2.757   2.816  30.071  1.00  0.00           C  
ATOM   3788  HB  VAL B 238       2.766   3.409  29.156  1.00  0.00           H  
ATOM   3789  CG1 VAL B 238       1.552   3.261  30.909  1.00  0.00           C  
ATOM   3790 HG11 VAL B 238       1.626   4.326  31.116  1.00  0.00           H  
ATOM   3791 HG12 VAL B 238       0.625   3.081  30.368  1.00  0.00           H  
ATOM   3792 HG13 VAL B 238       1.523   2.722  31.856  1.00  0.00           H  
ATOM   3793  CG2 VAL B 238       4.027   3.158  30.861  1.00  0.00           C  
ATOM   3794 HG21 VAL B 238       3.993   2.706  31.853  1.00  0.00           H  
ATOM   3795 HG22 VAL B 238       4.907   2.789  30.335  1.00  0.00           H  
ATOM   3796 HG23 VAL B 238       4.110   4.240  30.973  1.00  0.00           H  
ATOM   3797  C   VAL B 238       2.816   0.374  30.853  1.00  0.00           C  
ATOM   3798  O   VAL B 238       1.824   0.085  31.516  1.00  0.00           O  
ATOM   3799  N   HIE B 239       4.029  -0.112  31.112  1.00  0.00           N  
ATOM   3800  H   HIE B 239       4.776   0.130  30.471  1.00  0.00           H  
ATOM   3801  CA  HIE B 239       4.373  -1.069  32.167  1.00  0.00           C  
ATOM   3802  HA  HIE B 239       3.510  -1.224  32.818  1.00  0.00           H  
ATOM   3803  CB  HIE B 239       4.749  -2.411  31.521  1.00  0.00           C  
ATOM   3804  HB2 HIE B 239       5.663  -2.279  30.941  1.00  0.00           H  
ATOM   3805  HB3 HIE B 239       4.958  -3.138  32.307  1.00  0.00           H  
ATOM   3806  CG  HIE B 239       3.692  -2.989  30.614  1.00  0.00           C  
ATOM   3807  ND1 HIE B 239       2.558  -3.677  31.041  1.00  0.00           N  
ATOM   3808  CE1 HIE B 239       1.904  -4.033  29.926  1.00  0.00           C  
ATOM   3809  HE1 HIE B 239       0.981  -4.598  29.914  1.00  0.00           H  
ATOM   3810  NE2 HIE B 239       2.562  -3.604  28.835  1.00  0.00           N  
ATOM   3811  HE2 HIE B 239       2.275  -3.769  27.876  1.00  0.00           H  
ATOM   3812  CD2 HIE B 239       3.691  -2.930  29.250  1.00  0.00           C  
ATOM   3813  HD2 HIE B 239       4.440  -2.452  28.631  1.00  0.00           H  
ATOM   3814  C   HIE B 239       5.549  -0.550  33.003  1.00  0.00           C  
ATOM   3815  O   HIE B 239       6.342   0.253  32.512  1.00  0.00           O  
ATOM   3816  N   THR B 240       5.717  -1.042  34.231  1.00  0.00           N  
ATOM   3817  H   THR B 240       5.059  -1.731  34.563  1.00  0.00           H  
ATOM   3818  CA  THR B 240       6.945  -0.848  35.027  1.00  0.00           C  
ATOM   3819  HA  THR B 240       7.529  -0.046  34.579  1.00  0.00           H  
ATOM   3820  CB  THR B 240       6.605  -0.377  36.450  1.00  0.00           C  
ATOM   3821  HB  THR B 240       5.956   0.497  36.384  1.00  0.00           H  
ATOM   3822  CG2 THR B 240       5.905  -1.441  37.299  1.00  0.00           C  
ATOM   3823 HG21 THR B 240       6.542  -2.318  37.413  1.00  0.00           H  
ATOM   3824 HG22 THR B 240       4.964  -1.733  36.834  1.00  0.00           H  
ATOM   3825 HG23 THR B 240       5.696  -1.029  38.287  1.00  0.00           H  
ATOM   3826  OG1 THR B 240       7.780  -0.002  37.128  1.00  0.00           O  
ATOM   3827  HG1 THR B 240       8.090   0.844  36.790  1.00  0.00           H  
ATOM   3828  C   THR B 240       7.839  -2.098  35.000  1.00  0.00           C  
ATOM   3829  O   THR B 240       7.368  -3.205  34.736  1.00  0.00           O  
ATOM   3830  N   GLN B 241       9.138  -1.927  35.243  1.00  0.00           N  
ATOM   3831  H   GLN B 241       9.451  -0.979  35.435  1.00  0.00           H  
ATOM   3832  CA  GLN B 241      10.194  -2.938  35.258  1.00  0.00           C  
ATOM   3833  HA  GLN B 241       9.753  -3.907  35.495  1.00  0.00           H  
ATOM   3834  CB  GLN B 241      10.903  -3.025  33.888  1.00  0.00           C  
ATOM   3835  HB2 GLN B 241      11.413  -2.085  33.685  1.00  0.00           H  
ATOM   3836  HB3 GLN B 241      11.660  -3.808  33.955  1.00  0.00           H  
ATOM   3837  CG  GLN B 241       9.973  -3.346  32.707  1.00  0.00           C  
ATOM   3838  HG2 GLN B 241       9.215  -4.051  33.048  1.00  0.00           H  
ATOM   3839  HG3 GLN B 241       9.467  -2.438  32.378  1.00  0.00           H  
ATOM   3840  CD  GLN B 241      10.700  -3.974  31.518  1.00  0.00           C  
ATOM   3841  OE1 GLN B 241      11.797  -3.598  31.118  1.00  0.00           O  
ATOM   3842  NE2 GLN B 241      10.117  -4.978  30.901  1.00  0.00           N  
ATOM   3843 HE21 GLN B 241      10.573  -5.378  30.101  1.00  0.00           H  
ATOM   3844 HE22 GLN B 241       9.215  -5.299  31.209  1.00  0.00           H  
ATOM   3845  C   GLN B 241      11.224  -2.597  36.347  1.00  0.00           C  
ATOM   3846  O   GLN B 241      11.353  -1.444  36.762  1.00  0.00           O  
ATOM   3847  N   VAL B 242      11.979  -3.608  36.788  1.00  0.00           N  
ATOM   3848  H   VAL B 242      11.843  -4.520  36.388  1.00  0.00           H  
ATOM   3849  CA  VAL B 242      13.060  -3.451  37.778  1.00  0.00           C  
ATOM   3850  HA  VAL B 242      12.610  -3.077  38.697  1.00  0.00           H  
ATOM   3851  CB  VAL B 242      13.740  -4.799  38.106  1.00  0.00           C  
ATOM   3852  HB  VAL B 242      14.431  -4.632  38.933  1.00  0.00           H  
ATOM   3853  CG1 VAL B 242      12.715  -5.845  38.568  1.00  0.00           C  
ATOM   3854 HG11 VAL B 242      12.064  -6.140  37.745  1.00  0.00           H  
ATOM   3855 HG12 VAL B 242      12.110  -5.436  39.377  1.00  0.00           H  
ATOM   3856 HG13 VAL B 242      13.237  -6.728  38.936  1.00  0.00           H  
ATOM   3857  CG2 VAL B 242      14.541  -5.389  36.936  1.00  0.00           C  
ATOM   3858 HG21 VAL B 242      13.908  -5.506  36.058  1.00  0.00           H  
ATOM   3859 HG22 VAL B 242      14.953  -6.357  37.220  1.00  0.00           H  
ATOM   3860 HG23 VAL B 242      15.374  -4.729  36.688  1.00  0.00           H  
ATOM   3861  C   VAL B 242      14.101  -2.415  37.330  1.00  0.00           C  
ATOM   3862  O   VAL B 242      14.314  -2.230  36.131  1.00  0.00           O  
ATOM   3863  N   SER B 243      14.748  -1.759  38.299  1.00  0.00           N  
ATOM   3864  H   SER B 243      14.526  -1.984  39.255  1.00  0.00           H  
ATOM   3865  CA  SER B 243      15.696  -0.656  38.072  1.00  0.00           C  
ATOM   3866  HA  SER B 243      15.986  -0.271  39.049  1.00  0.00           H  
ATOM   3867  CB  SER B 243      16.979  -1.155  37.390  1.00  0.00           C  
ATOM   3868  HB2 SER B 243      16.749  -1.505  36.383  1.00  0.00           H  
ATOM   3869  HB3 SER B 243      17.693  -0.333  37.318  1.00  0.00           H  
ATOM   3870  OG  SER B 243      17.557  -2.217  38.134  1.00  0.00           O  
ATOM   3871  HG  SER B 243      17.949  -1.852  38.931  1.00  0.00           H  
ATOM   3872  C   SER B 243      15.044   0.527  37.341  1.00  0.00           C  
ATOM   3873  O   SER B 243      15.386   0.844  36.201  1.00  0.00           O  
ATOM   3874  N   ASP B 244      14.071   1.145  38.018  1.00  0.00           N  
ATOM   3875  H   ASP B 244      13.958   0.891  38.994  1.00  0.00           H  
ATOM   3876  CA  ASP B 244      13.456   2.440  37.701  1.00  0.00           C  
ATOM   3877  HA  ASP B 244      12.507   2.462  38.238  1.00  0.00           H  
ATOM   3878  CB  ASP B 244      14.292   3.599  38.280  1.00  0.00           C  
ATOM   3879  HB2 ASP B 244      15.243   3.646  37.746  1.00  0.00           H  
ATOM   3880  HB3 ASP B 244      13.760   4.537  38.106  1.00  0.00           H  
ATOM   3881  CG  ASP B 244      14.585   3.489  39.785  1.00  0.00           C  
ATOM   3882  OD1 ASP B 244      14.183   2.480  40.414  1.00  0.00           O  
ATOM   3883  OD2 ASP B 244      15.227   4.438  40.283  1.00  0.00           O  
ATOM   3884  C   ASP B 244      13.087   2.618  36.222  1.00  0.00           C  
ATOM   3885  O   ASP B 244      13.318   3.665  35.620  1.00  0.00           O  
ATOM   3886  N   THR B 245      12.530   1.571  35.611  1.00  0.00           N  
ATOM   3887  H   THR B 245      12.362   0.735  36.159  1.00  0.00           H  
ATOM   3888  CA  THR B 245      12.311   1.497  34.165  1.00  0.00           C  
ATOM   3889  HA  THR B 245      12.656   2.415  33.690  1.00  0.00           H  
ATOM   3890  CB  THR B 245      13.148   0.353  33.572  1.00  0.00           C  
ATOM   3891  HB  THR B 245      13.009  -0.551  34.167  1.00  0.00           H  
ATOM   3892  CG2 THR B 245      12.826   0.048  32.109  1.00  0.00           C  
ATOM   3893 HG21 THR B 245      12.934   0.953  31.512  1.00  0.00           H  
ATOM   3894 HG22 THR B 245      13.513  -0.716  31.756  1.00  0.00           H  
ATOM   3895 HG23 THR B 245      11.809  -0.329  32.018  1.00  0.00           H  
ATOM   3896  OG1 THR B 245      14.511   0.712  33.585  1.00  0.00           O  
ATOM   3897  HG1 THR B 245      14.793   0.767  34.521  1.00  0.00           H  
ATOM   3898  C   THR B 245      10.829   1.349  33.853  1.00  0.00           C  
ATOM   3899  O   THR B 245      10.177   0.405  34.286  1.00  0.00           O  
ATOM   3900  N   LEU B 246      10.284   2.263  33.059  1.00  0.00           N  
ATOM   3901  H   LEU B 246      10.875   3.020  32.735  1.00  0.00           H  
ATOM   3902  CA  LEU B 246       9.020   2.078  32.353  1.00  0.00           C  
ATOM   3903  HA  LEU B 246       8.390   1.401  32.924  1.00  0.00           H  
ATOM   3904  CB  LEU B 246       8.288   3.426  32.212  1.00  0.00           C  
ATOM   3905  HB2 LEU B 246       8.967   4.127  31.729  1.00  0.00           H  
ATOM   3906  HB3 LEU B 246       7.421   3.304  31.561  1.00  0.00           H  
ATOM   3907  CG  LEU B 246       7.821   4.025  33.552  1.00  0.00           C  
ATOM   3908  HG  LEU B 246       8.613   3.936  34.292  1.00  0.00           H  
ATOM   3909  CD1 LEU B 246       7.507   5.508  33.372  1.00  0.00           C  
ATOM   3910 HD11 LEU B 246       6.701   5.639  32.650  1.00  0.00           H  
ATOM   3911 HD12 LEU B 246       7.208   5.936  34.330  1.00  0.00           H  
ATOM   3912 HD13 LEU B 246       8.398   6.030  33.026  1.00  0.00           H  
ATOM   3913  CD2 LEU B 246       6.568   3.326  34.084  1.00  0.00           C  
ATOM   3914 HD21 LEU B 246       6.759   2.264  34.218  1.00  0.00           H  
ATOM   3915 HD22 LEU B 246       6.297   3.757  35.049  1.00  0.00           H  
ATOM   3916 HD23 LEU B 246       5.737   3.464  33.395  1.00  0.00           H  
ATOM   3917  C   LEU B 246       9.284   1.437  30.984  1.00  0.00           C  
ATOM   3918  O   LEU B 246      10.332   1.663  30.375  1.00  0.00           O  
ATOM   3919  N   LEU B 247       8.304   0.690  30.479  1.00  0.00           N  
ATOM   3920  H   LEU B 247       7.483   0.550  31.061  1.00  0.00           H  
ATOM   3921  CA  LEU B 247       8.276   0.129  29.130  1.00  0.00           C  
ATOM   3922  HA  LEU B 247       9.045   0.608  28.523  1.00  0.00           H  
ATOM   3923  CB  LEU B 247       8.585  -1.379  29.201  1.00  0.00           C  
ATOM   3924  HB2 LEU B 247       9.605  -1.510  29.567  1.00  0.00           H  
ATOM   3925  HB3 LEU B 247       7.909  -1.834  29.926  1.00  0.00           H  
ATOM   3926  CG  LEU B 247       8.426  -2.132  27.863  1.00  0.00           C  
ATOM   3927  HG  LEU B 247       7.400  -2.049  27.505  1.00  0.00           H  
ATOM   3928  CD1 LEU B 247       9.379  -1.603  26.790  1.00  0.00           C  
ATOM   3929 HD11 LEU B 247      10.402  -1.601  27.158  1.00  0.00           H  
ATOM   3930 HD12 LEU B 247       9.322  -2.238  25.905  1.00  0.00           H  
ATOM   3931 HD13 LEU B 247       9.086  -0.596  26.498  1.00  0.00           H  
ATOM   3932  CD2 LEU B 247       8.743  -3.611  28.078  1.00  0.00           C  
ATOM   3933 HD21 LEU B 247       8.577  -4.155  27.147  1.00  0.00           H  
ATOM   3934 HD22 LEU B 247       9.781  -3.731  28.382  1.00  0.00           H  
ATOM   3935 HD23 LEU B 247       8.081  -4.022  28.841  1.00  0.00           H  
ATOM   3936  C   LEU B 247       6.917   0.429  28.492  1.00  0.00           C  
ATOM   3937  O   LEU B 247       5.895  -0.094  28.934  1.00  0.00           O  
ATOM   3938  N   LEU B 248       6.917   1.273  27.462  1.00  0.00           N  
ATOM   3939  H   LEU B 248       7.809   1.637  27.142  1.00  0.00           H  
ATOM   3940  CA  LEU B 248       5.762   1.529  26.603  1.00  0.00           C  
ATOM   3941  HA  LEU B 248       4.852   1.348  27.171  1.00  0.00           H  
ATOM   3942  CB  LEU B 248       5.759   2.994  26.133  1.00  0.00           C  
ATOM   3943  HB2 LEU B 248       6.622   3.162  25.485  1.00  0.00           H  
ATOM   3944  HB3 LEU B 248       4.864   3.144  25.527  1.00  0.00           H  
ATOM   3945  CG  LEU B 248       5.773   4.004  27.301  1.00  0.00           C  
ATOM   3946  HG  LEU B 248       5.551   3.497  28.237  1.00  0.00           H  
ATOM   3947  CD1 LEU B 248       7.129   4.700  27.423  1.00  0.00           C  
ATOM   3948 HD11 LEU B 248       7.907   3.960  27.615  1.00  0.00           H  
ATOM   3949 HD12 LEU B 248       7.365   5.236  26.504  1.00  0.00           H  
ATOM   3950 HD13 LEU B 248       7.104   5.401  28.258  1.00  0.00           H  
ATOM   3951  CD2 LEU B 248       4.714   5.084  27.104  1.00  0.00           C  
ATOM   3952 HD21 LEU B 248       4.716   5.765  27.956  1.00  0.00           H  
ATOM   3953 HD22 LEU B 248       4.922   5.635  26.187  1.00  0.00           H  
ATOM   3954 HD23 LEU B 248       3.730   4.619  27.031  1.00  0.00           H  
ATOM   3955  C   LEU B 248       5.776   0.566  25.410  1.00  0.00           C  
ATOM   3956  O   LEU B 248       6.851   0.200  24.940  1.00  0.00           O  
ATOM   3957  N   THR B 249       4.604   0.178  24.906  1.00  0.00           N  
ATOM   3958  H   THR B 249       3.750   0.502  25.350  1.00  0.00           H  
ATOM   3959  CA  THR B 249       4.460  -0.691  23.720  1.00  0.00           C  
ATOM   3960  HA  THR B 249       5.211  -0.388  22.996  1.00  0.00           H  
ATOM   3961  CB  THR B 249       4.741  -2.160  24.075  1.00  0.00           C  
ATOM   3962  HB  THR B 249       5.762  -2.246  24.443  1.00  0.00           H  
ATOM   3963  CG2 THR B 249       3.795  -2.723  25.141  1.00  0.00           C  
ATOM   3964 HG21 THR B 249       2.762  -2.674  24.794  1.00  0.00           H  
ATOM   3965 HG22 THR B 249       4.058  -3.762  25.336  1.00  0.00           H  
ATOM   3966 HG23 THR B 249       3.894  -2.154  26.066  1.00  0.00           H  
ATOM   3967  OG1 THR B 249       4.622  -2.966  22.930  1.00  0.00           O  
ATOM   3968  HG1 THR B 249       5.251  -2.662  22.253  1.00  0.00           H  
ATOM   3969  C   THR B 249       3.097  -0.516  23.037  1.00  0.00           C  
ATOM   3970  O   THR B 249       2.153  -0.035  23.661  1.00  0.00           O  
ATOM   3971  N   TRP B 250       3.005  -0.831  21.745  1.00  0.00           N  
ATOM   3972  H   TRP B 250       3.804  -1.286  21.311  1.00  0.00           H  
ATOM   3973  CA  TRP B 250       1.840  -0.600  20.887  1.00  0.00           C  
ATOM   3974  HA  TRP B 250       0.930  -0.658  21.484  1.00  0.00           H  
ATOM   3975  CB  TRP B 250       1.943   0.818  20.288  1.00  0.00           C  
ATOM   3976  HB2 TRP B 250       1.126   0.977  19.584  1.00  0.00           H  
ATOM   3977  HB3 TRP B 250       1.793   1.528  21.100  1.00  0.00           H  
ATOM   3978  CG  TRP B 250       3.240   1.172  19.614  1.00  0.00           C  
ATOM   3979  CD1 TRP B 250       3.500   1.042  18.293  1.00  0.00           C  
ATOM   3980  HD1 TRP B 250       2.799   0.657  17.561  1.00  0.00           H  
ATOM   3981  NE1 TRP B 250       4.804   1.415  18.035  1.00  0.00           N  
ATOM   3982  HE1 TRP B 250       5.225   1.389  17.112  1.00  0.00           H  
ATOM   3983  CE2 TRP B 250       5.468   1.773  19.187  1.00  0.00           C  
ATOM   3984  CZ2 TRP B 250       6.785   2.178  19.443  1.00  0.00           C  
ATOM   3985  HZ2 TRP B 250       7.511   2.204  18.647  1.00  0.00           H  
ATOM   3986  CH2 TRP B 250       7.157   2.513  20.755  1.00  0.00           C  
ATOM   3987  HH2 TRP B 250       8.177   2.801  20.969  1.00  0.00           H  
ATOM   3988  CZ3 TRP B 250       6.205   2.447  21.788  1.00  0.00           C  
ATOM   3989  HZ3 TRP B 250       6.499   2.683  22.800  1.00  0.00           H  
ATOM   3990  CE3 TRP B 250       4.887   2.035  21.516  1.00  0.00           C  
ATOM   3991  HE3 TRP B 250       4.173   1.970  22.319  1.00  0.00           H  
ATOM   3992  CD2 TRP B 250       4.483   1.669  20.212  1.00  0.00           C  
ATOM   3993  C   TRP B 250       1.728  -1.690  19.806  1.00  0.00           C  
ATOM   3994  O   TRP B 250       2.559  -2.591  19.732  1.00  0.00           O  
ATOM   3995  N   SER B 251       0.692  -1.632  18.963  1.00  0.00           N  
ATOM   3996  H   SER B 251       0.033  -0.868  19.066  1.00  0.00           H  
ATOM   3997  CA  SER B 251       0.531  -2.545  17.819  1.00  0.00           C  
ATOM   3998  HA  SER B 251       1.228  -3.375  17.933  1.00  0.00           H  
ATOM   3999  CB  SER B 251      -0.869  -3.159  17.824  1.00  0.00           C  
ATOM   4000  HB2 SER B 251      -1.087  -3.545  18.820  1.00  0.00           H  
ATOM   4001  HB3 SER B 251      -1.602  -2.394  17.566  1.00  0.00           H  
ATOM   4002  OG  SER B 251      -0.937  -4.223  16.894  1.00  0.00           O  
ATOM   4003  HG  SER B 251      -1.839  -4.555  16.871  1.00  0.00           H  
ATOM   4004  C   SER B 251       0.851  -1.882  16.471  1.00  0.00           C  
ATOM   4005  O   SER B 251       0.690  -0.670  16.297  1.00  0.00           O  
ATOM   4006  N   ASN B 252       1.285  -2.690  15.500  1.00  0.00           N  
ATOM   4007  H   ASN B 252       1.303  -3.680  15.697  1.00  0.00           H  
ATOM   4008  CA  ASN B 252       1.554  -2.254  14.129  1.00  0.00           C  
ATOM   4009  HA  ASN B 252       2.231  -1.405  14.187  1.00  0.00           H  
ATOM   4010  CB  ASN B 252       2.295  -3.388  13.401  1.00  0.00           C  
ATOM   4011  HB2 ASN B 252       3.078  -3.771  14.056  1.00  0.00           H  
ATOM   4012  HB3 ASN B 252       1.601  -4.201  13.185  1.00  0.00           H  
ATOM   4013  CG  ASN B 252       2.927  -2.941  12.092  1.00  0.00           C  
ATOM   4014  OD1 ASN B 252       2.287  -2.369  11.222  1.00  0.00           O  
ATOM   4015  ND2 ASN B 252       4.204  -3.188  11.914  1.00  0.00           N  
ATOM   4016 HD21 ASN B 252       4.592  -3.005  11.002  1.00  0.00           H  
ATOM   4017 HD22 ASN B 252       4.732  -3.684  12.608  1.00  0.00           H  
ATOM   4018  C   ASN B 252       0.239  -1.840  13.413  1.00  0.00           C  
ATOM   4019  O   ASN B 252      -0.735  -2.595  13.475  1.00  0.00           O  
ATOM   4020  N   PRO B 253       0.172  -0.674  12.733  1.00  0.00           N  
ATOM   4021  CD  PRO B 253       1.212   0.349  12.693  1.00  0.00           C  
ATOM   4022  HD2 PRO B 253       1.993   0.057  11.992  1.00  0.00           H  
ATOM   4023  HD3 PRO B 253       1.643   0.518  13.681  1.00  0.00           H  
ATOM   4024  CG  PRO B 253       0.551   1.639  12.224  1.00  0.00           C  
ATOM   4025  HG2 PRO B 253       1.190   2.175  11.519  1.00  0.00           H  
ATOM   4026  HG3 PRO B 253       0.336   2.270  13.082  1.00  0.00           H  
ATOM   4027  CB  PRO B 253      -0.755   1.203  11.565  1.00  0.00           C  
ATOM   4028  HB2 PRO B 253      -0.609   1.169  10.489  1.00  0.00           H  
ATOM   4029  HB3 PRO B 253      -1.566   1.891  11.800  1.00  0.00           H  
ATOM   4030  CA  PRO B 253      -1.065  -0.197  12.100  1.00  0.00           C  
ATOM   4031  HA  PRO B 253      -1.830  -0.116  12.874  1.00  0.00           H  
ATOM   4032  C   PRO B 253      -1.630  -1.072  10.959  1.00  0.00           C  
ATOM   4033  O   PRO B 253      -2.737  -0.799  10.486  1.00  0.00           O  
ATOM   4034  N   TYR B 254      -0.879  -2.078  10.491  1.00  0.00           N  
ATOM   4035  H   TYR B 254      -0.001  -2.269  10.959  1.00  0.00           H  
ATOM   4036  CA  TYR B 254      -1.190  -2.883   9.301  1.00  0.00           C  
ATOM   4037  HA  TYR B 254      -2.188  -2.618   8.951  1.00  0.00           H  
ATOM   4038  CB  TYR B 254      -0.184  -2.545   8.195  1.00  0.00           C  
ATOM   4039  HB2 TYR B 254       0.829  -2.706   8.567  1.00  0.00           H  
ATOM   4040  HB3 TYR B 254      -0.334  -3.230   7.366  1.00  0.00           H  
ATOM   4041  CG  TYR B 254      -0.302  -1.134   7.666  1.00  0.00           C  
ATOM   4042  CD1 TYR B 254      -1.120  -0.871   6.552  1.00  0.00           C  
ATOM   4043  HD1 TYR B 254      -1.655  -1.673   6.067  1.00  0.00           H  
ATOM   4044  CE1 TYR B 254      -1.242   0.443   6.071  1.00  0.00           C  
ATOM   4045  HE1 TYR B 254      -1.858   0.660   5.214  1.00  0.00           H  
ATOM   4046  CZ  TYR B 254      -0.563   1.495   6.713  1.00  0.00           C  
ATOM   4047  OH  TYR B 254      -0.716   2.759   6.257  1.00  0.00           O  
ATOM   4048  HH  TYR B 254      -1.105   2.743   5.358  1.00  0.00           H  
ATOM   4049  CE2 TYR B 254       0.248   1.236   7.836  1.00  0.00           C  
ATOM   4050  HE2 TYR B 254       0.763   2.047   8.327  1.00  0.00           H  
ATOM   4051  CD2 TYR B 254       0.384  -0.085   8.304  1.00  0.00           C  
ATOM   4052  HD2 TYR B 254       0.997  -0.297   9.168  1.00  0.00           H  
ATOM   4053  C   TYR B 254      -1.159  -4.398   9.571  1.00  0.00           C  
ATOM   4054  O   TYR B 254      -0.420  -4.841  10.451  1.00  0.00           O  
ATOM   4055  N   PRO B 255      -1.900  -5.218   8.799  1.00  0.00           N  
ATOM   4056  CD  PRO B 255      -2.854  -4.838   7.766  1.00  0.00           C  
ATOM   4057  HD2 PRO B 255      -2.448  -4.081   7.094  1.00  0.00           H  
ATOM   4058  HD3 PRO B 255      -3.763  -4.470   8.241  1.00  0.00           H  
ATOM   4059  CG  PRO B 255      -3.160  -6.118   6.987  1.00  0.00           C  
ATOM   4060  HG2 PRO B 255      -2.443  -6.235   6.171  1.00  0.00           H  
ATOM   4061  HG3 PRO B 255      -4.180  -6.124   6.603  1.00  0.00           H  
ATOM   4062  CB  PRO B 255      -2.937  -7.217   8.026  1.00  0.00           C  
ATOM   4063  HB2 PRO B 255      -2.708  -8.177   7.558  1.00  0.00           H  
ATOM   4064  HB3 PRO B 255      -3.821  -7.304   8.660  1.00  0.00           H  
ATOM   4065  CA  PRO B 255      -1.767  -6.674   8.850  1.00  0.00           C  
ATOM   4066  HA  PRO B 255      -1.870  -7.001   9.882  1.00  0.00           H  
ATOM   4067  C   PRO B 255      -0.411  -7.145   8.277  1.00  0.00           C  
ATOM   4068  O   PRO B 255       0.138  -6.465   7.403  1.00  0.00           O  
ATOM   4069  N   PRO B 256       0.102  -8.329   8.688  1.00  0.00           N  
ATOM   4070  CD  PRO B 256      -0.458  -9.210   9.708  1.00  0.00           C  
ATOM   4071  HD2 PRO B 256      -1.246  -9.821   9.264  1.00  0.00           H  
ATOM   4072  HD3 PRO B 256      -0.842  -8.660  10.567  1.00  0.00           H  
ATOM   4073  CG  PRO B 256       0.691 -10.108  10.165  1.00  0.00           C  
ATOM   4074  HG2 PRO B 256       0.334 -11.076  10.516  1.00  0.00           H  
ATOM   4075  HG3 PRO B 256       1.268  -9.603  10.940  1.00  0.00           H  
ATOM   4076  CB  PRO B 256       1.530 -10.239   8.900  1.00  0.00           C  
ATOM   4077  HB2 PRO B 256       1.087 -10.994   8.248  1.00  0.00           H  
ATOM   4078  HB3 PRO B 256       2.566 -10.487   9.125  1.00  0.00           H  
ATOM   4079  CA  PRO B 256       1.410  -8.849   8.265  1.00  0.00           C  
ATOM   4080  HA  PRO B 256       2.176  -8.210   8.691  1.00  0.00           H  
ATOM   4081  C   PRO B 256       1.628  -8.913   6.749  1.00  0.00           C  
ATOM   4082  O   PRO B 256       2.728  -8.633   6.267  1.00  0.00           O  
ATOM   4083  N   ASP B 257       0.586  -9.232   5.984  1.00  0.00           N  
ATOM   4084  H   ASP B 257      -0.200  -9.701   6.426  1.00  0.00           H  
ATOM   4085  CA  ASP B 257       0.622  -9.307   4.522  1.00  0.00           C  
ATOM   4086  HA  ASP B 257       1.417  -9.996   4.237  1.00  0.00           H  
ATOM   4087  CB  ASP B 257      -0.708  -9.887   3.980  1.00  0.00           C  
ATOM   4088  HB2 ASP B 257      -1.500  -9.158   4.163  1.00  0.00           H  
ATOM   4089  HB3 ASP B 257      -0.609  -9.998   2.899  1.00  0.00           H  
ATOM   4090  CG  ASP B 257      -1.170 -11.236   4.565  1.00  0.00           C  
ATOM   4091  OD1 ASP B 257      -0.845 -11.534   5.742  1.00  0.00           O  
ATOM   4092  OD2 ASP B 257      -1.904 -11.937   3.825  1.00  0.00           O  
ATOM   4093  C   ASP B 257       0.919  -7.948   3.846  1.00  0.00           C  
ATOM   4094  O   ASP B 257       1.403  -7.914   2.714  1.00  0.00           O  
ATOM   4095  N   ASN B 258       0.666  -6.812   4.508  1.00  0.00           N  
ATOM   4096  H   ASN B 258       0.415  -6.861   5.491  1.00  0.00           H  
ATOM   4097  CA  ASN B 258       0.840  -5.489   3.895  1.00  0.00           C  
ATOM   4098  HA  ASN B 258       0.322  -5.504   2.933  1.00  0.00           H  
ATOM   4099  CB  ASN B 258       0.185  -4.410   4.780  1.00  0.00           C  
ATOM   4100  HB2 ASN B 258      -0.843  -4.690   4.997  1.00  0.00           H  
ATOM   4101  HB3 ASN B 258       0.737  -4.341   5.716  1.00  0.00           H  
ATOM   4102  CG  ASN B 258       0.202  -3.043   4.117  1.00  0.00           C  
ATOM   4103  OD1 ASN B 258       1.207  -2.360   4.103  1.00  0.00           O  
ATOM   4104  ND2 ASN B 258      -0.873  -2.641   3.481  1.00  0.00           N  
ATOM   4105 HD21 ASN B 258      -0.818  -1.765   2.961  1.00  0.00           H  
ATOM   4106 HD22 ASN B 258      -1.716  -3.181   3.488  1.00  0.00           H  
ATOM   4107  C   ASN B 258       2.326  -5.189   3.608  1.00  0.00           C  
ATOM   4108  O   ASN B 258       3.210  -5.517   4.398  1.00  0.00           O  
ATOM   4109  N   TYR B 259       2.629  -4.542   2.486  1.00  0.00           N  
ATOM   4110  H   TYR B 259       1.890  -4.319   1.838  1.00  0.00           H  
ATOM   4111  CA  TYR B 259       3.999  -4.196   2.095  1.00  0.00           C  
ATOM   4112  HA  TYR B 259       4.598  -5.104   2.108  1.00  0.00           H  
ATOM   4113  CB  TYR B 259       3.980  -3.677   0.658  1.00  0.00           C  
ATOM   4114  HB2 TYR B 259       3.493  -2.702   0.649  1.00  0.00           H  
ATOM   4115  HB3 TYR B 259       5.012  -3.538   0.343  1.00  0.00           H  
ATOM   4116  CG  TYR B 259       3.302  -4.578  -0.365  1.00  0.00           C  
ATOM   4117  CD1 TYR B 259       3.402  -5.984  -0.283  1.00  0.00           C  
ATOM   4118  HD1 TYR B 259       3.913  -6.447   0.542  1.00  0.00           H  
ATOM   4119  CE1 TYR B 259       2.846  -6.800  -1.284  1.00  0.00           C  
ATOM   4120  HE1 TYR B 259       2.921  -7.875  -1.218  1.00  0.00           H  
ATOM   4121  CZ  TYR B 259       2.178  -6.213  -2.376  1.00  0.00           C  
ATOM   4122  OH  TYR B 259       1.704  -6.994  -3.380  1.00  0.00           O  
ATOM   4123  HH  TYR B 259       2.376  -7.644  -3.650  1.00  0.00           H  
ATOM   4124  CE2 TYR B 259       2.050  -4.811  -2.444  1.00  0.00           C  
ATOM   4125  HE2 TYR B 259       1.551  -4.355  -3.278  1.00  0.00           H  
ATOM   4126  CD2 TYR B 259       2.614  -3.998  -1.446  1.00  0.00           C  
ATOM   4127  HD2 TYR B 259       2.559  -2.921  -1.545  1.00  0.00           H  
ATOM   4128  C   TYR B 259       4.713  -3.218   3.046  1.00  0.00           C  
ATOM   4129  O   TYR B 259       5.900  -3.408   3.294  1.00  0.00           O  
ATOM   4130  N   LEU B 260       4.017  -2.254   3.664  1.00  0.00           N  
ATOM   4131  H   LEU B 260       3.021  -2.174   3.477  1.00  0.00           H  
ATOM   4132  CA  LEU B 260       4.595  -1.362   4.690  1.00  0.00           C  
ATOM   4133  HA  LEU B 260       5.502  -0.904   4.295  1.00  0.00           H  
ATOM   4134  CB  LEU B 260       3.591  -0.252   5.076  1.00  0.00           C  
ATOM   4135  HB2 LEU B 260       2.651  -0.722   5.365  1.00  0.00           H  
ATOM   4136  HB3 LEU B 260       3.963   0.259   5.966  1.00  0.00           H  
ATOM   4137  CG  LEU B 260       3.306   0.824   4.013  1.00  0.00           C  
ATOM   4138  HG  LEU B 260       3.063   0.348   3.064  1.00  0.00           H  
ATOM   4139  CD1 LEU B 260       2.124   1.680   4.462  1.00  0.00           C  
ATOM   4140 HD11 LEU B 260       1.939   2.465   3.730  1.00  0.00           H  
ATOM   4141 HD12 LEU B 260       1.236   1.052   4.534  1.00  0.00           H  
ATOM   4142 HD13 LEU B 260       2.327   2.135   5.431  1.00  0.00           H  
ATOM   4143  CD2 LEU B 260       4.503   1.756   3.826  1.00  0.00           C  
ATOM   4144 HD21 LEU B 260       4.732   2.260   4.763  1.00  0.00           H  
ATOM   4145 HD22 LEU B 260       5.367   1.188   3.495  1.00  0.00           H  
ATOM   4146 HD23 LEU B 260       4.275   2.497   3.061  1.00  0.00           H  
ATOM   4147  C   LEU B 260       4.996  -2.099   5.980  1.00  0.00           C  
ATOM   4148  O   LEU B 260       5.882  -1.638   6.696  1.00  0.00           O  
ATOM   4149  N   TYR B 261       4.364  -3.238   6.290  1.00  0.00           N  
ATOM   4150  H   TYR B 261       3.684  -3.587   5.629  1.00  0.00           H  
ATOM   4151  CA  TYR B 261       4.410  -3.893   7.610  1.00  0.00           C  
ATOM   4152  HA  TYR B 261       3.934  -3.239   8.341  1.00  0.00           H  
ATOM   4153  CB  TYR B 261       3.608  -5.200   7.538  1.00  0.00           C  
ATOM   4154  HB2 TYR B 261       2.584  -4.975   7.243  1.00  0.00           H  
ATOM   4155  HB3 TYR B 261       4.047  -5.833   6.769  1.00  0.00           H  
ATOM   4156  CG  TYR B 261       3.580  -5.996   8.829  1.00  0.00           C  
ATOM   4157  CD1 TYR B 261       4.500  -7.044   9.040  1.00  0.00           C  
ATOM   4158  HD1 TYR B 261       5.237  -7.272   8.286  1.00  0.00           H  
ATOM   4159  CE1 TYR B 261       4.461  -7.783  10.238  1.00  0.00           C  
ATOM   4160  HE1 TYR B 261       5.157  -8.588  10.413  1.00  0.00           H  
ATOM   4161  CZ  TYR B 261       3.500  -7.479  11.223  1.00  0.00           C  
ATOM   4162  OH  TYR B 261       3.462  -8.197  12.374  1.00  0.00           O  
ATOM   4163  HH  TYR B 261       2.835  -7.836  13.003  1.00  0.00           H  
ATOM   4164  CE2 TYR B 261       2.577  -6.434  11.009  1.00  0.00           C  
ATOM   4165  HE2 TYR B 261       1.824  -6.207  11.748  1.00  0.00           H  
ATOM   4166  CD2 TYR B 261       2.630  -5.688   9.818  1.00  0.00           C  
ATOM   4167  HD2 TYR B 261       1.933  -4.880   9.658  1.00  0.00           H  
ATOM   4168  C   TYR B 261       5.821  -4.199   8.133  1.00  0.00           C  
ATOM   4169  O   TYR B 261       6.022  -4.239   9.343  1.00  0.00           O  
ATOM   4170  N   ASN B 262       6.788  -4.408   7.230  1.00  0.00           N  
ATOM   4171  H   ASN B 262       6.526  -4.336   6.257  1.00  0.00           H  
ATOM   4172  CA  ASN B 262       8.188  -4.711   7.543  1.00  0.00           C  
ATOM   4173  HA  ASN B 262       8.233  -5.128   8.550  1.00  0.00           H  
ATOM   4174  CB  ASN B 262       8.672  -5.789   6.556  1.00  0.00           C  
ATOM   4175  HB2 ASN B 262       8.583  -5.416   5.536  1.00  0.00           H  
ATOM   4176  HB3 ASN B 262       9.724  -6.001   6.744  1.00  0.00           H  
ATOM   4177  CG  ASN B 262       7.891  -7.082   6.683  1.00  0.00           C  
ATOM   4178  OD1 ASN B 262       6.957  -7.360   5.944  1.00  0.00           O  
ATOM   4179  ND2 ASN B 262       8.234  -7.910   7.641  1.00  0.00           N  
ATOM   4180 HD21 ASN B 262       7.688  -8.746   7.753  1.00  0.00           H  
ATOM   4181 HD22 ASN B 262       9.003  -7.687   8.250  1.00  0.00           H  
ATOM   4182  C   ASN B 262       9.136  -3.490   7.551  1.00  0.00           C  
ATOM   4183  O   ASN B 262      10.323  -3.666   7.810  1.00  0.00           O  
ATOM   4184  N   HIE B 263       8.647  -2.279   7.251  1.00  0.00           N  
ATOM   4185  H   HIE B 263       7.658  -2.201   7.043  1.00  0.00           H  
ATOM   4186  CA  HIE B 263       9.467  -1.065   7.057  1.00  0.00           C  
ATOM   4187  HA  HIE B 263      10.502  -1.285   7.321  1.00  0.00           H  
ATOM   4188  CB  HIE B 263       9.439  -0.664   5.577  1.00  0.00           C  
ATOM   4189  HB2 HIE B 263       8.422  -0.381   5.307  1.00  0.00           H  
ATOM   4190  HB3 HIE B 263      10.074   0.212   5.453  1.00  0.00           H  
ATOM   4191  CG  HIE B 263       9.919  -1.724   4.616  1.00  0.00           C  
ATOM   4192  ND1 HIE B 263      11.251  -2.025   4.325  1.00  0.00           N  
ATOM   4193  CE1 HIE B 263      11.215  -3.002   3.405  1.00  0.00           C  
ATOM   4194  HE1 HIE B 263      12.091  -3.461   2.964  1.00  0.00           H  
ATOM   4195  NE2 HIE B 263       9.944  -3.313   3.098  1.00  0.00           N  
ATOM   4196  HE2 HIE B 263       9.645  -3.979   2.399  1.00  0.00           H  
ATOM   4197  CD2 HIE B 263       9.114  -2.511   3.849  1.00  0.00           C  
ATOM   4198  HD2 HIE B 263       8.036  -2.483   3.825  1.00  0.00           H  
ATOM   4199  C   HIE B 263       9.053   0.140   7.921  1.00  0.00           C  
ATOM   4200  O   HIE B 263       9.658   1.208   7.828  1.00  0.00           O  
ATOM   4201  N   LEU B 264       7.999  -0.002   8.727  1.00  0.00           N  
ATOM   4202  H   LEU B 264       7.541  -0.900   8.748  1.00  0.00           H  
ATOM   4203  CA  LEU B 264       7.532   1.037   9.645  1.00  0.00           C  
ATOM   4204  HA  LEU B 264       7.502   1.979   9.101  1.00  0.00           H  
ATOM   4205  CB  LEU B 264       6.104   0.711  10.119  1.00  0.00           C  
ATOM   4206  HB2 LEU B 264       6.105  -0.303  10.527  1.00  0.00           H  
ATOM   4207  HB3 LEU B 264       5.818   1.389  10.927  1.00  0.00           H  
ATOM   4208  CG  LEU B 264       5.072   0.818   8.979  1.00  0.00           C  
ATOM   4209  HG  LEU B 264       5.511   0.468   8.049  1.00  0.00           H  
ATOM   4210  CD1 LEU B 264       3.857  -0.052   9.276  1.00  0.00           C  
ATOM   4211 HD11 LEU B 264       4.165  -1.084   9.442  1.00  0.00           H  
ATOM   4212 HD12 LEU B 264       3.345   0.314  10.165  1.00  0.00           H  
ATOM   4213 HD13 LEU B 264       3.179  -0.022   8.425  1.00  0.00           H  
ATOM   4214  CD2 LEU B 264       4.592   2.255   8.760  1.00  0.00           C  
ATOM   4215 HD21 LEU B 264       4.051   2.604   9.638  1.00  0.00           H  
ATOM   4216 HD22 LEU B 264       5.446   2.906   8.582  1.00  0.00           H  
ATOM   4217 HD23 LEU B 264       3.933   2.292   7.894  1.00  0.00           H  
ATOM   4218  C   LEU B 264       8.498   1.212  10.825  1.00  0.00           C  
ATOM   4219  O   LEU B 264       8.936   0.235  11.424  1.00  0.00           O  
ATOM   4220  N   THR B 265       8.781   2.465  11.177  1.00  0.00           N  
ATOM   4221  H   THR B 265       8.349   3.208  10.635  1.00  0.00           H  
ATOM   4222  CA  THR B 265       9.474   2.862  12.415  1.00  0.00           C  
ATOM   4223  HA  THR B 265       9.459   2.026  13.114  1.00  0.00           H  
ATOM   4224  CB  THR B 265      10.948   3.235  12.187  1.00  0.00           C  
ATOM   4225  HB  THR B 265      11.406   3.458  13.148  1.00  0.00           H  
ATOM   4226  CG2 THR B 265      11.771   2.137  11.517  1.00  0.00           C  
ATOM   4227 HG21 THR B 265      12.816   2.443  11.468  1.00  0.00           H  
ATOM   4228 HG22 THR B 265      11.696   1.220  12.100  1.00  0.00           H  
ATOM   4229 HG23 THR B 265      11.406   1.944  10.508  1.00  0.00           H  
ATOM   4230  OG1 THR B 265      11.050   4.375  11.369  1.00  0.00           O  
ATOM   4231  HG1 THR B 265      10.666   4.120  10.522  1.00  0.00           H  
ATOM   4232  C   THR B 265       8.702   4.007  13.074  1.00  0.00           C  
ATOM   4233  O   THR B 265       7.788   4.575  12.461  1.00  0.00           O  
ATOM   4234  N   TYR B 266       9.009   4.324  14.335  1.00  0.00           N  
ATOM   4235  H   TYR B 266       9.849   3.939  14.758  1.00  0.00           H  
ATOM   4236  CA  TYR B 266       8.084   5.061  15.198  1.00  0.00           C  
ATOM   4237  HA  TYR B 266       7.242   5.398  14.596  1.00  0.00           H  
ATOM   4238  CB  TYR B 266       7.499   4.105  16.257  1.00  0.00           C  
ATOM   4239  HB2 TYR B 266       8.285   3.826  16.954  1.00  0.00           H  
ATOM   4240  HB3 TYR B 266       6.739   4.637  16.830  1.00  0.00           H  
ATOM   4241  CG  TYR B 266       6.874   2.824  15.720  1.00  0.00           C  
ATOM   4242  CD1 TYR B 266       5.554   2.827  15.234  1.00  0.00           C  
ATOM   4243  HD1 TYR B 266       4.988   3.747  15.234  1.00  0.00           H  
ATOM   4244  CE1 TYR B 266       4.968   1.633  14.755  1.00  0.00           C  
ATOM   4245  HE1 TYR B 266       3.954   1.627  14.388  1.00  0.00           H  
ATOM   4246  CZ  TYR B 266       5.710   0.433  14.750  1.00  0.00           C  
ATOM   4247  OH  TYR B 266       5.149  -0.720  14.301  1.00  0.00           O  
ATOM   4248  HH  TYR B 266       5.784  -1.442  14.354  1.00  0.00           H  
ATOM   4249  CE2 TYR B 266       7.029   0.429  15.253  1.00  0.00           C  
ATOM   4250  HE2 TYR B 266       7.604  -0.487  15.274  1.00  0.00           H  
ATOM   4251  CD2 TYR B 266       7.605   1.617  15.734  1.00  0.00           C  
ATOM   4252  HD2 TYR B 266       8.621   1.593  16.110  1.00  0.00           H  
ATOM   4253  C   TYR B 266       8.692   6.327  15.822  1.00  0.00           C  
ATOM   4254  O   TYR B 266       9.909   6.515  15.899  1.00  0.00           O  
ATOM   4255  N   ALA B 267       7.807   7.189  16.319  1.00  0.00           N  
ATOM   4256  H   ALA B 267       6.824   7.006  16.147  1.00  0.00           H  
ATOM   4257  CA  ALA B 267       8.141   8.225  17.285  1.00  0.00           C  
ATOM   4258  HA  ALA B 267       9.076   7.958  17.783  1.00  0.00           H  
ATOM   4259  CB  ALA B 267       8.358   9.565  16.572  1.00  0.00           C  
ATOM   4260  HB1 ALA B 267       8.590  10.335  17.308  1.00  0.00           H  
ATOM   4261  HB2 ALA B 267       9.199   9.477  15.882  1.00  0.00           H  
ATOM   4262  HB3 ALA B 267       7.461   9.843  16.019  1.00  0.00           H  
ATOM   4263  C   ALA B 267       7.046   8.302  18.353  1.00  0.00           C  
ATOM   4264  O   ALA B 267       5.852   8.321  18.035  1.00  0.00           O  
ATOM   4265  N   VAL B 268       7.467   8.370  19.616  1.00  0.00           N  
ATOM   4266  H   VAL B 268       8.472   8.401  19.768  1.00  0.00           H  
ATOM   4267  CA  VAL B 268       6.612   8.515  20.803  1.00  0.00           C  
ATOM   4268  HA  VAL B 268       5.582   8.299  20.528  1.00  0.00           H  
ATOM   4269  CB  VAL B 268       7.015   7.503  21.902  1.00  0.00           C  
ATOM   4270  HB  VAL B 268       8.022   7.741  22.241  1.00  0.00           H  
ATOM   4271  CG1 VAL B 268       6.079   7.549  23.119  1.00  0.00           C  
ATOM   4272 HG11 VAL B 268       6.411   6.829  23.870  1.00  0.00           H  
ATOM   4273 HG12 VAL B 268       6.089   8.539  23.570  1.00  0.00           H  
ATOM   4274 HG13 VAL B 268       5.062   7.299  22.817  1.00  0.00           H  
ATOM   4275  CG2 VAL B 268       7.013   6.056  21.390  1.00  0.00           C  
ATOM   4276 HG21 VAL B 268       6.025   5.790  21.022  1.00  0.00           H  
ATOM   4277 HG22 VAL B 268       7.740   5.932  20.587  1.00  0.00           H  
ATOM   4278 HG23 VAL B 268       7.282   5.372  22.195  1.00  0.00           H  
ATOM   4279  C   VAL B 268       6.685   9.963  21.304  1.00  0.00           C  
ATOM   4280  O   VAL B 268       7.763  10.553  21.359  1.00  0.00           O  
ATOM   4281  N   ASN B 269       5.547  10.541  21.681  1.00  0.00           N  
ATOM   4282  H   ASN B 269       4.706   9.974  21.625  1.00  0.00           H  
ATOM   4283  CA  ASN B 269       5.427  11.813  22.395  1.00  0.00           C  
ATOM   4284  HA  ASN B 269       6.404  12.290  22.462  1.00  0.00           H  
ATOM   4285  CB  ASN B 269       4.487  12.727  21.580  1.00  0.00           C  
ATOM   4286  HB2 ASN B 269       5.007  13.013  20.671  1.00  0.00           H  
ATOM   4287  HB3 ASN B 269       3.601  12.156  21.303  1.00  0.00           H  
ATOM   4288  CG  ASN B 269       4.010  14.014  22.242  1.00  0.00           C  
ATOM   4289  OD1 ASN B 269       2.923  14.497  21.941  1.00  0.00           O  
ATOM   4290  ND2 ASN B 269       4.761  14.609  23.137  1.00  0.00           N  
ATOM   4291 HD21 ASN B 269       4.422  15.468  23.543  1.00  0.00           H  
ATOM   4292 HD22 ASN B 269       5.705  14.306  23.361  1.00  0.00           H  
ATOM   4293  C   ASN B 269       4.925  11.523  23.820  1.00  0.00           C  
ATOM   4294  O   ASN B 269       3.913  10.841  23.976  1.00  0.00           O  
ATOM   4295  N   ILE B 270       5.624  12.043  24.832  1.00  0.00           N  
ATOM   4296  H   ILE B 270       6.398  12.659  24.607  1.00  0.00           H  
ATOM   4297  CA  ILE B 270       5.304  11.913  26.265  1.00  0.00           C  
ATOM   4298  HA  ILE B 270       4.377  11.355  26.381  1.00  0.00           H  
ATOM   4299  CB  ILE B 270       6.432  11.153  27.012  1.00  0.00           C  
ATOM   4300  HB  ILE B 270       7.373  11.662  26.810  1.00  0.00           H  
ATOM   4301  CG2 ILE B 270       6.233  11.169  28.543  1.00  0.00           C  
ATOM   4302 HG21 ILE B 270       5.280  10.711  28.806  1.00  0.00           H  
ATOM   4303 HG22 ILE B 270       7.041  10.636  29.043  1.00  0.00           H  
ATOM   4304 HG23 ILE B 270       6.255  12.190  28.924  1.00  0.00           H  
ATOM   4305  CG1 ILE B 270       6.538   9.717  26.445  1.00  0.00           C  
ATOM   4306 HG12 ILE B 270       5.547   9.271  26.426  1.00  0.00           H  
ATOM   4307 HG13 ILE B 270       6.893   9.781  25.418  1.00  0.00           H  
ATOM   4308  CD1 ILE B 270       7.474   8.755  27.186  1.00  0.00           C  
ATOM   4309 HD11 ILE B 270       7.056   8.490  28.157  1.00  0.00           H  
ATOM   4310 HD12 ILE B 270       7.586   7.844  26.598  1.00  0.00           H  
ATOM   4311 HD13 ILE B 270       8.453   9.211  27.324  1.00  0.00           H  
ATOM   4312  C   ILE B 270       5.078  13.310  26.845  1.00  0.00           C  
ATOM   4313  O   ILE B 270       5.774  14.242  26.444  1.00  0.00           O  
ATOM   4314  N   TRP B 271       4.130  13.473  27.769  1.00  0.00           N  
ATOM   4315  H   TRP B 271       3.600  12.666  28.087  1.00  0.00           H  
ATOM   4316  CA  TRP B 271       3.880  14.747  28.460  1.00  0.00           C  
ATOM   4317  HA  TRP B 271       4.843  15.179  28.732  1.00  0.00           H  
ATOM   4318  CB  TRP B 271       3.159  15.735  27.527  1.00  0.00           C  
ATOM   4319  HB2 TRP B 271       3.306  16.737  27.932  1.00  0.00           H  
ATOM   4320  HB3 TRP B 271       3.637  15.725  26.548  1.00  0.00           H  
ATOM   4321  CG  TRP B 271       1.686  15.544  27.328  1.00  0.00           C  
ATOM   4322  CD1 TRP B 271       0.739  16.323  27.894  1.00  0.00           C  
ATOM   4323  HD1 TRP B 271       0.940  17.150  28.571  1.00  0.00           H  
ATOM   4324  NE1 TRP B 271      -0.513  15.900  27.504  1.00  0.00           N  
ATOM   4325  HE1 TRP B 271      -1.357  16.330  27.854  1.00  0.00           H  
ATOM   4326  CE2 TRP B 271      -0.438  14.822  26.651  1.00  0.00           C  
ATOM   4327  CZ2 TRP B 271      -1.414  14.066  25.983  1.00  0.00           C  
ATOM   4328  HZ2 TRP B 271      -2.456  14.330  26.078  1.00  0.00           H  
ATOM   4329  CH2 TRP B 271      -1.016  12.959  25.216  1.00  0.00           C  
ATOM   4330  HH2 TRP B 271      -1.759  12.360  24.708  1.00  0.00           H  
ATOM   4331  CZ3 TRP B 271       0.347  12.630  25.121  1.00  0.00           C  
ATOM   4332  HZ3 TRP B 271       0.654  11.760  24.563  1.00  0.00           H  
ATOM   4333  CE3 TRP B 271       1.322  13.424  25.759  1.00  0.00           C  
ATOM   4334  HE3 TRP B 271       2.365  13.170  25.664  1.00  0.00           H  
ATOM   4335  CD2 TRP B 271       0.959  14.541  26.545  1.00  0.00           C  
ATOM   4336  C   TRP B 271       3.087  14.542  29.757  1.00  0.00           C  
ATOM   4337  O   TRP B 271       2.498  13.478  29.955  1.00  0.00           O  
ATOM   4338  N   SER B 272       3.084  15.524  30.659  1.00  0.00           N  
ATOM   4339  H   SER B 272       3.601  16.375  30.449  1.00  0.00           H  
ATOM   4340  CA  SER B 272       2.345  15.439  31.928  1.00  0.00           C  
ATOM   4341  HA  SER B 272       2.477  14.433  32.317  1.00  0.00           H  
ATOM   4342  CB  SER B 272       2.955  16.378  32.968  1.00  0.00           C  
ATOM   4343  HB2 SER B 272       4.006  16.126  33.119  1.00  0.00           H  
ATOM   4344  HB3 SER B 272       2.884  17.400  32.603  1.00  0.00           H  
ATOM   4345  OG  SER B 272       2.260  16.271  34.200  1.00  0.00           O  
ATOM   4346  HG  SER B 272       2.433  15.387  34.564  1.00  0.00           H  
ATOM   4347  C   SER B 272       0.830  15.689  31.785  1.00  0.00           C  
ATOM   4348  O   SER B 272       0.389  16.503  30.980  1.00  0.00           O  
ATOM   4349  N   GLU B 273       0.030  15.014  32.618  1.00  0.00           N  
ATOM   4350  H   GLU B 273       0.491  14.381  33.263  1.00  0.00           H  
ATOM   4351  CA  GLU B 273      -1.406  15.282  32.854  1.00  0.00           C  
ATOM   4352  HA  GLU B 273      -1.898  15.515  31.907  1.00  0.00           H  
ATOM   4353  CB  GLU B 273      -2.007  13.978  33.428  1.00  0.00           C  
ATOM   4354  HB2 GLU B 273      -1.813  13.162  32.728  1.00  0.00           H  
ATOM   4355  HB3 GLU B 273      -1.443  13.756  34.332  1.00  0.00           H  
ATOM   4356  CG  GLU B 273      -3.501  13.930  33.812  1.00  0.00           C  
ATOM   4357  HG2 GLU B 273      -3.624  13.101  34.509  1.00  0.00           H  
ATOM   4358  HG3 GLU B 273      -3.809  14.818  34.356  1.00  0.00           H  
ATOM   4359  CD  GLU B 273      -4.430  13.691  32.618  1.00  0.00           C  
ATOM   4360  OE1 GLU B 273      -4.165  14.189  31.512  1.00  0.00           O  
ATOM   4361  OE2 GLU B 273      -5.394  12.891  32.756  1.00  0.00           O  
ATOM   4362  C   GLU B 273      -1.640  16.482  33.807  1.00  0.00           C  
ATOM   4363  O   GLU B 273      -2.759  16.977  33.928  1.00  0.00           O  
ATOM   4364  N   ASN B 274      -0.598  16.949  34.505  1.00  0.00           N  
ATOM   4365  H   ASN B 274       0.305  16.522  34.343  1.00  0.00           H  
ATOM   4366  CA  ASN B 274      -0.681  18.009  35.518  1.00  0.00           C  
ATOM   4367  HA  ASN B 274      -1.705  18.375  35.586  1.00  0.00           H  
ATOM   4368  CB  ASN B 274      -0.269  17.419  36.879  1.00  0.00           C  
ATOM   4369  HB2 ASN B 274       0.775  17.116  36.835  1.00  0.00           H  
ATOM   4370  HB3 ASN B 274      -0.359  18.196  37.638  1.00  0.00           H  
ATOM   4371  CG  ASN B 274      -1.092  16.228  37.329  1.00  0.00           C  
ATOM   4372  OD1 ASN B 274      -0.564  15.186  37.680  1.00  0.00           O  
ATOM   4373  ND2 ASN B 274      -2.405  16.328  37.333  1.00  0.00           N  
ATOM   4374 HD21 ASN B 274      -2.924  15.541  37.677  1.00  0.00           H  
ATOM   4375 HD22 ASN B 274      -2.848  17.156  36.965  1.00  0.00           H  
ATOM   4376  C   ASN B 274       0.184  19.241  35.220  1.00  0.00           C  
ATOM   4377  O   ASN B 274      -0.120  20.323  35.719  1.00  0.00           O  
ATOM   4378  N   ASP B 275       1.268  19.088  34.450  1.00  0.00           N  
ATOM   4379  H   ASP B 275       1.481  18.163  34.100  1.00  0.00           H  
ATOM   4380  CA  ASP B 275       2.321  20.108  34.307  1.00  0.00           C  
ATOM   4381  HA  ASP B 275       2.020  21.016  34.834  1.00  0.00           H  
ATOM   4382  CB  ASP B 275       3.574  19.605  35.022  1.00  0.00           C  
ATOM   4383  HB2 ASP B 275       3.332  19.433  36.074  1.00  0.00           H  
ATOM   4384  HB3 ASP B 275       3.875  18.648  34.587  1.00  0.00           H  
ATOM   4385  CG  ASP B 275       4.757  20.567  34.945  1.00  0.00           C  
ATOM   4386  OD1 ASP B 275       4.610  21.707  34.461  1.00  0.00           O  
ATOM   4387  OD2 ASP B 275       5.852  20.133  35.382  1.00  0.00           O  
ATOM   4388  C   ASP B 275       2.597  20.480  32.830  1.00  0.00           C  
ATOM   4389  O   ASP B 275       3.297  19.734  32.134  1.00  0.00           O  
ATOM   4390  N   PRO B 276       2.126  21.649  32.343  1.00  0.00           N  
ATOM   4391  CD  PRO B 276       1.217  22.566  33.009  1.00  0.00           C  
ATOM   4392  HD2 PRO B 276       1.794  23.273  33.606  1.00  0.00           H  
ATOM   4393  HD3 PRO B 276       0.492  22.047  33.633  1.00  0.00           H  
ATOM   4394  CG  PRO B 276       0.496  23.300  31.885  1.00  0.00           C  
ATOM   4395  HG2 PRO B 276       0.158  24.289  32.192  1.00  0.00           H  
ATOM   4396  HG3 PRO B 276      -0.339  22.694  31.527  1.00  0.00           H  
ATOM   4397  CB  PRO B 276       1.572  23.379  30.796  1.00  0.00           C  
ATOM   4398  HB2 PRO B 276       2.210  24.246  30.986  1.00  0.00           H  
ATOM   4399  HB3 PRO B 276       1.128  23.444  29.799  1.00  0.00           H  
ATOM   4400  CA  PRO B 276       2.375  22.082  30.970  1.00  0.00           C  
ATOM   4401  HA  PRO B 276       1.967  21.325  30.299  1.00  0.00           H  
ATOM   4402  C   PRO B 276       3.857  22.297  30.612  1.00  0.00           C  
ATOM   4403  O   PRO B 276       4.163  22.487  29.437  1.00  0.00           O  
ATOM   4404  N   ALA B 277       4.776  22.295  31.585  1.00  0.00           N  
ATOM   4405  H   ALA B 277       4.485  22.115  32.544  1.00  0.00           H  
ATOM   4406  CA  ALA B 277       6.210  22.439  31.346  1.00  0.00           C  
ATOM   4407  HA  ALA B 277       6.350  23.057  30.460  1.00  0.00           H  
ATOM   4408  CB  ALA B 277       6.827  23.188  32.536  1.00  0.00           C  
ATOM   4409  HB1 ALA B 277       6.266  24.103  32.725  1.00  0.00           H  
ATOM   4410  HB2 ALA B 277       6.799  22.557  33.423  1.00  0.00           H  
ATOM   4411  HB3 ALA B 277       7.862  23.443  32.309  1.00  0.00           H  
ATOM   4412  C   ALA B 277       6.953  21.111  31.076  1.00  0.00           C  
ATOM   4413  O   ALA B 277       8.145  21.151  30.768  1.00  0.00           O  
ATOM   4414  N   ASP B 278       6.311  19.941  31.198  1.00  0.00           N  
ATOM   4415  H   ASP B 278       5.330  19.942  31.468  1.00  0.00           H  
ATOM   4416  CA  ASP B 278       6.922  18.652  30.840  1.00  0.00           C  
ATOM   4417  HA  ASP B 278       7.960  18.828  30.555  1.00  0.00           H  
ATOM   4418  CB  ASP B 278       7.003  17.725  32.063  1.00  0.00           C  
ATOM   4419  HB2 ASP B 278       7.365  18.301  32.917  1.00  0.00           H  
ATOM   4420  HB3 ASP B 278       6.010  17.347  32.306  1.00  0.00           H  
ATOM   4421  CG  ASP B 278       7.961  16.551  31.826  1.00  0.00           C  
ATOM   4422  OD1 ASP B 278       8.605  16.093  32.802  1.00  0.00           O  
ATOM   4423  OD2 ASP B 278       8.112  16.069  30.690  1.00  0.00           O  
ATOM   4424  C   ASP B 278       6.244  18.032  29.605  1.00  0.00           C  
ATOM   4425  O   ASP B 278       5.173  17.425  29.689  1.00  0.00           O  
ATOM   4426  N   PHE B 279       6.907  18.198  28.455  1.00  0.00           N  
ATOM   4427  H   PHE B 279       7.765  18.730  28.497  1.00  0.00           H  
ATOM   4428  CA  PHE B 279       6.545  17.677  27.137  1.00  0.00           C  
ATOM   4429  HA  PHE B 279       5.893  16.813  27.266  1.00  0.00           H  
ATOM   4430  CB  PHE B 279       5.777  18.757  26.361  1.00  0.00           C  
ATOM   4431  HB2 PHE B 279       4.903  19.051  26.945  1.00  0.00           H  
ATOM   4432  HB3 PHE B 279       6.411  19.641  26.267  1.00  0.00           H  
ATOM   4433  CG  PHE B 279       5.320  18.348  24.970  1.00  0.00           C  
ATOM   4434  CD1 PHE B 279       6.209  18.413  23.881  1.00  0.00           C  
ATOM   4435  HD1 PHE B 279       7.224  18.757  24.033  1.00  0.00           H  
ATOM   4436  CE1 PHE B 279       5.779  18.048  22.591  1.00  0.00           C  
ATOM   4437  HE1 PHE B 279       6.471  18.107  21.762  1.00  0.00           H  
ATOM   4438  CZ  PHE B 279       4.454  17.633  22.383  1.00  0.00           C  
ATOM   4439  HZ  PHE B 279       4.123  17.362  21.391  1.00  0.00           H  
ATOM   4440  CE2 PHE B 279       3.559  17.570  23.469  1.00  0.00           C  
ATOM   4441  HE2 PHE B 279       2.534  17.263  23.317  1.00  0.00           H  
ATOM   4442  CD2 PHE B 279       3.993  17.927  24.756  1.00  0.00           C  
ATOM   4443  HD2 PHE B 279       3.299  17.900  25.586  1.00  0.00           H  
ATOM   4444  C   PHE B 279       7.815  17.228  26.392  1.00  0.00           C  
ATOM   4445  O   PHE B 279       8.836  17.917  26.412  1.00  0.00           O  
ATOM   4446  N   ARG B 280       7.770  16.053  25.752  1.00  0.00           N  
ATOM   4447  H   ARG B 280       6.889  15.548  25.781  1.00  0.00           H  
ATOM   4448  CA  ARG B 280       8.945  15.315  25.251  1.00  0.00           C  
ATOM   4449  HA  ARG B 280       9.735  16.031  25.016  1.00  0.00           H  
ATOM   4450  CB  ARG B 280       9.458  14.335  26.326  1.00  0.00           C  
ATOM   4451  HB2 ARG B 280       8.749  13.511  26.408  1.00  0.00           H  
ATOM   4452  HB3 ARG B 280      10.414  13.926  25.995  1.00  0.00           H  
ATOM   4453  CG  ARG B 280       9.636  14.943  27.725  1.00  0.00           C  
ATOM   4454  HG2 ARG B 280      10.276  15.825  27.669  1.00  0.00           H  
ATOM   4455  HG3 ARG B 280       8.662  15.231  28.121  1.00  0.00           H  
ATOM   4456  CD  ARG B 280      10.258  13.923  28.678  1.00  0.00           C  
ATOM   4457  HD2 ARG B 280       9.699  12.987  28.622  1.00  0.00           H  
ATOM   4458  HD3 ARG B 280      11.288  13.744  28.367  1.00  0.00           H  
ATOM   4459  NE  ARG B 280      10.218  14.421  30.060  1.00  0.00           N  
ATOM   4460  HE  ARG B 280       9.461  15.070  30.289  1.00  0.00           H  
ATOM   4461  CZ  ARG B 280      11.024  14.114  31.050  1.00  0.00           C  
ATOM   4462  NH1 ARG B 280      11.985  13.250  30.902  1.00  0.00           N  
ATOM   4463 HH11 ARG B 280      12.054  12.747  30.040  1.00  0.00           H  
ATOM   4464 HH12 ARG B 280      12.528  13.001  31.718  1.00  0.00           H  
ATOM   4465  NH2 ARG B 280      10.884  14.638  32.229  1.00  0.00           N  
ATOM   4466 HH21 ARG B 280      10.077  15.245  32.412  1.00  0.00           H  
ATOM   4467 HH22 ARG B 280      11.509  14.348  32.968  1.00  0.00           H  
ATOM   4468  C   ARG B 280       8.625  14.523  23.982  1.00  0.00           C  
ATOM   4469  O   ARG B 280       7.481  14.110  23.767  1.00  0.00           O  
ATOM   4470  N   ILE B 281       9.642  14.226  23.177  1.00  0.00           N  
ATOM   4471  H   ILE B 281      10.568  14.532  23.442  1.00  0.00           H  
ATOM   4472  CA  ILE B 281       9.559  13.305  22.034  1.00  0.00           C  
ATOM   4473  HA  ILE B 281       8.670  12.689  22.153  1.00  0.00           H  
ATOM   4474  CB  ILE B 281       9.412  14.075  20.691  1.00  0.00           C  
ATOM   4475  HB  ILE B 281      10.215  14.812  20.627  1.00  0.00           H  
ATOM   4476  CG2 ILE B 281       9.538  13.140  19.469  1.00  0.00           C  
ATOM   4477 HG21 ILE B 281      10.522  12.671  19.451  1.00  0.00           H  
ATOM   4478 HG22 ILE B 281       8.768  12.368  19.499  1.00  0.00           H  
ATOM   4479 HG23 ILE B 281       9.454  13.705  18.542  1.00  0.00           H  
ATOM   4480  CG1 ILE B 281       8.055  14.826  20.667  1.00  0.00           C  
ATOM   4481 HG12 ILE B 281       7.247  14.110  20.819  1.00  0.00           H  
ATOM   4482 HG13 ILE B 281       8.032  15.537  21.492  1.00  0.00           H  
ATOM   4483  CD1 ILE B 281       7.758  15.629  19.395  1.00  0.00           C  
ATOM   4484 HD11 ILE B 281       6.868  16.237  19.557  1.00  0.00           H  
ATOM   4485 HD12 ILE B 281       8.599  16.284  19.166  1.00  0.00           H  
ATOM   4486 HD13 ILE B 281       7.570  14.959  18.556  1.00  0.00           H  
ATOM   4487  C   ILE B 281      10.755  12.347  22.077  1.00  0.00           C  
ATOM   4488  O   ILE B 281      11.849  12.729  22.486  1.00  0.00           O  
ATOM   4489  N   TYR B 282      10.529  11.107  21.650  1.00  0.00           N  
ATOM   4490  H   TYR B 282       9.582  10.872  21.368  1.00  0.00           H  
ATOM   4491  CA  TYR B 282      11.521  10.040  21.564  1.00  0.00           C  
ATOM   4492  HA  TYR B 282      12.522  10.464  21.657  1.00  0.00           H  
ATOM   4493  CB  TYR B 282      11.307   9.056  22.728  1.00  0.00           C  
ATOM   4494  HB2 TYR B 282      10.308   8.626  22.637  1.00  0.00           H  
ATOM   4495  HB3 TYR B 282      12.020   8.237  22.617  1.00  0.00           H  
ATOM   4496  CG  TYR B 282      11.454   9.646  24.127  1.00  0.00           C  
ATOM   4497  CD1 TYR B 282      10.344  10.216  24.784  1.00  0.00           C  
ATOM   4498  HD1 TYR B 282       9.382  10.239  24.291  1.00  0.00           H  
ATOM   4499  CE1 TYR B 282      10.484  10.751  26.082  1.00  0.00           C  
ATOM   4500  HE1 TYR B 282       9.640  11.182  26.594  1.00  0.00           H  
ATOM   4501  CZ  TYR B 282      11.730  10.702  26.740  1.00  0.00           C  
ATOM   4502  OH  TYR B 282      11.850  11.159  28.018  1.00  0.00           O  
ATOM   4503  HH  TYR B 282      12.620  10.775  28.441  1.00  0.00           H  
ATOM   4504  CE2 TYR B 282      12.839  10.121  26.087  1.00  0.00           C  
ATOM   4505  HE2 TYR B 282      13.794  10.074  26.587  1.00  0.00           H  
ATOM   4506  CD2 TYR B 282      12.700   9.601  24.785  1.00  0.00           C  
ATOM   4507  HD2 TYR B 282      13.554   9.160  24.290  1.00  0.00           H  
ATOM   4508  C   TYR B 282      11.408   9.347  20.193  1.00  0.00           C  
ATOM   4509  O   TYR B 282      10.369   8.770  19.863  1.00  0.00           O  
ATOM   4510  N   GLN B 283      12.465   9.416  19.380  1.00  0.00           N  
ATOM   4511  H   GLN B 283      13.295   9.886  19.705  1.00  0.00           H  
ATOM   4512  CA  GLN B 283      12.547   8.689  18.107  1.00  0.00           C  
ATOM   4513  HA  GLN B 283      11.599   8.806  17.579  1.00  0.00           H  
ATOM   4514  CB  GLN B 283      13.672   9.293  17.246  1.00  0.00           C  
ATOM   4515  HB2 GLN B 283      13.732  10.370  17.413  1.00  0.00           H  
ATOM   4516  HB3 GLN B 283      14.623   8.864  17.570  1.00  0.00           H  
ATOM   4517  CG  GLN B 283      13.507   9.036  15.735  1.00  0.00           C  
ATOM   4518  HG2 GLN B 283      14.502   8.962  15.295  1.00  0.00           H  
ATOM   4519  HG3 GLN B 283      12.999   8.090  15.555  1.00  0.00           H  
ATOM   4520  CD  GLN B 283      12.754  10.153  15.011  1.00  0.00           C  
ATOM   4521  OE1 GLN B 283      11.946  10.877  15.568  1.00  0.00           O  
ATOM   4522  NE2 GLN B 283      12.973  10.343  13.729  1.00  0.00           N  
ATOM   4523 HE21 GLN B 283      12.461  11.088  13.294  1.00  0.00           H  
ATOM   4524 HE22 GLN B 283      13.608   9.752  13.224  1.00  0.00           H  
ATOM   4525  C   GLN B 283      12.793   7.192  18.367  1.00  0.00           C  
ATOM   4526  O   GLN B 283      13.553   6.846  19.271  1.00  0.00           O  
ATOM   4527  N   VAL B 284      12.191   6.304  17.573  1.00  0.00           N  
ATOM   4528  H   VAL B 284      11.541   6.634  16.865  1.00  0.00           H  
ATOM   4529  CA  VAL B 284      12.333   4.845  17.689  1.00  0.00           C  
ATOM   4530  HA  VAL B 284      13.183   4.611  18.331  1.00  0.00           H  
ATOM   4531  CB  VAL B 284      11.080   4.216  18.341  1.00  0.00           C  
ATOM   4532  HB  VAL B 284      10.223   4.405  17.701  1.00  0.00           H  
ATOM   4533  CG1 VAL B 284      11.230   2.699  18.519  1.00  0.00           C  
ATOM   4534 HG11 VAL B 284      10.335   2.287  18.988  1.00  0.00           H  
ATOM   4535 HG12 VAL B 284      11.358   2.207  17.556  1.00  0.00           H  
ATOM   4536 HG13 VAL B 284      12.083   2.482  19.160  1.00  0.00           H  
ATOM   4537  CG2 VAL B 284      10.776   4.823  19.719  1.00  0.00           C  
ATOM   4538 HG21 VAL B 284      11.651   4.737  20.363  1.00  0.00           H  
ATOM   4539 HG22 VAL B 284      10.502   5.873  19.618  1.00  0.00           H  
ATOM   4540 HG23 VAL B 284       9.941   4.295  20.177  1.00  0.00           H  
ATOM   4541  C   VAL B 284      12.630   4.272  16.301  1.00  0.00           C  
ATOM   4542  O   VAL B 284      11.730   3.970  15.519  1.00  0.00           O  
ATOM   4543  N   THR B 285      13.913   4.137  15.964  1.00  0.00           N  
ATOM   4544  H   THR B 285      14.618   4.373  16.648  1.00  0.00           H  
ATOM   4545  CA  THR B 285      14.412   3.658  14.661  1.00  0.00           C  
ATOM   4546  HA  THR B 285      13.802   4.103  13.875  1.00  0.00           H  
ATOM   4547  CB  THR B 285      15.866   4.116  14.454  1.00  0.00           C  
ATOM   4548  HB  THR B 285      16.228   3.757  13.491  1.00  0.00           H  
ATOM   4549  CG2 THR B 285      16.003   5.640  14.477  1.00  0.00           C  
ATOM   4550 HG21 THR B 285      15.763   6.030  15.466  1.00  0.00           H  
ATOM   4551 HG22 THR B 285      17.032   5.908  14.236  1.00  0.00           H  
ATOM   4552 HG23 THR B 285      15.337   6.083  13.736  1.00  0.00           H  
ATOM   4553  OG1 THR B 285      16.672   3.590  15.484  1.00  0.00           O  
ATOM   4554  HG1 THR B 285      16.729   2.636  15.340  1.00  0.00           H  
ATOM   4555  C   THR B 285      14.295   2.135  14.491  1.00  0.00           C  
ATOM   4556  O   THR B 285      15.187   1.502  13.927  1.00  0.00           O  
ATOM   4557  N   TYR B 286      13.224   1.530  15.005  1.00  0.00           N  
ATOM   4558  H   TYR B 286      12.478   2.103  15.379  1.00  0.00           H  
ATOM   4559  CA  TYR B 286      13.028   0.084  15.033  1.00  0.00           C  
ATOM   4560  HA  TYR B 286      13.759  -0.383  14.372  1.00  0.00           H  
ATOM   4561  CB  TYR B 286      13.253  -0.468  16.451  1.00  0.00           C  
ATOM   4562  HB2 TYR B 286      12.413  -0.154  17.074  1.00  0.00           H  
ATOM   4563  HB3 TYR B 286      13.228  -1.557  16.402  1.00  0.00           H  
ATOM   4564  CG  TYR B 286      14.551  -0.068  17.139  1.00  0.00           C  
ATOM   4565  CD1 TYR B 286      14.513   0.488  18.434  1.00  0.00           C  
ATOM   4566  HD1 TYR B 286      13.561   0.631  18.929  1.00  0.00           H  
ATOM   4567  CE1 TYR B 286      15.706   0.839  19.096  1.00  0.00           C  
ATOM   4568  HE1 TYR B 286      15.669   1.261  20.088  1.00  0.00           H  
ATOM   4569  CZ  TYR B 286      16.950   0.628  18.458  1.00  0.00           C  
ATOM   4570  OH  TYR B 286      18.111   0.952  19.087  1.00  0.00           O  
ATOM   4571  HH  TYR B 286      17.973   1.197  20.001  1.00  0.00           H  
ATOM   4572  CE2 TYR B 286      16.990   0.069  17.166  1.00  0.00           C  
ATOM   4573  HE2 TYR B 286      17.946  -0.094  16.690  1.00  0.00           H  
ATOM   4574  CD2 TYR B 286      15.794  -0.284  16.510  1.00  0.00           C  
ATOM   4575  HD2 TYR B 286      15.837  -0.717  15.520  1.00  0.00           H  
ATOM   4576  C   TYR B 286      11.641  -0.298  14.515  1.00  0.00           C  
ATOM   4577  O   TYR B 286      10.670   0.438  14.680  1.00  0.00           O  
ATOM   4578  N   LEU B 287      11.577  -1.488  13.916  1.00  0.00           N  
ATOM   4579  H   LEU B 287      12.437  -1.994  13.779  1.00  0.00           H  
ATOM   4580  CA  LEU B 287      10.334  -2.175  13.559  1.00  0.00           C  
ATOM   4581  HA  LEU B 287       9.677  -1.467  13.056  1.00  0.00           H  
ATOM   4582  CB  LEU B 287      10.732  -3.306  12.593  1.00  0.00           C  
ATOM   4583  HB2 LEU B 287      11.360  -2.889  11.802  1.00  0.00           H  
ATOM   4584  HB3 LEU B 287      11.328  -4.036  13.144  1.00  0.00           H  
ATOM   4585  CG  LEU B 287       9.556  -4.038  11.928  1.00  0.00           C  
ATOM   4586  HG  LEU B 287       8.897  -4.458  12.687  1.00  0.00           H  
ATOM   4587  CD1 LEU B 287       8.764  -3.092  11.031  1.00  0.00           C  
ATOM   4588 HD11 LEU B 287       8.038  -3.661  10.468  1.00  0.00           H  
ATOM   4589 HD12 LEU B 287       9.433  -2.566  10.351  1.00  0.00           H  
ATOM   4590 HD13 LEU B 287       8.228  -2.363  11.640  1.00  0.00           H  
ATOM   4591  CD2 LEU B 287      10.101  -5.189  11.081  1.00  0.00           C  
ATOM   4592 HD21 LEU B 287      10.723  -4.798  10.274  1.00  0.00           H  
ATOM   4593 HD22 LEU B 287      10.694  -5.855  11.709  1.00  0.00           H  
ATOM   4594 HD23 LEU B 287       9.269  -5.751  10.663  1.00  0.00           H  
ATOM   4595  C   LEU B 287       9.589  -2.707  14.800  1.00  0.00           C  
ATOM   4596  O   LEU B 287       8.374  -2.891  14.778  1.00  0.00           O  
ATOM   4597  N   GLU B 288      10.334  -2.910  15.887  1.00  0.00           N  
ATOM   4598  H   GLU B 288      11.308  -2.682  15.823  1.00  0.00           H  
ATOM   4599  CA  GLU B 288       9.845  -3.265  17.221  1.00  0.00           C  
ATOM   4600  HA  GLU B 288       9.268  -4.187  17.154  1.00  0.00           H  
ATOM   4601  CB  GLU B 288      11.081  -3.543  18.102  1.00  0.00           C  
ATOM   4602  HB2 GLU B 288      11.537  -4.472  17.756  1.00  0.00           H  
ATOM   4603  HB3 GLU B 288      11.813  -2.749  17.950  1.00  0.00           H  
ATOM   4604  CG  GLU B 288      10.833  -3.650  19.614  1.00  0.00           C  
ATOM   4605  HG2 GLU B 288      11.720  -4.085  20.081  1.00  0.00           H  
ATOM   4606  HG3 GLU B 288      10.715  -2.640  20.012  1.00  0.00           H  
ATOM   4607  CD  GLU B 288       9.602  -4.485  19.979  1.00  0.00           C  
ATOM   4608  OE1 GLU B 288       9.395  -5.529  19.333  1.00  0.00           O  
ATOM   4609  OE2 GLU B 288       8.871  -4.046  20.891  1.00  0.00           O  
ATOM   4610  C   GLU B 288       8.965  -2.139  17.805  1.00  0.00           C  
ATOM   4611  O   GLU B 288       9.460  -1.019  17.979  1.00  0.00           O  
ATOM   4612  N   PRO B 289       7.677  -2.392  18.111  1.00  0.00           N  
ATOM   4613  CD  PRO B 289       6.933  -3.618  17.832  1.00  0.00           C  
ATOM   4614  HD2 PRO B 289       7.330  -4.465  18.391  1.00  0.00           H  
ATOM   4615  HD3 PRO B 289       6.964  -3.826  16.763  1.00  0.00           H  
ATOM   4616  CG  PRO B 289       5.487  -3.358  18.254  1.00  0.00           C  
ATOM   4617  HG2 PRO B 289       5.338  -3.677  19.287  1.00  0.00           H  
ATOM   4618  HG3 PRO B 289       4.774  -3.851  17.593  1.00  0.00           H  
ATOM   4619  CB  PRO B 289       5.389  -1.840  18.160  1.00  0.00           C  
ATOM   4620  HB2 PRO B 289       4.579  -1.440  18.764  1.00  0.00           H  
ATOM   4621  HB3 PRO B 289       5.257  -1.548  17.118  1.00  0.00           H  
ATOM   4622  CA  PRO B 289       6.768  -1.390  18.650  1.00  0.00           C  
ATOM   4623  HA  PRO B 289       6.997  -0.420  18.211  1.00  0.00           H  
ATOM   4624  C   PRO B 289       6.882  -1.255  20.184  1.00  0.00           C  
ATOM   4625  O   PRO B 289       5.897  -1.438  20.910  1.00  0.00           O  
ATOM   4626  N   SER B 290       8.062  -0.904  20.703  1.00  0.00           N  
ATOM   4627  H   SER B 290       8.864  -0.823  20.088  1.00  0.00           H  
ATOM   4628  CA  SER B 290       8.223  -0.556  22.124  1.00  0.00           C  
ATOM   4629  HA  SER B 290       7.309  -0.054  22.435  1.00  0.00           H  
ATOM   4630  CB  SER B 290       8.341  -1.817  22.992  1.00  0.00           C  
ATOM   4631  HB2 SER B 290       8.274  -1.541  24.041  1.00  0.00           H  
ATOM   4632  HB3 SER B 290       7.515  -2.494  22.771  1.00  0.00           H  
ATOM   4633  OG  SER B 290       9.554  -2.501  22.801  1.00  0.00           O  
ATOM   4634  HG  SER B 290       9.358  -3.136  22.058  1.00  0.00           H  
ATOM   4635  C   SER B 290       9.352   0.442  22.414  1.00  0.00           C  
ATOM   4636  O   SER B 290      10.174   0.782  21.560  1.00  0.00           O  
ATOM   4637  N   LEU B 291       9.348   0.974  23.643  1.00  0.00           N  
ATOM   4638  H   LEU B 291       8.593   0.685  24.259  1.00  0.00           H  
ATOM   4639  CA  LEU B 291      10.296   1.976  24.140  1.00  0.00           C  
ATOM   4640  HA  LEU B 291      11.268   1.786  23.683  1.00  0.00           H  
ATOM   4641  CB  LEU B 291       9.804   3.363  23.680  1.00  0.00           C  
ATOM   4642  HB2 LEU B 291       9.826   3.394  22.589  1.00  0.00           H  
ATOM   4643  HB3 LEU B 291       8.765   3.475  23.998  1.00  0.00           H  
ATOM   4644  CG  LEU B 291      10.603   4.560  24.225  1.00  0.00           C  
ATOM   4645  HG  LEU B 291      10.576   4.557  25.314  1.00  0.00           H  
ATOM   4646  CD1 LEU B 291      12.059   4.540  23.760  1.00  0.00           C  
ATOM   4647 HD11 LEU B 291      12.583   3.694  24.199  1.00  0.00           H  
ATOM   4648 HD12 LEU B 291      12.109   4.473  22.673  1.00  0.00           H  
ATOM   4649 HD13 LEU B 291      12.558   5.451  24.090  1.00  0.00           H  
ATOM   4650  CD2 LEU B 291       9.946   5.851  23.746  1.00  0.00           C  
ATOM   4651 HD21 LEU B 291       8.908   5.881  24.072  1.00  0.00           H  
ATOM   4652 HD22 LEU B 291      10.471   6.702  24.174  1.00  0.00           H  
ATOM   4653 HD23 LEU B 291       9.990   5.908  22.657  1.00  0.00           H  
ATOM   4654  C   LEU B 291      10.454   1.919  25.671  1.00  0.00           C  
ATOM   4655  O   LEU B 291       9.482   2.096  26.409  1.00  0.00           O  
ATOM   4656  N   ARG B 292      11.689   1.752  26.163  1.00  0.00           N  
ATOM   4657  H   ARG B 292      12.451   1.676  25.505  1.00  0.00           H  
ATOM   4658  CA  ARG B 292      12.013   1.972  27.581  1.00  0.00           C  
ATOM   4659  HA  ARG B 292      11.169   1.628  28.176  1.00  0.00           H  
ATOM   4660  CB  ARG B 292      13.258   1.182  28.006  1.00  0.00           C  
ATOM   4661  HB2 ARG B 292      14.012   1.216  27.217  1.00  0.00           H  
ATOM   4662  HB3 ARG B 292      13.680   1.646  28.900  1.00  0.00           H  
ATOM   4663  CG  ARG B 292      12.920  -0.274  28.349  1.00  0.00           C  
ATOM   4664  HG2 ARG B 292      12.153  -0.295  29.125  1.00  0.00           H  
ATOM   4665  HG3 ARG B 292      12.557  -0.793  27.462  1.00  0.00           H  
ATOM   4666  CD  ARG B 292      14.182  -0.969  28.863  1.00  0.00           C  
ATOM   4667  HD2 ARG B 292      14.881  -1.065  28.030  1.00  0.00           H  
ATOM   4668  HD3 ARG B 292      14.644  -0.346  29.633  1.00  0.00           H  
ATOM   4669  NE  ARG B 292      13.883  -2.284  29.453  1.00  0.00           N  
ATOM   4670  HE  ARG B 292      12.992  -2.400  29.927  1.00  0.00           H  
ATOM   4671  CZ  ARG B 292      14.718  -3.296  29.571  1.00  0.00           C  
ATOM   4672  NH1 ARG B 292      15.905  -3.299  29.032  1.00  0.00           N  
ATOM   4673 HH11 ARG B 292      16.200  -2.495  28.512  1.00  0.00           H  
ATOM   4674 HH12 ARG B 292      16.515  -4.083  29.159  1.00  0.00           H  
ATOM   4675  NH2 ARG B 292      14.366  -4.336  30.264  1.00  0.00           N  
ATOM   4676 HH21 ARG B 292      13.460  -4.295  30.727  1.00  0.00           H  
ATOM   4677 HH22 ARG B 292      14.998  -5.095  30.429  1.00  0.00           H  
ATOM   4678  C   ARG B 292      12.188   3.458  27.897  1.00  0.00           C  
ATOM   4679  O   ARG B 292      12.766   4.195  27.104  1.00  0.00           O  
ATOM   4680  N   ILE B 293      11.749   3.857  29.089  1.00  0.00           N  
ATOM   4681  H   ILE B 293      11.268   3.165  29.657  1.00  0.00           H  
ATOM   4682  CA  ILE B 293      11.963   5.181  29.685  1.00  0.00           C  
ATOM   4683  HA  ILE B 293      12.762   5.701  29.157  1.00  0.00           H  
ATOM   4684  CB  ILE B 293      10.674   6.034  29.601  1.00  0.00           C  
ATOM   4685  HB  ILE B 293       9.862   5.454  30.042  1.00  0.00           H  
ATOM   4686  CG2 ILE B 293      10.796   7.331  30.426  1.00  0.00           C  
ATOM   4687 HG21 ILE B 293      10.802   7.103  31.493  1.00  0.00           H  
ATOM   4688 HG22 ILE B 293      11.712   7.866  30.176  1.00  0.00           H  
ATOM   4689 HG23 ILE B 293       9.941   7.977  30.228  1.00  0.00           H  
ATOM   4690  CG1 ILE B 293      10.247   6.349  28.151  1.00  0.00           C  
ATOM   4691 HG12 ILE B 293      10.109   5.418  27.602  1.00  0.00           H  
ATOM   4692 HG13 ILE B 293       9.276   6.840  28.187  1.00  0.00           H  
ATOM   4693  CD1 ILE B 293      11.201   7.248  27.356  1.00  0.00           C  
ATOM   4694 HD11 ILE B 293      12.170   6.769  27.231  1.00  0.00           H  
ATOM   4695 HD12 ILE B 293      10.775   7.440  26.371  1.00  0.00           H  
ATOM   4696 HD13 ILE B 293      11.331   8.199  27.868  1.00  0.00           H  
ATOM   4697  C   ILE B 293      12.399   4.985  31.137  1.00  0.00           C  
ATOM   4698  O   ILE B 293      11.655   4.416  31.930  1.00  0.00           O  
ATOM   4699  N   ALA B 294      13.591   5.459  31.504  1.00  0.00           N  
ATOM   4700  H   ALA B 294      14.166   5.931  30.828  1.00  0.00           H  
ATOM   4701  CA  ALA B 294      13.994   5.513  32.907  1.00  0.00           C  
ATOM   4702  HA  ALA B 294      13.863   4.524  33.349  1.00  0.00           H  
ATOM   4703  CB  ALA B 294      15.483   5.863  32.989  1.00  0.00           C  
ATOM   4704  HB1 ALA B 294      15.685   6.796  32.465  1.00  0.00           H  
ATOM   4705  HB2 ALA B 294      15.779   5.967  34.035  1.00  0.00           H  
ATOM   4706  HB3 ALA B 294      16.074   5.066  32.537  1.00  0.00           H  
ATOM   4707  C   ALA B 294      13.087   6.510  33.655  1.00  0.00           C  
ATOM   4708  O   ALA B 294      13.055   7.700  33.327  1.00  0.00           O  
ATOM   4709  N   ALA B 295      12.321   6.018  34.626  1.00  0.00           N  
ATOM   4710  H   ALA B 295      12.454   5.042  34.872  1.00  0.00           H  
ATOM   4711  CA  ALA B 295      11.301   6.756  35.368  1.00  0.00           C  
ATOM   4712  HA  ALA B 295      10.589   7.184  34.661  1.00  0.00           H  
ATOM   4713  CB  ALA B 295      10.563   5.756  36.265  1.00  0.00           C  
ATOM   4714  HB1 ALA B 295      11.242   5.353  37.019  1.00  0.00           H  
ATOM   4715  HB2 ALA B 295       9.732   6.257  36.765  1.00  0.00           H  
ATOM   4716  HB3 ALA B 295      10.173   4.934  35.666  1.00  0.00           H  
ATOM   4717  C   ALA B 295      11.897   7.905  36.195  1.00  0.00           C  
ATOM   4718  O   ALA B 295      11.269   8.945  36.352  1.00  0.00           O  
ATOM   4719  N   SER B 296      13.144   7.756  36.644  1.00  0.00           N  
ATOM   4720  H   SER B 296      13.602   6.871  36.471  1.00  0.00           H  
ATOM   4721  CA  SER B 296      13.949   8.798  37.298  1.00  0.00           C  
ATOM   4722  HA  SER B 296      13.375   9.217  38.127  1.00  0.00           H  
ATOM   4723  CB  SER B 296      15.205   8.137  37.872  1.00  0.00           C  
ATOM   4724  HB2 SER B 296      15.852   8.891  38.321  1.00  0.00           H  
ATOM   4725  HB3 SER B 296      14.909   7.422  38.642  1.00  0.00           H  
ATOM   4726  OG  SER B 296      15.903   7.450  36.848  1.00  0.00           O  
ATOM   4727  HG  SER B 296      16.494   6.816  37.274  1.00  0.00           H  
ATOM   4728  C   SER B 296      14.326   9.972  36.375  1.00  0.00           C  
ATOM   4729  O   SER B 296      14.888  10.963  36.840  1.00  0.00           O  
ATOM   4730  N   THR B 297      14.015   9.903  35.071  1.00  0.00           N  
ATOM   4731  H   THR B 297      13.582   9.051  34.739  1.00  0.00           H  
ATOM   4732  CA  THR B 297      14.065  11.064  34.162  1.00  0.00           C  
ATOM   4733  HA  THR B 297      14.830  11.750  34.527  1.00  0.00           H  
ATOM   4734  CB  THR B 297      14.455  10.686  32.723  1.00  0.00           C  
ATOM   4735  HB  THR B 297      14.633  11.613  32.178  1.00  0.00           H  
ATOM   4736  CG2 THR B 297      15.735   9.858  32.640  1.00  0.00           C  
ATOM   4737 HG21 THR B 297      16.563  10.436  33.049  1.00  0.00           H  
ATOM   4738 HG22 THR B 297      15.630   8.939  33.213  1.00  0.00           H  
ATOM   4739 HG23 THR B 297      15.948   9.618  31.599  1.00  0.00           H  
ATOM   4740  OG1 THR B 297      13.421  10.004  32.048  1.00  0.00           O  
ATOM   4741  HG1 THR B 297      13.290   9.141  32.491  1.00  0.00           H  
ATOM   4742  C   THR B 297      12.752  11.853  34.127  1.00  0.00           C  
ATOM   4743  O   THR B 297      12.735  12.959  33.582  1.00  0.00           O  
ATOM   4744  N   LEU B 298      11.652  11.310  34.658  1.00  0.00           N  
ATOM   4745  H   LEU B 298      11.751  10.431  35.154  1.00  0.00           H  
ATOM   4746  CA  LEU B 298      10.348  11.961  34.821  1.00  0.00           C  
ATOM   4747  HA  LEU B 298      10.238  12.764  34.094  1.00  0.00           H  
ATOM   4748  CB  LEU B 298       9.228  10.927  34.577  1.00  0.00           C  
ATOM   4749  HB2 LEU B 298       9.272  10.182  35.371  1.00  0.00           H  
ATOM   4750  HB3 LEU B 298       8.260  11.418  34.664  1.00  0.00           H  
ATOM   4751  CG  LEU B 298       9.296  10.200  33.218  1.00  0.00           C  
ATOM   4752  HG  LEU B 298      10.298   9.806  33.049  1.00  0.00           H  
ATOM   4753  CD1 LEU B 298       8.335   9.019  33.207  1.00  0.00           C  
ATOM   4754 HD11 LEU B 298       8.371   8.512  32.244  1.00  0.00           H  
ATOM   4755 HD12 LEU B 298       8.618   8.316  33.990  1.00  0.00           H  
ATOM   4756 HD13 LEU B 298       7.323   9.369  33.413  1.00  0.00           H  
ATOM   4757  CD2 LEU B 298       8.930  11.120  32.051  1.00  0.00           C  
ATOM   4758 HD21 LEU B 298       9.020  10.581  31.108  1.00  0.00           H  
ATOM   4759 HD22 LEU B 298       7.905  11.477  32.165  1.00  0.00           H  
ATOM   4760 HD23 LEU B 298       9.602  11.972  32.035  1.00  0.00           H  
ATOM   4761  C   LEU B 298      10.245  12.591  36.224  1.00  0.00           C  
ATOM   4762  O   LEU B 298      11.015  12.263  37.126  1.00  0.00           O  
ATOM   4763  N   LYS B 299       9.302  13.514  36.428  1.00  0.00           N  
ATOM   4764  H   LYS B 299       8.642  13.710  35.681  1.00  0.00           H  
ATOM   4765  CA  LYS B 299       9.038  14.116  37.742  1.00  0.00           C  
ATOM   4766  HA  LYS B 299       9.986  14.326  38.237  1.00  0.00           H  
ATOM   4767  CB  LYS B 299       8.256  15.433  37.577  1.00  0.00           C  
ATOM   4768  HB2 LYS B 299       7.315  15.230  37.068  1.00  0.00           H  
ATOM   4769  HB3 LYS B 299       8.032  15.839  38.564  1.00  0.00           H  
ATOM   4770  CG  LYS B 299       9.062  16.470  36.775  1.00  0.00           C  
ATOM   4771  HG2 LYS B 299       9.979  16.703  37.317  1.00  0.00           H  
ATOM   4772  HG3 LYS B 299       9.324  16.055  35.801  1.00  0.00           H  
ATOM   4773  CD  LYS B 299       8.271  17.761  36.542  1.00  0.00           C  
ATOM   4774  HD2 LYS B 299       7.326  17.533  36.046  1.00  0.00           H  
ATOM   4775  HD3 LYS B 299       8.065  18.245  37.498  1.00  0.00           H  
ATOM   4776  CE  LYS B 299       9.113  18.678  35.646  1.00  0.00           C  
ATOM   4777  HE2 LYS B 299      10.087  18.833  36.117  1.00  0.00           H  
ATOM   4778  HE3 LYS B 299       9.266  18.166  34.691  1.00  0.00           H  
ATOM   4779  NZ  LYS B 299       8.445  19.977  35.412  1.00  0.00           N  
ATOM   4780  HZ1 LYS B 299       7.489  19.832  35.065  1.00  0.00           H  
ATOM   4781  HZ2 LYS B 299       8.273  20.480  36.268  1.00  0.00           H  
ATOM   4782  HZ3 LYS B 299       8.927  20.552  34.741  1.00  0.00           H  
ATOM   4783  C   LYS B 299       8.263  13.114  38.599  1.00  0.00           C  
ATOM   4784  O   LYS B 299       7.208  12.643  38.179  1.00  0.00           O  
ATOM   4785  N   SER B 300       8.770  12.794  39.790  1.00  0.00           N  
ATOM   4786  H   SER B 300       9.641  13.196  40.087  1.00  0.00           H  
ATOM   4787  CA  SER B 300       8.030  11.921  40.705  1.00  0.00           C  
ATOM   4788  HA  SER B 300       7.612  11.137  40.085  1.00  0.00           H  
ATOM   4789  CB  SER B 300       8.945  11.234  41.720  1.00  0.00           C  
ATOM   4790  HB2 SER B 300       9.776  10.759  41.194  1.00  0.00           H  
ATOM   4791  HB3 SER B 300       9.337  11.976  42.419  1.00  0.00           H  
ATOM   4792  OG  SER B 300       8.225  10.245  42.432  1.00  0.00           O  
ATOM   4793  HG  SER B 300       7.701   9.708  41.800  1.00  0.00           H  
ATOM   4794  C   SER B 300       6.850  12.643  41.368  1.00  0.00           C  
ATOM   4795  O   SER B 300       6.876  13.864  41.536  1.00  0.00           O  
ATOM   4796  N   GLY B 301       5.798  11.899  41.710  1.00  0.00           N  
ATOM   4797  H   GLY B 301       5.825  10.895  41.515  1.00  0.00           H  
ATOM   4798  CA  GLY B 301       4.540  12.412  42.252  1.00  0.00           C  
ATOM   4799  HA2 GLY B 301       4.026  11.584  42.738  1.00  0.00           H  
ATOM   4800  HA3 GLY B 301       4.755  13.173  43.000  1.00  0.00           H  
ATOM   4801  C   GLY B 301       3.588  13.012  41.209  1.00  0.00           C  
ATOM   4802  O   GLY B 301       2.534  13.524  41.587  1.00  0.00           O  
ATOM   4803  N   ILE B 302       3.928  12.955  39.918  1.00  0.00           N  
ATOM   4804  H   ILE B 302       4.767  12.445  39.681  1.00  0.00           H  
ATOM   4805  CA  ILE B 302       3.203  13.609  38.818  1.00  0.00           C  
ATOM   4806  HA  ILE B 302       2.397  14.216  39.229  1.00  0.00           H  
ATOM   4807  CB  ILE B 302       4.181  14.547  38.066  1.00  0.00           C  
ATOM   4808  HB  ILE B 302       5.061  13.959  37.811  1.00  0.00           H  
ATOM   4809  CG2 ILE B 302       3.618  15.072  36.737  1.00  0.00           C  
ATOM   4810 HG21 ILE B 302       3.551  14.253  36.022  1.00  0.00           H  
ATOM   4811 HG22 ILE B 302       2.632  15.510  36.890  1.00  0.00           H  
ATOM   4812 HG23 ILE B 302       4.289  15.823  36.319  1.00  0.00           H  
ATOM   4813  CG1 ILE B 302       4.670  15.727  38.940  1.00  0.00           C  
ATOM   4814 HG12 ILE B 302       5.110  15.338  39.859  1.00  0.00           H  
ATOM   4815 HG13 ILE B 302       5.466  16.246  38.404  1.00  0.00           H  
ATOM   4816  CD1 ILE B 302       3.604  16.768  39.315  1.00  0.00           C  
ATOM   4817 HD11 ILE B 302       4.057  17.526  39.954  1.00  0.00           H  
ATOM   4818 HD12 ILE B 302       3.218  17.256  38.420  1.00  0.00           H  
ATOM   4819 HD13 ILE B 302       2.785  16.299  39.859  1.00  0.00           H  
ATOM   4820  C   ILE B 302       2.544  12.570  37.896  1.00  0.00           C  
ATOM   4821  O   ILE B 302       3.121  11.520  37.611  1.00  0.00           O  
ATOM   4822  N   SER B 303       1.342  12.858  37.383  1.00  0.00           N  
ATOM   4823  H   SER B 303       0.882  13.723  37.646  1.00  0.00           H  
ATOM   4824  CA  SER B 303       0.716  12.026  36.348  1.00  0.00           C  
ATOM   4825  HA  SER B 303       1.016  11.001  36.532  1.00  0.00           H  
ATOM   4826  CB  SER B 303      -0.809  12.044  36.475  1.00  0.00           C  
ATOM   4827  HB2 SER B 303      -1.085  11.696  37.470  1.00  0.00           H  
ATOM   4828  HB3 SER B 303      -1.176  13.062  36.355  1.00  0.00           H  
ATOM   4829  OG  SER B 303      -1.415  11.197  35.509  1.00  0.00           O  
ATOM   4830  HG  SER B 303      -0.975  10.325  35.555  1.00  0.00           H  
ATOM   4831  C   SER B 303       1.216  12.370  34.939  1.00  0.00           C  
ATOM   4832  O   SER B 303       1.472  13.533  34.611  1.00  0.00           O  
ATOM   4833  N   TYR B 304       1.348  11.345  34.094  1.00  0.00           N  
ATOM   4834  H   TYR B 304       1.073  10.429  34.421  1.00  0.00           H  
ATOM   4835  CA  TYR B 304       1.897  11.420  32.739  1.00  0.00           C  
ATOM   4836  HA  TYR B 304       1.908  12.455  32.407  1.00  0.00           H  
ATOM   4837  CB  TYR B 304       3.339  10.898  32.722  1.00  0.00           C  
ATOM   4838  HB2 TYR B 304       3.392   9.999  33.337  1.00  0.00           H  
ATOM   4839  HB3 TYR B 304       3.600  10.606  31.704  1.00  0.00           H  
ATOM   4840  CG  TYR B 304       4.386  11.882  33.191  1.00  0.00           C  
ATOM   4841  CD1 TYR B 304       4.994  12.748  32.258  1.00  0.00           C  
ATOM   4842  HD1 TYR B 304       4.693  12.719  31.222  1.00  0.00           H  
ATOM   4843  CE1 TYR B 304       6.003  13.637  32.669  1.00  0.00           C  
ATOM   4844  HE1 TYR B 304       6.472  14.291  31.952  1.00  0.00           H  
ATOM   4845  CZ  TYR B 304       6.415  13.650  34.020  1.00  0.00           C  
ATOM   4846  OH  TYR B 304       7.421  14.462  34.433  1.00  0.00           O  
ATOM   4847  HH  TYR B 304       7.772  15.051  33.730  1.00  0.00           H  
ATOM   4848  CE2 TYR B 304       5.807  12.783  34.947  1.00  0.00           C  
ATOM   4849  HE2 TYR B 304       6.130  12.783  35.975  1.00  0.00           H  
ATOM   4850  CD2 TYR B 304       4.787  11.905  34.536  1.00  0.00           C  
ATOM   4851  HD2 TYR B 304       4.325  11.246  35.259  1.00  0.00           H  
ATOM   4852  C   TYR B 304       1.057  10.650  31.721  1.00  0.00           C  
ATOM   4853  O   TYR B 304       0.322   9.715  32.051  1.00  0.00           O  
ATOM   4854  N   ARG B 305       1.208  11.052  30.456  1.00  0.00           N  
ATOM   4855  H   ARG B 305       1.832  11.841  30.302  1.00  0.00           H  
ATOM   4856  CA  ARG B 305       0.635  10.448  29.249  1.00  0.00           C  
ATOM   4857  HA  ARG B 305       0.158   9.507  29.511  1.00  0.00           H  
ATOM   4858  CB  ARG B 305      -0.392  11.397  28.615  1.00  0.00           C  
ATOM   4859  HB2 ARG B 305       0.062  12.383  28.492  1.00  0.00           H  
ATOM   4860  HB3 ARG B 305      -0.654  11.020  27.626  1.00  0.00           H  
ATOM   4861  CG  ARG B 305      -1.682  11.531  29.419  1.00  0.00           C  
ATOM   4862  HG2 ARG B 305      -2.127  10.549  29.571  1.00  0.00           H  
ATOM   4863  HG3 ARG B 305      -1.477  11.994  30.386  1.00  0.00           H  
ATOM   4864  CD  ARG B 305      -2.643  12.410  28.616  1.00  0.00           C  
ATOM   4865  HD2 ARG B 305      -2.169  13.381  28.463  1.00  0.00           H  
ATOM   4866  HD3 ARG B 305      -2.837  11.959  27.642  1.00  0.00           H  
ATOM   4867  NE  ARG B 305      -3.889  12.629  29.352  1.00  0.00           N  
ATOM   4868  HE  ARG B 305      -3.850  13.316  30.108  1.00  0.00           H  
ATOM   4869  CZ  ARG B 305      -5.071  12.080  29.205  1.00  0.00           C  
ATOM   4870  NH1 ARG B 305      -5.358  11.271  28.222  1.00  0.00           N  
ATOM   4871 HH11 ARG B 305      -4.660  11.092  27.513  1.00  0.00           H  
ATOM   4872 HH12 ARG B 305      -6.278  10.895  28.131  1.00  0.00           H  
ATOM   4873  NH2 ARG B 305      -6.003  12.351  30.070  1.00  0.00           N  
ATOM   4874 HH21 ARG B 305      -5.732  12.912  30.893  1.00  0.00           H  
ATOM   4875 HH22 ARG B 305      -6.930  11.998  29.997  1.00  0.00           H  
ATOM   4876  C   ARG B 305       1.710  10.152  28.210  1.00  0.00           C  
ATOM   4877  O   ARG B 305       2.763  10.789  28.171  1.00  0.00           O  
ATOM   4878  N   ALA B 306       1.374   9.247  27.294  1.00  0.00           N  
ATOM   4879  H   ALA B 306       0.486   8.772  27.405  1.00  0.00           H  
ATOM   4880  CA  ALA B 306       2.114   9.023  26.056  1.00  0.00           C  
ATOM   4881  HA  ALA B 306       2.679   9.925  25.827  1.00  0.00           H  
ATOM   4882  CB  ALA B 306       3.107   7.878  26.264  1.00  0.00           C  
ATOM   4883  HB1 ALA B 306       3.746   8.094  27.120  1.00  0.00           H  
ATOM   4884  HB2 ALA B 306       2.572   6.949  26.450  1.00  0.00           H  
ATOM   4885  HB3 ALA B 306       3.729   7.762  25.377  1.00  0.00           H  
ATOM   4886  C   ALA B 306       1.186   8.739  24.865  1.00  0.00           C  
ATOM   4887  O   ALA B 306       0.088   8.210  25.037  1.00  0.00           O  
ATOM   4888  N   ARG B 307       1.652   9.054  23.653  1.00  0.00           N  
ATOM   4889  H   ARG B 307       2.551   9.534  23.628  1.00  0.00           H  
ATOM   4890  CA  ARG B 307       1.061   8.702  22.346  1.00  0.00           C  
ATOM   4891  HA  ARG B 307       0.480   7.788  22.456  1.00  0.00           H  
ATOM   4892  CB  ARG B 307       0.080   9.796  21.884  1.00  0.00           C  
ATOM   4893  HB2 ARG B 307      -0.426   9.461  20.976  1.00  0.00           H  
ATOM   4894  HB3 ARG B 307      -0.680   9.920  22.658  1.00  0.00           H  
ATOM   4895  CG  ARG B 307       0.744  11.154  21.613  1.00  0.00           C  
ATOM   4896  HG2 ARG B 307       1.343  11.453  22.472  1.00  0.00           H  
ATOM   4897  HG3 ARG B 307       1.408  11.063  20.757  1.00  0.00           H  
ATOM   4898  CD  ARG B 307      -0.294  12.245  21.328  1.00  0.00           C  
ATOM   4899  HD2 ARG B 307      -0.854  11.982  20.431  1.00  0.00           H  
ATOM   4900  HD3 ARG B 307      -0.989  12.307  22.168  1.00  0.00           H  
ATOM   4901  NE  ARG B 307       0.373  13.545  21.144  1.00  0.00           N  
ATOM   4902  HE  ARG B 307       1.340  13.609  21.444  1.00  0.00           H  
ATOM   4903  CZ  ARG B 307      -0.142  14.681  20.717  1.00  0.00           C  
ATOM   4904  NH1 ARG B 307      -1.391  14.796  20.362  1.00  0.00           N  
ATOM   4905 HH11 ARG B 307      -1.971  13.978  20.384  1.00  0.00           H  
ATOM   4906 HH12 ARG B 307      -1.767  15.684  20.095  1.00  0.00           H  
ATOM   4907  NH2 ARG B 307       0.618  15.738  20.662  1.00  0.00           N  
ATOM   4908 HH21 ARG B 307       1.571  15.634  21.001  1.00  0.00           H  
ATOM   4909 HH22 ARG B 307       0.245  16.636  20.427  1.00  0.00           H  
ATOM   4910  C   ARG B 307       2.168   8.395  21.326  1.00  0.00           C  
ATOM   4911  O   ARG B 307       3.302   8.826  21.528  1.00  0.00           O  
ATOM   4912  N   VAL B 308       1.864   7.674  20.250  1.00  0.00           N  
ATOM   4913  H   VAL B 308       0.912   7.332  20.160  1.00  0.00           H  
ATOM   4914  CA  VAL B 308       2.858   7.202  19.259  1.00  0.00           C  
ATOM   4915  HA  VAL B 308       3.747   7.822  19.341  1.00  0.00           H  
ATOM   4916  CB  VAL B 308       3.287   5.758  19.600  1.00  0.00           C  
ATOM   4917  HB  VAL B 308       3.682   5.762  20.617  1.00  0.00           H  
ATOM   4918  CG1 VAL B 308       2.112   4.780  19.562  1.00  0.00           C  
ATOM   4919 HG11 VAL B 308       1.390   5.026  20.335  1.00  0.00           H  
ATOM   4920 HG12 VAL B 308       1.623   4.832  18.593  1.00  0.00           H  
ATOM   4921 HG13 VAL B 308       2.467   3.767  19.737  1.00  0.00           H  
ATOM   4922  CG2 VAL B 308       4.387   5.219  18.681  1.00  0.00           C  
ATOM   4923 HG21 VAL B 308       5.212   5.925  18.623  1.00  0.00           H  
ATOM   4924 HG22 VAL B 308       4.776   4.297  19.103  1.00  0.00           H  
ATOM   4925 HG23 VAL B 308       4.004   5.009  17.683  1.00  0.00           H  
ATOM   4926  C   VAL B 308       2.360   7.369  17.818  1.00  0.00           C  
ATOM   4927  O   VAL B 308       1.156   7.447  17.596  1.00  0.00           O  
ATOM   4928  N   ARG B 309       3.264   7.460  16.836  1.00  0.00           N  
ATOM   4929  H   ARG B 309       4.245   7.422  17.101  1.00  0.00           H  
ATOM   4930  CA  ARG B 309       2.971   7.564  15.391  1.00  0.00           C  
ATOM   4931  HA  ARG B 309       2.025   7.063  15.187  1.00  0.00           H  
ATOM   4932  CB  ARG B 309       2.793   9.041  15.004  1.00  0.00           C  
ATOM   4933  HB2 ARG B 309       2.459   9.096  13.969  1.00  0.00           H  
ATOM   4934  HB3 ARG B 309       2.012   9.482  15.625  1.00  0.00           H  
ATOM   4935  CG  ARG B 309       4.075   9.867  15.143  1.00  0.00           C  
ATOM   4936  HG2 ARG B 309       4.414   9.874  16.177  1.00  0.00           H  
ATOM   4937  HG3 ARG B 309       4.858   9.434  14.527  1.00  0.00           H
[truncated: 28,594 more chars]
