# Supplementary material for: Insights into receptor structure and dynamics at the surface of living cells
Source: Nat Commun. 2023 Mar 22;14:1596. doi: 10.1038/s41467-023-37284-4 (PMC10033668; doi:10.1038/s41467-023-37284-4)
Supplement: Supplementary file 15 — Source Data [file 41467_2023_37284_MOESM15_ESM.zip › Source data/Main/Figure 5/b/Average structures of MD sub-trajectories/IL-4Ra/MD_sub-average_3bpn_5.pdb]

ATOM      1  N   CYS A   1      18.100   4.129   1.394  1.00  0.00           N  
ATOM      2  H1  CYS A   1      18.945   4.259   1.943  1.00  0.00           H  
ATOM      3  H2  CYS A   1      17.288   4.513   1.851  1.00  0.00           H  
ATOM      4  H3  CYS A   1      18.286   4.603   0.520  1.00  0.00           H  
ATOM      5  CA  CYS A   1      17.921   2.694   1.119  1.00  0.00           C  
ATOM      6  HA  CYS A   1      18.690   2.390   0.405  1.00  0.00           H  
ATOM      7  CB  CYS A   1      18.093   1.869   2.402  1.00  0.00           C  
ATOM      8  HB2 CYS A   1      19.033   2.136   2.895  1.00  0.00           H  
ATOM      9  HB3 CYS A   1      17.258   2.051   3.079  1.00  0.00           H  
ATOM     10  SG  CYS A   1      18.149   0.112   1.980  1.00  0.00           S  
ATOM     11  HG  CYS A   1      19.495   0.011   1.987  1.00  0.00           H  
ATOM     12  C   CYS A   1      16.551   2.511   0.480  1.00  0.00           C  
ATOM     13  O   CYS A   1      15.639   3.250   0.847  1.00  0.00           O  
ATOM     14  N   ASP A   2      16.391   1.598  -0.478  1.00  0.00           N  
ATOM     15  H   ASP A   2      17.154   0.971  -0.698  1.00  0.00           H  
ATOM     16  CA  ASP A   2      15.114   1.385  -1.183  1.00  0.00           C  
ATOM     17  HA  ASP A   2      14.697   2.360  -1.443  1.00  0.00           H  
ATOM     18  CB  ASP A   2      15.412   0.646  -2.502  1.00  0.00           C  
ATOM     19  HB2 ASP A   2      16.131   1.240  -3.071  1.00  0.00           H  
ATOM     20  HB3 ASP A   2      15.886  -0.307  -2.265  1.00  0.00           H  
ATOM     21  CG  ASP A   2      14.202   0.364  -3.406  1.00  0.00           C  
ATOM     22  OD1 ASP A   2      14.405  -0.328  -4.422  1.00  0.00           O  
ATOM     23  OD2 ASP A   2      13.063   0.764  -3.066  1.00  0.00           O  
ATOM     24  C   ASP A   2      14.074   0.657  -0.299  1.00  0.00           C  
ATOM     25  O   ASP A   2      14.358  -0.398   0.273  1.00  0.00           O  
ATOM     26  N   ILE A   3      12.855   1.201  -0.195  1.00  0.00           N  
ATOM     27  H   ILE A   3      12.660   2.023  -0.748  1.00  0.00           H  
ATOM     28  CA  ILE A   3      11.734   0.612   0.567  1.00  0.00           C  
ATOM     29  HA  ILE A   3      12.113   0.355   1.558  1.00  0.00           H  
ATOM     30  CB  ILE A   3      10.623   1.682   0.755  1.00  0.00           C  
ATOM     31  HB  ILE A   3      11.089   2.560   1.204  1.00  0.00           H  
ATOM     32  CG2 ILE A   3      10.005   2.142  -0.580  1.00  0.00           C  
ATOM     33 HG21 ILE A   3      10.773   2.511  -1.259  1.00  0.00           H  
ATOM     34 HG22 ILE A   3       9.473   1.318  -1.056  1.00  0.00           H  
ATOM     35 HG23 ILE A   3       9.294   2.949  -0.396  1.00  0.00           H  
ATOM     36  CG1 ILE A   3       9.473   1.250   1.696  1.00  0.00           C  
ATOM     37 HG12 ILE A   3       8.722   2.041   1.712  1.00  0.00           H  
ATOM     38 HG13 ILE A   3       8.994   0.346   1.320  1.00  0.00           H  
ATOM     39  CD1 ILE A   3       9.920   1.025   3.146  1.00  0.00           C  
ATOM     40 HD11 ILE A   3      10.592   0.172   3.206  1.00  0.00           H  
ATOM     41 HD12 ILE A   3      10.430   1.914   3.516  1.00  0.00           H  
ATOM     42 HD13 ILE A   3       9.046   0.829   3.768  1.00  0.00           H  
ATOM     43  C   ILE A   3      11.224  -0.706  -0.058  1.00  0.00           C  
ATOM     44  O   ILE A   3      10.758  -1.590   0.667  1.00  0.00           O  
ATOM     45  N   THR A   4      11.412  -0.889  -1.373  1.00  0.00           N  
ATOM     46  H   THR A   4      11.828  -0.122  -1.902  1.00  0.00           H  
ATOM     47  CA  THR A   4      11.071  -2.116  -2.126  1.00  0.00           C  
ATOM     48  HA  THR A   4       9.988  -2.237  -2.148  1.00  0.00           H  
ATOM     49  CB  THR A   4      11.571  -2.011  -3.583  1.00  0.00           C  
ATOM     50  HB  THR A   4      12.661  -2.024  -3.591  1.00  0.00           H  
ATOM     51  CG2 THR A   4      11.072  -3.132  -4.489  1.00  0.00           C  
ATOM     52 HG21 THR A   4      11.424  -4.101  -4.141  1.00  0.00           H  
ATOM     53 HG22 THR A   4       9.986  -3.118  -4.504  1.00  0.00           H  
ATOM     54 HG23 THR A   4      11.438  -2.964  -5.503  1.00  0.00           H  
ATOM     55  OG1 THR A   4      11.130  -0.805  -4.157  1.00  0.00           O  
ATOM     56  HG1 THR A   4      11.818  -0.144  -3.934  1.00  0.00           H  
ATOM     57  C   THR A   4      11.694  -3.357  -1.483  1.00  0.00           C  
ATOM     58  O   THR A   4      11.042  -4.388  -1.321  1.00  0.00           O  
ATOM     59  N   LEU A   5      12.950  -3.237  -1.036  1.00  0.00           N  
ATOM     60  H   LEU A   5      13.401  -2.338  -1.151  1.00  0.00           H  
ATOM     61  CA  LEU A   5      13.698  -4.314  -0.383  1.00  0.00           C  
ATOM     62  HA  LEU A   5      13.722  -5.182  -1.045  1.00  0.00           H  
ATOM     63  CB  LEU A   5      15.141  -3.829  -0.127  1.00  0.00           C  
ATOM     64  HB2 LEU A   5      15.084  -2.936   0.496  1.00  0.00           H  
ATOM     65  HB3 LEU A   5      15.675  -4.591   0.442  1.00  0.00           H  
ATOM     66  CG  LEU A   5      15.957  -3.491  -1.392  1.00  0.00           C  
ATOM     67  HG  LEU A   5      15.348  -2.912  -2.087  1.00  0.00           H  
ATOM     68  CD1 LEU A   5      17.183  -2.655  -1.026  1.00  0.00           C  
ATOM     69 HD11 LEU A   5      17.861  -3.236  -0.411  1.00  0.00           H  
ATOM     70 HD12 LEU A   5      17.697  -2.344  -1.935  1.00  0.00           H  
ATOM     71 HD13 LEU A   5      16.872  -1.758  -0.491  1.00  0.00           H  
ATOM     72  CD2 LEU A   5      16.461  -4.754  -2.093  1.00  0.00           C  
ATOM     73 HD21 LEU A   5      17.026  -4.476  -2.982  1.00  0.00           H  
ATOM     74 HD22 LEU A   5      17.096  -5.333  -1.423  1.00  0.00           H  
ATOM     75 HD23 LEU A   5      15.615  -5.366  -2.399  1.00  0.00           H  
ATOM     76  C   LEU A   5      13.028  -4.753   0.932  1.00  0.00           C  
ATOM     77  O   LEU A   5      12.851  -5.950   1.170  1.00  0.00           O  
ATOM     78  N   GLN A   6      12.611  -3.789   1.762  1.00  0.00           N  
ATOM     79  H   GLN A   6      12.684  -2.834   1.439  1.00  0.00           H  
ATOM     80  CA  GLN A   6      11.878  -4.042   3.008  1.00  0.00           C  
ATOM     81  HA  GLN A   6      12.423  -4.774   3.604  1.00  0.00           H  
ATOM     82  CB  GLN A   6      11.730  -2.740   3.820  1.00  0.00           C  
ATOM     83  HB2 GLN A   6      11.614  -1.899   3.138  1.00  0.00           H  
ATOM     84  HB3 GLN A   6      10.801  -2.804   4.387  1.00  0.00           H  
ATOM     85  CG  GLN A   6      12.907  -2.445   4.778  1.00  0.00           C  
ATOM     86  HG2 GLN A   6      13.617  -3.271   4.775  1.00  0.00           H  
ATOM     87  HG3 GLN A   6      13.429  -1.565   4.408  1.00  0.00           H  
ATOM     88  CD  GLN A   6      12.493  -2.180   6.232  1.00  0.00           C  
ATOM     89  OE1 GLN A   6      11.405  -2.487   6.691  1.00  0.00           O  
ATOM     90  NE2 GLN A   6      13.331  -1.582   7.044  1.00  0.00           N  
ATOM     91 HE21 GLN A   6      13.016  -1.421   7.982  1.00  0.00           H  
ATOM     92 HE22 GLN A   6      14.250  -1.301   6.730  1.00  0.00           H  
ATOM     93  C   GLN A   6      10.490  -4.634   2.733  1.00  0.00           C  
ATOM     94  O   GLN A   6      10.062  -5.538   3.452  1.00  0.00           O  
ATOM     95  N   GLU A   7       9.792  -4.161   1.698  1.00  0.00           N  
ATOM     96  H   GLU A   7      10.176  -3.374   1.177  1.00  0.00           H  
ATOM     97  CA  GLU A   7       8.492  -4.708   1.289  1.00  0.00           C  
ATOM     98  HA  GLU A   7       7.806  -4.673   2.135  1.00  0.00           H  
ATOM     99  CB  GLU A   7       7.897  -3.901   0.130  1.00  0.00           C  
ATOM    100  HB2 GLU A   7       8.682  -3.511  -0.517  1.00  0.00           H  
ATOM    101  HB3 GLU A   7       7.263  -4.568  -0.456  1.00  0.00           H  
ATOM    102  CG  GLU A   7       7.015  -2.762   0.629  1.00  0.00           C  
ATOM    103  HG2 GLU A   7       6.302  -3.180   1.339  1.00  0.00           H  
ATOM    104  HG3 GLU A   7       7.628  -2.022   1.148  1.00  0.00           H  
ATOM    105  CD  GLU A   7       6.235  -2.101  -0.510  1.00  0.00           C  
ATOM    106  OE1 GLU A   7       5.372  -1.244  -0.212  1.00  0.00           O  
ATOM    107  OE2 GLU A   7       6.489  -2.415  -1.695  1.00  0.00           O  
ATOM    108  C   GLU A   7       8.588  -6.166   0.845  1.00  0.00           C  
ATOM    109  O   GLU A   7       7.735  -6.978   1.212  1.00  0.00           O  
ATOM    110  N   ILE A   8       9.637  -6.527   0.101  1.00  0.00           N  
ATOM    111  H   ILE A   8      10.279  -5.800  -0.214  1.00  0.00           H  
ATOM    112  CA  ILE A   8       9.898  -7.914  -0.287  1.00  0.00           C  
ATOM    113  HA  ILE A   8       8.982  -8.316  -0.716  1.00  0.00           H  
ATOM    114  CB  ILE A   8      10.987  -7.971  -1.381  1.00  0.00           C  
ATOM    115  HB  ILE A   8      11.836  -7.364  -1.061  1.00  0.00           H  
ATOM    116  CG2 ILE A   8      11.467  -9.412  -1.614  1.00  0.00           C  
ATOM    117 HG21 ILE A   8      12.257  -9.436  -2.363  1.00  0.00           H  
ATOM    118 HG22 ILE A   8      11.871  -9.828  -0.697  1.00  0.00           H  
ATOM    119 HG23 ILE A   8      10.638 -10.035  -1.937  1.00  0.00           H  
ATOM    120  CG1 ILE A   8      10.412  -7.408  -2.701  1.00  0.00           C  
ATOM    121 HG12 ILE A   8       9.685  -8.109  -3.116  1.00  0.00           H  
ATOM    122 HG13 ILE A   8       9.893  -6.473  -2.501  1.00  0.00           H  
ATOM    123  CD1 ILE A   8      11.475  -7.106  -3.759  1.00  0.00           C  
ATOM    124 HD11 ILE A   8      11.947  -8.025  -4.103  1.00  0.00           H  
ATOM    125 HD12 ILE A   8      11.006  -6.617  -4.613  1.00  0.00           H  
ATOM    126 HD13 ILE A   8      12.228  -6.440  -3.338  1.00  0.00           H  
ATOM    127  C   ILE A   8      10.213  -8.769   0.948  1.00  0.00           C  
ATOM    128  O   ILE A   8       9.658  -9.857   1.081  1.00  0.00           O  
ATOM    129  N   ILE A   9      11.017  -8.284   1.903  1.00  0.00           N  
ATOM    130  H   ILE A   9      11.481  -7.396   1.732  1.00  0.00           H  
ATOM    131  CA  ILE A   9      11.265  -8.992   3.175  1.00  0.00           C  
ATOM    132  HA  ILE A   9      11.610  -9.997   2.934  1.00  0.00           H  
ATOM    133  CB  ILE A   9      12.379  -8.285   3.986  1.00  0.00           C  
ATOM    134  HB  ILE A   9      12.112  -7.230   4.084  1.00  0.00           H  
ATOM    135  CG2 ILE A   9      12.529  -8.878   5.402  1.00  0.00           C  
ATOM    136 HG21 ILE A   9      13.331  -8.375   5.940  1.00  0.00           H  
ATOM    137 HG22 ILE A   9      11.615  -8.732   5.977  1.00  0.00           H  
ATOM    138 HG23 ILE A   9      12.751  -9.944   5.343  1.00  0.00           H  
ATOM    139  CG1 ILE A   9      13.737  -8.388   3.251  1.00  0.00           C  
ATOM    140 HG12 ILE A   9      14.133  -9.400   3.344  1.00  0.00           H  
ATOM    141 HG13 ILE A   9      13.587  -8.197   2.191  1.00  0.00           H  
ATOM    142  CD1 ILE A   9      14.790  -7.385   3.745  1.00  0.00           C  
ATOM    143 HD11 ILE A   9      15.088  -7.613   4.768  1.00  0.00           H  
ATOM    144 HD12 ILE A   9      15.671  -7.439   3.107  1.00  0.00           H  
ATOM    145 HD13 ILE A   9      14.388  -6.372   3.699  1.00  0.00           H  
ATOM    146  C   ILE A   9       9.967  -9.163   3.989  1.00  0.00           C  
ATOM    147  O   ILE A   9       9.718 -10.253   4.509  1.00  0.00           O  
ATOM    148  N   LYS A  10       9.117  -8.126   4.078  1.00  0.00           N  
ATOM    149  H   LYS A  10       9.394  -7.248   3.643  1.00  0.00           H  
ATOM    150  CA  LYS A  10       7.816  -8.199   4.764  1.00  0.00           C  
ATOM    151  HA  LYS A  10       7.991  -8.579   5.771  1.00  0.00           H  
ATOM    152  CB  LYS A  10       7.166  -6.801   4.881  1.00  0.00           C  
ATOM    153  HB2 LYS A  10       7.920  -6.091   5.226  1.00  0.00           H  
ATOM    154  HB3 LYS A  10       6.839  -6.473   3.893  1.00  0.00           H  
ATOM    155  CG  LYS A  10       5.957  -6.784   5.852  1.00  0.00           C  
ATOM    156  HG2 LYS A  10       5.068  -6.465   5.310  1.00  0.00           H  
ATOM    157  HG3 LYS A  10       5.773  -7.793   6.222  1.00  0.00           H  
ATOM    158  CD  LYS A  10       6.153  -5.854   7.064  1.00  0.00           C  
ATOM    159  HD2 LYS A  10       7.119  -6.086   7.516  1.00  0.00           H  
ATOM    160  HD3 LYS A  10       6.176  -4.809   6.745  1.00  0.00           H  
ATOM    161  CE  LYS A  10       5.070  -6.068   8.140  1.00  0.00           C  
ATOM    162  HE2 LYS A  10       4.771  -7.119   8.145  1.00  0.00           H  
ATOM    163  HE3 LYS A  10       5.521  -5.845   9.113  1.00  0.00           H  
ATOM    164  NZ  LYS A  10       3.881  -5.196   7.968  1.00  0.00           N  
ATOM    165  HZ1 LYS A  10       3.133  -5.450   8.605  1.00  0.00           H  
ATOM    166  HZ2 LYS A  10       4.142  -4.232   8.148  1.00  0.00           H  
ATOM    167  HZ3 LYS A  10       3.467  -5.245   7.045  1.00  0.00           H  
ATOM    168  C   LYS A  10       6.906  -9.213   4.072  1.00  0.00           C  
ATOM    169  O   LYS A  10       6.346 -10.060   4.747  1.00  0.00           O  
ATOM    170  N   THR A  11       6.823  -9.185   2.740  1.00  0.00           N  
ATOM    171  H   THR A  11       7.330  -8.444   2.270  1.00  0.00           H  
ATOM    172  CA  THR A  11       6.062 -10.138   1.907  1.00  0.00           C  
ATOM    173  HA  THR A  11       5.004 -10.075   2.167  1.00  0.00           H  
ATOM    174  CB  THR A  11       6.231  -9.779   0.419  1.00  0.00           C  
ATOM    175  HB  THR A  11       7.293  -9.786   0.177  1.00  0.00           H  
ATOM    176  CG2 THR A  11       5.524 -10.701  -0.573  1.00  0.00           C  
ATOM    177 HG21 THR A  11       5.792 -10.392  -1.582  1.00  0.00           H  
ATOM    178 HG22 THR A  11       5.832 -11.737  -0.435  1.00  0.00           H  
ATOM    179 HG23 THR A  11       4.444 -10.623  -0.486  1.00  0.00           H  
ATOM    180  OG1 THR A  11       5.714  -8.494   0.180  1.00  0.00           O  
ATOM    181  HG1 THR A  11       6.335  -7.842   0.560  1.00  0.00           H  
ATOM    182  C   THR A  11       6.517 -11.583   2.127  1.00  0.00           C  
ATOM    183  O   THR A  11       5.688 -12.475   2.278  1.00  0.00           O  
ATOM    184  N   LEU A  12       7.833 -11.819   2.187  1.00  0.00           N  
ATOM    185  H   LEU A  12       8.458 -11.037   2.009  1.00  0.00           H  
ATOM    186  CA  LEU A  12       8.435 -13.126   2.491  1.00  0.00           C  
ATOM    187  HA  LEU A  12       7.978 -13.882   1.853  1.00  0.00           H  
ATOM    188  CB  LEU A  12       9.944 -13.074   2.170  1.00  0.00           C  
ATOM    189  HB2 LEU A  12      10.380 -12.236   2.715  1.00  0.00           H  
ATOM    190  HB3 LEU A  12      10.413 -13.992   2.520  1.00  0.00           H  
ATOM    191  CG  LEU A  12      10.262 -12.916   0.671  1.00  0.00           C  
ATOM    192  HG  LEU A  12       9.568 -12.218   0.211  1.00  0.00           H  
ATOM    193  CD1 LEU A  12      11.684 -12.407   0.447  1.00  0.00           C  
ATOM    194 HD11 LEU A  12      12.402 -13.168   0.730  1.00  0.00           H  
ATOM    195 HD12 LEU A  12      11.816 -12.181  -0.610  1.00  0.00           H  
ATOM    196 HD13 LEU A  12      11.852 -11.501   1.026  1.00  0.00           H  
ATOM    197  CD2 LEU A  12      10.151 -14.247  -0.063  1.00  0.00           C  
ATOM    198 HD21 LEU A  12       9.155 -14.660   0.072  1.00  0.00           H  
ATOM    199 HD22 LEU A  12      10.323 -14.082  -1.125  1.00  0.00           H  
ATOM    200 HD23 LEU A  12      10.889 -14.954   0.319  1.00  0.00           H  
ATOM    201  C   LEU A  12       8.166 -13.583   3.939  1.00  0.00           C  
ATOM    202  O   LEU A  12       7.981 -14.778   4.171  1.00  0.00           O  
ATOM    203  N   ASN A  13       8.068 -12.674   4.913  1.00  0.00           N  
ATOM    204  H   ASN A  13       8.315 -11.712   4.707  1.00  0.00           H  
ATOM    205  CA  ASN A  13       7.550 -13.009   6.245  1.00  0.00           C  
ATOM    206  HA  ASN A  13       8.012 -13.940   6.574  1.00  0.00           H  
ATOM    207  CB  ASN A  13       7.951 -11.918   7.252  1.00  0.00           C  
ATOM    208  HB2 ASN A  13       7.679 -10.938   6.859  1.00  0.00           H  
ATOM    209  HB3 ASN A  13       7.402 -12.075   8.182  1.00  0.00           H  
ATOM    210  CG  ASN A  13       9.434 -11.932   7.598  1.00  0.00           C  
ATOM    211  OD1 ASN A  13      10.164 -12.891   7.398  1.00  0.00           O  
ATOM    212  ND2 ASN A  13       9.937 -10.866   8.174  1.00  0.00           N  
ATOM    213 HD21 ASN A  13      10.900 -10.904   8.454  1.00  0.00           H  
ATOM    214 HD22 ASN A  13       9.344 -10.077   8.354  1.00  0.00           H  
ATOM    215  C   ASN A  13       6.033 -13.295   6.221  1.00  0.00           C  
ATOM    216  O   ASN A  13       5.604 -14.306   6.767  1.00  0.00           O  
ATOM    217  N   SER A  14       5.221 -12.497   5.520  1.00  0.00           N  
ATOM    218  H   SER A  14       5.596 -11.643   5.122  1.00  0.00           H  
ATOM    219  CA  SER A  14       3.773 -12.725   5.385  1.00  0.00           C  
ATOM    220  HA  SER A  14       3.331 -12.792   6.382  1.00  0.00           H  
ATOM    221  CB  SER A  14       3.115 -11.563   4.640  1.00  0.00           C  
ATOM    222  HB2 SER A  14       3.594 -11.447   3.669  1.00  0.00           H  
ATOM    223  HB3 SER A  14       2.058 -11.783   4.486  1.00  0.00           H  
ATOM    224  OG  SER A  14       3.239 -10.359   5.367  1.00  0.00           O  
ATOM    225  HG  SER A  14       2.519 -10.314   6.004  1.00  0.00           H  
ATOM    226  C   SER A  14       3.430 -14.026   4.654  1.00  0.00           C  
ATOM    227  O   SER A  14       2.387 -14.609   4.940  1.00  0.00           O  
ATOM    228  N   LEU A  15       4.292 -14.514   3.749  1.00  0.00           N  
ATOM    229  H   LEU A  15       5.077 -13.932   3.475  1.00  0.00           H  
ATOM    230  CA  LEU A  15       4.196 -15.866   3.180  1.00  0.00           C  
ATOM    231  HA  LEU A  15       3.180 -16.029   2.826  1.00  0.00           H  
ATOM    232  CB  LEU A  15       5.179 -16.001   1.998  1.00  0.00           C  
ATOM    233  HB2 LEU A  15       6.147 -15.602   2.300  1.00  0.00           H  
ATOM    234  HB3 LEU A  15       5.319 -17.058   1.762  1.00  0.00           H  
ATOM    235  CG  LEU A  15       4.699 -15.273   0.733  1.00  0.00           C  
ATOM    236  HG  LEU A  15       4.336 -14.284   1.001  1.00  0.00           H  
ATOM    237  CD1 LEU A  15       5.829 -15.108  -0.280  1.00  0.00           C  
ATOM    238 HD11 LEU A  15       5.462 -14.576  -1.158  1.00  0.00           H  
ATOM    239 HD12 LEU A  15       6.634 -14.528   0.164  1.00  0.00           H  
ATOM    240 HD13 LEU A  15       6.210 -16.084  -0.582  1.00  0.00           H  
ATOM    241  CD2 LEU A  15       3.581 -16.051   0.040  1.00  0.00           C  
ATOM    242 HD21 LEU A  15       3.300 -15.552  -0.882  1.00  0.00           H  
ATOM    243 HD22 LEU A  15       3.919 -17.061  -0.197  1.00  0.00           H  
ATOM    244 HD23 LEU A  15       2.709 -16.104   0.684  1.00  0.00           H  
ATOM    245  C   LEU A  15       4.454 -16.937   4.248  1.00  0.00           C  
ATOM    246  O   LEU A  15       3.682 -17.889   4.362  1.00  0.00           O  
ATOM    247  N   THR A  16       5.489 -16.747   5.071  1.00  0.00           N  
ATOM    248  H   THR A  16       6.008 -15.887   4.975  1.00  0.00           H  
ATOM    249  CA  THR A  16       5.815 -17.645   6.195  1.00  0.00           C  
ATOM    250  HA  THR A  16       5.972 -18.651   5.804  1.00  0.00           H  
ATOM    251  CB  THR A  16       7.115 -17.195   6.903  1.00  0.00           C  
ATOM    252  HB  THR A  16       6.912 -16.299   7.487  1.00  0.00           H  
ATOM    253  CG2 THR A  16       7.664 -18.264   7.848  1.00  0.00           C  
ATOM    254 HG21 THR A  16       7.866 -19.184   7.294  1.00  0.00           H  
ATOM    255 HG22 THR A  16       6.949 -18.474   8.642  1.00  0.00           H  
ATOM    256 HG23 THR A  16       8.593 -17.914   8.299  1.00  0.00           H  
ATOM    257  OG1 THR A  16       8.160 -16.900   5.992  1.00  0.00           O  
ATOM    258  HG1 THR A  16       7.838 -16.287   5.315  1.00  0.00           H  
ATOM    259  C   THR A  16       4.651 -17.714   7.205  1.00  0.00           C  
ATOM    260  O   THR A  16       4.413 -18.750   7.829  1.00  0.00           O  
ATOM    261  N   GLU A  17       3.866 -16.639   7.339  1.00  0.00           N  
ATOM    262  H   GLU A  17       4.162 -15.779   6.891  1.00  0.00           H  
ATOM    263  CA  GLU A  17       2.706 -16.582   8.237  1.00  0.00           C  
ATOM    264  HA  GLU A  17       3.032 -16.967   9.201  1.00  0.00           H  
ATOM    265  CB  GLU A  17       2.283 -15.110   8.400  1.00  0.00           C  
ATOM    266  HB2 GLU A  17       3.174 -14.489   8.503  1.00  0.00           H  
ATOM    267  HB3 GLU A  17       1.752 -14.788   7.504  1.00  0.00           H  
ATOM    268  CG  GLU A  17       1.389 -14.861   9.620  1.00  0.00           C  
ATOM    269  HG2 GLU A  17       1.122 -13.803   9.635  1.00  0.00           H  
ATOM    270  HG3 GLU A  17       0.452 -15.415   9.524  1.00  0.00           H  
ATOM    271  CD  GLU A  17       2.116 -15.235  10.920  1.00  0.00           C  
ATOM    272  OE1 GLU A  17       2.731 -14.327  11.516  1.00  0.00           O  
ATOM    273  OE2 GLU A  17       2.103 -16.437  11.287  1.00  0.00           O  
ATOM    274  C   GLU A  17       1.506 -17.446   7.796  1.00  0.00           C  
ATOM    275  O   GLU A  17       0.690 -17.855   8.622  1.00  0.00           O  
ATOM    276  N   GLN A  18       1.381 -17.774   6.503  1.00  0.00           N  
ATOM    277  H   GLN A  18       2.098 -17.474   5.853  1.00  0.00           H  
ATOM    278  CA  GLN A  18       0.211 -18.512   6.001  1.00  0.00           C  
ATOM    279  HA  GLN A  18      -0.665 -18.096   6.494  1.00  0.00           H  
ATOM    280  CB  GLN A  18       0.035 -18.316   4.483  1.00  0.00           C  
ATOM    281  HB2 GLN A  18       0.839 -18.832   3.956  1.00  0.00           H  
ATOM    282  HB3 GLN A  18      -0.911 -18.773   4.190  1.00  0.00           H  
ATOM    283  CG  GLN A  18       0.011 -16.850   4.023  1.00  0.00           C  
ATOM    284  HG2 GLN A  18       1.024 -16.461   4.058  1.00  0.00           H  
ATOM    285  HG3 GLN A  18      -0.320 -16.808   2.985  1.00  0.00           H  
ATOM    286  CD  GLN A  18      -0.909 -15.963   4.860  1.00  0.00           C  
ATOM    287  OE1 GLN A  18      -2.048 -16.291   5.160  1.00  0.00           O  
ATOM    288  NE2 GLN A  18      -0.457 -14.805   5.279  1.00  0.00           N  
ATOM    289 HE21 GLN A  18      -1.081 -14.149   5.719  1.00  0.00           H  
ATOM    290 HE22 GLN A  18       0.517 -14.573   5.098  1.00  0.00           H  
ATOM    291  C   GLN A  18       0.213 -20.007   6.359  1.00  0.00           C  
ATOM    292  O   GLN A  18      -0.858 -20.614   6.402  1.00  0.00           O  
ATOM    293  N   LYS A  19       1.393 -20.597   6.616  1.00  0.00           N  
ATOM    294  H   LYS A  19       2.214 -20.007   6.551  1.00  0.00           H  
ATOM    295  CA  LYS A  19       1.573 -21.961   7.168  1.00  0.00           C  
ATOM    296  HA  LYS A  19       2.623 -22.231   7.034  1.00  0.00           H  
ATOM    297  CB  LYS A  19       1.299 -21.941   8.687  1.00  0.00           C  
ATOM    298  HB2 LYS A  19       0.264 -21.635   8.859  1.00  0.00           H  
ATOM    299  HB3 LYS A  19       1.438 -22.943   9.095  1.00  0.00           H  
ATOM    300  CG  LYS A  19       2.256 -20.975   9.413  1.00  0.00           C  
ATOM    301  HG2 LYS A  19       3.276 -21.352   9.317  1.00  0.00           H  
ATOM    302  HG3 LYS A  19       2.209 -19.995   8.947  1.00  0.00           H  
ATOM    303  CD  LYS A  19       1.917 -20.789  10.898  1.00  0.00           C  
ATOM    304  HD2 LYS A  19       0.848 -20.589  10.994  1.00  0.00           H  
ATOM    305  HD3 LYS A  19       2.146 -21.704  11.445  1.00  0.00           H  
ATOM    306  CE  LYS A  19       2.671 -19.590  11.500  1.00  0.00           C  
ATOM    307  HE2 LYS A  19       2.315 -18.673  11.013  1.00  0.00           H  
ATOM    308  HE3 LYS A  19       2.412 -19.507  12.559  1.00  0.00           H  
ATOM    309  NZ  LYS A  19       4.144 -19.687  11.340  1.00  0.00           N  
ATOM    310  HZ1 LYS A  19       4.511 -20.527  11.769  1.00  0.00           H  
ATOM    311  HZ2 LYS A  19       4.379 -19.681  10.353  1.00  0.00           H  
ATOM    312  HZ3 LYS A  19       4.571 -18.870  11.757  1.00  0.00           H  
ATOM    313  C   LYS A  19       0.797 -23.049   6.395  1.00  0.00           C  
ATOM    314  O   LYS A  19       0.170 -23.939   6.968  1.00  0.00           O  
ATOM    315  N   THR A  20       0.803 -22.922   5.070  1.00  0.00           N  
ATOM    316  H   THR A  20       1.329 -22.146   4.697  1.00  0.00           H  
ATOM    317  CA  THR A  20       0.169 -23.822   4.094  1.00  0.00           C  
ATOM    318  HA  THR A  20      -0.768 -24.211   4.493  1.00  0.00           H  
ATOM    319  CB  THR A  20      -0.114 -23.050   2.791  1.00  0.00           C  
ATOM    320  HB  THR A  20      -0.545 -23.733   2.057  1.00  0.00           H  
ATOM    321  CG2 THR A  20      -1.064 -21.870   2.982  1.00  0.00           C  
ATOM    322 HG21 THR A  20      -1.175 -21.349   2.034  1.00  0.00           H  
ATOM    323 HG22 THR A  20      -2.037 -22.228   3.312  1.00  0.00           H  
ATOM    324 HG23 THR A  20      -0.668 -21.165   3.712  1.00  0.00           H  
ATOM    325  OG1 THR A  20       1.088 -22.519   2.279  1.00  0.00           O  
ATOM    326  HG1 THR A  20       1.799 -23.157   2.457  1.00  0.00           H  
ATOM    327  C   THR A  20       1.093 -24.983   3.727  1.00  0.00           C  
ATOM    328  O   THR A  20       2.258 -24.741   3.440  1.00  0.00           O  
ATOM    329  N   LEU A  21       0.569 -26.197   3.525  1.00  0.00           N  
ATOM    330  H   LEU A  21      -0.394 -26.358   3.774  1.00  0.00           H  
ATOM    331  CA  LEU A  21       1.340 -27.337   2.977  1.00  0.00           C  
ATOM    332  HA  LEU A  21       2.154 -27.572   3.666  1.00  0.00           H  
ATOM    333  CB  LEU A  21       0.410 -28.560   2.856  1.00  0.00           C  
ATOM    334  HB2 LEU A  21      -0.442 -28.281   2.233  1.00  0.00           H  
ATOM    335  HB3 LEU A  21       0.945 -29.359   2.336  1.00  0.00           H  
ATOM    336  CG  LEU A  21      -0.106 -29.115   4.197  1.00  0.00           C  
ATOM    337  HG  LEU A  21      -0.542 -28.308   4.789  1.00  0.00           H  
ATOM    338  CD1 LEU A  21      -1.201 -30.151   3.938  1.00  0.00           C  
ATOM    339 HD11 LEU A  21      -1.574 -30.541   4.884  1.00  0.00           H  
ATOM    340 HD12 LEU A  21      -0.797 -30.978   3.350  1.00  0.00           H  
ATOM    341 HD13 LEU A  21      -2.026 -29.696   3.390  1.00  0.00           H  
ATOM    342  CD2 LEU A  21       1.006 -29.784   5.007  1.00  0.00           C  
ATOM    343 HD21 LEU A  21       1.757 -29.050   5.295  1.00  0.00           H  
ATOM    344 HD22 LEU A  21       0.596 -30.228   5.913  1.00  0.00           H  
ATOM    345 HD23 LEU A  21       1.489 -30.561   4.413  1.00  0.00           H  
ATOM    346  C   LEU A  21       2.016 -27.048   1.616  1.00  0.00           C  
ATOM    347  O   LEU A  21       2.962 -27.726   1.228  1.00  0.00           O  
ATOM    348  N   CYS A  22       1.568 -26.006   0.908  1.00  0.00           N  
ATOM    349  H   CYS A  22       0.782 -25.495   1.269  1.00  0.00           H  
ATOM    350  CA  CYS A  22       2.200 -25.523  -0.314  1.00  0.00           C  
ATOM    351  HA  CYS A  22       2.276 -26.363  -1.001  1.00  0.00           H  
ATOM    352  CB  CYS A  22       1.264 -24.484  -0.950  1.00  0.00           C  
ATOM    353  HB2 CYS A  22       0.228 -24.827  -0.917  1.00  0.00           H  
ATOM    354  HB3 CYS A  22       1.343 -23.543  -0.405  1.00  0.00           H  
ATOM    355  SG  CYS A  22       1.727 -24.234  -2.686  1.00  0.00           S  
ATOM    356  HG  CYS A  22       3.042 -24.084  -2.450  1.00  0.00           H  
ATOM    357  C   CYS A  22       3.638 -24.976  -0.121  1.00  0.00           C  
ATOM    358  O   CYS A  22       4.323 -24.770  -1.120  1.00  0.00           O  
ATOM    359  N   THR A  23       4.123 -24.726   1.106  1.00  0.00           N  
ATOM    360  H   THR A  23       3.548 -24.903   1.925  1.00  0.00           H  
ATOM    361  CA  THR A  23       5.518 -24.285   1.361  1.00  0.00           C  
ATOM    362  HA  THR A  23       5.806 -23.598   0.571  1.00  0.00           H  
ATOM    363  CB  THR A  23       5.643 -23.510   2.683  1.00  0.00           C  
ATOM    364  HB  THR A  23       6.688 -23.283   2.845  1.00  0.00           H  
ATOM    365  CG2 THR A  23       4.892 -22.180   2.654  1.00  0.00           C  
ATOM    366 HG21 THR A  23       5.270 -21.565   1.839  1.00  0.00           H  
ATOM    367 HG22 THR A  23       3.828 -22.355   2.519  1.00  0.00           H  
ATOM    368 HG23 THR A  23       5.057 -21.658   3.597  1.00  0.00           H  
ATOM    369  OG1 THR A  23       5.176 -24.252   3.779  1.00  0.00           O  
ATOM    370  HG1 THR A  23       5.812 -24.102   4.497  1.00  0.00           H  
ATOM    371  C   THR A  23       6.554 -25.420   1.321  1.00  0.00           C  
ATOM    372  O   THR A  23       7.722 -25.176   1.009  1.00  0.00           O  
ATOM    373  N   GLU A  24       6.119 -26.666   1.524  1.00  0.00           N  
ATOM    374  H   GLU A  24       5.170 -26.786   1.846  1.00  0.00           H  
ATOM    375  CA  GLU A  24       6.917 -27.885   1.320  1.00  0.00           C  
ATOM    376  HA  GLU A  24       7.888 -27.789   1.811  1.00  0.00           H  
ATOM    377  CB  GLU A  24       6.159 -29.086   1.918  1.00  0.00           C  
ATOM    378  HB2 GLU A  24       5.192 -29.169   1.421  1.00  0.00           H  
ATOM    379  HB3 GLU A  24       6.705 -30.004   1.700  1.00  0.00           H  
ATOM    380  CG  GLU A  24       5.913 -29.003   3.432  1.00  0.00           C  
ATOM    381  HG2 GLU A  24       5.388 -28.073   3.667  1.00  0.00           H  
ATOM    382  HG3 GLU A  24       5.246 -29.824   3.706  1.00  0.00           H  
ATOM    383  CD  GLU A  24       7.195 -29.110   4.274  1.00  0.00           C  
ATOM    384  OE1 GLU A  24       7.052 -29.060   5.514  1.00  0.00           O  
ATOM    385  OE2 GLU A  24       8.291 -29.292   3.693  1.00  0.00           O  
ATOM    386  C   GLU A  24       7.160 -28.182  -0.166  1.00  0.00           C  
ATOM    387  O   GLU A  24       8.176 -28.766  -0.547  1.00  0.00           O  
ATOM    388  N   LEU A  25       6.209 -27.808  -1.029  1.00  0.00           N  
ATOM    389  H   LEU A  25       5.439 -27.265  -0.670  1.00  0.00           H  
ATOM    390  CA  LEU A  25       6.173 -28.260  -2.418  1.00  0.00           C  
ATOM    391  HA  LEU A  25       6.304 -29.344  -2.399  1.00  0.00           H  
ATOM    392  CB  LEU A  25       4.806 -27.964  -3.064  1.00  0.00           C  
ATOM    393  HB2 LEU A  25       4.665 -26.885  -3.088  1.00  0.00           H  
ATOM    394  HB3 LEU A  25       4.825 -28.324  -4.094  1.00  0.00           H  
ATOM    395  CG  LEU A  25       3.604 -28.601  -2.336  1.00  0.00           C  
ATOM    396  HG  LEU A  25       3.537 -28.179  -1.335  1.00  0.00           H  
ATOM    397  CD1 LEU A  25       2.301 -28.292  -3.074  1.00  0.00           C  
ATOM    398 HD11 LEU A  25       2.208 -27.218  -3.239  1.00  0.00           H  
ATOM    399 HD12 LEU A  25       2.284 -28.796  -4.040  1.00  0.00           H  
ATOM    400 HD13 LEU A  25       1.453 -28.630  -2.479  1.00  0.00           H  
ATOM    401  CD2 LEU A  25       3.706 -30.124  -2.214  1.00  0.00           C  
ATOM    402 HD21 LEU A  25       4.542 -30.390  -1.568  1.00  0.00           H  
ATOM    403 HD22 LEU A  25       2.798 -30.513  -1.752  1.00  0.00           H  
ATOM    404 HD23 LEU A  25       3.839 -30.576  -3.196  1.00  0.00           H  
ATOM    405  C   LEU A  25       7.353 -27.710  -3.232  1.00  0.00           C  
ATOM    406  O   LEU A  25       7.772 -26.559  -3.092  1.00  0.00           O  
ATOM    407  N   THR A  26       7.890 -28.572  -4.094  1.00  0.00           N  
ATOM    408  H   THR A  26       7.496 -29.499  -4.146  1.00  0.00           H  
ATOM    409  CA  THR A  26       9.173 -28.373  -4.774  1.00  0.00           C  
ATOM    410  HA  THR A  26       9.922 -28.184  -4.009  1.00  0.00           H  
ATOM    411  CB  THR A  26       9.567 -29.650  -5.531  1.00  0.00           C  
ATOM    412  HB  THR A  26       8.919 -29.760  -6.402  1.00  0.00           H  
ATOM    413  CG2 THR A  26      11.024 -29.673  -5.991  1.00  0.00           C  
ATOM    414 HG21 THR A  26      11.262 -30.651  -6.410  1.00  0.00           H  
ATOM    415 HG22 THR A  26      11.182 -28.924  -6.768  1.00  0.00           H  
ATOM    416 HG23 THR A  26      11.691 -29.469  -5.154  1.00  0.00           H  
ATOM    417  OG1 THR A  26       9.372 -30.772  -4.699  1.00  0.00           O  
ATOM    418  HG1 THR A  26      10.037 -30.747  -4.007  1.00  0.00           H  
ATOM    419  C   THR A  26       9.157 -27.193  -5.745  1.00  0.00           C  
ATOM    420  O   THR A  26       8.197 -27.007  -6.495  1.00  0.00           O  
ATOM    421  N   VAL A  27      10.258 -26.445  -5.789  1.00  0.00           N  
ATOM    422  H   VAL A  27      10.997 -26.671  -5.129  1.00  0.00           H  
ATOM    423  CA  VAL A  27      10.550 -25.411  -6.788  1.00  0.00           C  
ATOM    424  HA  VAL A  27       9.838 -25.535  -7.604  1.00  0.00           H  
ATOM    425  CB  VAL A  27      10.310 -24.007  -6.189  1.00  0.00           C  
ATOM    426  HB  VAL A  27       9.338 -24.017  -5.696  1.00  0.00           H  
ATOM    427  CG1 VAL A  27      11.361 -23.590  -5.152  1.00  0.00           C  
ATOM    428 HG11 VAL A  27      12.346 -23.501  -5.612  1.00  0.00           H  
ATOM    429 HG12 VAL A  27      11.086 -22.627  -4.723  1.00  0.00           H  
ATOM    430 HG13 VAL A  27      11.407 -24.329  -4.351  1.00  0.00           H  
ATOM    431  CG2 VAL A  27      10.250 -22.926  -7.279  1.00  0.00           C  
ATOM    432 HG21 VAL A  27       9.540 -23.211  -8.055  1.00  0.00           H  
ATOM    433 HG22 VAL A  27       9.912 -21.990  -6.835  1.00  0.00           H  
ATOM    434 HG23 VAL A  27      11.233 -22.765  -7.720  1.00  0.00           H  
ATOM    435  C   VAL A  27      11.953 -25.609  -7.383  1.00  0.00           C  
ATOM    436  O   VAL A  27      12.861 -26.125  -6.728  1.00  0.00           O  
ATOM    437  N   THR A  28      12.129 -25.206  -8.646  1.00  0.00           N  
ATOM    438  H   THR A  28      11.372 -24.711  -9.088  1.00  0.00           H  
ATOM    439  CA  THR A  28      13.430 -25.215  -9.341  1.00  0.00           C  
ATOM    440  HA  THR A  28      13.898 -26.193  -9.218  1.00  0.00           H  
ATOM    441  CB  THR A  28      13.256 -24.964 -10.846  1.00  0.00           C  
ATOM    442  HB  THR A  28      12.659 -24.064 -10.999  1.00  0.00           H  
ATOM    443  CG2 THR A  28      14.573 -24.816 -11.607  1.00  0.00           C  
ATOM    444 HG21 THR A  28      15.086 -23.906 -11.296  1.00  0.00           H  
ATOM    445 HG22 THR A  28      15.212 -25.679 -11.414  1.00  0.00           H  
ATOM    446 HG23 THR A  28      14.369 -24.751 -12.676  1.00  0.00           H  
ATOM    447  OG1 THR A  28      12.582 -26.066 -11.407  1.00  0.00           O  
ATOM    448  HG1 THR A  28      11.697 -26.094 -11.038  1.00  0.00           H  
ATOM    449  C   THR A  28      14.345 -24.164  -8.724  1.00  0.00           C  
ATOM    450  O   THR A  28      14.044 -22.972  -8.746  1.00  0.00           O  
ATOM    451  N   ASP A  29      15.459 -24.604  -8.153  1.00  0.00           N  
ATOM    452  H   ASP A  29      15.722 -25.574  -8.288  1.00  0.00           H  
ATOM    453  CA  ASP A  29      16.356 -23.763  -7.379  1.00  0.00           C  
ATOM    454  HA  ASP A  29      15.768 -22.977  -6.907  1.00  0.00           H  
ATOM    455  CB  ASP A  29      16.960 -24.585  -6.247  1.00  0.00           C  
ATOM    456  HB2 ASP A  29      16.151 -25.055  -5.685  1.00  0.00           H  
ATOM    457  HB3 ASP A  29      17.591 -25.368  -6.659  1.00  0.00           H  
ATOM    458  CG  ASP A  29      17.794 -23.746  -5.289  1.00  0.00           C  
ATOM    459  OD1 ASP A  29      18.052 -24.246  -4.183  1.00  0.00           O  
ATOM    460  OD2 ASP A  29      18.181 -22.594  -5.583  1.00  0.00           O  
ATOM    461  C   ASP A  29      17.412 -23.098  -8.264  1.00  0.00           C  
ATOM    462  O   ASP A  29      18.419 -23.697  -8.648  1.00  0.00           O  
ATOM    463  N   ILE A  30      17.155 -21.826  -8.574  1.00  0.00           N  
ATOM    464  H   ILE A  30      16.265 -21.456  -8.278  1.00  0.00           H  
ATOM    465  CA  ILE A  30      18.028 -20.952  -9.367  1.00  0.00           C  
ATOM    466  HA  ILE A  30      18.438 -21.557 -10.176  1.00  0.00           H  
ATOM    467  CB  ILE A  30      17.206 -19.806 -10.012  1.00  0.00           C  
ATOM    468  HB  ILE A  30      17.837 -19.335 -10.768  1.00  0.00           H  
ATOM    469  CG2 ILE A  30      15.988 -20.388 -10.752  1.00  0.00           C  
ATOM    470 HG21 ILE A  30      15.256 -20.769 -10.040  1.00  0.00           H  
ATOM    471 HG22 ILE A  30      15.503 -19.625 -11.355  1.00  0.00           H  
ATOM    472 HG23 ILE A  30      16.303 -21.206 -11.397  1.00  0.00           H  
ATOM    473  CG1 ILE A  30      16.729 -18.712  -9.024  1.00  0.00           C  
ATOM    474 HG12 ILE A  30      15.767 -18.324  -9.359  1.00  0.00           H  
ATOM    475 HG13 ILE A  30      16.583 -19.138  -8.033  1.00  0.00           H  
ATOM    476  CD1 ILE A  30      17.675 -17.510  -8.916  1.00  0.00           C  
ATOM    477 HD11 ILE A  30      18.615 -17.800  -8.451  1.00  0.00           H  
ATOM    478 HD12 ILE A  30      17.875 -17.096  -9.904  1.00  0.00           H  
ATOM    479 HD13 ILE A  30      17.211 -16.742  -8.299  1.00  0.00           H  
ATOM    480  C   ILE A  30      19.240 -20.409  -8.593  1.00  0.00           C  
ATOM    481  O   ILE A  30      20.115 -19.809  -9.214  1.00  0.00           O  
ATOM    482  N   PHE A  31      19.299 -20.587  -7.265  1.00  0.00           N  
ATOM    483  H   PHE A  31      18.593 -21.167  -6.817  1.00  0.00           H  
ATOM    484  CA  PHE A  31      20.429 -20.158  -6.435  1.00  0.00           C  
ATOM    485  HA  PHE A  31      20.902 -19.289  -6.893  1.00  0.00           H  
ATOM    486  CB  PHE A  31      19.944 -19.763  -5.031  1.00  0.00           C  
ATOM    487  HB2 PHE A  31      19.655 -20.671  -4.506  1.00  0.00           H  
ATOM    488  HB3 PHE A  31      20.787 -19.333  -4.487  1.00  0.00           H  
ATOM    489  CG  PHE A  31      18.787 -18.780  -4.966  1.00  0.00           C  
ATOM    490  CD1 PHE A  31      18.935 -17.478  -5.483  1.00  0.00           C  
ATOM    491  HD1 PHE A  31      19.867 -17.182  -5.945  1.00  0.00           H  
ATOM    492  CE1 PHE A  31      17.875 -16.557  -5.391  1.00  0.00           C  
ATOM    493  HE1 PHE A  31      17.992 -15.558  -5.785  1.00  0.00           H  
ATOM    494  CZ  PHE A  31      16.670 -16.933  -4.773  1.00  0.00           C  
ATOM    495  HZ  PHE A  31      15.855 -16.230  -4.703  1.00  0.00           H  
ATOM    496  CE2 PHE A  31      16.524 -18.225  -4.241  1.00  0.00           C  
ATOM    497  HE2 PHE A  31      15.598 -18.512  -3.760  1.00  0.00           H  
ATOM    498  CD2 PHE A  31      17.577 -19.151  -4.348  1.00  0.00           C  
ATOM    499  HD2 PHE A  31      17.453 -20.150  -3.952  1.00  0.00           H  
ATOM    500  C   PHE A  31      21.498 -21.253  -6.334  1.00  0.00           C  
ATOM    501  O   PHE A  31      22.684 -20.973  -6.476  1.00  0.00           O  
ATOM    502  N   ALA A  32      21.093 -22.513  -6.152  1.00  0.00           N  
ATOM    503  H   ALA A  32      20.094 -22.679  -6.055  1.00  0.00           H  
ATOM    504  CA  ALA A  32      21.992 -23.673  -6.115  1.00  0.00           C  
ATOM    505  HA  ALA A  32      22.891 -23.385  -5.569  1.00  0.00           H  
ATOM    506  CB  ALA A  32      21.295 -24.774  -5.306  1.00  0.00           C  
ATOM    507  HB1 ALA A  32      21.929 -25.660  -5.245  1.00  0.00           H  
ATOM    508  HB2 ALA A  32      21.086 -24.417  -4.297  1.00  0.00           H  
ATOM    509  HB3 ALA A  32      20.352 -25.032  -5.782  1.00  0.00           H  
ATOM    510  C   ALA A  32      22.474 -24.138  -7.516  1.00  0.00           C  
ATOM    511  O   ALA A  32      22.780 -25.317  -7.716  1.00  0.00           O  
ATOM    512  N   ALA A  33      22.477 -23.226  -8.494  1.00  0.00           N  
ATOM    513  H   ALA A  33      22.348 -22.261  -8.228  1.00  0.00           H  
ATOM    514  CA  ALA A  33      22.767 -23.492  -9.896  1.00  0.00           C  
ATOM    515  HA  ALA A  33      22.401 -24.493 -10.130  1.00  0.00           H  
ATOM    516  CB  ALA A  33      22.000 -22.480 -10.751  1.00  0.00           C  
ATOM    517  HB1 ALA A  33      22.370 -21.474 -10.551  1.00  0.00           H  
ATOM    518  HB2 ALA A  33      22.139 -22.708 -11.808  1.00  0.00           H  
ATOM    519  HB3 ALA A  33      20.937 -22.521 -10.515  1.00  0.00           H  
ATOM    520  C   ALA A  33      24.274 -23.450 -10.199  1.00  0.00           C  
ATOM    521  O   ALA A  33      25.010 -22.590  -9.713  1.00  0.00           O  
ATOM    522  N   SER A  34      24.743 -24.343 -11.070  1.00  0.00           N  
ATOM    523  H   SER A  34      24.092 -25.041 -11.420  1.00  0.00           H  
ATOM    524  CA  SER A  34      26.181 -24.538 -11.336  1.00  0.00           C  
ATOM    525  HA  SER A  34      26.691 -24.502 -10.374  1.00  0.00           H  
ATOM    526  CB  SER A  34      26.433 -25.937 -11.913  1.00  0.00           C  
ATOM    527  HB2 SER A  34      25.960 -26.020 -12.892  1.00  0.00           H  
ATOM    528  HB3 SER A  34      27.507 -26.101 -12.015  1.00  0.00           H  
ATOM    529  OG  SER A  34      25.900 -26.915 -11.040  1.00  0.00           O  
ATOM    530  HG  SER A  34      26.060 -27.793 -11.396  1.00  0.00           H  
ATOM    531  C   SER A  34      26.859 -23.464 -12.210  1.00  0.00           C  
ATOM    532  O   SER A  34      27.997 -23.669 -12.636  1.00  0.00           O  
ATOM    533  N   LYS A  35      26.203 -22.331 -12.505  1.00  0.00           N  
ATOM    534  H   LYS A  35      25.306 -22.191 -12.053  1.00  0.00           H  
ATOM    535  CA  LYS A  35      26.792 -21.189 -13.237  1.00  0.00           C  
ATOM    536  HA  LYS A  35      27.870 -21.203 -13.068  1.00  0.00           H  
ATOM    537  CB  LYS A  35      26.549 -21.279 -14.754  1.00  0.00           C  
ATOM    538  HB2 LYS A  35      25.495 -21.491 -14.940  1.00  0.00           H  
ATOM    539  HB3 LYS A  35      26.787 -20.314 -15.207  1.00  0.00           H  
ATOM    540  CG  LYS A  35      27.428 -22.347 -15.416  1.00  0.00           C  
ATOM    541  HG2 LYS A  35      28.475 -22.158 -15.177  1.00  0.00           H  
ATOM    542  HG3 LYS A  35      27.149 -23.323 -15.021  1.00  0.00           H  
ATOM    543  CD  LYS A  35      27.258 -22.373 -16.937  1.00  0.00           C  
ATOM    544  HD2 LYS A  35      26.195 -22.393 -17.176  1.00  0.00           H  
ATOM    545  HD3 LYS A  35      27.703 -21.481 -17.381  1.00  0.00           H  
ATOM    546  CE  LYS A  35      27.943 -23.637 -17.473  1.00  0.00           C  
ATOM    547  HE2 LYS A  35      29.019 -23.458 -17.554  1.00  0.00           H  
ATOM    548  HE3 LYS A  35      27.786 -24.441 -16.746  1.00  0.00           H  
ATOM    549  NZ  LYS A  35      27.367 -24.060 -18.769  1.00  0.00           N  
ATOM    550  HZ1 LYS A  35      27.442 -23.337 -19.466  1.00  0.00           H  
ATOM    551  HZ2 LYS A  35      27.779 -24.920 -19.097  1.00  0.00           H  
ATOM    552  HZ3 LYS A  35      26.366 -24.247 -18.636  1.00  0.00           H  
ATOM    553  C   LYS A  35      26.274 -19.851 -12.716  1.00  0.00           C  
ATOM    554  O   LYS A  35      25.070 -19.662 -12.560  1.00  0.00           O  
ATOM    555  N   ASN A  36      27.207 -18.924 -12.504  1.00  0.00           N  
ATOM    556  H   ASN A  36      28.161 -19.162 -12.705  1.00  0.00           H  
ATOM    557  CA  ASN A  36      26.933 -17.562 -12.057  1.00  0.00           C  
ATOM    558  HA  ASN A  36      26.261 -17.631 -11.198  1.00  0.00           H  
ATOM    559  CB  ASN A  36      28.266 -16.938 -11.597  1.00  0.00           C  
ATOM    560  HB2 ASN A  36      28.855 -17.687 -11.068  1.00  0.00           H  
ATOM    561  HB3 ASN A  36      28.826 -16.600 -12.469  1.00  0.00           H  
ATOM    562  CG  ASN A  36      28.083 -15.773 -10.640  1.00  0.00           C  
ATOM    563  OD1 ASN A  36      26.992 -15.444 -10.222  1.00  0.00           O  
ATOM    564  ND2 ASN A  36      29.149 -15.118 -10.253  1.00  0.00           N  
ATOM    565 HD21 ASN A  36      28.976 -14.350  -9.627  1.00  0.00           H  
ATOM    566 HD22 ASN A  36      30.063 -15.362 -10.585  1.00  0.00           H  
ATOM    567  C   ASN A  36      26.211 -16.722 -13.135  1.00  0.00           C  
ATOM    568  O   ASN A  36      26.321 -16.998 -14.330  1.00  0.00           O  
ATOM    569  N   THR A  37      25.481 -15.697 -12.694  1.00  0.00           N  
ATOM    570  H   THR A  37      25.539 -15.474 -11.700  1.00  0.00           H  
ATOM    571  CA  THR A  37      24.601 -14.815 -13.487  1.00  0.00           C  
ATOM    572  HA  THR A  37      25.076 -14.599 -14.445  1.00  0.00           H  
ATOM    573  CB  THR A  37      23.270 -15.555 -13.748  1.00  0.00           C  
ATOM    574  HB  THR A  37      23.481 -16.620 -13.683  1.00  0.00           H  
ATOM    575  CG2 THR A  37      22.141 -15.300 -12.753  1.00  0.00           C  
ATOM    576 HG21 THR A  37      22.430 -15.688 -11.774  1.00  0.00           H  
ATOM    577 HG22 THR A  37      21.949 -14.238 -12.665  1.00  0.00           H  
ATOM    578 HG23 THR A  37      21.223 -15.782 -13.082  1.00  0.00           H  
ATOM    579  OG1 THR A  37      22.773 -15.404 -15.058  1.00  0.00           O  
ATOM    580  HG1 THR A  37      22.894 -14.462 -15.337  1.00  0.00           H  
ATOM    581  C   THR A  37      24.428 -13.494 -12.710  1.00  0.00           C  
ATOM    582  O   THR A  37      24.677 -13.479 -11.504  1.00  0.00           O  
ATOM    583  N   THR A  38      24.055 -12.373 -13.339  1.00  0.00           N  
ATOM    584  H   THR A  38      23.807 -12.412 -14.328  1.00  0.00           H  
ATOM    585  CA  THR A  38      23.970 -11.077 -12.625  1.00  0.00           C  
ATOM    586  HA  THR A  38      24.903 -10.952 -12.078  1.00  0.00           H  
ATOM    587  CB  THR A  38      23.839  -9.865 -13.564  1.00  0.00           C  
ATOM    588  HB  THR A  38      23.974  -8.969 -12.952  1.00  0.00           H  
ATOM    589  CG2 THR A  38      24.897  -9.806 -14.662  1.00  0.00           C  
ATOM    590 HG21 THR A  38      24.730  -8.925 -15.280  1.00  0.00           H  
ATOM    591 HG22 THR A  38      25.890  -9.744 -14.217  1.00  0.00           H  
ATOM    592 HG23 THR A  38      24.850 -10.690 -15.299  1.00  0.00           H  
ATOM    593  OG1 THR A  38      22.552  -9.779 -14.128  1.00  0.00           O  
ATOM    594  HG1 THR A  38      22.628 -10.131 -15.054  1.00  0.00           H  
ATOM    595  C   THR A  38      22.844 -11.025 -11.581  1.00  0.00           C  
ATOM    596  O   THR A  38      21.930 -11.848 -11.584  1.00  0.00           O  
ATOM    597  N   GLU A  39      22.847 -10.006 -10.712  1.00  0.00           N  
ATOM    598  H   GLU A  39      23.640  -9.384 -10.697  1.00  0.00           H  
ATOM    599  CA  GLU A  39      21.736  -9.731  -9.779  1.00  0.00           C  
ATOM    600  HA  GLU A  39      21.668 -10.532  -9.041  1.00  0.00           H  
ATOM    601  CB  GLU A  39      21.996  -8.393  -9.059  1.00  0.00           C  
ATOM    602  HB2 GLU A  39      22.664  -7.777  -9.664  1.00  0.00           H  
ATOM    603  HB3 GLU A  39      21.053  -7.855  -8.956  1.00  0.00           H  
ATOM    604  CG  GLU A  39      22.593  -8.560  -7.660  1.00  0.00           C  
ATOM    605  HG2 GLU A  39      21.885  -9.123  -7.045  1.00  0.00           H  
ATOM    606  HG3 GLU A  39      23.519  -9.135  -7.731  1.00  0.00           H  
ATOM    607  CD  GLU A  39      22.871  -7.204  -6.992  1.00  0.00           C  
ATOM    608  OE1 GLU A  39      22.309  -6.159  -7.402  1.00  0.00           O  
ATOM    609  OE2 GLU A  39      23.633  -7.158  -5.998  1.00  0.00           O  
ATOM    610  C   GLU A  39      20.371  -9.637 -10.485  1.00  0.00           C  
ATOM    611  O   GLU A  39      19.370 -10.156  -9.992  1.00  0.00           O  
ATOM    612  N   LYS A  40      20.325  -8.985 -11.653  1.00  0.00           N  
ATOM    613  H   LYS A  40      21.199  -8.670 -12.051  1.00  0.00           H  
ATOM    614  CA  LYS A  40      19.080  -8.777 -12.403  1.00  0.00           C  
ATOM    615  HA  LYS A  40      18.294  -8.491 -11.700  1.00  0.00           H  
ATOM    616  CB  LYS A  40      19.263  -7.656 -13.432  1.00  0.00           C  
ATOM    617  HB2 LYS A  40      20.217  -7.766 -13.953  1.00  0.00           H  
ATOM    618  HB3 LYS A  40      18.454  -7.722 -14.161  1.00  0.00           H  
ATOM    619  CG  LYS A  40      19.180  -6.295 -12.731  1.00  0.00           C  
ATOM    620  HG2 LYS A  40      18.247  -6.265 -12.169  1.00  0.00           H  
ATOM    621  HG3 LYS A  40      20.007  -6.177 -12.030  1.00  0.00           H  
ATOM    622  CD  LYS A  40      19.195  -5.140 -13.739  1.00  0.00           C  
ATOM    623  HD2 LYS A  40      20.227  -4.865 -13.961  1.00  0.00           H  
ATOM    624  HD3 LYS A  40      18.704  -5.453 -14.663  1.00  0.00           H  
ATOM    625  CE  LYS A  40      18.424  -3.958 -13.141  1.00  0.00           C  
ATOM    626  HE2 LYS A  40      17.421  -4.313 -12.876  1.00  0.00           H  
ATOM    627  HE3 LYS A  40      18.912  -3.639 -12.214  1.00  0.00           H  
ATOM    628  NZ  LYS A  40      18.317  -2.836 -14.101  1.00  0.00           N  
ATOM    629  HZ1 LYS A  40      17.726  -2.109 -13.718  1.00  0.00           H  
ATOM    630  HZ2 LYS A  40      19.230  -2.451 -14.297  1.00  0.00           H  
ATOM    631  HZ3 LYS A  40      17.899  -3.162 -14.965  1.00  0.00           H  
ATOM    632  C   LYS A  40      18.577 -10.055 -13.057  1.00  0.00           C  
ATOM    633  O   LYS A  40      17.385 -10.346 -12.970  1.00  0.00           O  
ATOM    634  N   GLU A  41      19.471 -10.851 -13.641  1.00  0.00           N  
ATOM    635  H   GLU A  41      20.438 -10.550 -13.683  1.00  0.00           H  
ATOM    636  CA  GLU A  41      19.133 -12.207 -14.085  1.00  0.00           C  
ATOM    637  HA  GLU A  41      18.309 -12.164 -14.795  1.00  0.00           H  
ATOM    638  CB  GLU A  41      20.333 -12.873 -14.767  1.00  0.00           C  
ATOM    639  HB2 GLU A  41      21.178 -12.765 -14.089  1.00  0.00           H  
ATOM    640  HB3 GLU A  41      20.131 -13.938 -14.892  1.00  0.00           H  
ATOM    641  CG  GLU A  41      20.693 -12.285 -16.139  1.00  0.00           C  
ATOM    642  HG2 GLU A  41      20.392 -12.986 -16.922  1.00  0.00           H  
ATOM    643  HG3 GLU A  41      20.147 -11.351 -16.294  1.00  0.00           H  
ATOM    644  CD  GLU A  41      22.199 -12.023 -16.225  1.00  0.00           C  
ATOM    645  OE1 GLU A  41      22.980 -12.953 -15.903  1.00  0.00           O  
ATOM    646  OE2 GLU A  41      22.573 -10.857 -16.469  1.00  0.00           O  
ATOM    647  C   GLU A  41      18.676 -13.074 -12.908  1.00  0.00           C  
ATOM    648  O   GLU A  41      17.661 -13.750 -13.025  1.00  0.00           O  
ATOM    649  N   THR A  42      19.361 -13.008 -11.762  1.00  0.00           N  
ATOM    650  H   THR A  42      20.198 -12.433 -11.751  1.00  0.00           H  
ATOM    651  CA  THR A  42      19.049 -13.784 -10.547  1.00  0.00           C  
ATOM    652  HA  THR A  42      19.070 -14.844 -10.797  1.00  0.00           H  
ATOM    653  CB  THR A  42      20.096 -13.551  -9.442  1.00  0.00           C  
ATOM    654  HB  THR A  42      20.127 -12.496  -9.171  1.00  0.00           H  
ATOM    655  CG2 THR A  42      19.827 -14.377  -8.185  1.00  0.00           C  
ATOM    656 HG21 THR A  42      19.765 -15.434  -8.448  1.00  0.00           H  
ATOM    657 HG22 THR A  42      20.648 -14.240  -7.480  1.00  0.00           H  
ATOM    658 HG23 THR A  42      18.901 -14.059  -7.709  1.00  0.00           H  
ATOM    659  OG1 THR A  42      21.367 -13.943  -9.890  1.00  0.00           O  
ATOM    660  HG1 THR A  42      21.704 -13.255 -10.488  1.00  0.00           H  
ATOM    661  C   THR A  42      17.652 -13.465 -10.021  1.00  0.00           C  
ATOM    662  O   THR A  42      16.822 -14.363  -9.890  1.00  0.00           O  
ATOM    663  N   PHE A  43      17.343 -12.186  -9.779  1.00  0.00           N  
ATOM    664  H   PHE A  43      18.070 -11.481  -9.888  1.00  0.00           H  
ATOM    665  CA  PHE A  43      16.015 -11.748  -9.331  1.00  0.00           C  
ATOM    666  HA  PHE A  43      15.744 -12.287  -8.425  1.00  0.00           H  
ATOM    667  CB  PHE A  43      16.055 -10.241  -9.015  1.00  0.00           C  
ATOM    668  HB2 PHE A  43      16.346  -9.710  -9.923  1.00  0.00           H  
ATOM    669  HB3 PHE A  43      15.047  -9.910  -8.766  1.00  0.00           H  
ATOM    670  CG  PHE A  43      16.980  -9.802  -7.883  1.00  0.00           C  
ATOM    671  CD1 PHE A  43      17.284 -10.651  -6.796  1.00  0.00           C  
ATOM    672  HD1 PHE A  43      16.882 -11.650  -6.741  1.00  0.00           H  
ATOM    673  CE1 PHE A  43      18.132 -10.208  -5.764  1.00  0.00           C  
ATOM    674  HE1 PHE A  43      18.369 -10.865  -4.940  1.00  0.00           H  
ATOM    675  CZ  PHE A  43      18.671  -8.911  -5.802  1.00  0.00           C  
ATOM    676  HZ  PHE A  43      19.320  -8.572  -5.006  1.00  0.00           H  
ATOM    677  CE2 PHE A  43      18.368  -8.060  -6.878  1.00  0.00           C  
ATOM    678  HE2 PHE A  43      18.786  -7.064  -6.918  1.00  0.00           H  
ATOM    679  CD2 PHE A  43      17.529  -8.506  -7.914  1.00  0.00           C  
ATOM    680  HD2 PHE A  43      17.313  -7.852  -8.746  1.00  0.00           H  
ATOM    681  C   PHE A  43      14.922 -12.078 -10.357  1.00  0.00           C  
ATOM    682  O   PHE A  43      13.860 -12.582  -9.991  1.00  0.00           O  
ATOM    683  N   CYS A  44      15.195 -11.893 -11.653  1.00  0.00           N  
ATOM    684  H   CYS A  44      16.083 -11.473 -11.915  1.00  0.00           H  
ATOM    685  CA  CYS A  44      14.248 -12.242 -12.712  1.00  0.00           C  
ATOM    686  HA  CYS A  44      13.283 -11.798 -12.467  1.00  0.00           H  
ATOM    687  CB  CYS A  44      14.737 -11.631 -14.026  1.00  0.00           C  
ATOM    688  HB2 CYS A  44      15.059 -10.603 -13.874  1.00  0.00           H  
ATOM    689  HB3 CYS A  44      15.590 -12.201 -14.396  1.00  0.00           H  
ATOM    690  SG  CYS A  44      13.376 -11.666 -15.221  1.00  0.00           S  
ATOM    691  HG  CYS A  44      12.716 -10.572 -14.798  1.00  0.00           H  
ATOM    692  C   CYS A  44      14.026 -13.762 -12.847  1.00  0.00           C  
ATOM    693  O   CYS A  44      12.897 -14.202 -13.062  1.00  0.00           O  
ATOM    694  N   ARG A  45      15.067 -14.590 -12.675  1.00  0.00           N  
ATOM    695  H   ARG A  45      15.985 -14.170 -12.538  1.00  0.00           H  
ATOM    696  CA  ARG A  45      14.969 -16.060 -12.608  1.00  0.00           C  
ATOM    697  HA  ARG A  45      14.452 -16.435 -13.493  1.00  0.00           H  
ATOM    698  CB  ARG A  45      16.365 -16.703 -12.538  1.00  0.00           C  
ATOM    699  HB2 ARG A  45      17.015 -16.107 -11.896  1.00  0.00           H  
ATOM    700  HB3 ARG A  45      16.268 -17.684 -12.080  1.00  0.00           H  
ATOM    701  CG  ARG A  45      17.037 -16.904 -13.901  1.00  0.00           C  
ATOM    702  HG2 ARG A  45      16.377 -17.469 -14.560  1.00  0.00           H  
ATOM    703  HG3 ARG A  45      17.253 -15.937 -14.353  1.00  0.00           H  
ATOM    704  CD  ARG A  45      18.339 -17.684 -13.687  1.00  0.00           C  
ATOM    705  HD2 ARG A  45      18.958 -17.120 -12.984  1.00  0.00           H  
ATOM    706  HD3 ARG A  45      18.113 -18.657 -13.248  1.00  0.00           H  
ATOM    707  NE  ARG A  45      19.069 -17.870 -14.951  1.00  0.00           N  
ATOM    708  HE  ARG A  45      18.546 -17.764 -15.813  1.00  0.00           H  
ATOM    709  CZ  ARG A  45      20.380 -17.930 -15.070  1.00  0.00           C  
ATOM    710  NH1 ARG A  45      21.164 -18.241 -14.075  1.00  0.00           N  
ATOM    711 HH11 ARG A  45      20.767 -18.489 -13.186  1.00  0.00           H  
ATOM    712 HH12 ARG A  45      22.163 -18.205 -14.191  1.00  0.00           H  
ATOM    713  NH2 ARG A  45      20.933 -17.652 -16.213  1.00  0.00           N  
ATOM    714 HH21 ARG A  45      20.339 -17.394 -16.983  1.00  0.00           H  
ATOM    715 HH22 ARG A  45      21.899 -17.356 -16.206  1.00  0.00           H  
ATOM    716  C   ARG A  45      14.155 -16.508 -11.399  1.00  0.00           C  
ATOM    717  O   ARG A  45      13.316 -17.390 -11.547  1.00  0.00           O  
ATOM    718  N   ALA A  46      14.356 -15.883 -10.236  1.00  0.00           N  
ATOM    719  H   ALA A  46      15.102 -15.199 -10.184  1.00  0.00           H  
ATOM    720  CA  ALA A  46      13.558 -16.133  -9.036  1.00  0.00           C  
ATOM    721  HA  ALA A  46      13.615 -17.194  -8.792  1.00  0.00           H  
ATOM    722  CB  ALA A  46      14.143 -15.349  -7.852  1.00  0.00           C  
ATOM    723  HB1 ALA A  46      13.569 -15.571  -6.950  1.00  0.00           H  
ATOM    724  HB2 ALA A  46      15.180 -15.645  -7.689  1.00  0.00           H  
ATOM    725  HB3 ALA A  46      14.104 -14.277  -8.043  1.00  0.00           H  
ATOM    726  C   ALA A  46      12.078 -15.798  -9.281  1.00  0.00           C  
ATOM    727  O   ALA A  46      11.219 -16.656  -9.090  1.00  0.00           O  
ATOM    728  N   ALA A  47      11.784 -14.607  -9.814  1.00  0.00           N  
ATOM    729  H   ALA A  47      12.527 -13.925  -9.929  1.00  0.00           H  
ATOM    730  CA  ALA A  47      10.440 -14.234 -10.254  1.00  0.00           C  
ATOM    731  HA  ALA A  47       9.774 -14.243  -9.389  1.00  0.00           H  
ATOM    732  CB  ALA A  47      10.495 -12.804 -10.804  1.00  0.00           C  
ATOM    733  HB1 ALA A  47      11.123 -12.762 -11.692  1.00  0.00           H  
ATOM    734  HB2 ALA A  47       9.491 -12.474 -11.066  1.00  0.00           H  
ATOM    735  HB3 ALA A  47      10.896 -12.132 -10.046  1.00  0.00           H  
ATOM    736  C   ALA A  47       9.872 -15.232 -11.286  1.00  0.00           C  
ATOM    737  O   ALA A  47       8.726 -15.647 -11.173  1.00  0.00           O  
ATOM    738  N   THR A  48      10.690 -15.710 -12.232  1.00  0.00           N  
ATOM    739  H   THR A  48      11.622 -15.316 -12.274  1.00  0.00           H  
ATOM    740  CA  THR A  48      10.295 -16.679 -13.273  1.00  0.00           C  
ATOM    741  HA  THR A  48       9.412 -16.286 -13.774  1.00  0.00           H  
ATOM    742  CB  THR A  48      11.390 -16.838 -14.346  1.00  0.00           C  
ATOM    743  HB  THR A  48      12.317 -17.168 -13.879  1.00  0.00           H  
ATOM    744  CG2 THR A  48      11.027 -17.835 -15.448  1.00  0.00           C  
ATOM    745 HG21 THR A  48      10.960 -18.846 -15.046  1.00  0.00           H  
ATOM    746 HG22 THR A  48      10.074 -17.557 -15.898  1.00  0.00           H  
ATOM    747 HG23 THR A  48      11.801 -17.819 -16.216  1.00  0.00           H  
ATOM    748  OG1 THR A  48      11.624 -15.606 -14.993  1.00  0.00           O  
ATOM    749  HG1 THR A  48      12.031 -15.017 -14.332  1.00  0.00           H  
ATOM    750  C   THR A  48       9.897 -18.042 -12.693  1.00  0.00           C  
ATOM    751  O   THR A  48       8.800 -18.514 -12.990  1.00  0.00           O  
ATOM    752  N   VAL A  49      10.714 -18.666 -11.833  1.00  0.00           N  
ATOM    753  H   VAL A  49      11.600 -18.233 -11.587  1.00  0.00           H  
ATOM    754  CA  VAL A  49      10.342 -19.960 -11.217  1.00  0.00           C  
ATOM    755  HA  VAL A  49       9.981 -20.605 -12.019  1.00  0.00           H  
ATOM    756  CB  VAL A  49      11.513 -20.704 -10.547  1.00  0.00           C  
ATOM    757  HB  VAL A  49      11.127 -21.660 -10.189  1.00  0.00           H  
ATOM    758  CG1 VAL A  49      12.600 -21.016 -11.576  1.00  0.00           C  
ATOM    759 HG11 VAL A  49      13.074 -20.094 -11.906  1.00  0.00           H  
ATOM    760 HG12 VAL A  49      13.345 -21.672 -11.128  1.00  0.00           H  
ATOM    761 HG13 VAL A  49      12.154 -21.527 -12.430  1.00  0.00           H  
ATOM    762  CG2 VAL A  49      12.128 -19.977  -9.345  1.00  0.00           C  
ATOM    763 HG21 VAL A  49      12.939 -20.576  -8.935  1.00  0.00           H  
ATOM    764 HG22 VAL A  49      12.516 -19.010  -9.650  1.00  0.00           H  
ATOM    765 HG23 VAL A  49      11.385 -19.842  -8.560  1.00  0.00           H  
ATOM    766  C   VAL A  49       9.187 -19.822 -10.228  1.00  0.00           C  
ATOM    767  O   VAL A  49       8.369 -20.731 -10.135  1.00  0.00           O  
ATOM    768  N   LEU A  50       9.060 -18.684  -9.535  1.00  0.00           N  
ATOM    769  H   LEU A  50       9.793 -17.986  -9.609  1.00  0.00           H  
ATOM    770  CA  LEU A  50       7.921 -18.414  -8.650  1.00  0.00           C  
ATOM    771  HA  LEU A  50       7.734 -19.307  -8.061  1.00  0.00           H  
ATOM    772  CB  LEU A  50       8.260 -17.258  -7.689  1.00  0.00           C  
ATOM    773  HB2 LEU A  50       8.584 -16.399  -8.277  1.00  0.00           H  
ATOM    774  HB3 LEU A  50       7.353 -16.968  -7.157  1.00  0.00           H  
ATOM    775  CG  LEU A  50       9.348 -17.607  -6.652  1.00  0.00           C  
ATOM    776  HG  LEU A  50      10.218 -18.029  -7.151  1.00  0.00           H  
ATOM    777  CD1 LEU A  50       9.785 -16.345  -5.904  1.00  0.00           C  
ATOM    778 HD11 LEU A  50       8.924 -15.886  -5.423  1.00  0.00           H  
ATOM    779 HD12 LEU A  50      10.530 -16.596  -5.150  1.00  0.00           H  
ATOM    780 HD13 LEU A  50      10.223 -15.641  -6.611  1.00  0.00           H  
ATOM    781  CD2 LEU A  50       8.851 -18.623  -5.621  1.00  0.00           C  
ATOM    782 HD21 LEU A  50       8.606 -19.567  -6.104  1.00  0.00           H  
ATOM    783 HD22 LEU A  50       9.637 -18.819  -4.893  1.00  0.00           H  
ATOM    784 HD23 LEU A  50       7.973 -18.241  -5.104  1.00  0.00           H  
ATOM    785  C   LEU A  50       6.626 -18.152  -9.434  1.00  0.00           C  
ATOM    786  O   LEU A  50       5.565 -18.596  -9.006  1.00  0.00           O  
ATOM    787  N   ARG A  51       6.692 -17.507 -10.603  1.00  0.00           N  
ATOM    788  H   ARG A  51       7.576 -17.074 -10.855  1.00  0.00           H  
ATOM    789  CA  ARG A  51       5.557 -17.333 -11.522  1.00  0.00           C  
ATOM    790  HA  ARG A  51       4.717 -16.932 -10.965  1.00  0.00           H  
ATOM    791  CB  ARG A  51       5.952 -16.325 -12.604  1.00  0.00           C  
ATOM    792  HB2 ARG A  51       6.352 -15.445 -12.099  1.00  0.00           H  
ATOM    793  HB3 ARG A  51       6.729 -16.745 -13.242  1.00  0.00           H  
ATOM    794  CG  ARG A  51       4.751 -15.900 -13.459  1.00  0.00           C  
ATOM    795  HG2 ARG A  51       4.337 -16.767 -13.975  1.00  0.00           H  
ATOM    796  HG3 ARG A  51       3.979 -15.491 -12.816  1.00  0.00           H  
ATOM    797  CD  ARG A  51       5.130 -14.856 -14.511  1.00  0.00           C  
ATOM    798  HD2 ARG A  51       5.732 -15.360 -15.267  1.00  0.00           H  
ATOM    799  HD3 ARG A  51       4.215 -14.490 -14.980  1.00  0.00           H  
ATOM    800  NE  ARG A  51       5.878 -13.718 -13.935  1.00  0.00           N  
ATOM    801  HE  ARG A  51       5.661 -13.453 -12.970  1.00  0.00           H  
ATOM    802  CZ  ARG A  51       6.897 -13.093 -14.486  1.00  0.00           C  
ATOM    803  NH1 ARG A  51       7.270 -13.368 -15.703  1.00  0.00           N  
ATOM    804 HH11 ARG A  51       6.745 -14.036 -16.229  1.00  0.00           H  
ATOM    805 HH12 ARG A  51       8.027 -12.840 -16.119  1.00  0.00           H  
ATOM    806  NH2 ARG A  51       7.563 -12.191 -13.835  1.00  0.00           N  
ATOM    807 HH21 ARG A  51       7.318 -12.010 -12.850  1.00  0.00           H  
ATOM    808 HH22 ARG A  51       8.318 -11.699 -14.266  1.00  0.00           H  
ATOM    809  C   ARG A  51       5.080 -18.649 -12.117  1.00  0.00           C  
ATOM    810  O   ARG A  51       3.874 -18.891 -12.167  1.00  0.00           O  
ATOM    811  N   GLN A  52       6.013 -19.515 -12.518  1.00  0.00           N  
ATOM    812  H   GLN A  52       6.985 -19.222 -12.481  1.00  0.00           H  
ATOM    813  CA  GLN A  52       5.704 -20.903 -12.866  1.00  0.00           C  
ATOM    814  HA  GLN A  52       4.994 -20.918 -13.695  1.00  0.00           H  
ATOM    815  CB  GLN A  52       6.978 -21.654 -13.286  1.00  0.00           C  
ATOM    816  HB2 GLN A  52       7.749 -21.500 -12.533  1.00  0.00           H  
ATOM    817  HB3 GLN A  52       6.756 -22.721 -13.334  1.00  0.00           H  
ATOM    818  CG  GLN A  52       7.509 -21.219 -14.661  1.00  0.00           C  
ATOM    819  HG2 GLN A  52       6.763 -21.458 -15.418  1.00  0.00           H  
ATOM    820  HG3 GLN A  52       7.673 -20.145 -14.681  1.00  0.00           H  
ATOM    821  CD  GLN A  52       8.824 -21.911 -15.011  1.00  0.00           C  
ATOM    822  OE1 GLN A  52       9.656 -22.210 -14.174  1.00  0.00           O  
ATOM    823  NE2 GLN A  52       9.072 -22.208 -16.270  1.00  0.00           N  
ATOM    824 HE21 GLN A  52       9.920 -22.722 -16.431  1.00  0.00           H  
ATOM    825 HE22 GLN A  52       8.409 -22.005 -16.995  1.00  0.00           H  
ATOM    826  C   GLN A  52       5.030 -21.612 -11.686  1.00  0.00           C  
ATOM    827  O   GLN A  52       3.991 -22.239 -11.880  1.00  0.00           O  
ATOM    828  N   PHE A  53       5.564 -21.465 -10.469  1.00  0.00           N  
ATOM    829  H   PHE A  53       6.445 -20.968 -10.383  1.00  0.00           H  
ATOM    830  CA  PHE A  53       5.018 -22.098  -9.267  1.00  0.00           C  
ATOM    831  HA  PHE A  53       4.981 -23.174  -9.440  1.00  0.00           H  
ATOM    832  CB  PHE A  53       5.971 -21.853  -8.084  1.00  0.00           C  
ATOM    833  HB2 PHE A  53       6.983 -22.123  -8.388  1.00  0.00           H  
ATOM    834  HB3 PHE A  53       5.976 -20.795  -7.838  1.00  0.00           H  
ATOM    835  CG  PHE A  53       5.633 -22.628  -6.829  1.00  0.00           C  
ATOM    836  CD1 PHE A  53       4.663 -22.137  -5.934  1.00  0.00           C  
ATOM    837  HD1 PHE A  53       4.159 -21.203  -6.135  1.00  0.00           H  
ATOM    838  CE1 PHE A  53       4.334 -22.868  -4.783  1.00  0.00           C  
ATOM    839  HE1 PHE A  53       3.570 -22.501  -4.112  1.00  0.00           H  
ATOM    840  CZ  PHE A  53       5.000 -24.076  -4.505  1.00  0.00           C  
ATOM    841  HZ  PHE A  53       4.765 -24.635  -3.613  1.00  0.00           H  
ATOM    842  CE2 PHE A  53       5.981 -24.559  -5.384  1.00  0.00           C  
ATOM    843  HE2 PHE A  53       6.499 -25.482  -5.161  1.00  0.00           H  
ATOM    844  CD2 PHE A  53       6.294 -23.839  -6.550  1.00  0.00           C  
ATOM    845  HD2 PHE A  53       7.048 -24.221  -7.223  1.00  0.00           H  
ATOM    846  C   PHE A  53       3.575 -21.654  -8.972  1.00  0.00           C  
ATOM    847  O   PHE A  53       2.684 -22.502  -8.903  1.00  0.00           O  
ATOM    848  N   TYR A  54       3.294 -20.349  -8.845  1.00  0.00           N  
ATOM    849  H   TYR A  54       4.038 -19.661  -8.922  1.00  0.00           H  
ATOM    850  CA  TYR A  54       1.926 -19.904  -8.538  1.00  0.00           C  
ATOM    851  HA  TYR A  54       1.571 -20.544  -7.729  1.00  0.00           H  
ATOM    852  CB  TYR A  54       1.887 -18.470  -7.974  1.00  0.00           C  
ATOM    853  HB2 TYR A  54       0.905 -18.322  -7.526  1.00  0.00           H  
ATOM    854  HB3 TYR A  54       2.601 -18.414  -7.153  1.00  0.00           H  
ATOM    855  CG  TYR A  54       2.125 -17.292  -8.912  1.00  0.00           C  
ATOM    856  CD1 TYR A  54       3.246 -16.463  -8.708  1.00  0.00           C  
ATOM    857  HD1 TYR A  54       3.973 -16.708  -7.947  1.00  0.00           H  
ATOM    858  CE1 TYR A  54       3.440 -15.317  -9.503  1.00  0.00           C  
ATOM    859  HE1 TYR A  54       4.305 -14.693  -9.352  1.00  0.00           H  
ATOM    860  CZ  TYR A  54       2.524 -15.004 -10.527  1.00  0.00           C  
ATOM    861  OH  TYR A  54       2.720 -13.907 -11.307  1.00  0.00           O  
ATOM    862  HH  TYR A  54       3.654 -13.600 -11.267  1.00  0.00           H  
ATOM    863  CE2 TYR A  54       1.402 -15.830 -10.739  1.00  0.00           C  
ATOM    864  HE2 TYR A  54       0.715 -15.594 -11.537  1.00  0.00           H  
ATOM    865  CD2 TYR A  54       1.188 -16.958  -9.914  1.00  0.00           C  
ATOM    866  HD2 TYR A  54       0.304 -17.562 -10.063  1.00  0.00           H  
ATOM    867  C   TYR A  54       0.942 -20.132  -9.695  1.00  0.00           C  
ATOM    868  O   TYR A  54      -0.219 -20.433  -9.432  1.00  0.00           O  
ATOM    869  N   SER A  55       1.386 -20.081 -10.959  1.00  0.00           N  
ATOM    870  H   SER A  55       2.357 -19.842 -11.118  1.00  0.00           H  
ATOM    871  CA  SER A  55       0.518 -20.391 -12.116  1.00  0.00           C  
ATOM    872  HA  SER A  55      -0.358 -19.740 -12.089  1.00  0.00           H  
ATOM    873  CB  SER A  55       1.241 -20.168 -13.448  1.00  0.00           C  
ATOM    874  HB2 SER A  55       2.127 -20.803 -13.507  1.00  0.00           H  
ATOM    875  HB3 SER A  55       0.569 -20.439 -14.263  1.00  0.00           H  
ATOM    876  OG  SER A  55       1.616 -18.820 -13.617  1.00  0.00           O  
ATOM    877  HG  SER A  55       2.405 -18.670 -13.062  1.00  0.00           H  
ATOM    878  C   SER A  55       0.017 -21.841 -12.103  1.00  0.00           C  
ATOM    879  O   SER A  55      -1.038 -22.132 -12.675  1.00  0.00           O  
ATOM    880  N   HIE A  56       0.772 -22.746 -11.470  1.00  0.00           N  
ATOM    881  H   HIE A  56       1.658 -22.442 -11.082  1.00  0.00           H  
ATOM    882  CA  HIE A  56       0.395 -24.148 -11.289  1.00  0.00           C  
ATOM    883  HA  HIE A  56      -0.197 -24.475 -12.145  1.00  0.00           H  
ATOM    884  CB  HIE A  56       1.669 -25.003 -11.264  1.00  0.00           C  
ATOM    885  HB2 HIE A  56       2.257 -24.799 -12.160  1.00  0.00           H  
ATOM    886  HB3 HIE A  56       2.274 -24.743 -10.395  1.00  0.00           H  
ATOM    887  CG  HIE A  56       1.360 -26.472 -11.227  1.00  0.00           C  
ATOM    888  ND1 HIE A  56       0.980 -27.247 -12.325  1.00  0.00           N  
ATOM    889  CE1 HIE A  56       0.646 -28.444 -11.822  1.00  0.00           C  
ATOM    890  HE1 HIE A  56       0.253 -29.266 -12.406  1.00  0.00           H  
ATOM    891  NE2 HIE A  56       0.792 -28.452 -10.487  1.00  0.00           N  
ATOM    892  HE2 HIE A  56       0.433 -29.174  -9.859  1.00  0.00           H  
ATOM    893  CD2 HIE A  56       1.232 -27.212 -10.091  1.00  0.00           C  
ATOM    894  HD2 HIE A  56       1.356 -26.855  -9.077  1.00  0.00           H  
ATOM    895  C   HIE A  56      -0.478 -24.366 -10.042  1.00  0.00           C  
ATOM    896  O   HIE A  56      -1.587 -24.889 -10.150  1.00  0.00           O  
ATOM    897  N   HIE A  57      -0.027 -23.932  -8.859  1.00  0.00           N  
ATOM    898  H   HIE A  57       0.879 -23.475  -8.829  1.00  0.00           H  
ATOM    899  CA  HIE A  57      -0.745 -24.161  -7.588  1.00  0.00           C  
ATOM    900  HA  HIE A  57      -1.160 -25.171  -7.616  1.00  0.00           H  
ATOM    901  CB  HIE A  57       0.237 -24.140  -6.409  1.00  0.00           C  
ATOM    902  HB2 HIE A  57       0.726 -23.167  -6.359  1.00  0.00           H  
ATOM    903  HB3 HIE A  57      -0.317 -24.294  -5.482  1.00  0.00           H  
ATOM    904  CG  HIE A  57       1.290 -25.221  -6.496  1.00  0.00           C  
ATOM    905  ND1 HIE A  57       1.074 -26.590  -6.319  1.00  0.00           N  
ATOM    906  CE1 HIE A  57       2.268 -27.177  -6.482  1.00  0.00           C  
ATOM    907  HE1 HIE A  57       2.443 -28.242  -6.406  1.00  0.00           H  
ATOM    908  NE2 HIE A  57       3.208 -26.258  -6.757  1.00  0.00           N  
ATOM    909  HE2 HIE A  57       4.192 -26.435  -6.904  1.00  0.00           H  
ATOM    910  CD2 HIE A  57       2.606 -25.022  -6.783  1.00  0.00           C  
ATOM    911  HD2 HIE A  57       3.075 -24.068  -6.977  1.00  0.00           H  
ATOM    912  C   HIE A  57      -1.965 -23.245  -7.370  1.00  0.00           C  
ATOM    913  O   HIE A  57      -2.724 -23.434  -6.422  1.00  0.00           O  
ATOM    914  N   GLU A  58      -2.222 -22.286  -8.265  1.00  0.00           N  
ATOM    915  H   GLU A  58      -1.509 -22.060  -8.950  1.00  0.00           H  
ATOM    916  CA  GLU A  58      -3.534 -21.623  -8.387  1.00  0.00           C  
ATOM    917  HA  GLU A  58      -3.880 -21.372  -7.383  1.00  0.00           H  
ATOM    918  CB  GLU A  58      -3.369 -20.294  -9.163  1.00  0.00           C  
ATOM    919  HB2 GLU A  58      -2.594 -19.718  -8.656  1.00  0.00           H  
ATOM    920  HB3 GLU A  58      -3.032 -20.499 -10.180  1.00  0.00           H  
ATOM    921  CG  GLU A  58      -4.633 -19.418  -9.213  1.00  0.00           C  
ATOM    922  HG2 GLU A  58      -5.283 -19.770 -10.016  1.00  0.00           H  
ATOM    923  HG3 GLU A  58      -5.173 -19.522  -8.269  1.00  0.00           H  
ATOM    924  CD  GLU A  58      -4.308 -17.932  -9.433  1.00  0.00           C  
ATOM    925  OE1 GLU A  58      -3.885 -17.534 -10.546  1.00  0.00           O  
ATOM    926  OE2 GLU A  58      -4.481 -17.117  -8.492  1.00  0.00           O  
ATOM    927  C   GLU A  58      -4.617 -22.554  -8.992  1.00  0.00           C  
ATOM    928  O   GLU A  58      -5.804 -22.219  -8.960  1.00  0.00           O  
ATOM    929  N   LYS A  59      -4.228 -23.734  -9.515  1.00  0.00           N  
ATOM    930  H   LYS A  59      -3.232 -23.927  -9.531  1.00  0.00           H  
ATOM    931  CA  LYS A  59      -5.119 -24.725 -10.154  1.00  0.00           C  
ATOM    932  HA  LYS A  59      -6.154 -24.412 -10.015  1.00  0.00           H  
ATOM    933  CB  LYS A  59      -4.828 -24.800 -11.661  1.00  0.00           C  
ATOM    934  HB2 LYS A  59      -3.868 -25.300 -11.808  1.00  0.00           H  
ATOM    935  HB3 LYS A  59      -5.604 -25.413 -12.124  1.00  0.00           H  
ATOM    936  CG  LYS A  59      -4.774 -23.440 -12.367  1.00  0.00           C  
ATOM    937  HG2 LYS A  59      -5.687 -22.878 -12.164  1.00  0.00           H  
ATOM    938  HG3 LYS A  59      -3.915 -22.875 -12.004  1.00  0.00           H  
ATOM    939  CD  LYS A  59      -4.629 -23.655 -13.876  1.00  0.00           C  
ATOM    940  HD2 LYS A  59      -3.833 -24.379 -14.062  1.00  0.00           H  
ATOM    941  HD3 LYS A  59      -5.569 -24.045 -14.271  1.00  0.00           H  
ATOM    942  CE  LYS A  59      -4.272 -22.331 -14.552  1.00  0.00           C  
ATOM    943  HE2 LYS A  59      -5.022 -21.582 -14.281  1.00  0.00           H  
ATOM    944  HE3 LYS A  59      -3.305 -21.997 -14.156  1.00  0.00           H  
ATOM    945  NZ  LYS A  59      -4.198 -22.492 -16.023  1.00  0.00           N  
ATOM    946  HZ1 LYS A  59      -5.096 -22.779 -16.389  1.00  0.00           H  
ATOM    947  HZ2 LYS A  59      -3.925 -21.620 -16.458  1.00  0.00           H  
ATOM    948  HZ3 LYS A  59      -3.513 -23.202 -16.253  1.00  0.00           H  
ATOM    949  C   LYS A  59      -5.024 -26.147  -9.583  1.00  0.00           C  
ATOM    950  O   LYS A  59      -6.040 -26.834  -9.522  1.00  0.00           O  
ATOM    951  N   ASP A  60      -3.826 -26.619  -9.228  1.00  0.00           N  
ATOM    952  H   ASP A  60      -3.018 -26.022  -9.354  1.00  0.00           H  
ATOM    953  CA  ASP A  60      -3.605 -27.984  -8.726  1.00  0.00           C  
ATOM    954  HA  ASP A  60      -4.075 -28.687  -9.416  1.00  0.00           H  
ATOM    955  CB  ASP A  60      -2.098 -28.281  -8.723  1.00  0.00           C  
ATOM    956  HB2 ASP A  60      -1.721 -28.053  -9.720  1.00  0.00           H  
ATOM    957  HB3 ASP A  60      -1.601 -27.610  -8.020  1.00  0.00           H  
ATOM    958  CG  ASP A  60      -1.710 -29.729  -8.381  1.00  0.00           C  
ATOM    959  OD1 ASP A  60      -2.506 -30.510  -7.812  1.00  0.00           O  
ATOM    960  OD2 ASP A  60      -0.569 -30.107  -8.733  1.00  0.00           O  
ATOM    961  C   ASP A  60      -4.237 -28.177  -7.342  1.00  0.00           C  
ATOM    962  O   ASP A  60      -3.762 -27.636  -6.343  1.00  0.00           O  
ATOM    963  N   THR A  61      -5.319 -28.957  -7.276  1.00  0.00           N  
ATOM    964  H   THR A  61      -5.634 -29.421  -8.115  1.00  0.00           H  
ATOM    965  CA  THR A  61      -6.145 -29.119  -6.069  1.00  0.00           C  
ATOM    966  HA  THR A  61      -6.448 -28.128  -5.731  1.00  0.00           H  
ATOM    967  CB  THR A  61      -7.419 -29.920  -6.375  1.00  0.00           C  
ATOM    968  HB  THR A  61      -7.973 -30.074  -5.449  1.00  0.00           H  
ATOM    969  CG2 THR A  61      -8.337 -29.206  -7.367  1.00  0.00           C  
ATOM    970 HG21 THR A  61      -9.260 -29.771  -7.489  1.00  0.00           H  
ATOM    971 HG22 THR A  61      -8.578 -28.213  -6.988  1.00  0.00           H  
ATOM    972 HG23 THR A  61      -7.846 -29.105  -8.335  1.00  0.00           H  
ATOM    973  OG1 THR A  61      -7.098 -31.177  -6.929  1.00  0.00           O  
ATOM    974  HG1 THR A  61      -7.918 -31.665  -7.042  1.00  0.00           H  
ATOM    975  C   THR A  61      -5.411 -29.773  -4.899  1.00  0.00           C  
ATOM    976  O   THR A  61      -5.893 -29.705  -3.771  1.00  0.00           O  
ATOM    977  N   ARG A  62      -4.221 -30.351  -5.113  1.00  0.00           N  
ATOM    978  H   ARG A  62      -3.871 -30.345  -6.069  1.00  0.00           H  
ATOM    979  CA  ARG A  62      -3.379 -30.940  -4.055  1.00  0.00           C  
ATOM    980  HA  ARG A  62      -3.995 -31.614  -3.459  1.00  0.00           H  
ATOM    981  CB  ARG A  62      -2.252 -31.754  -4.709  1.00  0.00           C  
ATOM    982  HB2 ARG A  62      -1.659 -31.097  -5.348  1.00  0.00           H  
ATOM    983  HB3 ARG A  62      -1.600 -32.151  -3.930  1.00  0.00           H  
ATOM    984  CG  ARG A  62      -2.819 -32.930  -5.527  1.00  0.00           C  
ATOM    985  HG2 ARG A  62      -3.375 -33.586  -4.855  1.00  0.00           H  
ATOM    986  HG3 ARG A  62      -3.505 -32.568  -6.295  1.00  0.00           H  
ATOM    987  CD  ARG A  62      -1.717 -33.745  -6.206  1.00  0.00           C  
ATOM    988  HD2 ARG A  62      -1.004 -34.068  -5.445  1.00  0.00           H  
ATOM    989  HD3 ARG A  62      -2.175 -34.625  -6.660  1.00  0.00           H  
ATOM    990  NE  ARG A  62      -1.024 -32.967  -7.248  1.00  0.00           N  
ATOM    991  HE  ARG A  62      -1.425 -32.050  -7.484  1.00  0.00           H  
ATOM    992  CZ  ARG A  62       0.061 -33.329  -7.903  1.00  0.00           C  
ATOM    993  NH1 ARG A  62       0.618 -34.500  -7.739  1.00  0.00           N  
ATOM    994 HH11 ARG A  62       0.193 -35.134  -7.091  1.00  0.00           H  
ATOM    995 HH12 ARG A  62       1.433 -34.748  -8.263  1.00  0.00           H  
ATOM    996  NH2 ARG A  62       0.620 -32.516  -8.739  1.00  0.00           N  
ATOM    997 HH21 ARG A  62       0.204 -31.580  -8.809  1.00  0.00           H  
ATOM    998 HH22 ARG A  62       1.472 -32.725  -9.211  1.00  0.00           H  
ATOM    999  C   ARG A  62      -2.833 -29.911  -3.051  1.00  0.00           C  
ATOM   1000  O   ARG A  62      -2.335 -30.304  -2.000  1.00  0.00           O  
ATOM   1001  N   CYS A  63      -2.949 -28.611  -3.329  1.00  0.00           N  
ATOM   1002  H   CYS A  63      -3.329 -28.351  -4.231  1.00  0.00           H  
ATOM   1003  CA  CYS A  63      -2.675 -27.545  -2.356  1.00  0.00           C  
ATOM   1004  HA  CYS A  63      -1.727 -27.753  -1.858  1.00  0.00           H  
ATOM   1005  CB  CYS A  63      -2.544 -26.216  -3.113  1.00  0.00           C  
ATOM   1006  HB2 CYS A  63      -2.293 -25.431  -2.398  1.00  0.00           H  
ATOM   1007  HB3 CYS A  63      -1.744 -26.276  -3.854  1.00  0.00           H  
ATOM   1008  SG  CYS A  63      -4.105 -25.781  -3.937  1.00  0.00           S  
ATOM   1009  HG  CYS A  63      -3.839 -26.367  -5.116  1.00  0.00           H  
ATOM   1010  C   CYS A  63      -3.745 -27.417  -1.246  1.00  0.00           C  
ATOM   1011  O   CYS A  63      -3.488 -26.797  -0.210  1.00  0.00           O  
ATOM   1012  N   LEU A  64      -4.953 -27.956  -1.461  1.00  0.00           N  
ATOM   1013  H   LEU A  64      -5.098 -28.511  -2.297  1.00  0.00           H  
ATOM   1014  CA  LEU A  64      -6.122 -27.681  -0.624  1.00  0.00           C  
ATOM   1015  HA  LEU A  64      -6.067 -26.644  -0.293  1.00  0.00           H  
ATOM   1016  CB  LEU A  64      -7.404 -27.829  -1.466  1.00  0.00           C  
ATOM   1017  HB2 LEU A  64      -7.494 -28.867  -1.792  1.00  0.00           H  
ATOM   1018  HB3 LEU A  64      -8.261 -27.611  -0.826  1.00  0.00           H  
ATOM   1019  CG  LEU A  64      -7.463 -26.915  -2.707  1.00  0.00           C  
ATOM   1020  HG  LEU A  64      -6.666 -27.173  -3.399  1.00  0.00           H  
ATOM   1021  CD1 LEU A  64      -8.790 -27.119  -3.438  1.00  0.00           C  
ATOM   1022 HD11 LEU A  64      -8.818 -26.497  -4.332  1.00  0.00           H  
ATOM   1023 HD12 LEU A  64      -8.879 -28.165  -3.735  1.00  0.00           H  
ATOM   1024 HD13 LEU A  64      -9.624 -26.864  -2.785  1.00  0.00           H  
ATOM   1025  CD2 LEU A  64      -7.328 -25.434  -2.333  1.00  0.00           C  
ATOM   1026 HD21 LEU A  64      -7.946 -25.211  -1.470  1.00  0.00           H  
ATOM   1027 HD22 LEU A  64      -6.290 -25.218  -2.080  1.00  0.00           H  
ATOM   1028 HD23 LEU A  64      -7.609 -24.807  -3.178  1.00  0.00           H  
ATOM   1029  C   LEU A  64      -6.154 -28.554   0.640  1.00  0.00           C  
ATOM   1030  O   LEU A  64      -6.416 -29.754   0.587  1.00  0.00           O  
ATOM   1031  N   GLY A  65      -5.922 -27.929   1.798  1.00  0.00           N  
ATOM   1032  H   GLY A  65      -5.667 -26.956   1.767  1.00  0.00           H  
ATOM   1033  CA  GLY A  65      -6.145 -28.572   3.094  1.00  0.00           C  
ATOM   1034  HA2 GLY A  65      -5.633 -29.534   3.100  1.00  0.00           H  
ATOM   1035  HA3 GLY A  65      -5.728 -27.958   3.887  1.00  0.00           H  
ATOM   1036  C   GLY A  65      -7.634 -28.809   3.383  1.00  0.00           C  
ATOM   1037  O   GLY A  65      -8.504 -28.184   2.780  1.00  0.00           O  
ATOM   1038  N   ALA A  66      -7.927 -29.689   4.342  1.00  0.00           N  
ATOM   1039  H   ALA A  66      -7.159 -30.139   4.811  1.00  0.00           H  
ATOM   1040  CA  ALA A  66      -9.274 -30.167   4.684  1.00  0.00           C  
ATOM   1041  HA  ALA A  66      -9.750 -30.497   3.758  1.00  0.00           H  
ATOM   1042  CB  ALA A  66      -9.106 -31.399   5.588  1.00  0.00           C  
ATOM   1043  HB1 ALA A  66      -8.665 -31.107   6.541  1.00  0.00           H  
ATOM   1044  HB2 ALA A  66     -10.080 -31.854   5.777  1.00  0.00           H  
ATOM   1045  HB3 ALA A  66      -8.468 -32.139   5.102  1.00  0.00           H  
ATOM   1046  C   ALA A  66     -10.230 -29.117   5.307  1.00  0.00           C  
ATOM   1047  O   ALA A  66     -11.204 -29.484   5.960  1.00  0.00           O  
ATOM   1048  N   THR A  67      -9.974 -27.815   5.135  1.00  0.00           N  
ATOM   1049  H   THR A  67      -9.224 -27.570   4.499  1.00  0.00           H  
ATOM   1050  CA  THR A  67     -10.802 -26.722   5.664  1.00  0.00           C  
ATOM   1051  HA  THR A  67     -11.830 -27.077   5.736  1.00  0.00           H  
ATOM   1052  CB  THR A  67     -10.360 -26.283   7.075  1.00  0.00           C  
ATOM   1053  HB  THR A  67     -11.051 -25.509   7.417  1.00  0.00           H  
ATOM   1054  CG2 THR A  67     -10.349 -27.389   8.129  1.00  0.00           C  
ATOM   1055 HG21 THR A  67     -11.326 -27.872   8.165  1.00  0.00           H  
ATOM   1056 HG22 THR A  67      -9.591 -28.139   7.899  1.00  0.00           H  
ATOM   1057 HG23 THR A  67     -10.135 -26.961   9.108  1.00  0.00           H  
ATOM   1058  OG1 THR A  67      -9.068 -25.725   7.029  1.00  0.00           O  
ATOM   1059  HG1 THR A  67      -8.457 -26.471   6.869  1.00  0.00           H  
ATOM   1060  C   THR A  67     -10.794 -25.494   4.748  1.00  0.00           C  
ATOM   1061  O   THR A  67      -9.802 -25.170   4.088  1.00  0.00           O  
ATOM   1062  N   ALA A  68     -11.886 -24.723   4.804  1.00  0.00           N  
ATOM   1063  H   ALA A  68     -12.690 -25.059   5.312  1.00  0.00           H  
ATOM   1064  CA  ALA A  68     -11.994 -23.421   4.142  1.00  0.00           C  
ATOM   1065  HA  ALA A  68     -11.860 -23.569   3.070  1.00  0.00           H  
ATOM   1066  CB  ALA A  68     -13.411 -22.881   4.370  1.00  0.00           C  
ATOM   1067  HB1 ALA A  68     -13.523 -21.929   3.848  1.00  0.00           H  
ATOM   1068  HB2 ALA A  68     -14.147 -23.583   3.973  1.00  0.00           H  
ATOM   1069  HB3 ALA A  68     -13.594 -22.724   5.434  1.00  0.00           H  
ATOM   1070  C   ALA A  68     -10.920 -22.414   4.611  1.00  0.00           C  
ATOM   1071  O   ALA A  68     -10.495 -21.569   3.830  1.00  0.00           O  
ATOM   1072  N   GLN A  69     -10.422 -22.530   5.850  1.00  0.00           N  
ATOM   1073  H   GLN A  69     -10.805 -23.243   6.450  1.00  0.00           H  
ATOM   1074  CA  GLN A  69      -9.297 -21.733   6.354  1.00  0.00           C  
ATOM   1075  HA  GLN A  69      -9.500 -20.679   6.151  1.00  0.00           H  
ATOM   1076  CB  GLN A  69      -9.208 -21.917   7.882  1.00  0.00           C  
ATOM   1077  HB2 GLN A  69     -10.136 -21.558   8.333  1.00  0.00           H  
ATOM   1078  HB3 GLN A  69      -9.133 -22.986   8.090  1.00  0.00           H  
ATOM   1079  CG  GLN A  69      -8.024 -21.226   8.589  1.00  0.00           C  
ATOM   1080  HG2 GLN A  69      -8.029 -21.544   9.632  1.00  0.00           H  
ATOM   1081  HG3 GLN A  69      -7.083 -21.569   8.158  1.00  0.00           H  
ATOM   1082  CD  GLN A  69      -8.056 -19.697   8.543  1.00  0.00           C  
ATOM   1083  OE1 GLN A  69      -7.942 -19.067   7.509  1.00  0.00           O  
ATOM   1084  NE2 GLN A  69      -8.148 -19.022   9.668  1.00  0.00           N  
ATOM   1085 HE21 GLN A  69      -8.271 -18.029   9.574  1.00  0.00           H  
ATOM   1086 HE22 GLN A  69      -8.294 -19.496  10.540  1.00  0.00           H  
ATOM   1087  C   GLN A  69      -7.980 -22.084   5.642  1.00  0.00           C  
ATOM   1088  O   GLN A  69      -7.223 -21.187   5.286  1.00  0.00           O  
ATOM   1089  N   GLN A  70      -7.691 -23.361   5.372  1.00  0.00           N  
ATOM   1090  H   GLN A  70      -8.338 -24.090   5.652  1.00  0.00           H  
ATOM   1091  CA  GLN A  70      -6.497 -23.733   4.596  1.00  0.00           C  
ATOM   1092  HA  GLN A  70      -5.636 -23.192   4.993  1.00  0.00           H  
ATOM   1093  CB  GLN A  70      -6.219 -25.229   4.747  1.00  0.00           C  
ATOM   1094  HB2 GLN A  70      -7.141 -25.780   4.556  1.00  0.00           H  
ATOM   1095  HB3 GLN A  70      -5.474 -25.541   4.013  1.00  0.00           H  
ATOM   1096  CG  GLN A  70      -5.680 -25.548   6.150  1.00  0.00           C  
ATOM   1097  HG2 GLN A  70      -4.614 -25.314   6.189  1.00  0.00           H  
ATOM   1098  HG3 GLN A  70      -6.184 -24.943   6.904  1.00  0.00           H  
ATOM   1099  CD  GLN A  70      -5.912 -27.002   6.509  1.00  0.00           C  
ATOM   1100  OE1 GLN A  70      -7.031 -27.488   6.530  1.00  0.00           O  
ATOM   1101  NE2 GLN A  70      -4.876 -27.760   6.783  1.00  0.00           N  
ATOM   1102 HE21 GLN A  70      -5.069 -28.703   7.079  1.00  0.00           H  
ATOM   1103 HE22 GLN A  70      -3.949 -27.374   6.782  1.00  0.00           H  
ATOM   1104  C   GLN A  70      -6.613 -23.332   3.118  1.00  0.00           C  
ATOM   1105  O   GLN A  70      -5.648 -22.821   2.555  1.00  0.00           O  
ATOM   1106  N   PHE A  71      -7.800 -23.479   2.516  1.00  0.00           N  
ATOM   1107  H   PHE A  71      -8.536 -23.959   3.027  1.00  0.00           H  
ATOM   1108  CA  PHE A  71      -8.127 -22.933   1.189  1.00  0.00           C  
ATOM   1109  HA  PHE A  71      -7.476 -23.394   0.443  1.00  0.00           H  
ATOM   1110  CB  PHE A  71      -9.585 -23.320   0.871  1.00  0.00           C  
ATOM   1111  HB2 PHE A  71      -9.655 -24.410   0.879  1.00  0.00           H  
ATOM   1112  HB3 PHE A  71     -10.221 -22.962   1.676  1.00  0.00           H  
ATOM   1113  CG  PHE A  71     -10.180 -22.808  -0.432  1.00  0.00           C  
ATOM   1114  CD1 PHE A  71     -10.686 -21.495  -0.518  1.00  0.00           C  
ATOM   1115  HD1 PHE A  71     -10.621 -20.834   0.335  1.00  0.00           H  
ATOM   1116  CE1 PHE A  71     -11.326 -21.055  -1.691  1.00  0.00           C  
ATOM   1117  HE1 PHE A  71     -11.745 -20.060  -1.730  1.00  0.00           H  
ATOM   1118  CZ  PHE A  71     -11.461 -21.923  -2.790  1.00  0.00           C  
ATOM   1119  HZ  PHE A  71     -11.986 -21.600  -3.678  1.00  0.00           H  
ATOM   1120  CE2 PHE A  71     -10.961 -23.233  -2.711  1.00  0.00           C  
ATOM   1121  HE2 PHE A  71     -11.088 -23.918  -3.539  1.00  0.00           H  
ATOM   1122  CD2 PHE A  71     -10.340 -23.676  -1.529  1.00  0.00           C  
ATOM   1123  HD2 PHE A  71     -10.026 -24.705  -1.453  1.00  0.00           H  
ATOM   1124  C   PHE A  71      -7.889 -21.408   1.134  1.00  0.00           C  
ATOM   1125  O   PHE A  71      -7.224 -20.914   0.225  1.00  0.00           O  
ATOM   1126  N   HIE A  72      -8.360 -20.667   2.144  1.00  0.00           N  
ATOM   1127  H   HIE A  72      -8.913 -21.132   2.856  1.00  0.00           H  
ATOM   1128  CA  HIE A  72      -8.163 -19.217   2.275  1.00  0.00           C  
ATOM   1129  HA  HIE A  72      -8.510 -18.720   1.368  1.00  0.00           H  
ATOM   1130  CB  HIE A  72      -9.001 -18.680   3.444  1.00  0.00           C  
ATOM   1131  HB2 HIE A  72     -10.061 -18.772   3.206  1.00  0.00           H  
ATOM   1132  HB3 HIE A  72      -8.799 -19.260   4.344  1.00  0.00           H  
ATOM   1133  CG  HIE A  72      -8.682 -17.237   3.722  1.00  0.00           C  
ATOM   1134  ND1 HIE A  72      -8.951 -16.186   2.848  1.00  0.00           N  
ATOM   1135  CE1 HIE A  72      -8.345 -15.110   3.375  1.00  0.00           C  
ATOM   1136  HE1 HIE A  72      -8.350 -14.123   2.930  1.00  0.00           H  
ATOM   1137  NE2 HIE A  72      -7.715 -15.438   4.517  1.00  0.00           N  
ATOM   1138  HE2 HIE A  72      -7.155 -14.810   5.075  1.00  0.00           H  
ATOM   1139  CD2 HIE A  72      -7.917 -16.779   4.754  1.00  0.00           C  
ATOM   1140  HD2 HIE A  72      -7.507 -17.381   5.555  1.00  0.00           H  
ATOM   1141  C   HIE A  72      -6.686 -18.833   2.442  1.00  0.00           C  
ATOM   1142  O   HIE A  72      -6.166 -18.024   1.677  1.00  0.00           O  
ATOM   1143  N   ARG A  73      -5.976 -19.456   3.391  1.00  0.00           N  
ATOM   1144  H   ARG A  73      -6.467 -20.102   4.005  1.00  0.00           H  
ATOM   1145  CA  ARG A  73      -4.533 -19.244   3.598  1.00  0.00           C  
ATOM   1146  HA  ARG A  73      -4.354 -18.186   3.791  1.00  0.00           H  
ATOM   1147  CB  ARG A  73      -4.047 -20.075   4.801  1.00  0.00           C  
ATOM   1148  HB2 ARG A  73      -4.397 -21.103   4.687  1.00  0.00           H  
ATOM   1149  HB3 ARG A  73      -2.957 -20.101   4.791  1.00  0.00           H  
ATOM   1150  CG  ARG A  73      -4.507 -19.536   6.171  1.00  0.00           C  
ATOM   1151  HG2 ARG A  73      -5.588 -19.408   6.181  1.00  0.00           H  
ATOM   1152  HG3 ARG A  73      -4.231 -20.266   6.933  1.00  0.00           H  
ATOM   1153  CD  ARG A  73      -3.839 -18.199   6.506  1.00  0.00           C  
ATOM   1154  HD2 ARG A  73      -2.770 -18.327   6.350  1.00  0.00           H  
ATOM   1155  HD3 ARG A  73      -4.208 -17.436   5.818  1.00  0.00           H  
ATOM   1156  NE  ARG A  73      -4.064 -17.758   7.902  1.00  0.00           N  
ATOM   1157  HE  ARG A  73      -4.762 -18.253   8.426  1.00  0.00           H  
ATOM   1158  CZ  ARG A  73      -3.401 -16.790   8.520  1.00  0.00           C  
ATOM   1159  NH1 ARG A  73      -2.548 -16.042   7.896  1.00  0.00           N  
ATOM   1160 HH11 ARG A  73      -2.426 -16.180   6.897  1.00  0.00           H  
ATOM   1161 HH12 ARG A  73      -1.974 -15.378   8.381  1.00  0.00           H  
ATOM   1162  NH2 ARG A  73      -3.594 -16.524   9.785  1.00  0.00           N  
ATOM   1163 HH21 ARG A  73      -4.238 -17.065  10.328  1.00  0.00           H  
ATOM   1164 HH22 ARG A  73      -3.076 -15.776  10.212  1.00  0.00           H  
ATOM   1165  C   ARG A  73      -3.727 -19.560   2.337  1.00  0.00           C  
ATOM   1166  O   ARG A  73      -2.804 -18.821   2.010  1.00  0.00           O  
ATOM   1167  N   HIE A  74      -4.112 -20.582   1.571  1.00  0.00           N  
ATOM   1168  H   HIE A  74      -4.850 -21.190   1.908  1.00  0.00           H  
ATOM   1169  CA  HIE A  74      -3.517 -20.861   0.261  1.00  0.00           C  
ATOM   1170  HA  HIE A  74      -2.432 -20.869   0.363  1.00  0.00           H  
ATOM   1171  CB  HIE A  74      -3.923 -22.254  -0.224  1.00  0.00           C  
ATOM   1172  HB2 HIE A  74      -3.630 -23.002   0.514  1.00  0.00           H  
ATOM   1173  HB3 HIE A  74      -5.002 -22.302  -0.365  1.00  0.00           H  
ATOM   1174  CG  HIE A  74      -3.231 -22.564  -1.521  1.00  0.00           C  
ATOM   1175  ND1 HIE A  74      -1.852 -22.703  -1.664  1.00  0.00           N  
ATOM   1176  CE1 HIE A  74      -1.642 -22.858  -2.981  1.00  0.00           C  
ATOM   1177  HE1 HIE A  74      -0.675 -23.022  -3.437  1.00  0.00           H  
ATOM   1178  NE2 HIE A  74      -2.804 -22.820  -3.651  1.00  0.00           N  
ATOM   1179  HE2 HIE A  74      -2.916 -23.024  -4.645  1.00  0.00           H  
ATOM   1180  CD2 HIE A  74      -3.822 -22.628  -2.746  1.00  0.00           C  
ATOM   1181  HD2 HIE A  74      -4.878 -22.556  -2.958  1.00  0.00           H  
ATOM   1182  C   HIE A  74      -3.816 -19.781  -0.791  1.00  0.00           C  
ATOM   1183  O   HIE A  74      -2.895 -19.348  -1.480  1.00  0.00           O  
ATOM   1184  N   LYS A  75      -5.048 -19.261  -0.875  1.00  0.00           N  
ATOM   1185  H   LYS A  75      -5.781 -19.668  -0.303  1.00  0.00           H  
ATOM   1186  CA  LYS A  75      -5.364 -18.094  -1.725  1.00  0.00           C  
ATOM   1187  HA  LYS A  75      -5.110 -18.331  -2.760  1.00  0.00           H  
ATOM   1188  CB  LYS A  75      -6.864 -17.763  -1.626  1.00  0.00           C  
ATOM   1189  HB2 LYS A  75      -7.128 -17.621  -0.580  1.00  0.00           H  
ATOM   1190  HB3 LYS A  75      -7.056 -16.814  -2.131  1.00  0.00           H  
ATOM   1191  CG  LYS A  75      -7.783 -18.850  -2.211  1.00  0.00           C  
ATOM   1192  HG2 LYS A  75      -7.305 -19.827  -2.149  1.00  0.00           H  
ATOM   1193  HG3 LYS A  75      -8.698 -18.883  -1.617  1.00  0.00           H  
ATOM   1194  CD  LYS A  75      -8.156 -18.575  -3.672  1.00  0.00           C  
ATOM   1195  HD2 LYS A  75      -8.672 -17.615  -3.730  1.00  0.00           H  
ATOM   1196  HD3 LYS A  75      -7.250 -18.540  -4.281  1.00  0.00           H  
ATOM   1197  CE  LYS A  75      -9.082 -19.690  -4.168  1.00  0.00           C  
ATOM   1198  HE2 LYS A  75      -8.543 -20.641  -4.112  1.00  0.00           H  
ATOM   1199  HE3 LYS A  75      -9.939 -19.761  -3.490  1.00  0.00           H  
ATOM   1200  NZ  LYS A  75      -9.540 -19.439  -5.557  1.00  0.00           N  
ATOM   1201  HZ1 LYS A  75     -10.086 -20.225  -5.887  1.00  0.00           H  
ATOM   1202  HZ2 LYS A  75     -10.115 -18.608  -5.598  1.00  0.00           H  
ATOM   1203  HZ3 LYS A  75      -8.749 -19.313  -6.178  1.00  0.00           H  
ATOM   1204  C   LYS A  75      -4.508 -16.878  -1.336  1.00  0.00           C  
ATOM   1205  O   LYS A  75      -3.964 -16.216  -2.217  1.00  0.00           O  
ATOM   1206  N   GLN A  76      -4.354 -16.623  -0.033  1.00  0.00           N  
ATOM   1207  H   GLN A  76      -4.891 -17.189   0.617  1.00  0.00           H  
ATOM   1208  CA  GLN A  76      -3.505 -15.563   0.521  1.00  0.00           C  
ATOM   1209  HA  GLN A  76      -3.804 -14.622   0.058  1.00  0.00           H  
ATOM   1210  CB  GLN A  76      -3.772 -15.457   2.041  1.00  0.00           C  
ATOM   1211  HB2 GLN A  76      -4.848 -15.513   2.221  1.00  0.00           H  
ATOM   1212  HB3 GLN A  76      -3.320 -16.320   2.528  1.00  0.00           H  
ATOM   1213  CG  GLN A  76      -3.238 -14.189   2.739  1.00  0.00           C  
ATOM   1214  HG2 GLN A  76      -3.252 -14.371   3.813  1.00  0.00           H  
ATOM   1215  HG3 GLN A  76      -2.204 -14.008   2.453  1.00  0.00           H  
ATOM   1216  CD  GLN A  76      -4.066 -12.925   2.487  1.00  0.00           C  
ATOM   1217  OE1 GLN A  76      -4.806 -12.804   1.521  1.00  0.00           O  
ATOM   1218  NE2 GLN A  76      -3.981 -11.915   3.328  1.00  0.00           N  
ATOM   1219 HE21 GLN A  76      -4.497 -11.090   3.097  1.00  0.00           H  
ATOM   1220 HE22 GLN A  76      -3.355 -11.896   4.140  1.00  0.00           H  
ATOM   1221  C   GLN A  76      -2.015 -15.789   0.181  1.00  0.00           C  
ATOM   1222  O   GLN A  76      -1.331 -14.854  -0.222  1.00  0.00           O  
ATOM   1223  N   LEU A  77      -1.511 -17.026   0.242  1.00  0.00           N  
ATOM   1224  H   LEU A  77      -2.102 -17.762   0.614  1.00  0.00           H  
ATOM   1225  CA  LEU A  77      -0.145 -17.380  -0.168  1.00  0.00           C  
ATOM   1226  HA  LEU A  77       0.553 -16.736   0.368  1.00  0.00           H  
ATOM   1227  CB  LEU A  77       0.147 -18.838   0.233  1.00  0.00           C  
ATOM   1228  HB2 LEU A  77       0.022 -18.945   1.312  1.00  0.00           H  
ATOM   1229  HB3 LEU A  77      -0.602 -19.476  -0.234  1.00  0.00           H  
ATOM   1230  CG  LEU A  77       1.557 -19.322  -0.180  1.00  0.00           C  
ATOM   1231  HG  LEU A  77       2.029 -18.612  -0.856  1.00  0.00           H  
ATOM   1232  CD1 LEU A  77       2.472 -19.471   1.033  1.00  0.00           C  
ATOM   1233 HD11 LEU A  77       3.461 -19.794   0.710  1.00  0.00           H  
ATOM   1234 HD12 LEU A  77       2.564 -18.518   1.554  1.00  0.00           H  
ATOM   1235 HD13 LEU A  77       2.068 -20.210   1.722  1.00  0.00           H  
ATOM   1236  CD2 LEU A  77       1.463 -20.656  -0.915  1.00  0.00           C  
ATOM   1237 HD21 LEU A  77       0.896 -20.529  -1.836  1.00  0.00           H  
ATOM   1238 HD22 LEU A  77       2.461 -21.016  -1.162  1.00  0.00           H  
ATOM   1239 HD23 LEU A  77       0.959 -21.384  -0.283  1.00  0.00           H  
ATOM   1240  C   LEU A  77       0.083 -17.143  -1.670  1.00  0.00           C  
ATOM   1241  O   LEU A  77       1.046 -16.477  -2.041  1.00  0.00           O  
ATOM   1242  N   ILE A  78      -0.818 -17.610  -2.541  1.00  0.00           N  
ATOM   1243  H   ILE A  78      -1.597 -18.151  -2.175  1.00  0.00           H  
ATOM   1244  CA  ILE A  78      -0.747 -17.358  -3.996  1.00  0.00           C  
ATOM   1245  HA  ILE A  78       0.203 -17.733  -4.374  1.00  0.00           H  
ATOM   1246  CB  ILE A  78      -1.901 -18.105  -4.711  1.00  0.00           C  
ATOM   1247  HB  ILE A  78      -2.820 -17.891  -4.162  1.00  0.00           H  
ATOM   1248  CG2 ILE A  78      -2.134 -17.619  -6.152  1.00  0.00           C  
ATOM   1249 HG21 ILE A  78      -2.518 -16.598  -6.157  1.00  0.00           H  
ATOM   1250 HG22 ILE A  78      -1.208 -17.656  -6.724  1.00  0.00           H  
ATOM   1251 HG23 ILE A  78      -2.878 -18.253  -6.636  1.00  0.00           H  
ATOM   1252  CG1 ILE A  78      -1.711 -19.642  -4.679  1.00  0.00           C  
ATOM   1253 HG12 ILE A  78      -1.532 -19.959  -3.652  1.00  0.00           H  
ATOM   1254 HG13 ILE A  78      -2.643 -20.108  -5.001  1.00  0.00           H  
ATOM   1255  CD1 ILE A  78      -0.579 -20.205  -5.552  1.00  0.00           C  
ATOM   1256 HD11 ILE A  78      -0.780 -20.014  -6.606  1.00  0.00           H  
ATOM   1257 HD12 ILE A  78       0.377 -19.767  -5.274  1.00  0.00           H  
ATOM   1258 HD13 ILE A  78      -0.523 -21.283  -5.405  1.00  0.00           H  
ATOM   1259  C   ILE A  78      -0.768 -15.847  -4.286  1.00  0.00           C  
ATOM   1260  O   ILE A  78      -0.025 -15.355  -5.135  1.00  0.00           O  
ATOM   1261  N   ARG A  79      -1.577 -15.089  -3.540  1.00  0.00           N  
ATOM   1262  H   ARG A  79      -2.204 -15.569  -2.900  1.00  0.00           H  
ATOM   1263  CA  ARG A  79      -1.653 -13.628  -3.632  1.00  0.00           C  
ATOM   1264  HA  ARG A  79      -1.804 -13.354  -4.676  1.00  0.00           H  
ATOM   1265  CB  ARG A  79      -2.872 -13.181  -2.824  1.00  0.00           C  
ATOM   1266  HB2 ARG A  79      -3.732 -13.780  -3.130  1.00  0.00           H  
ATOM   1267  HB3 ARG A  79      -2.693 -13.343  -1.761  1.00  0.00           H  
ATOM   1268  CG  ARG A  79      -3.210 -11.714  -3.058  1.00  0.00           C  
ATOM   1269  HG2 ARG A  79      -2.387 -11.071  -2.746  1.00  0.00           H  
ATOM   1270  HG3 ARG A  79      -3.413 -11.554  -4.119  1.00  0.00           H  
ATOM   1271  CD  ARG A  79      -4.449 -11.387  -2.233  1.00  0.00           C  
ATOM   1272  HD2 ARG A  79      -5.229 -12.112  -2.469  1.00  0.00           H  
ATOM   1273  HD3 ARG A  79      -4.209 -11.441  -1.169  1.00  0.00           H  
ATOM   1274  NE  ARG A  79      -4.925 -10.052  -2.572  1.00  0.00           N  
ATOM   1275  HE  ARG A  79      -4.293  -9.442  -3.103  1.00  0.00           H  
ATOM   1276  CZ  ARG A  79      -6.128  -9.571  -2.396  1.00  0.00           C  
ATOM   1277  NH1 ARG A  79      -7.052 -10.211  -1.726  1.00  0.00           N  
ATOM   1278 HH11 ARG A  79      -6.803 -11.058  -1.254  1.00  0.00           H  
ATOM   1279 HH12 ARG A  79      -7.945  -9.778  -1.595  1.00  0.00           H  
ATOM   1280  NH2 ARG A  79      -6.418  -8.425  -2.915  1.00  0.00           N  
ATOM   1281 HH21 ARG A  79      -5.674  -7.865  -3.344  1.00  0.00           H  
ATOM   1282 HH22 ARG A  79      -7.332  -8.031  -2.952  1.00  0.00           H  
ATOM   1283  C   ARG A  79      -0.368 -12.926  -3.179  1.00  0.00           C  
ATOM   1284  O   ARG A  79       0.115 -12.038  -3.879  1.00  0.00           O  
ATOM   1285  N   PHE A  80       0.237 -13.329  -2.063  1.00  0.00           N  
ATOM   1286  H   PHE A  80      -0.215 -14.034  -1.486  1.00  0.00           H  
ATOM   1287  CA  PHE A  80       1.531 -12.771  -1.644  1.00  0.00           C  
ATOM   1288  HA  PHE A  80       1.479 -11.686  -1.740  1.00  0.00           H  
ATOM   1289  CB  PHE A  80       1.788 -13.071  -0.159  1.00  0.00           C  
ATOM   1290  HB2 PHE A  80       1.413 -14.064   0.094  1.00  0.00           H  
ATOM   1291  HB3 PHE A  80       2.864 -13.076  -0.012  1.00  0.00           H  
ATOM   1292  CG  PHE A  80       1.212 -12.047   0.810  1.00  0.00           C  
ATOM   1293  CD1 PHE A  80       2.045 -11.040   1.336  1.00  0.00           C  
ATOM   1294  HD1 PHE A  80       3.085 -11.017   1.072  1.00  0.00           H  
ATOM   1295  CE1 PHE A  80       1.540 -10.088   2.238  1.00  0.00           C  
ATOM   1296  HE1 PHE A  80       2.188  -9.334   2.659  1.00  0.00           H  
ATOM   1297  CZ  PHE A  80       0.200 -10.152   2.646  1.00  0.00           C  
ATOM   1298  HZ  PHE A  80      -0.182  -9.444   3.367  1.00  0.00           H  
ATOM   1299  CE2 PHE A  80      -0.632 -11.161   2.141  1.00  0.00           C  
ATOM   1300  HE2 PHE A  80      -1.654 -11.223   2.474  1.00  0.00           H  
ATOM   1301  CD2 PHE A  80      -0.131 -12.098   1.221  1.00  0.00           C  
ATOM   1302  HD2 PHE A  80      -0.785 -12.865   0.852  1.00  0.00           H  
ATOM   1303  C   PHE A  80       2.702 -13.210  -2.555  1.00  0.00           C  
ATOM   1304  O   PHE A  80       3.648 -12.441  -2.718  1.00  0.00           O  
ATOM   1305  N   LEU A  81       2.632 -14.388  -3.200  1.00  0.00           N  
ATOM   1306  H   LEU A  81       1.879 -15.017  -2.939  1.00  0.00           H  
ATOM   1307  CA  LEU A  81       3.548 -14.811  -4.284  1.00  0.00           C  
ATOM   1308  HA  LEU A  81       4.578 -14.693  -3.949  1.00  0.00           H  
ATOM   1309  CB  LEU A  81       3.313 -16.290  -4.675  1.00  0.00           C  
ATOM   1310  HB2 LEU A  81       2.247 -16.457  -4.817  1.00  0.00           H  
ATOM   1311  HB3 LEU A  81       3.788 -16.468  -5.640  1.00  0.00           H  
ATOM   1312  CG  LEU A  81       3.856 -17.349  -3.699  1.00  0.00           C  
ATOM   1313  HG  LEU A  81       3.479 -17.161  -2.698  1.00  0.00           H  
ATOM   1314  CD1 LEU A  81       3.405 -18.743  -4.140  1.00  0.00           C  
ATOM   1315 HD11 LEU A  81       2.317 -18.779  -4.173  1.00  0.00           H  
ATOM   1316 HD12 LEU A  81       3.811 -18.984  -5.123  1.00  0.00           H  
ATOM   1317 HD13 LEU A  81       3.747 -19.489  -3.421  1.00  0.00           H  
ATOM   1318  CD2 LEU A  81       5.385 -17.356  -3.665  1.00  0.00           C  
ATOM   1319 HD21 LEU A  81       5.755 -16.418  -3.258  1.00  0.00           H  
ATOM   1320 HD22 LEU A  81       5.736 -18.164  -3.023  1.00  0.00           H  
ATOM   1321 HD23 LEU A  81       5.779 -17.500  -4.672  1.00  0.00           H  
ATOM   1322  C   LEU A  81       3.394 -13.924  -5.531  1.00  0.00           C  
ATOM   1323  O   LEU A  81       4.391 -13.503  -6.119  1.00  0.00           O  
ATOM   1324  N   LYS A  82       2.159 -13.576  -5.908  1.00  0.00           N  
ATOM   1325  H   LYS A  82       1.376 -14.019  -5.434  1.00  0.00           H  
ATOM   1326  CA  LYS A  82       1.889 -12.608  -6.986  1.00  0.00           C  
ATOM   1327  HA  LYS A  82       2.431 -12.923  -7.881  1.00  0.00           H  
ATOM   1328  CB  LYS A  82       0.387 -12.587  -7.312  1.00  0.00           C  
ATOM   1329  HB2 LYS A  82      -0.200 -12.606  -6.394  1.00  0.00           H  
ATOM   1330  HB3 LYS A  82       0.148 -11.673  -7.858  1.00  0.00           H  
ATOM   1331  CG  LYS A  82       0.018 -13.783  -8.197  1.00  0.00           C  
ATOM   1332  HG2 LYS A  82       0.509 -13.657  -9.162  1.00  0.00           H  
ATOM   1333  HG3 LYS A  82       0.365 -14.712  -7.742  1.00  0.00           H  
ATOM   1334  CD  LYS A  82      -1.494 -13.868  -8.417  1.00  0.00           C  
ATOM   1335  HD2 LYS A  82      -1.987 -14.100  -7.471  1.00  0.00           H  
ATOM   1336  HD3 LYS A  82      -1.859 -12.913  -8.798  1.00  0.00           H  
ATOM   1337  CE  LYS A  82      -1.776 -14.971  -9.438  1.00  0.00           C  
ATOM   1338  HE2 LYS A  82      -1.244 -14.739 -10.364  1.00  0.00           H  
ATOM   1339  HE3 LYS A  82      -1.387 -15.918  -9.051  1.00  0.00           H  
ATOM   1340  NZ  LYS A  82      -3.221 -15.103  -9.704  1.00  0.00           N  
ATOM   1341  HZ1 LYS A  82      -3.707 -15.511  -8.898  1.00  0.00           H  
ATOM   1342  HZ2 LYS A  82      -3.666 -14.257 -10.014  1.00  0.00           H  
ATOM   1343  HZ3 LYS A  82      -3.400 -15.864 -10.370  1.00  0.00           H  
ATOM   1344  C   LYS A  82       2.419 -11.209  -6.663  1.00  0.00           C  
ATOM   1345  O   LYS A  82       3.001 -10.579  -7.540  1.00  0.00           O  
ATOM   1346  N   ARG A  83       2.287 -10.718  -5.424  1.00  0.00           N  
ATOM   1347  H   ARG A  83       1.741 -11.257  -4.759  1.00  0.00           H  
ATOM   1348  CA  ARG A  83       2.883  -9.425  -5.013  1.00  0.00           C  
ATOM   1349  HA  ARG A  83       2.680  -8.689  -5.791  1.00  0.00           H  
ATOM   1350  CB  ARG A  83       2.229  -8.916  -3.716  1.00  0.00           C  
ATOM   1351  HB2 ARG A  83       2.298  -9.685  -2.945  1.00  0.00           H  
ATOM   1352  HB3 ARG A  83       2.764  -8.030  -3.372  1.00  0.00           H  
ATOM   1353  CG  ARG A  83       0.751  -8.543  -3.947  1.00  0.00           C  
ATOM   1354  HG2 ARG A  83       0.677  -7.768  -4.711  1.00  0.00           H  
ATOM   1355  HG3 ARG A  83       0.209  -9.418  -4.303  1.00  0.00           H  
ATOM   1356  CD  ARG A  83       0.064  -8.062  -2.668  1.00  0.00           C  
ATOM   1357  HD2 ARG A  83      -1.014  -8.171  -2.799  1.00  0.00           H  
ATOM   1358  HD3 ARG A  83       0.365  -8.701  -1.835  1.00  0.00           H  
ATOM   1359  NE  ARG A  83       0.363  -6.652  -2.357  1.00  0.00           N  
ATOM   1360  HE  ARG A  83       0.869  -6.106  -3.042  1.00  0.00           H  
ATOM   1361  CZ  ARG A  83      -0.063  -6.011  -1.284  1.00  0.00           C  
ATOM   1362  NH1 ARG A  83      -0.822  -6.581  -0.393  1.00  0.00           N  
ATOM   1363 HH11 ARG A  83      -1.211  -7.472  -0.632  1.00  0.00           H  
ATOM   1364 HH12 ARG A  83      -1.196  -6.049   0.365  1.00  0.00           H  
ATOM   1365  NH2 ARG A  83       0.224  -4.765  -1.080  1.00  0.00           N  
ATOM   1366 HH21 ARG A  83       0.732  -4.251  -1.792  1.00  0.00           H  
ATOM   1367 HH22 ARG A  83      -0.211  -4.241  -0.346  1.00  0.00           H  
ATOM   1368  C   ARG A  83       4.416  -9.484  -4.919  1.00  0.00           C  
ATOM   1369  O   ARG A  83       5.080  -8.514  -5.267  1.00  0.00           O  
ATOM   1370  N   LEU A  84       4.981 -10.632  -4.535  1.00  0.00           N  
ATOM   1371  H   LEU A  84       4.371 -11.363  -4.190  1.00  0.00           H  
ATOM   1372  CA  LEU A  84       6.428 -10.877  -4.522  1.00  0.00           C  
ATOM   1373  HA  LEU A  84       6.900 -10.106  -3.911  1.00  0.00           H  
ATOM   1374  CB  LEU A  84       6.682 -12.250  -3.872  1.00  0.00           C  
ATOM   1375  HB2 LEU A  84       6.345 -12.216  -2.838  1.00  0.00           H  
ATOM   1376  HB3 LEU A  84       6.075 -12.991  -4.382  1.00  0.00           H  
ATOM   1377  CG  LEU A  84       8.132 -12.753  -3.903  1.00  0.00           C  
ATOM   1378  HG  LEU A  84       8.467 -12.862  -4.934  1.00  0.00           H  
ATOM   1379  CD1 LEU A  84       9.088 -11.825  -3.157  1.00  0.00           C  
ATOM   1380 HD11 LEU A  84      10.088 -12.254  -3.140  1.00  0.00           H  
ATOM   1381 HD12 LEU A  84       9.138 -10.864  -3.668  1.00  0.00           H  
ATOM   1382 HD13 LEU A  84       8.742 -11.670  -2.135  1.00  0.00           H  
ATOM   1383  CD2 LEU A  84       8.170 -14.124  -3.231  1.00  0.00           C  
ATOM   1384 HD21 LEU A  84       9.186 -14.513  -3.253  1.00  0.00           H  
ATOM   1385 HD22 LEU A  84       7.834 -14.047  -2.198  1.00  0.00           H  
ATOM   1386 HD23 LEU A  84       7.523 -14.814  -3.770  1.00  0.00           H  
ATOM   1387  C   LEU A  84       7.035 -10.772  -5.928  1.00  0.00           C  
ATOM   1388  O   LEU A  84       8.009 -10.049  -6.114  1.00  0.00           O  
ATOM   1389  N   ASP A  85       6.430 -11.446  -6.912  1.00  0.00           N  
ATOM   1390  H   ASP A  85       5.650 -12.048  -6.671  1.00  0.00           H  
ATOM   1391  CA  ASP A  85       6.781 -11.363  -8.339  1.00  0.00           C  
ATOM   1392  HA  ASP A  85       7.818 -11.661  -8.481  1.00  0.00           H  
ATOM   1393  CB  ASP A  85       5.881 -12.375  -9.082  1.00  0.00           C  
ATOM   1394  HB2 ASP A  85       6.068 -13.359  -8.650  1.00  0.00           H  
ATOM   1395  HB3 ASP A  85       4.837 -12.131  -8.882  1.00  0.00           H  
ATOM   1396  CG  ASP A  85       6.060 -12.493 -10.601  1.00  0.00           C  
ATOM   1397  OD1 ASP A  85       6.985 -11.892 -11.184  1.00  0.00           O  
ATOM   1398  OD2 ASP A  85       5.240 -13.198 -11.235  1.00  0.00           O  
ATOM   1399  C   ASP A  85       6.653  -9.914  -8.853  1.00  0.00           C  
ATOM   1400  O   ASP A  85       7.636  -9.303  -9.278  1.00  0.00           O  
ATOM   1401  N   ARG A  86       5.478  -9.303  -8.665  1.00  0.00           N  
ATOM   1402  H   ARG A  86       4.717  -9.857  -8.281  1.00  0.00           H  
ATOM   1403  CA  ARG A  86       5.183  -7.907  -9.036  1.00  0.00           C  
ATOM   1404  HA  ARG A  86       5.229  -7.813 -10.120  1.00  0.00           H  
ATOM   1405  CB  ARG A  86       3.746  -7.632  -8.579  1.00  0.00           C  
ATOM   1406  HB2 ARG A  86       3.101  -8.395  -9.017  1.00  0.00           H  
ATOM   1407  HB3 ARG A  86       3.715  -7.733  -7.494  1.00  0.00           H  
ATOM   1408  CG  ARG A  86       3.173  -6.261  -8.952  1.00  0.00           C  
ATOM   1409  HG2 ARG A  86       3.771  -5.475  -8.500  1.00  0.00           H  
ATOM   1410  HG3 ARG A  86       3.178  -6.131 -10.035  1.00  0.00           H  
ATOM   1411  CD  ARG A  86       1.737  -6.197  -8.410  1.00  0.00           C  
ATOM   1412  HD2 ARG A  86       1.122  -6.891  -8.982  1.00  0.00           H  
ATOM   1413  HD3 ARG A  86       1.743  -6.507  -7.363  1.00  0.00           H  
ATOM   1414  NE  ARG A  86       1.174  -4.841  -8.489  1.00  0.00           N  
ATOM   1415  HE  ARG A  86       1.837  -4.072  -8.630  1.00  0.00           H  
ATOM   1416  CZ  ARG A  86      -0.089  -4.484  -8.330  1.00  0.00           C  
ATOM   1417  NH1 ARG A  86      -1.059  -5.350  -8.212  1.00  0.00           N  
ATOM   1418 HH11 ARG A  86      -0.815  -6.323  -8.184  1.00  0.00           H  
ATOM   1419 HH12 ARG A  86      -1.962  -5.026  -7.930  1.00  0.00           H  
ATOM   1420  NH2 ARG A  86      -0.405  -3.226  -8.298  1.00  0.00           N  
ATOM   1421 HH21 ARG A  86       0.373  -2.578  -8.135  1.00  0.00           H  
ATOM   1422 HH22 ARG A  86      -1.343  -2.876  -8.299  1.00  0.00           H  
ATOM   1423  C   ARG A  86       6.181  -6.874  -8.485  1.00  0.00           C  
ATOM   1424  O   ARG A  86       6.439  -5.881  -9.159  1.00  0.00           O  
ATOM   1425  N   ASN A  87       6.758  -7.090  -7.296  1.00  0.00           N  
ATOM   1426  H   ASN A  87       6.460  -7.900  -6.769  1.00  0.00           H  
ATOM   1427  CA  ASN A  87       7.778  -6.201  -6.710  1.00  0.00           C  
ATOM   1428  HA  ASN A  87       7.585  -5.196  -7.089  1.00  0.00           H  
ATOM   1429  CB  ASN A  87       7.627  -6.193  -5.171  1.00  0.00           C  
ATOM   1430  HB2 ASN A  87       6.656  -6.597  -4.892  1.00  0.00           H  
ATOM   1431  HB3 ASN A  87       8.388  -6.830  -4.729  1.00  0.00           H  
ATOM   1432  CG  ASN A  87       7.698  -4.807  -4.540  1.00  0.00           C  
ATOM   1433  OD1 ASN A  87       7.569  -3.777  -5.189  1.00  0.00           O  
ATOM   1434  ND2 ASN A  87       7.814  -4.739  -3.232  1.00  0.00           N  
ATOM   1435 HD21 ASN A  87       7.661  -3.833  -2.801  1.00  0.00           H  
ATOM   1436 HD22 ASN A  87       7.941  -5.561  -2.678  1.00  0.00           H  
ATOM   1437  C   ASN A  87       9.222  -6.551  -7.135  1.00  0.00           C  
ATOM   1438  O   ASN A  87      10.029  -5.648  -7.370  1.00  0.00           O  
ATOM   1439  N   LEU A  88       9.554  -7.844  -7.292  1.00  0.00           N  
ATOM   1440  H   LEU A  88       8.861  -8.551  -7.065  1.00  0.00           H  
ATOM   1441  CA  LEU A  88      10.846  -8.293  -7.849  1.00  0.00           C  
ATOM   1442  HA  LEU A  88      11.639  -7.880  -7.229  1.00  0.00           H  
ATOM   1443  CB  LEU A  88      10.935  -9.834  -7.854  1.00  0.00           C  
ATOM   1444  HB2 LEU A  88       9.944 -10.243  -8.060  1.00  0.00           H  
ATOM   1445  HB3 LEU A  88      11.592 -10.153  -8.667  1.00  0.00           H  
ATOM   1446  CG  LEU A  88      11.482 -10.435  -6.550  1.00  0.00           C  
ATOM   1447  HG  LEU A  88      10.960 -10.003  -5.695  1.00  0.00           H  
ATOM   1448  CD1 LEU A  88      11.272 -11.950  -6.546  1.00  0.00           C  
ATOM   1449 HD11 LEU A  88      10.206 -12.162  -6.615  1.00  0.00           H  
ATOM   1450 HD12 LEU A  88      11.780 -12.408  -7.397  1.00  0.00           H  
ATOM   1451 HD13 LEU A  88      11.655 -12.374  -5.620  1.00  0.00           H  
ATOM   1452  CD2 LEU A  88      12.990 -10.194  -6.400  1.00  0.00           C  
ATOM   1453 HD21 LEU A  88      13.324 -10.580  -5.439  1.00  0.00           H  
ATOM   1454 HD22 LEU A  88      13.216  -9.131  -6.436  1.00  0.00           H  
ATOM   1455 HD23 LEU A  88      13.529 -10.703  -7.200  1.00  0.00           H  
ATOM   1456  C   LEU A  88      11.093  -7.772  -9.270  1.00  0.00           C  
ATOM   1457  O   LEU A  88      12.241  -7.533  -9.646  1.00  0.00           O  
ATOM   1458  N   TRP A  89      10.028  -7.540 -10.037  1.00  0.00           N  
ATOM   1459  H   TRP A  89       9.128  -7.859  -9.691  1.00  0.00           H  
ATOM   1460  CA  TRP A  89      10.064  -6.834 -11.322  1.00  0.00           C  
ATOM   1461  HA  TRP A  89      10.593  -7.443 -12.057  1.00  0.00           H  
ATOM   1462  CB  TRP A  89       8.621  -6.648 -11.807  1.00  0.00           C  
ATOM   1463  HB2 TRP A  89       8.327  -7.544 -12.353  1.00  0.00           H  
ATOM   1464  HB3 TRP A  89       7.967  -6.577 -10.944  1.00  0.00           H  
ATOM   1465  CG  TRP A  89       8.357  -5.449 -12.666  1.00  0.00           C  
ATOM   1466  CD1 TRP A  89       7.735  -4.323 -12.249  1.00  0.00           C  
ATOM   1467  HD1 TRP A  89       7.344  -4.170 -11.245  1.00  0.00           H  
ATOM   1468  NE1 TRP A  89       7.714  -3.395 -13.272  1.00  0.00           N  
ATOM   1469  HE1 TRP A  89       7.350  -2.458 -13.152  1.00  0.00           H  
ATOM   1470  CE2 TRP A  89       8.322  -3.887 -14.412  1.00  0.00           C  
ATOM   1471  CZ2 TRP A  89       8.565  -3.347 -15.684  1.00  0.00           C  
ATOM   1472  HZ2 TRP A  89       8.249  -2.342 -15.922  1.00  0.00           H  
ATOM   1473  CH2 TRP A  89       9.229  -4.131 -16.645  1.00  0.00           C  
ATOM   1474  HH2 TRP A  89       9.423  -3.731 -17.631  1.00  0.00           H  
ATOM   1475  CZ3 TRP A  89       9.643  -5.436 -16.324  1.00  0.00           C  
ATOM   1476  HZ3 TRP A  89      10.146  -6.035 -17.068  1.00  0.00           H  
ATOM   1477  CE3 TRP A  89       9.402  -5.967 -15.043  1.00  0.00           C  
ATOM   1478  HE3 TRP A  89       9.731  -6.967 -14.800  1.00  0.00           H  
ATOM   1479  CD2 TRP A  89       8.736  -5.207 -14.056  1.00  0.00           C  
ATOM   1480  C   TRP A  89      10.806  -5.488 -11.253  1.00  0.00           C  
ATOM   1481  O   TRP A  89      11.572  -5.194 -12.171  1.00  0.00           O  
ATOM   1482  N   GLY A  90      10.662  -4.709 -10.173  1.00  0.00           N  
ATOM   1483  H   GLY A  90      10.079  -5.031  -9.407  1.00  0.00           H  
ATOM   1484  CA  GLY A  90      11.357  -3.423 -10.027  1.00  0.00           C  
ATOM   1485  HA2 GLY A  90      11.177  -2.809 -10.909  1.00  0.00           H  
ATOM   1486  HA3 GLY A  90      10.962  -2.901  -9.158  1.00  0.00           H  
ATOM   1487  C   GLY A  90      12.870  -3.565  -9.840  1.00  0.00           C  
ATOM   1488  O   GLY A  90      13.642  -2.807 -10.426  1.00  0.00           O  
ATOM   1489  N   LEU A  91      13.303  -4.578  -9.081  1.00  0.00           N  
ATOM   1490  H   LEU A  91      12.613  -5.176  -8.644  1.00  0.00           H  
ATOM   1491  CA  LEU A  91      14.728  -4.875  -8.890  1.00  0.00           C  
ATOM   1492  HA  LEU A  91      15.262  -3.939  -8.721  1.00  0.00           H  
ATOM   1493  CB  LEU A  91      14.896  -5.779  -7.657  1.00  0.00           C  
ATOM   1494  HB2 LEU A  91      14.219  -6.629  -7.756  1.00  0.00           H  
ATOM   1495  HB3 LEU A  91      15.916  -6.165  -7.636  1.00  0.00           H  
ATOM   1496  CG  LEU A  91      14.625  -5.057  -6.326  1.00  0.00           C  
ATOM   1497  HG  LEU A  91      13.684  -4.507  -6.384  1.00  0.00           H  
ATOM   1498  CD1 LEU A  91      14.505  -6.090  -5.212  1.00  0.00           C  
ATOM   1499 HD11 LEU A  91      13.703  -6.786  -5.446  1.00  0.00           H  
ATOM   1500 HD12 LEU A  91      14.268  -5.585  -4.277  1.00  0.00           H  
ATOM   1501 HD13 LEU A  91      15.440  -6.639  -5.100  1.00  0.00           H  
ATOM   1502  CD2 LEU A  91      15.756  -4.093  -5.954  1.00  0.00           C  
ATOM   1503 HD21 LEU A  91      15.523  -3.601  -5.009  1.00  0.00           H  
ATOM   1504 HD22 LEU A  91      16.697  -4.635  -5.858  1.00  0.00           H  
ATOM   1505 HD23 LEU A  91      15.860  -3.320  -6.713  1.00  0.00           H  
ATOM   1506  C   LEU A  91      15.360  -5.511 -10.135  1.00  0.00           C  
ATOM   1507  O   LEU A  91      16.505  -5.209 -10.475  1.00  0.00           O  
ATOM   1508  N   ALA A  92      14.622  -6.376 -10.831  1.00  0.00           N  
ATOM   1509  H   ALA A  92      13.700  -6.611 -10.475  1.00  0.00           H  
ATOM   1510  CA  ALA A  92      15.074  -7.020 -12.061  1.00  0.00           C  
ATOM   1511  HA  ALA A  92      16.077  -7.423 -11.907  1.00  0.00           H  
ATOM   1512  CB  ALA A  92      14.128  -8.190 -12.358  1.00  0.00           C  
ATOM   1513  HB1 ALA A  92      14.414  -8.652 -13.300  1.00  0.00           H  
ATOM   1514  HB2 ALA A  92      14.188  -8.930 -11.559  1.00  0.00           H  
ATOM   1515  HB3 ALA A  92      13.099  -7.836 -12.439  1.00  0.00           H  
ATOM   1516  C   ALA A  92      15.142  -6.044 -13.251  1.00  0.00           C  
ATOM   1517  O   ALA A  92      16.127  -6.029 -13.988  1.00  0.00           O  
ATOM   1518  N   GLY A  93      14.093  -5.245 -13.478  1.00  0.00           N  
ATOM   1519  H   GLY A  93      13.320  -5.239 -12.817  1.00  0.00           H  
ATOM   1520  CA  GLY A  93      13.908  -4.502 -14.731  1.00  0.00           C  
ATOM   1521  HA2 GLY A  93      13.016  -3.881 -14.635  1.00  0.00           H  
ATOM   1522  HA3 GLY A  93      14.766  -3.855 -14.902  1.00  0.00           H  
ATOM   1523  C   GLY A  93      13.728  -5.407 -15.962  1.00  0.00           C  
ATOM   1524  O   GLY A  93      14.013  -4.985 -17.079  1.00  0.00           O  
ATOM   1525  N   LEU A  94      13.301  -6.659 -15.760  1.00  0.00           N  
ATOM   1526  H   LEU A  94      13.050  -6.910 -14.814  1.00  0.00           H  
ATOM   1527  CA  LEU A  94      13.173  -7.709 -16.778  1.00  0.00           C  
ATOM   1528  HA  LEU A  94      13.117  -7.252 -17.766  1.00  0.00           H  
ATOM   1529  CB  LEU A  94      14.397  -8.647 -16.719  1.00  0.00           C  
ATOM   1530  HB2 LEU A  94      14.462  -9.039 -15.705  1.00  0.00           H  
ATOM   1531  HB3 LEU A  94      14.220  -9.492 -17.387  1.00  0.00           H  
ATOM   1532  CG  LEU A  94      15.765  -8.037 -17.066  1.00  0.00           C  
ATOM   1533  HG  LEU A  94      15.961  -7.172 -16.434  1.00  0.00           H  
ATOM   1534  CD1 LEU A  94      16.858  -9.077 -16.812  1.00  0.00           C  
ATOM   1535 HD11 LEU A  94      17.834  -8.651 -17.041  1.00  0.00           H  
ATOM   1536 HD12 LEU A  94      16.844  -9.375 -15.764  1.00  0.00           H  
ATOM   1537 HD13 LEU A  94      16.696  -9.954 -17.441  1.00  0.00           H  
ATOM   1538  CD2 LEU A  94      15.840  -7.612 -18.533  1.00  0.00           C  
ATOM   1539 HD21 LEU A  94      15.625  -8.457 -19.189  1.00  0.00           H  
ATOM   1540 HD22 LEU A  94      15.129  -6.810 -18.725  1.00  0.00           H  
ATOM   1541 HD23 LEU A  94      16.837  -7.233 -18.755  1.00  0.00           H  
ATOM   1542  C   LEU A  94      11.890  -8.523 -16.550  1.00  0.00           C  
ATOM   1543  O   LEU A  94      11.596  -8.910 -15.420  1.00  0.00           O  
ATOM   1544  N   ASN A  95      11.139  -8.813 -17.622  1.00  0.00           N  
ATOM   1545  H   ASN A  95      11.431  -8.460 -18.519  1.00  0.00           H  
ATOM   1546  CA  ASN A  95       9.890  -9.594 -17.537  1.00  0.00           C  
ATOM   1547  HA  ASN A  95       9.331  -9.274 -16.653  1.00  0.00           H  
ATOM   1548  CB  ASN A  95       9.023  -9.331 -18.783  1.00  0.00           C  
ATOM   1549  HB2 ASN A  95       9.636  -9.312 -19.683  1.00  0.00           H  
ATOM   1550  HB3 ASN A  95       8.301 -10.139 -18.894  1.00  0.00           H  
ATOM   1551  CG  ASN A  95       8.206  -8.061 -18.663  1.00  0.00           C  
ATOM   1552  OD1 ASN A  95       7.424  -7.898 -17.749  1.00  0.00           O  
ATOM   1553  ND2 ASN A  95       8.350  -7.130 -19.574  1.00  0.00           N  
ATOM   1554 HD21 ASN A  95       7.783  -6.307 -19.452  1.00  0.00           H  
ATOM   1555 HD22 ASN A  95       8.946  -7.263 -20.365  1.00  0.00           H  
ATOM   1556  C   ASN A  95      10.110 -11.108 -17.373  1.00  0.00           C  
ATOM   1557  O   ASN A  95       9.256 -11.793 -16.814  1.00  0.00           O  
ATOM   1558  N   SER A  96      11.212 -11.651 -17.889  1.00  0.00           N  
ATOM   1559  H   SER A  96      11.903 -11.037 -18.295  1.00  0.00           H  
ATOM   1560  CA  SER A  96      11.552 -13.079 -17.861  1.00  0.00           C  
ATOM   1561  HA  SER A  96      11.292 -13.500 -16.888  1.00  0.00           H  
ATOM   1562  CB  SER A  96      10.766 -13.830 -18.944  1.00  0.00           C  
ATOM   1563  HB2 SER A  96       9.702 -13.779 -18.713  1.00  0.00           H  
ATOM   1564  HB3 SER A  96      10.940 -13.356 -19.911  1.00  0.00           H  
ATOM   1565  OG  SER A  96      11.164 -15.186 -19.017  1.00  0.00           O  
ATOM   1566  HG  SER A  96      10.583 -15.647 -19.630  1.00  0.00           H  
ATOM   1567  C   SER A  96      13.054 -13.257 -18.081  1.00  0.00           C  
ATOM   1568  O   SER A  96      13.675 -12.453 -18.781  1.00  0.00           O  
ATOM   1569  N   CYS A  97      13.637 -14.303 -17.497  1.00  0.00           N  
ATOM   1570  H   CYS A  97      13.059 -14.939 -16.958  1.00  0.00           H  
ATOM   1571  CA  CYS A  97      15.032 -14.668 -17.712  1.00  0.00           C  
ATOM   1572  HA  CYS A  97      15.358 -14.222 -18.650  1.00  0.00           H  
ATOM   1573  CB  CYS A  97      15.884 -14.067 -16.590  1.00  0.00           C  
ATOM   1574  HB2 CYS A  97      15.729 -12.987 -16.556  1.00  0.00           H  
ATOM   1575  HB3 CYS A  97      15.584 -14.503 -15.635  1.00  0.00           H  
ATOM   1576  SG  CYS A  97      17.636 -14.417 -16.895  1.00  0.00           S  
ATOM   1577  HG  CYS A  97      17.841 -13.440 -17.789  1.00  0.00           H  
ATOM   1578  C   CYS A  97      15.167 -16.197 -17.800  1.00  0.00           C  
ATOM   1579  O   CYS A  97      14.652 -16.896 -16.920  1.00  0.00           O  
ATOM   1580  N   PRO A  98      15.834 -16.747 -18.836  1.00  0.00           N  
ATOM   1581  CD  PRO A  98      16.445 -16.062 -19.967  1.00  0.00           C  
ATOM   1582  HD2 PRO A  98      17.052 -15.216 -19.649  1.00  0.00           H  
ATOM   1583  HD3 PRO A  98      15.664 -15.724 -20.651  1.00  0.00           H  
ATOM   1584  CG  PRO A  98      17.329 -17.098 -20.659  1.00  0.00           C  
ATOM   1585  HG2 PRO A  98      18.323 -17.090 -20.209  1.00  0.00           H  
ATOM   1586  HG3 PRO A  98      17.390 -16.919 -21.734  1.00  0.00           H  
ATOM   1587  CB  PRO A  98      16.634 -18.421 -20.347  1.00  0.00           C  
ATOM   1588  HB2 PRO A  98      17.334 -19.257 -20.340  1.00  0.00           H  
ATOM   1589  HB3 PRO A  98      15.845 -18.597 -21.081  1.00  0.00           H  
ATOM   1590  CA  PRO A  98      15.996 -18.187 -18.973  1.00  0.00           C  
ATOM   1591  HA  PRO A  98      15.008 -18.653 -18.975  1.00  0.00           H  
ATOM   1592  C   PRO A  98      16.811 -18.768 -17.810  1.00  0.00           C  
ATOM   1593  O   PRO A  98      17.978 -18.433 -17.577  1.00  0.00           O  
ATOM   1594  N   VAL A  99      16.154 -19.663 -17.076  1.00  0.00           N  
ATOM   1595  H   VAL A  99      15.193 -19.841 -17.324  1.00  0.00           H  
ATOM   1596  CA  VAL A  99      16.747 -20.536 -16.060  1.00  0.00           C  
ATOM   1597  HA  VAL A  99      17.343 -19.936 -15.375  1.00  0.00           H  
ATOM   1598  CB  VAL A  99      15.638 -21.245 -15.255  1.00  0.00           C  
ATOM   1599  HB  VAL A  99      15.010 -21.813 -15.941  1.00  0.00           H  
ATOM   1600  CG1 VAL A  99      16.196 -22.208 -14.201  1.00  0.00           C  
ATOM   1601 HG11 VAL A  99      16.669 -23.064 -14.682  1.00  0.00           H  
ATOM   1602 HG12 VAL A  99      16.925 -21.698 -13.572  1.00  0.00           H  
ATOM   1603 HG13 VAL A  99      15.385 -22.585 -13.577  1.00  0.00           H  
ATOM   1604  CG2 VAL A  99      14.757 -20.215 -14.536  1.00  0.00           C  
ATOM   1605 HG21 VAL A  99      13.950 -20.734 -14.021  1.00  0.00           H  
ATOM   1606 HG22 VAL A  99      15.345 -19.654 -13.811  1.00  0.00           H  
ATOM   1607 HG23 VAL A  99      14.302 -19.523 -15.245  1.00  0.00           H  
ATOM   1608  C   VAL A  99      17.661 -21.548 -16.749  1.00  0.00           C  
ATOM   1609  O   VAL A  99      17.330 -22.047 -17.823  1.00  0.00           O  
ATOM   1610  N   LYS A 100      18.803 -21.854 -16.128  1.00  0.00           N  
ATOM   1611  H   LYS A 100      18.979 -21.443 -15.221  1.00  0.00           H  
ATOM   1612  CA  LYS A 100      19.800 -22.827 -16.589  1.00  0.00           C  
ATOM   1613  HA  LYS A 100      19.293 -23.663 -17.076  1.00  0.00           H  
ATOM   1614  CB  LYS A 100      20.782 -22.182 -17.586  1.00  0.00           C  
ATOM   1615  HB2 LYS A 100      21.144 -21.228 -17.198  1.00  0.00           H  
ATOM   1616  HB3 LYS A 100      21.639 -22.841 -17.694  1.00  0.00           H  
ATOM   1617  CG  LYS A 100      20.162 -21.984 -18.975  1.00  0.00           C  
ATOM   1618  HG2 LYS A 100      19.477 -22.807 -19.183  1.00  0.00           H  
ATOM   1619  HG3 LYS A 100      19.607 -21.045 -18.998  1.00  0.00           H  
ATOM   1620  CD  LYS A 100      21.232 -21.987 -20.071  1.00  0.00           C  
ATOM   1621  HD2 LYS A 100      21.926 -21.159 -19.916  1.00  0.00           H  
ATOM   1622  HD3 LYS A 100      21.777 -22.933 -20.019  1.00  0.00           H  
ATOM   1623  CE  LYS A 100      20.544 -21.860 -21.433  1.00  0.00           C  
ATOM   1624  HE2 LYS A 100      19.658 -22.505 -21.434  1.00  0.00           H  
ATOM   1625  HE3 LYS A 100      20.203 -20.827 -21.561  1.00  0.00           H  
ATOM   1626  NZ  LYS A 100      21.454 -22.259 -22.534  1.00  0.00           N  
ATOM   1627  HZ1 LYS A 100      20.986 -22.175 -23.427  1.00  0.00           H  
ATOM   1628  HZ2 LYS A 100      22.282 -21.678 -22.540  1.00  0.00           H  
ATOM   1629  HZ3 LYS A 100      21.736 -23.224 -22.410  1.00  0.00           H  
ATOM   1630  C   LYS A 100      20.558 -23.411 -15.401  1.00  0.00           C  
ATOM   1631  O   LYS A 100      20.621 -22.777 -14.352  1.00  0.00           O  
ATOM   1632  N   GLU A 101      21.132 -24.595 -15.607  1.00  0.00           N  
ATOM   1633  H   GLU A 101      21.163 -24.925 -16.569  1.00  0.00           H  
ATOM   1634  CA  GLU A 101      22.039 -25.316 -14.702  1.00  0.00           C  
ATOM   1635  HA  GLU A 101      22.112 -26.329 -15.097  1.00  0.00           H  
ATOM   1636  CB  GLU A 101      23.470 -24.737 -14.759  1.00  0.00           C  
ATOM   1637  HB2 GLU A 101      23.594 -24.062 -13.913  1.00  0.00           H  
ATOM   1638  HB3 GLU A 101      24.172 -25.560 -14.606  1.00  0.00           H  
ATOM   1639  CG  GLU A 101      23.931 -23.930 -15.991  1.00  0.00           C  
ATOM   1640  HG2 GLU A 101      23.408 -22.973 -15.993  1.00  0.00           H  
ATOM   1641  HG3 GLU A 101      24.980 -23.708 -15.815  1.00  0.00           H  
ATOM   1642  CD  GLU A 101      23.803 -24.550 -17.397  1.00  0.00           C  
ATOM   1643  OE1 GLU A 101      22.737 -25.088 -17.765  1.00  0.00           O  
ATOM   1644  OE2 GLU A 101      24.776 -24.378 -18.171  1.00  0.00           O  
ATOM   1645  C   GLU A 101      21.513 -25.482 -13.259  1.00  0.00           C  
ATOM   1646  O   GLU A 101      22.296 -25.573 -12.315  1.00  0.00           O  
ATOM   1647  N   ALA A 102      20.187 -25.443 -13.096  1.00  0.00           N  
ATOM   1648  H   ALA A 102      19.619 -25.423 -13.925  1.00  0.00           H  
ATOM   1649  CA  ALA A 102      19.496 -25.232 -11.827  1.00  0.00           C  
ATOM   1650  HA  ALA A 102      20.113 -24.586 -11.203  1.00  0.00           H  
ATOM   1651  CB  ALA A 102      18.187 -24.486 -12.113  1.00  0.00           C  
ATOM   1652  HB1 ALA A 102      17.546 -25.093 -12.753  1.00  0.00           H  
ATOM   1653  HB2 ALA A 102      17.665 -24.289 -11.177  1.00  0.00           H  
ATOM   1654  HB3 ALA A 102      18.406 -23.538 -12.602  1.00  0.00           H  
ATOM   1655  C   ALA A 102      19.255 -26.521 -11.027  1.00  0.00           C  
ATOM   1656  O   ALA A 102      19.163 -27.617 -11.579  1.00  0.00           O  
ATOM   1657  N   ASN A 103      19.119 -26.356  -9.712  1.00  0.00           N  
ATOM   1658  H   ASN A 103      19.102 -25.406  -9.356  1.00  0.00           H  
ATOM   1659  CA  ASN A 103      18.898 -27.435  -8.749  1.00  0.00           C  
ATOM   1660  HA  ASN A 103      19.180 -28.385  -9.213  1.00  0.00           H  
ATOM   1661  CB  ASN A 103      19.836 -27.165  -7.554  1.00  0.00           C  
ATOM   1662  HB2 ASN A 103      20.542 -26.381  -7.811  1.00  0.00           H  
ATOM   1663  HB3 ASN A 103      19.280 -26.835  -6.681  1.00  0.00           H  
ATOM   1664  CG  ASN A 103      20.622 -28.394  -7.159  1.00  0.00           C  
ATOM   1665  OD1 ASN A 103      20.048 -29.421  -6.836  1.00  0.00           O  
ATOM   1666  ND2 ASN A 103      21.934 -28.321  -7.180  1.00  0.00           N  
ATOM   1667 HD21 ASN A 103      22.440 -29.155  -6.949  1.00  0.00           H  
ATOM   1668 HD22 ASN A 103      22.387 -27.456  -7.457  1.00  0.00           H  
ATOM   1669  C   ASN A 103      17.406 -27.546  -8.366  1.00  0.00           C  
ATOM   1670  O   ASN A 103      16.533 -27.042  -9.074  1.00  0.00           O  
ATOM   1671  N   GLN A 104      17.094 -28.186  -7.234  1.00  0.00           N  
ATOM   1672  H   GLN A 104      17.841 -28.600  -6.689  1.00  0.00           H  
ATOM   1673  CA  GLN A 104      15.736 -28.243  -6.667  1.00  0.00           C  
ATOM   1674  HA  GLN A 104      15.124 -27.468  -7.130  1.00  0.00           H  
ATOM   1675  CB  GLN A 104      15.069 -29.594  -6.980  1.00  0.00           C  
ATOM   1676  HB2 GLN A 104      15.578 -30.388  -6.429  1.00  0.00           H  
ATOM   1677  HB3 GLN A 104      14.035 -29.547  -6.636  1.00  0.00           H  
ATOM   1678  CG  GLN A 104      15.074 -29.951  -8.476  1.00  0.00           C  
ATOM   1679  HG2 GLN A 104      14.650 -29.125  -9.051  1.00  0.00           H  
ATOM   1680  HG3 GLN A 104      16.105 -30.105  -8.804  1.00  0.00           H  
ATOM   1681  CD  GLN A 104      14.281 -31.209  -8.790  1.00  0.00           C  
ATOM   1682  OE1 GLN A 104      13.399 -31.639  -8.071  1.00  0.00           O  
ATOM   1683  NE2 GLN A 104      14.567 -31.859  -9.895  1.00  0.00           N  
ATOM   1684 HE21 GLN A 104      14.022 -32.682 -10.070  1.00  0.00           H  
ATOM   1685 HE22 GLN A 104      15.298 -31.541 -10.504  1.00  0.00           H  
ATOM   1686  C   GLN A 104      15.720 -27.975  -5.153  1.00  0.00           C  
ATOM   1687  O   GLN A 104      16.667 -28.308  -4.447  1.00  0.00           O  
ATOM   1688  N   SER A 105      14.626 -27.398  -4.650  1.00  0.00           N  
ATOM   1689  H   SER A 105      13.892 -27.122  -5.299  1.00  0.00           H  
ATOM   1690  CA  SER A 105      14.410 -27.065  -3.229  1.00  0.00           C  
ATOM   1691  HA  SER A 105      14.968 -27.759  -2.599  1.00  0.00           H  
ATOM   1692  CB  SER A 105      14.940 -25.644  -2.984  1.00  0.00           C  
ATOM   1693  HB2 SER A 105      16.017 -25.649  -3.154  1.00  0.00           H  
ATOM   1694  HB3 SER A 105      14.477 -24.958  -3.696  1.00  0.00           H  
ATOM   1695  OG  SER A 105      14.686 -25.178  -1.668  1.00  0.00           O  
ATOM   1696  HG  SER A 105      13.755 -24.881  -1.614  1.00  0.00           H  
ATOM   1697  C   SER A 105      12.924 -27.169  -2.860  1.00  0.00           C  
ATOM   1698  O   SER A 105      12.077 -27.169  -3.751  1.00  0.00           O  
ATOM   1699  N   THR A 106      12.569 -27.183  -1.569  1.00  0.00           N  
ATOM   1700  H   THR A 106      13.292 -27.167  -0.863  1.00  0.00           H  
ATOM   1701  CA  THR A 106      11.218 -26.761  -1.142  1.00  0.00           C  
ATOM   1702  HA  THR A 106      10.465 -27.309  -1.714  1.00  0.00           H  
ATOM   1703  CB  THR A 106      10.955 -27.040   0.352  1.00  0.00           C  
ATOM   1704  HB  THR A 106       9.912 -26.809   0.568  1.00  0.00           H  
ATOM   1705  CG2 THR A 106      11.229 -28.487   0.761  1.00  0.00           C  
ATOM   1706 HG21 THR A 106      10.861 -28.654   1.775  1.00  0.00           H  
ATOM   1707 HG22 THR A 106      10.704 -29.168   0.091  1.00  0.00           H  
ATOM   1708 HG23 THR A 106      12.298 -28.698   0.725  1.00  0.00           H  
ATOM   1709  OG1 THR A 106      11.764 -26.237   1.182  1.00  0.00           O  
ATOM   1710  HG1 THR A 106      11.425 -26.406   2.072  1.00  0.00           H  
ATOM   1711  C   THR A 106      11.028 -25.263  -1.413  1.00  0.00           C  
ATOM   1712  O   THR A 106      12.010 -24.505  -1.481  1.00  0.00           O  
ATOM   1713  N   LEU A 107       9.776 -24.816  -1.542  1.00  0.00           N  
ATOM   1714  H   LEU A 107       9.013 -25.483  -1.569  1.00  0.00           H  
ATOM   1715  CA  LEU A 107       9.456 -23.391  -1.629  1.00  0.00           C  
ATOM   1716  HA  LEU A 107       9.984 -22.980  -2.491  1.00  0.00           H  
ATOM   1717  CB  LEU A 107       7.940 -23.220  -1.862  1.00  0.00           C  
ATOM   1718  HB2 LEU A 107       7.644 -23.776  -2.753  1.00  0.00           H  
ATOM   1719  HB3 LEU A 107       7.412 -23.658  -1.019  1.00  0.00           H  
ATOM   1720  CG  LEU A 107       7.493 -21.752  -2.012  1.00  0.00           C  
ATOM   1721  HG  LEU A 107       7.977 -21.143  -1.252  1.00  0.00           H  
ATOM   1722  CD1 LEU A 107       7.848 -21.187  -3.389  1.00  0.00           C  
ATOM   1723 HD11 LEU A 107       7.368 -21.780  -4.169  1.00  0.00           H  
ATOM   1724 HD12 LEU A 107       7.514 -20.153  -3.457  1.00  0.00           H  
ATOM   1725 HD13 LEU A 107       8.928 -21.212  -3.528  1.00  0.00           H  
ATOM   1726  CD2 LEU A 107       5.986 -21.623  -1.797  1.00  0.00           C  
ATOM   1727 HD21 LEU A 107       5.463 -22.344  -2.419  1.00  0.00           H  
ATOM   1728 HD22 LEU A 107       5.747 -21.825  -0.756  1.00  0.00           H  
ATOM   1729 HD23 LEU A 107       5.654 -20.615  -2.039  1.00  0.00           H  
ATOM   1730  C   LEU A 107       9.955 -22.630  -0.388  1.00  0.00           C  
ATOM   1731  O   LEU A 107      10.578 -21.588  -0.543  1.00  0.00           O  
ATOM   1732  N   GLU A 108       9.762 -23.144   0.831  1.00  0.00           N  
ATOM   1733  H   GLU A 108       9.199 -23.988   0.917  1.00  0.00           H  
ATOM   1734  CA  GLU A 108      10.179 -22.451   2.066  1.00  0.00           C  
ATOM   1735  HA  GLU A 108       9.692 -21.475   2.084  1.00  0.00           H  
ATOM   1736  CB  GLU A 108       9.715 -23.237   3.304  1.00  0.00           C  
ATOM   1737  HB2 GLU A 108       8.663 -23.462   3.182  1.00  0.00           H  
ATOM   1738  HB3 GLU A 108      10.250 -24.186   3.361  1.00  0.00           H  
ATOM   1739  CG  GLU A 108       9.937 -22.448   4.610  1.00  0.00           C  
ATOM   1740  HG2 GLU A 108      10.960 -22.616   4.952  1.00  0.00           H  
ATOM   1741  HG3 GLU A 108       9.834 -21.383   4.398  1.00  0.00           H  
ATOM   1742  CD  GLU A 108       8.923 -22.796   5.716  1.00  0.00           C  
ATOM   1743  OE1 GLU A 108       9.367 -23.011   6.868  1.00  0.00           O  
ATOM   1744  OE2 GLU A 108       7.702 -22.793   5.415  1.00  0.00           O  
ATOM   1745  C   GLU A 108      11.692 -22.198   2.138  1.00  0.00           C  
ATOM   1746  O   GLU A 108      12.134 -21.063   2.323  1.00  0.00           O  
ATOM   1747  N   ASN A 109      12.503 -23.236   1.912  1.00  0.00           N  
ATOM   1748  H   ASN A 109      12.085 -24.139   1.721  1.00  0.00           H  
ATOM   1749  CA  ASN A 109      13.961 -23.113   1.932  1.00  0.00           C  
ATOM   1750  HA  ASN A 109      14.253 -22.650   2.877  1.00  0.00           H  
ATOM   1751  CB  ASN A 109      14.548 -24.527   1.870  1.00  0.00           C  
ATOM   1752  HB2 ASN A 109      14.142 -25.125   2.686  1.00  0.00           H  
ATOM   1753  HB3 ASN A 109      14.272 -25.007   0.933  1.00  0.00           H  
ATOM   1754  CG  ASN A 109      16.057 -24.505   1.968  1.00  0.00           C  
ATOM   1755  OD1 ASN A 109      16.767 -24.227   1.016  1.00  0.00           O  
ATOM   1756  ND2 ASN A 109      16.602 -24.782   3.126  1.00  0.00           N  
ATOM   1757 HD21 ASN A 109      17.603 -24.809   3.163  1.00  0.00           H  
ATOM   1758 HD22 ASN A 109      16.018 -24.965   3.924  1.00  0.00           H  
ATOM   1759  C   ASN A 109      14.493 -22.200   0.805  1.00  0.00           C  
ATOM   1760  O   ASN A 109      15.520 -21.534   0.970  1.00  0.00           O  
ATOM   1761  N   PHE A 110      13.778 -22.132  -0.320  1.00  0.00           N  
ATOM   1762  H   PHE A 110      12.953 -22.718  -0.392  1.00  0.00           H  
ATOM   1763  CA  PHE A 110      14.048 -21.188  -1.404  1.00  0.00           C  
ATOM   1764  HA  PHE A 110      15.117 -21.200  -1.622  1.00  0.00           H  
ATOM   1765  CB  PHE A 110      13.299 -21.682  -2.650  1.00  0.00           C  
ATOM   1766  HB2 PHE A 110      13.601 -22.711  -2.847  1.00  0.00           H  
ATOM   1767  HB3 PHE A 110      12.229 -21.699  -2.451  1.00  0.00           H  
ATOM   1768  CG  PHE A 110      13.539 -20.880  -3.909  1.00  0.00           C  
ATOM   1769  CD1 PHE A 110      14.635 -21.187  -4.734  1.00  0.00           C  
ATOM   1770  HD1 PHE A 110      15.314 -21.985  -4.469  1.00  0.00           H  
ATOM   1771  CE1 PHE A 110      14.853 -20.453  -5.913  1.00  0.00           C  
ATOM   1772  HE1 PHE A 110      15.710 -20.676  -6.528  1.00  0.00           H  
ATOM   1773  CZ  PHE A 110      13.973 -19.420  -6.277  1.00  0.00           C  
ATOM   1774  HZ  PHE A 110      14.142 -18.860  -7.185  1.00  0.00           H  
ATOM   1775  CE2 PHE A 110      12.871 -19.120  -5.458  1.00  0.00           C  
ATOM   1776  HE2 PHE A 110      12.189 -18.335  -5.748  1.00  0.00           H  
ATOM   1777  CD2 PHE A 110      12.653 -19.848  -4.275  1.00  0.00           C  
ATOM   1778  HD2 PHE A 110      11.800 -19.620  -3.651  1.00  0.00           H  
ATOM   1779  C   PHE A 110      13.671 -19.741  -1.021  1.00  0.00           C  
ATOM   1780  O   PHE A 110      14.436 -18.815  -1.303  1.00  0.00           O  
ATOM   1781  N   LEU A 111      12.534 -19.529  -0.344  1.00  0.00           N  
ATOM   1782  H   LEU A 111      11.940 -20.331  -0.139  1.00  0.00           H  
ATOM   1783  CA  LEU A 111      12.083 -18.205   0.096  1.00  0.00           C  
ATOM   1784  HA  LEU A 111      12.225 -17.509  -0.727  1.00  0.00           H  
ATOM   1785  CB  LEU A 111      10.583 -18.234   0.436  1.00  0.00           C  
ATOM   1786  HB2 LEU A 111      10.417 -19.018   1.177  1.00  0.00           H  
ATOM   1787  HB3 LEU A 111      10.316 -17.285   0.900  1.00  0.00           H  
ATOM   1788  CG  LEU A 111       9.635 -18.470  -0.758  1.00  0.00           C  
ATOM   1789  HG  LEU A 111       9.873 -19.405  -1.252  1.00  0.00           H  
ATOM   1790  CD1 LEU A 111       8.201 -18.539  -0.226  1.00  0.00           C  
ATOM   1791 HD11 LEU A 111       7.505 -18.702  -1.047  1.00  0.00           H  
ATOM   1792 HD12 LEU A 111       8.119 -19.373   0.472  1.00  0.00           H  
ATOM   1793 HD13 LEU A 111       7.943 -17.616   0.292  1.00  0.00           H  
ATOM   1794  CD2 LEU A 111       9.679 -17.379  -1.828  1.00  0.00           C  
ATOM   1795 HD21 LEU A 111       9.381 -16.425  -1.403  1.00  0.00           H  
ATOM   1796 HD22 LEU A 111      10.677 -17.311  -2.253  1.00  0.00           H  
ATOM   1797 HD23 LEU A 111       8.988 -17.636  -2.631  1.00  0.00           H  
ATOM   1798  C   LEU A 111      12.897 -17.643   1.274  1.00  0.00           C  
ATOM   1799  O   LEU A 111      13.161 -16.442   1.289  1.00  0.00           O  
ATOM   1800  N   GLU A 112      13.364 -18.454   2.230  1.00  0.00           N  
ATOM   1801  H   GLU A 112      13.061 -19.427   2.246  1.00  0.00           H  
ATOM   1802  CA  GLU A 112      14.273 -17.965   3.281  1.00  0.00           C  
ATOM   1803  HA  GLU A 112      13.847 -17.044   3.678  1.00  0.00           H  
ATOM   1804  CB  GLU A 112      14.377 -18.959   4.450  1.00  0.00           C  
ATOM   1805  HB2 GLU A 112      13.371 -19.227   4.779  1.00  0.00           H  
ATOM   1806  HB3 GLU A 112      14.870 -19.866   4.095  1.00  0.00           H  
ATOM   1807  CG  GLU A 112      15.167 -18.402   5.658  1.00  0.00           C  
ATOM   1808  HG2 GLU A 112      15.186 -19.173   6.433  1.00  0.00           H  
ATOM   1809  HG3 GLU A 112      16.202 -18.222   5.360  1.00  0.00           H  
ATOM   1810  CD  GLU A 112      14.554 -17.119   6.251  1.00  0.00           C  
ATOM   1811  OE1 GLU A 112      13.361 -17.147   6.622  1.00  0.00           O  
ATOM   1812  OE2 GLU A 112      15.235 -16.057   6.281  1.00  0.00           O  
ATOM   1813  C   GLU A 112      15.656 -17.603   2.714  1.00  0.00           C  
ATOM   1814  O   GLU A 112      16.252 -16.618   3.146  1.00  0.00           O  
ATOM   1815  N   ARG A 113      16.154 -18.309   1.686  1.00  0.00           N  
ATOM   1816  H   ARG A 113      15.652 -19.135   1.376  1.00  0.00           H  
ATOM   1817  CA  ARG A 113      17.369 -17.891   0.960  1.00  0.00           C  
ATOM   1818  HA  ARG A 113      18.132 -17.623   1.693  1.00  0.00           H  
ATOM   1819  CB  ARG A 113      17.912 -19.040   0.104  1.00  0.00           C  
ATOM   1820  HB2 ARG A 113      17.096 -19.543  -0.417  1.00  0.00           H  
ATOM   1821  HB3 ARG A 113      18.607 -18.637  -0.635  1.00  0.00           H  
ATOM   1822  CG  ARG A 113      18.676 -20.026   1.002  1.00  0.00           C  
ATOM   1823  HG2 ARG A 113      19.480 -19.490   1.508  1.00  0.00           H  
ATOM   1824  HG3 ARG A 113      18.009 -20.442   1.758  1.00  0.00           H  
ATOM   1825  CD  ARG A 113      19.301 -21.159   0.188  1.00  0.00           C  
ATOM   1826  HD2 ARG A 113      19.880 -20.729  -0.630  1.00  0.00           H  
ATOM   1827  HD3 ARG A 113      19.986 -21.709   0.836  1.00  0.00           H  
ATOM   1828  NE  ARG A 113      18.279 -22.091  -0.308  1.00  0.00           N  
ATOM   1829  HE  ARG A 113      17.580 -22.424   0.350  1.00  0.00           H  
ATOM   1830  CZ  ARG A 113      18.177 -22.625  -1.506  1.00  0.00           C  
ATOM   1831  NH1 ARG A 113      18.916 -22.276  -2.517  1.00  0.00           N  
ATOM   1832 HH11 ARG A 113      19.624 -21.579  -2.421  1.00  0.00           H  
ATOM   1833 HH12 ARG A 113      18.784 -22.794  -3.395  1.00  0.00           H  
ATOM   1834  NH2 ARG A 113      17.323 -23.573  -1.712  1.00  0.00           N  
ATOM   1835 HH21 ARG A 113      16.790 -23.980  -0.944  1.00  0.00           H  
ATOM   1836 HH22 ARG A 113      17.378 -24.033  -2.617  1.00  0.00           H  
ATOM   1837  C   ARG A 113      17.159 -16.621   0.137  1.00  0.00           C  
ATOM   1838  O   ARG A 113      17.986 -15.722   0.228  1.00  0.00           O  
ATOM   1839  N   LEU A 114      16.031 -16.476  -0.562  1.00  0.00           N  
ATOM   1840  H   LEU A 114      15.429 -17.287  -0.663  1.00  0.00           H  
ATOM   1841  CA  LEU A 114      15.639 -15.217  -1.222  1.00  0.00           C  
ATOM   1842  HA  LEU A 114      16.412 -14.955  -1.947  1.00  0.00           H  
ATOM   1843  CB  LEU A 114      14.320 -15.458  -1.980  1.00  0.00           C  
ATOM   1844  HB2 LEU A 114      14.491 -16.215  -2.746  1.00  0.00           H  
ATOM   1845  HB3 LEU A 114      13.607 -15.871  -1.272  1.00  0.00           H  
ATOM   1846  CG  LEU A 114      13.657 -14.224  -2.623  1.00  0.00           C  
ATOM   1847  HG  LEU A 114      13.397 -13.509  -1.842  1.00  0.00           H  
ATOM   1848  CD1 LEU A 114      14.516 -13.508  -3.670  1.00  0.00           C  
ATOM   1849 HD11 LEU A 114      15.430 -13.137  -3.209  1.00  0.00           H  
ATOM   1850 HD12 LEU A 114      14.768 -14.192  -4.479  1.00  0.00           H  
ATOM   1851 HD13 LEU A 114      13.965 -12.660  -4.075  1.00  0.00           H  
ATOM   1852  CD2 LEU A 114      12.370 -14.672  -3.312  1.00  0.00           C  
ATOM   1853 HD21 LEU A 114      12.599 -15.348  -4.137  1.00  0.00           H  
ATOM   1854 HD22 LEU A 114      11.732 -15.189  -2.597  1.00  0.00           H  
ATOM   1855 HD23 LEU A 114      11.834 -13.806  -3.695  1.00  0.00           H  
ATOM   1856  C   LEU A 114      15.529 -14.045  -0.225  1.00  0.00           C  
ATOM   1857  O   LEU A 114      16.019 -12.953  -0.503  1.00  0.00           O  
ATOM   1858  N   LYS A 115      14.936 -14.269   0.956  1.00  0.00           N  
ATOM   1859  H   LYS A 115      14.455 -15.157   1.070  1.00  0.00           H  
ATOM   1860  CA  LYS A 115      14.851 -13.298   2.063  1.00  0.00           C  
ATOM   1861  HA  LYS A 115      14.456 -12.361   1.669  1.00  0.00           H  
ATOM   1862  CB  LYS A 115      13.880 -13.846   3.124  1.00  0.00           C  
ATOM   1863  HB2 LYS A 115      12.976 -14.205   2.633  1.00  0.00           H  
ATOM   1864  HB3 LYS A 115      14.350 -14.694   3.622  1.00  0.00           H  
ATOM   1865  CG  LYS A 115      13.469 -12.793   4.167  1.00  0.00           C  
ATOM   1866  HG2 LYS A 115      14.327 -12.556   4.798  1.00  0.00           H  
ATOM   1867  HG3 LYS A 115      13.159 -11.884   3.650  1.00  0.00           H  
ATOM   1868  CD  LYS A 115      12.302 -13.259   5.056  1.00  0.00           C  
ATOM   1869  HD2 LYS A 115      12.080 -12.474   5.778  1.00  0.00           H  
ATOM   1870  HD3 LYS A 115      11.420 -13.425   4.446  1.00  0.00           H  
ATOM   1871  CE  LYS A 115      12.643 -14.550   5.797  1.00  0.00           C  
ATOM   1872  HE2 LYS A 115      13.119 -15.253   5.110  1.00  0.00           H  
ATOM   1873  HE3 LYS A 115      13.390 -14.346   6.569  1.00  0.00           H  
ATOM   1874  NZ  LYS A 115      11.479 -15.239   6.403  1.00  0.00           N  
ATOM   1875  HZ1 LYS A 115      11.861 -16.068   6.871  1.00  0.00           H  
ATOM   1876  HZ2 LYS A 115      10.985 -14.644   7.061  1.00  0.00           H  
ATOM   1877  HZ3 LYS A 115      10.839 -15.599   5.710  1.00  0.00           H  
ATOM   1878  C   LYS A 115      16.222 -12.985   2.671  1.00  0.00           C  
ATOM   1879  O   LYS A 115      16.510 -11.826   2.965  1.00  0.00           O  
ATOM   1880  N   THR A 116      17.091 -13.985   2.801  1.00  0.00           N  
ATOM   1881  H   THR A 116      16.757 -14.924   2.615  1.00  0.00           H  
ATOM   1882  CA  THR A 116      18.491 -13.815   3.217  1.00  0.00           C  
ATOM   1883  HA  THR A 116      18.512 -13.317   4.185  1.00  0.00           H  
ATOM   1884  CB  THR A 116      19.192 -15.175   3.384  1.00  0.00           C  
ATOM   1885  HB  THR A 116      19.109 -15.750   2.465  1.00  0.00           H  
ATOM   1886  CG2 THR A 116      20.673 -15.047   3.742  1.00  0.00           C  
ATOM   1887 HG21 THR A 116      21.086 -16.037   3.935  1.00  0.00           H  
ATOM   1888 HG22 THR A 116      21.227 -14.598   2.917  1.00  0.00           H  
ATOM   1889 HG23 THR A 116      20.787 -14.431   4.634  1.00  0.00           H  
ATOM   1890  OG1 THR A 116      18.593 -15.893   4.438  1.00  0.00           O  
ATOM   1891  HG1 THR A 116      17.706 -16.179   4.152  1.00  0.00           H  
ATOM   1892  C   THR A 116      19.242 -12.922   2.228  1.00  0.00           C  
ATOM   1893  O   THR A 116      19.835 -11.929   2.645  1.00  0.00           O  
ATOM   1894  N   ILE A 117      19.151 -13.213   0.923  1.00  0.00           N  
ATOM   1895  H   ILE A 117      18.651 -14.054   0.653  1.00  0.00           H  
ATOM   1896  CA  ILE A 117      19.752 -12.408  -0.154  1.00  0.00           C  
ATOM   1897  HA  ILE A 117      20.821 -12.311   0.045  1.00  0.00           H  
ATOM   1898  CB  ILE A 117      19.598 -13.124  -1.520  1.00  0.00           C  
ATOM   1899  HB  ILE A 117      18.547 -13.392  -1.647  1.00  0.00           H  
ATOM   1900  CG2 ILE A 117      20.004 -12.209  -2.693  1.00  0.00           C  
ATOM   1901 HG21 ILE A 117      21.034 -11.871  -2.565  1.00  0.00           H  
ATOM   1902 HG22 ILE A 117      19.925 -12.743  -3.640  1.00  0.00           H  
ATOM   1903 HG23 ILE A 117      19.350 -11.340  -2.752  1.00  0.00           H  
ATOM   1904  CG1 ILE A 117      20.452 -14.415  -1.553  1.00  0.00           C  
ATOM   1905 HG12 ILE A 117      21.502 -14.156  -1.700  1.00  0.00           H  
ATOM   1906 HG13 ILE A 117      20.380 -14.934  -0.599  1.00  0.00           H  
ATOM   1907  CD1 ILE A 117      20.021 -15.409  -2.640  1.00  0.00           C  
ATOM   1908 HD11 ILE A 117      20.179 -14.988  -3.632  1.00  0.00           H  
ATOM   1909 HD12 ILE A 117      20.615 -16.320  -2.551  1.00  0.00           H  
ATOM   1910 HD13 ILE A 117      18.968 -15.664  -2.515  1.00  0.00           H  
ATOM   1911  C   ILE A 117      19.176 -10.982  -0.172  1.00  0.00           C  
ATOM   1912  O   ILE A 117      19.940 -10.031  -0.319  1.00  0.00           O  
ATOM   1913  N   MET A 118      17.868 -10.797   0.064  1.00  0.00           N  
ATOM   1914  H   MET A 118      17.260 -11.607   0.112  1.00  0.00           H  
ATOM   1915  CA  MET A 118      17.291  -9.453   0.225  1.00  0.00           C  
ATOM   1916  HA  MET A 118      17.517  -8.863  -0.664  1.00  0.00           H  
ATOM   1917  CB  MET A 118      15.770  -9.488   0.430  1.00  0.00           C  
ATOM   1918  HB2 MET A 118      15.503 -10.305   1.099  1.00  0.00           H  
ATOM   1919  HB3 MET A 118      15.479  -8.555   0.913  1.00  0.00           H  
ATOM   1920  CG  MET A 118      14.920  -9.586  -0.832  1.00  0.00           C  
ATOM   1921  HG2 MET A 118      14.981 -10.593  -1.245  1.00  0.00           H  
ATOM   1922  HG3 MET A 118      13.899  -9.414  -0.507  1.00  0.00           H  
ATOM   1923  SD  MET A 118      15.262  -8.362  -2.126  1.00  0.00           S  
ATOM   1924  CE  MET A 118      15.824  -9.476  -3.435  1.00  0.00           C  
ATOM   1925  HE1 MET A 118      15.020 -10.163  -3.697  1.00  0.00           H  
ATOM   1926  HE2 MET A 118      16.100  -8.894  -4.314  1.00  0.00           H  
ATOM   1927  HE3 MET A 118      16.688 -10.043  -3.088  1.00  0.00           H  
ATOM   1928  C   MET A 118      17.887  -8.691   1.414  1.00  0.00           C  
ATOM   1929  O   MET A 118      18.145  -7.498   1.292  1.00  0.00           O  
ATOM   1930  N   ARG A 119      18.094  -9.333   2.571  1.00  0.00           N  
ATOM   1931  H   ARG A 119      17.837 -10.314   2.628  1.00  0.00           H  
ATOM   1932  CA  ARG A 119      18.651  -8.668   3.763  1.00  0.00           C  
ATOM   1933  HA  ARG A 119      18.142  -7.713   3.886  1.00  0.00           H  
ATOM   1934  CB  ARG A 119      18.352  -9.530   4.998  1.00  0.00           C  
ATOM   1935  HB2 ARG A 119      17.294  -9.798   4.986  1.00  0.00           H  
ATOM   1936  HB3 ARG A 119      18.940 -10.448   4.957  1.00  0.00           H  
ATOM   1937  CG  ARG A 119      18.639  -8.768   6.303  1.00  0.00           C  
ATOM   1938  HG2 ARG A 119      19.704  -8.543   6.375  1.00  0.00           H  
ATOM   1939  HG3 ARG A 119      18.088  -7.827   6.292  1.00  0.00           H  
ATOM   1940  CD  ARG A 119      18.206  -9.569   7.539  1.00  0.00           C  
ATOM   1941  HD2 ARG A 119      18.364  -8.950   8.424  1.00  0.00           H  
ATOM   1942  HD3 ARG A 119      17.138  -9.776   7.457  1.00  0.00           H  
ATOM   1943  NE  ARG A 119      18.987 -10.816   7.681  1.00  0.00           N  
ATOM   1944  HE  ARG A 119      19.983 -10.728   7.557  1.00  0.00           H  
ATOM   1945  CZ  ARG A 119      18.531 -12.042   7.878  1.00  0.00           C  
ATOM   1946  NH1 ARG A 119      17.271 -12.304   8.078  1.00  0.00           N  
ATOM   1947 HH11 ARG A 119      16.616 -11.547   8.114  1.00  0.00           H  
ATOM   1948 HH12 ARG A 119      16.955 -13.259   8.125  1.00  0.00           H  
ATOM   1949  NH2 ARG A 119      19.349 -13.054   7.870  1.00  0.00           N  
ATOM   1950 HH21 ARG A 119      20.327 -12.915   7.685  1.00  0.00           H  
ATOM   1951 HH22 ARG A 119      18.996 -13.991   7.976  1.00  0.00           H  
ATOM   1952  C   ARG A 119      20.143  -8.344   3.595  1.00  0.00           C  
ATOM   1953  O   ARG A 119      20.595  -7.276   4.010  1.00  0.00           O  
ATOM   1954  N   GLU A 120      20.873  -9.239   2.938  1.00  0.00           N  
ATOM   1955  H   GLU A 120      20.407 -10.098   2.667  1.00  0.00           H  
ATOM   1956  CA  GLU A 120      22.267  -9.073   2.500  1.00  0.00           C  
ATOM   1957  HA  GLU A 120      22.897  -8.802   3.351  1.00  0.00           H  
ATOM   1958  CB  GLU A 120      22.724 -10.452   1.975  1.00  0.00           C  
ATOM   1959  HB2 GLU A 120      22.692 -11.166   2.799  1.00  0.00           H  
ATOM   1960  HB3 GLU A 120      21.998 -10.788   1.237  1.00  0.00           H  
ATOM   1961  CG  GLU A 120      24.101 -10.553   1.306  1.00  0.00           C  
ATOM   1962  HG2 GLU A 120      24.181 -11.548   0.859  1.00  0.00           H  
ATOM   1963  HG3 GLU A 120      24.159  -9.828   0.492  1.00  0.00           H  
ATOM   1964  CD  GLU A 120      25.293 -10.349   2.245  1.00  0.00           C  
ATOM   1965  OE1 GLU A 120      25.172  -9.628   3.256  1.00  0.00           O  
ATOM   1966  OE2 GLU A 120      26.406 -10.765   1.854  1.00  0.00           O  
ATOM   1967  C   GLU A 120      22.406  -7.941   1.456  1.00  0.00           C  
ATOM   1968  O   GLU A 120      23.403  -7.221   1.444  1.00  0.00           O  
ATOM   1969  N   LYS A 121      21.380  -7.715   0.621  1.00  0.00           N  
ATOM   1970  H   LYS A 121      20.650  -8.420   0.575  1.00  0.00           H  
ATOM   1971  CA  LYS A 121      21.300  -6.554  -0.280  1.00  0.00           C  
ATOM   1972  HA  LYS A 121      22.297  -6.394  -0.690  1.00  0.00           H  
ATOM   1973  CB  LYS A 121      20.324  -6.874  -1.427  1.00  0.00           C  
ATOM   1974  HB2 LYS A 121      20.610  -7.827  -1.875  1.00  0.00           H  
ATOM   1975  HB3 LYS A 121      19.316  -6.989  -1.028  1.00  0.00           H  
ATOM   1976  CG  LYS A 121      20.285  -5.812  -2.539  1.00  0.00           C  
ATOM   1977  HG2 LYS A 121      19.583  -6.151  -3.301  1.00  0.00           H  
ATOM   1978  HG3 LYS A 121      19.922  -4.865  -2.138  1.00  0.00           H  
ATOM   1979  CD  LYS A 121      21.663  -5.604  -3.185  1.00  0.00           C  
ATOM   1980  HD2 LYS A 121      22.317  -5.067  -2.497  1.00  0.00           H  
ATOM   1981  HD3 LYS A 121      22.101  -6.579  -3.409  1.00  0.00           H  
ATOM   1982  CE  LYS A 121      21.536  -4.811  -4.486  1.00  0.00           C  
ATOM   1983  HE2 LYS A 121      20.821  -5.331  -5.130  1.00  0.00           H  
ATOM   1984  HE3 LYS A 121      21.152  -3.809  -4.282  1.00  0.00           H  
ATOM   1985  NZ  LYS A 121      22.835  -4.752  -5.187  1.00  0.00           N  
ATOM   1986  HZ1 LYS A 121      22.688  -4.717  -6.198  1.00  0.00           H  
ATOM   1987  HZ2 LYS A 121      23.466  -4.044  -4.859  1.00  0.00           H  
ATOM   1988  HZ3 LYS A 121      23.290  -5.671  -5.150  1.00  0.00           H  
ATOM   1989  C   LYS A 121      20.917  -5.261   0.451  1.00  0.00           C  
ATOM   1990  O   LYS A 121      21.563  -4.235   0.261  1.00  0.00           O  
ATOM   1991  N   TYR A 122      19.890  -5.319   1.297  1.00  0.00           N  
ATOM   1992  H   TYR A 122      19.401  -6.205   1.348  1.00  0.00           H  
ATOM   1993  CA  TYR A 122      19.331  -4.197   2.060  1.00  0.00           C  
ATOM   1994  HA  TYR A 122      19.000  -3.422   1.372  1.00  0.00           H  
ATOM   1995  CB  TYR A 122      18.111  -4.706   2.847  1.00  0.00           C  
ATOM   1996  HB2 TYR A 122      17.350  -5.040   2.142  1.00  0.00           H  
ATOM   1997  HB3 TYR A 122      18.410  -5.570   3.439  1.00  0.00           H  
ATOM   1998  CG  TYR A 122      17.488  -3.684   3.776  1.00  0.00           C  
ATOM   1999  CD1 TYR A 122      17.666  -3.776   5.170  1.00  0.00           C  
ATOM   2000  HD1 TYR A 122      18.228  -4.596   5.593  1.00  0.00           H  
ATOM   2001  CE1 TYR A 122      17.148  -2.772   6.016  1.00  0.00           C  
ATOM   2002  HE1 TYR A 122      17.302  -2.816   7.083  1.00  0.00           H  
ATOM   2003  CZ  TYR A 122      16.464  -1.673   5.461  1.00  0.00           C  
ATOM   2004  OH  TYR A 122      16.015  -0.671   6.263  1.00  0.00           O  
ATOM   2005  HH  TYR A 122      16.106   0.186   5.834  1.00  0.00           H  
ATOM   2006  CE2 TYR A 122      16.249  -1.606   4.069  1.00  0.00           C  
ATOM   2007  HE2 TYR A 122      15.715  -0.772   3.637  1.00  0.00           H  
ATOM   2008  CD2 TYR A 122      16.761  -2.609   3.232  1.00  0.00           C  
ATOM   2009  HD2 TYR A 122      16.640  -2.521   2.161  1.00  0.00           H  
ATOM   2010  C   TYR A 122      20.362  -3.546   2.988  1.00  0.00           C  
ATOM   2011  O   TYR A 122      20.563  -2.336   2.938  1.00  0.00           O  
ATOM   2012  N   SER A 123      21.081  -4.361   3.765  1.00  0.00           N  
ATOM   2013  H   SER A 123      20.898  -5.355   3.715  1.00  0.00           H  
ATOM   2014  CA  SER A 123      22.166  -3.914   4.653  1.00  0.00           C  
ATOM   2015  HA  SER A 123      21.777  -3.131   5.305  1.00  0.00           H  
ATOM   2016  CB  SER A 123      22.621  -5.079   5.537  1.00  0.00           C  
ATOM   2017  HB2 SER A 123      23.474  -4.761   6.139  1.00  0.00           H  
ATOM   2018  HB3 SER A 123      21.812  -5.360   6.210  1.00  0.00           H  
ATOM   2019  OG  SER A 123      22.991  -6.205   4.767  1.00  0.00           O  
ATOM   2020  HG  SER A 123      22.190  -6.684   4.498  1.00  0.00           H  
ATOM   2021  C   SER A 123      23.368  -3.304   3.914  1.00  0.00           C  
ATOM   2022  O   SER A 123      24.191  -2.647   4.546  1.00  0.00           O  
ATOM   2023  N   LYS A 124      23.449  -3.464   2.585  1.00  0.00           N  
ATOM   2024  H   LYS A 124      22.754  -4.054   2.150  1.00  0.00           H  
ATOM   2025  CA  LYS A 124      24.462  -2.863   1.698  1.00  0.00           C  
ATOM   2026  HA  LYS A 124      25.209  -2.354   2.309  1.00  0.00           H  
ATOM   2027  CB  LYS A 124      25.169  -3.984   0.914  1.00  0.00           C  
ATOM   2028  HB2 LYS A 124      24.430  -4.505   0.301  1.00  0.00           H  
ATOM   2029  HB3 LYS A 124      25.919  -3.546   0.255  1.00  0.00           H  
ATOM   2030  CG  LYS A 124      25.867  -4.998   1.836  1.00  0.00           C  
ATOM   2031  HG2 LYS A 124      26.645  -4.495   2.413  1.00  0.00           H  
ATOM   2032  HG3 LYS A 124      25.142  -5.424   2.529  1.00  0.00           H  
ATOM   2033  CD  LYS A 124      26.491  -6.138   1.025  1.00  0.00           C  
ATOM   2034  HD2 LYS A 124      25.750  -6.525   0.322  1.00  0.00           H  
ATOM   2035  HD3 LYS A 124      27.358  -5.770   0.475  1.00  0.00           H  
ATOM   2036  CE  LYS A 124      26.895  -7.257   1.986  1.00  0.00           C  
ATOM   2037  HE2 LYS A 124      27.627  -6.883   2.706  1.00  0.00           H  
ATOM   2038  HE3 LYS A 124      26.002  -7.564   2.544  1.00  0.00           H  
ATOM   2039  NZ  LYS A 124      27.428  -8.427   1.256  1.00  0.00           N  
ATOM   2040  HZ1 LYS A 124      27.401  -9.256   1.864  1.00  0.00           H  
ATOM   2041  HZ2 LYS A 124      26.782  -8.710   0.533  1.00  0.00           H  
ATOM   2042  HZ3 LYS A 124      28.356  -8.292   0.892  1.00  0.00           H  
ATOM   2043  C   LYS A 124      23.890  -1.787   0.757  1.00  0.00           C  
ATOM   2044  O   LYS A 124      24.595  -1.327  -0.139  1.00  0.00           O  
ATOM   2045  N   CYS A 125      22.627  -1.390   0.925  1.00  0.00           N  
ATOM   2046  H   CYS A 125      22.099  -1.785   1.695  1.00  0.00           H  
ATOM   2047  CA  CYS A 125      21.957  -0.396   0.087  1.00  0.00           C  
ATOM   2048  HA  CYS A 125      22.555  -0.210  -0.807  1.00  0.00           H  
ATOM   2049  CB  CYS A 125      20.623  -1.001  -0.375  1.00  0.00           C  
ATOM   2050  HB2 CYS A 125      20.823  -1.892  -0.971  1.00  0.00           H  
ATOM   2051  HB3 CYS A 125      20.045  -1.305   0.499  1.00  0.00           H  
ATOM   2052  SG  CYS A 125      19.652   0.184  -1.353  1.00  0.00           S  
ATOM   2053  HG  CYS A 125      20.514   0.334  -2.366  1.00  0.00           H  
ATOM   2054  C   CYS A 125      21.819   0.947   0.825  1.00  0.00           C  
ATOM   2055  O   CYS A 125      21.153   1.025   1.857  1.00  0.00           O  
ATOM   2056  N   SER A 126      22.451   1.994   0.281  1.00  0.00           N  
ATOM   2057  H   SER A 126      22.994   1.851  -0.555  1.00  0.00           H  
ATOM   2058  CA  SER A 126      22.448   3.366   0.815  1.00  0.00           C  
ATOM   2059  HA  SER A 126      22.820   3.353   1.838  1.00  0.00           H  
ATOM   2060  CB  SER A 126      23.341   4.261  -0.043  1.00  0.00           C  
ATOM   2061  HB2 SER A 126      22.900   4.374  -1.036  1.00  0.00           H  
ATOM   2062  HB3 SER A 126      23.428   5.247   0.418  1.00  0.00           H  
ATOM   2063  OG  SER A 126      24.617   3.658  -0.154  1.00  0.00           O  
ATOM   2064  HG  SER A 126      25.002   3.610   0.726  1.00  0.00           H  
ATOM   2065  C   SER A 126      21.051   3.959   0.893  1.00  0.00           C  
ATOM   2066  O   SER A 126      20.309   3.912  -0.114  1.00  0.00           O  
ATOM   2067  OXT SER A 126      20.678   4.444   1.980  1.00  0.00           O  
TER    2068      SER   126                                                      
ATOM   2068  N   MET B 127     -23.385  16.079 -26.800  1.00  0.00           N  
ATOM   2069  H1  MET B 127     -23.749  15.533 -27.570  1.00  0.00           H  
ATOM   2070  H2  MET B 127     -24.077  16.137 -26.063  1.00  0.00           H  
ATOM   2071  H3  MET B 127     -22.571  15.597 -26.436  1.00  0.00           H  
ATOM   2072  CA  MET B 127     -22.991  17.434 -27.274  1.00  0.00           C  
ATOM   2073  HA  MET B 127     -23.862  17.930 -27.701  1.00  0.00           H  
ATOM   2074  CB  MET B 127     -22.514  18.262 -26.070  1.00  0.00           C  
ATOM   2075  HB2 MET B 127     -23.370  18.416 -25.413  1.00  0.00           H  
ATOM   2076  HB3 MET B 127     -21.776  17.686 -25.514  1.00  0.00           H  
ATOM   2077  CG  MET B 127     -21.897  19.625 -26.393  1.00  0.00           C  
ATOM   2078  HG2 MET B 127     -20.992  19.473 -26.979  1.00  0.00           H  
ATOM   2079  HG3 MET B 127     -22.598  20.221 -26.978  1.00  0.00           H  
ATOM   2080  SD  MET B 127     -21.430  20.552 -24.912  1.00  0.00           S  
ATOM   2081  CE  MET B 127     -23.041  21.114 -24.300  1.00  0.00           C  
ATOM   2082  HE1 MET B 127     -22.890  21.737 -23.419  1.00  0.00           H  
ATOM   2083  HE2 MET B 127     -23.540  21.703 -25.070  1.00  0.00           H  
ATOM   2084  HE3 MET B 127     -23.659  20.259 -24.028  1.00  0.00           H  
ATOM   2085  C   MET B 127     -21.946  17.301 -28.390  1.00  0.00           C  
ATOM   2086  O   MET B 127     -21.321  16.251 -28.455  1.00  0.00           O  
ATOM   2087  N   HIE B 128     -21.786  18.280 -29.298  1.00  0.00           N  
ATOM   2088  H   HIE B 128     -22.284  19.152 -29.187  1.00  0.00           H  
ATOM   2089  CA  HIE B 128     -20.765  18.237 -30.373  1.00  0.00           C  
ATOM   2090  HA  HIE B 128     -20.847  17.282 -30.894  1.00  0.00           H  
ATOM   2091  CB  HIE B 128     -21.045  19.354 -31.397  1.00  0.00           C  
ATOM   2092  HB2 HIE B 128     -20.881  20.323 -30.923  1.00  0.00           H  
ATOM   2093  HB3 HIE B 128     -22.090  19.302 -31.705  1.00  0.00           H  
ATOM   2094  CG  HIE B 128     -20.185  19.287 -32.638  1.00  0.00           C  
ATOM   2095  ND1 HIE B 128     -18.820  19.550 -32.670  1.00  0.00           N  
ATOM   2096  CE1 HIE B 128     -18.435  19.416 -33.947  1.00  0.00           C  
ATOM   2097  HE1 HIE B 128     -17.424  19.585 -34.302  1.00  0.00           H  
ATOM   2098  NE2 HIE B 128     -19.485  19.070 -34.712  1.00  0.00           N  
ATOM   2099  HE2 HIE B 128     -19.458  18.942 -35.716  1.00  0.00           H  
ATOM   2100  CD2 HIE B 128     -20.600  18.986 -33.904  1.00  0.00           C  
ATOM   2101  HD2 HIE B 128     -21.611  18.756 -34.213  1.00  0.00           H  
ATOM   2102  C   HIE B 128     -19.334  18.317 -29.800  1.00  0.00           C  
ATOM   2103  O   HIE B 128     -19.151  18.883 -28.727  1.00  0.00           O  
ATOM   2104  N   HIE B 129     -18.327  17.740 -30.464  1.00  0.00           N  
ATOM   2105  H   HIE B 129     -18.486  17.443 -31.416  1.00  0.00           H  
ATOM   2106  CA  HIE B 129     -17.002  17.485 -29.879  1.00  0.00           C  
ATOM   2107  HA  HIE B 129     -17.162  16.964 -28.937  1.00  0.00           H  
ATOM   2108  CB  HIE B 129     -16.214  16.522 -30.787  1.00  0.00           C  
ATOM   2109  HB2 HIE B 129     -16.871  15.718 -31.118  1.00  0.00           H  
ATOM   2110  HB3 HIE B 129     -15.430  16.058 -30.193  1.00  0.00           H  
ATOM   2111  CG  HIE B 129     -15.543  17.135 -31.989  1.00  0.00           C  
ATOM   2112  ND1 HIE B 129     -14.449  17.994 -31.929  1.00  0.00           N  
ATOM   2113  CE1 HIE B 129     -14.074  18.210 -33.196  1.00  0.00           C  
ATOM   2114  HE1 HIE B 129     -13.230  18.821 -33.488  1.00  0.00           H  
ATOM   2115  NE2 HIE B 129     -14.867  17.528 -34.040  1.00  0.00           N  
ATOM   2116  HE2 HIE B 129     -14.733  17.473 -35.040  1.00  0.00           H  
ATOM   2117  CD2 HIE B 129     -15.801  16.839 -33.296  1.00  0.00           C  
ATOM   2118  HD2 HIE B 129     -16.543  16.145 -33.663  1.00  0.00           H  
ATOM   2119  C   HIE B 129     -16.192  18.736 -29.494  1.00  0.00           C  
ATOM   2120  O   HIE B 129     -15.530  18.715 -28.450  1.00  0.00           O  
ATOM   2121  N   HIE B 130     -16.263  19.839 -30.253  1.00  0.00           N  
ATOM   2122  H   HIE B 130     -16.767  19.804 -31.132  1.00  0.00           H  
ATOM   2123  CA  HIE B 130     -15.520  21.065 -29.904  1.00  0.00           C  
ATOM   2124  HA  HIE B 130     -14.613  20.773 -29.374  1.00  0.00           H  
ATOM   2125  CB  HIE B 130     -15.042  21.808 -31.159  1.00  0.00           C  
ATOM   2126  HB2 HIE B 130     -14.594  21.092 -31.849  1.00  0.00           H  
ATOM   2127  HB3 HIE B 130     -14.254  22.502 -30.861  1.00  0.00           H  
ATOM   2128  CG  HIE B 130     -16.093  22.597 -31.894  1.00  0.00           C  
ATOM   2129  ND1 HIE B 130     -16.880  22.124 -32.942  1.00  0.00           N  
ATOM   2130  CE1 HIE B 130     -17.613  23.169 -33.352  1.00  0.00           C  
ATOM   2131  HE1 HIE B 130     -18.311  23.139 -34.179  1.00  0.00           H  
ATOM   2132  NE2 HIE B 130     -17.339  24.256 -32.609  1.00  0.00           N  
ATOM   2133  HE2 HIE B 130     -17.719  25.180 -32.754  1.00  0.00           H  
ATOM   2134  CD2 HIE B 130     -16.384  23.911 -31.679  1.00  0.00           C  
ATOM   2135  HD2 HIE B 130     -15.923  24.553 -30.938  1.00  0.00           H  
ATOM   2136  C   HIE B 130     -16.285  21.978 -28.936  1.00  0.00           C  
ATOM   2137  O   HIE B 130     -15.661  22.746 -28.212  1.00  0.00           O  
ATOM   2138  N   HIE B 131     -17.616  21.846 -28.881  1.00  0.00           N  
ATOM   2139  H   HIE B 131     -18.040  21.209 -29.537  1.00  0.00           H  
ATOM   2140  CA  HIE B 131     -18.456  22.399 -27.806  1.00  0.00           C  
ATOM   2141  HA  HIE B 131     -18.157  23.428 -27.587  1.00  0.00           H  
ATOM   2142  CB  HIE B 131     -19.927  22.395 -28.252  1.00  0.00           C  
ATOM   2143  HB2 HIE B 131     -20.558  22.392 -27.362  1.00  0.00           H  
ATOM   2144  HB3 HIE B 131     -20.148  21.486 -28.811  1.00  0.00           H  
ATOM   2145  CG  HIE B 131     -20.328  23.600 -29.065  1.00  0.00           C  
ATOM   2146  ND1 HIE B 131     -21.003  24.703 -28.547  1.00  0.00           N  
ATOM   2147  CE1 HIE B 131     -21.156  25.562 -29.562  1.00  0.00           C  
ATOM   2148  HE1 HIE B 131     -21.639  26.528 -29.477  1.00  0.00           H  
ATOM   2149  NE2 HIE B 131     -20.623  25.053 -30.685  1.00  0.00           N  
ATOM   2150  HE2 HIE B 131     -20.622  25.518 -31.581  1.00  0.00           H  
ATOM   2151  CD2 HIE B 131     -20.088  23.813 -30.392  1.00  0.00           C  
ATOM   2152  HD2 HIE B 131     -19.562  23.146 -31.062  1.00  0.00           H  
ATOM   2153  C   HIE B 131     -18.317  21.618 -26.492  1.00  0.00           C  
ATOM   2154  O   HIE B 131     -18.499  22.193 -25.424  1.00  0.00           O  
ATOM   2155  N   HIE B 132     -18.016  20.315 -26.563  1.00  0.00           N  
ATOM   2156  H   HIE B 132     -17.952  19.897 -27.480  1.00  0.00           H  
ATOM   2157  CA  HIE B 132     -17.863  19.438 -25.397  1.00  0.00           C  
ATOM   2158  HA  HIE B 132     -18.799  19.461 -24.837  1.00  0.00           H  
ATOM   2159  CB  HIE B 132     -17.599  17.987 -25.840  1.00  0.00           C  
ATOM   2160  HB2 HIE B 132     -16.550  17.863 -26.106  1.00  0.00           H  
ATOM   2161  HB3 HIE B 132     -18.194  17.760 -26.721  1.00  0.00           H  
ATOM   2162  CG  HIE B 132     -17.964  16.975 -24.788  1.00  0.00           C  
ATOM   2163  ND1 HIE B 132     -17.190  16.610 -23.688  1.00  0.00           N  
ATOM   2164  CE1 HIE B 132     -17.957  15.789 -22.954  1.00  0.00           C  
ATOM   2165  HE1 HIE B 132     -17.649  15.332 -22.022  1.00  0.00           H  
ATOM   2166  NE2 HIE B 132     -19.158  15.623 -23.538  1.00  0.00           N  
ATOM   2167  HE2 HIE B 132     -19.950  15.088 -23.158  1.00  0.00           H  
ATOM   2168  CD2 HIE B 132     -19.173  16.358 -24.697  1.00  0.00           C  
ATOM   2169  HD2 HIE B 132     -19.994  16.458 -25.381  1.00  0.00           H  
ATOM   2170  C   HIE B 132     -16.769  19.939 -24.452  1.00  0.00           C  
ATOM   2171  O   HIE B 132     -15.823  20.613 -24.873  1.00  0.00           O  
ATOM   2172  N   HIE B 133     -16.870  19.580 -23.179  1.00  0.00           N  
ATOM   2173  H   HIE B 133     -17.631  18.969 -22.909  1.00  0.00           H  
ATOM   2174  CA  HIE B 133     -15.951  20.008 -22.134  1.00  0.00           C  
ATOM   2175  HA  HIE B 133     -15.972  21.098 -22.119  1.00  0.00           H  
ATOM   2176  CB  HIE B 133     -16.478  19.521 -20.779  1.00  0.00           C  
ATOM   2177  HB2 HIE B 133     -15.835  19.899 -19.986  1.00  0.00           H  
ATOM   2178  HB3 HIE B 133     -16.461  18.430 -20.753  1.00  0.00           H  
ATOM   2179  CG  HIE B 133     -17.884  19.992 -20.509  1.00  0.00           C  
ATOM   2180  ND1 HIE B 133     -19.054  19.371 -20.957  1.00  0.00           N  
ATOM   2181  CE1 HIE B 133     -20.063  20.158 -20.549  1.00  0.00           C  
ATOM   2182  HE1 HIE B 133     -21.112  19.943 -20.703  1.00  0.00           H  
ATOM   2183  NE2 HIE B 133     -19.589  21.201 -19.850  1.00  0.00           N  
ATOM   2184  HE2 HIE B 133     -20.160  21.833 -19.291  1.00  0.00           H  
ATOM   2185  CD2 HIE B 133     -18.215  21.129 -19.835  1.00  0.00           C  
ATOM   2186  HD2 HIE B 133     -17.527  21.822 -19.370  1.00  0.00           H  
ATOM   2187  C   HIE B 133     -14.495  19.592 -22.395  1.00  0.00           C  
ATOM   2188  O   HIE B 133     -14.188  18.634 -23.110  1.00  0.00           O  
ATOM   2189  N   LYS B 134     -13.580  20.364 -21.809  1.00  0.00           N  
ATOM   2190  H   LYS B 134     -13.933  21.130 -21.239  1.00  0.00           H  
ATOM   2191  CA  LYS B 134     -12.120  20.236 -21.903  1.00  0.00           C  
ATOM   2192  HA  LYS B 134     -11.865  19.227 -22.222  1.00  0.00           H  
ATOM   2193  CB  LYS B 134     -11.564  21.261 -22.917  1.00  0.00           C  
ATOM   2194  HB2 LYS B 134     -11.784  22.264 -22.545  1.00  0.00           H  
ATOM   2195  HB3 LYS B 134     -10.479  21.163 -22.965  1.00  0.00           H  
ATOM   2196  CG  LYS B 134     -12.136  21.149 -24.345  1.00  0.00           C  
ATOM   2197  HG2 LYS B 134     -13.222  21.230 -24.307  1.00  0.00           H  
ATOM   2198  HG3 LYS B 134     -11.769  21.993 -24.930  1.00  0.00           H  
ATOM   2199  CD  LYS B 134     -11.729  19.850 -25.061  1.00  0.00           C  
ATOM   2200  HD2 LYS B 134     -10.659  19.895 -25.271  1.00  0.00           H  
ATOM   2201  HD3 LYS B 134     -11.910  18.993 -24.416  1.00  0.00           H  
ATOM   2202  CE  LYS B 134     -12.481  19.637 -26.383  1.00  0.00           C  
ATOM   2203  HE2 LYS B 134     -12.462  20.568 -26.958  1.00  0.00           H  
ATOM   2204  HE3 LYS B 134     -11.956  18.871 -26.961  1.00  0.00           H  
ATOM   2205  NZ  LYS B 134     -13.881  19.203 -26.154  1.00  0.00           N  
ATOM   2206  HZ1 LYS B 134     -14.364  18.987 -27.024  1.00  0.00           H  
ATOM   2207  HZ2 LYS B 134     -13.925  18.407 -25.530  1.00  0.00           H  
ATOM   2208  HZ3 LYS B 134     -14.420  19.938 -25.696  1.00  0.00           H  
ATOM   2209  C   LYS B 134     -11.507  20.442 -20.514  1.00  0.00           C  
ATOM   2210  O   LYS B 134     -12.113  21.098 -19.669  1.00  0.00           O  
ATOM   2211  N   VAL B 135     -10.331  19.875 -20.262  1.00  0.00           N  
ATOM   2212  H   VAL B 135      -9.860  19.384 -21.004  1.00  0.00           H  
ATOM   2213  CA  VAL B 135      -9.618  20.060 -18.985  1.00  0.00           C  
ATOM   2214  HA  VAL B 135     -10.301  19.801 -18.176  1.00  0.00           H  
ATOM   2215  CB  VAL B 135      -8.405  19.111 -18.890  1.00  0.00           C  
ATOM   2216  HB  VAL B 135      -7.725  19.315 -19.718  1.00  0.00           H  
ATOM   2217  CG1 VAL B 135      -7.634  19.271 -17.576  1.00  0.00           C  
ATOM   2218 HG11 VAL B 135      -7.172  20.257 -17.523  1.00  0.00           H  
ATOM   2219 HG12 VAL B 135      -8.298  19.121 -16.723  1.00  0.00           H  
ATOM   2220 HG13 VAL B 135      -6.832  18.536 -17.537  1.00  0.00           H  
ATOM   2221  CG2 VAL B 135      -8.851  17.641 -18.979  1.00  0.00           C  
ATOM   2222 HG21 VAL B 135      -9.328  17.443 -19.937  1.00  0.00           H  
ATOM   2223 HG22 VAL B 135      -7.982  16.987 -18.892  1.00  0.00           H  
ATOM   2224 HG23 VAL B 135      -9.551  17.412 -18.174  1.00  0.00           H  
ATOM   2225  C   VAL B 135      -9.216  21.535 -18.805  1.00  0.00           C  
ATOM   2226  O   VAL B 135      -8.823  22.190 -19.766  1.00  0.00           O  
ATOM   2227  N   LEU B 136      -9.330  22.046 -17.576  1.00  0.00           N  
ATOM   2228  H   LEU B 136      -9.714  21.432 -16.868  1.00  0.00           H  
ATOM   2229  CA  LEU B 136      -8.931  23.393 -17.134  1.00  0.00           C  
ATOM   2230  HA  LEU B 136      -8.573  23.965 -17.992  1.00  0.00           H  
ATOM   2231  CB  LEU B 136     -10.191  24.072 -16.559  1.00  0.00           C  
ATOM   2232  HB2 LEU B 136     -10.940  24.112 -17.347  1.00  0.00           H  
ATOM   2233  HB3 LEU B 136     -10.577  23.443 -15.757  1.00  0.00           H  
ATOM   2234  CG  LEU B 136     -10.005  25.494 -15.994  1.00  0.00           C  
ATOM   2235  HG  LEU B 136      -9.199  25.505 -15.263  1.00  0.00           H  
ATOM   2236  CD1 LEU B 136      -9.699  26.503 -17.101  1.00  0.00           C  
ATOM   2237 HD11 LEU B 136     -10.499  26.510 -17.842  1.00  0.00           H  
ATOM   2238 HD12 LEU B 136      -9.590  27.499 -16.673  1.00  0.00           H  
ATOM   2239 HD13 LEU B 136      -8.759  26.239 -17.586  1.00  0.00           H  
ATOM   2240  CD2 LEU B 136     -11.273  25.943 -15.268  1.00  0.00           C  
ATOM   2241 HD21 LEU B 136     -11.499  25.247 -14.460  1.00  0.00           H  
ATOM   2242 HD22 LEU B 136     -11.122  26.936 -14.846  1.00  0.00           H  
ATOM   2243 HD23 LEU B 136     -12.116  25.968 -15.958  1.00  0.00           H  
ATOM   2244  C   LEU B 136      -7.785  23.355 -16.101  1.00  0.00           C  
ATOM   2245  O   LEU B 136      -7.057  24.329 -15.944  1.00  0.00           O  
ATOM   2246  N   GLN B 137      -7.654  22.235 -15.385  1.00  0.00           N  
ATOM   2247  H   GLN B 137      -8.315  21.491 -15.556  1.00  0.00           H  
ATOM   2248  CA  GLN B 137      -6.569  21.917 -14.455  1.00  0.00           C  
ATOM   2249  HA  GLN B 137      -5.639  22.368 -14.812  1.00  0.00           H  
ATOM   2250  CB  GLN B 137      -6.905  22.465 -13.053  1.00  0.00           C  
ATOM   2251  HB2 GLN B 137      -7.077  23.540 -13.116  1.00  0.00           H  
ATOM   2252  HB3 GLN B 137      -7.821  21.989 -12.703  1.00  0.00           H  
ATOM   2253  CG  GLN B 137      -5.794  22.198 -12.020  1.00  0.00           C  
ATOM   2254  HG2 GLN B 137      -5.565  21.133 -11.989  1.00  0.00           H  
ATOM   2255  HG3 GLN B 137      -4.895  22.727 -12.340  1.00  0.00           H  
ATOM   2256  CD  GLN B 137      -6.144  22.636 -10.596  1.00  0.00           C  
ATOM   2257  OE1 GLN B 137      -7.290  22.824 -10.197  1.00  0.00           O  
ATOM   2258  NE2 GLN B 137      -5.155  22.815  -9.748  1.00  0.00           N  
ATOM   2259 HE21 GLN B 137      -5.373  23.122  -8.819  1.00  0.00           H  
ATOM   2260 HE22 GLN B 137      -4.210  22.630 -10.044  1.00  0.00           H  
ATOM   2261  C   GLN B 137      -6.409  20.392 -14.434  1.00  0.00           C  
ATOM   2262  O   GLN B 137      -7.407  19.695 -14.227  1.00  0.00           O  
ATOM   2263  N   GLU B 138      -5.193  19.892 -14.656  1.00  0.00           N  
ATOM   2264  H   GLU B 138      -4.451  20.538 -14.938  1.00  0.00           H  
ATOM   2265  CA  GLU B 138      -4.888  18.476 -14.890  1.00  0.00           C  
ATOM   2266  HA  GLU B 138      -5.370  18.211 -15.825  1.00  0.00           H  
ATOM   2267  CB  GLU B 138      -3.369  18.277 -15.075  1.00  0.00           C  
ATOM   2268  HB2 GLU B 138      -2.811  18.923 -14.394  1.00  0.00           H  
ATOM   2269  HB3 GLU B 138      -3.121  17.248 -14.810  1.00  0.00           H  
ATOM   2270  CG  GLU B 138      -2.887  18.469 -16.521  1.00  0.00           C  
ATOM   2271  HG2 GLU B 138      -1.906  17.994 -16.606  1.00  0.00           H  
ATOM   2272  HG3 GLU B 138      -3.563  17.931 -17.189  1.00  0.00           H  
ATOM   2273  CD  GLU B 138      -2.763  19.926 -16.988  1.00  0.00           C  
ATOM   2274  OE1 GLU B 138      -2.248  20.106 -18.112  1.00  0.00           O  
ATOM   2275  OE2 GLU B 138      -3.176  20.843 -16.240  1.00  0.00           O  
ATOM   2276  C   GLU B 138      -5.375  17.493 -13.805  1.00  0.00           C  
ATOM   2277  O   GLU B 138      -5.432  17.841 -12.623  1.00  0.00           O  
ATOM   2278  N   PRO B 139      -5.642  16.227 -14.191  1.00  0.00           N  
ATOM   2279  CD  PRO B 139      -5.898  15.771 -15.549  1.00  0.00           C  
ATOM   2280  HD2 PRO B 139      -4.950  15.591 -16.051  1.00  0.00           H  
ATOM   2281  HD3 PRO B 139      -6.501  16.485 -16.110  1.00  0.00           H  
ATOM   2282  CG  PRO B 139      -6.674  14.467 -15.403  1.00  0.00           C  
ATOM   2283  HG2 PRO B 139      -6.536  13.812 -16.261  1.00  0.00           H  
ATOM   2284  HG3 PRO B 139      -7.731  14.686 -15.252  1.00  0.00           H  
ATOM   2285  CB  PRO B 139      -6.085  13.873 -14.130  1.00  0.00           C  
ATOM   2286  HB2 PRO B 139      -5.170  13.335 -14.368  1.00  0.00           H  
ATOM   2287  HB3 PRO B 139      -6.798  13.210 -13.643  1.00  0.00           H  
ATOM   2288  CA  PRO B 139      -5.775  15.104 -13.268  1.00  0.00           C  
ATOM   2289  HA  PRO B 139      -6.625  15.281 -12.625  1.00  0.00           H  
ATOM   2290  C   PRO B 139      -4.539  14.906 -12.387  1.00  0.00           C  
ATOM   2291  O   PRO B 139      -3.445  14.611 -12.871  1.00  0.00           O  
ATOM   2292  N   THR B 140      -4.735  15.024 -11.073  1.00  0.00           N  
ATOM   2293  H   THR B 140      -5.660  15.323 -10.767  1.00  0.00           H  
ATOM   2294  CA  THR B 140      -3.775  14.585 -10.045  1.00  0.00           C  
ATOM   2295  HA  THR B 140      -2.867  14.253 -10.547  1.00  0.00           H  
ATOM   2296  CB  THR B 140      -3.374  15.757  -9.136  1.00  0.00           C  
ATOM   2297  HB  THR B 140      -3.184  16.636  -9.753  1.00  0.00           H  
ATOM   2298  CG2 THR B 140      -4.422  16.115  -8.079  1.00  0.00           C  
ATOM   2299 HG21 THR B 140      -4.093  16.994  -7.526  1.00  0.00           H  
ATOM   2300 HG22 THR B 140      -5.374  16.339  -8.565  1.00  0.00           H  
ATOM   2301 HG23 THR B 140      -4.561  15.290  -7.379  1.00  0.00           H  
ATOM   2302  OG1 THR B 140      -2.180  15.417  -8.469  1.00  0.00           O  
ATOM   2303  HG1 THR B 140      -1.466  15.452  -9.113  1.00  0.00           H  
ATOM   2304  C   THR B 140      -4.311  13.368  -9.282  1.00  0.00           C  
ATOM   2305  O   THR B 140      -5.507  13.087  -9.361  1.00  0.00           O  
ATOM   2306  N   CYS B 141      -3.445  12.635  -8.568  1.00  0.00           N  
ATOM   2307  H   CYS B 141      -2.521  13.015  -8.412  1.00  0.00           H  
ATOM   2308  CA  CYS B 141      -3.726  11.298  -8.021  1.00  0.00           C  
ATOM   2309  HA  CYS B 141      -4.800  11.195  -7.897  1.00  0.00           H  
ATOM   2310  CB  CYS B 141      -3.239  10.225  -9.009  1.00  0.00           C  
ATOM   2311  HB2 CYS B 141      -2.159  10.323  -9.118  1.00  0.00           H  
ATOM   2312  HB3 CYS B 141      -3.457   9.239  -8.595  1.00  0.00           H  
ATOM   2313  SG  CYS B 141      -4.006  10.370 -10.648  1.00  0.00           S  
ATOM   2314  HG  CYS B 141      -4.312   9.078 -10.796  1.00  0.00           H  
ATOM   2315  C   CYS B 141      -3.056  11.059  -6.652  1.00  0.00           C  
ATOM   2316  O   CYS B 141      -1.973  11.581  -6.407  1.00  0.00           O  
ATOM   2317  N   VAL B 142      -3.655  10.240  -5.777  1.00  0.00           N  
ATOM   2318  H   VAL B 142      -4.563   9.860  -6.028  1.00  0.00           H  
ATOM   2319  CA  VAL B 142      -3.118   9.922  -4.433  1.00  0.00           C  
ATOM   2320  HA  VAL B 142      -2.034   9.852  -4.528  1.00  0.00           H  
ATOM   2321  CB  VAL B 142      -3.436  11.090  -3.455  1.00  0.00           C  
ATOM   2322  HB  VAL B 142      -3.776  11.946  -4.039  1.00  0.00           H  
ATOM   2323  CG1 VAL B 142      -4.528  10.805  -2.417  1.00  0.00           C  
ATOM   2324 HG11 VAL B 142      -4.739  11.711  -1.850  1.00  0.00           H  
ATOM   2325 HG12 VAL B 142      -4.211  10.020  -1.729  1.00  0.00           H  
ATOM   2326 HG13 VAL B 142      -5.437  10.499  -2.928  1.00  0.00           H  
ATOM   2327  CG2 VAL B 142      -2.192  11.558  -2.694  1.00  0.00           C  
ATOM   2328 HG21 VAL B 142      -2.424  12.457  -2.125  1.00  0.00           H  
ATOM   2329 HG22 VAL B 142      -1.852  10.779  -2.013  1.00  0.00           H  
ATOM   2330 HG23 VAL B 142      -1.400  11.797  -3.408  1.00  0.00           H  
ATOM   2331  C   VAL B 142      -3.605   8.544  -3.944  1.00  0.00           C  
ATOM   2332  O   VAL B 142      -4.731   8.154  -4.252  1.00  0.00           O  
ATOM   2333  N   SER B 143      -2.777   7.797  -3.207  1.00  0.00           N  
ATOM   2334  H   SER B 143      -1.877   8.202  -2.962  1.00  0.00           H  
ATOM   2335  CA  SER B 143      -3.040   6.406  -2.784  1.00  0.00           C  
ATOM   2336  HA  SER B 143      -3.883   6.010  -3.345  1.00  0.00           H  
ATOM   2337  CB  SER B 143      -1.816   5.542  -3.130  1.00  0.00           C  
ATOM   2338  HB2 SER B 143      -1.572   5.664  -4.188  1.00  0.00           H  
ATOM   2339  HB3 SER B 143      -0.957   5.865  -2.535  1.00  0.00           H  
ATOM   2340  OG  SER B 143      -2.079   4.173  -2.869  1.00  0.00           O  
ATOM   2341  HG  SER B 143      -2.656   3.856  -3.576  1.00  0.00           H  
ATOM   2342  C   SER B 143      -3.375   6.273  -1.291  1.00  0.00           C  
ATOM   2343  O   SER B 143      -2.718   6.907  -0.470  1.00  0.00           O  
ATOM   2344  N   ASP B 144      -4.324   5.399  -0.921  1.00  0.00           N  
ATOM   2345  H   ASP B 144      -4.928   4.974  -1.623  1.00  0.00           H  
ATOM   2346  CA  ASP B 144      -4.499   4.972   0.482  1.00  0.00           C  
ATOM   2347  HA  ASP B 144      -4.195   5.801   1.124  1.00  0.00           H  
ATOM   2348  CB  ASP B 144      -5.984   4.706   0.800  1.00  0.00           C  
ATOM   2349  HB2 ASP B 144      -6.113   4.838   1.876  1.00  0.00           H  
ATOM   2350  HB3 ASP B 144      -6.593   5.472   0.316  1.00  0.00           H  
ATOM   2351  CG  ASP B 144      -6.532   3.317   0.439  1.00  0.00           C  
ATOM   2352  OD1 ASP B 144      -5.875   2.520  -0.261  1.00  0.00           O  
ATOM   2353  OD2 ASP B 144      -7.621   2.963   0.948  1.00  0.00           O  
ATOM   2354  C   ASP B 144      -3.601   3.780   0.891  1.00  0.00           C  
ATOM   2355  O   ASP B 144      -3.540   3.428   2.071  1.00  0.00           O  
ATOM   2356  N   TYR B 145      -2.893   3.167  -0.067  1.00  0.00           N  
ATOM   2357  H   TYR B 145      -2.939   3.565  -0.995  1.00  0.00           H  
ATOM   2358  CA  TYR B 145      -2.014   1.998   0.091  1.00  0.00           C  
ATOM   2359  HA  TYR B 145      -1.806   1.668  -0.928  1.00  0.00           H  
ATOM   2360  CB  TYR B 145      -0.660   2.427   0.689  1.00  0.00           C  
ATOM   2361  HB2 TYR B 145      -0.539   3.504   0.566  1.00  0.00           H  
ATOM   2362  HB3 TYR B 145      -0.647   2.227   1.762  1.00  0.00           H  
ATOM   2363  CG  TYR B 145       0.535   1.780   0.015  1.00  0.00           C  
ATOM   2364  CD1 TYR B 145       0.842   2.122  -1.319  1.00  0.00           C  
ATOM   2365  HD1 TYR B 145       0.225   2.838  -1.846  1.00  0.00           H  
ATOM   2366  CE1 TYR B 145       1.944   1.537  -1.965  1.00  0.00           C  
ATOM   2367  HE1 TYR B 145       2.181   1.780  -2.989  1.00  0.00           H  
ATOM   2368  CZ  TYR B 145       2.770   0.630  -1.268  1.00  0.00           C  
ATOM   2369  OH  TYR B 145       3.867   0.125  -1.881  1.00  0.00           O  
ATOM   2370  HH  TYR B 145       4.452  -0.351  -1.251  1.00  0.00           H  
ATOM   2371  CE2 TYR B 145       2.471   0.296   0.071  1.00  0.00           C  
ATOM   2372  HE2 TYR B 145       3.114  -0.388   0.603  1.00  0.00           H  
ATOM   2373  CD2 TYR B 145       1.349   0.861   0.705  1.00  0.00           C  
ATOM   2374  HD2 TYR B 145       1.117   0.599   1.727  1.00  0.00           H  
ATOM   2375  C   TYR B 145      -2.668   0.763   0.758  1.00  0.00           C  
ATOM   2376  O   TYR B 145      -2.008  -0.014   1.454  1.00  0.00           O  
ATOM   2377  N   MET B 146      -3.978   0.567   0.551  1.00  0.00           N  
ATOM   2378  H   MET B 146      -4.481   1.297   0.051  1.00  0.00           H  
ATOM   2379  CA  MET B 146      -4.750  -0.568   1.087  1.00  0.00           C  
ATOM   2380  HA  MET B 146      -4.080  -1.423   1.192  1.00  0.00           H  
ATOM   2381  CB  MET B 146      -5.250  -0.185   2.492  1.00  0.00           C  
ATOM   2382  HB2 MET B 146      -4.383  -0.093   3.142  1.00  0.00           H  
ATOM   2383  HB3 MET B 146      -5.758   0.779   2.447  1.00  0.00           H  
ATOM   2384  CG  MET B 146      -6.195  -1.210   3.128  1.00  0.00           C  
ATOM   2385  HG2 MET B 146      -7.121  -1.241   2.552  1.00  0.00           H  
ATOM   2386  HG3 MET B 146      -5.724  -2.192   3.077  1.00  0.00           H  
ATOM   2387  SD  MET B 146      -6.620  -0.869   4.857  1.00  0.00           S  
ATOM   2388  CE  MET B 146      -7.712  -2.281   5.163  1.00  0.00           C  
ATOM   2389  HE1 MET B 146      -7.163  -3.209   5.006  1.00  0.00           H  
ATOM   2390  HE2 MET B 146      -8.075  -2.245   6.191  1.00  0.00           H  
ATOM   2391  HE3 MET B 146      -8.560  -2.245   4.479  1.00  0.00           H  
ATOM   2392  C   MET B 146      -5.910  -1.048   0.197  1.00  0.00           C  
ATOM   2393  O   MET B 146      -6.251  -2.225   0.272  1.00  0.00           O  
ATOM   2394  N   SER B 147      -6.552  -0.185  -0.596  1.00  0.00           N  
ATOM   2395  H   SER B 147      -6.253   0.788  -0.582  1.00  0.00           H  
ATOM   2396  CA  SER B 147      -7.650  -0.562  -1.506  1.00  0.00           C  
ATOM   2397  HA  SER B 147      -7.385  -1.482  -2.017  1.00  0.00           H  
ATOM   2398  CB  SER B 147      -8.916  -0.840  -0.681  1.00  0.00           C  
ATOM   2399  HB2 SER B 147      -8.741  -1.697  -0.030  1.00  0.00           H  
ATOM   2400  HB3 SER B 147      -9.128   0.031  -0.059  1.00  0.00           H  
ATOM   2401  OG  SER B 147     -10.051  -1.110  -1.479  1.00  0.00           O  
ATOM   2402  HG  SER B 147      -9.789  -1.696  -2.199  1.00  0.00           H  
ATOM   2403  C   SER B 147      -7.959   0.472  -2.595  1.00  0.00           C  
ATOM   2404  O   SER B 147      -8.379   0.073  -3.683  1.00  0.00           O  
ATOM   2405  N   ILE B 148      -7.771   1.771  -2.340  1.00  0.00           N  
ATOM   2406  H   ILE B 148      -7.312   2.046  -1.473  1.00  0.00           H  
ATOM   2407  CA  ILE B 148      -8.236   2.846  -3.224  1.00  0.00           C  
ATOM   2408  HA  ILE B 148      -8.481   2.427  -4.199  1.00  0.00           H  
ATOM   2409  CB  ILE B 148      -9.525   3.503  -2.657  1.00  0.00           C  
ATOM   2410  HB  ILE B 148      -9.303   3.844  -1.644  1.00  0.00           H  
ATOM   2411  CG2 ILE B 148      -9.945   4.746  -3.467  1.00  0.00           C  
ATOM   2412 HG21 ILE B 148     -10.020   4.499  -4.527  1.00  0.00           H  
ATOM   2413 HG22 ILE B 148     -10.908   5.119  -3.115  1.00  0.00           H  
ATOM   2414 HG23 ILE B 148      -9.213   5.543  -3.340  1.00  0.00           H  
ATOM   2415  CG1 ILE B 148     -10.721   2.526  -2.549  1.00  0.00           C  
ATOM   2416 HG12 ILE B 148     -10.439   1.680  -1.924  1.00  0.00           H  
ATOM   2417 HG13 ILE B 148     -11.537   3.033  -2.036  1.00  0.00           H  
ATOM   2418  CD1 ILE B 148     -11.272   1.982  -3.877  1.00  0.00           C  
ATOM   2419 HD11 ILE B 148     -12.063   1.260  -3.669  1.00  0.00           H  
ATOM   2420 HD12 ILE B 148     -11.691   2.791  -4.477  1.00  0.00           H  
ATOM   2421 HD13 ILE B 148     -10.489   1.482  -4.444  1.00  0.00           H  
ATOM   2422  C   ILE B 148      -7.122   3.870  -3.454  1.00  0.00           C  
ATOM   2423  O   ILE B 148      -6.603   4.478  -2.516  1.00  0.00           O  
ATOM   2424  N   SER B 149      -6.821   4.146  -4.722  1.00  0.00           N  
ATOM   2425  H   SER B 149      -7.345   3.653  -5.441  1.00  0.00           H  
ATOM   2426  CA  SER B 149      -6.240   5.438  -5.092  1.00  0.00           C  
ATOM   2427  HA  SER B 149      -5.851   5.935  -4.207  1.00  0.00           H  
ATOM   2428  CB  SER B 149      -5.058   5.267  -6.050  1.00  0.00           C  
ATOM   2429  HB2 SER B 149      -5.400   4.814  -6.983  1.00  0.00           H  
ATOM   2430  HB3 SER B 149      -4.625   6.244  -6.270  1.00  0.00           H  
ATOM   2431  OG  SER B 149      -4.061   4.445  -5.455  1.00  0.00           O  
ATOM   2432  HG  SER B 149      -4.355   3.532  -5.566  1.00  0.00           H  
ATOM   2433  C   SER B 149      -7.353   6.331  -5.645  1.00  0.00           C  
ATOM   2434  O   SER B 149      -8.316   5.841  -6.236  1.00  0.00           O  
ATOM   2435  N   THR B 150      -7.264   7.639  -5.448  1.00  0.00           N  
ATOM   2436  H   THR B 150      -6.443   8.003  -4.973  1.00  0.00           H  
ATOM   2437  CA  THR B 150      -8.234   8.609  -5.978  1.00  0.00           C  
ATOM   2438  HA  THR B 150      -8.969   8.087  -6.590  1.00  0.00           H  
ATOM   2439  CB  THR B 150      -9.029   9.264  -4.838  1.00  0.00           C  
ATOM   2440  HB  THR B 150      -9.428   8.475  -4.199  1.00  0.00           H  
ATOM   2441  CG2 THR B 150      -8.215  10.215  -3.967  1.00  0.00           C  
ATOM   2442 HG21 THR B 150      -7.422   9.657  -3.476  1.00  0.00           H  
ATOM   2443 HG22 THR B 150      -7.790  11.017  -4.570  1.00  0.00           H  
ATOM   2444 HG23 THR B 150      -8.866  10.648  -3.208  1.00  0.00           H  
ATOM   2445  OG1 THR B 150     -10.116   9.983  -5.360  1.00  0.00           O  
ATOM   2446  HG1 THR B 150     -10.842   9.349  -5.469  1.00  0.00           H  
ATOM   2447  C   THR B 150      -7.552   9.602  -6.918  1.00  0.00           C  
ATOM   2448  O   THR B 150      -6.323   9.722  -6.910  1.00  0.00           O  
ATOM   2449  N   CYS B 151      -8.347  10.263  -7.754  1.00  0.00           N  
ATOM   2450  H   CYS B 151      -9.347  10.107  -7.679  1.00  0.00           H  
ATOM   2451  CA  CYS B 151      -7.919  11.189  -8.787  1.00  0.00           C  
ATOM   2452  HA  CYS B 151      -6.982  11.627  -8.467  1.00  0.00           H  
ATOM   2453  CB  CYS B 151      -7.696  10.379 -10.073  1.00  0.00           C  
ATOM   2454  HB2 CYS B 151      -6.881   9.675  -9.907  1.00  0.00           H  
ATOM   2455  HB3 CYS B 151      -8.607   9.824 -10.306  1.00  0.00           H  
ATOM   2456  SG  CYS B 151      -7.283  11.439 -11.483  1.00  0.00           S  
ATOM   2457  HG  CYS B 151      -6.188  11.999 -10.935  1.00  0.00           H  
ATOM   2458  C   CYS B 151      -8.950  12.313  -8.947  1.00  0.00           C  
ATOM   2459  O   CYS B 151     -10.151  12.046  -8.922  1.00  0.00           O  
ATOM   2460  N   GLU B 152      -8.504  13.556  -9.116  1.00  0.00           N  
ATOM   2461  H   GLU B 152      -7.503  13.712  -9.177  1.00  0.00           H  
ATOM   2462  CA  GLU B 152      -9.384  14.708  -9.343  1.00  0.00           C  
ATOM   2463  HA  GLU B 152     -10.295  14.337  -9.807  1.00  0.00           H  
ATOM   2464  CB  GLU B 152      -9.808  15.364  -8.012  1.00  0.00           C  
ATOM   2465  HB2 GLU B 152     -10.569  16.109  -8.244  1.00  0.00           H  
ATOM   2466  HB3 GLU B 152     -10.276  14.610  -7.379  1.00  0.00           H  
ATOM   2467  CG  GLU B 152      -8.696  16.068  -7.216  1.00  0.00           C  
ATOM   2468  HG2 GLU B 152      -8.101  15.319  -6.687  1.00  0.00           H  
ATOM   2469  HG3 GLU B 152      -8.037  16.594  -7.909  1.00  0.00           H  
ATOM   2470  CD  GLU B 152      -9.287  17.081  -6.218  1.00  0.00           C  
ATOM   2471  OE1 GLU B 152      -8.804  18.239  -6.216  1.00  0.00           O  
ATOM   2472  OE2 GLU B 152     -10.257  16.722  -5.509  1.00  0.00           O  
ATOM   2473  C   GLU B 152      -8.791  15.708 -10.347  1.00  0.00           C  
ATOM   2474  O   GLU B 152      -7.578  15.749 -10.560  1.00  0.00           O  
ATOM   2475  N   TRP B 153      -9.669  16.479 -10.998  1.00  0.00           N  
ATOM   2476  H   TRP B 153     -10.649  16.376 -10.748  1.00  0.00           H  
ATOM   2477  CA  TRP B 153      -9.341  17.508 -11.995  1.00  0.00           C  
ATOM   2478  HA  TRP B 153      -8.403  17.991 -11.713  1.00  0.00           H  
ATOM   2479  CB  TRP B 153      -9.139  16.870 -13.383  1.00  0.00           C  
ATOM   2480  HB2 TRP B 153      -8.830  17.634 -14.093  1.00  0.00           H  
ATOM   2481  HB3 TRP B 153      -8.310  16.183 -13.309  1.00  0.00           H  
ATOM   2482  CG  TRP B 153     -10.267  16.102 -13.997  1.00  0.00           C  
ATOM   2483  CD1 TRP B 153     -11.178  16.599 -14.864  1.00  0.00           C  
ATOM   2484  HD1 TRP B 153     -11.215  17.627 -15.201  1.00  0.00           H  
ATOM   2485  NE1 TRP B 153     -12.034  15.591 -15.264  1.00  0.00           N  
ATOM   2486  HE1 TRP B 153     -12.808  15.742 -15.900  1.00  0.00           H  
ATOM   2487  CE2 TRP B 153     -11.700  14.381 -14.689  1.00  0.00           C  
ATOM   2488  CZ2 TRP B 153     -12.228  13.086 -14.799  1.00  0.00           C  
ATOM   2489  HZ2 TRP B 153     -13.081  12.898 -15.431  1.00  0.00           H  
ATOM   2490  CH2 TRP B 153     -11.624  12.038 -14.082  1.00  0.00           C  
ATOM   2491  HH2 TRP B 153     -11.997  11.028 -14.172  1.00  0.00           H  
ATOM   2492  CZ3 TRP B 153     -10.526  12.303 -13.246  1.00  0.00           C  
ATOM   2493  HZ3 TRP B 153     -10.069  11.502 -12.678  1.00  0.00           H  
ATOM   2494  CE3 TRP B 153     -10.004  13.607 -13.141  1.00  0.00           C  
ATOM   2495  HE3 TRP B 153      -9.144  13.789 -12.512  1.00  0.00           H  
ATOM   2496  CD2 TRP B 153     -10.577  14.680 -13.858  1.00  0.00           C  
ATOM   2497  C   TRP B 153     -10.429  18.588 -12.046  1.00  0.00           C  
ATOM   2498  O   TRP B 153     -11.455  18.503 -11.362  1.00  0.00           O  
ATOM   2499  N   LYS B 154     -10.232  19.615 -12.881  1.00  0.00           N  
ATOM   2500  H   LYS B 154      -9.359  19.631 -13.405  1.00  0.00           H  
ATOM   2501  CA  LYS B 154     -11.278  20.597 -13.227  1.00  0.00           C  
ATOM   2502  HA  LYS B 154     -12.231  20.258 -12.817  1.00  0.00           H  
ATOM   2503  CB  LYS B 154     -10.979  21.982 -12.636  1.00  0.00           C  
ATOM   2504  HB2 LYS B 154     -10.040  22.354 -13.047  1.00  0.00           H  
ATOM   2505  HB3 LYS B 154     -11.774  22.668 -12.936  1.00  0.00           H  
ATOM   2506  CG  LYS B 154     -10.907  21.938 -11.105  1.00  0.00           C  
ATOM   2507  HG2 LYS B 154     -11.856  21.569 -10.714  1.00  0.00           H  
ATOM   2508  HG3 LYS B 154     -10.111  21.254 -10.812  1.00  0.00           H  
ATOM   2509  CD  LYS B 154     -10.621  23.321 -10.508  1.00  0.00           C  
ATOM   2510  HD2 LYS B 154      -9.691  23.713 -10.925  1.00  0.00           H  
ATOM   2511  HD3 LYS B 154     -11.430  24.000 -10.787  1.00  0.00           H  
ATOM   2512  CE  LYS B 154     -10.517  23.273  -8.975  1.00  0.00           C  
ATOM   2513  HE2 LYS B 154     -10.310  24.290  -8.625  1.00  0.00           H  
ATOM   2514  HE3 LYS B 154     -11.483  22.967  -8.565  1.00  0.00           H  
ATOM   2515  NZ  LYS B 154      -9.451  22.346  -8.507  1.00  0.00           N  
ATOM   2516  HZ1 LYS B 154      -9.285  22.435  -7.513  1.00  0.00           H  
ATOM   2517  HZ2 LYS B 154      -9.692  21.377  -8.693  1.00  0.00           H  
ATOM   2518  HZ3 LYS B 154      -8.581  22.541  -9.007  1.00  0.00           H  
ATOM   2519  C   LYS B 154     -11.470  20.697 -14.732  1.00  0.00           C  
ATOM   2520  O   LYS B 154     -10.502  20.630 -15.486  1.00  0.00           O  
ATOM   2521  N   MET B 155     -12.716  20.886 -15.152  1.00  0.00           N  
ATOM   2522  H   MET B 155     -13.438  20.947 -14.441  1.00  0.00           H  
ATOM   2523  CA  MET B 155     -13.117  21.133 -16.541  1.00  0.00           C  
ATOM   2524  HA  MET B 155     -12.323  20.797 -17.206  1.00  0.00           H  
ATOM   2525  CB  MET B 155     -14.383  20.318 -16.865  1.00  0.00           C  
ATOM   2526  HB2 MET B 155     -15.200  20.661 -16.229  1.00  0.00           H  
ATOM   2527  HB3 MET B 155     -14.668  20.486 -17.903  1.00  0.00           H  
ATOM   2528  CG  MET B 155     -14.193  18.812 -16.630  1.00  0.00           C  
ATOM   2529  HG2 MET B 155     -13.972  18.656 -15.575  1.00  0.00           H  
ATOM   2530  HG3 MET B 155     -15.134  18.303 -16.843  1.00  0.00           H  
ATOM   2531  SD  MET B 155     -12.880  18.009 -17.593  1.00  0.00           S  
ATOM   2532  CE  MET B 155     -13.636  18.041 -19.235  1.00  0.00           C  
ATOM   2533  HE1 MET B 155     -13.772  19.074 -19.539  1.00  0.00           H  
ATOM   2534  HE2 MET B 155     -12.991  17.531 -19.950  1.00  0.00           H  
ATOM   2535  HE3 MET B 155     -14.607  17.547 -19.206  1.00  0.00           H  
ATOM   2536  C   MET B 155     -13.332  22.633 -16.802  1.00  0.00           C  
ATOM   2537  O   MET B 155     -13.479  23.422 -15.871  1.00  0.00           O  
ATOM   2538  N   ASN B 156     -13.394  23.036 -18.071  1.00  0.00           N  
ATOM   2539  H   ASN B 156     -13.208  22.345 -18.792  1.00  0.00           H  
ATOM   2540  CA  ASN B 156     -13.657  24.415 -18.511  1.00  0.00           C  
ATOM   2541  HA  ASN B 156     -12.967  25.072 -17.983  1.00  0.00           H  
ATOM   2542  CB  ASN B 156     -13.358  24.515 -20.017  1.00  0.00           C  
ATOM   2543  HB2 ASN B 156     -13.346  25.569 -20.290  1.00  0.00           H  
ATOM   2544  HB3 ASN B 156     -12.371  24.104 -20.231  1.00  0.00           H  
ATOM   2545  CG  ASN B 156     -14.386  23.795 -20.877  1.00  0.00           C  
ATOM   2546  OD1 ASN B 156     -14.784  22.669 -20.616  1.00  0.00           O  
ATOM   2547  ND2 ASN B 156     -14.834  24.410 -21.946  1.00  0.00           N  
ATOM   2548 HD21 ASN B 156     -15.526  23.933 -22.501  1.00  0.00           H  
ATOM   2549 HD22 ASN B 156     -14.550  25.354 -22.146  1.00  0.00           H  
ATOM   2550  C   ASN B 156     -15.077  24.940 -18.196  1.00  0.00           C  
ATOM   2551  O   ASN B 156     -15.369  26.105 -18.449  1.00  0.00           O  
ATOM   2552  N   GLY B 157     -15.953  24.091 -17.657  1.00  0.00           N  
ATOM   2553  H   GLY B 157     -15.645  23.144 -17.495  1.00  0.00           H  
ATOM   2554  CA  GLY B 157     -17.287  24.428 -17.170  1.00  0.00           C  
ATOM   2555  HA2 GLY B 157     -17.207  25.252 -16.462  1.00  0.00           H  
ATOM   2556  HA3 GLY B 157     -17.916  24.741 -18.004  1.00  0.00           H  
ATOM   2557  C   GLY B 157     -17.940  23.226 -16.473  1.00  0.00           C  
ATOM   2558  O   GLY B 157     -17.389  22.123 -16.523  1.00  0.00           O  
ATOM   2559  N   PRO B 158     -19.097  23.410 -15.812  1.00  0.00           N  
ATOM   2560  CD  PRO B 158     -19.819  24.663 -15.653  1.00  0.00           C  
ATOM   2561  HD2 PRO B 158     -19.874  25.221 -16.588  1.00  0.00           H  
ATOM   2562  HD3 PRO B 158     -19.332  25.261 -14.882  1.00  0.00           H  
ATOM   2563  CG  PRO B 158     -21.224  24.273 -15.192  1.00  0.00           C  
ATOM   2564  HG2 PRO B 158     -21.854  24.079 -16.061  1.00  0.00           H  
ATOM   2565  HG3 PRO B 158     -21.670  25.040 -14.557  1.00  0.00           H  
ATOM   2566  CB  PRO B 158     -20.989  22.970 -14.427  1.00  0.00           C  
ATOM   2567  HB2 PRO B 158     -21.884  22.346 -14.399  1.00  0.00           H  
ATOM   2568  HB3 PRO B 158     -20.661  23.201 -13.413  1.00  0.00           H  
ATOM   2569  CA  PRO B 158     -19.842  22.312 -15.201  1.00  0.00           C  
ATOM   2570  HA  PRO B 158     -19.191  21.780 -14.515  1.00  0.00           H  
ATOM   2571  C   PRO B 158     -20.344  21.307 -16.243  1.00  0.00           C  
ATOM   2572  O   PRO B 158     -20.760  21.692 -17.338  1.00  0.00           O  
ATOM   2573  N   THR B 159     -20.308  20.018 -15.897  1.00  0.00           N  
ATOM   2574  H   THR B 159     -20.003  19.771 -14.965  1.00  0.00           H  
ATOM   2575  CA  THR B 159     -20.623  18.903 -16.805  1.00  0.00           C  
ATOM   2576  HA  THR B 159     -21.350  19.254 -17.537  1.00  0.00           H  
ATOM   2577  CB  THR B 159     -19.367  18.482 -17.585  1.00  0.00           C  
ATOM   2578  HB  THR B 159     -18.909  19.377 -17.995  1.00  0.00           H  
ATOM   2579  CG2 THR B 159     -18.309  17.770 -16.747  1.00  0.00           C  
ATOM   2580 HG21 THR B 159     -18.061  18.365 -15.869  1.00  0.00           H  
ATOM   2581 HG22 THR B 159     -18.667  16.790 -16.433  1.00  0.00           H  
ATOM   2582 HG23 THR B 159     -17.410  17.650 -17.347  1.00  0.00           H  
ATOM   2583  OG1 THR B 159     -19.732  17.635 -18.646  1.00  0.00           O  
ATOM   2584  HG1 THR B 159     -19.481  18.077 -19.475  1.00  0.00           H  
ATOM   2585  C   THR B 159     -21.265  17.720 -16.072  1.00  0.00           C  
ATOM   2586  O   THR B 159     -21.073  17.546 -14.862  1.00  0.00           O  
ATOM   2587  N   GLN B 160     -22.044  16.917 -16.805  1.00  0.00           N  
ATOM   2588  H   GLN B 160     -22.067  17.072 -17.804  1.00  0.00           H  
ATOM   2589  CA  GLN B 160     -22.734  15.721 -16.311  1.00  0.00           C  
ATOM   2590  HA  GLN B 160     -23.117  15.931 -15.311  1.00  0.00           H  
ATOM   2591  CB  GLN B 160     -23.938  15.440 -17.230  1.00  0.00           C  
ATOM   2592  HB2 GLN B 160     -24.399  16.382 -17.528  1.00  0.00           H  
ATOM   2593  HB3 GLN B 160     -23.591  14.970 -18.146  1.00  0.00           H  
ATOM   2594  CG  GLN B 160     -25.001  14.531 -16.589  1.00  0.00           C  
ATOM   2595  HG2 GLN B 160     -25.315  13.803 -17.337  1.00  0.00           H  
ATOM   2596  HG3 GLN B 160     -24.581  13.974 -15.751  1.00  0.00           H  
ATOM   2597  CD  GLN B 160     -26.245  15.290 -16.118  1.00  0.00           C  
ATOM   2598  OE1 GLN B 160     -26.240  16.470 -15.807  1.00  0.00           O  
ATOM   2599  NE2 GLN B 160     -27.387  14.640 -16.065  1.00  0.00           N  
ATOM   2600 HE21 GLN B 160     -28.183  15.170 -15.762  1.00  0.00           H  
ATOM   2601 HE22 GLN B 160     -27.415  13.665 -16.297  1.00  0.00           H  
ATOM   2602  C   GLN B 160     -21.729  14.555 -16.205  1.00  0.00           C  
ATOM   2603  O   GLN B 160     -21.678  13.665 -17.051  1.00  0.00           O  
ATOM   2604  N   CYS B 161     -20.844  14.644 -15.210  1.00  0.00           N  
ATOM   2605  H   CYS B 161     -20.949  15.430 -14.583  1.00  0.00           H  
ATOM   2606  CA  CYS B 161     -19.554  13.952 -15.181  1.00  0.00           C  
ATOM   2607  HA  CYS B 161     -18.924  14.371 -15.965  1.00  0.00           H  
ATOM   2608  CB  CYS B 161     -18.918  14.273 -13.821  1.00  0.00           C  
ATOM   2609  HB2 CYS B 161     -19.000  15.341 -13.615  1.00  0.00           H  
ATOM   2610  HB3 CYS B 161     -19.454  13.723 -13.046  1.00  0.00           H  
ATOM   2611  SG  CYS B 161     -17.162  13.827 -13.810  1.00  0.00           S  
ATOM   2612  HG  CYS B 161     -16.954  14.005 -12.496  1.00  0.00           H  
ATOM   2613  C   CYS B 161     -19.646  12.437 -15.451  1.00  0.00           C  
ATOM   2614  O   CYS B 161     -18.912  11.926 -16.296  1.00  0.00           O  
ATOM   2615  N   SER B 162     -20.601  11.755 -14.813  1.00  0.00           N  
ATOM   2616  H   SER B 162     -21.196  12.235 -14.150  1.00  0.00           H  
ATOM   2617  CA  SER B 162     -20.799  10.306 -14.924  1.00  0.00           C  
ATOM   2618  HA  SER B 162     -19.809   9.857 -14.936  1.00  0.00           H  
ATOM   2619  CB  SER B 162     -21.496   9.791 -13.656  1.00  0.00           C  
ATOM   2620  HB2 SER B 162     -21.790   8.749 -13.786  1.00  0.00           H  
ATOM   2621  HB3 SER B 162     -20.788   9.839 -12.827  1.00  0.00           H  
ATOM   2622  OG  SER B 162     -22.629  10.567 -13.317  1.00  0.00           O  
ATOM   2623  HG  SER B 162     -22.563  10.740 -12.342  1.00  0.00           H  
ATOM   2624  C   SER B 162     -21.478   9.813 -16.215  1.00  0.00           C  
ATOM   2625  O   SER B 162     -21.591   8.599 -16.399  1.00  0.00           O  
ATOM   2626  N   THR B 163     -21.869  10.699 -17.145  1.00  0.00           N  
ATOM   2627  H   THR B 163     -21.792  11.685 -16.921  1.00  0.00           H  
ATOM   2628  CA  THR B 163     -22.187  10.334 -18.549  1.00  0.00           C  
ATOM   2629  HA  THR B 163     -22.187   9.249 -18.637  1.00  0.00           H  
ATOM   2630  CB  THR B 163     -23.580  10.818 -19.014  1.00  0.00           C  
ATOM   2631  HB  THR B 163     -23.779  10.371 -19.989  1.00  0.00           H  
ATOM   2632  CG2 THR B 163     -24.686  10.367 -18.060  1.00  0.00           C  
ATOM   2633 HG21 THR B 163     -24.570  10.859 -17.095  1.00  0.00           H  
ATOM   2634 HG22 THR B 163     -25.656  10.628 -18.482  1.00  0.00           H  
ATOM   2635 HG23 THR B 163     -24.631   9.287 -17.923  1.00  0.00           H  
ATOM   2636  OG1 THR B 163     -23.705  12.221 -19.154  1.00  0.00           O  
ATOM   2637  HG1 THR B 163     -23.435  12.482 -20.061  1.00  0.00           H  
ATOM   2638  C   THR B 163     -21.133  10.834 -19.532  1.00  0.00           C  
ATOM   2639  O   THR B 163     -20.755  10.129 -20.470  1.00  0.00           O  
ATOM   2640  N   GLU B 164     -20.645  12.058 -19.331  1.00  0.00           N  
ATOM   2641  H   GLU B 164     -21.021  12.589 -18.549  1.00  0.00           H  
ATOM   2642  CA  GLU B 164     -19.825  12.765 -20.316  1.00  0.00           C  
ATOM   2643  HA  GLU B 164     -20.153  12.465 -21.313  1.00  0.00           H  
ATOM   2644  CB  GLU B 164     -20.061  14.279 -20.174  1.00  0.00           C  
ATOM   2645  HB2 GLU B 164     -19.806  14.596 -19.163  1.00  0.00           H  
ATOM   2646  HB3 GLU B 164     -19.400  14.803 -20.854  1.00  0.00           H  
ATOM   2647  CG  GLU B 164     -21.500  14.726 -20.479  1.00  0.00           C  
ATOM   2648  HG2 GLU B 164     -22.127  14.442 -19.639  1.00  0.00           H  
ATOM   2649  HG3 GLU B 164     -21.530  15.816 -20.547  1.00  0.00           H  
ATOM   2650  CD  GLU B 164     -22.083  14.119 -21.763  1.00  0.00           C  
ATOM   2651  OE1 GLU B 164     -21.610  14.504 -22.863  1.00  0.00           O  
ATOM   2652  OE2 GLU B 164     -22.998  13.276 -21.647  1.00  0.00           O  
ATOM   2653  C   GLU B 164     -18.328  12.422 -20.265  1.00  0.00           C  
ATOM   2654  O   GLU B 164     -17.636  12.691 -21.249  1.00  0.00           O  
ATOM   2655  N   LEU B 165     -17.813  11.820 -19.184  1.00  0.00           N  
ATOM   2656  H   LEU B 165     -18.442  11.597 -18.416  1.00  0.00           H  
ATOM   2657  CA  LEU B 165     -16.393  11.472 -19.014  1.00  0.00           C  
ATOM   2658  HA  LEU B 165     -15.889  11.600 -19.968  1.00  0.00           H  
ATOM   2659  CB  LEU B 165     -15.720  12.430 -18.014  1.00  0.00           C  
ATOM   2660  HB2 LEU B 165     -16.278  12.425 -17.078  1.00  0.00           H  
ATOM   2661  HB3 LEU B 165     -14.723  12.040 -17.802  1.00  0.00           H  
ATOM   2662  CG  LEU B 165     -15.578  13.874 -18.529  1.00  0.00           C  
ATOM   2663  HG  LEU B 165     -15.738  13.906 -19.604  1.00  0.00           H  
ATOM   2664  CD1 LEU B 165     -16.582  14.804 -17.853  1.00  0.00           C  
ATOM   2665 HD11 LEU B 165     -16.407  14.841 -16.777  1.00  0.00           H  
ATOM   2666 HD12 LEU B 165     -16.490  15.801 -18.277  1.00  0.00           H  
ATOM   2667 HD13 LEU B 165     -17.593  14.441 -18.035  1.00  0.00           H  
ATOM   2668  CD2 LEU B 165     -14.169  14.404 -18.243  1.00  0.00           C  
ATOM   2669 HD21 LEU B 165     -13.438  13.776 -18.752  1.00  0.00           H  
ATOM   2670 HD22 LEU B 165     -14.076  15.412 -18.631  1.00  0.00           H  
ATOM   2671 HD23 LEU B 165     -13.980  14.398 -17.171  1.00  0.00           H  
ATOM   2672  C   LEU B 165     -16.159  10.005 -18.614  1.00  0.00           C  
ATOM   2673  O   LEU B 165     -17.038   9.310 -18.110  1.00  0.00           O  
ATOM   2674  N   ARG B 166     -14.935   9.518 -18.852  1.00  0.00           N  
ATOM   2675  H   ARG B 166     -14.258  10.132 -19.304  1.00  0.00           H  
ATOM   2676  CA  ARG B 166     -14.500   8.154 -18.512  1.00  0.00           C  
ATOM   2677  HA  ARG B 166     -14.966   7.864 -17.568  1.00  0.00           H  
ATOM   2678  CB  ARG B 166     -14.995   7.204 -19.615  1.00  0.00           C  
ATOM   2679  HB2 ARG B 166     -16.066   7.370 -19.734  1.00  0.00           H  
ATOM   2680  HB3 ARG B 166     -14.502   7.462 -20.554  1.00  0.00           H  
ATOM   2681  CG  ARG B 166     -14.779   5.712 -19.319  1.00  0.00           C  
ATOM   2682  HG2 ARG B 166     -13.722   5.466 -19.424  1.00  0.00           H  
ATOM   2683  HG3 ARG B 166     -15.082   5.505 -18.292  1.00  0.00           H  
ATOM   2684  CD  ARG B 166     -15.616   4.817 -20.253  1.00  0.00           C  
ATOM   2685  HD2 ARG B 166     -15.460   3.777 -19.963  1.00  0.00           H  
ATOM   2686  HD3 ARG B 166     -16.675   5.036 -20.103  1.00  0.00           H  
ATOM   2687  NE  ARG B 166     -15.251   4.973 -21.680  1.00  0.00           N  
ATOM   2688  HE  ARG B 166     -14.466   4.432 -22.003  1.00  0.00           H  
ATOM   2689  CZ  ARG B 166     -15.819   5.781 -22.562  1.00  0.00           C  
ATOM   2690  NH1 ARG B 166     -16.862   6.508 -22.284  1.00  0.00           N  
ATOM   2691 HH11 ARG B 166     -17.284   6.451 -21.374  1.00  0.00           H  
ATOM   2692 HH12 ARG B 166     -17.132   7.262 -22.897  1.00  0.00           H  
ATOM   2693  NH2 ARG B 166     -15.337   5.895 -23.765  1.00  0.00           N  
ATOM   2694 HH21 ARG B 166     -14.474   5.452 -24.019  1.00  0.00           H  
ATOM   2695 HH22 ARG B 166     -15.750   6.571 -24.387  1.00  0.00           H  
ATOM   2696  C   ARG B 166     -12.985   8.112 -18.323  1.00  0.00           C  
ATOM   2697  O   ARG B 166     -12.258   8.758 -19.081  1.00  0.00           O  
ATOM   2698  N   LEU B 167     -12.516   7.341 -17.339  1.00  0.00           N  
ATOM   2699  H   LEU B 167     -13.172   6.820 -16.764  1.00  0.00           H  
ATOM   2700  CA  LEU B 167     -11.092   7.189 -17.018  1.00  0.00           C  
ATOM   2701  HA  LEU B 167     -10.502   7.778 -17.722  1.00  0.00           H  
ATOM   2702  CB  LEU B 167     -10.847   7.762 -15.608  1.00  0.00           C  
ATOM   2703  HB2 LEU B 167     -11.164   8.806 -15.603  1.00  0.00           H  
ATOM   2704  HB3 LEU B 167     -11.479   7.219 -14.904  1.00  0.00           H  
ATOM   2705  CG  LEU B 167      -9.393   7.687 -15.104  1.00  0.00           C  
ATOM   2706  HG  LEU B 167      -9.079   6.645 -15.036  1.00  0.00           H  
ATOM   2707  CD1 LEU B 167      -8.424   8.438 -16.018  1.00  0.00           C  
ATOM   2708 HD11 LEU B 167      -8.323   7.909 -16.962  1.00  0.00           H  
ATOM   2709 HD12 LEU B 167      -8.783   9.452 -16.199  1.00  0.00           H  
ATOM   2710 HD13 LEU B 167      -7.438   8.485 -15.558  1.00  0.00           H  
ATOM   2711  CD2 LEU B 167      -9.292   8.318 -13.714  1.00  0.00           C  
ATOM   2712 HD21 LEU B 167      -9.942   7.786 -13.021  1.00  0.00           H  
ATOM   2713 HD22 LEU B 167      -8.266   8.254 -13.352  1.00  0.00           H  
ATOM   2714 HD23 LEU B 167      -9.584   9.367 -13.760  1.00  0.00           H  
ATOM   2715  C   LEU B 167     -10.657   5.724 -17.170  1.00  0.00           C  
ATOM   2716  O   LEU B 167     -11.253   4.831 -16.564  1.00  0.00           O  
ATOM   2717  N   LEU B 168      -9.624   5.492 -17.985  1.00  0.00           N  
ATOM   2718  H   LEU B 168      -9.194   6.289 -18.449  1.00  0.00           H  
ATOM   2719  CA  LEU B 168      -8.958   4.198 -18.150  1.00  0.00           C  
ATOM   2720  HA  LEU B 168      -9.579   3.425 -17.699  1.00  0.00           H  
ATOM   2721  CB  LEU B 168      -8.845   3.871 -19.653  1.00  0.00           C  
ATOM   2722  HB2 LEU B 168      -9.864   3.809 -20.036  1.00  0.00           H  
ATOM   2723  HB3 LEU B 168      -8.352   4.695 -20.170  1.00  0.00           H  
ATOM   2724  CG  LEU B 168      -8.109   2.550 -19.980  1.00  0.00           C  
ATOM   2725  HG  LEU B 168      -8.219   1.854 -19.153  1.00  0.00           H  
ATOM   2726  CD1 LEU B 168      -8.725   1.895 -21.219  1.00  0.00           C  
ATOM   2727 HD11 LEU B 168      -8.187   0.976 -21.451  1.00  0.00           H  
ATOM   2728 HD12 LEU B 168      -9.766   1.643 -21.021  1.00  0.00           H  
ATOM   2729 HD13 LEU B 168      -8.662   2.573 -22.069  1.00  0.00           H  
ATOM   2730  CD2 LEU B 168      -6.617   2.754 -20.258  1.00  0.00           C  
ATOM   2731 HD21 LEU B 168      -6.480   3.379 -21.141  1.00  0.00           H  
ATOM   2732 HD22 LEU B 168      -6.126   3.231 -19.412  1.00  0.00           H  
ATOM   2733 HD23 LEU B 168      -6.142   1.787 -20.435  1.00  0.00           H  
ATOM   2734  C   LEU B 168      -7.614   4.190 -17.408  1.00  0.00           C  
ATOM   2735  O   LEU B 168      -6.895   5.193 -17.399  1.00  0.00           O  
ATOM   2736  N   TYR B 169      -7.270   3.052 -16.803  1.00  0.00           N  
ATOM   2737  H   TYR B 169      -7.885   2.246 -16.886  1.00  0.00           H  
ATOM   2738  CA  TYR B 169      -6.033   2.873 -16.045  1.00  0.00           C  
ATOM   2739  HA  TYR B 169      -5.299   3.574 -16.440  1.00  0.00           H  
ATOM   2740  CB  TYR B 169      -6.247   3.232 -14.564  1.00  0.00           C  
ATOM   2741  HB2 TYR B 169      -5.268   3.250 -14.083  1.00  0.00           H  
ATOM   2742  HB3 TYR B 169      -6.639   4.247 -14.522  1.00  0.00           H  
ATOM   2743  CG  TYR B 169      -7.185   2.364 -13.733  1.00  0.00           C  
ATOM   2744  CD1 TYR B 169      -8.580   2.435 -13.936  1.00  0.00           C  
ATOM   2745  HD1 TYR B 169      -8.983   3.054 -14.728  1.00  0.00           H  
ATOM   2746  CE1 TYR B 169      -9.457   1.735 -13.084  1.00  0.00           C  
ATOM   2747  HE1 TYR B 169     -10.524   1.788 -13.239  1.00  0.00           H  
ATOM   2748  CZ  TYR B 169      -8.943   0.965 -12.020  1.00  0.00           C  
ATOM   2749  OH  TYR B 169      -9.795   0.257 -11.231  1.00  0.00           O  
ATOM   2750  HH  TYR B 169     -10.422  -0.217 -11.800  1.00  0.00           H  
ATOM   2751  CE2 TYR B 169      -7.552   0.895 -11.809  1.00  0.00           C  
ATOM   2752  HE2 TYR B 169      -7.173   0.287 -10.999  1.00  0.00           H  
ATOM   2753  CD2 TYR B 169      -6.674   1.592 -12.668  1.00  0.00           C  
ATOM   2754  HD2 TYR B 169      -5.608   1.539 -12.501  1.00  0.00           H  
ATOM   2755  C   TYR B 169      -5.468   1.466 -16.244  1.00  0.00           C  
ATOM   2756  O   TYR B 169      -6.200   0.482 -16.170  1.00  0.00           O  
ATOM   2757  N   GLN B 170      -4.163   1.359 -16.498  1.00  0.00           N  
ATOM   2758  H   GLN B 170      -3.606   2.205 -16.550  1.00  0.00           H  
ATOM   2759  CA  GLN B 170      -3.499   0.093 -16.834  1.00  0.00           C  
ATOM   2760  HA  GLN B 170      -4.110  -0.737 -16.474  1.00  0.00           H  
ATOM   2761  CB  GLN B 170      -3.402  -0.036 -18.364  1.00  0.00           C  
ATOM   2762  HB2 GLN B 170      -4.413   0.033 -18.771  1.00  0.00           H  
ATOM   2763  HB3 GLN B 170      -2.816   0.788 -18.772  1.00  0.00           H  
ATOM   2764  CG  GLN B 170      -2.778  -1.371 -18.805  1.00  0.00           C  
ATOM   2765  HG2 GLN B 170      -1.696  -1.340 -18.674  1.00  0.00           H  
ATOM   2766  HG3 GLN B 170      -3.174  -2.160 -18.169  1.00  0.00           H  
ATOM   2767  CD  GLN B 170      -3.097  -1.746 -20.254  1.00  0.00           C  
ATOM   2768  OE1 GLN B 170      -3.453  -0.921 -21.082  1.00  0.00           O  
ATOM   2769  NE2 GLN B 170      -2.990  -3.006 -20.604  1.00  0.00           N  
ATOM   2770 HE21 GLN B 170      -3.326  -3.264 -21.513  1.00  0.00           H  
ATOM   2771 HE22 GLN B 170      -2.691  -3.692 -19.913  1.00  0.00           H  
ATOM   2772  C   GLN B 170      -2.134  -0.009 -16.146  1.00  0.00           C  
ATOM   2773  O   GLN B 170      -1.402   0.978 -16.072  1.00  0.00           O  
ATOM   2774  N   LEU B 171      -1.808  -1.190 -15.609  1.00  0.00           N  
ATOM   2775  H   LEU B 171      -2.418  -1.973 -15.800  1.00  0.00           H  
ATOM   2776  CA  LEU B 171      -0.572  -1.477 -14.865  1.00  0.00           C  
ATOM   2777  HA  LEU B 171      -0.238  -0.561 -14.373  1.00  0.00           H  
ATOM   2778  CB  LEU B 171      -0.915  -2.504 -13.763  1.00  0.00           C  
ATOM   2779  HB2 LEU B 171      -1.557  -2.017 -13.030  1.00  0.00           H  
ATOM   2780  HB3 LEU B 171      -1.501  -3.302 -14.218  1.00  0.00           H  
ATOM   2781  CG  LEU B 171       0.267  -3.158 -13.020  1.00  0.00           C  
ATOM   2782  HG  LEU B 171       0.923  -3.648 -13.736  1.00  0.00           H  
ATOM   2783  CD1 LEU B 171       1.082  -2.147 -12.210  1.00  0.00           C  
ATOM   2784 HD11 LEU B 171       0.440  -1.649 -11.485  1.00  0.00           H  
ATOM   2785 HD12 LEU B 171       1.881  -2.658 -11.672  1.00  0.00           H  
ATOM   2786 HD13 LEU B 171       1.521  -1.403 -12.865  1.00  0.00           H  
ATOM   2787  CD2 LEU B 171      -0.258  -4.214 -12.049  1.00  0.00           C  
ATOM   2788 HD21 LEU B 171      -0.925  -3.753 -11.322  1.00  0.00           H  
ATOM   2789 HD22 LEU B 171      -0.795  -4.988 -12.599  1.00  0.00           H  
ATOM   2790 HD23 LEU B 171       0.578  -4.678 -11.526  1.00  0.00           H  
ATOM   2791  C   LEU B 171       0.562  -1.943 -15.801  1.00  0.00           C  
ATOM   2792  O   LEU B 171       0.374  -2.826 -16.632  1.00  0.00           O  
ATOM   2793  N   VAL B 172       1.766  -1.391 -15.619  1.00  0.00           N  
ATOM   2794  H   VAL B 172       1.847  -0.648 -14.931  1.00  0.00           H  
ATOM   2795  CA  VAL B 172       2.951  -1.678 -16.457  1.00  0.00           C  
ATOM   2796  HA  VAL B 172       2.647  -1.643 -17.504  1.00  0.00           H  
ATOM   2797  CB  VAL B 172       4.019  -0.578 -16.246  1.00  0.00           C  
ATOM   2798  HB  VAL B 172       4.227  -0.490 -15.178  1.00  0.00           H  
ATOM   2799  CG1 VAL B 172       5.350  -0.846 -16.966  1.00  0.00           C  
ATOM   2800 HG11 VAL B 172       6.025   0.000 -16.833  1.00  0.00           H  
ATOM   2801 HG12 VAL B 172       5.833  -1.734 -16.558  1.00  0.00           H  
ATOM   2802 HG13 VAL B 172       5.170  -0.997 -18.031  1.00  0.00           H  
ATOM   2803  CG2 VAL B 172       3.511   0.778 -16.760  1.00  0.00           C  
ATOM   2804 HG21 VAL B 172       4.236   1.559 -16.530  1.00  0.00           H  
ATOM   2805 HG22 VAL B 172       3.366   0.732 -17.841  1.00  0.00           H  
ATOM   2806 HG23 VAL B 172       2.563   1.042 -16.294  1.00  0.00           H  
ATOM   2807  C   VAL B 172       3.535  -3.084 -16.236  1.00  0.00           C  
ATOM   2808  O   VAL B 172       4.031  -3.688 -17.187  1.00  0.00           O  
ATOM   2809  N   PHE B 173       3.466  -3.637 -15.018  1.00  0.00           N  
ATOM   2810  H   PHE B 173       2.989  -3.136 -14.288  1.00  0.00           H  
ATOM   2811  CA  PHE B 173       4.022  -4.963 -14.702  1.00  0.00           C  
ATOM   2812  HA  PHE B 173       5.097  -4.933 -14.885  1.00  0.00           H  
ATOM   2813  CB  PHE B 173       3.811  -5.295 -13.213  1.00  0.00           C  
ATOM   2814  HB2 PHE B 173       4.496  -4.692 -12.615  1.00  0.00           H  
ATOM   2815  HB3 PHE B 173       2.797  -5.010 -12.936  1.00  0.00           H  
ATOM   2816  CG  PHE B 173       4.006  -6.764 -12.856  1.00  0.00           C  
ATOM   2817  CD1 PHE B 173       5.289  -7.344 -12.896  1.00  0.00           C  
ATOM   2818  HD1 PHE B 173       6.138  -6.741 -13.175  1.00  0.00           H  
ATOM   2819  CE1 PHE B 173       5.469  -8.704 -12.581  1.00  0.00           C  
ATOM   2820  HE1 PHE B 173       6.456  -9.146 -12.596  1.00  0.00           H  
ATOM   2821  CZ  PHE B 173       4.360  -9.494 -12.228  1.00  0.00           C  
ATOM   2822  HZ  PHE B 173       4.495 -10.540 -11.987  1.00  0.00           H  
ATOM   2823  CE2 PHE B 173       3.075  -8.925 -12.201  1.00  0.00           C  
ATOM   2824  HE2 PHE B 173       2.223  -9.539 -11.946  1.00  0.00           H  
ATOM   2825  CD2 PHE B 173       2.897  -7.566 -12.521  1.00  0.00           C  
ATOM   2826  HD2 PHE B 173       1.902  -7.143 -12.520  1.00  0.00           H  
ATOM   2827  C   PHE B 173       3.429  -6.066 -15.594  1.00  0.00           C  
ATOM   2828  O   PHE B 173       2.209  -6.222 -15.662  1.00  0.00           O  
ATOM   2829  N   LEU B 174       4.303  -6.858 -16.230  1.00  0.00           N  
ATOM   2830  H   LEU B 174       5.285  -6.633 -16.152  1.00  0.00           H  
ATOM   2831  CA  LEU B 174       3.976  -8.074 -16.993  1.00  0.00           C  
ATOM   2832  HA  LEU B 174       4.912  -8.386 -17.453  1.00  0.00           H  
ATOM   2833  CB  LEU B 174       3.562  -9.183 -15.990  1.00  0.00           C  
ATOM   2834  HB2 LEU B 174       4.217  -9.113 -15.122  1.00  0.00           H  
ATOM   2835  HB3 LEU B 174       2.548  -8.969 -15.650  1.00  0.00           H  
ATOM   2836  CG  LEU B 174       3.610 -10.647 -16.479  1.00  0.00           C  
ATOM   2837  HG  LEU B 174       2.931 -10.803 -17.312  1.00  0.00           H  
ATOM   2838  CD1 LEU B 174       5.023 -11.068 -16.903  1.00  0.00           C  
ATOM   2839 HD11 LEU B 174       5.039 -12.134 -17.121  1.00  0.00           H  
ATOM   2840 HD12 LEU B 174       5.305 -10.530 -17.807  1.00  0.00           H  
ATOM   2841 HD13 LEU B 174       5.732 -10.836 -16.109  1.00  0.00           H  
ATOM   2842  CD2 LEU B 174       3.170 -11.584 -15.350  1.00  0.00           C  
ATOM   2843 HD21 LEU B 174       3.840 -11.493 -14.495  1.00  0.00           H  
ATOM   2844 HD22 LEU B 174       2.159 -11.319 -15.035  1.00  0.00           H  
ATOM   2845 HD23 LEU B 174       3.158 -12.612 -15.706  1.00  0.00           H  
ATOM   2846  C   LEU B 174       3.004  -7.869 -18.179  1.00  0.00           C  
ATOM   2847  O   LEU B 174       2.476  -8.846 -18.699  1.00  0.00           O  
ATOM   2848  N   LEU B 175       2.781  -6.621 -18.618  1.00  0.00           N  
ATOM   2849  H   LEU B 175       3.257  -5.872 -18.134  1.00  0.00           H  
ATOM   2850  CA  LEU B 175       1.683  -6.243 -19.529  1.00  0.00           C  
ATOM   2851  HA  LEU B 175       1.688  -5.155 -19.600  1.00  0.00           H  
ATOM   2852  CB  LEU B 175       1.894  -6.796 -20.961  1.00  0.00           C  
ATOM   2853  HB2 LEU B 175       1.824  -7.884 -20.925  1.00  0.00           H  
ATOM   2854  HB3 LEU B 175       1.070  -6.451 -21.588  1.00  0.00           H  
ATOM   2855  CG  LEU B 175       3.217  -6.410 -21.640  1.00  0.00           C  
ATOM   2856  HG  LEU B 175       4.054  -6.657 -20.985  1.00  0.00           H  
ATOM   2857  CD1 LEU B 175       3.391  -7.203 -22.938  1.00  0.00           C  
ATOM   2858 HD11 LEU B 175       2.583  -6.964 -23.632  1.00  0.00           H  
ATOM   2859 HD12 LEU B 175       4.349  -6.959 -23.394  1.00  0.00           H  
ATOM   2860 HD13 LEU B 175       3.365  -8.270 -22.718  1.00  0.00           H  
ATOM   2861  CD2 LEU B 175       3.272  -4.918 -21.974  1.00  0.00           C  
ATOM   2862 HD21 LEU B 175       3.237  -4.333 -21.057  1.00  0.00           H  
ATOM   2863 HD22 LEU B 175       4.200  -4.691 -22.497  1.00  0.00           H  
ATOM   2864 HD23 LEU B 175       2.426  -4.647 -22.607  1.00  0.00           H  
ATOM   2865  C   LEU B 175       0.301  -6.597 -18.943  1.00  0.00           C  
ATOM   2866  O   LEU B 175      -0.531  -7.222 -19.598  1.00  0.00           O  
ATOM   2867  N   SER B 176       0.067  -6.207 -17.689  1.00  0.00           N  
ATOM   2868  H   SER B 176       0.797  -5.704 -17.205  1.00  0.00           H  
ATOM   2869  CA  SER B 176      -1.230  -6.369 -17.022  1.00  0.00           C  
ATOM   2870  HA  SER B 176      -1.475  -7.430 -16.995  1.00  0.00           H  
ATOM   2871  CB  SER B 176      -1.164  -5.852 -15.585  1.00  0.00           C  
ATOM   2872  HB2 SER B 176      -0.815  -4.820 -15.597  1.00  0.00           H  
ATOM   2873  HB3 SER B 176      -2.161  -5.881 -15.142  1.00  0.00           H  
ATOM   2874  OG  SER B 176      -0.291  -6.634 -14.790  1.00  0.00           O  
ATOM   2875  HG  SER B 176       0.611  -6.513 -15.148  1.00  0.00           H  
ATOM   2876  C   SER B 176      -2.356  -5.638 -17.763  1.00  0.00           C  
ATOM   2877  O   SER B 176      -2.148  -4.582 -18.360  1.00  0.00           O  
ATOM   2878  N   GLU B 177      -3.559  -6.206 -17.698  1.00  0.00           N  
ATOM   2879  H   GLU B 177      -3.653  -7.078 -17.211  1.00  0.00           H  
ATOM   2880  CA  GLU B 177      -4.742  -5.711 -18.405  1.00  0.00           C  
ATOM   2881  HA  GLU B 177      -4.480  -5.637 -19.462  1.00  0.00           H  
ATOM   2882  CB  GLU B 177      -5.908  -6.711 -18.248  1.00  0.00           C  
ATOM   2883  HB2 GLU B 177      -5.820  -7.231 -17.292  1.00  0.00           H  
ATOM   2884  HB3 GLU B 177      -6.862  -6.181 -18.231  1.00  0.00           H  
ATOM   2885  CG  GLU B 177      -5.958  -7.740 -19.386  1.00  0.00           C  
ATOM   2886  HG2 GLU B 177      -5.007  -8.278 -19.410  1.00  0.00           H  
ATOM   2887  HG3 GLU B 177      -6.743  -8.464 -19.152  1.00  0.00           H  
ATOM   2888  CD  GLU B 177      -6.241  -7.117 -20.769  1.00  0.00           C  
ATOM   2889  OE1 GLU B 177      -6.404  -5.873 -20.845  1.00  0.00           O  
ATOM   2890  OE2 GLU B 177      -6.283  -7.897 -21.745  1.00  0.00           O  
ATOM   2891  C   GLU B 177      -5.200  -4.306 -17.989  1.00  0.00           C  
ATOM   2892  O   GLU B 177      -4.894  -3.805 -16.898  1.00  0.00           O  
ATOM   2893  N   ALA B 178      -5.962  -3.678 -18.883  1.00  0.00           N  
ATOM   2894  H   ALA B 178      -6.219  -4.194 -19.725  1.00  0.00           H  
ATOM   2895  CA  ALA B 178      -6.611  -2.404 -18.611  1.00  0.00           C  
ATOM   2896  HA  ALA B 178      -5.883  -1.750 -18.129  1.00  0.00           H  
ATOM   2897  CB  ALA B 178      -7.016  -1.756 -19.940  1.00  0.00           C  
ATOM   2898  HB1 ALA B 178      -7.743  -2.386 -20.455  1.00  0.00           H  
ATOM   2899  HB2 ALA B 178      -7.453  -0.778 -19.748  1.00  0.00           H  
ATOM   2900  HB3 ALA B 178      -6.136  -1.631 -20.572  1.00  0.00           H  
ATOM   2901  C   ALA B 178      -7.809  -2.547 -17.651  1.00  0.00           C  
ATOM   2902  O   ALA B 178      -8.481  -3.576 -17.558  1.00  0.00           O  
ATOM   2903  N   HIE B 179      -8.128  -1.444 -16.981  1.00  0.00           N  
ATOM   2904  H   HIE B 179      -7.496  -0.653 -17.052  1.00  0.00           H  
ATOM   2905  CA  HIE B 179      -9.299  -1.276 -16.125  1.00  0.00           C  
ATOM   2906  HA  HIE B 179     -10.029  -2.046 -16.382  1.00  0.00           H  
ATOM   2907  CB  HIE B 179      -8.879  -1.491 -14.664  1.00  0.00           C  
ATOM   2908  HB2 HIE B 179      -8.079  -2.233 -14.627  1.00  0.00           H  
ATOM   2909  HB3 HIE B 179      -8.476  -0.564 -14.262  1.00  0.00           H  
ATOM   2910  CG  HIE B 179     -10.000  -1.999 -13.793  1.00  0.00           C  
ATOM   2911  ND1 HIE B 179     -11.097  -1.261 -13.339  1.00  0.00           N  
ATOM   2912  CE1 HIE B 179     -11.878  -2.132 -12.680  1.00  0.00           C  
ATOM   2913  HE1 HIE B 179     -12.819  -1.878 -12.208  1.00  0.00           H  
ATOM   2914  NE2 HIE B 179     -11.323  -3.356 -12.678  1.00  0.00           N  
ATOM   2915  HE2 HIE B 179     -11.705  -4.181 -12.234  1.00  0.00           H  
ATOM   2916  CD2 HIE B 179     -10.142  -3.292 -13.383  1.00  0.00           C  
ATOM   2917  HD2 HIE B 179      -9.465  -4.107 -13.607  1.00  0.00           H  
ATOM   2918  C   HIE B 179      -9.943   0.092 -16.401  1.00  0.00           C  
ATOM   2919  O   HIE B 179      -9.377   0.929 -17.109  1.00  0.00           O  
ATOM   2920  N   THR B 180     -11.162   0.342 -15.925  1.00  0.00           N  
ATOM   2921  H   THR B 180     -11.571  -0.315 -15.267  1.00  0.00           H  
ATOM   2922  CA  THR B 180     -11.913   1.571 -16.249  1.00  0.00           C  
ATOM   2923  HA  THR B 180     -11.211   2.401 -16.304  1.00  0.00           H  
ATOM   2924  CB  THR B 180     -12.594   1.446 -17.629  1.00  0.00           C  
ATOM   2925  HB  THR B 180     -13.044   0.456 -17.715  1.00  0.00           H  
ATOM   2926  CG2 THR B 180     -13.662   2.492 -17.952  1.00  0.00           C  
ATOM   2927 HG21 THR B 180     -13.991   2.350 -18.981  1.00  0.00           H  
ATOM   2928 HG22 THR B 180     -14.523   2.373 -17.295  1.00  0.00           H  
ATOM   2929 HG23 THR B 180     -13.246   3.493 -17.841  1.00  0.00           H  
ATOM   2930  OG1 THR B 180     -11.633   1.608 -18.644  1.00  0.00           O  
ATOM   2931  HG1 THR B 180     -10.812   1.192 -18.339  1.00  0.00           H  
ATOM   2932  C   THR B 180     -12.925   1.922 -15.165  1.00  0.00           C  
ATOM   2933  O   THR B 180     -13.557   1.047 -14.576  1.00  0.00           O  
ATOM   2934  N   CYS B 181     -13.096   3.222 -14.933  1.00  0.00           N  
ATOM   2935  H   CYS B 181     -12.531   3.888 -15.456  1.00  0.00           H  
ATOM   2936  CA  CYS B 181     -14.036   3.778 -13.969  1.00  0.00           C  
ATOM   2937  HA  CYS B 181     -14.809   3.032 -13.773  1.00  0.00           H  
ATOM   2938  CB  CYS B 181     -13.309   4.028 -12.632  1.00  0.00           C  
ATOM   2939  HB2 CYS B 181     -13.932   4.635 -11.972  1.00  0.00           H  
ATOM   2940  HB3 CYS B 181     -13.138   3.066 -12.147  1.00  0.00           H  
ATOM   2941  SG  CYS B 181     -11.694   4.836 -12.843  1.00  0.00           S  
ATOM   2942  HG  CYS B 181     -11.367   4.787 -11.538  1.00  0.00           H  
ATOM   2943  C   CYS B 181     -14.777   5.007 -14.530  1.00  0.00           C  
ATOM   2944  O   CYS B 181     -14.370   5.626 -15.522  1.00  0.00           O  
ATOM   2945  N   ILE B 182     -15.916   5.305 -13.901  1.00  0.00           N  
ATOM   2946  H   ILE B 182     -16.165   4.772 -13.082  1.00  0.00           H  
ATOM   2947  CA  ILE B 182     -16.790   6.438 -14.219  1.00  0.00           C  
ATOM   2948  HA  ILE B 182     -16.542   6.805 -15.212  1.00  0.00           H  
ATOM   2949  CB  ILE B 182     -18.267   5.980 -14.251  1.00  0.00           C  
ATOM   2950  HB  ILE B 182     -18.531   5.621 -13.254  1.00  0.00           H  
ATOM   2951  CG2 ILE B 182     -19.200   7.156 -14.568  1.00  0.00           C  
ATOM   2952 HG21 ILE B 182     -20.229   6.806 -14.670  1.00  0.00           H  
ATOM   2953 HG22 ILE B 182     -19.172   7.884 -13.756  1.00  0.00           H  
ATOM   2954 HG23 ILE B 182     -18.906   7.651 -15.494  1.00  0.00           H  
ATOM   2955  CG1 ILE B 182     -18.524   4.811 -15.234  1.00  0.00           C  
ATOM   2956 HG12 ILE B 182     -17.974   3.932 -14.895  1.00  0.00           H  
ATOM   2957 HG13 ILE B 182     -19.584   4.553 -15.192  1.00  0.00           H  
ATOM   2958  CD1 ILE B 182     -18.153   5.074 -16.701  1.00  0.00           C  
ATOM   2959 HD11 ILE B 182     -18.400   4.194 -17.294  1.00  0.00           H  
ATOM   2960 HD12 ILE B 182     -17.085   5.267 -16.793  1.00  0.00           H  
ATOM   2961 HD13 ILE B 182     -18.714   5.925 -17.089  1.00  0.00           H  
ATOM   2962  C   ILE B 182     -16.547   7.552 -13.180  1.00  0.00           C  
ATOM   2963  O   ILE B 182     -16.655   7.275 -11.981  1.00  0.00           O  
ATOM   2964  N   PRO B 183     -16.171   8.775 -13.599  1.00  0.00           N  
ATOM   2965  CD  PRO B 183     -15.943   9.184 -14.978  1.00  0.00           C  
ATOM   2966  HD2 PRO B 183     -16.841   9.036 -15.580  1.00  0.00           H  
ATOM   2967  HD3 PRO B 183     -15.105   8.621 -15.390  1.00  0.00           H  
ATOM   2968  CG  PRO B 183     -15.595  10.668 -14.932  1.00  0.00           C  
ATOM   2969  HG2 PRO B 183     -16.502  11.257 -15.072  1.00  0.00           H  
ATOM   2970  HG3 PRO B 183     -14.842  10.925 -15.675  1.00  0.00           H  
ATOM   2971  CB  PRO B 183     -15.067  10.852 -13.513  1.00  0.00           C  
ATOM   2972  HB2 PRO B 183     -15.123  11.885 -13.171  1.00  0.00           H  
ATOM   2973  HB3 PRO B 183     -14.041  10.498 -13.483  1.00  0.00           H  
ATOM   2974  CA  PRO B 183     -15.948   9.905 -12.702  1.00  0.00           C  
ATOM   2975  HA  PRO B 183     -15.422   9.588 -11.802  1.00  0.00           H  
ATOM   2976  C   PRO B 183     -17.269  10.573 -12.302  1.00  0.00           C  
ATOM   2977  O   PRO B 183     -18.275  10.423 -12.987  1.00  0.00           O  
ATOM   2978  N   GLU B 184     -17.253  11.374 -11.237  1.00  0.00           N  
ATOM   2979  H   GLU B 184     -16.388  11.468 -10.714  1.00  0.00           H  
ATOM   2980  CA  GLU B 184     -18.420  12.121 -10.758  1.00  0.00           C  
ATOM   2981  HA  GLU B 184     -19.148  12.132 -11.565  1.00  0.00           H  
ATOM   2982  CB  GLU B 184     -19.056  11.360  -9.575  1.00  0.00           C  
ATOM   2983  HB2 GLU B 184     -19.088  10.300  -9.835  1.00  0.00           H  
ATOM   2984  HB3 GLU B 184     -18.412  11.460  -8.698  1.00  0.00           H  
ATOM   2985  CG  GLU B 184     -20.492  11.769  -9.195  1.00  0.00           C  
ATOM   2986  HG2 GLU B 184     -20.897  11.015  -8.517  1.00  0.00           H  
ATOM   2987  HG3 GLU B 184     -20.450  12.709  -8.640  1.00  0.00           H  
ATOM   2988  CD  GLU B 184     -21.418  11.938 -10.413  1.00  0.00           C  
ATOM   2989  OE1 GLU B 184     -22.129  10.977 -10.779  1.00  0.00           O  
ATOM   2990  OE2 GLU B 184     -21.376  13.031 -11.025  1.00  0.00           O  
ATOM   2991  C   GLU B 184     -18.082  13.598 -10.460  1.00  0.00           C  
ATOM   2992  O   GLU B 184     -16.912  13.993 -10.401  1.00  0.00           O  
ATOM   2993  N   ASN B 185     -19.100  14.451 -10.356  1.00  0.00           N  
ATOM   2994  H   ASN B 185     -20.043  14.071 -10.457  1.00  0.00           H  
ATOM   2995  CA  ASN B 185     -18.974  15.897 -10.196  1.00  0.00           C  
ATOM   2996  HA  ASN B 185     -18.247  16.254 -10.928  1.00  0.00           H  
ATOM   2997  CB  ASN B 185     -20.338  16.523 -10.526  1.00  0.00           C  
ATOM   2998  HB2 ASN B 185     -20.733  16.084 -11.443  1.00  0.00           H  
ATOM   2999  HB3 ASN B 185     -21.044  16.316  -9.721  1.00  0.00           H  
ATOM   3000  CG  ASN B 185     -20.225  18.022 -10.704  1.00  0.00           C  
ATOM   3001  OD1 ASN B 185     -20.101  18.785  -9.760  1.00  0.00           O  
ATOM   3002  ND2 ASN B 185     -20.224  18.493 -11.931  1.00  0.00           N  
ATOM   3003 HD21 ASN B 185     -19.987  19.472 -12.031  1.00  0.00           H  
ATOM   3004 HD22 ASN B 185     -20.377  17.890 -12.725  1.00  0.00           H  
ATOM   3005  C   ASN B 185     -18.466  16.297  -8.794  1.00  0.00           C  
ATOM   3006  O   ASN B 185     -19.184  16.221  -7.799  1.00  0.00           O  
ATOM   3007  N   ASN B 186     -17.232  16.801  -8.725  1.00  0.00           N  
ATOM   3008  H   ASN B 186     -16.747  16.939  -9.601  1.00  0.00           H  
ATOM   3009  CA  ASN B 186     -16.603  17.351  -7.516  1.00  0.00           C  
ATOM   3010  HA  ASN B 186     -17.013  16.828  -6.648  1.00  0.00           H  
ATOM   3011  CB  ASN B 186     -15.091  17.062  -7.575  1.00  0.00           C  
ATOM   3012  HB2 ASN B 186     -14.940  16.040  -7.901  1.00  0.00           H  
ATOM   3013  HB3 ASN B 186     -14.619  17.729  -8.287  1.00  0.00           H  
ATOM   3014  CG  ASN B 186     -14.365  17.232  -6.249  1.00  0.00           C  
ATOM   3015  OD1 ASN B 186     -14.952  17.407  -5.195  1.00  0.00           O  
ATOM   3016  ND2 ASN B 186     -13.054  17.154  -6.285  1.00  0.00           N  
ATOM   3017 HD21 ASN B 186     -12.518  17.209  -5.425  1.00  0.00           H  
ATOM   3018 HD22 ASN B 186     -12.559  16.953  -7.133  1.00  0.00           H  
ATOM   3019  C   ASN B 186     -16.942  18.847  -7.337  1.00  0.00           C  
ATOM   3020  O   ASN B 186     -16.055  19.691  -7.215  1.00  0.00           O  
ATOM   3021  N   GLY B 187     -18.233  19.183  -7.400  1.00  0.00           N  
ATOM   3022  H   GLY B 187     -18.895  18.435  -7.577  1.00  0.00           H  
ATOM   3023  CA  GLY B 187     -18.755  20.546  -7.304  1.00  0.00           C  
ATOM   3024  HA2 GLY B 187     -19.820  20.493  -7.075  1.00  0.00           H  
ATOM   3025  HA3 GLY B 187     -18.261  21.062  -6.481  1.00  0.00           H  
ATOM   3026  C   GLY B 187     -18.564  21.390  -8.572  1.00  0.00           C  
ATOM   3027  O   GLY B 187     -17.473  21.874  -8.880  1.00  0.00           O  
ATOM   3028  N   GLY B 188     -19.657  21.646  -9.294  1.00  0.00           N  
ATOM   3029  H   GLY B 188     -20.475  21.076  -9.120  1.00  0.00           H  
ATOM   3030  CA  GLY B 188     -19.654  22.543 -10.449  1.00  0.00           C  
ATOM   3031  HA2 GLY B 188     -20.669  22.650 -10.831  1.00  0.00           H  
ATOM   3032  HA3 GLY B 188     -19.299  23.527 -10.139  1.00  0.00           H  
ATOM   3033  C   GLY B 188     -18.764  22.012 -11.573  1.00  0.00           C  
ATOM   3034  O   GLY B 188     -19.141  21.068 -12.260  1.00  0.00           O  
ATOM   3035  N   ALA B 189     -17.606  22.638 -11.792  1.00  0.00           N  
ATOM   3036  H   ALA B 189     -17.334  23.358 -11.141  1.00  0.00           H  
ATOM   3037  CA  ALA B 189     -16.633  22.215 -12.804  1.00  0.00           C  
ATOM   3038  HA  ALA B 189     -17.157  21.675 -13.594  1.00  0.00           H  
ATOM   3039  CB  ALA B 189     -16.033  23.472 -13.440  1.00  0.00           C  
ATOM   3040  HB1 ALA B 189     -15.424  23.181 -14.295  1.00  0.00           H  
ATOM   3041  HB2 ALA B 189     -16.827  24.134 -13.791  1.00  0.00           H  
ATOM   3042  HB3 ALA B 189     -15.408  23.999 -12.718  1.00  0.00           H  
ATOM   3043  C   ALA B 189     -15.547  21.247 -12.280  1.00  0.00           C  
ATOM   3044  O   ALA B 189     -14.723  20.772 -13.066  1.00  0.00           O  
ATOM   3045  N   GLY B 190     -15.509  20.960 -10.974  1.00  0.00           N  
ATOM   3046  H   GLY B 190     -16.226  21.334 -10.361  1.00  0.00           H  
ATOM   3047  CA  GLY B 190     -14.638  19.929 -10.408  1.00  0.00           C  
ATOM   3048  HA2 GLY B 190     -13.616  20.081 -10.753  1.00  0.00           H  
ATOM   3049  HA3 GLY B 190     -14.644  20.003  -9.320  1.00  0.00           H  
ATOM   3050  C   GLY B 190     -15.088  18.520 -10.800  1.00  0.00           C  
ATOM   3051  O   GLY B 190     -16.275  18.268 -10.998  1.00  0.00           O  
ATOM   3052  N   CYS B 191     -14.147  17.586 -10.918  1.00  0.00           N  
ATOM   3053  H   CYS B 191     -13.174  17.853 -10.790  1.00  0.00           H  
ATOM   3054  CA  CYS B 191     -14.393  16.174 -11.228  1.00  0.00           C  
ATOM   3055  HA  CYS B 191     -15.439  15.920 -11.047  1.00  0.00           H  
ATOM   3056  CB  CYS B 191     -14.072  15.928 -12.705  1.00  0.00           C  
ATOM   3057  HB2 CYS B 191     -13.035  16.215 -12.878  1.00  0.00           H  
ATOM   3058  HB3 CYS B 191     -14.186  14.866 -12.931  1.00  0.00           H  
ATOM   3059  SG  CYS B 191     -15.164  16.894 -13.791  1.00  0.00           S  
ATOM   3060  HG  CYS B 191     -14.948  18.081 -13.207  1.00  0.00           H  
ATOM   3061  C   CYS B 191     -13.520  15.282 -10.336  1.00  0.00           C  
ATOM   3062  O   CYS B 191     -12.383  15.649 -10.040  1.00  0.00           O  
ATOM   3063  N   VAL B 192     -14.034  14.120  -9.924  1.00  0.00           N  
ATOM   3064  H   VAL B 192     -14.992  13.891 -10.184  1.00  0.00           H  
ATOM   3065  CA  VAL B 192     -13.342  13.159  -9.050  1.00  0.00           C  
ATOM   3066  HA  VAL B 192     -12.270  13.311  -9.166  1.00  0.00           H  
ATOM   3067  CB  VAL B 192     -13.674  13.427  -7.566  1.00  0.00           C  
ATOM   3068  HB  VAL B 192     -13.408  14.461  -7.350  1.00  0.00           H  
ATOM   3069  CG1 VAL B 192     -15.163  13.232  -7.232  1.00  0.00           C  
ATOM   3070 HG11 VAL B 192     -15.785  13.835  -7.893  1.00  0.00           H  
ATOM   3071 HG12 VAL B 192     -15.447  12.186  -7.344  1.00  0.00           H  
ATOM   3072 HG13 VAL B 192     -15.350  13.545  -6.205  1.00  0.00           H  
ATOM   3073  CG2 VAL B 192     -12.855  12.547  -6.614  1.00  0.00           C  
ATOM   3074 HG21 VAL B 192     -13.028  12.867  -5.585  1.00  0.00           H  
ATOM   3075 HG22 VAL B 192     -13.130  11.499  -6.717  1.00  0.00           H  
ATOM   3076 HG23 VAL B 192     -11.793  12.665  -6.832  1.00  0.00           H  
ATOM   3077  C   VAL B 192     -13.643  11.718  -9.470  1.00  0.00           C  
ATOM   3078  O   VAL B 192     -14.763  11.389  -9.859  1.00  0.00           O  
ATOM   3079  N   CYS B 193     -12.640  10.845  -9.404  1.00  0.00           N  
ATOM   3080  H   CYS B 193     -11.736  11.186  -9.088  1.00  0.00           H  
ATOM   3081  CA  CYS B 193     -12.701   9.475  -9.895  1.00  0.00           C  
ATOM   3082  HA  CYS B 193     -13.732   9.120  -9.831  1.00  0.00           H  
ATOM   3083  CB  CYS B 193     -12.271   9.476 -11.363  1.00  0.00           C  
ATOM   3084  HB2 CYS B 193     -12.705  10.345 -11.857  1.00  0.00           H  
ATOM   3085  HB3 CYS B 193     -11.183   9.545 -11.436  1.00  0.00           H  
ATOM   3086  SG  CYS B 193     -12.870   7.970 -12.174  1.00  0.00           S  
ATOM   3087  HG  CYS B 193     -11.994   7.093 -11.662  1.00  0.00           H  
ATOM   3088  C   CYS B 193     -11.807   8.553  -9.059  1.00  0.00           C  
ATOM   3089  O   CYS B 193     -10.650   8.867  -8.787  1.00  0.00           O  
ATOM   3090  N   HIE B 194     -12.325   7.390  -8.671  1.00  0.00           N  
ATOM   3091  H   HIE B 194     -13.254   7.153  -8.984  1.00  0.00           H  
ATOM   3092  CA  HIE B 194     -11.622   6.425  -7.816  1.00  0.00           C  
ATOM   3093  HA  HIE B 194     -10.749   6.909  -7.376  1.00  0.00           H  
ATOM   3094  CB  HIE B 194     -12.534   6.028  -6.646  1.00  0.00           C  
ATOM   3095  HB2 HIE B 194     -13.377   5.446  -7.021  1.00  0.00           H  
ATOM   3096  HB3 HIE B 194     -11.975   5.405  -5.948  1.00  0.00           H  
ATOM   3097  CG  HIE B 194     -13.055   7.238  -5.904  1.00  0.00           C  
ATOM   3098  ND1 HIE B 194     -12.286   8.075  -5.090  1.00  0.00           N  
ATOM   3099  CE1 HIE B 194     -13.094   9.087  -4.734  1.00  0.00           C  
ATOM   3100  HE1 HIE B 194     -12.797   9.923  -4.112  1.00  0.00           H  
ATOM   3101  NE2 HIE B 194     -14.308   8.939  -5.292  1.00  0.00           N  
ATOM   3102  HE2 HIE B 194     -15.069   9.601  -5.215  1.00  0.00           H  
ATOM   3103  CD2 HIE B 194     -14.303   7.780  -6.034  1.00  0.00           C  
ATOM   3104  HD2 HIE B 194     -15.109   7.391  -6.643  1.00  0.00           H  
ATOM   3105  C   HIE B 194     -11.099   5.234  -8.625  1.00  0.00           C  
ATOM   3106  O   HIE B 194     -11.659   4.894  -9.671  1.00  0.00           O  
ATOM   3107  N   LEU B 195     -10.018   4.613  -8.144  1.00  0.00           N  
ATOM   3108  H   LEU B 195      -9.604   4.966  -7.285  1.00  0.00           H  
ATOM   3109  CA  LEU B 195      -9.267   3.554  -8.828  1.00  0.00           C  
ATOM   3110  HA  LEU B 195      -9.864   3.156  -9.652  1.00  0.00           H  
ATOM   3111  CB  LEU B 195      -7.961   4.134  -9.413  1.00  0.00           C  
ATOM   3112  HB2 LEU B 195      -7.286   4.358  -8.585  1.00  0.00           H  
ATOM   3113  HB3 LEU B 195      -7.491   3.339  -9.993  1.00  0.00           H  
ATOM   3114  CG  LEU B 195      -8.107   5.399 -10.298  1.00  0.00           C  
ATOM   3115  HG  LEU B 195      -9.155   5.658 -10.435  1.00  0.00           H  
ATOM   3116  CD1 LEU B 195      -7.381   6.601  -9.690  1.00  0.00           C  
ATOM   3117 HD11 LEU B 195      -6.322   6.381  -9.559  1.00  0.00           H  
ATOM   3118 HD12 LEU B 195      -7.827   6.845  -8.727  1.00  0.00           H  
ATOM   3119 HD13 LEU B 195      -7.495   7.461 -10.347  1.00  0.00           H  
ATOM   3120  CD2 LEU B 195      -7.517   5.168 -11.685  1.00  0.00           C  
ATOM   3121 HD21 LEU B 195      -8.087   4.382 -12.171  1.00  0.00           H  
ATOM   3122 HD22 LEU B 195      -7.611   6.070 -12.288  1.00  0.00           H  
ATOM   3123 HD23 LEU B 195      -6.470   4.879 -11.617  1.00  0.00           H  
ATOM   3124  C   LEU B 195      -8.956   2.403  -7.852  1.00  0.00           C  
ATOM   3125  O   LEU B 195      -8.427   2.635  -6.764  1.00  0.00           O  
ATOM   3126  N   LEU B 196      -9.281   1.166  -8.236  1.00  0.00           N  
ATOM   3127  H   LEU B 196      -9.630   1.028  -9.175  1.00  0.00           H  
ATOM   3128  CA  LEU B 196      -9.096  -0.036  -7.410  1.00  0.00           C  
ATOM   3129  HA  LEU B 196      -9.424   0.171  -6.388  1.00  0.00           H  
ATOM   3130  CB  LEU B 196      -9.959  -1.182  -7.983  1.00  0.00           C  
ATOM   3131  HB2 LEU B 196      -9.604  -1.403  -8.991  1.00  0.00           H  
ATOM   3132  HB3 LEU B 196      -9.797  -2.080  -7.383  1.00  0.00           H  
ATOM   3133  CG  LEU B 196     -11.475  -0.892  -8.053  1.00  0.00           C  
ATOM   3134  HG  LEU B 196     -11.649   0.054  -8.564  1.00  0.00           H  
ATOM   3135  CD1 LEU B 196     -12.191  -1.984  -8.851  1.00  0.00           C  
ATOM   3136 HD11 LEU B 196     -12.056  -2.947  -8.358  1.00  0.00           H  
ATOM   3137 HD12 LEU B 196     -13.254  -1.756  -8.924  1.00  0.00           H  
ATOM   3138 HD13 LEU B 196     -11.765  -2.029  -9.852  1.00  0.00           H  
ATOM   3139  CD2 LEU B 196     -12.106  -0.823  -6.662  1.00  0.00           C  
ATOM   3140 HD21 LEU B 196     -11.884  -1.735  -6.105  1.00  0.00           H  
ATOM   3141 HD22 LEU B 196     -11.709   0.033  -6.122  1.00  0.00           H  
ATOM   3142 HD23 LEU B 196     -13.185  -0.706  -6.748  1.00  0.00           H  
ATOM   3143  C   LEU B 196      -7.607  -0.421  -7.361  1.00  0.00           C  
ATOM   3144  O   LEU B 196      -7.011  -0.705  -8.403  1.00  0.00           O  
ATOM   3145  N   MET B 197      -6.996  -0.361  -6.173  1.00  0.00           N  
ATOM   3146  H   MET B 197      -7.565  -0.138  -5.361  1.00  0.00           H  
ATOM   3147  CA  MET B 197      -5.540  -0.436  -5.970  1.00  0.00           C  
ATOM   3148  HA  MET B 197      -5.130  -1.130  -6.705  1.00  0.00           H  
ATOM   3149  CB  MET B 197      -4.904   0.950  -6.216  1.00  0.00           C  
ATOM   3150  HB2 MET B 197      -5.395   1.698  -5.593  1.00  0.00           H  
ATOM   3151  HB3 MET B 197      -3.858   0.907  -5.928  1.00  0.00           H  
ATOM   3152  CG  MET B 197      -4.951   1.392  -7.684  1.00  0.00           C  
ATOM   3153  HG2 MET B 197      -4.758   0.523  -8.314  1.00  0.00           H  
ATOM   3154  HG3 MET B 197      -5.952   1.763  -7.907  1.00  0.00           H  
ATOM   3155  SD  MET B 197      -3.736   2.660  -8.137  1.00  0.00           S  
ATOM   3156  CE  MET B 197      -4.204   2.938  -9.863  1.00  0.00           C  
ATOM   3157  HE1 MET B 197      -5.199   3.378  -9.905  1.00  0.00           H  
ATOM   3158  HE2 MET B 197      -3.489   3.614 -10.332  1.00  0.00           H  
ATOM   3159  HE3 MET B 197      -4.208   1.990 -10.399  1.00  0.00           H  
ATOM   3160  C   MET B 197      -5.162  -1.016  -4.587  1.00  0.00           C  
ATOM   3161  O   MET B 197      -4.463  -0.380  -3.801  1.00  0.00           O  
ATOM   3162  N   ASP B 198      -5.641  -2.226  -4.290  1.00  0.00           N  
ATOM   3163  H   ASP B 198      -6.272  -2.665  -4.959  1.00  0.00           H  
ATOM   3164  CA  ASP B 198      -5.348  -3.016  -3.077  1.00  0.00           C  
ATOM   3165  HA  ASP B 198      -5.400  -2.361  -2.209  1.00  0.00           H  
ATOM   3166  CB  ASP B 198      -6.411  -4.125  -2.923  1.00  0.00           C  
ATOM   3167  HB2 ASP B 198      -6.107  -4.806  -2.126  1.00  0.00           H  
ATOM   3168  HB3 ASP B 198      -7.349  -3.667  -2.616  1.00  0.00           H  
ATOM   3169  CG  ASP B 198      -6.662  -4.903  -4.226  1.00  0.00           C  
ATOM   3170  OD1 ASP B 198      -7.294  -4.319  -5.134  1.00  0.00           O  
ATOM   3171  OD2 ASP B 198      -6.159  -6.044  -4.328  1.00  0.00           O  
ATOM   3172  C   ASP B 198      -3.934  -3.634  -3.056  1.00  0.00           C  
ATOM   3173  O   ASP B 198      -3.103  -3.286  -2.213  1.00  0.00           O  
ATOM   3174  N   ASP B 199      -3.647  -4.546  -3.993  1.00  0.00           N  
ATOM   3175  H   ASP B 199      -4.433  -4.911  -4.524  1.00  0.00           H  
ATOM   3176  CA  ASP B 199      -2.396  -5.311  -4.090  1.00  0.00           C  
ATOM   3177  HA  ASP B 199      -2.149  -5.620  -3.078  1.00  0.00           H  
ATOM   3178  CB  ASP B 199      -2.631  -6.589  -4.923  1.00  0.00           C  
ATOM   3179  HB2 ASP B 199      -3.252  -6.351  -5.792  1.00  0.00           H  
ATOM   3180  HB3 ASP B 199      -1.682  -6.974  -5.302  1.00  0.00           H  
ATOM   3181  CG  ASP B 199      -3.259  -7.730  -4.116  1.00  0.00           C  
ATOM   3182  OD1 ASP B 199      -3.537  -7.569  -2.903  1.00  0.00           O  
ATOM   3183  OD2 ASP B 199      -3.360  -8.852  -4.646  1.00  0.00           O  
ATOM   3184  C   ASP B 199      -1.166  -4.513  -4.562  1.00  0.00           C  
ATOM   3185  O   ASP B 199      -0.212  -5.086  -5.092  1.00  0.00           O  
ATOM   3186  N   VAL B 200      -1.159  -3.193  -4.363  1.00  0.00           N  
ATOM   3187  H   VAL B 200      -1.906  -2.798  -3.802  1.00  0.00           H  
ATOM   3188  CA  VAL B 200      -0.062  -2.315  -4.784  1.00  0.00           C  
ATOM   3189  HA  VAL B 200       0.095  -2.505  -5.839  1.00  0.00           H  
ATOM   3190  CB  VAL B 200      -0.389  -0.820  -4.627  1.00  0.00           C  
ATOM   3191  HB  VAL B 200       0.520  -0.249  -4.824  1.00  0.00           H  
ATOM   3192  CG1 VAL B 200      -1.413  -0.393  -5.681  1.00  0.00           C  
ATOM   3193 HG11 VAL B 200      -1.022  -0.605  -6.676  1.00  0.00           H  
ATOM   3194 HG12 VAL B 200      -2.345  -0.938  -5.536  1.00  0.00           H  
ATOM   3195 HG13 VAL B 200      -1.595   0.675  -5.590  1.00  0.00           H  
ATOM   3196  CG2 VAL B 200      -0.887  -0.433  -3.229  1.00  0.00           C  
ATOM   3197 HG21 VAL B 200      -1.839  -0.916  -3.006  1.00  0.00           H  
ATOM   3198 HG22 VAL B 200      -0.151  -0.724  -2.479  1.00  0.00           H  
ATOM   3199 HG23 VAL B 200      -1.022   0.645  -3.181  1.00  0.00           H  
ATOM   3200  C   VAL B 200       1.266  -2.640  -4.103  1.00  0.00           C  
ATOM   3201  O   VAL B 200       1.304  -3.183  -2.995  1.00  0.00           O  
ATOM   3202  N   VAL B 201       2.370  -2.321  -4.771  1.00  0.00           N  
ATOM   3203  H   VAL B 201       2.258  -1.889  -5.688  1.00  0.00           H  
ATOM   3204  CA  VAL B 201       3.744  -2.532  -4.290  1.00  0.00           C  
ATOM   3205  HA  VAL B 201       3.743  -2.522  -3.199  1.00  0.00           H  
ATOM   3206  CB  VAL B 201       4.298  -3.898  -4.749  1.00  0.00           C  
ATOM   3207  HB  VAL B 201       5.244  -4.029  -4.243  1.00  0.00           H  
ATOM   3208  CG1 VAL B 201       3.447  -5.121  -4.372  1.00  0.00           C  
ATOM   3209 HG11 VAL B 201       3.980  -6.034  -4.636  1.00  0.00           H  
ATOM   3210 HG12 VAL B 201       3.268  -5.125  -3.304  1.00  0.00           H  
ATOM   3211 HG13 VAL B 201       2.495  -5.095  -4.899  1.00  0.00           H  
ATOM   3212  CG2 VAL B 201       4.529  -3.976  -6.261  1.00  0.00           C  
ATOM   3213 HG21 VAL B 201       3.578  -3.866  -6.781  1.00  0.00           H  
ATOM   3214 HG22 VAL B 201       5.206  -3.192  -6.597  1.00  0.00           H  
ATOM   3215 HG23 VAL B 201       4.976  -4.934  -6.517  1.00  0.00           H  
ATOM   3216  C   VAL B 201       4.657  -1.387  -4.750  1.00  0.00           C  
ATOM   3217  O   VAL B 201       4.306  -0.622  -5.651  1.00  0.00           O  
ATOM   3218  N   SER B 202       5.860  -1.276  -4.189  1.00  0.00           N  
ATOM   3219  H   SER B 202       6.090  -1.902  -3.422  1.00  0.00           H  
ATOM   3220  CA  SER B 202       6.794  -0.173  -4.477  1.00  0.00           C  
ATOM   3221  HA  SER B 202       6.313   0.749  -4.173  1.00  0.00           H  
ATOM   3222  CB  SER B 202       8.061  -0.304  -3.632  1.00  0.00           C  
ATOM   3223  HB2 SER B 202       8.529  -1.272  -3.819  1.00  0.00           H  
ATOM   3224  HB3 SER B 202       8.759   0.496  -3.889  1.00  0.00           H  
ATOM   3225  OG  SER B 202       7.709  -0.186  -2.271  1.00  0.00           O  
ATOM   3226  HG  SER B 202       7.168  -0.979  -2.057  1.00  0.00           H  
ATOM   3227  C   SER B 202       7.173  -0.018  -5.955  1.00  0.00           C  
ATOM   3228  O   SER B 202       7.263   1.116  -6.432  1.00  0.00           O  
ATOM   3229  N   ALA B 203       7.332  -1.129  -6.681  1.00  0.00           N  
ATOM   3230  H   ALA B 203       7.256  -2.013  -6.190  1.00  0.00           H  
ATOM   3231  CA  ALA B 203       7.677  -1.180  -8.106  1.00  0.00           C  
ATOM   3232  HA  ALA B 203       8.521  -0.511  -8.279  1.00  0.00           H  
ATOM   3233  CB  ALA B 203       8.128  -2.616  -8.405  1.00  0.00           C  
ATOM   3234  HB1 ALA B 203       8.924  -2.909  -7.718  1.00  0.00           H  
ATOM   3235  HB2 ALA B 203       7.281  -3.293  -8.293  1.00  0.00           H  
ATOM   3236  HB3 ALA B 203       8.497  -2.678  -9.428  1.00  0.00           H  
ATOM   3237  C   ALA B 203       6.554  -0.750  -9.084  1.00  0.00           C  
ATOM   3238  O   ALA B 203       6.763  -0.762 -10.299  1.00  0.00           O  
ATOM   3239  N   ASP B 204       5.353  -0.416  -8.600  1.00  0.00           N  
ATOM   3240  H   ASP B 204       5.209  -0.395  -7.597  1.00  0.00           H  
ATOM   3241  CA  ASP B 204       4.205  -0.173  -9.479  1.00  0.00           C  
ATOM   3242  HA  ASP B 204       4.162  -0.988 -10.203  1.00  0.00           H  
ATOM   3243  CB  ASP B 204       2.905  -0.180  -8.684  1.00  0.00           C  
ATOM   3244  HB2 ASP B 204       3.021   0.423  -7.783  1.00  0.00           H  
ATOM   3245  HB3 ASP B 204       2.117   0.278  -9.286  1.00  0.00           H  
ATOM   3246  CG  ASP B 204       2.432  -1.571  -8.320  1.00  0.00           C  
ATOM   3247  OD1 ASP B 204       2.743  -2.567  -9.007  1.00  0.00           O  
ATOM   3248  OD2 ASP B 204       1.598  -1.644  -7.403  1.00  0.00           O  
ATOM   3249  C   ASP B 204       4.227   1.139 -10.259  1.00  0.00           C  
ATOM   3250  O   ASP B 204       4.370   2.224  -9.698  1.00  0.00           O  
ATOM   3251  N   GLN B 205       3.862   1.059 -11.540  1.00  0.00           N  
ATOM   3252  H   GLN B 205       3.725   0.149 -11.953  1.00  0.00           H  
ATOM   3253  CA  GLN B 205       3.499   2.229 -12.330  1.00  0.00           C  
ATOM   3254  HA  GLN B 205       3.239   3.030 -11.640  1.00  0.00           H  
ATOM   3255  CB  GLN B 205       4.717   2.703 -13.143  1.00  0.00           C  
ATOM   3256  HB2 GLN B 205       5.567   2.756 -12.461  1.00  0.00           H  
ATOM   3257  HB3 GLN B 205       4.948   1.974 -13.922  1.00  0.00           H  
ATOM   3258  CG  GLN B 205       4.521   4.094 -13.775  1.00  0.00           C  
ATOM   3259  HG2 GLN B 205       3.885   4.009 -14.655  1.00  0.00           H  
ATOM   3260  HG3 GLN B 205       4.025   4.742 -13.053  1.00  0.00           H  
ATOM   3261  CD  GLN B 205       5.836   4.768 -14.173  1.00  0.00           C  
ATOM   3262  OE1 GLN B 205       6.880   4.161 -14.318  1.00  0.00           O  
ATOM   3263  NE2 GLN B 205       5.839   6.062 -14.405  1.00  0.00           N  
ATOM   3264 HE21 GLN B 205       6.733   6.467 -14.625  1.00  0.00           H  
ATOM   3265 HE22 GLN B 205       4.985   6.599 -14.343  1.00  0.00           H  
ATOM   3266  C   GLN B 205       2.249   1.939 -13.166  1.00  0.00           C  
ATOM   3267  O   GLN B 205       2.113   0.859 -13.743  1.00  0.00           O  
ATOM   3268  N   TYR B 206       1.324   2.897 -13.217  1.00  0.00           N  
ATOM   3269  H   TYR B 206       1.482   3.749 -12.688  1.00  0.00           H  
ATOM   3270  CA  TYR B 206       0.085   2.840 -13.986  1.00  0.00           C  
ATOM   3271  HA  TYR B 206       0.046   1.896 -14.516  1.00  0.00           H  
ATOM   3272  CB  TYR B 206      -1.137   2.932 -13.053  1.00  0.00           C  
ATOM   3273  HB2 TYR B 206      -1.027   3.821 -12.428  1.00  0.00           H  
ATOM   3274  HB3 TYR B 206      -2.021   3.092 -13.676  1.00  0.00           H  
ATOM   3275  CG  TYR B 206      -1.415   1.744 -12.139  1.00  0.00           C  
ATOM   3276  CD1 TYR B 206      -0.636   1.518 -10.986  1.00  0.00           C  
ATOM   3277  HD1 TYR B 206       0.212   2.154 -10.775  1.00  0.00           H  
ATOM   3278  CE1 TYR B 206      -0.968   0.473 -10.094  1.00  0.00           C  
ATOM   3279  HE1 TYR B 206      -0.373   0.289  -9.212  1.00  0.00           H  
ATOM   3280  CZ  TYR B 206      -2.099  -0.335 -10.336  1.00  0.00           C  
ATOM   3281  OH  TYR B 206      -2.457  -1.309  -9.454  1.00  0.00           O  
ATOM   3282  HH  TYR B 206      -3.337  -1.635  -9.661  1.00  0.00           H  
ATOM   3283  CE2 TYR B 206      -2.873  -0.117 -11.498  1.00  0.00           C  
ATOM   3284  HE2 TYR B 206      -3.737  -0.734 -11.695  1.00  0.00           H  
ATOM   3285  CD2 TYR B 206      -2.524   0.911 -12.397  1.00  0.00           C  
ATOM   3286  HD2 TYR B 206      -3.127   1.076 -13.280  1.00  0.00           H  
ATOM   3287  C   TYR B 206       0.051   3.982 -15.011  1.00  0.00           C  
ATOM   3288  O   TYR B 206       0.296   5.137 -14.655  1.00  0.00           O  
ATOM   3289  N   THR B 207      -0.289   3.686 -16.267  1.00  0.00           N  
ATOM   3290  H   THR B 207      -0.523   2.720 -16.490  1.00  0.00           H  
ATOM   3291  CA  THR B 207      -0.666   4.702 -17.268  1.00  0.00           C  
ATOM   3292  HA  THR B 207      -0.062   5.595 -17.118  1.00  0.00           H  
ATOM   3293  CB  THR B 207      -0.432   4.205 -18.700  1.00  0.00           C  
ATOM   3294  HB  THR B 207      -0.835   4.938 -19.401  1.00  0.00           H  
ATOM   3295  CG2 THR B 207       1.057   4.021 -18.988  1.00  0.00           C  
ATOM   3296 HG21 THR B 207       1.476   3.262 -18.325  1.00  0.00           H  
ATOM   3297 HG22 THR B 207       1.183   3.696 -20.021  1.00  0.00           H  
ATOM   3298 HG23 THR B 207       1.583   4.963 -18.842  1.00  0.00           H  
ATOM   3299  OG1 THR B 207      -1.063   2.966 -18.914  1.00  0.00           O  
ATOM   3300  HG1 THR B 207      -2.012   3.087 -18.792  1.00  0.00           H  
ATOM   3301  C   THR B 207      -2.133   5.093 -17.103  1.00  0.00           C  
ATOM   3302  O   THR B 207      -2.963   4.224 -16.826  1.00  0.00           O  
ATOM   3303  N   LEU B 208      -2.452   6.378 -17.284  1.00  0.00           N  
ATOM   3304  H   LEU B 208      -1.728   7.019 -17.596  1.00  0.00           H  
ATOM   3305  CA  LEU B 208      -3.780   6.958 -17.046  1.00  0.00           C  
ATOM   3306  HA  LEU B 208      -4.506   6.167 -16.859  1.00  0.00           H  
ATOM   3307  CB  LEU B 208      -3.721   7.891 -15.823  1.00  0.00           C  
ATOM   3308  HB2 LEU B 208      -2.914   8.606 -15.990  1.00  0.00           H  
ATOM   3309  HB3 LEU B 208      -4.654   8.453 -15.766  1.00  0.00           H  
ATOM   3310  CG  LEU B 208      -3.496   7.190 -14.473  1.00  0.00           C  
ATOM   3311  HG  LEU B 208      -2.733   6.417 -14.565  1.00  0.00           H  
ATOM   3312  CD1 LEU B 208      -3.026   8.213 -13.441  1.00  0.00           C  
ATOM   3313 HD11 LEU B 208      -2.048   8.599 -13.730  1.00  0.00           H  
ATOM   3314 HD12 LEU B 208      -3.733   9.042 -13.389  1.00  0.00           H  
ATOM   3315 HD13 LEU B 208      -2.949   7.743 -12.462  1.00  0.00           H  
ATOM   3316  CD2 LEU B 208      -4.788   6.568 -13.953  1.00  0.00           C  
ATOM   3317 HD21 LEU B 208      -4.590   5.997 -13.047  1.00  0.00           H  
ATOM   3318 HD22 LEU B 208      -5.522   7.347 -13.739  1.00  0.00           H  
ATOM   3319 HD23 LEU B 208      -5.192   5.906 -14.715  1.00  0.00           H  
ATOM   3320  C   LEU B 208      -4.259   7.747 -18.268  1.00  0.00           C  
ATOM   3321  O   LEU B 208      -3.618   8.728 -18.646  1.00  0.00           O  
ATOM   3322  N   ASP B 209      -5.401   7.352 -18.831  1.00  0.00           N  
ATOM   3323  H   ASP B 209      -5.890   6.565 -18.415  1.00  0.00           H  
ATOM   3324  CA  ASP B 209      -5.987   7.931 -20.046  1.00  0.00           C  
ATOM   3325  HA  ASP B 209      -5.368   8.759 -20.391  1.00  0.00           H  
ATOM   3326  CB  ASP B 209      -6.029   6.892 -21.183  1.00  0.00           C  
ATOM   3327  HB2 ASP B 209      -6.465   5.967 -20.805  1.00  0.00           H  
ATOM   3328  HB3 ASP B 209      -6.691   7.270 -21.963  1.00  0.00           H  
ATOM   3329  CG  ASP B 209      -4.674   6.571 -21.822  1.00  0.00           C  
ATOM   3330  OD1 ASP B 209      -3.600   6.724 -21.191  1.00  0.00           O  
ATOM   3331  OD2 ASP B 209      -4.647   6.241 -23.029  1.00  0.00           O  
ATOM   3332  C   ASP B 209      -7.394   8.482 -19.771  1.00  0.00           C  
ATOM   3333  O   ASP B 209      -8.323   7.726 -19.470  1.00  0.00           O  
ATOM   3334  N   LEU B 210      -7.571   9.801 -19.903  1.00  0.00           N  
ATOM   3335  H   LEU B 210      -6.785  10.358 -20.223  1.00  0.00           H  
ATOM   3336  CA  LEU B 210      -8.862  10.474 -19.731  1.00  0.00           C  
ATOM   3337  HA  LEU B 210      -9.498   9.827 -19.126  1.00  0.00           H  
ATOM   3338  CB  LEU B 210      -8.661  11.781 -18.940  1.00  0.00           C  
ATOM   3339  HB2 LEU B 210      -8.173  11.544 -17.993  1.00  0.00           H  
ATOM   3340  HB3 LEU B 210      -7.988  12.412 -19.515  1.00  0.00           H  
ATOM   3341  CG  LEU B 210      -9.949  12.582 -18.652  1.00  0.00           C  
ATOM   3342  HG  LEU B 210     -10.437  12.838 -19.593  1.00  0.00           H  
ATOM   3343  CD1 LEU B 210     -10.930  11.809 -17.770  1.00  0.00           C  
ATOM   3344 HD11 LEU B 210     -10.448  11.522 -16.834  1.00  0.00           H  
ATOM   3345 HD12 LEU B 210     -11.797  12.430 -17.554  1.00  0.00           H  
ATOM   3346 HD13 LEU B 210     -11.278  10.919 -18.284  1.00  0.00           H  
ATOM   3347  CD2 LEU B 210      -9.602  13.881 -17.924  1.00  0.00           C  
ATOM   3348 HD21 LEU B 210      -9.179  13.659 -16.944  1.00  0.00           H  
ATOM   3349 HD22 LEU B 210      -8.880  14.454 -18.505  1.00  0.00           H  
ATOM   3350 HD23 LEU B 210     -10.502  14.479 -17.789  1.00  0.00           H  
ATOM   3351  C   LEU B 210      -9.572  10.693 -21.078  1.00  0.00           C  
ATOM   3352  O   LEU B 210      -8.995  11.227 -22.030  1.00  0.00           O  
ATOM   3353  N   TRP B 211     -10.856  10.332 -21.123  1.00  0.00           N  
ATOM   3354  H   TRP B 211     -11.256   9.898 -20.295  1.00  0.00           H  
ATOM   3355  CA  TRP B 211     -11.768  10.465 -22.262  1.00  0.00           C  
ATOM   3356  HA  TRP B 211     -11.256  10.962 -23.081  1.00  0.00           H  
ATOM   3357  CB  TRP B 211     -12.161   9.049 -22.712  1.00  0.00           C  
ATOM   3358  HB2 TRP B 211     -11.253   8.526 -23.018  1.00  0.00           H  
ATOM   3359  HB3 TRP B 211     -12.562   8.521 -21.847  1.00  0.00           H  
ATOM   3360  CG  TRP B 211     -13.173   8.923 -23.814  1.00  0.00           C  
ATOM   3361  CD1 TRP B 211     -12.888   8.618 -25.101  1.00  0.00           C  
ATOM   3362  HD1 TRP B 211     -11.888   8.454 -25.487  1.00  0.00           H  
ATOM   3363  NE1 TRP B 211     -14.053   8.563 -25.838  1.00  0.00           N  
ATOM   3364  HE1 TRP B 211     -14.068   8.471 -26.854  1.00  0.00           H  
ATOM   3365  CE2 TRP B 211     -15.158   8.833 -25.061  1.00  0.00           C  
ATOM   3366  CZ2 TRP B 211     -16.531   8.872 -25.334  1.00  0.00           C  
ATOM   3367  HZ2 TRP B 211     -16.899   8.682 -26.333  1.00  0.00           H  
ATOM   3368  CH2 TRP B 211     -17.426   9.217 -24.306  1.00  0.00           C  
ATOM   3369  HH2 TRP B 211     -18.487   9.307 -24.514  1.00  0.00           H  
ATOM   3370  CZ3 TRP B 211     -16.941   9.485 -23.017  1.00  0.00           C  
ATOM   3371  HZ3 TRP B 211     -17.630   9.782 -22.232  1.00  0.00           H  
ATOM   3372  CE3 TRP B 211     -15.560   9.393 -22.744  1.00  0.00           C  
ATOM   3373  HE3 TRP B 211     -15.206   9.594 -21.743  1.00  0.00           H  
ATOM   3374  CD2 TRP B 211     -14.629   9.081 -23.757  1.00  0.00           C  
ATOM   3375  C   TRP B 211     -12.993  11.316 -21.897  1.00  0.00           C  
ATOM   3376  O   TRP B 211     -13.473  11.251 -20.762  1.00  0.00           O  
ATOM   3377  N   ALA B 212     -13.536  12.068 -22.859  1.00  0.00           N  
ATOM   3378  H   ALA B 212     -13.102  12.071 -23.777  1.00  0.00           H  
ATOM   3379  CA  ALA B 212     -14.787  12.806 -22.708  1.00  0.00           C  
ATOM   3380  HA  ALA B 212     -15.404  12.269 -21.993  1.00  0.00           H  
ATOM   3381  CB  ALA B 212     -14.488  14.198 -22.147  1.00  0.00           C  
ATOM   3382  HB1 ALA B 212     -13.974  14.780 -22.909  1.00  0.00           H  
ATOM   3383  HB2 ALA B 212     -15.421  14.701 -21.896  1.00  0.00           H  
ATOM   3384  HB3 ALA B 212     -13.867  14.121 -21.254  1.00  0.00           H  
ATOM   3385  C   ALA B 212     -15.572  12.912 -24.027  1.00  0.00           C  
ATOM   3386  O   ALA B 212     -14.988  13.207 -25.074  1.00  0.00           O  
ATOM   3387  N   GLY B 213     -16.892  12.709 -23.961  1.00  0.00           N  
ATOM   3388  H   GLY B 213     -17.257  12.495 -23.037  1.00  0.00           H  
ATOM   3389  CA  GLY B 213     -17.891  12.927 -25.020  1.00  0.00           C  
ATOM   3390  HA2 GLY B 213     -18.887  12.823 -24.590  1.00  0.00           H  
ATOM   3391  HA3 GLY B 213     -17.786  13.951 -25.380  1.00  0.00           H  
ATOM   3392  C   GLY B 213     -17.794  11.996 -26.233  1.00  0.00           C  
ATOM   3393  O   GLY B 213     -18.743  11.301 -26.582  1.00  0.00           O  
ATOM   3394  N   GLN B 214     -16.638  12.003 -26.890  1.00  0.00           N  
ATOM   3395  H   GLN B 214     -15.946  12.650 -26.530  1.00  0.00           H  
ATOM   3396  CA  GLN B 214     -16.279  11.192 -28.057  1.00  0.00           C  
ATOM   3397  HA  GLN B 214     -16.907  10.301 -28.088  1.00  0.00           H  
ATOM   3398  CB  GLN B 214     -16.482  11.980 -29.371  1.00  0.00           C  
ATOM   3399  HB2 GLN B 214     -15.640  12.658 -29.523  1.00  0.00           H  
ATOM   3400  HB3 GLN B 214     -16.454  11.260 -30.190  1.00  0.00           H  
ATOM   3401  CG  GLN B 214     -17.787  12.785 -29.499  1.00  0.00           C  
ATOM   3402  HG2 GLN B 214     -17.954  13.006 -30.553  1.00  0.00           H  
ATOM   3403  HG3 GLN B 214     -18.624  12.179 -29.151  1.00  0.00           H  
ATOM   3404  CD  GLN B 214     -17.767  14.119 -28.752  1.00  0.00           C  
ATOM   3405  OE1 GLN B 214     -16.748  14.630 -28.315  1.00  0.00           O  
ATOM   3406  NE2 GLN B 214     -18.898  14.763 -28.594  1.00  0.00           N  
ATOM   3407 HE21 GLN B 214     -18.871  15.604 -28.048  1.00  0.00           H  
ATOM   3408 HE22 GLN B 214     -19.767  14.386 -28.928  1.00  0.00           H  
ATOM   3409  C   GLN B 214     -14.809  10.745 -28.002  1.00  0.00           C  
ATOM   3410  O   GLN B 214     -14.463   9.708 -28.565  1.00  0.00           O  
ATOM   3411  N   GLN B 215     -13.942  11.519 -27.341  1.00  0.00           N  
ATOM   3412  H   GLN B 215     -14.302  12.253 -26.742  1.00  0.00           H  
ATOM   3413  CA  GLN B 215     -12.511  11.588 -27.643  1.00  0.00           C  
ATOM   3414  HA  GLN B 215     -12.240  10.733 -28.264  1.00  0.00           H  
ATOM   3415  CB  GLN B 215     -12.239  12.862 -28.464  1.00  0.00           C  
ATOM   3416  HB2 GLN B 215     -11.210  12.844 -28.825  1.00  0.00           H  
ATOM   3417  HB3 GLN B 215     -12.896  12.861 -29.334  1.00  0.00           H  
ATOM   3418  CG  GLN B 215     -12.462  14.161 -27.667  1.00  0.00           C  
ATOM   3419  HG2 GLN B 215     -13.416  14.113 -27.143  1.00  0.00           H  
ATOM   3420  HG3 GLN B 215     -11.671  14.278 -26.926  1.00  0.00           H  
ATOM   3421  CD  GLN B 215     -12.468  15.390 -28.567  1.00  0.00           C  
ATOM   3422  OE1 GLN B 215     -11.605  15.598 -29.400  1.00  0.00           O  
ATOM   3423  NE2 GLN B 215     -13.453  16.255 -28.445  1.00  0.00           N  
ATOM   3424 HE21 GLN B 215     -13.471  16.978 -29.150  1.00  0.00           H  
ATOM   3425 HE22 GLN B 215     -14.258  16.012 -27.891  1.00  0.00           H  
ATOM   3426  C   GLN B 215     -11.627  11.538 -26.392  1.00  0.00           C  
ATOM   3427  O   GLN B 215     -12.038  11.901 -25.290  1.00  0.00           O  
ATOM   3428  N   LEU B 216     -10.378  11.121 -26.582  1.00  0.00           N  
ATOM   3429  H   LEU B 216     -10.077  10.930 -27.526  1.00  0.00           H  
ATOM   3430  CA  LEU B 216      -9.342  11.166 -25.554  1.00  0.00           C  
ATOM   3431  HA  LEU B 216      -9.784  10.855 -24.608  1.00  0.00           H  
ATOM   3432  CB  LEU B 216      -8.256  10.147 -25.947  1.00  0.00           C  
ATOM   3433  HB2 LEU B 216      -8.737   9.354 -26.522  1.00  0.00           H  
ATOM   3434  HB3 LEU B 216      -7.516  10.613 -26.600  1.00  0.00           H  
ATOM   3435  CG  LEU B 216      -7.572   9.482 -24.741  1.00  0.00           C  
ATOM   3436  HG  LEU B 216      -8.273   9.404 -23.910  1.00  0.00           H  
ATOM   3437  CD1 LEU B 216      -7.137   8.065 -25.113  1.00  0.00           C  
ATOM   3438 HD11 LEU B 216      -6.601   7.609 -24.280  1.00  0.00           H  
ATOM   3439 HD12 LEU B 216      -8.013   7.456 -25.331  1.00  0.00           H  
ATOM   3440 HD13 LEU B 216      -6.481   8.086 -25.984  1.00  0.00           H  
ATOM   3441  CD2 LEU B 216      -6.342  10.259 -24.291  1.00  0.00           C  
ATOM   3442 HD21 LEU B 216      -5.935   9.785 -23.398  1.00  0.00           H  
ATOM   3443 HD22 LEU B 216      -5.591  10.268 -25.081  1.00  0.00           H  
ATOM   3444 HD23 LEU B 216      -6.617  11.281 -24.043  1.00  0.00           H  
ATOM   3445  C   LEU B 216      -8.837  12.615 -25.404  1.00  0.00           C  
ATOM   3446  O   LEU B 216      -8.518  13.261 -26.399  1.00  0.00           O  
ATOM   3447  N   LEU B 217      -8.808  13.130 -24.169  1.00  0.00           N  
ATOM   3448  H   LEU B 217      -9.062  12.520 -23.401  1.00  0.00           H  
ATOM   3449  CA  LEU B 217      -8.403  14.511 -23.857  1.00  0.00           C  
ATOM   3450  HA  LEU B 217      -8.411  15.113 -24.767  1.00  0.00           H  
ATOM   3451  CB  LEU B 217      -9.382  15.126 -22.838  1.00  0.00           C  
ATOM   3452  HB2 LEU B 217      -9.419  14.479 -21.960  1.00  0.00           H  
ATOM   3453  HB3 LEU B 217      -8.954  16.079 -22.516  1.00  0.00           H  
ATOM   3454  CG  LEU B 217     -10.823  15.392 -23.306  1.00  0.00           C  
ATOM   3455  HG  LEU B 217     -11.335  14.447 -23.502  1.00  0.00           H  
ATOM   3456  CD1 LEU B 217     -11.537  16.134 -22.172  1.00  0.00           C  
ATOM   3457 HD11 LEU B 217     -12.537  16.429 -22.485  1.00  0.00           H  
ATOM   3458 HD12 LEU B 217     -10.983  17.033 -21.901  1.00  0.00           H  
ATOM   3459 HD13 LEU B 217     -11.616  15.482 -21.302  1.00  0.00           H  
ATOM   3460  CD2 LEU B 217     -10.890  16.274 -24.554  1.00  0.00           C  
ATOM   3461 HD21 LEU B 217     -11.932  16.497 -24.782  1.00  0.00           H  
ATOM   3462 HD22 LEU B 217     -10.333  17.197 -24.390  1.00  0.00           H  
ATOM   3463 HD23 LEU B 217     -10.463  15.741 -25.401  1.00  0.00           H  
ATOM   3464  C   LEU B 217      -6.985  14.629 -23.282  1.00  0.00           C  
ATOM   3465  O   LEU B 217      -6.323  15.642 -23.490  1.00  0.00           O  
ATOM   3466  N   TRP B 218      -6.551  13.643 -22.495  1.00  0.00           N  
ATOM   3467  H   TRP B 218      -7.138  12.827 -22.377  1.00  0.00           H  
ATOM   3468  CA  TRP B 218      -5.344  13.736 -21.671  1.00  0.00           C  
ATOM   3469  HA  TRP B 218      -4.585  14.301 -22.215  1.00  0.00           H  
ATOM   3470  CB  TRP B 218      -5.686  14.508 -20.386  1.00  0.00           C  
ATOM   3471  HB2 TRP B 218      -5.941  15.534 -20.657  1.00  0.00           H  
ATOM   3472  HB3 TRP B 218      -6.576  14.069 -19.941  1.00  0.00           H  
ATOM   3473  CG  TRP B 218      -4.638  14.552 -19.316  1.00  0.00           C  
ATOM   3474  CD1 TRP B 218      -3.796  15.586 -19.089  1.00  0.00           C  
ATOM   3475  HD1 TRP B 218      -3.773  16.512 -19.655  1.00  0.00           H  
ATOM   3476  NE1 TRP B 218      -2.992  15.301 -18.005  1.00  0.00           N  
ATOM   3477  HE1 TRP B 218      -2.314  15.958 -17.636  1.00  0.00           H  
ATOM   3478  CE2 TRP B 218      -3.299  14.076 -17.451  1.00  0.00           C  
ATOM   3479  CZ2 TRP B 218      -2.836  13.397 -16.315  1.00  0.00           C  
ATOM   3480  HZ2 TRP B 218      -2.097  13.852 -15.670  1.00  0.00           H  
ATOM   3481  CH2 TRP B 218      -3.383  12.141 -16.001  1.00  0.00           C  
ATOM   3482  HH2 TRP B 218      -3.064  11.620 -15.109  1.00  0.00           H  
ATOM   3483  CZ3 TRP B 218      -4.370  11.580 -16.831  1.00  0.00           C  
ATOM   3484  HZ3 TRP B 218      -4.789  10.614 -16.590  1.00  0.00           H  
ATOM   3485  CE3 TRP B 218      -4.841  12.278 -17.958  1.00  0.00           C  
ATOM   3486  HE3 TRP B 218      -5.619  11.841 -18.565  1.00  0.00           H  
ATOM   3487  CD2 TRP B 218      -4.329  13.554 -18.290  1.00  0.00           C  
ATOM   3488  C   TRP B 218      -4.766  12.351 -21.372  1.00  0.00           C  
ATOM   3489  O   TRP B 218      -5.510  11.377 -21.222  1.00  0.00           O  
ATOM   3490  N   LYS B 219      -3.433  12.276 -21.267  1.00  0.00           N  
ATOM   3491  H   LYS B 219      -2.910  13.141 -21.311  1.00  0.00           H  
ATOM   3492  CA  LYS B 219      -2.677  11.077 -20.879  1.00  0.00           C  
ATOM   3493  HA  LYS B 219      -3.358  10.360 -20.419  1.00  0.00           H  
ATOM   3494  CB  LYS B 219      -2.012  10.401 -22.096  1.00  0.00           C  
ATOM   3495  HB2 LYS B 219      -1.440  11.142 -22.658  1.00  0.00           H  
ATOM   3496  HB3 LYS B 219      -1.324   9.637 -21.733  1.00  0.00           H  
ATOM   3497  CG  LYS B 219      -3.039   9.735 -23.022  1.00  0.00           C  
ATOM   3498  HG2 LYS B 219      -3.622   9.017 -22.450  1.00  0.00           H  
ATOM   3499  HG3 LYS B 219      -3.715  10.507 -23.383  1.00  0.00           H  
ATOM   3500  CD  LYS B 219      -2.434   9.041 -24.256  1.00  0.00           C  
ATOM   3501  HD2 LYS B 219      -3.254   8.639 -24.855  1.00  0.00           H  
ATOM   3502  HD3 LYS B 219      -1.935   9.803 -24.856  1.00  0.00           H  
ATOM   3503  CE  LYS B 219      -1.425   7.913 -23.983  1.00  0.00           C  
ATOM   3504  HE2 LYS B 219      -1.000   7.608 -24.943  1.00  0.00           H  
ATOM   3505  HE3 LYS B 219      -0.613   8.294 -23.360  1.00  0.00           H  
ATOM   3506  NZ  LYS B 219      -2.049   6.737 -23.337  1.00  0.00           N  
ATOM   3507  HZ1 LYS B 219      -2.970   6.504 -23.720  1.00  0.00           H  
ATOM   3508  HZ2 LYS B 219      -1.482   5.907 -23.322  1.00  0.00           H  
ATOM   3509  HZ3 LYS B 219      -2.345   6.931 -22.374  1.00  0.00           H  
ATOM   3510  C   LYS B 219      -1.630  11.447 -19.833  1.00  0.00           C  
ATOM   3511  O   LYS B 219      -0.880  12.403 -20.019  1.00  0.00           O  
ATOM   3512  N   GLY B 220      -1.541  10.647 -18.779  1.00  0.00           N  
ATOM   3513  H   GLY B 220      -2.222   9.898 -18.707  1.00  0.00           H  
ATOM   3514  CA  GLY B 220      -0.558  10.779 -17.710  1.00  0.00           C  
ATOM   3515  HA2 GLY B 220       0.314  11.325 -18.071  1.00  0.00           H  
ATOM   3516  HA3 GLY B 220      -0.997  11.352 -16.896  1.00  0.00           H  
ATOM   3517  C   GLY B 220      -0.085   9.431 -17.171  1.00  0.00           C  
ATOM   3518  O   GLY B 220      -0.276   8.377 -17.782  1.00  0.00           O  
ATOM   3519  N   SER B 221       0.579   9.463 -16.021  1.00  0.00           N  
ATOM   3520  H   SER B 221       0.650  10.338 -15.519  1.00  0.00           H  
ATOM   3521  CA  SER B 221       1.234   8.305 -15.412  1.00  0.00           C  
ATOM   3522  HA  SER B 221       0.643   7.413 -15.613  1.00  0.00           H  
ATOM   3523  CB  SER B 221       2.613   8.129 -16.052  1.00  0.00           C  
ATOM   3524  HB2 SER B 221       2.490   7.991 -17.127  1.00  0.00           H  
ATOM   3525  HB3 SER B 221       3.213   9.024 -15.879  1.00  0.00           H  
ATOM   3526  OG  SER B 221       3.291   7.010 -15.527  1.00  0.00           O  
ATOM   3527  HG  SER B 221       3.736   6.562 -16.256  1.00  0.00           H  
ATOM   3528  C   SER B 221       1.328   8.491 -13.898  1.00  0.00           C  
ATOM   3529  O   SER B 221       1.365   9.626 -13.424  1.00  0.00           O  
ATOM   3530  N   PHE B 222       1.327   7.391 -13.142  1.00  0.00           N  
ATOM   3531  H   PHE B 222       1.265   6.496 -13.617  1.00  0.00           H  
ATOM   3532  CA  PHE B 222       1.191   7.396 -11.683  1.00  0.00           C  
ATOM   3533  HA  PHE B 222       1.655   8.302 -11.289  1.00  0.00           H  
ATOM   3534  CB  PHE B 222      -0.306   7.435 -11.347  1.00  0.00           C  
ATOM   3535  HB2 PHE B 222      -0.705   8.388 -11.693  1.00  0.00           H  
ATOM   3536  HB3 PHE B 222      -0.803   6.644 -11.911  1.00  0.00           H  
ATOM   3537  CG  PHE B 222      -0.667   7.284  -9.883  1.00  0.00           C  
ATOM   3538  CD1 PHE B 222      -0.403   8.335  -8.984  1.00  0.00           C  
ATOM   3539  HD1 PHE B 222       0.089   9.236  -9.325  1.00  0.00           H  
ATOM   3540  CE1 PHE B 222      -0.823   8.237  -7.647  1.00  0.00           C  
ATOM   3541  HE1 PHE B 222      -0.654   9.065  -6.972  1.00  0.00           H  
ATOM   3542  CZ  PHE B 222      -1.491   7.086  -7.198  1.00  0.00           C  
ATOM   3543  HZ  PHE B 222      -1.824   7.021  -6.172  1.00  0.00           H  
ATOM   3544  CE2 PHE B 222      -1.733   6.025  -8.086  1.00  0.00           C  
ATOM   3545  HE2 PHE B 222      -2.255   5.144  -7.738  1.00  0.00           H  
ATOM   3546  CD2 PHE B 222      -1.317   6.119  -9.427  1.00  0.00           C  
ATOM   3547  HD2 PHE B 222      -1.515   5.304 -10.110  1.00  0.00           H  
ATOM   3548  C   PHE B 222       1.862   6.189 -11.015  1.00  0.00           C  
ATOM   3549  O   PHE B 222       1.777   5.062 -11.499  1.00  0.00           O  
ATOM   3550  N   LYS B 223       2.491   6.418  -9.857  1.00  0.00           N  
ATOM   3551  H   LYS B 223       2.488   7.365  -9.503  1.00  0.00           H  
ATOM   3552  CA  LYS B 223       3.148   5.412  -9.005  1.00  0.00           C  
ATOM   3553  HA  LYS B 223       3.019   4.415  -9.422  1.00  0.00           H  
ATOM   3554  CB  LYS B 223       4.664   5.683  -9.020  1.00  0.00           C  
ATOM   3555  HB2 LYS B 223       5.040   5.466 -10.022  1.00  0.00           H  
ATOM   3556  HB3 LYS B 223       4.846   6.741  -8.816  1.00  0.00           H  
ATOM   3557  CG  LYS B 223       5.459   4.851  -8.001  1.00  0.00           C  
ATOM   3558  HG2 LYS B 223       5.208   5.194  -7.000  1.00  0.00           H  
ATOM   3559  HG3 LYS B 223       5.202   3.798  -8.070  1.00  0.00           H  
ATOM   3560  CD  LYS B 223       6.963   5.024  -8.228  1.00  0.00           C  
ATOM   3561  HD2 LYS B 223       7.250   4.529  -9.156  1.00  0.00           H  
ATOM   3562  HD3 LYS B 223       7.181   6.085  -8.331  1.00  0.00           H  
ATOM   3563  CE  LYS B 223       7.760   4.445  -7.055  1.00  0.00           C  
ATOM   3564  HE2 LYS B 223       7.233   4.698  -6.126  1.00  0.00           H  
ATOM   3565  HE3 LYS B 223       7.789   3.354  -7.145  1.00  0.00           H  
ATOM   3566  NZ  LYS B 223       9.131   5.007  -7.013  1.00  0.00           N  
ATOM   3567  HZ1 LYS B 223       9.072   6.023  -6.891  1.00  0.00           H  
ATOM   3568  HZ2 LYS B 223       9.656   4.641  -6.232  1.00  0.00           H  
ATOM   3569  HZ3 LYS B 223       9.621   4.864  -7.883  1.00  0.00           H  
ATOM   3570  C   LYS B 223       2.531   5.456  -7.592  1.00  0.00           C  
ATOM   3571  O   LYS B 223       2.784   6.429  -6.881  1.00  0.00           O  
ATOM   3572  N   PRO B 224       1.734   4.454  -7.166  1.00  0.00           N  
ATOM   3573  CD  PRO B 224       1.347   3.281  -7.934  1.00  0.00           C  
ATOM   3574  HD2 PRO B 224       2.136   2.531  -7.865  1.00  0.00           H  
ATOM   3575  HD3 PRO B 224       1.149   3.526  -8.978  1.00  0.00           H  
ATOM   3576  CG  PRO B 224       0.069   2.758  -7.288  1.00  0.00           C  
ATOM   3577  HG2 PRO B 224      -0.009   1.675  -7.380  1.00  0.00           H  
ATOM   3578  HG3 PRO B 224      -0.794   3.247  -7.742  1.00  0.00           H  
ATOM   3579  CB  PRO B 224       0.203   3.189  -5.831  1.00  0.00           C  
ATOM   3580  HB2 PRO B 224       0.781   2.435  -5.291  1.00  0.00           H  
ATOM   3581  HB3 PRO B 224      -0.772   3.324  -5.364  1.00  0.00           H  
ATOM   3582  CA  PRO B 224       0.982   4.508  -5.905  1.00  0.00           C  
ATOM   3583  HA  PRO B 224       0.277   5.335  -5.958  1.00  0.00           H  
ATOM   3584  C   PRO B 224       1.848   4.697  -4.651  1.00  0.00           C  
ATOM   3585  O   PRO B 224       1.468   5.436  -3.747  1.00  0.00           O  
ATOM   3586  N   SER B 225       3.021   4.061  -4.624  1.00  0.00           N  
ATOM   3587  H   SER B 225       3.275   3.501  -5.425  1.00  0.00           H  
ATOM   3588  CA  SER B 225       4.024   4.111  -3.550  1.00  0.00           C  
ATOM   3589  HA  SER B 225       3.544   3.882  -2.597  1.00  0.00           H  
ATOM   3590  CB  SER B 225       5.066   3.027  -3.854  1.00  0.00           C  
ATOM   3591  HB2 SER B 225       5.884   3.090  -3.137  1.00  0.00           H  
ATOM   3592  HB3 SER B 225       4.589   2.053  -3.760  1.00  0.00           H  
ATOM   3593  OG  SER B 225       5.557   3.179  -5.179  1.00  0.00           O  
ATOM   3594  HG  SER B 225       6.069   2.396  -5.445  1.00  0.00           H  
ATOM   3595  C   SER B 225       4.723   5.474  -3.396  1.00  0.00           C  
ATOM   3596  O   SER B 225       5.318   5.738  -2.356  1.00  0.00           O  
ATOM   3597  N   GLU B 226       4.659   6.344  -4.410  1.00  0.00           N  
ATOM   3598  H   GLU B 226       4.114   6.075  -5.217  1.00  0.00           H  
ATOM   3599  CA  GLU B 226       5.309   7.664  -4.459  1.00  0.00           C  
ATOM   3600  HA  GLU B 226       6.123   7.687  -3.734  1.00  0.00           H  
ATOM   3601  CB  GLU B 226       5.928   7.800  -5.863  1.00  0.00           C  
ATOM   3602  HB2 GLU B 226       6.419   6.851  -6.063  1.00  0.00           H  
ATOM   3603  HB3 GLU B 226       5.142   7.906  -6.605  1.00  0.00           H  
ATOM   3604  CG  GLU B 226       6.982   8.897  -6.080  1.00  0.00           C  
ATOM   3605  HG2 GLU B 226       6.490   9.830  -6.376  1.00  0.00           H  
ATOM   3606  HG3 GLU B 226       7.529   9.047  -5.143  1.00  0.00           H  
ATOM   3607  CD  GLU B 226       7.973   8.436  -7.169  1.00  0.00           C  
ATOM   3608  OE1 GLU B 226       8.935   7.710  -6.812  1.00  0.00           O  
ATOM   3609  OE2 GLU B 226       7.689   8.631  -8.371  1.00  0.00           O  
ATOM   3610  C   GLU B 226       4.350   8.814  -4.086  1.00  0.00           C  
ATOM   3611  O   GLU B 226       4.774   9.956  -3.947  1.00  0.00           O  
ATOM   3612  N   HIE B 227       3.059   8.506  -3.892  1.00  0.00           N  
ATOM   3613  H   HIE B 227       2.806   7.533  -4.006  1.00  0.00           H  
ATOM   3614  CA  HIE B 227       1.958   9.465  -3.691  1.00  0.00           C  
ATOM   3615  HA  HIE B 227       2.373  10.401  -3.309  1.00  0.00           H  
ATOM   3616  CB  HIE B 227       1.302   9.775  -5.050  1.00  0.00           C  
ATOM   3617  HB2 HIE B 227       0.980   8.836  -5.497  1.00  0.00           H  
ATOM   3618  HB3 HIE B 227       0.426  10.405  -4.896  1.00  0.00           H  
ATOM   3619  CG  HIE B 227       2.211  10.496  -6.012  1.00  0.00           C  
ATOM   3620  ND1 HIE B 227       2.477  11.865  -5.991  1.00  0.00           N  
ATOM   3621  CE1 HIE B 227       3.444  12.066  -6.897  1.00  0.00           C  
ATOM   3622  HE1 HIE B 227       3.912  13.022  -7.086  1.00  0.00           H  
ATOM   3623  NE2 HIE B 227       3.779  10.909  -7.497  1.00  0.00           N  
ATOM   3624  HE2 HIE B 227       4.553  10.787  -8.137  1.00  0.00           H  
ATOM   3625  CD2 HIE B 227       3.005   9.909  -6.955  1.00  0.00           C  
ATOM   3626  HD2 HIE B 227       3.068   8.852  -7.157  1.00  0.00           H  
ATOM   3627  C   HIE B 227       0.948   8.970  -2.635  1.00  0.00           C  
ATOM   3628  O   HIE B 227      -0.265   9.018  -2.835  1.00  0.00           O  
ATOM   3629  N   VAL B 228       1.431   8.426  -1.514  1.00  0.00           N  
ATOM   3630  H   VAL B 228       2.435   8.380  -1.410  1.00  0.00           H  
ATOM   3631  CA  VAL B 228       0.580   7.887  -0.438  1.00  0.00           C  
ATOM   3632  HA  VAL B 228      -0.271   7.388  -0.902  1.00  0.00           H  
ATOM   3633  CB  VAL B 228       1.330   6.809   0.372  1.00  0.00           C  
ATOM   3634  HB  VAL B 228       2.243   7.247   0.767  1.00  0.00           H  
ATOM   3635  CG1 VAL B 228       0.493   6.275   1.546  1.00  0.00           C  
ATOM   3636 HG11 VAL B 228       1.023   5.459   2.037  1.00  0.00           H  
ATOM   3637 HG12 VAL B 228       0.333   7.057   2.287  1.00  0.00           H  
ATOM   3638 HG13 VAL B 228      -0.468   5.907   1.185  1.00  0.00           H  
ATOM   3639  CG2 VAL B 228       1.718   5.613  -0.508  1.00  0.00           C  
ATOM   3640 HG21 VAL B 228       2.226   4.851   0.084  1.00  0.00           H  
ATOM   3641 HG22 VAL B 228       0.830   5.178  -0.966  1.00  0.00           H  
ATOM   3642 HG23 VAL B 228       2.402   5.932  -1.294  1.00  0.00           H  
ATOM   3643  C   VAL B 228       0.021   9.001   0.464  1.00  0.00           C  
ATOM   3644  O   VAL B 228       0.741   9.913   0.879  1.00  0.00           O  
ATOM   3645  N   LYS B 229      -1.257   8.877   0.841  1.00  0.00           N  
ATOM   3646  H   LYS B 229      -1.794   8.128   0.405  1.00  0.00           H  
ATOM   3647  CA  LYS B 229      -1.934   9.609   1.922  1.00  0.00           C  
ATOM   3648  HA  LYS B 229      -1.204  10.194   2.481  1.00  0.00           H  
ATOM   3649  CB  LYS B 229      -2.950  10.597   1.318  1.00  0.00           C  
ATOM   3650  HB2 LYS B 229      -2.419  11.303   0.678  1.00  0.00           H  
ATOM   3651  HB3 LYS B 229      -3.681  10.058   0.710  1.00  0.00           H  
ATOM   3652  CG  LYS B 229      -3.679  11.364   2.434  1.00  0.00           C  
ATOM   3653  HG2 LYS B 229      -4.335  10.683   2.978  1.00  0.00           H  
ATOM   3654  HG3 LYS B 229      -2.937  11.750   3.129  1.00  0.00           H  
ATOM   3655  CD  LYS B 229      -4.516  12.533   1.901  1.00  0.00           C  
ATOM   3656  HD2 LYS B 229      -3.874  13.205   1.329  1.00  0.00           H  
ATOM   3657  HD3 LYS B 229      -5.309  12.150   1.256  1.00  0.00           H  
ATOM   3658  CE  LYS B 229      -5.123  13.288   3.092  1.00  0.00           C  
ATOM   3659  HE2 LYS B 229      -5.754  12.600   3.663  1.00  0.00           H  
ATOM   3660  HE3 LYS B 229      -4.311  13.613   3.752  1.00  0.00           H  
ATOM   3661  NZ  LYS B 229      -5.927  14.458   2.665  1.00  0.00           N  
ATOM   3662  HZ1 LYS B 229      -5.378  15.143   2.168  1.00  0.00           H  
ATOM   3663  HZ2 LYS B 229      -6.727  14.188   2.113  1.00  0.00           H  
ATOM   3664  HZ3 LYS B 229      -6.310  14.932   3.492  1.00  0.00           H  
ATOM   3665  C   LYS B 229      -2.606   8.588   2.861  1.00  0.00           C  
ATOM   3666  O   LYS B 229      -3.619   8.006   2.472  1.00  0.00           O  
ATOM   3667  N   PRO B 230      -2.076   8.340   4.074  1.00  0.00           N  
ATOM   3668  CD  PRO B 230      -0.837   8.857   4.630  1.00  0.00           C  
ATOM   3669  HD2 PRO B 230      -1.056   9.763   5.195  1.00  0.00           H  
ATOM   3670  HD3 PRO B 230      -0.091   9.051   3.861  1.00  0.00           H  
ATOM   3671  CG  PRO B 230      -0.331   7.771   5.574  1.00  0.00           C  
ATOM   3672  HG2 PRO B 230       0.298   8.179   6.361  1.00  0.00           H  
ATOM   3673  HG3 PRO B 230       0.202   7.006   5.008  1.00  0.00           H  
ATOM   3674  CB  PRO B 230      -1.627   7.199   6.133  1.00  0.00           C  
ATOM   3675  HB2 PRO B 230      -1.982   7.832   6.946  1.00  0.00           H  
ATOM   3676  HB3 PRO B 230      -1.497   6.174   6.480  1.00  0.00           H  
ATOM   3677  CA  PRO B 230      -2.580   7.278   4.935  1.00  0.00           C  
ATOM   3678  HA  PRO B 230      -2.492   6.355   4.368  1.00  0.00           H  
ATOM   3679  C   PRO B 230      -4.040   7.458   5.373  1.00  0.00           C  
ATOM   3680  O   PRO B 230      -4.562   8.572   5.463  1.00  0.00           O  
ATOM   3681  N   ARG B 231      -4.698   6.340   5.689  1.00  0.00           N  
ATOM   3682  H   ARG B 231      -4.225   5.458   5.516  1.00  0.00           H  
ATOM   3683  CA  ARG B 231      -6.031   6.314   6.311  1.00  0.00           C  
ATOM   3684  HA  ARG B 231      -6.693   6.947   5.719  1.00  0.00           H  
ATOM   3685  CB  ARG B 231      -6.560   4.871   6.292  1.00  0.00           C  
ATOM   3686  HB2 ARG B 231      -5.802   4.205   6.704  1.00  0.00           H  
ATOM   3687  HB3 ARG B 231      -7.452   4.811   6.921  1.00  0.00           H  
ATOM   3688  CG  ARG B 231      -6.919   4.382   4.878  1.00  0.00           C  
ATOM   3689  HG2 ARG B 231      -7.708   5.017   4.471  1.00  0.00           H  
ATOM   3690  HG3 ARG B 231      -6.046   4.443   4.226  1.00  0.00           H  
ATOM   3691  CD  ARG B 231      -7.403   2.928   4.932  1.00  0.00           C  
ATOM   3692  HD2 ARG B 231      -6.550   2.282   5.152  1.00  0.00           H  
ATOM   3693  HD3 ARG B 231      -8.120   2.837   5.748  1.00  0.00           H  
ATOM   3694  NE  ARG B 231      -8.033   2.513   3.660  1.00  0.00           N  
ATOM   3695  HE  ARG B 231      -7.656   2.882   2.785  1.00  0.00           H  
ATOM   3696  CZ  ARG B 231      -9.047   1.688   3.484  1.00  0.00           C  
ATOM   3697  NH1 ARG B 231      -9.647   1.099   4.482  1.00  0.00           N  
ATOM   3698 HH11 ARG B 231      -9.282   1.275   5.402  1.00  0.00           H  
ATOM   3699 HH12 ARG B 231     -10.409   0.472   4.324  1.00  0.00           H  
ATOM   3700  NH2 ARG B 231      -9.447   1.444   2.272  1.00  0.00           N  
ATOM   3701 HH21 ARG B 231      -8.908   1.905   1.528  1.00  0.00           H  
ATOM   3702 HH22 ARG B 231     -10.217   0.847   2.052  1.00  0.00           H  
ATOM   3703  C   ARG B 231      -6.003   6.908   7.729  1.00  0.00           C  
ATOM   3704  O   ARG B 231      -5.014   6.777   8.447  1.00  0.00           O  
ATOM   3705  N   ALA B 232      -7.084   7.581   8.127  1.00  0.00           N  
ATOM   3706  H   ALA B 232      -7.890   7.610   7.528  1.00  0.00           H  
ATOM   3707  CA  ALA B 232      -7.172   8.242   9.431  1.00  0.00           C  
ATOM   3708  HA  ALA B 232      -6.278   8.850   9.545  1.00  0.00           H  
ATOM   3709  CB  ALA B 232      -8.371   9.195   9.432  1.00  0.00           C  
ATOM   3710  HB1 ALA B 232      -9.295   8.634   9.289  1.00  0.00           H  
ATOM   3711  HB2 ALA B 232      -8.420   9.721  10.387  1.00  0.00           H  
ATOM   3712  HB3 ALA B 232      -8.263   9.929   8.634  1.00  0.00           H  
ATOM   3713  C   ALA B 232      -7.261   7.222  10.594  1.00  0.00           C  
ATOM   3714  O   ALA B 232      -7.977   6.226  10.455  1.00  0.00           O  
ATOM   3715  N   PRO B 233      -6.585   7.449  11.741  1.00  0.00           N  
ATOM   3716  CD  PRO B 233      -5.571   8.465  11.979  1.00  0.00           C  
ATOM   3717  HD2 PRO B 233      -6.052   9.380  12.329  1.00  0.00           H  
ATOM   3718  HD3 PRO B 233      -4.967   8.662  11.094  1.00  0.00           H  
ATOM   3719  CG  PRO B 233      -4.674   7.889  13.071  1.00  0.00           C  
ATOM   3720  HG2 PRO B 233      -4.197   8.673  13.659  1.00  0.00           H  
ATOM   3721  HG3 PRO B 233      -3.926   7.237  12.618  1.00  0.00           H  
ATOM   3722  CB  PRO B 233      -5.640   7.053  13.908  1.00  0.00           C  
ATOM   3723  HB2 PRO B 233      -6.120   7.681  14.654  1.00  0.00           H  
ATOM   3724  HB3 PRO B 233      -5.126   6.223  14.390  1.00  0.00           H  
ATOM   3725  CA  PRO B 233      -6.690   6.568  12.905  1.00  0.00           C  
ATOM   3726  HA  PRO B 233      -6.436   5.555  12.593  1.00  0.00           H  
ATOM   3727  C   PRO B 233      -8.094   6.561  13.532  1.00  0.00           C  
ATOM   3728  O   PRO B 233      -8.821   7.555  13.487  1.00  0.00           O  
ATOM   3729  N   GLY B 234      -8.452   5.446  14.171  1.00  0.00           N  
ATOM   3730  H   GLY B 234      -7.769   4.707  14.252  1.00  0.00           H  
ATOM   3731  CA  GLY B 234      -9.754   5.230  14.810  1.00  0.00           C  
ATOM   3732  HA2 GLY B 234     -10.431   6.054  14.580  1.00  0.00           H  
ATOM   3733  HA3 GLY B 234     -10.196   4.322  14.399  1.00  0.00           H  
ATOM   3734  C   GLY B 234      -9.683   5.070  16.332  1.00  0.00           C  
ATOM   3735  O   GLY B 234      -8.606   5.052  16.925  1.00  0.00           O  
ATOM   3736  N   ASN B 235     -10.855   4.896  16.954  1.00  0.00           N  
ATOM   3737  H   ASN B 235     -11.675   4.883  16.367  1.00  0.00           H  
ATOM   3738  CA  ASN B 235     -11.032   4.441  18.346  1.00  0.00           C  
ATOM   3739  HA  ASN B 235     -12.107   4.440  18.533  1.00  0.00           H  
ATOM   3740  CB  ASN B 235     -10.557   2.978  18.483  1.00  0.00           C  
ATOM   3741  HB2 ASN B 235      -9.470   2.946  18.422  1.00  0.00           H  
ATOM   3742  HB3 ASN B 235     -10.834   2.598  19.467  1.00  0.00           H  
ATOM   3743  CG  ASN B 235     -11.115   2.060  17.417  1.00  0.00           C  
ATOM   3744  OD1 ASN B 235     -10.657   2.016  16.290  1.00  0.00           O  
ATOM   3745  ND2 ASN B 235     -12.128   1.297  17.745  1.00  0.00           N  
ATOM   3746 HD21 ASN B 235     -12.450   0.653  17.043  1.00  0.00           H  
ATOM   3747 HD22 ASN B 235     -12.476   1.295  18.687  1.00  0.00           H  
ATOM   3748  C   ASN B 235     -10.454   5.343  19.455  1.00  0.00           C  
ATOM   3749  O   ASN B 235     -10.265   4.872  20.574  1.00  0.00           O  
ATOM   3750  N   LEU B 236     -10.157   6.612  19.158  1.00  0.00           N  
ATOM   3751  H   LEU B 236     -10.343   6.938  18.225  1.00  0.00           H  
ATOM   3752  CA  LEU B 236      -9.488   7.525  20.087  1.00  0.00           C  
ATOM   3753  HA  LEU B 236      -8.524   7.083  20.332  1.00  0.00           H  
ATOM   3754  CB  LEU B 236      -9.231   8.868  19.381  1.00  0.00           C  
ATOM   3755  HB2 LEU B 236      -8.594   8.699  18.511  1.00  0.00           H  
ATOM   3756  HB3 LEU B 236     -10.189   9.251  19.027  1.00  0.00           H  
ATOM   3757  CG  LEU B 236      -8.586   9.939  20.281  1.00  0.00           C  
ATOM   3758  HG  LEU B 236      -9.191  10.091  21.172  1.00  0.00           H  
ATOM   3759  CD1 LEU B 236      -7.156   9.605  20.702  1.00  0.00           C  
ATOM   3760 HD11 LEU B 236      -6.750  10.414  21.308  1.00  0.00           H  
ATOM   3761 HD12 LEU B 236      -7.147   8.705  21.309  1.00  0.00           H  
ATOM   3762 HD13 LEU B 236      -6.524   9.461  19.825  1.00  0.00           H  
ATOM   3763  CD2 LEU B 236      -8.538  11.254  19.520  1.00  0.00           C  
ATOM   3764 HD21 LEU B 236      -8.119  12.027  20.161  1.00  0.00           H  
ATOM   3765 HD22 LEU B 236      -7.915  11.138  18.635  1.00  0.00           H  
ATOM   3766 HD23 LEU B 236      -9.545  11.540  19.219  1.00  0.00           H  
ATOM   3767  C   LEU B 236     -10.276   7.706  21.397  1.00  0.00           C  
ATOM   3768  O   LEU B 236     -11.456   8.060  21.384  1.00  0.00           O  
ATOM   3769  N   THR B 237      -9.598   7.528  22.529  1.00  0.00           N  
ATOM   3770  H   THR B 237      -8.634   7.212  22.464  1.00  0.00           H  
ATOM   3771  CA  THR B 237     -10.157   7.647  23.879  1.00  0.00           C  
ATOM   3772  HA  THR B 237     -10.929   8.414  23.862  1.00  0.00           H  
ATOM   3773  CB  THR B 237     -10.841   6.324  24.271  1.00  0.00           C  
ATOM   3774  HB  THR B 237     -11.443   5.977  23.429  1.00  0.00           H  
ATOM   3775  CG2 THR B 237      -9.875   5.212  24.668  1.00  0.00           C  
ATOM   3776 HG21 THR B 237     -10.439   4.300  24.861  1.00  0.00           H  
ATOM   3777 HG22 THR B 237      -9.173   5.029  23.854  1.00  0.00           H  
ATOM   3778 HG23 THR B 237      -9.330   5.489  25.569  1.00  0.00           H  
ATOM   3779  OG1 THR B 237     -11.707   6.536  25.360  1.00  0.00           O  
ATOM   3780  HG1 THR B 237     -12.611   6.473  25.037  1.00  0.00           H  
ATOM   3781  C   THR B 237      -9.095   8.120  24.882  1.00  0.00           C  
ATOM   3782  O   THR B 237      -7.922   8.291  24.530  1.00  0.00           O  
ATOM   3783  N   VAL B 238      -9.508   8.405  26.117  1.00  0.00           N  
ATOM   3784  H   VAL B 238     -10.451   8.132  26.374  1.00  0.00           H  
ATOM   3785  CA  VAL B 238      -8.718   9.138  27.117  1.00  0.00           C  
ATOM   3786  HA  VAL B 238      -7.667   8.918  26.943  1.00  0.00           H  
ATOM   3787  CB  VAL B 238      -8.893  10.663  26.933  1.00  0.00           C  
ATOM   3788  HB  VAL B 238      -8.515  10.918  25.943  1.00  0.00           H  
ATOM   3789  CG1 VAL B 238     -10.349  11.141  27.011  1.00  0.00           C  
ATOM   3790 HG11 VAL B 238     -10.773  10.926  27.993  1.00  0.00           H  
ATOM   3791 HG12 VAL B 238     -10.389  12.212  26.839  1.00  0.00           H  
ATOM   3792 HG13 VAL B 238     -10.952  10.650  26.247  1.00  0.00           H  
ATOM   3793  CG2 VAL B 238      -8.082  11.469  27.954  1.00  0.00           C  
ATOM   3794 HG21 VAL B 238      -8.538  11.386  28.941  1.00  0.00           H  
ATOM   3795 HG22 VAL B 238      -7.057  11.102  27.995  1.00  0.00           H  
ATOM   3796 HG23 VAL B 238      -8.070  12.520  27.662  1.00  0.00           H  
ATOM   3797  C   VAL B 238      -9.041   8.668  28.537  1.00  0.00           C  
ATOM   3798  O   VAL B 238     -10.201   8.517  28.906  1.00  0.00           O  
ATOM   3799  N   HIE B 239      -7.994   8.442  29.332  1.00  0.00           N  
ATOM   3800  H   HIE B 239      -7.071   8.587  28.936  1.00  0.00           H  
ATOM   3801  CA  HIE B 239      -8.034   7.882  30.687  1.00  0.00           C  
ATOM   3802  HA  HIE B 239      -9.071   7.742  30.999  1.00  0.00           H  
ATOM   3803  CB  HIE B 239      -7.312   6.518  30.734  1.00  0.00           C  
ATOM   3804  HB2 HIE B 239      -6.243   6.687  30.611  1.00  0.00           H  
ATOM   3805  HB3 HIE B 239      -7.455   6.096  31.730  1.00  0.00           H  
ATOM   3806  CG  HIE B 239      -7.705   5.464  29.723  1.00  0.00           C  
ATOM   3807  ND1 HIE B 239      -8.075   4.158  30.049  1.00  0.00           N  
ATOM   3808  CE1 HIE B 239      -8.179   3.499  28.885  1.00  0.00           C  
ATOM   3809  HE1 HIE B 239      -8.442   2.452  28.797  1.00  0.00           H  
ATOM   3810  NE2 HIE B 239      -7.877   4.308  27.855  1.00  0.00           N  
ATOM   3811  HE2 HIE B 239      -7.838   4.034  26.878  1.00  0.00           H  
ATOM   3812  CD2 HIE B 239      -7.555   5.547  28.367  1.00  0.00           C  
ATOM   3813  HD2 HIE B 239      -7.196   6.402  27.816  1.00  0.00           H  
ATOM   3814  C   HIE B 239      -7.331   8.823  31.671  1.00  0.00           C  
ATOM   3815  O   HIE B 239      -6.276   9.372  31.344  1.00  0.00           O  
ATOM   3816  N   THR B 240      -7.837   8.952  32.896  1.00  0.00           N  
ATOM   3817  H   THR B 240      -8.695   8.474  33.136  1.00  0.00           H  
ATOM   3818  CA  THR B 240      -7.038   9.437  34.033  1.00  0.00           C  
ATOM   3819  HA  THR B 240      -6.406  10.262  33.707  1.00  0.00           H  
ATOM   3820  CB  THR B 240      -7.936   9.953  35.167  1.00  0.00           C  
ATOM   3821  HB  THR B 240      -7.349  10.043  36.082  1.00  0.00           H  
ATOM   3822  CG2 THR B 240      -8.512  11.326  34.832  1.00  0.00           C  
ATOM   3823 HG21 THR B 240      -7.699  12.041  34.697  1.00  0.00           H  
ATOM   3824 HG22 THR B 240      -9.101  11.276  33.915  1.00  0.00           H  
ATOM   3825 HG23 THR B 240      -9.145  11.674  35.648  1.00  0.00           H  
ATOM   3826  OG1 THR B 240      -9.021   9.081  35.399  1.00  0.00           O  
ATOM   3827  HG1 THR B 240      -9.570   9.466  36.089  1.00  0.00           H  
ATOM   3828  C   THR B 240      -6.106   8.336  34.549  1.00  0.00           C  
ATOM   3829  O   THR B 240      -6.406   7.146  34.461  1.00  0.00           O  
ATOM   3830  N   GLN B 241      -4.950   8.721  35.086  1.00  0.00           N  
ATOM   3831  H   GLN B 241      -4.715   9.710  35.058  1.00  0.00           H  
ATOM   3832  CA  GLN B 241      -3.944   7.859  35.720  1.00  0.00           C  
ATOM   3833  HA  GLN B 241      -4.417   6.915  35.994  1.00  0.00           H  
ATOM   3834  CB  GLN B 241      -2.760   7.564  34.767  1.00  0.00           C  
ATOM   3835  HB2 GLN B 241      -2.181   8.476  34.637  1.00  0.00           H  
ATOM   3836  HB3 GLN B 241      -2.112   6.842  35.264  1.00  0.00           H  
ATOM   3837  CG  GLN B 241      -3.134   7.023  33.372  1.00  0.00           C  
ATOM   3838  HG2 GLN B 241      -4.173   6.704  33.363  1.00  0.00           H  
ATOM   3839  HG3 GLN B 241      -3.031   7.818  32.638  1.00  0.00           H  
ATOM   3840  CD  GLN B 241      -2.292   5.822  32.936  1.00  0.00           C  
ATOM   3841  OE1 GLN B 241      -1.145   5.915  32.505  1.00  0.00           O  
ATOM   3842  NE2 GLN B 241      -2.830   4.621  33.033  1.00  0.00           N  
ATOM   3843 HE21 GLN B 241      -2.309   3.829  32.699  1.00  0.00           H  
ATOM   3844 HE22 GLN B 241      -3.795   4.532  33.318  1.00  0.00           H  
ATOM   3845  C   GLN B 241      -3.449   8.525  37.022  1.00  0.00           C  
ATOM   3846  O   GLN B 241      -3.681   9.713  37.255  1.00  0.00           O  
ATOM   3847  N   VAL B 242      -2.762   7.760  37.878  1.00  0.00           N  
ATOM   3848  H   VAL B 242      -2.569   6.806  37.622  1.00  0.00           H  
ATOM   3849  CA  VAL B 242      -2.171   8.280  39.127  1.00  0.00           C  
ATOM   3850  HA  VAL B 242      -2.979   8.727  39.708  1.00  0.00           H  
ATOM   3851  CB  VAL B 242      -1.547   7.157  39.984  1.00  0.00           C  
ATOM   3852  HB  VAL B 242      -1.255   7.591  40.941  1.00  0.00           H  
ATOM   3853  CG1 VAL B 242      -2.563   6.045  40.272  1.00  0.00           C  
ATOM   3854 HG11 VAL B 242      -2.807   5.498  39.361  1.00  0.00           H  
ATOM   3855 HG12 VAL B 242      -2.147   5.348  41.000  1.00  0.00           H  
ATOM   3856 HG13 VAL B 242      -3.474   6.477  40.686  1.00  0.00           H  
ATOM   3857  CG2 VAL B 242      -0.298   6.521  39.359  1.00  0.00           C  
ATOM   3858 HG21 VAL B 242       0.492   7.267  39.262  1.00  0.00           H  
ATOM   3859 HG22 VAL B 242       0.073   5.722  40.002  1.00  0.00           H  
ATOM   3860 HG23 VAL B 242      -0.525   6.115  38.374  1.00  0.00           H  
ATOM   3861  C   VAL B 242      -1.148   9.390  38.847  1.00  0.00           C  
ATOM   3862  O   VAL B 242      -0.543   9.419  37.775  1.00  0.00           O  
ATOM   3863  N   SER B 243      -0.948  10.283  39.821  1.00  0.00           N  
ATOM   3864  H   SER B 243      -1.481  10.191  40.668  1.00  0.00           H  
ATOM   3865  CA  SER B 243      -0.021  11.425  39.735  1.00  0.00           C  
ATOM   3866  HA  SER B 243      -0.153  12.026  40.635  1.00  0.00           H  
ATOM   3867  CB  SER B 243       1.438  10.941  39.726  1.00  0.00           C  
ATOM   3868  HB2 SER B 243       1.631  10.364  38.821  1.00  0.00           H  
ATOM   3869  HB3 SER B 243       2.105  11.804  39.733  1.00  0.00           H  
ATOM   3870  OG  SER B 243       1.698  10.131  40.862  1.00  0.00           O  
ATOM   3871  HG  SER B 243       1.824  10.705  41.622  1.00  0.00           H  
ATOM   3872  C   SER B 243      -0.345  12.361  38.562  1.00  0.00           C  
ATOM   3873  O   SER B 243       0.444  12.510  37.627  1.00  0.00           O  
ATOM   3874  N   ASP B 244      -1.542  12.955  38.620  1.00  0.00           N  
ATOM   3875  H   ASP B 244      -2.066  12.858  39.481  1.00  0.00           H  
ATOM   3876  CA  ASP B 244      -2.015  14.060  37.775  1.00  0.00           C  
ATOM   3877  HA  ASP B 244      -3.102  14.060  37.862  1.00  0.00           H  
ATOM   3878  CB  ASP B 244      -1.544  15.416  38.340  1.00  0.00           C  
ATOM   3879  HB2 ASP B 244      -0.459  15.476  38.242  1.00  0.00           H  
ATOM   3880  HB3 ASP B 244      -1.985  16.215  37.744  1.00  0.00           H  
ATOM   3881  CG  ASP B 244      -1.916  15.659  39.814  1.00  0.00           C  
ATOM   3882  OD1 ASP B 244      -1.457  16.694  40.340  1.00  0.00           O  
ATOM   3883  OD2 ASP B 244      -2.648  14.823  40.396  1.00  0.00           O  
ATOM   3884  C   ASP B 244      -1.733  13.855  36.278  1.00  0.00           C  
ATOM   3885  O   ASP B 244      -1.326  14.772  35.563  1.00  0.00           O  
ATOM   3886  N   THR B 245      -1.926  12.622  35.799  1.00  0.00           N  
ATOM   3887  H   THR B 245      -2.257  11.915  36.446  1.00  0.00           H  
ATOM   3888  CA  THR B 245      -1.529  12.181  34.459  1.00  0.00           C  
ATOM   3889  HA  THR B 245      -1.099  13.019  33.911  1.00  0.00           H  
ATOM   3890  CB  THR B 245      -0.432  11.111  34.559  1.00  0.00           C  
ATOM   3891  HB  THR B 245      -0.732  10.344  35.274  1.00  0.00           H  
ATOM   3892  CG2 THR B 245      -0.093  10.438  33.226  1.00  0.00           C  
ATOM   3893 HG21 THR B 245      -0.937   9.843  32.879  1.00  0.00           H  
ATOM   3894 HG22 THR B 245       0.149  11.197  32.482  1.00  0.00           H  
ATOM   3895 HG23 THR B 245       0.763   9.779  33.368  1.00  0.00           H  
ATOM   3896  OG1 THR B 245       0.762  11.716  34.991  1.00  0.00           O  
ATOM   3897  HG1 THR B 245       0.628  12.008  35.913  1.00  0.00           H  
ATOM   3898  C   THR B 245      -2.732  11.687  33.670  1.00  0.00           C  
ATOM   3899  O   THR B 245      -3.467  10.809  34.109  1.00  0.00           O  
ATOM   3900  N   LEU B 246      -2.921  12.228  32.471  1.00  0.00           N  
ATOM   3901  H   LEU B 246      -2.261  12.936  32.170  1.00  0.00           H  
ATOM   3902  CA  LEU B 246      -3.803  11.683  31.446  1.00  0.00           C  
ATOM   3903  HA  LEU B 246      -4.610  11.125  31.920  1.00  0.00           H  
ATOM   3904  CB  LEU B 246      -4.399  12.840  30.626  1.00  0.00           C  
ATOM   3905  HB2 LEU B 246      -3.614  13.575  30.436  1.00  0.00           H  
ATOM   3906  HB3 LEU B 246      -4.734  12.469  29.655  1.00  0.00           H  
ATOM   3907  CG  LEU B 246      -5.585  13.530  31.323  1.00  0.00           C  
ATOM   3908  HG  LEU B 246      -5.321  13.774  32.353  1.00  0.00           H  
ATOM   3909  CD1 LEU B 246      -5.919  14.831  30.598  1.00  0.00           C  
ATOM   3910 HD11 LEU B 246      -5.047  15.483  30.605  1.00  0.00           H  
ATOM   3911 HD12 LEU B 246      -6.733  15.332  31.119  1.00  0.00           H  
ATOM   3912 HD13 LEU B 246      -6.218  14.623  29.570  1.00  0.00           H  
ATOM   3913  CD2 LEU B 246      -6.819  12.623  31.325  1.00  0.00           C  
ATOM   3914 HD21 LEU B 246      -6.729  11.879  32.112  1.00  0.00           H  
ATOM   3915 HD22 LEU B 246      -7.720  13.207  31.513  1.00  0.00           H  
ATOM   3916 HD23 LEU B 246      -6.915  12.119  30.367  1.00  0.00           H  
ATOM   3917  C   LEU B 246      -3.036  10.706  30.551  1.00  0.00           C  
ATOM   3918  O   LEU B 246      -1.835  10.865  30.322  1.00  0.00           O  
ATOM   3919  N   LEU B 247      -3.759   9.735  30.001  1.00  0.00           N  
ATOM   3920  H   LEU B 247      -4.730   9.653  30.295  1.00  0.00           H  
ATOM   3921  CA  LEU B 247      -3.310   8.833  28.946  1.00  0.00           C  
ATOM   3922  HA  LEU B 247      -2.368   9.189  28.528  1.00  0.00           H  
ATOM   3923  CB  LEU B 247      -3.083   7.436  29.558  1.00  0.00           C  
ATOM   3924  HB2 LEU B 247      -2.241   7.486  30.248  1.00  0.00           H  
ATOM   3925  HB3 LEU B 247      -3.972   7.168  30.129  1.00  0.00           H  
ATOM   3926  CG  LEU B 247      -2.827   6.319  28.528  1.00  0.00           C  
ATOM   3927  HG  LEU B 247      -3.637   6.298  27.804  1.00  0.00           H  
ATOM   3928  CD1 LEU B 247      -1.502   6.517  27.793  1.00  0.00           C  
ATOM   3929 HD11 LEU B 247      -0.679   6.536  28.504  1.00  0.00           H  
ATOM   3930 HD12 LEU B 247      -1.345   5.691  27.098  1.00  0.00           H  
ATOM   3931 HD13 LEU B 247      -1.523   7.442  27.217  1.00  0.00           H  
ATOM   3932  CD2 LEU B 247      -2.795   4.964  29.233  1.00  0.00           C  
ATOM   3933 HD21 LEU B 247      -1.988   4.939  29.964  1.00  0.00           H  
ATOM   3934 HD22 LEU B 247      -3.749   4.790  29.731  1.00  0.00           H  
ATOM   3935 HD23 LEU B 247      -2.640   4.176  28.495  1.00  0.00           H  
ATOM   3936  C   LEU B 247      -4.356   8.833  27.826  1.00  0.00           C  
ATOM   3937  O   LEU B 247      -5.479   8.376  28.031  1.00  0.00           O  
ATOM   3938  N   LEU B 248      -3.995   9.335  26.647  1.00  0.00           N  
ATOM   3939  H   LEU B 248      -3.056   9.711  26.555  1.00  0.00           H  
ATOM   3940  CA  LEU B 248      -4.763   9.149  25.411  1.00  0.00           C  
ATOM   3941  HA  LEU B 248      -5.819   9.041  25.659  1.00  0.00           H  
ATOM   3942  CB  LEU B 248      -4.609  10.381  24.507  1.00  0.00           C  
ATOM   3943  HB2 LEU B 248      -3.556  10.523  24.267  1.00  0.00           H  
ATOM   3944  HB3 LEU B 248      -5.126  10.174  23.570  1.00  0.00           H  
ATOM   3945  CG  LEU B 248      -5.194  11.654  25.156  1.00  0.00           C  
ATOM   3946  HG  LEU B 248      -5.708  11.403  26.083  1.00  0.00           H  
ATOM   3947  CD1 LEU B 248      -4.097  12.674  25.471  1.00  0.00           C  
ATOM   3948 HD11 LEU B 248      -3.380  12.232  26.163  1.00  0.00           H  
ATOM   3949 HD12 LEU B 248      -3.580  12.970  24.558  1.00  0.00           H  
ATOM   3950 HD13 LEU B 248      -4.542  13.550  25.943  1.00  0.00           H  
ATOM   3951  CD2 LEU B 248      -6.211  12.305  24.223  1.00  0.00           C  
ATOM   3952 HD21 LEU B 248      -6.646  13.180  24.707  1.00  0.00           H  
ATOM   3953 HD22 LEU B 248      -5.725  12.597  23.293  1.00  0.00           H  
ATOM   3954 HD23 LEU B 248      -7.013  11.596  24.008  1.00  0.00           H  
ATOM   3955  C   LEU B 248      -4.317   7.871  24.691  1.00  0.00           C  
ATOM   3956  O   LEU B 248      -3.132   7.549  24.703  1.00  0.00           O  
ATOM   3957  N   THR B 249      -5.253   7.169  24.048  1.00  0.00           N  
ATOM   3958  H   THR B 249      -6.199   7.542  24.042  1.00  0.00           H  
ATOM   3959  CA  THR B 249      -5.038   5.894  23.325  1.00  0.00           C  
ATOM   3960  HA  THR B 249      -3.995   5.827  23.014  1.00  0.00           H  
ATOM   3961  CB  THR B 249      -5.359   4.672  24.212  1.00  0.00           C  
ATOM   3962  HB  THR B 249      -5.461   3.791  23.577  1.00  0.00           H  
ATOM   3963  CG2 THR B 249      -4.268   4.382  25.237  1.00  0.00           C  
ATOM   3964 HG21 THR B 249      -4.106   5.248  25.873  1.00  0.00           H  
ATOM   3965 HG22 THR B 249      -4.561   3.529  25.849  1.00  0.00           H  
ATOM   3966 HG23 THR B 249      -3.343   4.135  24.718  1.00  0.00           H  
ATOM   3967  OG1 THR B 249      -6.559   4.852  24.941  1.00  0.00           O  
ATOM   3968  HG1 THR B 249      -6.482   5.715  25.359  1.00  0.00           H  
ATOM   3969  C   THR B 249      -5.901   5.834  22.062  1.00  0.00           C  
ATOM   3970  O   THR B 249      -7.013   6.361  22.064  1.00  0.00           O  
ATOM   3971  N   TRP B 250      -5.412   5.214  20.982  1.00  0.00           N  
ATOM   3972  H   TRP B 250      -4.464   4.841  21.018  1.00  0.00           H  
ATOM   3973  CA  TRP B 250      -6.131   5.051  19.704  1.00  0.00           C  
ATOM   3974  HA  TRP B 250      -7.199   4.988  19.914  1.00  0.00           H  
ATOM   3975  CB  TRP B 250      -5.899   6.289  18.814  1.00  0.00           C  
ATOM   3976  HB2 TRP B 250      -6.467   6.186  17.891  1.00  0.00           H  
ATOM   3977  HB3 TRP B 250      -6.320   7.150  19.330  1.00  0.00           H  
ATOM   3978  CG  TRP B 250      -4.481   6.627  18.459  1.00  0.00           C  
ATOM   3979  CD1 TRP B 250      -3.821   6.215  17.353  1.00  0.00           C  
ATOM   3980  HD1 TRP B 250      -4.238   5.574  16.585  1.00  0.00           H  
ATOM   3981  NE1 TRP B 250      -2.524   6.696  17.376  1.00  0.00           N  
ATOM   3982  HE1 TRP B 250      -1.835   6.497  16.658  1.00  0.00           H  
ATOM   3983  CE2 TRP B 250      -2.284   7.437  18.512  1.00  0.00           C  
ATOM   3984  CZ2 TRP B 250      -1.148   8.099  19.002  1.00  0.00           C  
ATOM   3985  HZ2 TRP B 250      -0.213   8.044  18.468  1.00  0.00           H  
ATOM   3986  CH2 TRP B 250      -1.234   8.801  20.213  1.00  0.00           C  
ATOM   3987  HH2 TRP B 250      -0.356   9.284  20.618  1.00  0.00           H  
ATOM   3988  CZ3 TRP B 250      -2.452   8.848  20.912  1.00  0.00           C  
ATOM   3989  HZ3 TRP B 250      -2.504   9.370  21.857  1.00  0.00           H  
ATOM   3990  CE3 TRP B 250      -3.584   8.177  20.416  1.00  0.00           C  
ATOM   3991  HE3 TRP B 250      -4.506   8.197  20.975  1.00  0.00           H  
ATOM   3992  CD2 TRP B 250      -3.526   7.439  19.212  1.00  0.00           C  
ATOM   3993  C   TRP B 250      -5.751   3.734  18.996  1.00  0.00           C  
ATOM   3994  O   TRP B 250      -5.045   2.903  19.562  1.00  0.00           O  
ATOM   3995  N   SER B 251      -6.248   3.512  17.771  1.00  0.00           N  
ATOM   3996  H   SER B 251      -6.861   4.214  17.371  1.00  0.00           H  
ATOM   3997  CA  SER B 251      -5.971   2.313  16.958  1.00  0.00           C  
ATOM   3998  HA  SER B 251      -5.341   1.634  17.534  1.00  0.00           H  
ATOM   3999  CB  SER B 251      -7.284   1.577  16.689  1.00  0.00           C  
ATOM   4000  HB2 SER B 251      -7.800   1.398  17.633  1.00  0.00           H  
ATOM   4001  HB3 SER B 251      -7.916   2.193  16.047  1.00  0.00           H  
ATOM   4002  OG  SER B 251      -7.034   0.339  16.059  1.00  0.00           O  
ATOM   4003  HG  SER B 251      -7.837   0.079  15.597  1.00  0.00           H  
ATOM   4004  C   SER B 251      -5.225   2.611  15.644  1.00  0.00           C  
ATOM   4005  O   SER B 251      -5.379   3.690  15.064  1.00  0.00           O  
ATOM   4006  N   ASN B 252      -4.425   1.648  15.166  1.00  0.00           N  
ATOM   4007  H   ASN B 252      -4.460   0.753  15.631  1.00  0.00           H  
ATOM   4008  CA  ASN B 252      -3.652   1.739  13.919  1.00  0.00           C  
ATOM   4009  HA  ASN B 252      -3.171   2.718  13.913  1.00  0.00           H  
ATOM   4010  CB  ASN B 252      -2.538   0.671  13.946  1.00  0.00           C  
ATOM   4011  HB2 ASN B 252      -1.998   0.750  14.889  1.00  0.00           H  
ATOM   4012  HB3 ASN B 252      -2.990  -0.317  13.887  1.00  0.00           H  
ATOM   4013  CG  ASN B 252      -1.542   0.792  12.797  1.00  0.00           C  
ATOM   4014  OD1 ASN B 252      -1.902   0.876  11.633  1.00  0.00           O  
ATOM   4015  ND2 ASN B 252      -0.262   0.800  13.093  1.00  0.00           N  
ATOM   4016 HD21 ASN B 252       0.404   0.859  12.336  1.00  0.00           H  
ATOM   4017 HD22 ASN B 252       0.040   0.687  14.042  1.00  0.00           H  
ATOM   4018  C   ASN B 252      -4.567   1.574  12.673  1.00  0.00           C  
ATOM   4019  O   ASN B 252      -5.312   0.594  12.609  1.00  0.00           O  
ATOM   4020  N   PRO B 253      -4.524   2.483  11.675  1.00  0.00           N  
ATOM   4021  CD  PRO B 253      -3.741   3.710  11.716  1.00  0.00           C  
ATOM   4022  HD2 PRO B 253      -2.685   3.500  11.881  1.00  0.00           H  
ATOM   4023  HD3 PRO B 253      -4.121   4.355  12.509  1.00  0.00           H  
ATOM   4024  CG  PRO B 253      -3.926   4.398  10.373  1.00  0.00           C  
ATOM   4025  HG2 PRO B 253      -3.129   4.100   9.696  1.00  0.00           H  
ATOM   4026  HG3 PRO B 253      -3.939   5.482  10.487  1.00  0.00           H  
ATOM   4027  CB  PRO B 253      -5.268   3.863   9.877  1.00  0.00           C  
ATOM   4028  HB2 PRO B 253      -5.287   3.826   8.790  1.00  0.00           H  
ATOM   4029  HB3 PRO B 253      -6.064   4.510  10.240  1.00  0.00           H  
ATOM   4030  CA  PRO B 253      -5.427   2.474  10.512  1.00  0.00           C  
ATOM   4031  HA  PRO B 253      -6.452   2.396  10.879  1.00  0.00           H  
ATOM   4032  C   PRO B 253      -5.257   1.329   9.478  1.00  0.00           C  
ATOM   4033  O   PRO B 253      -5.986   1.310   8.480  1.00  0.00           O  
ATOM   4034  N   TYR B 254      -4.336   0.379   9.687  1.00  0.00           N  
ATOM   4035  H   TYR B 254      -3.776   0.436  10.531  1.00  0.00           H  
ATOM   4036  CA  TYR B 254      -4.044  -0.715   8.743  1.00  0.00           C  
ATOM   4037  HA  TYR B 254      -4.826  -0.738   7.985  1.00  0.00           H  
ATOM   4038  CB  TYR B 254      -2.715  -0.429   8.028  1.00  0.00           C  
ATOM   4039  HB2 TYR B 254      -1.934  -0.270   8.772  1.00  0.00           H  
ATOM   4040  HB3 TYR B 254      -2.435  -1.305   7.446  1.00  0.00           H  
ATOM   4041  CG  TYR B 254      -2.767   0.769   7.100  1.00  0.00           C  
ATOM   4042  CD1 TYR B 254      -2.962   0.584   5.718  1.00  0.00           C  
ATOM   4043  HD1 TYR B 254      -3.054  -0.410   5.310  1.00  0.00           H  
ATOM   4044  CE1 TYR B 254      -3.053   1.699   4.865  1.00  0.00           C  
ATOM   4045  HE1 TYR B 254      -3.179   1.568   3.801  1.00  0.00           H  
ATOM   4046  CZ  TYR B 254      -2.997   2.999   5.405  1.00  0.00           C  
ATOM   4047  OH  TYR B 254      -3.173   4.074   4.600  1.00  0.00           O  
ATOM   4048  HH  TYR B 254      -3.265   3.796   3.665  1.00  0.00           H  
ATOM   4049  CE2 TYR B 254      -2.795   3.189   6.787  1.00  0.00           C  
ATOM   4050  HE2 TYR B 254      -2.747   4.187   7.191  1.00  0.00           H  
ATOM   4051  CD2 TYR B 254      -2.659   2.069   7.629  1.00  0.00           C  
ATOM   4052  HD2 TYR B 254      -2.509   2.198   8.691  1.00  0.00           H  
ATOM   4053  C   TYR B 254      -4.006  -2.107   9.408  1.00  0.00           C  
ATOM   4054  O   TYR B 254      -3.650  -2.217  10.580  1.00  0.00           O  
ATOM   4055  N   PRO B 255      -4.332  -3.199   8.687  1.00  0.00           N  
ATOM   4056  CD  PRO B 255      -4.879  -3.236   7.338  1.00  0.00           C  
ATOM   4057  HD2 PRO B 255      -4.302  -2.617   6.651  1.00  0.00           H  
ATOM   4058  HD3 PRO B 255      -5.916  -2.900   7.367  1.00  0.00           H  
ATOM   4059  CG  PRO B 255      -4.822  -4.702   6.905  1.00  0.00           C  
ATOM   4060  HG2 PRO B 255      -3.870  -4.909   6.417  1.00  0.00           H  
ATOM   4061  HG3 PRO B 255      -5.653  -4.960   6.249  1.00  0.00           H  
ATOM   4062  CB  PRO B 255      -4.892  -5.462   8.231  1.00  0.00           C  
ATOM   4063  HB2 PRO B 255      -4.449  -6.456   8.154  1.00  0.00           H  
ATOM   4064  HB3 PRO B 255      -5.933  -5.532   8.553  1.00  0.00           H  
ATOM   4065  CA  PRO B 255      -4.122  -4.555   9.195  1.00  0.00           C  
ATOM   4066  HA  PRO B 255      -4.564  -4.630  10.187  1.00  0.00           H  
ATOM   4067  C   PRO B 255      -2.619  -4.913   9.250  1.00  0.00           C  
ATOM   4068  O   PRO B 255      -1.854  -4.396   8.433  1.00  0.00           O  
ATOM   4069  N   PRO B 256      -2.179  -5.845  10.124  1.00  0.00           N  
ATOM   4070  CD  PRO B 256      -2.946  -6.428  11.217  1.00  0.00           C  
ATOM   4071  HD2 PRO B 256      -3.497  -7.294  10.850  1.00  0.00           H  
ATOM   4072  HD3 PRO B 256      -3.626  -5.710  11.678  1.00  0.00           H  
ATOM   4073  CG  PRO B 256      -1.913  -6.870  12.251  1.00  0.00           C  
ATOM   4074  HG2 PRO B 256      -2.272  -7.708  12.852  1.00  0.00           H  
ATOM   4075  HG3 PRO B 256      -1.650  -6.024  12.888  1.00  0.00           H  
ATOM   4076  CB  PRO B 256      -0.717  -7.256  11.385  1.00  0.00           C  
ATOM   4077  HB2 PRO B 256      -0.865  -8.267  11.000  1.00  0.00           H  
ATOM   4078  HB3 PRO B 256       0.217  -7.192  11.942  1.00  0.00           H  
ATOM   4079  CA  PRO B 256      -0.766  -6.237  10.243  1.00  0.00           C  
ATOM   4080  HA  PRO B 256      -0.200  -5.356  10.542  1.00  0.00           H  
ATOM   4081  C   PRO B 256      -0.128  -6.802   8.960  1.00  0.00           C  
ATOM   4082  O   PRO B 256       1.061  -6.561   8.715  1.00  0.00           O  
ATOM   4083  N   ASP B 257      -0.923  -7.473   8.111  1.00  0.00           N  
ATOM   4084  H   ASP B 257      -1.838  -7.750   8.437  1.00  0.00           H  
ATOM   4085  CA  ASP B 257      -0.545  -7.915   6.753  1.00  0.00           C  
ATOM   4086  HA  ASP B 257       0.266  -8.639   6.833  1.00  0.00           H  
ATOM   4087  CB  ASP B 257      -1.736  -8.593   6.024  1.00  0.00           C  
ATOM   4088  HB2 ASP B 257      -2.627  -7.985   6.189  1.00  0.00           H  
ATOM   4089  HB3 ASP B 257      -1.539  -8.574   4.951  1.00  0.00           H  
ATOM   4090  CG  ASP B 257      -2.040 -10.042   6.428  1.00  0.00           C  
ATOM   4091  OD1 ASP B 257      -2.475 -10.815   5.541  1.00  0.00           O  
ATOM   4092  OD2 ASP B 257      -1.855 -10.363   7.619  1.00  0.00           O  
ATOM   4093  C   ASP B 257      -0.044  -6.755   5.867  1.00  0.00           C  
ATOM   4094  O   ASP B 257       0.763  -6.970   4.961  1.00  0.00           O  
ATOM   4095  N   ASN B 258      -0.516  -5.523   6.091  1.00  0.00           N  
ATOM   4096  H   ASN B 258      -1.084  -5.365   6.918  1.00  0.00           H  
ATOM   4097  CA  ASN B 258      -0.132  -4.377   5.269  1.00  0.00           C  
ATOM   4098  HA  ASN B 258      -0.197  -4.691   4.223  1.00  0.00           H  
ATOM   4099  CB  ASN B 258      -1.132  -3.224   5.474  1.00  0.00           C  
ATOM   4100  HB2 ASN B 258      -2.149  -3.601   5.401  1.00  0.00           H  
ATOM   4101  HB3 ASN B 258      -0.993  -2.803   6.466  1.00  0.00           H  
ATOM   4102  CG  ASN B 258      -0.943  -2.107   4.463  1.00  0.00           C  
ATOM   4103  OD1 ASN B 258       0.028  -1.373   4.510  1.00  0.00           O  
ATOM   4104  ND2 ASN B 258      -1.840  -1.944   3.521  1.00  0.00           N  
ATOM   4105 HD21 ASN B 258      -1.693  -1.177   2.858  1.00  0.00           H  
ATOM   4106 HD22 ASN B 258      -2.662  -2.515   3.460  1.00  0.00           H  
ATOM   4107  C   ASN B 258       1.324  -3.955   5.536  1.00  0.00           C  
ATOM   4108  O   ASN B 258       1.793  -3.889   6.673  1.00  0.00           O  
ATOM   4109  N   TYR B 259       2.043  -3.609   4.472  1.00  0.00           N  
ATOM   4110  H   TYR B 259       1.617  -3.694   3.564  1.00  0.00           H  
ATOM   4111  CA  TYR B 259       3.444  -3.197   4.519  1.00  0.00           C  
ATOM   4112  HA  TYR B 259       4.031  -3.973   5.009  1.00  0.00           H  
ATOM   4113  CB  TYR B 259       3.948  -3.047   3.081  1.00  0.00           C  
ATOM   4114  HB2 TYR B 259       3.483  -2.157   2.650  1.00  0.00           H  
ATOM   4115  HB3 TYR B 259       5.021  -2.863   3.127  1.00  0.00           H  
ATOM   4116  CG  TYR B 259       3.699  -4.210   2.131  1.00  0.00           C  
ATOM   4117  CD1 TYR B 259       3.689  -5.549   2.578  1.00  0.00           C  
ATOM   4118  HD1 TYR B 259       3.811  -5.781   3.622  1.00  0.00           H  
ATOM   4119  CE1 TYR B 259       3.517  -6.602   1.661  1.00  0.00           C  
ATOM   4120  HE1 TYR B 259       3.521  -7.626   2.000  1.00  0.00           H  
ATOM   4121  CZ  TYR B 259       3.336  -6.324   0.291  1.00  0.00           C  
ATOM   4122  OH  TYR B 259       3.234  -7.341  -0.601  1.00  0.00           O  
ATOM   4123  HH  TYR B 259       3.888  -8.017  -0.374  1.00  0.00           H  
ATOM   4124  CE2 TYR B 259       3.318  -4.988  -0.151  1.00  0.00           C  
ATOM   4125  HE2 TYR B 259       3.185  -4.775  -1.197  1.00  0.00           H  
ATOM   4126  CD2 TYR B 259       3.502  -3.939   0.763  1.00  0.00           C  
ATOM   4127  HD2 TYR B 259       3.522  -2.920   0.399  1.00  0.00           H  
ATOM   4128  C   TYR B 259       3.676  -1.888   5.299  1.00  0.00           C  
ATOM   4129  O   TYR B 259       4.652  -1.789   6.041  1.00  0.00           O  
ATOM   4130  N   LEU B 260       2.760  -0.921   5.189  1.00  0.00           N  
ATOM   4131  H   LEU B 260       1.930  -1.103   4.632  1.00  0.00           H  
ATOM   4132  CA  LEU B 260       2.865   0.414   5.784  1.00  0.00           C  
ATOM   4133  HA  LEU B 260       3.870   0.791   5.591  1.00  0.00           H  
ATOM   4134  CB  LEU B 260       1.837   1.313   5.063  1.00  0.00           C  
ATOM   4135  HB2 LEU B 260       1.613   0.895   4.080  1.00  0.00           H  
ATOM   4136  HB3 LEU B 260       0.899   1.289   5.621  1.00  0.00           H  
ATOM   4137  CG  LEU B 260       2.310   2.768   4.868  1.00  0.00           C  
ATOM   4138  HG  LEU B 260       3.242   2.941   5.409  1.00  0.00           H  
ATOM   4139  CD1 LEU B 260       2.528   3.083   3.387  1.00  0.00           C  
ATOM   4140 HD11 LEU B 260       3.254   2.390   2.966  1.00  0.00           H  
ATOM   4141 HD12 LEU B 260       1.591   2.987   2.837  1.00  0.00           H  
ATOM   4142 HD13 LEU B 260       2.904   4.099   3.275  1.00  0.00           H  
ATOM   4143  CD2 LEU B 260       1.263   3.750   5.383  1.00  0.00           C  
ATOM   4144 HD21 LEU B 260       1.092   3.557   6.440  1.00  0.00           H  
ATOM   4145 HD22 LEU B 260       1.618   4.773   5.261  1.00  0.00           H  
ATOM   4146 HD23 LEU B 260       0.323   3.625   4.842  1.00  0.00           H  
ATOM   4147  C   LEU B 260       2.646   0.406   7.312  1.00  0.00           C  
ATOM   4148  O   LEU B 260       3.159   1.276   8.012  1.00  0.00           O  
ATOM   4149  N   TYR B 261       1.931  -0.602   7.829  1.00  0.00           N  
ATOM   4150  H   TYR B 261       1.605  -1.292   7.168  1.00  0.00           H  
ATOM   4151  CA  TYR B 261       1.457  -0.749   9.214  1.00  0.00           C  
ATOM   4152  HA  TYR B 261       0.582  -0.115   9.361  1.00  0.00           H  
ATOM   4153  CB  TYR B 261       1.024  -2.216   9.387  1.00  0.00           C  
ATOM   4154  HB2 TYR B 261       0.186  -2.417   8.718  1.00  0.00           H  
ATOM   4155  HB3 TYR B 261       1.845  -2.863   9.073  1.00  0.00           H  
ATOM   4156  CG  TYR B 261       0.624  -2.627  10.790  1.00  0.00           C  
ATOM   4157  CD1 TYR B 261       1.482  -3.416  11.582  1.00  0.00           C  
ATOM   4158  HD1 TYR B 261       2.450  -3.706  11.207  1.00  0.00           H  
ATOM   4159  CE1 TYR B 261       1.071  -3.839  12.863  1.00  0.00           C  
ATOM   4160  HE1 TYR B 261       1.715  -4.444  13.481  1.00  0.00           H  
ATOM   4161  CZ  TYR B 261      -0.204  -3.479  13.348  1.00  0.00           C  
ATOM   4162  OH  TYR B 261      -0.606  -3.899  14.575  1.00  0.00           O  
ATOM   4163  HH  TYR B 261      -1.476  -3.565  14.801  1.00  0.00           H  
ATOM   4164  CE2 TYR B 261      -1.058  -2.682  12.557  1.00  0.00           C  
ATOM   4165  HE2 TYR B 261      -2.041  -2.407  12.909  1.00  0.00           H  
ATOM   4166  CD2 TYR B 261      -0.633  -2.248  11.290  1.00  0.00           C  
ATOM   4167  HD2 TYR B 261      -1.284  -1.626  10.693  1.00  0.00           H  
ATOM   4168  C   TYR B 261       2.482  -0.370  10.295  1.00  0.00           C  
ATOM   4169  O   TYR B 261       2.179   0.421  11.187  1.00  0.00           O  
ATOM   4170  N   ASN B 262       3.699  -0.915  10.197  1.00  0.00           N  
ATOM   4171  H   ASN B 262       3.892  -1.497   9.392  1.00  0.00           H  
ATOM   4172  CA  ASN B 262       4.762  -0.739  11.195  1.00  0.00           C  
ATOM   4173  HA  ASN B 262       4.295  -0.479  12.144  1.00  0.00           H  
ATOM   4174  CB  ASN B 262       5.482  -2.080  11.397  1.00  0.00           C  
ATOM   4175  HB2 ASN B 262       6.209  -1.982  12.206  1.00  0.00           H  
ATOM   4176  HB3 ASN B 262       4.762  -2.844  11.688  1.00  0.00           H  
ATOM   4177  CG  ASN B 262       6.197  -2.518  10.137  1.00  0.00           C  
ATOM   4178  OD1 ASN B 262       5.639  -3.226   9.308  1.00  0.00           O  
ATOM   4179  ND2 ASN B 262       7.408  -2.057   9.941  1.00  0.00           N  
ATOM   4180 HD21 ASN B 262       7.840  -2.219   9.050  1.00  0.00           H  
ATOM   4181 HD22 ASN B 262       7.781  -1.360  10.574  1.00  0.00           H  
ATOM   4182  C   ASN B 262       5.748   0.407  10.885  1.00  0.00           C  
ATOM   4183  O   ASN B 262       6.754   0.533  11.579  1.00  0.00           O  
ATOM   4184  N   HIE B 263       5.491   1.201   9.843  1.00  0.00           N  
ATOM   4185  H   HIE B 263       4.643   1.033   9.310  1.00  0.00           H  
ATOM   4186  CA  HIE B 263       6.261   2.407   9.504  1.00  0.00           C  
ATOM   4187  HA  HIE B 263       7.181   2.427  10.093  1.00  0.00           H  
ATOM   4188  CB  HIE B 263       6.670   2.359   8.026  1.00  0.00           C  
ATOM   4189  HB2 HIE B 263       5.778   2.264   7.406  1.00  0.00           H  
ATOM   4190  HB3 HIE B 263       7.165   3.293   7.763  1.00  0.00           H  
ATOM   4191  CG  HIE B 263       7.627   1.235   7.715  1.00  0.00           C  
ATOM   4192  ND1 HIE B 263       8.944   1.161   8.174  1.00  0.00           N  
ATOM   4193  CE1 HIE B 263       9.451   0.036   7.642  1.00  0.00           C  
ATOM   4194  HE1 HIE B 263      10.465  -0.314   7.793  1.00  0.00           H  
ATOM   4195  NE2 HIE B 263       8.529  -0.594   6.897  1.00  0.00           N  
ATOM   4196  HE2 HIE B 263       8.687  -1.436   6.357  1.00  0.00           H  
ATOM   4197  CD2 HIE B 263       7.364   0.148   6.935  1.00  0.00           C  
ATOM   4198  HD2 HIE B 263       6.428  -0.074   6.440  1.00  0.00           H  
ATOM   4199  C   HIE B 263       5.512   3.705   9.850  1.00  0.00           C  
ATOM   4200  O   HIE B 263       5.999   4.791   9.547  1.00  0.00           O  
ATOM   4201  N   LEU B 264       4.321   3.594  10.448  1.00  0.00           N  
ATOM   4202  H   LEU B 264       3.959   2.667  10.606  1.00  0.00           H  
ATOM   4203  CA  LEU B 264       3.510   4.718  10.908  1.00  0.00           C  
ATOM   4204  HA  LEU B 264       3.552   5.489  10.143  1.00  0.00           H  
ATOM   4205  CB  LEU B 264       2.049   4.256  11.068  1.00  0.00           C  
ATOM   4206  HB2 LEU B 264       2.045   3.358  11.689  1.00  0.00           H  
ATOM   4207  HB3 LEU B 264       1.483   5.024  11.599  1.00  0.00           H  
ATOM   4208  CG  LEU B 264       1.345   3.957   9.729  1.00  0.00           C  
ATOM   4209  HG  LEU B 264       2.006   3.391   9.077  1.00  0.00           H  
ATOM   4210  CD1 LEU B 264       0.092   3.123   9.976  1.00  0.00           C  
ATOM   4211 HD11 LEU B 264      -0.595   3.661  10.628  1.00  0.00           H  
ATOM   4212 HD12 LEU B 264      -0.391   2.911   9.025  1.00  0.00           H  
ATOM   4213 HD13 LEU B 264       0.359   2.179  10.447  1.00  0.00           H  
ATOM   4214  CD2 LEU B 264       0.921   5.241   9.010  1.00  0.00           C  
ATOM   4215 HD21 LEU B 264       1.798   5.838   8.765  1.00  0.00           H  
ATOM   4216 HD22 LEU B 264       0.256   5.818   9.647  1.00  0.00           H  
ATOM   4217 HD23 LEU B 264       0.395   4.998   8.088  1.00  0.00           H  
ATOM   4218  C   LEU B 264       4.035   5.342  12.214  1.00  0.00           C  
ATOM   4219  O   LEU B 264       4.421   4.645  13.152  1.00  0.00           O  
ATOM   4220  N   THR B 265       3.950   6.672  12.285  1.00  0.00           N  
ATOM   4221  H   THR B 265       3.627   7.164  11.456  1.00  0.00           H  
ATOM   4222  CA  THR B 265       4.056   7.477  13.516  1.00  0.00           C  
ATOM   4223  HA  THR B 265       3.838   6.844  14.379  1.00  0.00           H  
ATOM   4224  CB  THR B 265       5.460   8.064  13.714  1.00  0.00           C  
ATOM   4225  HB  THR B 265       5.474   8.633  14.639  1.00  0.00           H  
ATOM   4226  CG2 THR B 265       6.564   7.011  13.792  1.00  0.00           C  
ATOM   4227 HG21 THR B 265       6.658   6.478  12.846  1.00  0.00           H  
ATOM   4228 HG22 THR B 265       7.514   7.491  14.026  1.00  0.00           H  
ATOM   4229 HG23 THR B 265       6.326   6.293  14.577  1.00  0.00           H  
ATOM   4230  OG1 THR B 265       5.783   8.932  12.654  1.00  0.00           O  
ATOM   4231  HG1 THR B 265       5.771   8.390  11.857  1.00  0.00           H  
ATOM   4232  C   THR B 265       2.996   8.582  13.475  1.00  0.00           C  
ATOM   4233  O   THR B 265       2.384   8.813  12.424  1.00  0.00           O  
ATOM   4234  N   TYR B 266       2.725   9.242  14.603  1.00  0.00           N  
ATOM   4235  H   TYR B 266       3.327   9.114  15.411  1.00  0.00           H  
ATOM   4236  CA  TYR B 266       1.507  10.036  14.782  1.00  0.00           C  
ATOM   4237  HA  TYR B 266       0.981  10.079  13.832  1.00  0.00           H  
ATOM   4238  CB  TYR B 266       0.559   9.335  15.776  1.00  0.00           C  
ATOM   4239  HB2 TYR B 266       0.954   9.456  16.780  1.00  0.00           H  
ATOM   4240  HB3 TYR B 266      -0.406   9.842  15.757  1.00  0.00           H  
ATOM   4241  CG  TYR B 266       0.325   7.851  15.547  1.00  0.00           C  
ATOM   4242  CD1 TYR B 266      -0.700   7.407  14.690  1.00  0.00           C  
ATOM   4243  HD1 TYR B 266      -1.315   8.134  14.179  1.00  0.00           H  
ATOM   4244  CE1 TYR B 266      -0.924   6.024  14.511  1.00  0.00           C  
ATOM   4245  HE1 TYR B 266      -1.706   5.673  13.855  1.00  0.00           H  
ATOM   4246  CZ  TYR B 266      -0.120   5.082  15.194  1.00  0.00           C  
ATOM   4247  OH  TYR B 266      -0.343   3.750  15.050  1.00  0.00           O  
ATOM   4248  HH  TYR B 266       0.298   3.237  15.558  1.00  0.00           H  
ATOM   4249  CE2 TYR B 266       0.898   5.533  16.057  1.00  0.00           C  
ATOM   4250  HE2 TYR B 266       1.513   4.829  16.597  1.00  0.00           H  
ATOM   4251  CD2 TYR B 266       1.116   6.910  16.232  1.00  0.00           C  
ATOM   4252  HD2 TYR B 266       1.901   7.237  16.902  1.00  0.00           H  
ATOM   4253  C   TYR B 266       1.764  11.494  15.195  1.00  0.00           C  
ATOM   4254  O   TYR B 266       2.833  11.861  15.688  1.00  0.00           O  
ATOM   4255  N   ALA B 267       0.719  12.312  15.060  1.00  0.00           N  
ATOM   4256  H   ALA B 267      -0.110  11.940  14.610  1.00  0.00           H  
ATOM   4257  CA  ALA B 267       0.597  13.608  15.715  1.00  0.00           C  
ATOM   4258  HA  ALA B 267       1.320  13.661  16.531  1.00  0.00           H  
ATOM   4259  CB  ALA B 267       0.924  14.729  14.725  1.00  0.00           C  
ATOM   4260  HB1 ALA B 267       1.941  14.601  14.359  1.00  0.00           H  
ATOM   4261  HB2 ALA B 267       0.231  14.702  13.885  1.00  0.00           H  
ATOM   4262  HB3 ALA B 267       0.854  15.691  15.232  1.00  0.00           H  
ATOM   4263  C   ALA B 267      -0.808  13.763  16.307  1.00  0.00           C  
ATOM   4264  O   ALA B 267      -1.810  13.525  15.624  1.00  0.00           O  
ATOM   4265  N   VAL B 268      -0.877  14.177  17.571  1.00  0.00           N  
ATOM   4266  H   VAL B 268      -0.001  14.404  18.036  1.00  0.00           H  
ATOM   4267  CA  VAL B 268      -2.118  14.460  18.307  1.00  0.00           C  
ATOM   4268  HA  VAL B 268      -2.958  14.002  17.788  1.00  0.00           H  
ATOM   4269  CB  VAL B 268      -2.074  13.858  19.732  1.00  0.00           C  
ATOM   4270  HB  VAL B 268      -1.242  14.309  20.273  1.00  0.00           H  
ATOM   4271  CG1 VAL B 268      -3.360  14.119  20.529  1.00  0.00           C  
ATOM   4272 HG11 VAL B 268      -4.215  13.672  20.021  1.00  0.00           H  
ATOM   4273 HG12 VAL B 268      -3.274  13.685  21.526  1.00  0.00           H  
ATOM   4274 HG13 VAL B 268      -3.524  15.187  20.636  1.00  0.00           H  
ATOM   4275  CG2 VAL B 268      -1.865  12.337  19.714  1.00  0.00           C  
ATOM   4276 HG21 VAL B 268      -2.698  11.847  19.212  1.00  0.00           H  
ATOM   4277 HG22 VAL B 268      -0.938  12.081  19.202  1.00  0.00           H  
ATOM   4278 HG23 VAL B 268      -1.799  11.956  20.733  1.00  0.00           H  
ATOM   4279  C   VAL B 268      -2.342  15.975  18.333  1.00  0.00           C  
ATOM   4280  O   VAL B 268      -1.408  16.739  18.569  1.00  0.00           O  
ATOM   4281  N   ASN B 269      -3.577  16.421  18.107  1.00  0.00           N  
ATOM   4282  H   ASN B 269      -4.295  15.723  17.931  1.00  0.00           H  
ATOM   4283  CA  ASN B 269      -4.039  17.794  18.326  1.00  0.00           C  
ATOM   4284  HA  ASN B 269      -3.196  18.424  18.607  1.00  0.00           H  
ATOM   4285  CB  ASN B 269      -4.620  18.329  17.000  1.00  0.00           C  
ATOM   4286  HB2 ASN B 269      -3.796  18.471  16.306  1.00  0.00           H  
ATOM   4287  HB3 ASN B 269      -5.294  17.582  16.583  1.00  0.00           H  
ATOM   4288  CG  ASN B 269      -5.383  19.646  17.076  1.00  0.00           C  
ATOM   4289  OD1 ASN B 269      -6.341  19.858  16.339  1.00  0.00           O  
ATOM   4290  ND2 ASN B 269      -5.025  20.557  17.950  1.00  0.00           N  
ATOM   4291 HD21 ASN B 269      -5.555  21.415  17.984  1.00  0.00           H  
ATOM   4292 HD22 ASN B 269      -4.221  20.460  18.561  1.00  0.00           H  
ATOM   4293  C   ASN B 269      -5.052  17.804  19.483  1.00  0.00           C  
ATOM   4294  O   ASN B 269      -5.997  17.016  19.469  1.00  0.00           O  
ATOM   4295  N   ILE B 270      -4.857  18.701  20.453  1.00  0.00           N  
ATOM   4296  H   ILE B 270      -4.084  19.351  20.353  1.00  0.00           H  
ATOM   4297  CA  ILE B 270      -5.736  18.929  21.610  1.00  0.00           C  
ATOM   4298  HA  ILE B 270      -6.612  18.291  21.524  1.00  0.00           H  
ATOM   4299  CB  ILE B 270      -4.996  18.575  22.926  1.00  0.00           C  
ATOM   4300  HB  ILE B 270      -4.020  19.065  22.910  1.00  0.00           H  
ATOM   4301  CG2 ILE B 270      -5.724  19.054  24.200  1.00  0.00           C  
ATOM   4302 HG21 ILE B 270      -6.710  18.596  24.273  1.00  0.00           H  
ATOM   4303 HG22 ILE B 270      -5.149  18.800  25.091  1.00  0.00           H  
ATOM   4304 HG23 ILE B 270      -5.829  20.139  24.201  1.00  0.00           H  
ATOM   4305  CG1 ILE B 270      -4.769  17.050  22.938  1.00  0.00           C  
ATOM   4306 HG12 ILE B 270      -5.726  16.553  22.811  1.00  0.00           H  
ATOM   4307 HG13 ILE B 270      -4.135  16.786  22.095  1.00  0.00           H  
ATOM   4308  CD1 ILE B 270      -4.101  16.488  24.191  1.00  0.00           C  
ATOM   4309 HD11 ILE B 270      -4.778  16.531  25.043  1.00  0.00           H  
ATOM   4310 HD12 ILE B 270      -3.833  15.446  24.013  1.00  0.00           H  
ATOM   4311 HD13 ILE B 270      -3.202  17.061  24.409  1.00  0.00           H  
ATOM   4312  C   ILE B 270      -6.227  20.377  21.587  1.00  0.00           C  
ATOM   4313  O   ILE B 270      -5.482  21.267  21.175  1.00  0.00           O  
ATOM   4314  N   TRP B 271      -7.455  20.619  22.047  1.00  0.00           N  
ATOM   4315  H   TRP B 271      -8.026  19.840  22.362  1.00  0.00           H  
ATOM   4316  CA  TRP B 271      -7.981  21.970  22.278  1.00  0.00           C  
ATOM   4317  HA  TRP B 271      -7.169  22.574  22.676  1.00  0.00           H  
ATOM   4318  CB  TRP B 271      -8.431  22.605  20.955  1.00  0.00           C  
ATOM   4319  HB2 TRP B 271      -8.513  23.681  21.115  1.00  0.00           H  
ATOM   4320  HB3 TRP B 271      -7.649  22.459  20.210  1.00  0.00           H  
ATOM   4321  CG  TRP B 271      -9.725  22.120  20.375  1.00  0.00           C  
ATOM   4322  CD1 TRP B 271     -10.882  22.818  20.388  1.00  0.00           C  
ATOM   4323  HD1 TRP B 271     -11.009  23.801  20.837  1.00  0.00           H  
ATOM   4324  NE1 TRP B 271     -11.874  22.094  19.764  1.00  0.00           N  
ATOM   4325  HE1 TRP B 271     -12.826  22.430  19.697  1.00  0.00           H  
ATOM   4326  CE2 TRP B 271     -11.409  20.875  19.319  1.00  0.00           C  
ATOM   4327  CZ2 TRP B 271     -12.016  19.808  18.640  1.00  0.00           C  
ATOM   4328  HZ2 TRP B 271     -13.051  19.877  18.336  1.00  0.00           H  
ATOM   4329  CH2 TRP B 271     -11.266  18.649  18.374  1.00  0.00           C  
ATOM   4330  HH2 TRP B 271     -11.725  17.814  17.863  1.00  0.00           H  
ATOM   4331  CZ3 TRP B 271      -9.922  18.579  18.776  1.00  0.00           C  
ATOM   4332  HZ3 TRP B 271      -9.350  17.682  18.603  1.00  0.00           H  
ATOM   4333  CE3 TRP B 271      -9.311  19.675  19.417  1.00  0.00           C  
ATOM   4334  HE3 TRP B 271      -8.273  19.613  19.701  1.00  0.00           H  
ATOM   4335  CD2 TRP B 271     -10.036  20.849  19.716  1.00  0.00           C  
ATOM   4336  C   TRP B 271      -9.108  21.975  23.319  1.00  0.00           C  
ATOM   4337  O   TRP B 271      -9.679  20.927  23.626  1.00  0.00           O  
ATOM   4338  N   SER B 272      -9.405  23.139  23.898  1.00  0.00           N  
ATOM   4339  H   SER B 272      -8.868  23.957  23.632  1.00  0.00           H  
ATOM   4340  CA  SER B 272     -10.475  23.303  24.895  1.00  0.00           C  
ATOM   4341  HA  SER B 272     -10.440  22.451  25.569  1.00  0.00           H  
ATOM   4342  CB  SER B 272     -10.200  24.550  25.742  1.00  0.00           C  
ATOM   4343  HB2 SER B 272      -9.203  24.484  26.182  1.00  0.00           H  
ATOM   4344  HB3 SER B 272     -10.236  25.430  25.100  1.00  0.00           H  
ATOM   4345  OG  SER B 272     -11.169  24.686  26.770  1.00  0.00           O  
ATOM   4346  HG  SER B 272     -11.077  23.940  27.384  1.00  0.00           H  
ATOM   4347  C   SER B 272     -11.887  23.356  24.282  1.00  0.00           C  
ATOM   4348  O   SER B 272     -12.081  23.850  23.178  1.00  0.00           O  
ATOM   4349  N   GLU B 273     -12.894  22.890  25.024  1.00  0.00           N  
ATOM   4350  H   GLU B 273     -12.655  22.503  25.931  1.00  0.00           H  
ATOM   4351  CA  GLU B 273     -14.329  23.116  24.749  1.00  0.00           C  
ATOM   4352  HA  GLU B 273     -14.511  23.050  23.674  1.00  0.00           H  
ATOM   4353  CB  GLU B 273     -15.100  21.984  25.463  1.00  0.00           C  
ATOM   4354  HB2 GLU B 273     -14.627  21.028  25.226  1.00  0.00           H  
ATOM   4355  HB3 GLU B 273     -14.966  22.148  26.530  1.00  0.00           H  
ATOM   4356  CG  GLU B 273     -16.614  21.830  25.213  1.00  0.00           C  
ATOM   4357  HG2 GLU B 273     -17.015  21.259  26.052  1.00  0.00           H  
ATOM   4358  HG3 GLU B 273     -17.131  22.784  25.228  1.00  0.00           H  
ATOM   4359  CD  GLU B 273     -16.953  21.073  23.923  1.00  0.00           C  
ATOM   4360  OE1 GLU B 273     -17.866  20.214  23.954  1.00  0.00           O  
ATOM   4361  OE2 GLU B 273     -16.273  21.232  22.889  1.00  0.00           O  
ATOM   4362  C   GLU B 273     -14.802  24.516  25.226  1.00  0.00           C  
ATOM   4363  O   GLU B 273     -15.970  24.882  25.078  1.00  0.00           O  
ATOM   4364  N   ASN B 274     -13.923  25.290  25.880  1.00  0.00           N  
ATOM   4365  H   ASN B 274     -12.980  24.939  25.985  1.00  0.00           H  
ATOM   4366  CA  ASN B 274     -14.269  26.526  26.595  1.00  0.00           C  
ATOM   4367  HA  ASN B 274     -15.277  26.837  26.315  1.00  0.00           H  
ATOM   4368  CB  ASN B 274     -14.247  26.239  28.111  1.00  0.00           C  
ATOM   4369  HB2 ASN B 274     -13.211  26.103  28.413  1.00  0.00           H  
ATOM   4370  HB3 ASN B 274     -14.638  27.115  28.629  1.00  0.00           H  
ATOM   4371  CG  ASN B 274     -15.042  25.024  28.587  1.00  0.00           C  
ATOM   4372  OD1 ASN B 274     -14.636  24.291  29.475  1.00  0.00           O  
ATOM   4373  ND2 ASN B 274     -16.185  24.729  28.008  1.00  0.00           N  
ATOM   4374 HD21 ASN B 274     -16.660  23.917  28.349  1.00  0.00           H  
ATOM   4375 HD22 ASN B 274     -16.450  25.197  27.149  1.00  0.00           H  
ATOM   4376  C   ASN B 274     -13.356  27.722  26.258  1.00  0.00           C  
ATOM   4377  O   ASN B 274     -13.816  28.858  26.325  1.00  0.00           O  
ATOM   4378  N   ASP B 275     -12.086  27.490  25.912  1.00  0.00           N  
ATOM   4379  H   ASP B 275     -11.746  26.538  25.939  1.00  0.00           H  
ATOM   4380  CA  ASP B 275     -11.109  28.540  25.582  1.00  0.00           C  
ATOM   4381  HA  ASP B 275     -11.557  29.517  25.752  1.00  0.00           H  
ATOM   4382  CB  ASP B 275      -9.937  28.460  26.569  1.00  0.00           C  
ATOM   4383  HB2 ASP B 275     -10.329  28.535  27.586  1.00  0.00           H  
ATOM   4384  HB3 ASP B 275      -9.447  27.489  26.472  1.00  0.00           H  
ATOM   4385  CG  ASP B 275      -8.891  29.562  26.371  1.00  0.00           C  
ATOM   4386  OD1 ASP B 275      -7.999  29.621  27.249  1.00  0.00           O  
ATOM   4387  OD2 ASP B 275      -8.959  30.343  25.401  1.00  0.00           O  
ATOM   4388  C   ASP B 275     -10.624  28.456  24.115  1.00  0.00           C  
ATOM   4389  O   ASP B 275      -9.858  27.544  23.788  1.00  0.00           O  
ATOM   4390  N   PRO B 276     -11.009  29.407  23.236  1.00  0.00           N  
ATOM   4391  CD  PRO B 276     -12.013  30.434  23.477  1.00  0.00           C  
ATOM   4392  HD2 PRO B 276     -11.532  31.309  23.918  1.00  0.00           H  
ATOM   4393  HD3 PRO B 276     -12.820  30.078  24.119  1.00  0.00           H  
ATOM   4394  CG  PRO B 276     -12.577  30.780  22.105  1.00  0.00           C  
ATOM   4395  HG2 PRO B 276     -12.969  31.797  22.073  1.00  0.00           H  
ATOM   4396  HG3 PRO B 276     -13.347  30.058  21.831  1.00  0.00           H  
ATOM   4397  CB  PRO B 276     -11.358  30.608  21.202  1.00  0.00           C  
ATOM   4398  HB2 PRO B 276     -10.753  31.515  21.244  1.00  0.00           H  
ATOM   4399  HB3 PRO B 276     -11.647  30.397  20.173  1.00  0.00           H  
ATOM   4400  CA  PRO B 276     -10.593  29.433  21.828  1.00  0.00           C  
ATOM   4401  HA  PRO B 276     -10.921  28.505  21.359  1.00  0.00           H  
ATOM   4402  C   PRO B 276      -9.081  29.593  21.576  1.00  0.00           C  
ATOM   4403  O   PRO B 276      -8.640  29.385  20.446  1.00  0.00           O  
ATOM   4404  N   ALA B 277      -8.293  29.998  22.580  1.00  0.00           N  
ATOM   4405  H   ALA B 277      -8.706  30.160  23.497  1.00  0.00           H  
ATOM   4406  CA  ALA B 277      -6.842  30.165  22.459  1.00  0.00           C  
ATOM   4407  HA  ALA B 277      -6.587  30.341  21.414  1.00  0.00           H  
ATOM   4408  CB  ALA B 277      -6.445  31.412  23.257  1.00  0.00           C  
ATOM   4409  HB1 ALA B 277      -6.666  31.262  24.316  1.00  0.00           H  
ATOM   4410  HB2 ALA B 277      -5.377  31.596  23.136  1.00  0.00           H  
ATOM   4411  HB3 ALA B 277      -7.001  32.275  22.891  1.00  0.00           H  
ATOM   4412  C   ALA B 277      -6.036  28.933  22.916  1.00  0.00           C  
ATOM   4413  O   ALA B 277      -4.889  28.759  22.501  1.00  0.00           O  
ATOM   4414  N   ASP B 278      -6.605  28.074  23.769  1.00  0.00           N  
ATOM   4415  H   ASP B 278      -7.566  28.245  24.039  1.00  0.00           H  
ATOM   4416  CA  ASP B 278      -5.918  26.898  24.323  1.00  0.00           C  
ATOM   4417  HA  ASP B 278      -4.867  27.171  24.435  1.00  0.00           H  
ATOM   4418  CB  ASP B 278      -6.439  26.598  25.741  1.00  0.00           C  
ATOM   4419  HB2 ASP B 278      -6.614  27.545  26.252  1.00  0.00           H  
ATOM   4420  HB3 ASP B 278      -7.390  26.067  25.688  1.00  0.00           H  
ATOM   4421  CG  ASP B 278      -5.442  25.803  26.595  1.00  0.00           C  
ATOM   4422  OD1 ASP B 278      -5.686  25.634  27.813  1.00  0.00           O  
ATOM   4423  OD2 ASP B 278      -4.386  25.354  26.100  1.00  0.00           O  
ATOM   4424  C   ASP B 278      -5.951  25.705  23.342  1.00  0.00           C  
ATOM   4425  O   ASP B 278      -6.650  24.707  23.544  1.00  0.00           O  
ATOM   4426  N   PHE B 279      -5.207  25.855  22.239  1.00  0.00           N  
ATOM   4427  H   PHE B 279      -4.719  26.743  22.152  1.00  0.00           H  
ATOM   4428  CA  PHE B 279      -5.022  24.895  21.144  1.00  0.00           C  
ATOM   4429  HA  PHE B 279      -5.654  24.025  21.327  1.00  0.00           H  
ATOM   4430  CB  PHE B 279      -5.482  25.552  19.833  1.00  0.00           C  
ATOM   4431  HB2 PHE B 279      -6.519  25.875  19.953  1.00  0.00           H  
ATOM   4432  HB3 PHE B 279      -4.886  26.451  19.665  1.00  0.00           H  
ATOM   4433  CG  PHE B 279      -5.384  24.676  18.595  1.00  0.00           C  
ATOM   4434  CD1 PHE B 279      -4.158  24.540  17.913  1.00  0.00           C  
ATOM   4435  HD1 PHE B 279      -3.280  25.054  18.280  1.00  0.00           H  
ATOM   4436  CE1 PHE B 279      -4.076  23.758  16.746  1.00  0.00           C  
ATOM   4437  HE1 PHE B 279      -3.132  23.665  16.227  1.00  0.00           H  
ATOM   4438  CZ  PHE B 279      -5.224  23.117  16.248  1.00  0.00           C  
ATOM   4439  HZ  PHE B 279      -5.159  22.519  15.350  1.00  0.00           H  
ATOM   4440  CE2 PHE B 279      -6.450  23.246  16.927  1.00  0.00           C  
ATOM   4441  HE2 PHE B 279      -7.339  22.762  16.550  1.00  0.00           H  
ATOM   4442  CD2 PHE B 279      -6.529  24.028  18.094  1.00  0.00           C  
ATOM   4443  HD2 PHE B 279      -7.478  24.151  18.597  1.00  0.00           H  
ATOM   4444  C   PHE B 279      -3.558  24.424  21.070  1.00  0.00           C  
ATOM   4445  O   PHE B 279      -2.628  25.224  21.169  1.00  0.00           O  
ATOM   4446  N   ARG B 280      -3.341  23.110  20.920  1.00  0.00           N  
ATOM   4447  H   ARG B 280      -4.157  22.511  20.825  1.00  0.00           H  
ATOM   4448  CA  ARG B 280      -2.036  22.449  21.114  1.00  0.00           C  
ATOM   4449  HA  ARG B 280      -1.245  23.179  20.934  1.00  0.00           H  
ATOM   4450  CB  ARG B 280      -1.918  21.937  22.563  1.00  0.00           C  
ATOM   4451  HB2 ARG B 280      -2.607  21.100  22.694  1.00  0.00           H  
ATOM   4452  HB3 ARG B 280      -0.902  21.571  22.721  1.00  0.00           H  
ATOM   4453  CG  ARG B 280      -2.239  22.997  23.629  1.00  0.00           C  
ATOM   4454  HG2 ARG B 280      -1.632  23.888  23.459  1.00  0.00           H  
ATOM   4455  HG3 ARG B 280      -3.294  23.267  23.569  1.00  0.00           H  
ATOM   4456  CD  ARG B 280      -1.958  22.453  25.027  1.00  0.00           C  
ATOM   4457  HD2 ARG B 280      -2.438  21.479  25.138  1.00  0.00           H  
ATOM   4458  HD3 ARG B 280      -0.880  22.338  25.148  1.00  0.00           H  
ATOM   4459  NE  ARG B 280      -2.491  23.362  26.051  1.00  0.00           N  
ATOM   4460  HE  ARG B 280      -3.187  24.059  25.771  1.00  0.00           H  
ATOM   4461  CZ  ARG B 280      -2.247  23.345  27.338  1.00  0.00           C  
ATOM   4462  NH1 ARG B 280      -1.392  22.519  27.868  1.00  0.00           N  
ATOM   4463 HH11 ARG B 280      -0.984  21.807  27.297  1.00  0.00           H  
ATOM   4464 HH12 ARG B 280      -1.321  22.514  28.878  1.00  0.00           H  
ATOM   4465  NH2 ARG B 280      -2.888  24.149  28.126  1.00  0.00           N  
ATOM   4466 HH21 ARG B 280      -3.606  24.747  27.697  1.00  0.00           H  
ATOM   4467 HH22 ARG B 280      -2.739  24.113  29.124  1.00  0.00           H  
ATOM   4468  C   ARG B 280      -1.829  21.283  20.153  1.00  0.00           C  
ATOM   4469  O   ARG B 280      -2.794  20.645  19.725  1.00  0.00           O  
ATOM   4470  N   ILE B 281      -0.575  20.950  19.860  1.00  0.00           N  
ATOM   4471  H   ILE B 281       0.176  21.449  20.314  1.00  0.00           H  
ATOM   4472  CA  ILE B 281      -0.188  19.776  19.067  1.00  0.00           C  
ATOM   4473  HA  ILE B 281      -1.017  19.071  19.068  1.00  0.00           H  
ATOM   4474  CB  ILE B 281       0.099  20.159  17.586  1.00  0.00           C  
ATOM   4475  HB  ILE B 281       0.836  20.964  17.578  1.00  0.00           H  
ATOM   4476  CG2 ILE B 281       0.688  18.982  16.781  1.00  0.00           C  
ATOM   4477 HG21 ILE B 281       0.914  19.288  15.760  1.00  0.00           H  
ATOM   4478 HG22 ILE B 281       1.634  18.656  17.214  1.00  0.00           H  
ATOM   4479 HG23 ILE B 281      -0.009  18.143  16.760  1.00  0.00           H  
ATOM   4480  CG1 ILE B 281      -1.198  20.681  16.913  1.00  0.00           C  
ATOM   4481 HG12 ILE B 281      -1.980  19.928  17.010  1.00  0.00           H  
ATOM   4482 HG13 ILE B 281      -1.529  21.577  17.437  1.00  0.00           H  
ATOM   4483  CD1 ILE B 281      -1.079  21.061  15.432  1.00  0.00           C  
ATOM   4484 HD11 ILE B 281      -0.238  21.741  15.289  1.00  0.00           H  
ATOM   4485 HD12 ILE B 281      -0.944  20.171  14.817  1.00  0.00           H  
ATOM   4486 HD13 ILE B 281      -1.996  21.560  15.115  1.00  0.00           H  
ATOM   4487  C   ILE B 281       0.979  19.073  19.773  1.00  0.00           C  
ATOM   4488  O   ILE B 281       1.803  19.726  20.411  1.00  0.00           O  
ATOM   4489  N   TYR B 282       1.038  17.749  19.647  1.00  0.00           N  
ATOM   4490  H   TYR B 282       0.284  17.291  19.142  1.00  0.00           H  
ATOM   4491  CA  TYR B 282       2.094  16.889  20.176  1.00  0.00           C  
ATOM   4492  HA  TYR B 282       2.948  17.502  20.467  1.00  0.00           H  
ATOM   4493  CB  TYR B 282       1.571  16.164  21.428  1.00  0.00           C  
ATOM   4494  HB2 TYR B 282       0.741  15.519  21.135  1.00  0.00           H  
ATOM   4495  HB3 TYR B 282       2.361  15.516  21.810  1.00  0.00           H  
ATOM   4496  CG  TYR B 282       1.100  17.080  22.550  1.00  0.00           C  
ATOM   4497  CD1 TYR B 282       2.014  17.516  23.530  1.00  0.00           C  
ATOM   4498  HD1 TYR B 282       3.046  17.195  23.485  1.00  0.00           H  
ATOM   4499  CE1 TYR B 282       1.592  18.373  24.563  1.00  0.00           C  
ATOM   4500  HE1 TYR B 282       2.298  18.701  25.311  1.00  0.00           H  
ATOM   4501  CZ  TYR B 282       0.251  18.811  24.615  1.00  0.00           C  
ATOM   4502  OH  TYR B 282      -0.150  19.622  25.631  1.00  0.00           O  
ATOM   4503  HH  TYR B 282       0.534  19.654  26.303  1.00  0.00           H  
ATOM   4504  CE2 TYR B 282      -0.666  18.381  23.632  1.00  0.00           C  
ATOM   4505  HE2 TYR B 282      -1.689  18.719  23.681  1.00  0.00           H  
ATOM   4506  CD2 TYR B 282      -0.244  17.506  22.609  1.00  0.00           C  
ATOM   4507  HD2 TYR B 282      -0.949  17.169  21.861  1.00  0.00           H  
ATOM   4508  C   TYR B 282       2.545  15.897  19.089  1.00  0.00           C  
ATOM   4509  O   TYR B 282       1.709  15.210  18.497  1.00  0.00           O  
ATOM   4510  N   GLN B 283       3.853  15.815  18.819  1.00  0.00           N  
ATOM   4511  H   GLN B 283       4.490  16.371  19.365  1.00  0.00           H  
ATOM   4512  CA  GLN B 283       4.430  14.754  17.980  1.00  0.00           C  
ATOM   4513  HA  GLN B 283       3.779  14.578  17.121  1.00  0.00           H  
ATOM   4514  CB  GLN B 283       5.831  15.145  17.463  1.00  0.00           C  
ATOM   4515  HB2 GLN B 283       6.460  15.391  18.321  1.00  0.00           H  
ATOM   4516  HB3 GLN B 283       6.279  14.279  16.970  1.00  0.00           H  
ATOM   4517  CG  GLN B 283       5.883  16.326  16.475  1.00  0.00           C  
ATOM   4518  HG2 GLN B 283       5.338  17.178  16.881  1.00  0.00           H  
ATOM   4519  HG3 GLN B 283       6.926  16.626  16.360  1.00  0.00           H  
ATOM   4520  CD  GLN B 283       5.322  15.980  15.096  1.00  0.00           C  
ATOM   4521  OE1 GLN B 283       4.129  15.835  14.903  1.00  0.00           O  
ATOM   4522  NE2 GLN B 283       6.144  15.856  14.074  1.00  0.00           N  
ATOM   4523 HE21 GLN B 283       5.731  15.596  13.196  1.00  0.00           H  
ATOM   4524 HE22 GLN B 283       7.132  15.972  14.206  1.00  0.00           H  
ATOM   4525  C   GLN B 283       4.534  13.444  18.775  1.00  0.00           C  
ATOM   4526  O   GLN B 283       4.938  13.454  19.938  1.00  0.00           O  
ATOM   4527  N   VAL B 284       4.232  12.318  18.129  1.00  0.00           N  
ATOM   4528  H   VAL B 284       3.866  12.388  17.183  1.00  0.00           H  
ATOM   4529  CA  VAL B 284       4.362  10.962  18.676  1.00  0.00           C  
ATOM   4530  HA  VAL B 284       4.936  10.993  19.603  1.00  0.00           H  
ATOM   4531  CB  VAL B 284       2.979  10.369  19.017  1.00  0.00           C  
ATOM   4532  HB  VAL B 284       2.381  10.337  18.110  1.00  0.00           H  
ATOM   4533  CG1 VAL B 284       3.080   8.950  19.592  1.00  0.00           C  
ATOM   4534 HG11 VAL B 284       2.086   8.570  19.830  1.00  0.00           H  
ATOM   4535 HG12 VAL B 284       3.673   8.953  20.506  1.00  0.00           H  
ATOM   4536 HG13 VAL B 284       3.530   8.270  18.870  1.00  0.00           H  
ATOM   4537  CG2 VAL B 284       2.238  11.246  20.039  1.00  0.00           C  
ATOM   4538 HG21 VAL B 284       1.294  10.779  20.309  1.00  0.00           H  
ATOM   4539 HG22 VAL B 284       2.847  11.365  20.935  1.00  0.00           H  
ATOM   4540 HG23 VAL B 284       2.022  12.226  19.616  1.00  0.00           H  
ATOM   4541  C   VAL B 284       5.160  10.136  17.666  1.00  0.00           C  
ATOM   4542  O   VAL B 284       4.623   9.495  16.766  1.00  0.00           O  
ATOM   4543  N   THR B 285       6.486  10.179  17.798  1.00  0.00           N  
ATOM   4544  H   THR B 285       6.867  10.708  18.570  1.00  0.00           H  
ATOM   4545  CA  THR B 285       7.478   9.526  16.920  1.00  0.00           C  
ATOM   4546  HA  THR B 285       7.176   9.675  15.884  1.00  0.00           H  
ATOM   4547  CB  THR B 285       8.855  10.182  17.117  1.00  0.00           C  
ATOM   4548  HB  THR B 285       9.588   9.692  16.475  1.00  0.00           H  
ATOM   4549  CG2 THR B 285       8.836  11.669  16.758  1.00  0.00           C  
ATOM   4550 HG21 THR B 285       8.475  11.795  15.736  1.00  0.00           H  
ATOM   4551 HG22 THR B 285       8.193  12.218  17.445  1.00  0.00           H  
ATOM   4552 HG23 THR B 285       9.848  12.065  16.829  1.00  0.00           H  
ATOM   4553  OG1 THR B 285       9.254  10.044  18.465  1.00  0.00           O  
ATOM   4554  HG1 THR B 285       9.450   9.106  18.597  1.00  0.00           H  
ATOM   4555  C   THR B 285       7.575   8.010  17.141  1.00  0.00           C  
ATOM   4556  O   THR B 285       8.672   7.454  17.148  1.00  0.00           O  
ATOM   4557  N   TYR B 286       6.445   7.347  17.390  1.00  0.00           N  
ATOM   4558  H   TYR B 286       5.566   7.846  17.314  1.00  0.00           H  
ATOM   4559  CA  TYR B 286       6.368   5.947  17.791  1.00  0.00           C  
ATOM   4560  HA  TYR B 286       7.283   5.440  17.482  1.00  0.00           H  
ATOM   4561  CB  TYR B 286       6.262   5.855  19.324  1.00  0.00           C  
ATOM   4562  HB2 TYR B 286       5.311   6.290  19.636  1.00  0.00           H  
ATOM   4563  HB3 TYR B 286       6.250   4.805  19.614  1.00  0.00           H  
ATOM   4564  CG  TYR B 286       7.396   6.541  20.071  1.00  0.00           C  
ATOM   4565  CD1 TYR B 286       8.699   6.013  19.993  1.00  0.00           C  
ATOM   4566  HD1 TYR B 286       8.884   5.120  19.414  1.00  0.00           H  
ATOM   4567  CE1 TYR B 286       9.767   6.666  20.637  1.00  0.00           C  
ATOM   4568  HE1 TYR B 286      10.769   6.272  20.572  1.00  0.00           H  
ATOM   4569  CZ  TYR B 286       9.536   7.851  21.365  1.00  0.00           C  
ATOM   4570  OH  TYR B 286      10.572   8.478  21.981  1.00  0.00           O  
ATOM   4571  HH  TYR B 286      10.277   9.236  22.484  1.00  0.00           H  
ATOM   4572  CE2 TYR B 286       8.229   8.378  21.453  1.00  0.00           C  
ATOM   4573  HE2 TYR B 286       8.048   9.282  22.014  1.00  0.00           H  
ATOM   4574  CD2 TYR B 286       7.161   7.722  20.807  1.00  0.00           C  
ATOM   4575  HD2 TYR B 286       6.159   8.124  20.874  1.00  0.00           H  
ATOM   4576  C   TYR B 286       5.191   5.244  17.107  1.00  0.00           C  
ATOM   4577  O   TYR B 286       4.161   5.857  16.833  1.00  0.00           O  
ATOM   4578  N   LEU B 287       5.359   3.942  16.860  1.00  0.00           N  
ATOM   4579  H   LEU B 287       6.259   3.536  17.057  1.00  0.00           H  
ATOM   4580  CA  LEU B 287       4.307   3.042  16.375  1.00  0.00           C  
ATOM   4581  HA  LEU B 287       3.806   3.520  15.531  1.00  0.00           H  
ATOM   4582  CB  LEU B 287       5.010   1.763  15.883  1.00  0.00           C  
ATOM   4583  HB2 LEU B 287       5.709   2.040  15.091  1.00  0.00           H  
ATOM   4584  HB3 LEU B 287       5.587   1.349  16.713  1.00  0.00           H  
ATOM   4585  CG  LEU B 287       4.082   0.657  15.352  1.00  0.00           C  
ATOM   4586  HG  LEU B 287       3.404   0.326  16.138  1.00  0.00           H  
ATOM   4587  CD1 LEU B 287       3.268   1.120  14.144  1.00  0.00           C  
ATOM   4588 HD11 LEU B 287       2.690   0.287  13.750  1.00  0.00           H  
ATOM   4589 HD12 LEU B 287       2.573   1.903  14.445  1.00  0.00           H  
ATOM   4590 HD13 LEU B 287       3.925   1.521  13.372  1.00  0.00           H  
ATOM   4591  CD2 LEU B 287       4.937  -0.539  14.934  1.00  0.00           C  
ATOM   4592 HD21 LEU B 287       5.482  -0.912  15.801  1.00  0.00           H  
ATOM   4593 HD22 LEU B 287       4.294  -1.333  14.558  1.00  0.00           H  
ATOM   4594 HD23 LEU B 287       5.650  -0.239  14.165  1.00  0.00           H  
ATOM   4595  C   LEU B 287       3.239   2.750  17.449  1.00  0.00           C  
ATOM   4596  O   LEU B 287       2.104   2.416  17.110  1.00  0.00           O  
ATOM   4597  N   GLU B 288       3.605   2.920  18.722  1.00  0.00           N  
ATOM   4598  H   GLU B 288       4.542   3.241  18.882  1.00  0.00           H  
ATOM   4599  CA  GLU B 288       2.729   2.873  19.900  1.00  0.00           C  
ATOM   4600  HA  GLU B 288       2.275   1.886  19.968  1.00  0.00           H  
ATOM   4601  CB  GLU B 288       3.617   3.068  21.150  1.00  0.00           C  
ATOM   4602  HB2 GLU B 288       4.200   2.159  21.294  1.00  0.00           H  
ATOM   4603  HB3 GLU B 288       4.329   3.870  20.946  1.00  0.00           H  
ATOM   4604  CG  GLU B 288       2.920   3.422  22.478  1.00  0.00           C  
ATOM   4605  HG2 GLU B 288       3.688   3.460  23.256  1.00  0.00           H  
ATOM   4606  HG3 GLU B 288       2.501   4.427  22.394  1.00  0.00           H  
ATOM   4607  CD  GLU B 288       1.813   2.459  22.931  1.00  0.00           C  
ATOM   4608  OE1 GLU B 288       1.149   2.798  23.937  1.00  0.00           O  
ATOM   4609  OE2 GLU B 288       1.630   1.410  22.281  1.00  0.00           O  
ATOM   4610  C   GLU B 288       1.625   3.947  19.798  1.00  0.00           C  
ATOM   4611  O   GLU B 288       1.942   5.141  19.775  1.00  0.00           O  
ATOM   4612  N   PRO B 289       0.334   3.568  19.698  1.00  0.00           N  
ATOM   4613  CD  PRO B 289      -0.172   2.201  19.595  1.00  0.00           C  
ATOM   4614  HD2 PRO B 289      -0.001   1.645  20.515  1.00  0.00           H  
ATOM   4615  HD3 PRO B 289       0.304   1.691  18.758  1.00  0.00           H  
ATOM   4616  CG  PRO B 289      -1.674   2.309  19.337  1.00  0.00           C  
ATOM   4617  HG2 PRO B 289      -2.216   2.275  20.284  1.00  0.00           H  
ATOM   4618  HG3 PRO B 289      -2.025   1.527  18.664  1.00  0.00           H  
ATOM   4619  CB  PRO B 289      -1.807   3.693  18.712  1.00  0.00           C  
ATOM   4620  HB2 PRO B 289      -2.813   4.091  18.812  1.00  0.00           H  
ATOM   4621  HB3 PRO B 289      -1.527   3.646  17.659  1.00  0.00           H  
ATOM   4622  CA  PRO B 289      -0.763   4.506  19.484  1.00  0.00           C  
ATOM   4623  HA  PRO B 289      -0.421   5.326  18.853  1.00  0.00           H  
ATOM   4624  C   PRO B 289      -1.276   5.109  20.807  1.00  0.00           C  
ATOM   4625  O   PRO B 289      -2.470   5.025  21.115  1.00  0.00           O  
ATOM   4626  N   SER B 290      -0.381   5.706  21.606  1.00  0.00           N  
ATOM   4627  H   SER B 290       0.590   5.740  21.307  1.00  0.00           H  
ATOM   4628  CA  SER B 290      -0.748   6.386  22.856  1.00  0.00           C  
ATOM   4629  HA  SER B 290      -1.763   6.757  22.729  1.00  0.00           H  
ATOM   4630  CB  SER B 290      -0.796   5.390  24.025  1.00  0.00           C  
ATOM   4631  HB2 SER B 290      -1.454   5.785  24.795  1.00  0.00           H  
ATOM   4632  HB3 SER B 290      -1.212   4.440  23.685  1.00  0.00           H  
ATOM   4633  OG  SER B 290       0.463   5.166  24.620  1.00  0.00           O  
ATOM   4634  HG  SER B 290       0.748   4.247  24.356  1.00  0.00           H  
ATOM   4635  C   SER B 290       0.104   7.621  23.190  1.00  0.00           C  
ATOM   4636  O   SER B 290       1.161   7.875  22.605  1.00  0.00           O  
ATOM   4637  N   LEU B 291      -0.401   8.452  24.113  1.00  0.00           N  
ATOM   4638  H   LEU B 291      -1.300   8.197  24.512  1.00  0.00           H  
ATOM   4639  CA  LEU B 291       0.247   9.685  24.576  1.00  0.00           C  
ATOM   4640  HA  LEU B 291       1.328   9.541  24.540  1.00  0.00           H  
ATOM   4641  CB  LEU B 291      -0.113  10.825  23.599  1.00  0.00           C  
ATOM   4642  HB2 LEU B 291       0.300  10.585  22.619  1.00  0.00           H  
ATOM   4643  HB3 LEU B 291      -1.200  10.863  23.501  1.00  0.00           H  
ATOM   4644  CG  LEU B 291       0.378  12.223  24.020  1.00  0.00           C  
ATOM   4645  HG  LEU B 291      -0.060  12.484  24.979  1.00  0.00           H  
ATOM   4646  CD1 LEU B 291       1.900  12.307  24.132  1.00  0.00           C  
ATOM   4647 HD11 LEU B 291       2.369  11.991  23.201  1.00  0.00           H  
ATOM   4648 HD12 LEU B 291       2.193  13.332  24.358  1.00  0.00           H  
ATOM   4649 HD13 LEU B 291       2.251  11.676  24.947  1.00  0.00           H  
ATOM   4650  CD2 LEU B 291      -0.089  13.255  22.995  1.00  0.00           C  
ATOM   4651 HD21 LEU B 291       0.360  13.045  22.024  1.00  0.00           H  
ATOM   4652 HD22 LEU B 291      -1.174  13.221  22.912  1.00  0.00           H  
ATOM   4653 HD23 LEU B 291       0.205  14.250  23.325  1.00  0.00           H  
ATOM   4654  C   LEU B 291      -0.143  10.022  26.027  1.00  0.00           C  
ATOM   4655  O   LEU B 291      -1.308  10.305  26.316  1.00  0.00           O  
ATOM   4656  N   ARG B 292       0.834  10.048  26.942  1.00  0.00           N  
ATOM   4657  H   ARG B 292       1.771   9.831  26.637  1.00  0.00           H  
ATOM   4658  CA  ARG B 292       0.654  10.619  28.286  1.00  0.00           C  
ATOM   4659  HA  ARG B 292      -0.363  10.411  28.603  1.00  0.00           H  
ATOM   4660  CB  ARG B 292       1.620   9.986  29.300  1.00  0.00           C  
ATOM   4661  HB2 ARG B 292       2.626   9.939  28.880  1.00  0.00           H  
ATOM   4662  HB3 ARG B 292       1.651  10.611  30.194  1.00  0.00           H  
ATOM   4663  CG  ARG B 292       1.154   8.587  29.716  1.00  0.00           C  
ATOM   4664  HG2 ARG B 292       0.139   8.653  30.111  1.00  0.00           H  
ATOM   4665  HG3 ARG B 292       1.158   7.926  28.848  1.00  0.00           H  
ATOM   4666  CD  ARG B 292       2.078   8.012  30.796  1.00  0.00           C  
ATOM   4667  HD2 ARG B 292       3.052   7.815  30.348  1.00  0.00           H  
ATOM   4668  HD3 ARG B 292       2.201   8.754  31.588  1.00  0.00           H  
ATOM   4669  NE  ARG B 292       1.506   6.786  31.381  1.00  0.00           N  
ATOM   4670  HE  ARG B 292       0.523   6.817  31.631  1.00  0.00           H  
ATOM   4671  CZ  ARG B 292       2.105   5.645  31.659  1.00  0.00           C  
ATOM   4672  NH1 ARG B 292       3.376   5.420  31.444  1.00  0.00           N  
ATOM   4673 HH11 ARG B 292       3.933   6.149  31.038  1.00  0.00           H  
ATOM   4674 HH12 ARG B 292       3.780   4.527  31.655  1.00  0.00           H  
ATOM   4675  NH2 ARG B 292       1.382   4.696  32.171  1.00  0.00           N  
ATOM   4676 HH21 ARG B 292       0.399   4.902  32.343  1.00  0.00           H  
ATOM   4677 HH22 ARG B 292       1.768   3.795  32.370  1.00  0.00           H  
ATOM   4678  C   ARG B 292       0.793  12.140  28.273  1.00  0.00           C  
ATOM   4679  O   ARG B 292       1.600  12.676  27.517  1.00  0.00           O  
ATOM   4680  N   ILE B 293       0.051  12.821  29.144  1.00  0.00           N  
ATOM   4681  H   ILE B 293      -0.604  12.292  29.715  1.00  0.00           H  
ATOM   4682  CA  ILE B 293       0.099  14.278  29.342  1.00  0.00           C  
ATOM   4683  HA  ILE B 293       1.089  14.646  29.067  1.00  0.00           H  
ATOM   4684  CB  ILE B 293      -0.957  14.989  28.454  1.00  0.00           C  
ATOM   4685  HB  ILE B 293      -1.931  14.535  28.650  1.00  0.00           H  
ATOM   4686  CG2 ILE B 293      -1.072  16.488  28.798  1.00  0.00           C  
ATOM   4687 HG21 ILE B 293      -1.406  16.622  29.826  1.00  0.00           H  
ATOM   4688 HG22 ILE B 293      -0.112  16.985  28.658  1.00  0.00           H  
ATOM   4689 HG23 ILE B 293      -1.823  16.969  28.174  1.00  0.00           H  
ATOM   4690  CG1 ILE B 293      -0.629  14.782  26.959  1.00  0.00           C  
ATOM   4691 HG12 ILE B 293       0.395  15.101  26.757  1.00  0.00           H  
ATOM   4692 HG13 ILE B 293      -0.713  13.721  26.735  1.00  0.00           H  
ATOM   4693  CD1 ILE B 293      -1.562  15.495  25.986  1.00  0.00           C  
ATOM   4694 HD11 ILE B 293      -1.383  15.127  24.977  1.00  0.00           H  
ATOM   4695 HD12 ILE B 293      -2.596  15.293  26.264  1.00  0.00           H  
ATOM   4696 HD13 ILE B 293      -1.375  16.569  26.000  1.00  0.00           H  
ATOM   4697  C   ILE B 293      -0.128  14.581  30.825  1.00  0.00           C  
ATOM   4698  O   ILE B 293      -1.068  14.058  31.417  1.00  0.00           O  
ATOM   4699  N   ALA B 294       0.692  15.443  31.430  1.00  0.00           N  
ATOM   4700  H   ALA B 294       1.458  15.844  30.916  1.00  0.00           H  
ATOM   4701  CA  ALA B 294       0.426  15.946  32.776  1.00  0.00           C  
ATOM   4702  HA  ALA B 294       0.220  15.101  33.438  1.00  0.00           H  
ATOM   4703  CB  ALA B 294       1.681  16.652  33.302  1.00  0.00           C  
ATOM   4704  HB1 ALA B 294       2.493  15.932  33.394  1.00  0.00           H  
ATOM   4705  HB2 ALA B 294       1.984  17.449  32.625  1.00  0.00           H  
ATOM   4706  HB3 ALA B 294       1.475  17.075  34.287  1.00  0.00           H  
ATOM   4707  C   ALA B 294      -0.815  16.860  32.760  1.00  0.00           C  
ATOM   4708  O   ALA B 294      -0.825  17.909  32.107  1.00  0.00           O  
ATOM   4709  N   ALA B 295      -1.867  16.450  33.464  1.00  0.00           N  
ATOM   4710  H   ALA B 295      -1.755  15.614  34.031  1.00  0.00           H  
ATOM   4711  CA  ALA B 295      -3.158  17.134  33.533  1.00  0.00           C  
ATOM   4712  HA  ALA B 295      -3.562  17.224  32.524  1.00  0.00           H  
ATOM   4713  CB  ALA B 295      -4.108  16.262  34.363  1.00  0.00           C  
ATOM   4714  HB1 ALA B 295      -5.101  16.713  34.377  1.00  0.00           H  
ATOM   4715  HB2 ALA B 295      -4.178  15.265  33.928  1.00  0.00           H  
ATOM   4716  HB3 ALA B 295      -3.743  16.178  35.388  1.00  0.00           H  
ATOM   4717  C   ALA B 295      -3.043  18.553  34.115  1.00  0.00           C  
ATOM   4718  O   ALA B 295      -3.798  19.435  33.721  1.00  0.00           O  
ATOM   4719  N   SER B 296      -2.045  18.810  34.962  1.00  0.00           N  
ATOM   4720  H   SER B 296      -1.456  18.039  35.243  1.00  0.00           H  
ATOM   4721  CA  SER B 296      -1.677  20.143  35.465  1.00  0.00           C  
ATOM   4722  HA  SER B 296      -2.556  20.600  35.922  1.00  0.00           H  
ATOM   4723  CB  SER B 296      -0.609  19.970  36.547  1.00  0.00           C  
ATOM   4724  HB2 SER B 296      -0.282  20.948  36.906  1.00  0.00           H  
ATOM   4725  HB3 SER B 296      -1.036  19.412  37.383  1.00  0.00           H  
ATOM   4726  OG  SER B 296       0.493  19.252  36.022  1.00  0.00           O  
ATOM   4727  HG  SER B 296       1.030  18.954  36.766  1.00  0.00           H  
ATOM   4728  C   SER B 296      -1.179  21.118  34.381  1.00  0.00           C  
ATOM   4729  O   SER B 296      -1.092  22.317  34.633  1.00  0.00           O  
ATOM   4730  N   THR B 297      -0.889  20.645  33.160  1.00  0.00           N  
ATOM   4731  H   THR B 297      -0.946  19.645  33.012  1.00  0.00           H  
ATOM   4732  CA  THR B 297      -0.666  21.526  31.994  1.00  0.00           C  
ATOM   4733  HA  THR B 297      -0.112  22.403  32.329  1.00  0.00           H  
ATOM   4734  CB  THR B 297       0.163  20.853  30.886  1.00  0.00           C  
ATOM   4735  HB  THR B 297       0.379  21.606  30.127  1.00  0.00           H  
ATOM   4736  CG2 THR B 297       1.498  20.293  31.369  1.00  0.00           C  
ATOM   4737 HG21 THR B 297       1.340  19.566  32.162  1.00  0.00           H  
ATOM   4738 HG22 THR B 297       2.015  19.815  30.538  1.00  0.00           H  
ATOM   4739 HG23 THR B 297       2.114  21.105  31.753  1.00  0.00           H  
ATOM   4740  OG1 THR B 297      -0.554  19.817  30.260  1.00  0.00           O  
ATOM   4741  HG1 THR B 297      -0.622  19.078  30.898  1.00  0.00           H  
ATOM   4742  C   THR B 297      -1.972  22.039  31.374  1.00  0.00           C  
ATOM   4743  O   THR B 297      -1.938  22.971  30.568  1.00  0.00           O  
ATOM   4744  N   LEU B 298      -3.117  21.438  31.700  1.00  0.00           N  
ATOM   4745  H   LEU B 298      -3.091  20.730  32.427  1.00  0.00           H  
ATOM   4746  CA  LEU B 298      -4.458  21.847  31.283  1.00  0.00           C  
ATOM   4747  HA  LEU B 298      -4.397  22.483  30.400  1.00  0.00           H  
ATOM   4748  CB  LEU B 298      -5.281  20.591  30.928  1.00  0.00           C  
ATOM   4749  HB2 LEU B 298      -5.453  20.027  31.844  1.00  0.00           H  
ATOM   4750  HB3 LEU B 298      -6.256  20.900  30.556  1.00  0.00           H  
ATOM   4751  CG  LEU B 298      -4.635  19.649  29.890  1.00  0.00           C  
ATOM   4752  HG  LEU B 298      -3.637  19.357  30.220  1.00  0.00           H  
ATOM   4753  CD1 LEU B 298      -5.471  18.377  29.766  1.00  0.00           C  
ATOM   4754 HD11 LEU B 298      -6.470  18.629  29.407  1.00  0.00           H  
ATOM   4755 HD12 LEU B 298      -4.992  17.686  29.073  1.00  0.00           H  
ATOM   4756 HD13 LEU B 298      -5.551  17.902  30.744  1.00  0.00           H  
ATOM   4757  CD2 LEU B 298      -4.530  20.298  28.508  1.00  0.00           C  
ATOM   4758 HD21 LEU B 298      -5.523  20.573  28.151  1.00  0.00           H  
ATOM   4759 HD22 LEU B 298      -3.907  21.188  28.565  1.00  0.00           H  
ATOM   4760 HD23 LEU B 298      -4.076  19.598  27.806  1.00  0.00           H  
ATOM   4761  C   LEU B 298      -5.128  22.665  32.398  1.00  0.00           C  
ATOM   4762  O   LEU B 298      -4.697  22.657  33.549  1.00  0.00           O  
ATOM   4763  N   LYS B 299      -6.190  23.398  32.073  1.00  0.00           N  
ATOM   4764  H   LYS B 299      -6.516  23.389  31.112  1.00  0.00           H  
ATOM   4765  CA  LYS B 299      -6.916  24.219  33.049  1.00  0.00           C  
ATOM   4766  HA  LYS B 299      -6.190  24.668  33.728  1.00  0.00           H  
ATOM   4767  CB  LYS B 299      -7.636  25.358  32.310  1.00  0.00           C  
ATOM   4768  HB2 LYS B 299      -8.253  24.941  31.514  1.00  0.00           H  
ATOM   4769  HB3 LYS B 299      -8.274  25.902  33.009  1.00  0.00           H  
ATOM   4770  CG  LYS B 299      -6.614  26.332  31.694  1.00  0.00           C  
ATOM   4771  HG2 LYS B 299      -6.068  26.825  32.500  1.00  0.00           H  
ATOM   4772  HG3 LYS B 299      -5.895  25.779  31.088  1.00  0.00           H  
ATOM   4773  CD  LYS B 299      -7.257  27.398  30.800  1.00  0.00           C  
ATOM   4774  HD2 LYS B 299      -7.809  26.916  29.989  1.00  0.00           H  
ATOM   4775  HD3 LYS B 299      -7.935  28.014  31.394  1.00  0.00           H  
ATOM   4776  CE  LYS B 299      -6.126  28.253  30.211  1.00  0.00           C  
ATOM   4777  HE2 LYS B 299      -5.488  28.597  31.029  1.00  0.00           H  
ATOM   4778  HE3 LYS B 299      -5.526  27.620  29.549  1.00  0.00           H  
ATOM   4779  NZ  LYS B 299      -6.636  29.414  29.452  1.00  0.00           N  
ATOM   4780  HZ1 LYS B 299      -7.175  29.122  28.629  1.00  0.00           H  
ATOM   4781  HZ2 LYS B 299      -7.262  29.994  29.986  1.00  0.00           H  
ATOM   4782  HZ3 LYS B 299      -5.894  29.970  29.057  1.00  0.00           H  
ATOM   4783  C   LYS B 299      -7.837  23.341  33.912  1.00  0.00           C  
ATOM   4784  O   LYS B 299      -8.577  22.503  33.401  1.00  0.00           O  
ATOM   4785  N   SER B 300      -7.799  23.531  35.232  1.00  0.00           N  
ATOM   4786  H   SER B 300      -7.148  24.206  35.593  1.00  0.00           H  
ATOM   4787  CA  SER B 300      -8.748  22.910  36.174  1.00  0.00           C  
ATOM   4788  HA  SER B 300      -8.769  21.836  35.997  1.00  0.00           H  
ATOM   4789  CB  SER B 300      -8.286  23.148  37.614  1.00  0.00           C  
ATOM   4790  HB2 SER B 300      -7.279  22.749  37.745  1.00  0.00           H  
ATOM   4791  HB3 SER B 300      -8.267  24.222  37.807  1.00  0.00           H  
ATOM   4792  OG  SER B 300      -9.158  22.534  38.537  1.00  0.00           O  
ATOM   4793  HG  SER B 300      -9.007  21.583  38.547  1.00  0.00           H  
ATOM   4794  C   SER B 300     -10.163  23.464  35.961  1.00  0.00           C  
ATOM   4795  O   SER B 300     -10.307  24.650  35.663  1.00  0.00           O  
ATOM   4796  N   GLY B 301     -11.202  22.627  36.064  1.00  0.00           N  
ATOM   4797  H   GLY B 301     -11.055  21.656  36.313  1.00  0.00           H  
ATOM   4798  CA  GLY B 301     -12.598  23.029  35.824  1.00  0.00           C  
ATOM   4799  HA2 GLY B 301     -13.264  22.296  36.278  1.00  0.00           H  
ATOM   4800  HA3 GLY B 301     -12.773  23.987  36.308  1.00  0.00           H  
ATOM   4801  C   GLY B 301     -12.992  23.179  34.347  1.00  0.00           C  
ATOM   4802  O   GLY B 301     -14.143  23.503  34.052  1.00  0.00           O  
ATOM   4803  N   ILE B 302     -12.051  22.995  33.412  1.00  0.00           N  
ATOM   4804  H   ILE B 302     -11.140  22.698  33.724  1.00  0.00           H  
ATOM   4805  CA  ILE B 302     -12.225  23.246  31.972  1.00  0.00           C  
ATOM   4806  HA  ILE B 302     -13.191  23.723  31.806  1.00  0.00           H  
ATOM   4807  CB  ILE B 302     -11.127  24.214  31.474  1.00  0.00           C  
ATOM   4808  HB  ILE B 302     -10.173  23.798  31.792  1.00  0.00           H  
ATOM   4809  CG2 ILE B 302     -11.064  24.322  29.941  1.00  0.00           C  
ATOM   4810 HG21 ILE B 302     -12.042  24.583  29.546  1.00  0.00           H  
ATOM   4811 HG22 ILE B 302     -10.336  25.078  29.645  1.00  0.00           H  
ATOM   4812 HG23 ILE B 302     -10.759  23.370  29.509  1.00  0.00           H  
ATOM   4813  CG1 ILE B 302     -11.244  25.625  32.103  1.00  0.00           C  
ATOM   4814 HG12 ILE B 302     -11.205  25.536  33.189  1.00  0.00           H  
ATOM   4815 HG13 ILE B 302     -10.379  26.213  31.799  1.00  0.00           H  
ATOM   4816  CD1 ILE B 302     -12.499  26.429  31.730  1.00  0.00           C  
ATOM   4817 HD11 ILE B 302     -12.518  26.627  30.660  1.00  0.00           H  
ATOM   4818 HD12 ILE B 302     -13.401  25.893  32.022  1.00  0.00           H  
ATOM   4819 HD13 ILE B 302     -12.478  27.384  32.257  1.00  0.00           H  
ATOM   4820  C   ILE B 302     -12.245  21.932  31.182  1.00  0.00           C  
ATOM   4821  O   ILE B 302     -11.397  21.058  31.363  1.00  0.00           O  
ATOM   4822  N   SER B 303     -13.197  21.813  30.256  1.00  0.00           N  
ATOM   4823  H   SER B 303     -13.812  22.610  30.114  1.00  0.00           H  
ATOM   4824  CA  SER B 303     -13.317  20.670  29.344  1.00  0.00           C  
ATOM   4825  HA  SER B 303     -13.018  19.772  29.887  1.00  0.00           H  
ATOM   4826  CB  SER B 303     -14.786  20.503  28.951  1.00  0.00           C  
ATOM   4827  HB2 SER B 303     -15.367  20.252  29.836  1.00  0.00           H  
ATOM   4828  HB3 SER B 303     -15.159  21.447  28.560  1.00  0.00           H  
ATOM   4829  OG  SER B 303     -14.962  19.491  27.979  1.00  0.00           O  
ATOM   4830  HG  SER B 303     -14.566  18.662  28.316  1.00  0.00           H  
ATOM   4831  C   SER B 303     -12.403  20.797  28.114  1.00  0.00           C  
ATOM   4832  O   SER B 303     -12.144  21.898  27.616  1.00  0.00           O  
ATOM   4833  N   TYR B 304     -11.935  19.653  27.601  1.00  0.00           N  
ATOM   4834  H   TYR B 304     -12.250  18.787  28.019  1.00  0.00           H  
ATOM   4835  CA  TYR B 304     -11.008  19.536  26.471  1.00  0.00           C  
ATOM   4836  HA  TYR B 304     -11.055  20.446  25.877  1.00  0.00           H  
ATOM   4837  CB  TYR B 304      -9.561  19.378  26.981  1.00  0.00           C  
ATOM   4838  HB2 TYR B 304      -9.551  18.594  27.737  1.00  0.00           H  
ATOM   4839  HB3 TYR B 304      -8.932  19.036  26.159  1.00  0.00           H  
ATOM   4840  CG  TYR B 304      -8.909  20.620  27.572  1.00  0.00           C  
ATOM   4841  CD1 TYR B 304      -8.086  21.441  26.772  1.00  0.00           C  
ATOM   4842  HD1 TYR B 304      -7.935  21.200  25.731  1.00  0.00           H  
ATOM   4843  CE1 TYR B 304      -7.444  22.568  27.326  1.00  0.00           C  
ATOM   4844  HE1 TYR B 304      -6.815  23.196  26.711  1.00  0.00           H  
ATOM   4845  CZ  TYR B 304      -7.613  22.867  28.694  1.00  0.00           C  
ATOM   4846  OH  TYR B 304      -6.959  23.911  29.268  1.00  0.00           O  
ATOM   4847  HH  TYR B 304      -6.513  24.509  28.622  1.00  0.00           H  
ATOM   4848  CE2 TYR B 304      -8.430  22.042  29.494  1.00  0.00           C  
ATOM   4849  HE2 TYR B 304      -8.566  22.267  30.542  1.00  0.00           H  
ATOM   4850  CD2 TYR B 304      -9.076  20.924  28.935  1.00  0.00           C  
ATOM   4851  HD2 TYR B 304      -9.701  20.299  29.561  1.00  0.00           H  
ATOM   4852  C   TYR B 304     -11.391  18.382  25.523  1.00  0.00           C  
ATOM   4853  O   TYR B 304     -12.155  17.471  25.861  1.00  0.00           O  
ATOM   4854  N   ARG B 305     -10.836  18.449  24.308  1.00  0.00           N  
ATOM   4855  H   ARG B 305     -10.251  19.261  24.122  1.00  0.00           H  
ATOM   4856  CA  ARG B 305     -10.959  17.482  23.209  1.00  0.00           C  
ATOM   4857  HA  ARG B 305     -11.431  16.573  23.574  1.00  0.00           H  
ATOM   4858  CB  ARG B 305     -11.789  18.083  22.068  1.00  0.00           C  
ATOM   4859  HB2 ARG B 305     -11.333  19.025  21.755  1.00  0.00           H  
ATOM   4860  HB3 ARG B 305     -11.768  17.396  21.219  1.00  0.00           H  
ATOM   4861  CG  ARG B 305     -13.248  18.326  22.445  1.00  0.00           C  
ATOM   4862  HG2 ARG B 305     -13.697  17.394  22.787  1.00  0.00           H  
ATOM   4863  HG3 ARG B 305     -13.312  19.075  23.235  1.00  0.00           H  
ATOM   4864  CD  ARG B 305     -13.985  18.829  21.204  1.00  0.00           C  
ATOM   4865  HD2 ARG B 305     -13.521  19.766  20.892  1.00  0.00           H  
ATOM   4866  HD3 ARG B 305     -13.879  18.105  20.395  1.00  0.00           H  
ATOM   4867  NE  ARG B 305     -15.395  19.097  21.504  1.00  0.00           N  
ATOM   4868  HE  ARG B 305     -15.578  19.934  22.063  1.00  0.00           H  
ATOM   4869  CZ  ARG B 305     -16.485  18.505  21.064  1.00  0.00           C  
ATOM   4870  NH1 ARG B 305     -16.457  17.507  20.220  1.00  0.00           N  
ATOM   4871 HH11 ARG B 305     -15.565  17.179  19.888  1.00  0.00           H  
ATOM   4872 HH12 ARG B 305     -17.310  17.122  19.866  1.00  0.00           H  
ATOM   4873  NH2 ARG B 305     -17.642  18.928  21.477  1.00  0.00           N  
ATOM   4874 HH21 ARG B 305     -17.645  19.681  22.182  1.00  0.00           H  
ATOM   4875 HH22 ARG B 305     -18.502  18.566  21.131  1.00  0.00           H  
ATOM   4876  C   ARG B 305      -9.594  17.101  22.647  1.00  0.00           C  
ATOM   4877  O   ARG B 305      -8.644  17.878  22.740  1.00  0.00           O  
ATOM   4878  N   ALA B 306      -9.535  15.944  21.986  1.00  0.00           N  
ATOM   4879  H   ALA B 306     -10.381  15.387  21.933  1.00  0.00           H  
ATOM   4880  CA  ALA B 306      -8.372  15.491  21.223  1.00  0.00           C  
ATOM   4881  HA  ALA B 306      -7.771  16.363  20.971  1.00  0.00           H  
ATOM   4882  CB  ALA B 306      -7.515  14.559  22.085  1.00  0.00           C  
ATOM   4883  HB1 ALA B 306      -8.045  13.630  22.279  1.00  0.00           H  
ATOM   4884  HB2 ALA B 306      -6.583  14.333  21.567  1.00  0.00           H  
ATOM   4885  HB3 ALA B 306      -7.284  15.033  23.037  1.00  0.00           H  
ATOM   4886  C   ALA B 306      -8.760  14.802  19.906  1.00  0.00           C  
ATOM   4887  O   ALA B 306      -9.822  14.190  19.801  1.00  0.00           O  
ATOM   4888  N   ARG B 307      -7.854  14.855  18.925  1.00  0.00           N  
ATOM   4889  H   ARG B 307      -7.033  15.432  19.105  1.00  0.00           H  
ATOM   4890  CA  ARG B 307      -7.868  14.108  17.652  1.00  0.00           C  
ATOM   4891  HA  ARG B 307      -8.400  13.172  17.799  1.00  0.00           H  
ATOM   4892  CB  ARG B 307      -8.647  14.882  16.574  1.00  0.00           C  
ATOM   4893  HB2 ARG B 307      -8.692  14.277  15.667  1.00  0.00           H  
ATOM   4894  HB3 ARG B 307      -9.668  15.026  16.931  1.00  0.00           H  
ATOM   4895  CG  ARG B 307      -8.036  16.248  16.234  1.00  0.00           C  
ATOM   4896  HG2 ARG B 307      -7.874  16.821  17.146  1.00  0.00           H  
ATOM   4897  HG3 ARG B 307      -7.071  16.107  15.753  1.00  0.00           H  
ATOM   4898  CD  ARG B 307      -8.956  17.049  15.308  1.00  0.00           C  
ATOM   4899  HD2 ARG B 307      -9.056  16.522  14.359  1.00  0.00           H  
ATOM   4900  HD3 ARG B 307      -9.943  17.132  15.770  1.00  0.00           H  
ATOM   4901  NE  ARG B 307      -8.404  18.394  15.082  1.00  0.00           N  
ATOM   4902  HE  ARG B 307      -7.661  18.692  15.704  1.00  0.00           H  
ATOM   4903  CZ  ARG B 307      -8.784  19.305  14.211  1.00  0.00           C  
ATOM   4904  NH1 ARG B 307      -9.756  19.110  13.365  1.00  0.00           N  
ATOM   4905 HH11 ARG B 307     -10.238  18.230  13.388  1.00  0.00           H  
ATOM   4906 HH12 ARG B 307     -10.044  19.834  12.734  1.00  0.00           H  
ATOM   4907  NH2 ARG B 307      -8.175  20.455  14.218  1.00  0.00           N  
ATOM   4908 HH21 ARG B 307      -7.447  20.586  14.914  1.00  0.00           H  
ATOM   4909 HH22 ARG B 307      -8.464  21.198  13.610  1.00  0.00           H  
ATOM   4910  C   ARG B 307      -6.441  13.735  17.229  1.00  0.00           C  
ATOM   4911  O   ARG B 307      -5.487  14.362  17.686  1.00  0.00           O  
ATOM   4912  N   VAL B 308      -6.282  12.732  16.369  1.00  0.00           N  
ATOM   4913  H   VAL B 308      -7.111  12.253  16.030  1.00  0.00           H  
ATOM   4914  CA  VAL B 308      -4.963  12.187  15.991  1.00  0.00           C  
ATOM   4915  HA  VAL B 308      -4.211  12.954  16.173  1.00  0.00           H  
ATOM   4916  CB  VAL B 308      -4.605  10.991  16.902  1.00  0.00           C  
ATOM   4917  HB  VAL B 308      -4.664  11.330  17.937  1.00  0.00           H  
ATOM   4918  CG1 VAL B 308      -5.572   9.819  16.737  1.00  0.00           C  
ATOM   4919 HG11 VAL B 308      -5.559   9.482  15.706  1.00  0.00           H  
ATOM   4920 HG12 VAL B 308      -5.275   9.001  17.389  1.00  0.00           H  
ATOM   4921 HG13 VAL B 308      -6.584  10.120  16.998  1.00  0.00           H  
ATOM   4922  CG2 VAL B 308      -3.183  10.474  16.666  1.00  0.00           C  
ATOM   4923 HG21 VAL B 308      -2.468  11.292  16.713  1.00  0.00           H  
ATOM   4924 HG22 VAL B 308      -2.926   9.770  17.454  1.00  0.00           H  
ATOM   4925 HG23 VAL B 308      -3.102   9.964  15.706  1.00  0.00           H  
ATOM   4926  C   VAL B 308      -4.887  11.866  14.496  1.00  0.00           C  
ATOM   4927  O   VAL B 308      -5.909  11.623  13.860  1.00  0.00           O  
ATOM   4928  N   ARG B 309      -3.688  11.915  13.913  1.00  0.00           N  
ATOM   4929  H   ARG B 309      -2.894  12.159  14.499  1.00  0.00           H  
ATOM   4930  CA  ARG B 309      -3.402  11.609  12.500  1.00  0.00           C  
ATOM   4931  HA  ARG B 309      -4.150  10.908  12.128  1.00  0.00           H  
ATOM   4932  CB  ARG B 309      -3.516  12.891  11.656  1.00  0.00           C  
ATOM   4933  HB2 ARG B 309      -3.423  12.628  10.603  1.00  0.00           H  
ATOM   4934  HB3 ARG B 309      -4.505  13.326  11.801  1.00  0.00           H  
ATOM   4935  CG  ARG B 309      -2.450  13.945  11.973  1.00  0.00           C  
ATOM   4936  HG2 ARG B 309      -2.530  14.271  13.009  1.00  0.00           H  
ATOM   4937  HG3 ARG B 309      -1.461  13.520  11.823  1.00  0.00           H
[truncated: 28,594 more chars]
