# Supplementary material for: Insights into receptor structure and dynamics at the surface of living cells
Source: Nat Commun. 2023 Mar 22;14:1596. doi: 10.1038/s41467-023-37284-4 (PMC10033668; doi:10.1038/s41467-023-37284-4)
Supplement: Supplementary file 15 — Source Data [file 41467_2023_37284_MOESM15_ESM.zip › Source data/Main/Figure 5/b/Average structures of MD sub-trajectories/IL-4Ra/MD_sub-average_3bpn_6.pdb]

ATOM      1  N   CYS A   1      17.976   0.885   7.232  1.00  0.00           N  
ATOM      2  H1  CYS A   1      17.285   1.424   7.728  1.00  0.00           H  
ATOM      3  H2  CYS A   1      18.461   1.481   6.582  1.00  0.00           H  
ATOM      4  H3  CYS A   1      18.651   0.534   7.909  1.00  0.00           H  
ATOM      5  CA  CYS A   1      17.339  -0.238   6.518  1.00  0.00           C  
ATOM      6  HA  CYS A   1      18.122  -0.774   5.991  1.00  0.00           H  
ATOM      7  CB  CYS A   1      16.659  -1.231   7.472  1.00  0.00           C  
ATOM      8  HB2 CYS A   1      17.082  -1.153   8.473  1.00  0.00           H  
ATOM      9  HB3 CYS A   1      15.583  -1.047   7.533  1.00  0.00           H  
ATOM     10  SG  CYS A   1      16.979  -2.879   6.783  1.00  0.00           S  
ATOM     11  HG  CYS A   1      17.152  -3.540   7.942  1.00  0.00           H  
ATOM     12  C   CYS A   1      16.382   0.248   5.438  1.00  0.00           C  
ATOM     13  O   CYS A   1      16.036   1.422   5.416  1.00  0.00           O  
ATOM     14  N   ASP A   2      15.977  -0.667   4.557  1.00  0.00           N  
ATOM     15  H   ASP A   2      16.289  -1.617   4.702  1.00  0.00           H  
ATOM     16  CA  ASP A   2      14.952  -0.513   3.513  1.00  0.00           C  
ATOM     17  HA  ASP A   2      14.785   0.546   3.303  1.00  0.00           H  
ATOM     18  CB  ASP A   2      15.484  -1.186   2.230  1.00  0.00           C  
ATOM     19  HB2 ASP A   2      16.359  -0.633   1.891  1.00  0.00           H  
ATOM     20  HB3 ASP A   2      15.806  -2.198   2.483  1.00  0.00           H  
ATOM     21  CG  ASP A   2      14.492  -1.284   1.061  1.00  0.00           C  
ATOM     22  OD1 ASP A   2      13.426  -0.630   1.092  1.00  0.00           O  
ATOM     23  OD2 ASP A   2      14.776  -2.080   0.143  1.00  0.00           O  
ATOM     24  C   ASP A   2      13.620  -1.130   3.989  1.00  0.00           C  
ATOM     25  O   ASP A   2      13.611  -2.200   4.608  1.00  0.00           O  
ATOM     26  N   ILE A   3      12.494  -0.477   3.694  1.00  0.00           N  
ATOM     27  H   ILE A   3      12.566   0.298   3.048  1.00  0.00           H  
ATOM     28  CA  ILE A   3      11.146  -0.954   4.029  1.00  0.00           C  
ATOM     29  HA  ILE A   3      11.189  -1.326   5.052  1.00  0.00           H  
ATOM     30  CB  ILE A   3      10.172   0.249   4.003  1.00  0.00           C  
ATOM     31  HB  ILE A   3      10.612   1.039   4.616  1.00  0.00           H  
ATOM     32  CG2 ILE A   3       9.986   0.829   2.589  1.00  0.00           C  
ATOM     33 HG21 ILE A   3       9.384   1.738   2.643  1.00  0.00           H  
ATOM     34 HG22 ILE A   3      10.946   1.087   2.142  1.00  0.00           H  
ATOM     35 HG23 ILE A   3       9.472   0.115   1.943  1.00  0.00           H  
ATOM     36  CG1 ILE A   3       8.780  -0.054   4.593  1.00  0.00           C  
ATOM     37 HG12 ILE A   3       8.173   0.847   4.510  1.00  0.00           H  
ATOM     38 HG13 ILE A   3       8.294  -0.844   4.020  1.00  0.00           H  
ATOM     39  CD1 ILE A   3       8.808  -0.450   6.074  1.00  0.00           C  
ATOM     40 HD11 ILE A   3       7.785  -0.511   6.444  1.00  0.00           H  
ATOM     41 HD12 ILE A   3       9.284  -1.420   6.199  1.00  0.00           H  
ATOM     42 HD13 ILE A   3       9.353   0.296   6.653  1.00  0.00           H  
ATOM     43  C   ILE A   3      10.697  -2.145   3.156  1.00  0.00           C  
ATOM     44  O   ILE A   3       9.987  -3.024   3.651  1.00  0.00           O  
ATOM     45  N   THR A   4      11.202  -2.261   1.922  1.00  0.00           N  
ATOM     46  H   THR A   4      11.823  -1.524   1.590  1.00  0.00           H  
ATOM     47  CA  THR A   4      10.895  -3.364   0.987  1.00  0.00           C  
ATOM     48  HA  THR A   4       9.840  -3.316   0.717  1.00  0.00           H  
ATOM     49  CB  THR A   4      11.740  -3.230  -0.296  1.00  0.00           C  
ATOM     50  HB  THR A   4      12.772  -3.491  -0.071  1.00  0.00           H  
ATOM     51  CG2 THR A   4      11.252  -4.153  -1.409  1.00  0.00           C  
ATOM     52 HG21 THR A   4      11.395  -5.193  -1.123  1.00  0.00           H  
ATOM     53 HG22 THR A   4      10.197  -3.970  -1.589  1.00  0.00           H  
ATOM     54 HG23 THR A   4      11.812  -3.956  -2.323  1.00  0.00           H  
ATOM     55  OG1 THR A   4      11.717  -1.914  -0.795  1.00  0.00           O  
ATOM     56  HG1 THR A   4      12.380  -1.402  -0.296  1.00  0.00           H  
ATOM     57  C   THR A   4      11.175  -4.736   1.619  1.00  0.00           C  
ATOM     58  O   THR A   4      10.400  -5.684   1.477  1.00  0.00           O  
ATOM     59  N   LEU A   5      12.256  -4.835   2.403  1.00  0.00           N  
ATOM     60  H   LEU A   5      12.817  -4.002   2.533  1.00  0.00           H  
ATOM     61  CA  LEU A   5      12.634  -6.060   3.115  1.00  0.00           C  
ATOM     62  HA  LEU A   5      12.726  -6.876   2.396  1.00  0.00           H  
ATOM     63  CB  LEU A   5      14.001  -5.852   3.802  1.00  0.00           C  
ATOM     64  HB2 LEU A   5      13.908  -5.017   4.499  1.00  0.00           H  
ATOM     65  HB3 LEU A   5      14.245  -6.742   4.384  1.00  0.00           H  
ATOM     66  CG  LEU A   5      15.175  -5.555   2.842  1.00  0.00           C  
ATOM     67  HG  LEU A   5      14.916  -4.725   2.185  1.00  0.00           H  
ATOM     68  CD1 LEU A   5      16.410  -5.150   3.648  1.00  0.00           C  
ATOM     69 HD11 LEU A   5      16.745  -5.982   4.264  1.00  0.00           H  
ATOM     70 HD12 LEU A   5      17.211  -4.855   2.970  1.00  0.00           H  
ATOM     71 HD13 LEU A   5      16.165  -4.298   4.282  1.00  0.00           H  
ATOM     72  CD2 LEU A   5      15.552  -6.771   1.991  1.00  0.00           C  
ATOM     73 HD21 LEU A   5      16.427  -6.538   1.387  1.00  0.00           H  
ATOM     74 HD22 LEU A   5      15.771  -7.626   2.631  1.00  0.00           H  
ATOM     75 HD23 LEU A   5      14.731  -7.023   1.321  1.00  0.00           H  
ATOM     76  C   LEU A   5      11.544  -6.474   4.123  1.00  0.00           C  
ATOM     77  O   LEU A   5      11.151  -7.640   4.163  1.00  0.00           O  
ATOM     78  N   GLN A   6      11.029  -5.521   4.909  1.00  0.00           N  
ATOM     79  H   GLN A   6      11.294  -4.563   4.720  1.00  0.00           H  
ATOM     80  CA  GLN A   6       9.952  -5.755   5.879  1.00  0.00           C  
ATOM     81  HA  GLN A   6      10.193  -6.643   6.462  1.00  0.00           H  
ATOM     82  CB  GLN A   6       9.854  -4.565   6.851  1.00  0.00           C  
ATOM     83  HB2 GLN A   6       9.733  -3.656   6.264  1.00  0.00           H  
ATOM     84  HB3 GLN A   6       8.963  -4.676   7.470  1.00  0.00           H  
ATOM     85  CG  GLN A   6      11.075  -4.387   7.777  1.00  0.00           C  
ATOM     86  HG2 GLN A   6      11.999  -4.502   7.212  1.00  0.00           H  
ATOM     87  HG3 GLN A   6      11.053  -3.365   8.161  1.00  0.00           H  
ATOM     88  CD  GLN A   6      11.102  -5.335   8.978  1.00  0.00           C  
ATOM     89  OE1 GLN A   6      10.457  -6.368   9.032  1.00  0.00           O  
ATOM     90  NE2 GLN A   6      11.825  -5.006  10.022  1.00  0.00           N  
ATOM     91 HE21 GLN A   6      11.849  -5.660  10.784  1.00  0.00           H  
ATOM     92 HE22 GLN A   6      12.427  -4.196   9.995  1.00  0.00           H  
ATOM     93  C   GLN A   6       8.599  -6.026   5.194  1.00  0.00           C  
ATOM     94  O   GLN A   6       7.845  -6.877   5.668  1.00  0.00           O  
ATOM     95  N   GLU A   7       8.305  -5.383   4.056  1.00  0.00           N  
ATOM     96  H   GLU A   7       8.939  -4.653   3.736  1.00  0.00           H  
ATOM     97  CA  GLU A   7       7.151  -5.740   3.207  1.00  0.00           C  
ATOM     98  HA  GLU A   7       6.228  -5.608   3.769  1.00  0.00           H  
ATOM     99  CB  GLU A   7       7.075  -4.884   1.935  1.00  0.00           C  
ATOM    100  HB2 GLU A   7       8.027  -4.907   1.412  1.00  0.00           H  
ATOM    101  HB3 GLU A   7       6.322  -5.329   1.282  1.00  0.00           H  
ATOM    102  CG  GLU A   7       6.669  -3.433   2.165  1.00  0.00           C  
ATOM    103  HG2 GLU A   7       5.767  -3.425   2.779  1.00  0.00           H  
ATOM    104  HG3 GLU A   7       7.459  -2.908   2.706  1.00  0.00           H  
ATOM    105  CD  GLU A   7       6.381  -2.719   0.836  1.00  0.00           C  
ATOM    106  OE1 GLU A   7       5.613  -1.730   0.853  1.00  0.00           O  
ATOM    107  OE2 GLU A   7       6.933  -3.110  -0.218  1.00  0.00           O  
ATOM    108  C   GLU A   7       7.220  -7.202   2.759  1.00  0.00           C  
ATOM    109  O   GLU A   7       6.230  -7.933   2.855  1.00  0.00           O  
ATOM    110  N   ILE A   8       8.398  -7.653   2.312  1.00  0.00           N  
ATOM    111  H   ILE A   8       9.162  -6.982   2.220  1.00  0.00           H  
ATOM    112  CA  ILE A   8       8.643  -9.044   1.916  1.00  0.00           C  
ATOM    113  HA  ILE A   8       7.884  -9.333   1.188  1.00  0.00           H  
ATOM    114  CB  ILE A   8      10.022  -9.163   1.224  1.00  0.00           C  
ATOM    115  HB  ILE A   8      10.756  -8.602   1.803  1.00  0.00           H  
ATOM    116  CG2 ILE A   8      10.494 -10.625   1.157  1.00  0.00           C  
ATOM    117 HG21 ILE A   8      10.683 -10.998   2.162  1.00  0.00           H  
ATOM    118 HG22 ILE A   8       9.740 -11.243   0.672  1.00  0.00           H  
ATOM    119 HG23 ILE A   8      11.428 -10.697   0.603  1.00  0.00           H  
ATOM    120  CG1 ILE A   8       9.944  -8.555  -0.195  1.00  0.00           C  
ATOM    121 HG12 ILE A   8       9.393  -9.229  -0.852  1.00  0.00           H  
ATOM    122 HG13 ILE A   8       9.399  -7.613  -0.154  1.00  0.00           H  
ATOM    123  CD1 ILE A   8      11.312  -8.251  -0.817  1.00  0.00           C  
ATOM    124 HD11 ILE A   8      11.874  -7.579  -0.168  1.00  0.00           H  
ATOM    125 HD12 ILE A   8      11.878  -9.168  -0.963  1.00  0.00           H  
ATOM    126 HD13 ILE A   8      11.167  -7.771  -1.785  1.00  0.00           H  
ATOM    127  C   ILE A   8       8.470  -9.989   3.115  1.00  0.00           C  
ATOM    128  O   ILE A   8       7.727 -10.964   3.007  1.00  0.00           O  
ATOM    129  N   ILE A   9       9.065  -9.694   4.280  1.00  0.00           N  
ATOM    130  H   ILE A   9       9.689  -8.890   4.304  1.00  0.00           H  
ATOM    131  CA  ILE A   9       8.923 -10.503   5.509  1.00  0.00           C  
ATOM    132  HA  ILE A   9       9.261 -11.516   5.296  1.00  0.00           H  
ATOM    133  CB  ILE A   9       9.820  -9.925   6.633  1.00  0.00           C  
ATOM    134  HB  ILE A   9       9.601  -8.860   6.720  1.00  0.00           H  
ATOM    135  CG2 ILE A   9       9.533 -10.583   7.998  1.00  0.00           C  
ATOM    136 HG21 ILE A   9       8.521 -10.347   8.328  1.00  0.00           H  
ATOM    137 HG22 ILE A   9       9.648 -11.664   7.927  1.00  0.00           H  
ATOM    138 HG23 ILE A   9      10.216 -10.194   8.753  1.00  0.00           H  
ATOM    139  CG1 ILE A   9      11.322 -10.103   6.306  1.00  0.00           C  
ATOM    140 HG12 ILE A   9      11.642 -11.108   6.586  1.00  0.00           H  
ATOM    141 HG13 ILE A   9      11.484  -9.998   5.235  1.00  0.00           H  
ATOM    142  CD1 ILE A   9      12.217  -9.070   7.007  1.00  0.00           C  
ATOM    143 HD11 ILE A   9      13.262  -9.284   6.782  1.00  0.00           H  
ATOM    144 HD12 ILE A   9      11.983  -8.068   6.654  1.00  0.00           H  
ATOM    145 HD13 ILE A   9      12.071  -9.097   8.085  1.00  0.00           H  
ATOM    146  C   ILE A   9       7.453 -10.610   5.954  1.00  0.00           C  
ATOM    147  O   ILE A   9       6.992 -11.694   6.320  1.00  0.00           O  
ATOM    148  N   LYS A  10       6.687  -9.512   5.880  1.00  0.00           N  
ATOM    149  H   LYS A  10       7.139  -8.635   5.618  1.00  0.00           H  
ATOM    150  CA  LYS A  10       5.245  -9.507   6.174  1.00  0.00           C  
ATOM    151  HA  LYS A  10       5.097 -10.055   7.105  1.00  0.00           H  
ATOM    152  CB  LYS A  10       4.761  -8.061   6.395  1.00  0.00           C  
ATOM    153  HB2 LYS A  10       5.408  -7.591   7.138  1.00  0.00           H  
ATOM    154  HB3 LYS A  10       4.834  -7.494   5.464  1.00  0.00           H  
ATOM    155  CG  LYS A  10       3.310  -8.034   6.907  1.00  0.00           C  
ATOM    156  HG2 LYS A  10       2.635  -8.266   6.081  1.00  0.00           H  
ATOM    157  HG3 LYS A  10       3.190  -8.800   7.675  1.00  0.00           H  
ATOM    158  CD  LYS A  10       2.916  -6.683   7.517  1.00  0.00           C  
ATOM    159  HD2 LYS A  10       3.561  -6.467   8.371  1.00  0.00           H  
ATOM    160  HD3 LYS A  10       3.029  -5.892   6.779  1.00  0.00           H  
ATOM    161  CE  LYS A  10       1.460  -6.761   7.983  1.00  0.00           C  
ATOM    162  HE2 LYS A  10       0.822  -7.002   7.127  1.00  0.00           H  
ATOM    163  HE3 LYS A  10       1.357  -7.568   8.712  1.00  0.00           H  
ATOM    164  NZ  LYS A  10       1.006  -5.497   8.595  1.00  0.00           N  
ATOM    165  HZ1 LYS A  10       1.584  -5.190   9.372  1.00  0.00           H  
ATOM    166  HZ2 LYS A  10       0.940  -4.748   7.914  1.00  0.00           H  
ATOM    167  HZ3 LYS A  10       0.056  -5.604   8.944  1.00  0.00           H  
ATOM    168  C   LYS A  10       4.425 -10.249   5.113  1.00  0.00           C  
ATOM    169  O   LYS A  10       3.493 -10.958   5.482  1.00  0.00           O  
ATOM    170  N   THR A  11       4.778 -10.152   3.832  1.00  0.00           N  
ATOM    171  H   THR A  11       5.551  -9.538   3.594  1.00  0.00           H  
ATOM    172  CA  THR A  11       4.144 -10.944   2.761  1.00  0.00           C  
ATOM    173  HA  THR A  11       3.067 -10.773   2.783  1.00  0.00           H  
ATOM    174  CB  THR A  11       4.654 -10.515   1.377  1.00  0.00           C  
ATOM    175  HB  THR A  11       5.722 -10.713   1.301  1.00  0.00           H  
ATOM    176  CG2 THR A  11       3.937 -11.196   0.213  1.00  0.00           C  
ATOM    177 HG21 THR A  11       4.052 -12.278   0.266  1.00  0.00           H  
ATOM    178 HG22 THR A  11       2.878 -10.941   0.226  1.00  0.00           H  
ATOM    179 HG23 THR A  11       4.365 -10.844  -0.725  1.00  0.00           H  
ATOM    180  OG1 THR A  11       4.428  -9.139   1.215  1.00  0.00           O  
ATOM    181  HG1 THR A  11       5.104  -8.658   1.732  1.00  0.00           H  
ATOM    182  C   THR A  11       4.377 -12.439   2.980  1.00  0.00           C  
ATOM    183  O   THR A  11       3.441 -13.221   2.873  1.00  0.00           O  
ATOM    184  N   LEU A  12       5.589 -12.838   3.384  1.00  0.00           N  
ATOM    185  H   LEU A  12       6.326 -12.140   3.437  1.00  0.00           H  
ATOM    186  CA  LEU A  12       5.929 -14.222   3.734  1.00  0.00           C  
ATOM    187  HA  LEU A  12       5.608 -14.875   2.923  1.00  0.00           H  
ATOM    188  CB  LEU A  12       7.460 -14.348   3.873  1.00  0.00           C  
ATOM    189  HB2 LEU A  12       7.798 -13.620   4.610  1.00  0.00           H  
ATOM    190  HB3 LEU A  12       7.702 -15.344   4.248  1.00  0.00           H  
ATOM    191  CG  LEU A  12       8.229 -14.119   2.553  1.00  0.00           C  
ATOM    192  HG  LEU A  12       7.773 -13.306   1.989  1.00  0.00           H  
ATOM    193  CD1 LEU A  12       9.692 -13.755   2.803  1.00  0.00           C  
ATOM    194 HD11 LEU A  12      10.209 -14.603   3.242  1.00  0.00           H  
ATOM    195 HD12 LEU A  12      10.169 -13.507   1.857  1.00  0.00           H  
ATOM    196 HD13 LEU A  12       9.755 -12.894   3.464  1.00  0.00           H  
ATOM    197  CD2 LEU A  12       8.227 -15.366   1.675  1.00  0.00           C  
ATOM    198 HD21 LEU A  12       8.739 -16.190   2.177  1.00  0.00           H  
ATOM    199 HD22 LEU A  12       7.202 -15.660   1.464  1.00  0.00           H  
ATOM    200 HD23 LEU A  12       8.726 -15.144   0.734  1.00  0.00           H  
ATOM    201  C   LEU A  12       5.175 -14.708   4.988  1.00  0.00           C  
ATOM    202  O   LEU A  12       4.609 -15.796   4.963  1.00  0.00           O  
ATOM    203  N   ASN A  13       5.076 -13.900   6.055  1.00  0.00           N  
ATOM    204  H   ASN A  13       5.604 -13.035   6.063  1.00  0.00           H  
ATOM    205  CA  ASN A  13       4.196 -14.213   7.195  1.00  0.00           C  
ATOM    206  HA  ASN A  13       4.509 -15.158   7.642  1.00  0.00           H  
ATOM    207  CB  ASN A  13       4.282 -13.098   8.257  1.00  0.00           C  
ATOM    208  HB2 ASN A  13       4.114 -12.134   7.781  1.00  0.00           H  
ATOM    209  HB3 ASN A  13       3.491 -13.252   8.992  1.00  0.00           H  
ATOM    210  CG  ASN A  13       5.596 -13.065   9.014  1.00  0.00           C  
ATOM    211  OD1 ASN A  13       6.339 -14.030   9.076  1.00  0.00           O  
ATOM    212  ND2 ASN A  13       5.910 -11.960   9.655  1.00  0.00           N  
ATOM    213 HD21 ASN A  13       6.790 -11.949  10.136  1.00  0.00           H  
ATOM    214 HD22 ASN A  13       5.291 -11.173   9.622  1.00  0.00           H  
ATOM    215  C   ASN A  13       2.736 -14.405   6.756  1.00  0.00           C  
ATOM    216  O   ASN A  13       2.053 -15.316   7.219  1.00  0.00           O  
ATOM    217  N   SER A  14       2.265 -13.574   5.827  1.00  0.00           N  
ATOM    218  H   SER A  14       2.877 -12.850   5.476  1.00  0.00           H  
ATOM    219  CA  SER A  14       0.893 -13.619   5.311  1.00  0.00           C  
ATOM    220  HA  SER A  14       0.213 -13.759   6.153  1.00  0.00           H  
ATOM    221  CB  SER A  14       0.539 -12.290   4.645  1.00  0.00           C  
ATOM    222  HB2 SER A  14       1.130 -12.179   3.737  1.00  0.00           H  
ATOM    223  HB3 SER A  14      -0.522 -12.289   4.389  1.00  0.00           H  
ATOM    224  OG  SER A  14       0.819 -11.205   5.511  1.00  0.00           O  
ATOM    225  HG  SER A  14       1.785 -11.117   5.566  1.00  0.00           H  
ATOM    226  C   SER A  14       0.651 -14.771   4.327  1.00  0.00           C  
ATOM    227  O   SER A  14      -0.504 -15.048   4.008  1.00  0.00           O  
ATOM    228  N   LEU A  15       1.711 -15.460   3.876  1.00  0.00           N  
ATOM    229  H   LEU A  15       2.629 -15.128   4.141  1.00  0.00           H  
ATOM    230  CA  LEU A  15       1.635 -16.760   3.198  1.00  0.00           C  
ATOM    231  HA  LEU A  15       0.719 -16.790   2.610  1.00  0.00           H  
ATOM    232  CB  LEU A  15       2.827 -16.944   2.234  1.00  0.00           C  
ATOM    233  HB2 LEU A  15       3.752 -16.751   2.774  1.00  0.00           H  
ATOM    234  HB3 LEU A  15       2.857 -17.983   1.902  1.00  0.00           H  
ATOM    235  CG  LEU A  15       2.764 -16.028   0.996  1.00  0.00           C  
ATOM    236  HG  LEU A  15       2.498 -15.017   1.295  1.00  0.00           H  
ATOM    237  CD1 LEU A  15       4.111 -15.967   0.273  1.00  0.00           C  
ATOM    238 HD11 LEU A  15       4.032 -15.296  -0.584  1.00  0.00           H  
ATOM    239 HD12 LEU A  15       4.411 -16.960  -0.063  1.00  0.00           H  
ATOM    240 HD13 LEU A  15       4.866 -15.573   0.949  1.00  0.00           H  
ATOM    241  CD2 LEU A  15       1.728 -16.522  -0.012  1.00  0.00           C  
ATOM    242 HD21 LEU A  15       0.735 -16.472   0.427  1.00  0.00           H  
ATOM    243 HD22 LEU A  15       1.745 -15.889  -0.895  1.00  0.00           H  
ATOM    244 HD23 LEU A  15       1.946 -17.546  -0.310  1.00  0.00           H  
ATOM    245  C   LEU A  15       1.533 -17.907   4.216  1.00  0.00           C  
ATOM    246  O   LEU A  15       0.593 -18.696   4.122  1.00  0.00           O  
ATOM    247  N   THR A  16       2.397 -17.936   5.241  1.00  0.00           N  
ATOM    248  H   THR A  16       3.185 -17.299   5.217  1.00  0.00           H  
ATOM    249  CA  THR A  16       2.328 -18.886   6.376  1.00  0.00           C  
ATOM    250  HA  THR A  16       2.488 -19.899   5.998  1.00  0.00           H  
ATOM    251  CB  THR A  16       3.444 -18.567   7.394  1.00  0.00           C  
ATOM    252  HB  THR A  16       3.407 -17.504   7.629  1.00  0.00           H  
ATOM    253  CG2 THR A  16       3.362 -19.339   8.713  1.00  0.00           C  
ATOM    254 HG21 THR A  16       2.520 -18.985   9.307  1.00  0.00           H  
ATOM    255 HG22 THR A  16       3.242 -20.403   8.506  1.00  0.00           H  
ATOM    256 HG23 THR A  16       4.278 -19.193   9.283  1.00  0.00           H  
ATOM    257  OG1 THR A  16       4.712 -18.847   6.853  1.00  0.00           O  
ATOM    258  HG1 THR A  16       4.689 -19.819   6.633  1.00  0.00           H  
ATOM    259  C   THR A  16       0.962 -18.866   7.083  1.00  0.00           C  
ATOM    260  O   THR A  16       0.518 -19.875   7.640  1.00  0.00           O  
ATOM    261  N   GLU A  17       0.247 -17.738   7.083  1.00  0.00           N  
ATOM    262  H   GLU A  17       0.700 -16.883   6.774  1.00  0.00           H  
ATOM    263  CA  GLU A  17      -1.120 -17.669   7.613  1.00  0.00           C  
ATOM    264  HA  GLU A  17      -1.126 -18.209   8.553  1.00  0.00           H  
ATOM    265  CB  GLU A  17      -1.483 -16.212   7.949  1.00  0.00           C  
ATOM    266  HB2 GLU A  17      -0.762 -15.858   8.687  1.00  0.00           H  
ATOM    267  HB3 GLU A  17      -1.363 -15.597   7.056  1.00  0.00           H  
ATOM    268  CG  GLU A  17      -2.896 -15.968   8.521  1.00  0.00           C  
ATOM    269  HG2 GLU A  17      -2.907 -14.997   9.015  1.00  0.00           H  
ATOM    270  HG3 GLU A  17      -3.583 -15.895   7.676  1.00  0.00           H  
ATOM    271  CD  GLU A  17      -3.421 -17.041   9.501  1.00  0.00           C  
ATOM    272  OE1 GLU A  17      -4.649 -17.313   9.429  1.00  0.00           O  
ATOM    273  OE2 GLU A  17      -2.609 -17.639  10.254  1.00  0.00           O  
ATOM    274  C   GLU A  17      -2.180 -18.364   6.735  1.00  0.00           C  
ATOM    275  O   GLU A  17      -3.176 -18.845   7.270  1.00  0.00           O  
ATOM    276  N   GLN A  18      -2.000 -18.526   5.419  1.00  0.00           N  
ATOM    277  H   GLN A  18      -1.120 -18.250   4.991  1.00  0.00           H  
ATOM    278  CA  GLN A  18      -3.058 -19.136   4.593  1.00  0.00           C  
ATOM    279  HA  GLN A  18      -3.996 -18.707   4.929  1.00  0.00           H  
ATOM    280  CB  GLN A  18      -2.910 -18.792   3.102  1.00  0.00           C  
ATOM    281  HB2 GLN A  18      -2.024 -19.287   2.701  1.00  0.00           H  
ATOM    282  HB3 GLN A  18      -3.784 -19.182   2.579  1.00  0.00           H  
ATOM    283  CG  GLN A  18      -2.814 -17.289   2.802  1.00  0.00           C  
ATOM    284  HG2 GLN A  18      -1.798 -16.974   3.025  1.00  0.00           H  
ATOM    285  HG3 GLN A  18      -2.970 -17.125   1.738  1.00  0.00           H  
ATOM    286  CD  GLN A  18      -3.793 -16.407   3.586  1.00  0.00           C  
ATOM    287  OE1 GLN A  18      -4.970 -16.695   3.765  1.00  0.00           O  
ATOM    288  NE2 GLN A  18      -3.330 -15.301   4.111  1.00  0.00           N  
ATOM    289 HE21 GLN A  18      -3.950 -14.695   4.616  1.00  0.00           H  
ATOM    290 HE22 GLN A  18      -2.344 -15.073   3.996  1.00  0.00           H  
ATOM    291  C   GLN A  18      -3.235 -20.648   4.806  1.00  0.00           C  
ATOM    292  O   GLN A  18      -4.331 -21.152   4.563  1.00  0.00           O  
ATOM    293  N   LYS A  19      -2.191 -21.356   5.272  1.00  0.00           N  
ATOM    294  H   LYS A  19      -1.333 -20.841   5.433  1.00  0.00           H  
ATOM    295  CA  LYS A  19      -2.241 -22.764   5.735  1.00  0.00           C  
ATOM    296  HA  LYS A  19      -1.214 -23.133   5.784  1.00  0.00           H  
ATOM    297  CB  LYS A  19      -2.820 -22.837   7.163  1.00  0.00           C  
ATOM    298  HB2 LYS A  19      -3.846 -22.465   7.161  1.00  0.00           H  
ATOM    299  HB3 LYS A  19      -2.825 -23.875   7.500  1.00  0.00           H  
ATOM    300  CG  LYS A  19      -1.969 -21.998   8.128  1.00  0.00           C  
ATOM    301  HG2 LYS A  19      -0.948 -22.382   8.135  1.00  0.00           H  
ATOM    302  HG3 LYS A  19      -1.942 -20.976   7.763  1.00  0.00           H  
ATOM    303  CD  LYS A  19      -2.501 -21.971   9.566  1.00  0.00           C  
ATOM    304  HD2 LYS A  19      -3.589 -22.061   9.554  1.00  0.00           H  
ATOM    305  HD3 LYS A  19      -2.092 -22.815  10.123  1.00  0.00           H  
ATOM    306  CE  LYS A  19      -2.151 -20.644  10.258  1.00  0.00           C  
ATOM    307  HE2 LYS A  19      -2.749 -19.850   9.795  1.00  0.00           H  
ATOM    308  HE3 LYS A  19      -2.449 -20.696  11.308  1.00  0.00           H  
ATOM    309  NZ  LYS A  19      -0.717 -20.280  10.149  1.00  0.00           N  
ATOM    310  HZ1 LYS A  19      -0.446 -20.190   9.171  1.00  0.00           H  
ATOM    311  HZ2 LYS A  19      -0.583 -19.370  10.573  1.00  0.00           H  
ATOM    312  HZ3 LYS A  19      -0.113 -20.970  10.567  1.00  0.00           H  
ATOM    313  C   LYS A  19      -2.950 -23.685   4.732  1.00  0.00           C  
ATOM    314  O   LYS A  19      -3.853 -24.453   5.060  1.00  0.00           O  
ATOM    315  N   THR A  20      -2.577 -23.526   3.466  1.00  0.00           N  
ATOM    316  H   THR A  20      -1.834 -22.871   3.287  1.00  0.00           H  
ATOM    317  CA  THR A  20      -3.093 -24.323   2.351  1.00  0.00           C  
ATOM    318  HA  THR A  20      -4.167 -24.451   2.487  1.00  0.00           H  
ATOM    319  CB  THR A  20      -2.862 -23.601   1.015  1.00  0.00           C  
ATOM    320  HB  THR A  20      -3.427 -24.130   0.248  1.00  0.00           H  
ATOM    321  CG2 THR A  20      -3.329 -22.147   1.005  1.00  0.00           C  
ATOM    322 HG21 THR A  20      -2.743 -21.551   1.702  1.00  0.00           H  
ATOM    323 HG22 THR A  20      -3.195 -21.743   0.003  1.00  0.00           H  
ATOM    324 HG23 THR A  20      -4.384 -22.099   1.277  1.00  0.00           H  
ATOM    325  OG1 THR A  20      -1.509 -23.628   0.629  1.00  0.00           O  
ATOM    326  HG1 THR A  20      -0.927 -23.538   1.404  1.00  0.00           H  
ATOM    327  C   THR A  20      -2.452 -25.713   2.317  1.00  0.00           C  
ATOM    328  O   THR A  20      -1.371 -25.922   2.867  1.00  0.00           O  
ATOM    329  N   LEU A  21      -3.060 -26.650   1.588  1.00  0.00           N  
ATOM    330  H   LEU A  21      -3.952 -26.449   1.167  1.00  0.00           H  
ATOM    331  CA  LEU A  21      -2.371 -27.879   1.177  1.00  0.00           C  
ATOM    332  HA  LEU A  21      -1.809 -28.278   2.023  1.00  0.00           H  
ATOM    333  CB  LEU A  21      -3.413 -28.925   0.747  1.00  0.00           C  
ATOM    334  HB2 LEU A  21      -4.074 -28.464   0.016  1.00  0.00           H  
ATOM    335  HB3 LEU A  21      -2.907 -29.757   0.253  1.00  0.00           H  
ATOM    336  CG  LEU A  21      -4.260 -29.474   1.912  1.00  0.00           C  
ATOM    337  HG  LEU A  21      -4.603 -28.651   2.543  1.00  0.00           H  
ATOM    338  CD1 LEU A  21      -5.497 -30.188   1.363  1.00  0.00           C  
ATOM    339 HD11 LEU A  21      -6.092 -29.492   0.775  1.00  0.00           H  
ATOM    340 HD12 LEU A  21      -5.197 -31.022   0.726  1.00  0.00           H  
ATOM    341 HD13 LEU A  21      -6.101 -30.564   2.186  1.00  0.00           H  
ATOM    342  CD2 LEU A  21      -3.477 -30.471   2.768  1.00  0.00           C  
ATOM    343 HD21 LEU A  21      -4.115 -30.876   3.551  1.00  0.00           H  
ATOM    344 HD22 LEU A  21      -3.103 -31.289   2.150  1.00  0.00           H  
ATOM    345 HD23 LEU A  21      -2.632 -29.974   3.243  1.00  0.00           H  
ATOM    346  C   LEU A  21      -1.343 -27.609   0.061  1.00  0.00           C  
ATOM    347  O   LEU A  21      -0.411 -28.381  -0.118  1.00  0.00           O  
ATOM    348  N   CYS A  22      -1.456 -26.489  -0.663  1.00  0.00           N  
ATOM    349  H   CYS A  22      -2.226 -25.870  -0.478  1.00  0.00           H  
ATOM    350  CA  CYS A  22      -0.485 -26.090  -1.682  1.00  0.00           C  
ATOM    351  HA  CYS A  22      -0.372 -26.916  -2.382  1.00  0.00           H  
ATOM    352  CB  CYS A  22      -1.076 -24.890  -2.438  1.00  0.00           C  
ATOM    353  HB2 CYS A  22      -2.125 -25.069  -2.683  1.00  0.00           H  
ATOM    354  HB3 CYS A  22      -1.020 -24.000  -1.814  1.00  0.00           H  
ATOM    355  SG  CYS A  22      -0.159 -24.598  -3.970  1.00  0.00           S  
ATOM    356  HG  CYS A  22      -0.667 -25.607  -4.691  1.00  0.00           H  
ATOM    357  C   CYS A  22       0.917 -25.809  -1.085  1.00  0.00           C  
ATOM    358  O   CYS A  22       1.933 -26.096  -1.709  1.00  0.00           O  
ATOM    359  N   THR A  23       0.988 -25.336   0.163  1.00  0.00           N  
ATOM    360  H   THR A  23       0.118 -25.084   0.611  1.00  0.00           H  
ATOM    361  CA  THR A  23       2.228 -25.109   0.941  1.00  0.00           C  
ATOM    362  HA  THR A  23       2.930 -24.598   0.290  1.00  0.00           H  
ATOM    363  CB  THR A  23       1.956 -24.182   2.150  1.00  0.00           C  
ATOM    364  HB  THR A  23       2.512 -24.520   3.025  1.00  0.00           H  
ATOM    365  CG2 THR A  23       2.384 -22.754   1.811  1.00  0.00           C  
ATOM    366 HG21 THR A  23       2.166 -22.099   2.656  1.00  0.00           H  
ATOM    367 HG22 THR A  23       3.460 -22.726   1.636  1.00  0.00           H  
ATOM    368 HG23 THR A  23       1.855 -22.401   0.927  1.00  0.00           H  
ATOM    369  OG1 THR A  23       0.572 -24.088   2.471  1.00  0.00           O  
ATOM    370  HG1 THR A  23       0.295 -24.919   2.899  1.00  0.00           H  
ATOM    371  C   THR A  23       2.971 -26.390   1.367  1.00  0.00           C  
ATOM    372  O   THR A  23       4.180 -26.340   1.610  1.00  0.00           O  
ATOM    373  N   GLU A  24       2.283 -27.538   1.356  1.00  0.00           N  
ATOM    374  H   GLU A  24       1.298 -27.505   1.135  1.00  0.00           H  
ATOM    375  CA  GLU A  24       2.858 -28.887   1.515  1.00  0.00           C  
ATOM    376  HA  GLU A  24       3.585 -28.884   2.329  1.00  0.00           H  
ATOM    377  CB  GLU A  24       1.745 -29.906   1.850  1.00  0.00           C  
ATOM    378  HB2 GLU A  24       1.144 -30.052   0.954  1.00  0.00           H  
ATOM    379  HB3 GLU A  24       2.204 -30.872   2.070  1.00  0.00           H  
ATOM    380  CG  GLU A  24       0.781 -29.552   3.000  1.00  0.00           C  
ATOM    381  HG2 GLU A  24       0.433 -28.523   2.901  1.00  0.00           H  
ATOM    382  HG3 GLU A  24      -0.096 -30.196   2.896  1.00  0.00           H  
ATOM    383  CD  GLU A  24       1.381 -29.768   4.396  1.00  0.00           C  
ATOM    384  OE1 GLU A  24       0.589 -30.043   5.326  1.00  0.00           O  
ATOM    385  OE2 GLU A  24       2.621 -29.660   4.532  1.00  0.00           O  
ATOM    386  C   GLU A  24       3.560 -29.380   0.233  1.00  0.00           C  
ATOM    387  O   GLU A  24       4.295 -30.367   0.251  1.00  0.00           O  
ATOM    388  N   LEU A  25       3.309 -28.737  -0.916  1.00  0.00           N  
ATOM    389  H   LEU A  25       2.757 -27.889  -0.881  1.00  0.00           H  
ATOM    390  CA  LEU A  25       3.816 -29.186  -2.214  1.00  0.00           C  
ATOM    391  HA  LEU A  25       3.840 -30.276  -2.196  1.00  0.00           H  
ATOM    392  CB  LEU A  25       2.864 -28.772  -3.356  1.00  0.00           C  
ATOM    393  HB2 LEU A  25       2.877 -27.687  -3.444  1.00  0.00           H  
ATOM    394  HB3 LEU A  25       3.245 -29.181  -4.291  1.00  0.00           H  
ATOM    395  CG  LEU A  25       1.406 -29.245  -3.169  1.00  0.00           C  
ATOM    396  HG  LEU A  25       0.990 -28.802  -2.269  1.00  0.00           H  
ATOM    397  CD1 LEU A  25       0.553 -28.795  -4.356  1.00  0.00           C  
ATOM    398 HD11 LEU A  25       0.615 -27.711  -4.460  1.00  0.00           H  
ATOM    399 HD12 LEU A  25       0.912 -29.269  -5.268  1.00  0.00           H  
ATOM    400 HD13 LEU A  25      -0.483 -29.081  -4.184  1.00  0.00           H  
ATOM    401  CD2 LEU A  25       1.273 -30.769  -3.077  1.00  0.00           C  
ATOM    402 HD21 LEU A  25       1.727 -31.243  -3.947  1.00  0.00           H  
ATOM    403 HD22 LEU A  25       1.757 -31.125  -2.168  1.00  0.00           H  
ATOM    404 HD23 LEU A  25       0.220 -31.043  -3.019  1.00  0.00           H  
ATOM    405  C   LEU A  25       5.268 -28.746  -2.445  1.00  0.00           C  
ATOM    406  O   LEU A  25       5.805 -27.856  -1.782  1.00  0.00           O  
ATOM    407  N   THR A  26       5.929 -29.415  -3.388  1.00  0.00           N  
ATOM    408  H   THR A  26       5.432 -30.101  -3.936  1.00  0.00           H  
ATOM    409  CA  THR A  26       7.352 -29.222  -3.697  1.00  0.00           C  
ATOM    410  HA  THR A  26       7.869 -29.043  -2.756  1.00  0.00           H  
ATOM    411  CB  THR A  26       7.977 -30.465  -4.370  1.00  0.00           C  
ATOM    412  HB  THR A  26       8.481 -30.174  -5.293  1.00  0.00           H  
ATOM    413  CG2 THR A  26       8.994 -31.146  -3.458  1.00  0.00           C  
ATOM    414 HG21 THR A  26       8.532 -31.410  -2.505  1.00  0.00           H  
ATOM    415 HG22 THR A  26       9.378 -32.044  -3.944  1.00  0.00           H  
ATOM    416 HG23 THR A  26       9.826 -30.467  -3.276  1.00  0.00           H  
ATOM    417  OG1 THR A  26       7.012 -31.448  -4.680  1.00  0.00           O  
ATOM    418  HG1 THR A  26       6.857 -31.953  -3.878  1.00  0.00           H  
ATOM    419  C   THR A  26       7.610 -28.009  -4.590  1.00  0.00           C  
ATOM    420  O   THR A  26       6.841 -27.712  -5.503  1.00  0.00           O  
ATOM    421  N   VAL A  27       8.768 -27.384  -4.398  1.00  0.00           N  
ATOM    422  H   VAL A  27       9.340 -27.675  -3.609  1.00  0.00           H  
ATOM    423  CA  VAL A  27       9.395 -26.438  -5.324  1.00  0.00           C  
ATOM    424  HA  VAL A  27       8.934 -26.567  -6.304  1.00  0.00           H  
ATOM    425  CB  VAL A  27       9.126 -24.987  -4.869  1.00  0.00           C  
ATOM    426  HB  VAL A  27       8.050 -24.879  -4.712  1.00  0.00           H  
ATOM    427  CG1 VAL A  27       9.837 -24.623  -3.559  1.00  0.00           C  
ATOM    428 HG11 VAL A  27      10.922 -24.652  -3.683  1.00  0.00           H  
ATOM    429 HG12 VAL A  27       9.544 -23.621  -3.248  1.00  0.00           H  
ATOM    430 HG13 VAL A  27       9.552 -25.323  -2.772  1.00  0.00           H  
ATOM    431  CG2 VAL A  27       9.532 -23.958  -5.933  1.00  0.00           C  
ATOM    432 HG21 VAL A  27       9.086 -24.213  -6.893  1.00  0.00           H  
ATOM    433 HG22 VAL A  27       9.167 -22.975  -5.636  1.00  0.00           H  
ATOM    434 HG23 VAL A  27      10.617 -23.910  -6.030  1.00  0.00           H  
ATOM    435  C   VAL A  27      10.883 -26.790  -5.467  1.00  0.00           C  
ATOM    436  O   VAL A  27      11.487 -27.368  -4.559  1.00  0.00           O  
ATOM    437  N   THR A  28      11.486 -26.453  -6.609  1.00  0.00           N  
ATOM    438  H   THR A  28      10.960 -25.929  -7.289  1.00  0.00           H  
ATOM    439  CA  THR A  28      12.935 -26.610  -6.817  1.00  0.00           C  
ATOM    440  HA  THR A  28      13.220 -27.635  -6.581  1.00  0.00           H  
ATOM    441  CB  THR A  28      13.292 -26.360  -8.287  1.00  0.00           C  
ATOM    442  HB  THR A  28      12.829 -25.427  -8.614  1.00  0.00           H  
ATOM    443  CG2 THR A  28      14.793 -26.285  -8.574  1.00  0.00           C  
ATOM    444 HG21 THR A  28      15.290 -27.188  -8.219  1.00  0.00           H  
ATOM    445 HG22 THR A  28      14.953 -26.182  -9.648  1.00  0.00           H  
ATOM    446 HG23 THR A  28      15.226 -25.415  -8.079  1.00  0.00           H  
ATOM    447  OG1 THR A  28      12.765 -27.436  -9.038  1.00  0.00           O  
ATOM    448  HG1 THR A  28      11.912 -27.661  -8.648  1.00  0.00           H  
ATOM    449  C   THR A  28      13.699 -25.693  -5.865  1.00  0.00           C  
ATOM    450  O   THR A  28      13.443 -24.491  -5.803  1.00  0.00           O  
ATOM    451  N   ASP A  29      14.636 -26.261  -5.112  1.00  0.00           N  
ATOM    452  H   ASP A  29      14.883 -27.225  -5.308  1.00  0.00           H  
ATOM    453  CA  ASP A  29      15.367 -25.587  -4.046  1.00  0.00           C  
ATOM    454  HA  ASP A  29      14.712 -24.833  -3.607  1.00  0.00           H  
ATOM    455  CB  ASP A  29      15.683 -26.578  -2.930  1.00  0.00           C  
ATOM    456  HB2 ASP A  29      14.767 -27.111  -2.669  1.00  0.00           H  
ATOM    457  HB3 ASP A  29      16.404 -27.318  -3.281  1.00  0.00           H  
ATOM    458  CG  ASP A  29      16.210 -25.865  -1.681  1.00  0.00           C  
ATOM    459  OD1 ASP A  29      16.152 -26.483  -0.604  1.00  0.00           O  
ATOM    460  OD2 ASP A  29      16.580 -24.666  -1.709  1.00  0.00           O  
ATOM    461  C   ASP A  29      16.613 -24.870  -4.570  1.00  0.00           C  
ATOM    462  O   ASP A  29      17.735 -25.382  -4.549  1.00  0.00           O  
ATOM    463  N   ILE A  30      16.393 -23.635  -5.026  1.00  0.00           N  
ATOM    464  H   ILE A  30      15.426 -23.342  -5.093  1.00  0.00           H  
ATOM    465  CA  ILE A  30      17.443 -22.746  -5.551  1.00  0.00           C  
ATOM    466  HA  ILE A  30      17.959 -23.297  -6.338  1.00  0.00           H  
ATOM    467  CB  ILE A  30      16.837 -21.470  -6.192  1.00  0.00           C  
ATOM    468  HB  ILE A  30      17.613 -21.037  -6.826  1.00  0.00           H  
ATOM    469  CG2 ILE A  30      15.664 -21.830  -7.119  1.00  0.00           C  
ATOM    470 HG21 ILE A  30      14.795 -22.127  -6.531  1.00  0.00           H  
ATOM    471 HG22 ILE A  30      15.392 -20.973  -7.734  1.00  0.00           H  
ATOM    472 HG23 ILE A  30      15.948 -22.658  -7.766  1.00  0.00           H  
ATOM    473  CG1 ILE A  30      16.371 -20.379  -5.196  1.00  0.00           C  
ATOM    474 HG12 ILE A  30      15.533 -19.838  -5.634  1.00  0.00           H  
ATOM    475 HG13 ILE A  30      16.020 -20.837  -4.272  1.00  0.00           H  
ATOM    476  CD1 ILE A  30      17.438 -19.327  -4.869  1.00  0.00           C  
ATOM    477 HD11 ILE A  30      16.983 -18.520  -4.298  1.00  0.00           H  
ATOM    478 HD12 ILE A  30      18.240 -19.758  -4.273  1.00  0.00           H  
ATOM    479 HD13 ILE A  30      17.857 -18.915  -5.785  1.00  0.00           H  
ATOM    480  C   ILE A  30      18.513 -22.382  -4.511  1.00  0.00           C  
ATOM    481  O   ILE A  30      19.588 -21.930  -4.897  1.00  0.00           O  
ATOM    482  N   PHE A  31      18.228 -22.548  -3.212  1.00  0.00           N  
ATOM    483  H   PHE A  31      17.348 -22.984  -2.965  1.00  0.00           H  
ATOM    484  CA  PHE A  31      19.188 -22.311  -2.129  1.00  0.00           C  
ATOM    485  HA  PHE A  31      19.853 -21.495  -2.419  1.00  0.00           H  
ATOM    486  CB  PHE A  31      18.451 -21.907  -0.844  1.00  0.00           C  
ATOM    487  HB2 PHE A  31      17.983 -22.796  -0.430  1.00  0.00           H  
ATOM    488  HB3 PHE A  31      19.192 -21.570  -0.119  1.00  0.00           H  
ATOM    489  CG  PHE A  31      17.393 -20.826  -0.987  1.00  0.00           C  
ATOM    490  CD1 PHE A  31      17.767 -19.503  -1.295  1.00  0.00           C  
ATOM    491  HD1 PHE A  31      18.809 -19.257  -1.448  1.00  0.00           H  
ATOM    492  CE1 PHE A  31      16.787 -18.502  -1.407  1.00  0.00           C  
ATOM    493  HE1 PHE A  31      17.074 -17.488  -1.650  1.00  0.00           H  
ATOM    494  CZ  PHE A  31      15.432 -18.817  -1.198  1.00  0.00           C  
ATOM    495  HZ  PHE A  31      14.677 -18.050  -1.285  1.00  0.00           H  
ATOM    496  CE2 PHE A  31      15.056 -20.132  -0.879  1.00  0.00           C  
ATOM    497  HE2 PHE A  31      14.014 -20.375  -0.717  1.00  0.00           H  
ATOM    498  CD2 PHE A  31      16.035 -21.138  -0.784  1.00  0.00           C  
ATOM    499  HD2 PHE A  31      15.739 -22.153  -0.560  1.00  0.00           H  
ATOM    500  C   PHE A  31      20.060 -23.543  -1.853  1.00  0.00           C  
ATOM    501  O   PHE A  31      21.225 -23.400  -1.501  1.00  0.00           O  
ATOM    502  N   ALA A  32      19.521 -24.752  -2.033  1.00  0.00           N  
ATOM    503  H   ALA A  32      18.540 -24.803  -2.286  1.00  0.00           H  
ATOM    504  CA  ALA A  32      20.268 -26.012  -1.993  1.00  0.00           C  
ATOM    505  HA  ALA A  32      21.075 -25.904  -1.266  1.00  0.00           H  
ATOM    506  CB  ALA A  32      19.335 -27.112  -1.481  1.00  0.00           C  
ATOM    507  HB1 ALA A  32      18.896 -26.815  -0.528  1.00  0.00           H  
ATOM    508  HB2 ALA A  32      18.542 -27.274  -2.207  1.00  0.00           H  
ATOM    509  HB3 ALA A  32      19.894 -28.036  -1.339  1.00  0.00           H  
ATOM    510  C   ALA A  32      20.943 -26.362  -3.341  1.00  0.00           C  
ATOM    511  O   ALA A  32      21.117 -27.541  -3.663  1.00  0.00           O  
ATOM    512  N   ALA A  33      21.301 -25.353  -4.142  1.00  0.00           N  
ATOM    513  H   ALA A  33      21.153 -24.413  -3.807  1.00  0.00           H  
ATOM    514  CA  ALA A  33      22.070 -25.515  -5.370  1.00  0.00           C  
ATOM    515  HA  ALA A  33      21.703 -26.393  -5.894  1.00  0.00           H  
ATOM    516  CB  ALA A  33      21.838 -24.299  -6.276  1.00  0.00           C  
ATOM    517  HB1 ALA A  33      20.770 -24.174  -6.454  1.00  0.00           H  
ATOM    518  HB2 ALA A  33      22.232 -23.401  -5.798  1.00  0.00           H  
ATOM    519  HB3 ALA A  33      22.342 -24.453  -7.231  1.00  0.00           H  
ATOM    520  C   ALA A  33      23.563 -25.744  -5.075  1.00  0.00           C  
ATOM    521  O   ALA A  33      24.161 -25.092  -4.222  1.00  0.00           O  
ATOM    522  N   SER A  34      24.195 -26.646  -5.826  1.00  0.00           N  
ATOM    523  H   SER A  34      23.646 -27.144  -6.518  1.00  0.00           H  
ATOM    524  CA  SER A  34      25.597 -27.061  -5.622  1.00  0.00           C  
ATOM    525  HA  SER A  34      25.739 -27.196  -4.549  1.00  0.00           H  
ATOM    526  CB  SER A  34      25.834 -28.431  -6.271  1.00  0.00           C  
ATOM    527  HB2 SER A  34      26.869 -28.736  -6.110  1.00  0.00           H  
ATOM    528  HB3 SER A  34      25.184 -29.169  -5.800  1.00  0.00           H  
ATOM    529  OG  SER A  34      25.568 -28.399  -7.657  1.00  0.00           O  
ATOM    530  HG  SER A  34      24.606 -28.430  -7.780  1.00  0.00           H  
ATOM    531  C   SER A  34      26.664 -26.033  -6.052  1.00  0.00           C  
ATOM    532  O   SER A  34      27.854 -26.350  -6.065  1.00  0.00           O  
ATOM    533  N   LYS A  35      26.281 -24.790  -6.382  1.00  0.00           N  
ATOM    534  H   LYS A  35      25.304 -24.560  -6.246  1.00  0.00           H  
ATOM    535  CA  LYS A  35      27.202 -23.687  -6.705  1.00  0.00           C  
ATOM    536  HA  LYS A  35      28.155 -23.890  -6.215  1.00  0.00           H  
ATOM    537  CB  LYS A  35      27.457 -23.595  -8.224  1.00  0.00           C  
ATOM    538  HB2 LYS A  35      26.510 -23.667  -8.764  1.00  0.00           H  
ATOM    539  HB3 LYS A  35      27.905 -22.625  -8.446  1.00  0.00           H  
ATOM    540  CG  LYS A  35      28.420 -24.693  -8.705  1.00  0.00           C  
ATOM    541  HG2 LYS A  35      29.328 -24.655  -8.100  1.00  0.00           H  
ATOM    542  HG3 LYS A  35      27.951 -25.669  -8.578  1.00  0.00           H  
ATOM    543  CD  LYS A  35      28.804 -24.532 -10.179  1.00  0.00           C  
ATOM    544  HD2 LYS A  35      27.911 -24.660 -10.795  1.00  0.00           H  
ATOM    545  HD3 LYS A  35      29.220 -23.536 -10.342  1.00  0.00           H  
ATOM    546  CE  LYS A  35      29.847 -25.604 -10.523  1.00  0.00           C  
ATOM    547  HE2 LYS A  35      30.735 -25.433  -9.906  1.00  0.00           H  
ATOM    548  HE3 LYS A  35      29.436 -26.581 -10.250  1.00  0.00           H  
ATOM    549  NZ  LYS A  35      30.208 -25.586 -11.962  1.00  0.00           N  
ATOM    550  HZ1 LYS A  35      29.381 -25.743 -12.526  1.00  0.00           H  
ATOM    551  HZ2 LYS A  35      30.617 -24.695 -12.212  1.00  0.00           H  
ATOM    552  HZ3 LYS A  35      30.879 -26.318 -12.164  1.00  0.00           H  
ATOM    553  C   LYS A  35      26.701 -22.353  -6.143  1.00  0.00           C  
ATOM    554  O   LYS A  35      25.530 -21.999  -6.278  1.00  0.00           O  
ATOM    555  N   ASN A  36      27.640 -21.606  -5.557  1.00  0.00           N  
ATOM    556  H   ASN A  36      28.563 -21.996  -5.493  1.00  0.00           H  
ATOM    557  CA  ASN A  36      27.440 -20.238  -5.070  1.00  0.00           C  
ATOM    558  HA  ASN A  36      26.634 -20.268  -4.331  1.00  0.00           H  
ATOM    559  CB  ASN A  36      28.732 -19.758  -4.372  1.00  0.00           C  
ATOM    560  HB2 ASN A  36      29.154 -20.577  -3.791  1.00  0.00           H  
ATOM    561  HB3 ASN A  36      29.465 -19.451  -5.118  1.00  0.00           H  
ATOM    562  CG  ASN A  36      28.501 -18.605  -3.405  1.00  0.00           C  
ATOM    563  OD1 ASN A  36      27.417 -18.073  -3.277  1.00  0.00           O  
ATOM    564  ND2 ASN A  36      29.507 -18.197  -2.668  1.00  0.00           N  
ATOM    565 HD21 ASN A  36      29.300 -17.447  -2.031  1.00  0.00           H  
ATOM    566 HD22 ASN A  36      30.413 -18.619  -2.742  1.00  0.00           H  
ATOM    567  C   ASN A  36      26.988 -19.298  -6.209  1.00  0.00           C  
ATOM    568  O   ASN A  36      27.326 -19.515  -7.373  1.00  0.00           O  
ATOM    569  N   THR A  37      26.192 -18.289  -5.864  1.00  0.00           N  
ATOM    570  H   THR A  37      26.113 -18.072  -4.871  1.00  0.00           H  
ATOM    571  CA  THR A  37      25.332 -17.501  -6.762  1.00  0.00           C  
ATOM    572  HA  THR A  37      25.783 -17.423  -7.752  1.00  0.00           H  
ATOM    573  CB  THR A  37      23.976 -18.217  -6.889  1.00  0.00           C  
ATOM    574  HB  THR A  37      23.588 -18.429  -5.892  1.00  0.00           H  
ATOM    575  CG2 THR A  37      22.918 -17.438  -7.666  1.00  0.00           C  
ATOM    576 HG21 THR A  37      23.237 -17.345  -8.697  1.00  0.00           H  
ATOM    577 HG22 THR A  37      21.968 -17.962  -7.612  1.00  0.00           H  
ATOM    578 HG23 THR A  37      22.767 -16.448  -7.243  1.00  0.00           H  
ATOM    579  OG1 THR A  37      24.152 -19.441  -7.590  1.00  0.00           O  
ATOM    580  HG1 THR A  37      24.776 -19.979  -7.081  1.00  0.00           H  
ATOM    581  C   THR A  37      25.170 -16.090  -6.185  1.00  0.00           C  
ATOM    582  O   THR A  37      25.156 -15.928  -4.965  1.00  0.00           O  
ATOM    583  N   THR A  38      25.089 -15.048  -7.020  1.00  0.00           N  
ATOM    584  H   THR A  38      24.994 -15.206  -8.024  1.00  0.00           H  
ATOM    585  CA  THR A  38      25.042 -13.665  -6.508  1.00  0.00           C  
ATOM    586  HA  THR A  38      25.816 -13.583  -5.745  1.00  0.00           H  
ATOM    587  CB  THR A  38      25.383 -12.626  -7.585  1.00  0.00           C  
ATOM    588  HB  THR A  38      25.422 -11.650  -7.101  1.00  0.00           H  
ATOM    589  CG2 THR A  38      26.734 -12.860  -8.256  1.00  0.00           C  
ATOM    590 HG21 THR A  38      27.519 -12.897  -7.501  1.00  0.00           H  
ATOM    591 HG22 THR A  38      26.723 -13.796  -8.816  1.00  0.00           H  
ATOM    592 HG23 THR A  38      26.940 -12.039  -8.944  1.00  0.00           H  
ATOM    593  OG1 THR A  38      24.405 -12.561  -8.583  1.00  0.00           O  
ATOM    594  HG1 THR A  38      24.418 -13.412  -9.070  1.00  0.00           H  
ATOM    595  C   THR A  38      23.713 -13.337  -5.805  1.00  0.00           C  
ATOM    596  O   THR A  38      22.685 -13.969  -6.034  1.00  0.00           O  
ATOM    597  N   GLU A  39      23.708 -12.341  -4.913  1.00  0.00           N  
ATOM    598  H   GLU A  39      24.584 -11.886  -4.704  1.00  0.00           H  
ATOM    599  CA  GLU A  39      22.564 -12.056  -4.024  1.00  0.00           C  
ATOM    600  HA  GLU A  39      22.350 -12.948  -3.434  1.00  0.00           H  
ATOM    601  CB  GLU A  39      22.997 -10.941  -3.057  1.00  0.00           C  
ATOM    602  HB2 GLU A  39      23.925 -11.234  -2.564  1.00  0.00           H  
ATOM    603  HB3 GLU A  39      23.193 -10.036  -3.635  1.00  0.00           H  
ATOM    604  CG  GLU A  39      21.960 -10.624  -1.976  1.00  0.00           C  
ATOM    605  HG2 GLU A  39      20.998 -10.421  -2.448  1.00  0.00           H  
ATOM    606  HG3 GLU A  39      21.845 -11.492  -1.322  1.00  0.00           H  
ATOM    607  CD  GLU A  39      22.383  -9.389  -1.173  1.00  0.00           C  
ATOM    608  OE1 GLU A  39      22.743  -9.512   0.019  1.00  0.00           O  
ATOM    609  OE2 GLU A  39      22.296  -8.260  -1.709  1.00  0.00           O  
ATOM    610  C   GLU A  39      21.268 -11.693  -4.784  1.00  0.00           C  
ATOM    611  O   GLU A  39      20.208 -12.281  -4.562  1.00  0.00           O  
ATOM    612  N   LYS A  40      21.360 -10.748  -5.728  1.00  0.00           N  
ATOM    613  H   LYS A  40      22.264 -10.322  -5.867  1.00  0.00           H  
ATOM    614  CA  LYS A  40      20.229 -10.316  -6.568  1.00  0.00           C  
ATOM    615  HA  LYS A  40      19.373 -10.101  -5.926  1.00  0.00           H  
ATOM    616  CB  LYS A  40      20.623  -9.046  -7.330  1.00  0.00           C  
ATOM    617  HB2 LYS A  40      21.574  -9.195  -7.846  1.00  0.00           H  
ATOM    618  HB3 LYS A  40      19.860  -8.853  -8.082  1.00  0.00           H  
ATOM    619  CG  LYS A  40      20.720  -7.840  -6.384  1.00  0.00           C  
ATOM    620  HG2 LYS A  40      19.832  -7.818  -5.751  1.00  0.00           H  
ATOM    621  HG3 LYS A  40      21.600  -7.939  -5.747  1.00  0.00           H  
ATOM    622  CD  LYS A  40      20.799  -6.527  -7.170  1.00  0.00           C  
ATOM    623  HD2 LYS A  40      21.747  -6.479  -7.710  1.00  0.00           H  
ATOM    624  HD3 LYS A  40      19.983  -6.498  -7.889  1.00  0.00           H  
ATOM    625  CE  LYS A  40      20.657  -5.334  -6.222  1.00  0.00           C  
ATOM    626  HE2 LYS A  40      19.802  -5.520  -5.561  1.00  0.00           H  
ATOM    627  HE3 LYS A  40      21.558  -5.269  -5.604  1.00  0.00           H  
ATOM    628  NZ  LYS A  40      20.434  -4.076  -6.975  1.00  0.00           N  
ATOM    629  HZ1 LYS A  40      19.522  -4.100  -7.415  1.00  0.00           H  
ATOM    630  HZ2 LYS A  40      21.134  -3.961  -7.695  1.00  0.00           H  
ATOM    631  HZ3 LYS A  40      20.455  -3.279  -6.353  1.00  0.00           H  
ATOM    632  C   LYS A  40      19.760 -11.401  -7.540  1.00  0.00           C  
ATOM    633  O   LYS A  40      18.564 -11.547  -7.777  1.00  0.00           O  
ATOM    634  N   GLU A  41      20.698 -12.183  -8.061  1.00  0.00           N  
ATOM    635  H   GLU A  41      21.658 -12.013  -7.797  1.00  0.00           H  
ATOM    636  CA  GLU A  41      20.438 -13.359  -8.895  1.00  0.00           C  
ATOM    637  HA  GLU A  41      19.815 -13.090  -9.749  1.00  0.00           H  
ATOM    638  CB  GLU A  41      21.805 -13.813  -9.404  1.00  0.00           C  
ATOM    639  HB2 GLU A  41      22.277 -12.969  -9.907  1.00  0.00           H  
ATOM    640  HB3 GLU A  41      22.383 -14.084  -8.526  1.00  0.00           H  
ATOM    641  CG  GLU A  41      21.843 -14.993 -10.364  1.00  0.00           C  
ATOM    642  HG2 GLU A  41      21.205 -15.793  -9.981  1.00  0.00           H  
ATOM    643  HG3 GLU A  41      21.450 -14.660 -11.327  1.00  0.00           H  
ATOM    644  CD  GLU A  41      23.264 -15.544 -10.546  1.00  0.00           C  
ATOM    645  OE1 GLU A  41      24.206 -15.123  -9.820  1.00  0.00           O  
ATOM    646  OE2 GLU A  41      23.378 -16.488 -11.363  1.00  0.00           O  
ATOM    647  C   GLU A  41      19.725 -14.464  -8.102  1.00  0.00           C  
ATOM    648  O   GLU A  41      18.782 -15.067  -8.604  1.00  0.00           O  
ATOM    649  N   THR A  42      20.097 -14.663  -6.834  1.00  0.00           N  
ATOM    650  H   THR A  42      20.913 -14.161  -6.500  1.00  0.00           H  
ATOM    651  CA  THR A  42      19.437 -15.590  -5.899  1.00  0.00           C  
ATOM    652  HA  THR A  42      19.412 -16.582  -6.347  1.00  0.00           H  
ATOM    653  CB  THR A  42      20.221 -15.696  -4.577  1.00  0.00           C  
ATOM    654  HB  THR A  42      20.278 -14.717  -4.106  1.00  0.00           H  
ATOM    655  CG2 THR A  42      19.616 -16.677  -3.575  1.00  0.00           C  
ATOM    656 HG21 THR A  42      20.209 -16.661  -2.659  1.00  0.00           H  
ATOM    657 HG22 THR A  42      18.591 -16.401  -3.331  1.00  0.00           H  
ATOM    658 HG23 THR A  42      19.640 -17.684  -3.990  1.00  0.00           H  
ATOM    659  OG1 THR A  42      21.522 -16.156  -4.836  1.00  0.00           O  
ATOM    660  HG1 THR A  42      22.012 -15.428  -5.254  1.00  0.00           H  
ATOM    661  C   THR A  42      17.992 -15.163  -5.636  1.00  0.00           C  
ATOM    662  O   THR A  42      17.081 -15.982  -5.762  1.00  0.00           O  
ATOM    663  N   PHE A  43      17.744 -13.877  -5.351  1.00  0.00           N  
ATOM    664  H   PHE A  43      18.530 -13.245  -5.218  1.00  0.00           H  
ATOM    665  CA  PHE A  43      16.379 -13.346  -5.216  1.00  0.00           C  
ATOM    666  HA  PHE A  43      15.851 -13.915  -4.449  1.00  0.00           H  
ATOM    667  CB  PHE A  43      16.438 -11.874  -4.782  1.00  0.00           C  
ATOM    668  HB2 PHE A  43      16.935 -11.308  -5.572  1.00  0.00           H  
ATOM    669  HB3 PHE A  43      15.417 -11.498  -4.712  1.00  0.00           H  
ATOM    670  CG  PHE A  43      17.136 -11.565  -3.466  1.00  0.00           C  
ATOM    671  CD1 PHE A  43      17.262 -12.523  -2.435  1.00  0.00           C  
ATOM    672  HD1 PHE A  43      16.883 -13.524  -2.559  1.00  0.00           H  
ATOM    673  CE1 PHE A  43      17.904 -12.187  -1.230  1.00  0.00           C  
ATOM    674  HE1 PHE A  43      18.017 -12.927  -0.451  1.00  0.00           H  
ATOM    675  CZ  PHE A  43      18.414 -10.891  -1.040  1.00  0.00           C  
ATOM    676  HZ  PHE A  43      18.914 -10.635  -0.115  1.00  0.00           H  
ATOM    677  CE2 PHE A  43      18.285  -9.933  -2.059  1.00  0.00           C  
ATOM    678  HE2 PHE A  43      18.680  -8.938  -1.917  1.00  0.00           H  
ATOM    679  CD2 PHE A  43      17.653 -10.271  -3.268  1.00  0.00           C  
ATOM    680  HD2 PHE A  43      17.561  -9.529  -4.049  1.00  0.00           H  
ATOM    681  C   PHE A  43      15.569 -13.514  -6.515  1.00  0.00           C  
ATOM    682  O   PHE A  43      14.411 -13.931  -6.469  1.00  0.00           O  
ATOM    683  N   CYS A  44      16.198 -13.279  -7.673  1.00  0.00           N  
ATOM    684  H   CYS A  44      17.137 -12.896  -7.637  1.00  0.00           H  
ATOM    685  CA  CYS A  44      15.587 -13.498  -8.984  1.00  0.00           C  
ATOM    686  HA  CYS A  44      14.649 -12.943  -9.019  1.00  0.00           H  
ATOM    687  CB  CYS A  44      16.513 -12.944 -10.071  1.00  0.00           C  
ATOM    688  HB2 CYS A  44      16.873 -11.951  -9.807  1.00  0.00           H  
ATOM    689  HB3 CYS A  44      17.377 -13.600 -10.193  1.00  0.00           H  
ATOM    690  SG  CYS A  44      15.582 -12.873 -11.623  1.00  0.00           S  
ATOM    691  HG  CYS A  44      14.917 -11.721 -11.412  1.00  0.00           H  
ATOM    692  C   CYS A  44      15.257 -14.976  -9.257  1.00  0.00           C  
ATOM    693  O   CYS A  44      14.167 -15.273  -9.740  1.00  0.00           O  
ATOM    694  N   ARG A  45      16.137 -15.926  -8.909  1.00  0.00           N  
ATOM    695  H   ARG A  45      17.043 -15.630  -8.554  1.00  0.00           H  
ATOM    696  CA  ARG A  45      15.869 -17.377  -9.011  1.00  0.00           C  
ATOM    697  HA  ARG A  45      15.564 -17.627 -10.030  1.00  0.00           H  
ATOM    698  CB  ARG A  45      17.127 -18.189  -8.677  1.00  0.00           C  
ATOM    699  HB2 ARG A  45      17.592 -17.784  -7.778  1.00  0.00           H  
ATOM    700  HB3 ARG A  45      16.834 -19.221  -8.477  1.00  0.00           H  
ATOM    701  CG  ARG A  45      18.148 -18.208  -9.817  1.00  0.00           C  
ATOM    702  HG2 ARG A  45      17.688 -18.608 -10.720  1.00  0.00           H  
ATOM    703  HG3 ARG A  45      18.506 -17.199 -10.005  1.00  0.00           H  
ATOM    704  CD  ARG A  45      19.319 -19.104  -9.413  1.00  0.00           C  
ATOM    705  HD2 ARG A  45      19.672 -18.783  -8.431  1.00  0.00           H  
ATOM    706  HD3 ARG A  45      18.972 -20.135  -9.340  1.00  0.00           H  
ATOM    707  NE  ARG A  45      20.440 -19.014 -10.363  1.00  0.00           N  
ATOM    708  HE  ARG A  45      20.279 -18.529 -11.238  1.00  0.00           H  
ATOM    709  CZ  ARG A  45      21.664 -19.437 -10.113  1.00  0.00           C  
ATOM    710  NH1 ARG A  45      21.915 -20.239  -9.116  1.00  0.00           N  
ATOM    711 HH11 ARG A  45      21.157 -20.536  -8.534  1.00  0.00           H  
ATOM    712 HH12 ARG A  45      22.855 -20.241  -8.735  1.00  0.00           H  
ATOM    713  NH2 ARG A  45      22.687 -19.038 -10.807  1.00  0.00           N  
ATOM    714 HH21 ARG A  45      22.645 -18.140 -11.306  1.00  0.00           H  
ATOM    715 HH22 ARG A  45      23.609 -19.279 -10.506  1.00  0.00           H  
ATOM    716  C   ARG A  45      14.732 -17.817  -8.092  1.00  0.00           C  
ATOM    717  O   ARG A  45      13.890 -18.603  -8.513  1.00  0.00           O  
ATOM    718  N   ALA A  46      14.669 -17.286  -6.868  1.00  0.00           N  
ATOM    719  H   ALA A  46      15.434 -16.697  -6.559  1.00  0.00           H  
ATOM    720  CA  ALA A  46      13.556 -17.525  -5.949  1.00  0.00           C  
ATOM    721  HA  ALA A  46      13.436 -18.602  -5.822  1.00  0.00           H  
ATOM    722  CB  ALA A  46      13.895 -16.921  -4.580  1.00  0.00           C  
ATOM    723  HB1 ALA A  46      14.015 -15.841  -4.660  1.00  0.00           H  
ATOM    724  HB2 ALA A  46      13.092 -17.144  -3.878  1.00  0.00           H  
ATOM    725  HB3 ALA A  46      14.822 -17.357  -4.207  1.00  0.00           H  
ATOM    726  C   ALA A  46      12.233 -16.989  -6.527  1.00  0.00           C  
ATOM    727  O   ALA A  46      11.263 -17.738  -6.619  1.00  0.00           O  
ATOM    728  N   ALA A  47      12.218 -15.744  -7.011  1.00  0.00           N  
ATOM    729  H   ALA A  47      13.041 -15.161  -6.891  1.00  0.00           H  
ATOM    730  CA  ALA A  47      11.078 -15.186  -7.734  1.00  0.00           C  
ATOM    731  HA  ALA A  47      10.212 -15.160  -7.070  1.00  0.00           H  
ATOM    732  CB  ALA A  47      11.435 -13.746  -8.117  1.00  0.00           C  
ATOM    733  HB1 ALA A  47      12.252 -13.734  -8.837  1.00  0.00           H  
ATOM    734  HB2 ALA A  47      10.570 -13.257  -8.560  1.00  0.00           H  
ATOM    735  HB3 ALA A  47      11.732 -13.186  -7.232  1.00  0.00           H  
ATOM    736  C   ALA A  47      10.700 -16.040  -8.964  1.00  0.00           C  
ATOM    737  O   ALA A  47       9.529 -16.311  -9.194  1.00  0.00           O  
ATOM    738  N   THR A  48      11.688 -16.549  -9.708  1.00  0.00           N  
ATOM    739  H   THR A  48      12.630 -16.274  -9.462  1.00  0.00           H  
ATOM    740  CA  THR A  48      11.501 -17.344 -10.935  1.00  0.00           C  
ATOM    741  HA  THR A  48      10.813 -16.804 -11.589  1.00  0.00           H  
ATOM    742  CB  THR A  48      12.834 -17.489 -11.694  1.00  0.00           C  
ATOM    743  HB  THR A  48      13.576 -17.960 -11.051  1.00  0.00           H  
ATOM    744  CG2 THR A  48      12.712 -18.305 -12.980  1.00  0.00           C  
ATOM    745 HG21 THR A  48      13.655 -18.270 -13.524  1.00  0.00           H  
ATOM    746 HG22 THR A  48      12.490 -19.345 -12.745  1.00  0.00           H  
ATOM    747 HG23 THR A  48      11.924 -17.895 -13.609  1.00  0.00           H  
ATOM    748  OG1 THR A  48      13.290 -16.204 -12.064  1.00  0.00           O  
ATOM    749  HG1 THR A  48      13.541 -15.753 -11.236  1.00  0.00           H  
ATOM    750  C   THR A  48      10.862 -18.713 -10.670  1.00  0.00           C  
ATOM    751  O   THR A  48       9.896 -19.065 -11.347  1.00  0.00           O  
ATOM    752  N   VAL A  49      11.325 -19.479  -9.672  1.00  0.00           N  
ATOM    753  H   VAL A  49      12.129 -19.169  -9.135  1.00  0.00           H  
ATOM    754  CA  VAL A  49      10.693 -20.776  -9.335  1.00  0.00           C  
ATOM    755  HA  VAL A  49      10.499 -21.298 -10.274  1.00  0.00           H  
ATOM    756  CB  VAL A  49      11.594 -21.712  -8.505  1.00  0.00           C  
ATOM    757  HB  VAL A  49      11.058 -22.655  -8.389  1.00  0.00           H  
ATOM    758  CG1 VAL A  49      12.887 -22.023  -9.264  1.00  0.00           C  
ATOM    759 HG11 VAL A  49      13.447 -22.787  -8.726  1.00  0.00           H  
ATOM    760 HG12 VAL A  49      12.644 -22.407 -10.256  1.00  0.00           H  
ATOM    761 HG13 VAL A  49      13.498 -21.127  -9.364  1.00  0.00           H  
ATOM    762  CG2 VAL A  49      11.917 -21.202  -7.093  1.00  0.00           C  
ATOM    763 HG21 VAL A  49      12.483 -20.275  -7.145  1.00  0.00           H  
ATOM    764 HG22 VAL A  49      11.003 -21.039  -6.524  1.00  0.00           H  
ATOM    765 HG23 VAL A  49      12.502 -21.952  -6.563  1.00  0.00           H  
ATOM    766  C   VAL A  49       9.330 -20.604  -8.662  1.00  0.00           C  
ATOM    767  O   VAL A  49       8.432 -21.409  -8.897  1.00  0.00           O  
ATOM    768  N   LEU A  50       9.130 -19.534  -7.885  1.00  0.00           N  
ATOM    769  H   LEU A  50       9.909 -18.910  -7.698  1.00  0.00           H  
ATOM    770  CA  LEU A  50       7.819 -19.198  -7.334  1.00  0.00           C  
ATOM    771  HA  LEU A  50       7.384 -20.097  -6.902  1.00  0.00           H  
ATOM    772  CB  LEU A  50       7.980 -18.150  -6.219  1.00  0.00           C  
ATOM    773  HB2 LEU A  50       8.530 -17.298  -6.624  1.00  0.00           H  
ATOM    774  HB3 LEU A  50       6.993 -17.794  -5.918  1.00  0.00           H  
ATOM    775  CG  LEU A  50       8.715 -18.685  -4.971  1.00  0.00           C  
ATOM    776  HG  LEU A  50       9.648 -19.167  -5.259  1.00  0.00           H  
ATOM    777  CD1 LEU A  50       9.032 -17.526  -4.023  1.00  0.00           C  
ATOM    778 HD11 LEU A  50       9.659 -16.799  -4.538  1.00  0.00           H  
ATOM    779 HD12 LEU A  50       8.108 -17.047  -3.706  1.00  0.00           H  
ATOM    780 HD13 LEU A  50       9.564 -17.895  -3.148  1.00  0.00           H  
ATOM    781  CD2 LEU A  50       7.872 -19.700  -4.195  1.00  0.00           C  
ATOM    782 HD21 LEU A  50       6.942 -19.244  -3.864  1.00  0.00           H  
ATOM    783 HD22 LEU A  50       7.650 -20.568  -4.812  1.00  0.00           H  
ATOM    784 HD23 LEU A  50       8.428 -20.044  -3.324  1.00  0.00           H  
ATOM    785  C   LEU A  50       6.847 -18.743  -8.431  1.00  0.00           C  
ATOM    786  O   LEU A  50       5.672 -19.088  -8.368  1.00  0.00           O  
ATOM    787  N   ARG A  51       7.320 -18.055  -9.476  1.00  0.00           N  
ATOM    788  H   ARG A  51       8.274 -17.711  -9.420  1.00  0.00           H  
ATOM    789  CA  ARG A  51       6.524 -17.698 -10.661  1.00  0.00           C  
ATOM    790  HA  ARG A  51       5.615 -17.203 -10.333  1.00  0.00           H  
ATOM    791  CB  ARG A  51       7.325 -16.717 -11.519  1.00  0.00           C  
ATOM    792  HB2 ARG A  51       7.674 -15.921 -10.860  1.00  0.00           H  
ATOM    793  HB3 ARG A  51       8.194 -17.213 -11.953  1.00  0.00           H  
ATOM    794  CG  ARG A  51       6.481 -16.095 -12.642  1.00  0.00           C  
ATOM    795  HG2 ARG A  51       6.110 -16.876 -13.308  1.00  0.00           H  
ATOM    796  HG3 ARG A  51       5.627 -15.590 -12.204  1.00  0.00           H  
ATOM    797  CD  ARG A  51       7.280 -15.086 -13.469  1.00  0.00           C  
ATOM    798  HD2 ARG A  51       7.967 -15.650 -14.098  1.00  0.00           H  
ATOM    799  HD3 ARG A  51       6.592 -14.542 -14.115  1.00  0.00           H  
ATOM    800  NE  ARG A  51       8.016 -14.129 -12.619  1.00  0.00           N  
ATOM    801  HE  ARG A  51       7.578 -13.857 -11.733  1.00  0.00           H  
ATOM    802  CZ  ARG A  51       9.220 -13.650 -12.834  1.00  0.00           C  
ATOM    803  NH1 ARG A  51       9.878 -13.947 -13.915  1.00  0.00           N  
ATOM    804 HH11 ARG A  51       9.454 -14.542 -14.594  1.00  0.00           H  
ATOM    805 HH12 ARG A  51      10.752 -13.461 -14.076  1.00  0.00           H  
ATOM    806  NH2 ARG A  51       9.790 -12.847 -11.993  1.00  0.00           N  
ATOM    807 HH21 ARG A  51       9.313 -12.653 -11.102  1.00  0.00           H  
ATOM    808 HH22 ARG A  51      10.662 -12.405 -12.226  1.00  0.00           H  
ATOM    809  C   ARG A  51       6.083 -18.913 -11.457  1.00  0.00           C  
ATOM    810  O   ARG A  51       4.908 -19.005 -11.811  1.00  0.00           O  
ATOM    811  N   GLN A  52       6.994 -19.861 -11.684  1.00  0.00           N  
ATOM    812  H   GLN A  52       7.949 -19.693 -11.384  1.00  0.00           H  
ATOM    813  CA  GLN A  52       6.634 -21.173 -12.225  1.00  0.00           C  
ATOM    814  HA  GLN A  52       6.185 -21.046 -13.211  1.00  0.00           H  
ATOM    815  CB  GLN A  52       7.882 -22.058 -12.365  1.00  0.00           C  
ATOM    816  HB2 GLN A  52       8.464 -22.012 -11.444  1.00  0.00           H  
ATOM    817  HB3 GLN A  52       7.571 -23.094 -12.514  1.00  0.00           H  
ATOM    818  CG  GLN A  52       8.758 -21.644 -13.556  1.00  0.00           C  
ATOM    819  HG2 GLN A  52       8.188 -21.787 -14.475  1.00  0.00           H  
ATOM    820  HG3 GLN A  52       9.027 -20.591 -13.473  1.00  0.00           H  
ATOM    821  CD  GLN A  52      10.047 -22.459 -13.632  1.00  0.00           C  
ATOM    822  OE1 GLN A  52      10.689 -22.767 -12.642  1.00  0.00           O  
ATOM    823  NE2 GLN A  52      10.488 -22.843 -14.811  1.00  0.00           N  
ATOM    824 HE21 GLN A  52      11.318 -23.408 -14.793  1.00  0.00           H  
ATOM    825 HE22 GLN A  52       9.962 -22.660 -15.644  1.00  0.00           H  
ATOM    826  C   GLN A  52       5.577 -21.844 -11.342  1.00  0.00           C  
ATOM    827  O   GLN A  52       4.546 -22.269 -11.859  1.00  0.00           O  
ATOM    828  N   PHE A  53       5.769 -21.854 -10.020  1.00  0.00           N  
ATOM    829  H   PHE A  53       6.653 -21.510  -9.657  1.00  0.00           H  
ATOM    830  CA  PHE A  53       4.833 -22.460  -9.073  1.00  0.00           C  
ATOM    831  HA  PHE A  53       4.701 -23.506  -9.354  1.00  0.00           H  
ATOM    832  CB  PHE A  53       5.454 -22.432  -7.668  1.00  0.00           C  
ATOM    833  HB2 PHE A  53       6.465 -22.840  -7.725  1.00  0.00           H  
ATOM    834  HB3 PHE A  53       5.537 -21.401  -7.331  1.00  0.00           H  
ATOM    835  CG  PHE A  53       4.686 -23.210  -6.623  1.00  0.00           C  
ATOM    836  CD1 PHE A  53       3.571 -22.628  -5.991  1.00  0.00           C  
ATOM    837  HD1 PHE A  53       3.263 -21.624  -6.241  1.00  0.00           H  
ATOM    838  CE1 PHE A  53       2.849 -23.355  -5.033  1.00  0.00           C  
ATOM    839  HE1 PHE A  53       1.999 -22.904  -4.543  1.00  0.00           H  
ATOM    840  CZ  PHE A  53       3.247 -24.660  -4.693  1.00  0.00           C  
ATOM    841  HZ  PHE A  53       2.701 -25.213  -3.942  1.00  0.00           H  
ATOM    842  CE2 PHE A  53       4.371 -25.236  -5.305  1.00  0.00           C  
ATOM    843  HE2 PHE A  53       4.688 -26.232  -5.026  1.00  0.00           H  
ATOM    844  CD2 PHE A  53       5.090 -24.513  -6.272  1.00  0.00           C  
ATOM    845  HD2 PHE A  53       5.962 -24.959  -6.729  1.00  0.00           H  
ATOM    846  C   PHE A  53       3.434 -21.821  -9.128  1.00  0.00           C  
ATOM    847  O   PHE A  53       2.456 -22.531  -9.380  1.00  0.00           O  
ATOM    848  N   TYR A  54       3.287 -20.501  -8.941  1.00  0.00           N  
ATOM    849  H   TYR A  54       4.103 -19.918  -8.771  1.00  0.00           H  
ATOM    850  CA  TYR A  54       1.947 -19.897  -8.941  1.00  0.00           C  
ATOM    851  HA  TYR A  54       1.322 -20.534  -8.314  1.00  0.00           H  
ATOM    852  CB  TYR A  54       1.931 -18.510  -8.275  1.00  0.00           C  
ATOM    853  HB2 TYR A  54       0.891 -18.255  -8.075  1.00  0.00           H  
ATOM    854  HB3 TYR A  54       2.417 -18.600  -7.304  1.00  0.00           H  
ATOM    855  CG  TYR A  54       2.539 -17.341  -9.030  1.00  0.00           C  
ATOM    856  CD1 TYR A  54       3.658 -16.678  -8.491  1.00  0.00           C  
ATOM    857  HD1 TYR A  54       4.125 -17.052  -7.591  1.00  0.00           H  
ATOM    858  CE1 TYR A  54       4.183 -15.539  -9.125  1.00  0.00           C  
ATOM    859  HE1 TYR A  54       5.041 -15.035  -8.709  1.00  0.00           H  
ATOM    860  CZ  TYR A  54       3.618 -15.076 -10.332  1.00  0.00           C  
ATOM    861  OH  TYR A  54       4.134 -13.999 -10.973  1.00  0.00           O  
ATOM    862  HH  TYR A  54       5.055 -13.801 -10.683  1.00  0.00           H  
ATOM    863  CE2 TYR A  54       2.498 -15.739 -10.875  1.00  0.00           C  
ATOM    864  HE2 TYR A  54       2.078 -15.383 -11.803  1.00  0.00           H  
ATOM    865  CD2 TYR A  54       1.943 -16.848 -10.212  1.00  0.00           C  
ATOM    866  HD2 TYR A  54       1.063 -17.325 -10.621  1.00  0.00           H  
ATOM    867  C   TYR A  54       1.287 -19.908 -10.326  1.00  0.00           C  
ATOM    868  O   TYR A  54       0.064 -19.981 -10.407  1.00  0.00           O  
ATOM    869  N   SER A  55       2.055 -19.898 -11.422  1.00  0.00           N  
ATOM    870  H   SER A  55       3.059 -19.819 -11.311  1.00  0.00           H  
ATOM    871  CA  SER A  55       1.487 -20.007 -12.780  1.00  0.00           C  
ATOM    872  HA  SER A  55       0.740 -19.222 -12.912  1.00  0.00           H  
ATOM    873  CB  SER A  55       2.566 -19.821 -13.848  1.00  0.00           C  
ATOM    874  HB2 SER A  55       3.354 -20.567 -13.719  1.00  0.00           H  
ATOM    875  HB3 SER A  55       2.116 -19.952 -14.834  1.00  0.00           H  
ATOM    876  OG  SER A  55       3.116 -18.524 -13.767  1.00  0.00           O  
ATOM    877  HG  SER A  55       3.743 -18.524 -13.018  1.00  0.00           H  
ATOM    878  C   SER A  55       0.795 -21.352 -13.024  1.00  0.00           C  
ATOM    879  O   SER A  55      -0.174 -21.415 -13.788  1.00  0.00           O  
ATOM    880  N   HIE A  56       1.301 -22.409 -12.376  1.00  0.00           N  
ATOM    881  H   HIE A  56       2.127 -22.256 -11.808  1.00  0.00           H  
ATOM    882  CA  HIE A  56       0.739 -23.762 -12.387  1.00  0.00           C  
ATOM    883  HA  HIE A  56       0.384 -24.001 -13.390  1.00  0.00           H  
ATOM    884  CB  HIE A  56       1.857 -24.759 -12.035  1.00  0.00           C  
ATOM    885  HB2 HIE A  56       2.686 -24.624 -12.731  1.00  0.00           H  
ATOM    886  HB3 HIE A  56       2.231 -24.562 -11.031  1.00  0.00           H  
ATOM    887  CG  HIE A  56       1.415 -26.195 -12.108  1.00  0.00           C  
ATOM    888  ND1 HIE A  56       1.363 -26.964 -13.269  1.00  0.00           N  
ATOM    889  CE1 HIE A  56       0.809 -28.130 -12.907  1.00  0.00           C  
ATOM    890  HE1 HIE A  56       0.585 -28.938 -13.590  1.00  0.00           H  
ATOM    891  NE2 HIE A  56       0.519 -28.129 -11.597  1.00  0.00           N  
ATOM    892  HE2 HIE A  56      -0.045 -28.836 -11.119  1.00  0.00           H  
ATOM    893  CD2 HIE A  56       0.887 -26.911 -11.077  1.00  0.00           C  
ATOM    894  HD2 HIE A  56       0.725 -26.559 -10.070  1.00  0.00           H  
ATOM    895  C   HIE A  56      -0.467 -23.889 -11.442  1.00  0.00           C  
ATOM    896  O   HIE A  56      -1.574 -24.205 -11.881  1.00  0.00           O  
ATOM    897  N   HIE A  57      -0.285 -23.607 -10.147  1.00  0.00           N  
ATOM    898  H   HIE A  57       0.640 -23.312  -9.847  1.00  0.00           H  
ATOM    899  CA  HIE A  57      -1.325 -23.807  -9.119  1.00  0.00           C  
ATOM    900  HA  HIE A  57      -1.825 -24.756  -9.327  1.00  0.00           H  
ATOM    901  CB  HIE A  57      -0.680 -23.959  -7.736  1.00  0.00           C  
ATOM    902  HB2 HIE A  57      -0.075 -23.078  -7.514  1.00  0.00           H  
ATOM    903  HB3 HIE A  57      -1.470 -24.029  -6.991  1.00  0.00           H  
ATOM    904  CG  HIE A  57       0.167 -25.201  -7.608  1.00  0.00           C  
ATOM    905  ND1 HIE A  57      -0.317 -26.510  -7.540  1.00  0.00           N  
ATOM    906  CE1 HIE A  57       0.761 -27.302  -7.460  1.00  0.00           C  
ATOM    907  HE1 HIE A  57       0.722 -28.382  -7.417  1.00  0.00           H  
ATOM    908  NE2 HIE A  57       1.884 -26.564  -7.461  1.00  0.00           N  
ATOM    909  HE2 HIE A  57       2.828 -26.918  -7.390  1.00  0.00           H  
ATOM    910  CD2 HIE A  57       1.527 -25.239  -7.567  1.00  0.00           C  
ATOM    911  HD2 HIE A  57       2.189 -24.386  -7.600  1.00  0.00           H  
ATOM    912  C   HIE A  57      -2.452 -22.757  -9.134  1.00  0.00           C  
ATOM    913  O   HIE A  57      -3.457 -22.925  -8.449  1.00  0.00           O  
ATOM    914  N   GLU A  58      -2.368 -21.709  -9.960  1.00  0.00           N  
ATOM    915  H   GLU A  58      -1.483 -21.508 -10.410  1.00  0.00           H  
ATOM    916  CA  GLU A  58      -3.545 -20.898 -10.325  1.00  0.00           C  
ATOM    917  HA  GLU A  58      -4.077 -20.645  -9.407  1.00  0.00           H  
ATOM    918  CB  GLU A  58      -3.082 -19.576 -10.970  1.00  0.00           C  
ATOM    919  HB2 GLU A  58      -2.388 -19.098 -10.278  1.00  0.00           H  
ATOM    920  HB3 GLU A  58      -2.557 -19.782 -11.905  1.00  0.00           H  
ATOM    921  CG  GLU A  58      -4.228 -18.587 -11.238  1.00  0.00           C  
ATOM    922  HG2 GLU A  58      -4.723 -18.849 -12.175  1.00  0.00           H  
ATOM    923  HG3 GLU A  58      -4.960 -18.661 -10.430  1.00  0.00           H  
ATOM    924  CD  GLU A  58      -3.728 -17.143 -11.315  1.00  0.00           C  
ATOM    925  OE1 GLU A  58      -4.010 -16.349 -10.385  1.00  0.00           O  
ATOM    926  OE2 GLU A  58      -3.039 -16.768 -12.295  1.00  0.00           O  
ATOM    927  C   GLU A  58      -4.560 -21.668 -11.207  1.00  0.00           C  
ATOM    928  O   GLU A  58      -5.672 -21.190 -11.434  1.00  0.00           O  
ATOM    929  N   LYS A  59      -4.197 -22.863 -11.706  1.00  0.00           N  
ATOM    930  H   LYS A  59      -3.252 -23.176 -11.516  1.00  0.00           H  
ATOM    931  CA  LYS A  59      -5.053 -23.737 -12.532  1.00  0.00           C  
ATOM    932  HA  LYS A  59      -6.074 -23.351 -12.525  1.00  0.00           H  
ATOM    933  CB  LYS A  59      -4.552 -23.745 -13.984  1.00  0.00           C  
ATOM    934  HB2 LYS A  59      -3.532 -24.133 -14.010  1.00  0.00           H  
ATOM    935  HB3 LYS A  59      -5.191 -24.407 -14.572  1.00  0.00           H  
ATOM    936  CG  LYS A  59      -4.581 -22.345 -14.606  1.00  0.00           C  
ATOM    937  HG2 LYS A  59      -5.597 -21.947 -14.559  1.00  0.00           H  
ATOM    938  HG3 LYS A  59      -3.921 -21.692 -14.036  1.00  0.00           H  
ATOM    939  CD  LYS A  59      -4.117 -22.381 -16.066  1.00  0.00           C  
ATOM    940  HD2 LYS A  59      -3.147 -22.877 -16.137  1.00  0.00           H  
ATOM    941  HD3 LYS A  59      -4.839 -22.953 -16.653  1.00  0.00           H  
ATOM    942  CE  LYS A  59      -4.015 -20.961 -16.638  1.00  0.00           C  
ATOM    943  HE2 LYS A  59      -3.786 -21.036 -17.705  1.00  0.00           H  
ATOM    944  HE3 LYS A  59      -4.993 -20.480 -16.535  1.00  0.00           H  
ATOM    945  NZ  LYS A  59      -2.969 -20.164 -15.942  1.00  0.00           N  
ATOM    946  HZ1 LYS A  59      -3.178 -20.103 -14.952  1.00  0.00           H  
ATOM    947  HZ2 LYS A  59      -2.062 -20.609 -16.019  1.00  0.00           H  
ATOM    948  HZ3 LYS A  59      -2.919 -19.223 -16.312  1.00  0.00           H  
ATOM    949  C   LYS A  59      -5.159 -25.174 -12.020  1.00  0.00           C  
ATOM    950  O   LYS A  59      -6.236 -25.756 -12.112  1.00  0.00           O  
ATOM    951  N   ASP A  60      -4.081 -25.759 -11.495  1.00  0.00           N  
ATOM    952  H   ASP A  60      -3.202 -25.255 -11.498  1.00  0.00           H  
ATOM    953  CA  ASP A  60      -4.104 -27.135 -10.980  1.00  0.00           C  
ATOM    954  HA  ASP A  60      -4.644 -27.747 -11.705  1.00  0.00           H  
ATOM    955  CB  ASP A  60      -2.680 -27.703 -10.909  1.00  0.00           C  
ATOM    956  HB2 ASP A  60      -2.186 -27.498 -11.860  1.00  0.00           H  
ATOM    957  HB3 ASP A  60      -2.119 -27.198 -10.120  1.00  0.00           H  
ATOM    958  CG  ASP A  60      -2.641 -29.219 -10.672  1.00  0.00           C  
ATOM    959  OD1 ASP A  60      -3.701 -29.863 -10.492  1.00  0.00           O  
ATOM    960  OD2 ASP A  60      -1.535 -29.801 -10.754  1.00  0.00           O  
ATOM    961  C   ASP A  60      -4.858 -27.256  -9.642  1.00  0.00           C  
ATOM    962  O   ASP A  60      -4.297 -27.118  -8.554  1.00  0.00           O  
ATOM    963  N   THR A  61      -6.156 -27.554  -9.730  1.00  0.00           N  
ATOM    964  H   THR A  61      -6.567 -27.574 -10.655  1.00  0.00           H  
ATOM    965  CA  THR A  61      -7.066 -27.725  -8.586  1.00  0.00           C  
ATOM    966  HA  THR A  61      -7.027 -26.818  -7.982  1.00  0.00           H  
ATOM    967  CB  THR A  61      -8.513 -27.918  -9.070  1.00  0.00           C  
ATOM    968  HB  THR A  61      -9.160 -28.072  -8.206  1.00  0.00           H  
ATOM    969  CG2 THR A  61      -9.042 -26.711  -9.842  1.00  0.00           C  
ATOM    970 HG21 THR A  61      -8.955 -25.816  -9.226  1.00  0.00           H  
ATOM    971 HG22 THR A  61      -8.480 -26.569 -10.765  1.00  0.00           H  
ATOM    972 HG23 THR A  61     -10.092 -26.873 -10.088  1.00  0.00           H  
ATOM    973  OG1 THR A  61      -8.613 -29.047  -9.914  1.00  0.00           O  
ATOM    974  HG1 THR A  61      -8.624 -29.830  -9.359  1.00  0.00           H  
ATOM    975  C   THR A  61      -6.706 -28.892  -7.661  1.00  0.00           C  
ATOM    976  O   THR A  61      -7.306 -29.019  -6.594  1.00  0.00           O  
ATOM    977  N   ARG A  62      -5.747 -29.761  -8.017  1.00  0.00           N  
ATOM    978  H   ARG A  62      -5.244 -29.587  -8.885  1.00  0.00           H  
ATOM    979  CA  ARG A  62      -5.337 -30.914  -7.189  1.00  0.00           C  
ATOM    980  HA  ARG A  62      -6.234 -31.448  -6.874  1.00  0.00           H  
ATOM    981  CB  ARG A  62      -4.463 -31.871  -8.018  1.00  0.00           C  
ATOM    982  HB2 ARG A  62      -3.573 -31.338  -8.353  1.00  0.00           H  
ATOM    983  HB3 ARG A  62      -4.141 -32.697  -7.382  1.00  0.00           H  
ATOM    984  CG  ARG A  62      -5.228 -32.459  -9.222  1.00  0.00           C  
ATOM    985  HG2 ARG A  62      -6.076 -33.036  -8.852  1.00  0.00           H  
ATOM    986  HG3 ARG A  62      -5.613 -31.658  -9.853  1.00  0.00           H  
ATOM    987  CD  ARG A  62      -4.352 -33.376 -10.086  1.00  0.00           C  
ATOM    988  HD2 ARG A  62      -3.945 -34.171  -9.458  1.00  0.00           H  
ATOM    989  HD3 ARG A  62      -4.979 -33.821 -10.861  1.00  0.00           H  
ATOM    990  NE  ARG A  62      -3.258 -32.624 -10.722  1.00  0.00           N  
ATOM    991  HE  ARG A  62      -3.269 -31.607 -10.581  1.00  0.00           H  
ATOM    992  CZ  ARG A  62      -2.259 -33.089 -11.442  1.00  0.00           C  
ATOM    993  NH1 ARG A  62      -2.184 -34.344 -11.787  1.00  0.00           N  
ATOM    994 HH11 ARG A  62      -2.926 -34.949 -11.496  1.00  0.00           H  
ATOM    995 HH12 ARG A  62      -1.423 -34.670 -12.348  1.00  0.00           H  
ATOM    996  NH2 ARG A  62      -1.309 -32.292 -11.819  1.00  0.00           N  
ATOM    997 HH21 ARG A  62      -1.356 -31.327 -11.465  1.00  0.00           H  
ATOM    998 HH22 ARG A  62      -0.516 -32.600 -12.338  1.00  0.00           H  
ATOM    999  C   ARG A  62      -4.643 -30.516  -5.876  1.00  0.00           C  
ATOM   1000  O   ARG A  62      -4.461 -31.372  -5.017  1.00  0.00           O  
ATOM   1001  N   CYS A  63      -4.289 -29.243  -5.695  1.00  0.00           N  
ATOM   1002  H   CYS A  63      -4.423 -28.604  -6.466  1.00  0.00           H  
ATOM   1003  CA  CYS A  63      -3.796 -28.677  -4.435  1.00  0.00           C  
ATOM   1004  HA  CYS A  63      -3.188 -29.428  -3.928  1.00  0.00           H  
ATOM   1005  CB  CYS A  63      -2.894 -27.488  -4.791  1.00  0.00           C  
ATOM   1006  HB2 CYS A  63      -2.452 -27.099  -3.874  1.00  0.00           H  
ATOM   1007  HB3 CYS A  63      -2.096 -27.805  -5.466  1.00  0.00           H  
ATOM   1008  SG  CYS A  63      -3.871 -26.179  -5.582  1.00  0.00           S  
ATOM   1009  HG  CYS A  63      -3.791 -26.600  -6.859  1.00  0.00           H  
ATOM   1010  C   CYS A  63      -4.903 -28.260  -3.433  1.00  0.00           C  
ATOM   1011  O   CYS A  63      -4.584 -27.782  -2.341  1.00  0.00           O  
ATOM   1012  N   LEU A  64      -6.190 -28.383  -3.788  1.00  0.00           N  
ATOM   1013  H   LEU A  64      -6.415 -28.801  -4.683  1.00  0.00           H  
ATOM   1014  CA  LEU A  64      -7.310 -27.876  -2.985  1.00  0.00           C  
ATOM   1015  HA  LEU A  64      -6.962 -27.004  -2.432  1.00  0.00           H  
ATOM   1016  CB  LEU A  64      -8.454 -27.420  -3.910  1.00  0.00           C  
ATOM   1017  HB2 LEU A  64      -8.787 -28.281  -4.493  1.00  0.00           H  
ATOM   1018  HB3 LEU A  64      -9.298 -27.106  -3.293  1.00  0.00           H  
ATOM   1019  CG  LEU A  64      -8.099 -26.276  -4.878  1.00  0.00           C  
ATOM   1020  HG  LEU A  64      -7.272 -26.568  -5.525  1.00  0.00           H  
ATOM   1021  CD1 LEU A  64      -9.312 -25.949  -5.749  1.00  0.00           C  
ATOM   1022 HD11 LEU A  64      -9.044 -25.187  -6.479  1.00  0.00           H  
ATOM   1023 HD12 LEU A  64      -9.631 -26.845  -6.279  1.00  0.00           H  
ATOM   1024 HD13 LEU A  64     -10.134 -25.585  -5.133  1.00  0.00           H  
ATOM   1025  CD2 LEU A  64      -7.710 -25.004  -4.120  1.00  0.00           C  
ATOM   1026 HD21 LEU A  64      -7.612 -24.177  -4.820  1.00  0.00           H  
ATOM   1027 HD22 LEU A  64      -8.462 -24.771  -3.370  1.00  0.00           H  
ATOM   1028 HD23 LEU A  64      -6.742 -25.148  -3.643  1.00  0.00           H  
ATOM   1029  C   LEU A  64      -7.841 -28.876  -1.943  1.00  0.00           C  
ATOM   1030  O   LEU A  64      -7.972 -30.071  -2.199  1.00  0.00           O  
ATOM   1031  N   GLY A  65      -8.231 -28.345  -0.780  1.00  0.00           N  
ATOM   1032  H   GLY A  65      -8.146 -27.348  -0.678  1.00  0.00           H  
ATOM   1033  CA  GLY A  65      -9.116 -29.042   0.156  1.00  0.00           C  
ATOM   1034  HA2 GLY A  65      -8.865 -30.104   0.175  1.00  0.00           H  
ATOM   1035  HA3 GLY A  65      -8.977 -28.643   1.158  1.00  0.00           H  
ATOM   1036  C   GLY A  65     -10.592 -28.891  -0.238  1.00  0.00           C  
ATOM   1037  O   GLY A  65     -10.948 -28.005  -1.011  1.00  0.00           O  
ATOM   1038  N   ALA A  66     -11.456 -29.751   0.308  1.00  0.00           N  
ATOM   1039  H   ALA A  66     -11.094 -30.436   0.949  1.00  0.00           H  
ATOM   1040  CA  ALA A  66     -12.858 -29.896  -0.105  1.00  0.00           C  
ATOM   1041  HA  ALA A  66     -12.873 -30.075  -1.182  1.00  0.00           H  
ATOM   1042  CB  ALA A  66     -13.412 -31.147   0.593  1.00  0.00           C  
ATOM   1043  HB1 ALA A  66     -14.432 -31.334   0.254  1.00  0.00           H  
ATOM   1044  HB2 ALA A  66     -12.801 -32.017   0.347  1.00  0.00           H  
ATOM   1045  HB3 ALA A  66     -13.422 -31.001   1.674  1.00  0.00           H  
ATOM   1046  C   ALA A  66     -13.774 -28.675   0.145  1.00  0.00           C  
ATOM   1047  O   ALA A  66     -14.943 -28.711  -0.236  1.00  0.00           O  
ATOM   1048  N   THR A  67     -13.296 -27.609   0.800  1.00  0.00           N  
ATOM   1049  H   THR A  67     -12.311 -27.601   1.037  1.00  0.00           H  
ATOM   1050  CA  THR A  67     -14.118 -26.435   1.147  1.00  0.00           C  
ATOM   1051  HA  THR A  67     -15.164 -26.686   0.969  1.00  0.00           H  
ATOM   1052  CB  THR A  67     -14.019 -26.063   2.636  1.00  0.00           C  
ATOM   1053  HB  THR A  67     -14.772 -25.301   2.846  1.00  0.00           H  
ATOM   1054  CG2 THR A  67     -14.251 -27.240   3.583  1.00  0.00           C  
ATOM   1055 HG21 THR A  67     -13.479 -28.001   3.459  1.00  0.00           H  
ATOM   1056 HG22 THR A  67     -14.234 -26.884   4.613  1.00  0.00           H  
ATOM   1057 HG23 THR A  67     -15.225 -27.685   3.383  1.00  0.00           H  
ATOM   1058  OG1 THR A  67     -12.756 -25.521   2.926  1.00  0.00           O  
ATOM   1059  HG1 THR A  67     -12.128 -26.259   2.816  1.00  0.00           H  
ATOM   1060  C   THR A  67     -13.802 -25.203   0.295  1.00  0.00           C  
ATOM   1061  O   THR A  67     -12.649 -24.883  -0.004  1.00  0.00           O  
ATOM   1062  N   ALA A  68     -14.837 -24.408   0.008  1.00  0.00           N  
ATOM   1063  H   ALA A  68     -15.769 -24.738   0.208  1.00  0.00           H  
ATOM   1064  CA  ALA A  68     -14.683 -23.076  -0.584  1.00  0.00           C  
ATOM   1065  HA  ALA A  68     -14.198 -23.178  -1.557  1.00  0.00           H  
ATOM   1066  CB  ALA A  68     -16.085 -22.491  -0.796  1.00  0.00           C  
ATOM   1067  HB1 ALA A  68     -16.005 -21.511  -1.268  1.00  0.00           H  
ATOM   1068  HB2 ALA A  68     -16.666 -23.144  -1.449  1.00  0.00           H  
ATOM   1069  HB3 ALA A  68     -16.605 -22.381   0.158  1.00  0.00           H  
ATOM   1070  C   ALA A  68     -13.804 -22.136   0.276  1.00  0.00           C  
ATOM   1071  O   ALA A  68     -13.150 -21.241  -0.256  1.00  0.00           O  
ATOM   1072  N   GLN A  69     -13.739 -22.356   1.595  1.00  0.00           N  
ATOM   1073  H   GLN A  69     -14.278 -23.113   1.987  1.00  0.00           H  
ATOM   1074  CA  GLN A  69     -12.865 -21.599   2.490  1.00  0.00           C  
ATOM   1075  HA  GLN A  69     -13.010 -20.537   2.285  1.00  0.00           H  
ATOM   1076  CB  GLN A  69     -13.291 -21.870   3.938  1.00  0.00           C  
ATOM   1077  HB2 GLN A  69     -14.378 -21.786   3.999  1.00  0.00           H  
ATOM   1078  HB3 GLN A  69     -13.008 -22.883   4.227  1.00  0.00           H  
ATOM   1079  CG  GLN A  69     -12.682 -20.862   4.925  1.00  0.00           C  
ATOM   1080  HG2 GLN A  69     -11.612 -21.032   5.026  1.00  0.00           H  
ATOM   1081  HG3 GLN A  69     -12.840 -19.853   4.542  1.00  0.00           H  
ATOM   1082  CD  GLN A  69     -13.332 -20.964   6.302  1.00  0.00           C  
ATOM   1083  OE1 GLN A  69     -13.760 -22.013   6.744  1.00  0.00           O  
ATOM   1084  NE2 GLN A  69     -13.453 -19.882   7.038  1.00  0.00           N  
ATOM   1085 HE21 GLN A  69     -13.919 -20.016   7.920  1.00  0.00           H  
ATOM   1086 HE22 GLN A  69     -13.129 -18.989   6.721  1.00  0.00           H  
ATOM   1087  C   GLN A  69     -11.381 -21.918   2.241  1.00  0.00           C  
ATOM   1088  O   GLN A  69     -10.563 -21.000   2.178  1.00  0.00           O  
ATOM   1089  N   GLN A  70     -11.029 -23.188   2.008  1.00  0.00           N  
ATOM   1090  H   GLN A  70     -11.740 -23.913   2.068  1.00  0.00           H  
ATOM   1091  CA  GLN A  70      -9.689 -23.571   1.544  1.00  0.00           C  
ATOM   1092  HA  GLN A  70      -8.946 -23.113   2.199  1.00  0.00           H  
ATOM   1093  CB  GLN A  70      -9.510 -25.095   1.610  1.00  0.00           C  
ATOM   1094  HB2 GLN A  70     -10.351 -25.560   1.095  1.00  0.00           H  
ATOM   1095  HB3 GLN A  70      -8.599 -25.379   1.079  1.00  0.00           H  
ATOM   1096  CG  GLN A  70      -9.403 -25.613   3.059  1.00  0.00           C  
ATOM   1097  HG2 GLN A  70      -8.365 -25.544   3.384  1.00  0.00           H  
ATOM   1098  HG3 GLN A  70      -9.998 -24.991   3.728  1.00  0.00           H  
ATOM   1099  CD  GLN A  70      -9.903 -27.047   3.219  1.00  0.00           C  
ATOM   1100  OE1 GLN A  70     -10.879 -27.461   2.610  1.00  0.00           O  
ATOM   1101  NE2 GLN A  70      -9.282 -27.861   4.043  1.00  0.00           N  
ATOM   1102 HE21 GLN A  70      -9.660 -28.786   4.142  1.00  0.00           H  
ATOM   1103 HE22 GLN A  70      -8.492 -27.551   4.582  1.00  0.00           H  
ATOM   1104  C   GLN A  70      -9.411 -23.052   0.125  1.00  0.00           C  
ATOM   1105  O   GLN A  70      -8.310 -22.577  -0.135  1.00  0.00           O  
ATOM   1106  N   PHE A  71     -10.403 -23.057  -0.775  1.00  0.00           N  
ATOM   1107  H   PHE A  71     -11.267 -23.537  -0.538  1.00  0.00           H  
ATOM   1108  CA  PHE A  71     -10.275 -22.453  -2.110  1.00  0.00           C  
ATOM   1109  HA  PHE A  71      -9.423 -22.917  -2.604  1.00  0.00           H  
ATOM   1110  CB  PHE A  71     -11.546 -22.767  -2.927  1.00  0.00           C  
ATOM   1111  HB2 PHE A  71     -11.919 -23.738  -2.597  1.00  0.00           H  
ATOM   1112  HB3 PHE A  71     -12.315 -22.034  -2.683  1.00  0.00           H  
ATOM   1113  CG  PHE A  71     -11.438 -22.848  -4.449  1.00  0.00           C  
ATOM   1114  CD1 PHE A  71     -12.427 -23.569  -5.147  1.00  0.00           C  
ATOM   1115  HD1 PHE A  71     -13.235 -24.042  -4.606  1.00  0.00           H  
ATOM   1116  CE1 PHE A  71     -12.356 -23.718  -6.544  1.00  0.00           C  
ATOM   1117  HE1 PHE A  71     -13.102 -24.305  -7.063  1.00  0.00           H  
ATOM   1118  CZ  PHE A  71     -11.299 -23.136  -7.261  1.00  0.00           C  
ATOM   1119  HZ  PHE A  71     -11.226 -23.278  -8.331  1.00  0.00           H  
ATOM   1120  CE2 PHE A  71     -10.314 -22.402  -6.579  1.00  0.00           C  
ATOM   1121  HE2 PHE A  71      -9.482 -21.983  -7.127  1.00  0.00           H  
ATOM   1122  CD2 PHE A  71     -10.380 -22.262  -5.180  1.00  0.00           C  
ATOM   1123  HD2 PHE A  71      -9.588 -21.729  -4.684  1.00  0.00           H  
ATOM   1124  C   PHE A  71      -9.984 -20.939  -2.013  1.00  0.00           C  
ATOM   1125  O   PHE A  71      -9.111 -20.431  -2.714  1.00  0.00           O  
ATOM   1126  N   HIE A  72     -10.627 -20.217  -1.091  1.00  0.00           N  
ATOM   1127  H   HIE A  72     -11.375 -20.664  -0.570  1.00  0.00           H  
ATOM   1128  CA  HIE A  72     -10.318 -18.813  -0.800  1.00  0.00           C  
ATOM   1129  HA  HIE A  72     -10.359 -18.244  -1.728  1.00  0.00           H  
ATOM   1130  CB  HIE A  72     -11.380 -18.225   0.137  1.00  0.00           C  
ATOM   1131  HB2 HIE A  72     -12.351 -18.248  -0.359  1.00  0.00           H  
ATOM   1132  HB3 HIE A  72     -11.445 -18.825   1.043  1.00  0.00           H  
ATOM   1133  CG  HIE A  72     -11.068 -16.802   0.517  1.00  0.00           C  
ATOM   1134  ND1 HIE A  72     -10.915 -15.752  -0.388  1.00  0.00           N  
ATOM   1135  CE1 HIE A  72     -10.606 -14.675   0.352  1.00  0.00           C  
ATOM   1136  HE1 HIE A  72     -10.419 -13.686  -0.048  1.00  0.00           H  
ATOM   1137  NE2 HIE A  72     -10.569 -14.996   1.658  1.00  0.00           N  
ATOM   1138  HE2 HIE A  72     -10.402 -14.347   2.417  1.00  0.00           H  
ATOM   1139  CD2 HIE A  72     -10.849 -16.339   1.780  1.00  0.00           C  
ATOM   1140  HD2 HIE A  72     -10.884 -16.921   2.690  1.00  0.00           H  
ATOM   1141  C   HIE A  72      -8.896 -18.631  -0.249  1.00  0.00           C  
ATOM   1142  O   HIE A  72      -8.135 -17.832  -0.791  1.00  0.00           O  
ATOM   1143  N   ARG A  73      -8.489 -19.418   0.760  1.00  0.00           N  
ATOM   1144  H   ARG A  73      -9.166 -20.062   1.161  1.00  0.00           H  
ATOM   1145  CA  ARG A  73      -7.108 -19.405   1.292  1.00  0.00           C  
ATOM   1146  HA  ARG A  73      -6.875 -18.410   1.678  1.00  0.00           H  
ATOM   1147  CB  ARG A  73      -6.970 -20.437   2.425  1.00  0.00           C  
ATOM   1148  HB2 ARG A  73      -7.358 -21.395   2.080  1.00  0.00           H  
ATOM   1149  HB3 ARG A  73      -5.909 -20.582   2.625  1.00  0.00           H  
ATOM   1150  CG  ARG A  73      -7.660 -20.079   3.755  1.00  0.00           C  
ATOM   1151  HG2 ARG A  73      -8.716 -19.874   3.591  1.00  0.00           H  
ATOM   1152  HG3 ARG A  73      -7.573 -20.946   4.412  1.00  0.00           H  
ATOM   1153  CD  ARG A  73      -7.019 -18.865   4.444  1.00  0.00           C  
ATOM   1154  HD2 ARG A  73      -5.946 -18.943   4.305  1.00  0.00           H  
ATOM   1155  HD3 ARG A  73      -7.372 -17.941   3.973  1.00  0.00           H  
ATOM   1156  NE  ARG A  73      -7.275 -18.846   5.900  1.00  0.00           N  
ATOM   1157  HE  ARG A  73      -7.989 -19.451   6.249  1.00  0.00           H  
ATOM   1158  CZ  ARG A  73      -6.576 -18.192   6.816  1.00  0.00           C  
ATOM   1159  NH1 ARG A  73      -5.666 -17.326   6.511  1.00  0.00           N  
ATOM   1160 HH11 ARG A  73      -5.448 -17.134   5.541  1.00  0.00           H  
ATOM   1161 HH12 ARG A  73      -5.075 -17.005   7.268  1.00  0.00           H  
ATOM   1162  NH2 ARG A  73      -6.781 -18.392   8.086  1.00  0.00           N  
ATOM   1163 HH21 ARG A  73      -7.441 -19.055   8.430  1.00  0.00           H  
ATOM   1164 HH22 ARG A  73      -6.088 -17.982   8.731  1.00  0.00           H  
ATOM   1165  C   ARG A  73      -6.064 -19.676   0.195  1.00  0.00           C  
ATOM   1166  O   ARG A  73      -5.031 -19.014   0.156  1.00  0.00           O  
ATOM   1167  N   HIE A  74      -6.366 -20.577  -0.742  1.00  0.00           N  
ATOM   1168  H   HIE A  74      -7.207 -21.131  -0.616  1.00  0.00           H  
ATOM   1169  CA  HIE A  74      -5.542 -20.840  -1.925  1.00  0.00           C  
ATOM   1170  HA  HIE A  74      -4.517 -21.040  -1.614  1.00  0.00           H  
ATOM   1171  CB  HIE A  74      -6.055 -22.093  -2.637  1.00  0.00           C  
ATOM   1172  HB2 HIE A  74      -6.086 -22.926  -1.933  1.00  0.00           H  
ATOM   1173  HB3 HIE A  74      -7.059 -21.927  -3.024  1.00  0.00           H  
ATOM   1174  CG  HIE A  74      -5.145 -22.465  -3.768  1.00  0.00           C  
ATOM   1175  ND1 HIE A  74      -3.844 -22.929  -3.600  1.00  0.00           N  
ATOM   1176  CE1 HIE A  74      -3.352 -23.050  -4.842  1.00  0.00           C  
ATOM   1177  HE1 HIE A  74      -2.363 -23.414  -5.074  1.00  0.00           H  
ATOM   1178  NE2 HIE A  74      -4.270 -22.698  -5.756  1.00  0.00           N  
ATOM   1179  HE2 HIE A  74      -4.146 -22.777  -6.766  1.00  0.00           H  
ATOM   1180  CD2 HIE A  74      -5.410 -22.308  -5.096  1.00  0.00           C  
ATOM   1181  HD2 HIE A  74      -6.325 -21.942  -5.534  1.00  0.00           H  
ATOM   1182  C   HIE A  74      -5.462 -19.649  -2.889  1.00  0.00           C  
ATOM   1183  O   HIE A  74      -4.372 -19.304  -3.338  1.00  0.00           O  
ATOM   1184  N   LYS A  75      -6.575 -18.951  -3.147  1.00  0.00           N  
ATOM   1185  H   LYS A  75      -7.456 -19.292  -2.773  1.00  0.00           H  
ATOM   1186  CA  LYS A  75      -6.544 -17.688  -3.912  1.00  0.00           C  
ATOM   1187  HA  LYS A  75      -6.022 -17.871  -4.852  1.00  0.00           H  
ATOM   1188  CB  LYS A  75      -7.966 -17.200  -4.233  1.00  0.00           C  
ATOM   1189  HB2 LYS A  75      -8.568 -17.175  -3.324  1.00  0.00           H  
ATOM   1190  HB3 LYS A  75      -7.904 -16.185  -4.631  1.00  0.00           H  
ATOM   1191  CG  LYS A  75      -8.639 -18.093  -5.287  1.00  0.00           C  
ATOM   1192  HG2 LYS A  75      -8.027 -18.101  -6.191  1.00  0.00           H  
ATOM   1193  HG3 LYS A  75      -8.715 -19.113  -4.913  1.00  0.00           H  
ATOM   1194  CD  LYS A  75     -10.040 -17.579  -5.636  1.00  0.00           C  
ATOM   1195  HD2 LYS A  75     -10.647 -17.549  -4.728  1.00  0.00           H  
ATOM   1196  HD3 LYS A  75      -9.958 -16.572  -6.049  1.00  0.00           H  
ATOM   1197  CE  LYS A  75     -10.690 -18.515  -6.663  1.00  0.00           C  
ATOM   1198  HE2 LYS A  75     -10.029 -18.595  -7.533  1.00  0.00           H  
ATOM   1199  HE3 LYS A  75     -10.773 -19.512  -6.217  1.00  0.00           H  
ATOM   1200  NZ  LYS A  75     -12.027 -18.025  -7.082  1.00  0.00           N  
ATOM   1201  HZ1 LYS A  75     -12.642 -17.945  -6.281  1.00  0.00           H  
ATOM   1202  HZ2 LYS A  75     -11.952 -17.116  -7.523  1.00  0.00           H  
ATOM   1203  HZ3 LYS A  75     -12.445 -18.669  -7.743  1.00  0.00           H  
ATOM   1204  C   LYS A  75      -5.725 -16.601  -3.203  1.00  0.00           C  
ATOM   1205  O   LYS A  75      -4.945 -15.923  -3.867  1.00  0.00           O  
ATOM   1206  N   GLN A  76      -5.844 -16.478  -1.877  1.00  0.00           N  
ATOM   1207  H   GLN A  76      -6.541 -17.045  -1.407  1.00  0.00           H  
ATOM   1208  CA  GLN A  76      -5.006 -15.576  -1.074  1.00  0.00           C  
ATOM   1209  HA  GLN A  76      -5.128 -14.556  -1.443  1.00  0.00           H  
ATOM   1210  CB  GLN A  76      -5.422 -15.605   0.408  1.00  0.00           C  
ATOM   1211  HB2 GLN A  76      -5.320 -16.620   0.784  1.00  0.00           H  
ATOM   1212  HB3 GLN A  76      -4.740 -14.978   0.983  1.00  0.00           H  
ATOM   1213  CG  GLN A  76      -6.858 -15.140   0.686  1.00  0.00           C  
ATOM   1214  HG2 GLN A  76      -7.542 -15.480  -0.089  1.00  0.00           H  
ATOM   1215  HG3 GLN A  76      -7.185 -15.582   1.628  1.00  0.00           H  
ATOM   1216  CD  GLN A  76      -6.966 -13.625   0.792  1.00  0.00           C  
ATOM   1217  OE1 GLN A  76      -6.832 -12.890  -0.171  1.00  0.00           O  
ATOM   1218  NE2 GLN A  76      -7.237 -13.108   1.972  1.00  0.00           N  
ATOM   1219 HE21 GLN A  76      -7.252 -12.102   2.022  1.00  0.00           H  
ATOM   1220 HE22 GLN A  76      -7.148 -13.669   2.800  1.00  0.00           H  
ATOM   1221  C   GLN A  76      -3.518 -15.933  -1.217  1.00  0.00           C  
ATOM   1222  O   GLN A  76      -2.708 -15.042  -1.462  1.00  0.00           O  
ATOM   1223  N   LEU A  77      -3.164 -17.226  -1.163  1.00  0.00           N  
ATOM   1224  H   LEU A  77      -3.875 -17.917  -0.948  1.00  0.00           H  
ATOM   1225  CA  LEU A  77      -1.786 -17.690  -1.353  1.00  0.00           C  
ATOM   1226  HA  LEU A  77      -1.166 -17.201  -0.603  1.00  0.00           H  
ATOM   1227  CB  LEU A  77      -1.702 -19.211  -1.122  1.00  0.00           C  
ATOM   1228  HB2 LEU A  77      -2.225 -19.464  -0.197  1.00  0.00           H  
ATOM   1229  HB3 LEU A  77      -2.216 -19.721  -1.935  1.00  0.00           H  
ATOM   1230  CG  LEU A  77      -0.245 -19.714  -1.038  1.00  0.00           C  
ATOM   1231  HG  LEU A  77       0.418 -19.039  -1.579  1.00  0.00           H  
ATOM   1232  CD1 LEU A  77       0.209 -19.783   0.420  1.00  0.00           C  
ATOM   1233 HD11 LEU A  77       0.058 -18.823   0.912  1.00  0.00           H  
ATOM   1234 HD12 LEU A  77      -0.355 -20.548   0.957  1.00  0.00           H  
ATOM   1235 HD13 LEU A  77       1.269 -20.037   0.467  1.00  0.00           H  
ATOM   1236  CD2 LEU A  77      -0.101 -21.098  -1.667  1.00  0.00           C  
ATOM   1237 HD21 LEU A  77       0.918 -21.463  -1.542  1.00  0.00           H  
ATOM   1238 HD22 LEU A  77      -0.790 -21.794  -1.189  1.00  0.00           H  
ATOM   1239 HD23 LEU A  77      -0.332 -21.045  -2.730  1.00  0.00           H  
ATOM   1240  C   LEU A  77      -1.241 -17.276  -2.731  1.00  0.00           C  
ATOM   1241  O   LEU A  77      -0.233 -16.576  -2.796  1.00  0.00           O  
ATOM   1242  N   ILE A  78      -1.934 -17.632  -3.823  1.00  0.00           N  
ATOM   1243  H   ILE A  78      -2.773 -18.191  -3.690  1.00  0.00           H  
ATOM   1244  CA  ILE A  78      -1.541 -17.267  -5.199  1.00  0.00           C  
ATOM   1245  HA  ILE A  78      -0.568 -17.707  -5.410  1.00  0.00           H  
ATOM   1246  CB  ILE A  78      -2.571 -17.844  -6.206  1.00  0.00           C  
ATOM   1247  HB  ILE A  78      -3.564 -17.531  -5.878  1.00  0.00           H  
ATOM   1248  CG2 ILE A  78      -2.386 -17.286  -7.630  1.00  0.00           C  
ATOM   1249 HG21 ILE A  78      -3.079 -17.781  -8.311  1.00  0.00           H  
ATOM   1250 HG22 ILE A  78      -2.613 -16.220  -7.656  1.00  0.00           H  
ATOM   1251 HG23 ILE A  78      -1.365 -17.444  -7.980  1.00  0.00           H  
ATOM   1252  CG1 ILE A  78      -2.577 -19.394  -6.243  1.00  0.00           C  
ATOM   1253 HG12 ILE A  78      -2.757 -19.778  -5.241  1.00  0.00           H  
ATOM   1254 HG13 ILE A  78      -3.414 -19.722  -6.862  1.00  0.00           H  
ATOM   1255  CD1 ILE A  78      -1.306 -20.068  -6.776  1.00  0.00           C  
ATOM   1256 HD11 ILE A  78      -1.133 -19.790  -7.815  1.00  0.00           H  
ATOM   1257 HD12 ILE A  78      -0.443 -19.793  -6.170  1.00  0.00           H  
ATOM   1258 HD13 ILE A  78      -1.433 -21.149  -6.724  1.00  0.00           H  
ATOM   1259  C   ILE A  78      -1.366 -15.743  -5.348  1.00  0.00           C  
ATOM   1260  O   ILE A  78      -0.391 -15.278  -5.945  1.00  0.00           O  
ATOM   1261  N   ARG A  79      -2.272 -14.947  -4.764  1.00  0.00           N  
ATOM   1262  H   ARG A  79      -3.058 -15.388  -4.294  1.00  0.00           H  
ATOM   1263  CA  ARG A  79      -2.202 -13.477  -4.784  1.00  0.00           C  
ATOM   1264  HA  ARG A  79      -2.084 -13.151  -5.819  1.00  0.00           H  
ATOM   1265  CB  ARG A  79      -3.529 -12.923  -4.245  1.00  0.00           C  
ATOM   1266  HB2 ARG A  79      -4.353 -13.350  -4.820  1.00  0.00           H  
ATOM   1267  HB3 ARG A  79      -3.654 -13.204  -3.198  1.00  0.00           H  
ATOM   1268  CG  ARG A  79      -3.577 -11.399  -4.370  1.00  0.00           C  
ATOM   1269  HG2 ARG A  79      -2.789 -10.957  -3.756  1.00  0.00           H  
ATOM   1270  HG3 ARG A  79      -3.413 -11.117  -5.410  1.00  0.00           H  
ATOM   1271  CD  ARG A  79      -4.925 -10.844  -3.913  1.00  0.00           C  
ATOM   1272  HD2 ARG A  79      -5.712 -11.206  -4.579  1.00  0.00           H  
ATOM   1273  HD3 ARG A  79      -5.128 -11.176  -2.893  1.00  0.00           H  
ATOM   1274  NE  ARG A  79      -4.847  -9.385  -3.936  1.00  0.00           N  
ATOM   1275  HE  ARG A  79      -3.910  -8.977  -3.916  1.00  0.00           H  
ATOM   1276  CZ  ARG A  79      -5.770  -8.491  -4.185  1.00  0.00           C  
ATOM   1277  NH1 ARG A  79      -7.025  -8.743  -4.431  1.00  0.00           N  
ATOM   1278 HH11 ARG A  79      -7.368  -9.682  -4.406  1.00  0.00           H  
ATOM   1279 HH12 ARG A  79      -7.619  -7.947  -4.614  1.00  0.00           H  
ATOM   1280  NH2 ARG A  79      -5.414  -7.259  -4.187  1.00  0.00           N  
ATOM   1281 HH21 ARG A  79      -4.424  -7.065  -4.050  1.00  0.00           H  
ATOM   1282 HH22 ARG A  79      -6.041  -6.560  -4.575  1.00  0.00           H  
ATOM   1283  C   ARG A  79      -0.986 -12.929  -4.024  1.00  0.00           C  
ATOM   1284  O   ARG A  79      -0.253 -12.100  -4.557  1.00  0.00           O  
ATOM   1285  N   PHE A  80      -0.721 -13.415  -2.813  1.00  0.00           N  
ATOM   1286  H   PHE A  80      -1.356 -14.102  -2.412  1.00  0.00           H  
ATOM   1287  CA  PHE A  80       0.459 -13.000  -2.046  1.00  0.00           C  
ATOM   1288  HA  PHE A  80       0.526 -11.913  -2.092  1.00  0.00           H  
ATOM   1289  CB  PHE A  80       0.280 -13.373  -0.567  1.00  0.00           C  
ATOM   1290  HB2 PHE A  80      -0.190 -14.353  -0.484  1.00  0.00           H  
ATOM   1291  HB3 PHE A  80       1.270 -13.449  -0.115  1.00  0.00           H  
ATOM   1292  CG  PHE A  80      -0.529 -12.362   0.234  1.00  0.00           C  
ATOM   1293  CD1 PHE A  80      -1.900 -12.159  -0.017  1.00  0.00           C  
ATOM   1294  HD1 PHE A  80      -2.406 -12.723  -0.783  1.00  0.00           H  
ATOM   1295  CE1 PHE A  80      -2.634 -11.225   0.736  1.00  0.00           C  
ATOM   1296  HE1 PHE A  80      -3.692 -11.090   0.550  1.00  0.00           H  
ATOM   1297  CZ  PHE A  80      -1.999 -10.482   1.744  1.00  0.00           C  
ATOM   1298  HZ  PHE A  80      -2.566  -9.781   2.342  1.00  0.00           H  
ATOM   1299  CE2 PHE A  80      -0.628 -10.668   1.992  1.00  0.00           C  
ATOM   1300  HE2 PHE A  80      -0.147 -10.107   2.781  1.00  0.00           H  
ATOM   1301  CD2 PHE A  80       0.102 -11.608   1.243  1.00  0.00           C  
ATOM   1302  HD2 PHE A  80       1.146 -11.769   1.462  1.00  0.00           H  
ATOM   1303  C   PHE A  80       1.783 -13.525  -2.644  1.00  0.00           C  
ATOM   1304  O   PHE A  80       2.791 -12.827  -2.549  1.00  0.00           O  
ATOM   1305  N   LEU A  81       1.795 -14.682  -3.323  1.00  0.00           N  
ATOM   1306  H   LEU A  81       0.956 -15.256  -3.294  1.00  0.00           H  
ATOM   1307  CA  LEU A  81       2.936 -15.163  -4.127  1.00  0.00           C  
ATOM   1308  HA  LEU A  81       3.832 -15.153  -3.508  1.00  0.00           H  
ATOM   1309  CB  LEU A  81       2.685 -16.601  -4.627  1.00  0.00           C  
ATOM   1310  HB2 LEU A  81       1.678 -16.659  -5.040  1.00  0.00           H  
ATOM   1311  HB3 LEU A  81       3.379 -16.811  -5.441  1.00  0.00           H  
ATOM   1312  CG  LEU A  81       2.862 -17.709  -3.575  1.00  0.00           C  
ATOM   1313  HG  LEU A  81       2.258 -17.490  -2.698  1.00  0.00           H  
ATOM   1314  CD1 LEU A  81       2.415 -19.053  -4.155  1.00  0.00           C  
ATOM   1315 HD11 LEU A  81       2.470 -19.824  -3.386  1.00  0.00           H  
ATOM   1316 HD12 LEU A  81       1.382 -18.978  -4.494  1.00  0.00           H  
ATOM   1317 HD13 LEU A  81       3.051 -19.340  -4.993  1.00  0.00           H  
ATOM   1318  CD2 LEU A  81       4.327 -17.862  -3.161  1.00  0.00           C  
ATOM   1319 HD21 LEU A  81       4.947 -18.042  -4.039  1.00  0.00           H  
ATOM   1320 HD22 LEU A  81       4.670 -16.965  -2.652  1.00  0.00           H  
ATOM   1321 HD23 LEU A  81       4.429 -18.700  -2.474  1.00  0.00           H  
ATOM   1322  C   LEU A  81       3.223 -14.244  -5.325  1.00  0.00           C  
ATOM   1323  O   LEU A  81       4.379 -13.890  -5.565  1.00  0.00           O  
ATOM   1324  N   LYS A  82       2.174 -13.794  -6.026  1.00  0.00           N  
ATOM   1325  H   LYS A  82       1.259 -14.184  -5.815  1.00  0.00           H  
ATOM   1326  CA  LYS A  82       2.285 -12.755  -7.063  1.00  0.00           C  
ATOM   1327  HA  LYS A  82       3.025 -13.065  -7.807  1.00  0.00           H  
ATOM   1328  CB  LYS A  82       0.931 -12.552  -7.756  1.00  0.00           C  
ATOM   1329  HB2 LYS A  82       0.131 -12.509  -7.018  1.00  0.00           H  
ATOM   1330  HB3 LYS A  82       0.944 -11.606  -8.300  1.00  0.00           H  
ATOM   1331  CG  LYS A  82       0.652 -13.674  -8.759  1.00  0.00           C  
ATOM   1332  HG2 LYS A  82       1.363 -13.580  -9.579  1.00  0.00           H  
ATOM   1333  HG3 LYS A  82       0.782 -14.647  -8.284  1.00  0.00           H  
ATOM   1334  CD  LYS A  82      -0.770 -13.571  -9.314  1.00  0.00           C  
ATOM   1335  HD2 LYS A  82      -1.488 -13.771  -8.515  1.00  0.00           H  
ATOM   1336  HD3 LYS A  82      -0.932 -12.566  -9.708  1.00  0.00           H  
ATOM   1337  CE  LYS A  82      -0.935 -14.598 -10.436  1.00  0.00           C  
ATOM   1338  HE2 LYS A  82      -0.155 -14.434 -11.183  1.00  0.00           H  
ATOM   1339  HE3 LYS A  82      -0.801 -15.602 -10.018  1.00  0.00           H  
ATOM   1340  NZ  LYS A  82      -2.266 -14.501 -11.068  1.00  0.00           N  
ATOM   1341  HZ1 LYS A  82      -2.995 -14.844 -10.434  1.00  0.00           H  
ATOM   1342  HZ2 LYS A  82      -2.497 -13.586 -11.417  1.00  0.00           H  
ATOM   1343  HZ3 LYS A  82      -2.374 -15.204 -11.807  1.00  0.00           H  
ATOM   1344  C   LYS A  82       2.802 -11.436  -6.488  1.00  0.00           C  
ATOM   1345  O   LYS A  82       3.673 -10.821  -7.091  1.00  0.00           O  
ATOM   1346  N   ARG A  83       2.325 -11.012  -5.311  1.00  0.00           N  
ATOM   1347  H   ARG A  83       1.548 -11.529  -4.912  1.00  0.00           H  
ATOM   1348  CA  ARG A  83       2.787  -9.785  -4.626  1.00  0.00           C  
ATOM   1349  HA  ARG A  83       2.771  -8.973  -5.352  1.00  0.00           H  
ATOM   1350  CB  ARG A  83       1.782  -9.445  -3.508  1.00  0.00           C  
ATOM   1351  HB2 ARG A  83       0.777  -9.641  -3.884  1.00  0.00           H  
ATOM   1352  HB3 ARG A  83       1.956 -10.087  -2.644  1.00  0.00           H  
ATOM   1353  CG  ARG A  83       1.835  -7.972  -3.076  1.00  0.00           C  
ATOM   1354  HG2 ARG A  83       2.748  -7.792  -2.511  1.00  0.00           H  
ATOM   1355  HG3 ARG A  83       1.828  -7.339  -3.965  1.00  0.00           H  
ATOM   1356  CD  ARG A  83       0.620  -7.608  -2.212  1.00  0.00           C  
ATOM   1357  HD2 ARG A  83      -0.288  -7.874  -2.758  1.00  0.00           H  
ATOM   1358  HD3 ARG A  83       0.649  -8.188  -1.286  1.00  0.00           H  
ATOM   1359  NE  ARG A  83       0.582  -6.167  -1.899  1.00  0.00           N  
ATOM   1360  HE  ARG A  83       1.332  -5.589  -2.255  1.00  0.00           H  
ATOM   1361  CZ  ARG A  83      -0.413  -5.527  -1.316  1.00  0.00           C  
ATOM   1362  NH1 ARG A  83      -1.481  -6.129  -0.883  1.00  0.00           N  
ATOM   1363 HH11 ARG A  83      -1.604  -7.095  -1.116  1.00  0.00           H  
ATOM   1364 HH12 ARG A  83      -2.224  -5.599  -0.476  1.00  0.00           H  
ATOM   1365  NH2 ARG A  83      -0.392  -4.236  -1.207  1.00  0.00           N  
ATOM   1366 HH21 ARG A  83       0.431  -3.735  -1.523  1.00  0.00           H  
ATOM   1367 HH22 ARG A  83      -1.267  -3.732  -1.190  1.00  0.00           H  
ATOM   1368  C   ARG A  83       4.250  -9.887  -4.144  1.00  0.00           C  
ATOM   1369  O   ARG A  83       4.984  -8.906  -4.197  1.00  0.00           O  
ATOM   1370  N   LEU A  84       4.690 -11.082  -3.738  1.00  0.00           N  
ATOM   1371  H   LEU A  84       3.996 -11.812  -3.620  1.00  0.00           H  
ATOM   1372  CA  LEU A  84       6.078 -11.398  -3.381  1.00  0.00           C  
ATOM   1373  HA  LEU A  84       6.422 -10.651  -2.662  1.00  0.00           H  
ATOM   1374  CB  LEU A  84       6.096 -12.780  -2.698  1.00  0.00           C  
ATOM   1375  HB2 LEU A  84       5.543 -12.719  -1.762  1.00  0.00           H  
ATOM   1376  HB3 LEU A  84       5.569 -13.486  -3.339  1.00  0.00           H  
ATOM   1377  CG  LEU A  84       7.493 -13.361  -2.418  1.00  0.00           C  
ATOM   1378  HG  LEU A  84       8.071 -13.408  -3.339  1.00  0.00           H  
ATOM   1379  CD1 LEU A  84       8.269 -12.544  -1.381  1.00  0.00           C  
ATOM   1380 HD11 LEU A  84       7.693 -12.465  -0.458  1.00  0.00           H  
ATOM   1381 HD12 LEU A  84       9.224 -13.026  -1.172  1.00  0.00           H  
ATOM   1382 HD13 LEU A  84       8.466 -11.546  -1.770  1.00  0.00           H  
ATOM   1383  CD2 LEU A  84       7.335 -14.788  -1.899  1.00  0.00           C  
ATOM   1384 HD21 LEU A  84       8.317 -15.231  -1.741  1.00  0.00           H  
ATOM   1385 HD22 LEU A  84       6.779 -14.789  -0.962  1.00  0.00           H  
ATOM   1386 HD23 LEU A  84       6.797 -15.388  -2.633  1.00  0.00           H  
ATOM   1387  C   LEU A  84       7.031 -11.334  -4.589  1.00  0.00           C  
ATOM   1388  O   LEU A  84       8.035 -10.633  -4.514  1.00  0.00           O  
ATOM   1389  N   ASP A  85       6.717 -12.025  -5.693  1.00  0.00           N  
ATOM   1390  H   ASP A  85       5.879 -12.603  -5.671  1.00  0.00           H  
ATOM   1391  CA  ASP A  85       7.464 -11.974  -6.965  1.00  0.00           C  
ATOM   1392  HA  ASP A  85       8.473 -12.356  -6.811  1.00  0.00           H  
ATOM   1393  CB  ASP A  85       6.727 -12.909  -7.952  1.00  0.00           C  
ATOM   1394  HB2 ASP A  85       6.710 -13.907  -7.510  1.00  0.00           H  
ATOM   1395  HB3 ASP A  85       5.694 -12.566  -8.048  1.00  0.00           H  
ATOM   1396  CG  ASP A  85       7.315 -13.041  -9.367  1.00  0.00           C  
ATOM   1397  OD1 ASP A  85       8.455 -12.603  -9.620  1.00  0.00           O  
ATOM   1398  OD2 ASP A  85       6.610 -13.585 -10.250  1.00  0.00           O  
ATOM   1399  C   ASP A  85       7.590 -10.523  -7.476  1.00  0.00           C  
ATOM   1400  O   ASP A  85       8.694 -10.008  -7.666  1.00  0.00           O  
ATOM   1401  N   ARG A  86       6.457  -9.809  -7.534  1.00  0.00           N  
ATOM   1402  H   ARG A  86       5.589 -10.310  -7.364  1.00  0.00           H  
ATOM   1403  CA  ARG A  86       6.348  -8.371  -7.850  1.00  0.00           C  
ATOM   1404  HA  ARG A  86       6.639  -8.209  -8.885  1.00  0.00           H  
ATOM   1405  CB  ARG A  86       4.861  -8.010  -7.699  1.00  0.00           C  
ATOM   1406  HB2 ARG A  86       4.295  -8.644  -8.383  1.00  0.00           H  
ATOM   1407  HB3 ARG A  86       4.557  -8.255  -6.683  1.00  0.00           H  
ATOM   1408  CG  ARG A  86       4.448  -6.557  -7.968  1.00  0.00           C  
ATOM   1409  HG2 ARG A  86       4.967  -5.891  -7.281  1.00  0.00           H  
ATOM   1410  HG3 ARG A  86       4.691  -6.280  -8.995  1.00  0.00           H  
ATOM   1411  CD  ARG A  86       2.932  -6.452  -7.739  1.00  0.00           C  
ATOM   1412  HD2 ARG A  86       2.424  -7.056  -8.493  1.00  0.00           H  
ATOM   1413  HD3 ARG A  86       2.693  -6.845  -6.748  1.00  0.00           H  
ATOM   1414  NE  ARG A  86       2.464  -5.062  -7.804  1.00  0.00           N  
ATOM   1415  HE  ARG A  86       3.177  -4.340  -7.653  1.00  0.00           H  
ATOM   1416  CZ  ARG A  86       1.241  -4.623  -8.023  1.00  0.00           C  
ATOM   1417  NH1 ARG A  86       0.254  -5.437  -8.281  1.00  0.00           N  
ATOM   1418 HH11 ARG A  86       0.448  -6.418  -8.237  1.00  0.00           H  
ATOM   1419 HH12 ARG A  86      -0.685  -5.091  -8.230  1.00  0.00           H  
ATOM   1420  NH2 ARG A  86       0.995  -3.350  -7.995  1.00  0.00           N  
ATOM   1421 HH21 ARG A  86       1.748  -2.784  -7.595  1.00  0.00           H  
ATOM   1422 HH22 ARG A  86       0.132  -2.938  -8.297  1.00  0.00           H  
ATOM   1423  C   ARG A  86       7.261  -7.460  -7.014  1.00  0.00           C  
ATOM   1424  O   ARG A  86       7.741  -6.465  -7.551  1.00  0.00           O  
ATOM   1425  N   ASN A  87       7.533  -7.786  -5.745  1.00  0.00           N  
ATOM   1426  H   ASN A  87       7.097  -8.616  -5.368  1.00  0.00           H  
ATOM   1427  CA  ASN A  87       8.445  -7.003  -4.894  1.00  0.00           C  
ATOM   1428  HA  ASN A  87       8.425  -5.977  -5.261  1.00  0.00           H  
ATOM   1429  CB  ASN A  87       7.932  -7.011  -3.436  1.00  0.00           C  
ATOM   1430  HB2 ASN A  87       6.863  -7.214  -3.428  1.00  0.00           H  
ATOM   1431  HB3 ASN A  87       8.433  -7.796  -2.871  1.00  0.00           H  
ATOM   1432  CG  ASN A  87       8.114  -5.677  -2.718  1.00  0.00           C  
ATOM   1433  OD1 ASN A  87       8.424  -4.648  -3.304  1.00  0.00           O  
ATOM   1434  ND2 ASN A  87       7.830  -5.655  -1.432  1.00  0.00           N  
ATOM   1435 HD21 ASN A  87       7.739  -4.738  -0.992  1.00  0.00           H  
ATOM   1436 HD22 ASN A  87       7.548  -6.490  -0.964  1.00  0.00           H  
ATOM   1437  C   ASN A  87       9.915  -7.461  -4.991  1.00  0.00           C  
ATOM   1438  O   ASN A  87      10.827  -6.631  -4.991  1.00  0.00           O  
ATOM   1439  N   LEU A  88      10.162  -8.771  -5.132  1.00  0.00           N  
ATOM   1440  H   LEU A  88       9.373  -9.411  -5.136  1.00  0.00           H  
ATOM   1441  CA  LEU A  88      11.504  -9.307  -5.406  1.00  0.00           C  
ATOM   1442  HA  LEU A  88      12.180  -8.967  -4.622  1.00  0.00           H  
ATOM   1443  CB  LEU A  88      11.475 -10.846  -5.420  1.00  0.00           C  
ATOM   1444  HB2 LEU A  88      10.695 -11.163  -6.115  1.00  0.00           H  
ATOM   1445  HB3 LEU A  88      12.428 -11.208  -5.809  1.00  0.00           H  
ATOM   1446  CG  LEU A  88      11.233 -11.519  -4.057  1.00  0.00           C  
ATOM   1447  HG  LEU A  88      10.343 -11.107  -3.588  1.00  0.00           H  
ATOM   1448  CD1 LEU A  88      11.030 -13.020  -4.262  1.00  0.00           C  
ATOM   1449 HD11 LEU A  88      10.184 -13.182  -4.931  1.00  0.00           H  
ATOM   1450 HD12 LEU A  88      11.922 -13.469  -4.704  1.00  0.00           H  
ATOM   1451 HD13 LEU A  88      10.813 -13.500  -3.309  1.00  0.00           H  
ATOM   1452  CD2 LEU A  88      12.407 -11.336  -3.094  1.00  0.00           C  
ATOM   1453 HD21 LEU A  88      13.306 -11.782  -3.519  1.00  0.00           H  
ATOM   1454 HD22 LEU A  88      12.583 -10.278  -2.913  1.00  0.00           H  
ATOM   1455 HD23 LEU A  88      12.179 -11.819  -2.145  1.00  0.00           H  
ATOM   1456  C   LEU A  88      12.079  -8.767  -6.725  1.00  0.00           C  
ATOM   1457  O   LEU A  88      13.286  -8.552  -6.812  1.00  0.00           O  
ATOM   1458  N   TRP A  89      11.235  -8.470  -7.714  1.00  0.00           N  
ATOM   1459  H   TRP A  89      10.261  -8.736  -7.592  1.00  0.00           H  
ATOM   1460  CA  TRP A  89      11.612  -7.790  -8.960  1.00  0.00           C  
ATOM   1461  HA  TRP A  89      12.225  -8.461  -9.564  1.00  0.00           H  
ATOM   1462  CB  TRP A  89      10.327  -7.488  -9.741  1.00  0.00           C  
ATOM   1463  HB2 TRP A  89      10.071  -8.372 -10.323  1.00  0.00           H  
ATOM   1464  HB3 TRP A  89       9.515  -7.328  -9.037  1.00  0.00           H  
ATOM   1465  CG  TRP A  89      10.364  -6.297 -10.652  1.00  0.00           C  
ATOM   1466  CD1 TRP A  89       9.755  -5.113 -10.409  1.00  0.00           C  
ATOM   1467  HD1 TRP A  89       9.163  -4.895  -9.524  1.00  0.00           H  
ATOM   1468  NE1 TRP A  89      10.033  -4.226 -11.431  1.00  0.00           N  
ATOM   1469  HE1 TRP A  89       9.744  -3.256 -11.411  1.00  0.00           H  
ATOM   1470  CE2 TRP A  89      10.823  -4.807 -12.401  1.00  0.00           C  
ATOM   1471  CZ2 TRP A  89      11.360  -4.339 -13.610  1.00  0.00           C  
ATOM   1472  HZ2 TRP A  89      11.166  -3.330 -13.940  1.00  0.00           H  
ATOM   1473  CH2 TRP A  89      12.166  -5.199 -14.376  1.00  0.00           C  
ATOM   1474  HH2 TRP A  89      12.594  -4.854 -15.307  1.00  0.00           H  
ATOM   1475  CZ3 TRP A  89      12.428  -6.505 -13.924  1.00  0.00           C  
ATOM   1476  HZ3 TRP A  89      13.055  -7.154 -14.512  1.00  0.00           H  
ATOM   1477  CE3 TRP A  89      11.878  -6.971 -12.713  1.00  0.00           C  
ATOM   1478  HE3 TRP A  89      12.087  -7.974 -12.370  1.00  0.00           H  
ATOM   1479  CD2 TRP A  89      11.059  -6.133 -11.924  1.00  0.00           C  
ATOM   1480  C   TRP A  89      12.443  -6.513  -8.744  1.00  0.00           C  
ATOM   1481  O   TRP A  89      13.458  -6.342  -9.421  1.00  0.00           O  
ATOM   1482  N   GLY A  90      12.080  -5.652  -7.784  1.00  0.00           N  
ATOM   1483  H   GLY A  90      11.276  -5.879  -7.208  1.00  0.00           H  
ATOM   1484  CA  GLY A  90      12.834  -4.421  -7.501  1.00  0.00           C  
ATOM   1485  HA2 GLY A  90      13.088  -3.922  -8.437  1.00  0.00           H  
ATOM   1486  HA3 GLY A  90      12.216  -3.751  -6.908  1.00  0.00           H  
ATOM   1487  C   GLY A  90      14.123  -4.676  -6.719  1.00  0.00           C  
ATOM   1488  O   GLY A  90      15.149  -4.036  -6.956  1.00  0.00           O  
ATOM   1489  N   LEU A  91      14.090  -5.670  -5.829  1.00  0.00           N  
ATOM   1490  H   LEU A  91      13.208  -6.149  -5.690  1.00  0.00           H  
ATOM   1491  CA  LEU A  91      15.239  -6.073  -5.018  1.00  0.00           C  
ATOM   1492  HA  LEU A  91      15.657  -5.176  -4.562  1.00  0.00           H  
ATOM   1493  CB  LEU A  91      14.719  -7.018  -3.916  1.00  0.00           C  
ATOM   1494  HB2 LEU A  91      13.724  -6.701  -3.597  1.00  0.00           H  
ATOM   1495  HB3 LEU A  91      14.623  -8.020  -4.337  1.00  0.00           H  
ATOM   1496  CG  LEU A  91      15.621  -7.075  -2.671  1.00  0.00           C  
ATOM   1497  HG  LEU A  91      16.658  -7.233  -2.971  1.00  0.00           H  
ATOM   1498  CD1 LEU A  91      15.519  -5.801  -1.830  1.00  0.00           C  
ATOM   1499 HD11 LEU A  91      14.487  -5.632  -1.516  1.00  0.00           H  
ATOM   1500 HD12 LEU A  91      16.148  -5.884  -0.944  1.00  0.00           H  
ATOM   1501 HD13 LEU A  91      15.851  -4.934  -2.399  1.00  0.00           H  
ATOM   1502  CD2 LEU A  91      15.186  -8.239  -1.786  1.00  0.00           C  
ATOM   1503 HD21 LEU A  91      15.213  -9.165  -2.357  1.00  0.00           H  
ATOM   1504 HD22 LEU A  91      15.863  -8.330  -0.938  1.00  0.00           H  
ATOM   1505 HD23 LEU A  91      14.175  -8.074  -1.413  1.00  0.00           H  
ATOM   1506  C   LEU A  91      16.340  -6.715  -5.887  1.00  0.00           C  
ATOM   1507  O   LEU A  91      17.533  -6.454  -5.706  1.00  0.00           O  
ATOM   1508  N   ALA A  92      15.930  -7.546  -6.849  1.00  0.00           N  
ATOM   1509  H   ALA A  92      14.931  -7.730  -6.896  1.00  0.00           H  
ATOM   1510  CA  ALA A  92      16.793  -8.219  -7.818  1.00  0.00           C  
ATOM   1511  HA  ALA A  92      17.706  -8.546  -7.316  1.00  0.00           H  
ATOM   1512  CB  ALA A  92      16.056  -9.460  -8.331  1.00  0.00           C  
ATOM   1513  HB1 ALA A  92      15.118  -9.182  -8.813  1.00  0.00           H  
ATOM   1514  HB2 ALA A  92      16.687  -9.965  -9.055  1.00  0.00           H  
ATOM   1515  HB3 ALA A  92      15.847 -10.141  -7.507  1.00  0.00           H  
ATOM   1516  C   ALA A  92      17.201  -7.326  -9.004  1.00  0.00           C  
ATOM   1517  O   ALA A  92      18.336  -7.411  -9.467  1.00  0.00           O  
ATOM   1518  N   GLY A  93      16.292  -6.503  -9.542  1.00  0.00           N  
ATOM   1519  H   GLY A  93      15.352  -6.467  -9.153  1.00  0.00           H  
ATOM   1520  CA  GLY A  93      16.514  -5.767 -10.794  1.00  0.00           C  
ATOM   1521  HA2 GLY A  93      15.677  -5.087 -10.946  1.00  0.00           H  
ATOM   1522  HA3 GLY A  93      17.425  -5.178 -10.711  1.00  0.00           H  
ATOM   1523  C   GLY A  93      16.626  -6.665 -12.036  1.00  0.00           C  
ATOM   1524  O   GLY A  93      17.098  -6.221 -13.078  1.00  0.00           O  
ATOM   1525  N   LEU A  94      16.212  -7.931 -11.932  1.00  0.00           N  
ATOM   1526  H   LEU A  94      15.776  -8.199 -11.063  1.00  0.00           H  
ATOM   1527  CA  LEU A  94      16.296  -8.951 -12.980  1.00  0.00           C  
ATOM   1528  HA  LEU A  94      16.623  -8.494 -13.913  1.00  0.00           H  
ATOM   1529  CB  LEU A  94      17.312 -10.035 -12.569  1.00  0.00           C  
ATOM   1530  HB2 LEU A  94      17.007 -10.419 -11.597  1.00  0.00           H  
ATOM   1531  HB3 LEU A  94      17.252 -10.854 -13.287  1.00  0.00           H  
ATOM   1532  CG  LEU A  94      18.782  -9.596 -12.455  1.00  0.00           C  
ATOM   1533  HG  LEU A  94      18.870  -8.769 -11.753  1.00  0.00           H  
ATOM   1534  CD1 LEU A  94      19.616 -10.771 -11.932  1.00  0.00           C  
ATOM   1535 HD11 LEU A  94      20.661 -10.472 -11.851  1.00  0.00           H  
ATOM   1536 HD12 LEU A  94      19.257 -11.058 -10.945  1.00  0.00           H  
ATOM   1537 HD13 LEU A  94      19.539 -11.622 -12.610  1.00  0.00           H  
ATOM   1538  CD2 LEU A  94      19.352  -9.169 -13.807  1.00  0.00           C  
ATOM   1539 HD21 LEU A  94      20.404  -8.912 -13.695  1.00  0.00           H  
ATOM   1540 HD22 LEU A  94      19.256  -9.976 -14.533  1.00  0.00           H  
ATOM   1541 HD23 LEU A  94      18.831  -8.284 -14.168  1.00  0.00           H  
ATOM   1542  C   LEU A  94      14.911  -9.567 -13.214  1.00  0.00           C  
ATOM   1543  O   LEU A  94      14.263 -10.011 -12.267  1.00  0.00           O  
ATOM   1544  N   ASN A  95      14.471  -9.619 -14.477  1.00  0.00           N  
ATOM   1545  H   ASN A  95      15.057  -9.226 -15.197  1.00  0.00           H  
ATOM   1546  CA  ASN A  95      13.143 -10.135 -14.848  1.00  0.00           C  
ATOM   1547  HA  ASN A  95      12.385  -9.617 -14.255  1.00  0.00           H  
ATOM   1548  CB  ASN A  95      12.899  -9.879 -16.355  1.00  0.00           C  
ATOM   1549  HB2 ASN A  95      13.827  -9.604 -16.854  1.00  0.00           H  
ATOM   1550  HB3 ASN A  95      12.531 -10.787 -16.834  1.00  0.00           H  
ATOM   1551  CG  ASN A  95      11.851  -8.811 -16.609  1.00  0.00           C  
ATOM   1552  OD1 ASN A  95      10.845  -8.722 -15.938  1.00  0.00           O  
ATOM   1553  ND2 ASN A  95      12.031  -7.969 -17.597  1.00  0.00           N  
ATOM   1554 HD21 ASN A  95      11.306  -7.278 -17.709  1.00  0.00           H  
ATOM   1555 HD22 ASN A  95      12.831  -8.021 -18.198  1.00  0.00           H  
ATOM   1556  C   ASN A  95      12.977 -11.633 -14.537  1.00  0.00           C  
ATOM   1557  O   ASN A  95      11.917 -12.076 -14.099  1.00  0.00           O  
ATOM   1558  N   SER A  96      14.014 -12.430 -14.795  1.00  0.00           N  
ATOM   1559  H   SER A  96      14.883 -12.007 -15.091  1.00  0.00           H  
ATOM   1560  CA  SER A  96      14.040 -13.884 -14.611  1.00  0.00           C  
ATOM   1561  HA  SER A  96      13.555 -14.141 -13.669  1.00  0.00           H  
ATOM   1562  CB  SER A  96      13.289 -14.567 -15.760  1.00  0.00           C  
ATOM   1563  HB2 SER A  96      12.261 -14.209 -15.783  1.00  0.00           H  
ATOM   1564  HB3 SER A  96      13.766 -14.309 -16.705  1.00  0.00           H  
ATOM   1565  OG  SER A  96      13.288 -15.969 -15.603  1.00  0.00           O  
ATOM   1566  HG  SER A  96      12.826 -16.377 -16.341  1.00  0.00           H  
ATOM   1567  C   SER A  96      15.491 -14.366 -14.568  1.00  0.00           C  
ATOM   1568  O   SER A  96      16.359 -13.762 -15.206  1.00  0.00           O  
ATOM   1569  N   CYS A  97      15.758 -15.447 -13.838  1.00  0.00           N  
ATOM   1570  H   CYS A  97      14.992 -15.904 -13.351  1.00  0.00           H  
ATOM   1571  CA  CYS A  97      17.066 -16.087 -13.809  1.00  0.00           C  
ATOM   1572  HA  CYS A  97      17.606 -15.809 -14.710  1.00  0.00           H  
ATOM   1573  CB  CYS A  97      17.869 -15.562 -12.613  1.00  0.00           C  
ATOM   1574  HB2 CYS A  97      17.975 -14.478 -12.680  1.00  0.00           H  
ATOM   1575  HB3 CYS A  97      17.345 -15.812 -11.689  1.00  0.00           H  
ATOM   1576  SG  CYS A  97      19.509 -16.339 -12.600  1.00  0.00           S  
ATOM   1577  HG  CYS A  97      20.090 -15.550 -13.513  1.00  0.00           H  
ATOM   1578  C   CYS A  97      16.887 -17.612 -13.764  1.00  0.00           C  
ATOM   1579  O   CYS A  97      16.224 -18.107 -12.848  1.00  0.00           O  
ATOM   1580  N   PRO A  98      17.439 -18.375 -14.730  1.00  0.00           N  
ATOM   1581  CD  PRO A  98      18.247 -17.933 -15.861  1.00  0.00           C  
ATOM   1582  HD2 PRO A  98      19.025 -17.232 -15.551  1.00  0.00           H  
ATOM   1583  HD3 PRO A  98      17.601 -17.474 -16.612  1.00  0.00           H  
ATOM   1584  CG  PRO A  98      18.893 -19.194 -16.435  1.00  0.00           C  
ATOM   1585  HG2 PRO A  98      19.843 -19.383 -15.932  1.00  0.00           H  
ATOM   1586  HG3 PRO A  98      19.040 -19.117 -17.513  1.00  0.00           H  
ATOM   1587  CB  PRO A  98      17.890 -20.287 -16.075  1.00  0.00           C  
ATOM   1588  HB2 PRO A  98      18.360 -21.269 -16.032  1.00  0.00           H  
ATOM   1589  HB3 PRO A  98      17.078 -20.287 -16.802  1.00  0.00           H  
ATOM   1590  CA  PRO A  98      17.353 -19.831 -14.714  1.00  0.00           C  
ATOM   1591  HA  PRO A  98      16.311 -20.137 -14.618  1.00  0.00           H  
ATOM   1592  C   PRO A  98      18.148 -20.432 -13.544  1.00  0.00           C  
ATOM   1593  O   PRO A  98      19.033 -19.801 -12.964  1.00  0.00           O  
ATOM   1594  N   VAL A  99      17.869 -21.698 -13.236  1.00  0.00           N  
ATOM   1595  H   VAL A  99      17.184 -22.190 -13.793  1.00  0.00           H  
ATOM   1596  CA  VAL A  99      18.570 -22.482 -12.212  1.00  0.00           C  
ATOM   1597  HA  VAL A  99      19.541 -22.018 -12.035  1.00  0.00           H  
ATOM   1598  CB  VAL A  99      17.789 -22.456 -10.880  1.00  0.00           C  
ATOM   1599  HB  VAL A  99      17.532 -21.419 -10.661  1.00  0.00           H  
ATOM   1600  CG1 VAL A  99      16.485 -23.266 -10.924  1.00  0.00           C  
ATOM   1601 HG11 VAL A  99      15.853 -22.914 -11.738  1.00  0.00           H  
ATOM   1602 HG12 VAL A  99      15.939 -23.143  -9.991  1.00  0.00           H  
ATOM   1603 HG13 VAL A  99      16.692 -24.328 -11.068  1.00  0.00           H  
ATOM   1604  CG2 VAL A  99      18.642 -22.970  -9.711  1.00  0.00           C  
ATOM   1605 HG21 VAL A  99      18.805 -24.045  -9.788  1.00  0.00           H  
ATOM   1606 HG22 VAL A  99      19.604 -22.459  -9.697  1.00  0.00           H  
ATOM   1607 HG23 VAL A  99      18.129 -22.770  -8.772  1.00  0.00           H  
ATOM   1608  C   VAL A  99      18.824 -23.901 -12.719  1.00  0.00           C  
ATOM   1609  O   VAL A  99      18.082 -24.407 -13.558  1.00  0.00           O  
ATOM   1610  N   LYS A 100      19.873 -24.540 -12.199  1.00  0.00           N  
ATOM   1611  H   LYS A 100      20.407 -24.062 -11.485  1.00  0.00           H  
ATOM   1612  CA  LYS A 100      20.178 -25.967 -12.353  1.00  0.00           C  
ATOM   1613  HA  LYS A 100      19.254 -26.534 -12.231  1.00  0.00           H  
ATOM   1614  CB  LYS A 100      20.709 -26.263 -13.770  1.00  0.00           C  
ATOM   1615  HB2 LYS A 100      20.907 -27.332 -13.840  1.00  0.00           H  
ATOM   1616  HB3 LYS A 100      19.927 -26.044 -14.498  1.00  0.00           H  
ATOM   1617  CG  LYS A 100      21.974 -25.487 -14.168  1.00  0.00           C  
ATOM   1618  HG2 LYS A 100      21.743 -24.429 -14.295  1.00  0.00           H  
ATOM   1619  HG3 LYS A 100      22.722 -25.593 -13.386  1.00  0.00           H  
ATOM   1620  CD  LYS A 100      22.525 -26.054 -15.483  1.00  0.00           C  
ATOM   1621  HD2 LYS A 100      22.500 -27.144 -15.432  1.00  0.00           H  
ATOM   1622  HD3 LYS A 100      21.890 -25.746 -16.315  1.00  0.00           H  
ATOM   1623  CE  LYS A 100      23.964 -25.589 -15.725  1.00  0.00           C  
ATOM   1624  HE2 LYS A 100      23.975 -24.857 -16.538  1.00  0.00           H  
ATOM   1625  HE3 LYS A 100      24.327 -25.103 -14.814  1.00  0.00           H  
ATOM   1626  NZ  LYS A 100      24.843 -26.746 -16.022  1.00  0.00           N  
ATOM   1627  HZ1 LYS A 100      24.929 -27.305 -15.160  1.00  0.00           H  
ATOM   1628  HZ2 LYS A 100      24.466 -27.339 -16.745  1.00  0.00           H  
ATOM   1629  HZ3 LYS A 100      25.780 -26.450 -16.244  1.00  0.00           H  
ATOM   1630  C   LYS A 100      21.116 -26.410 -11.220  1.00  0.00           C  
ATOM   1631  O   LYS A 100      21.372 -25.632 -10.305  1.00  0.00           O  
ATOM   1632  N   GLU A 101      21.600 -27.651 -11.263  1.00  0.00           N  
ATOM   1633  H   GLU A 101      21.517 -28.146 -12.140  1.00  0.00           H  
ATOM   1634  CA  GLU A 101      22.452 -28.280 -10.238  1.00  0.00           C  
ATOM   1635  HA  GLU A 101      22.479 -29.339 -10.500  1.00  0.00           H  
ATOM   1636  CB  GLU A 101      23.929 -27.798 -10.300  1.00  0.00           C  
ATOM   1637  HB2 GLU A 101      24.097 -27.148  -9.444  1.00  0.00           H  
ATOM   1638  HB3 GLU A 101      24.563 -28.675 -10.167  1.00  0.00           H  
ATOM   1639  CG  GLU A 101      24.501 -26.979 -11.473  1.00  0.00           C  
ATOM   1640  HG2 GLU A 101      23.942 -26.048 -11.554  1.00  0.00           H  
ATOM   1641  HG3 GLU A 101      25.518 -26.693 -11.190  1.00  0.00           H  
ATOM   1642  CD  GLU A 101      24.574 -27.644 -12.855  1.00  0.00           C  
ATOM   1643  OE1 GLU A 101      23.576 -28.222 -13.333  1.00  0.00           O  
ATOM   1644  OE2 GLU A 101      25.596 -27.426 -13.552  1.00  0.00           O  
ATOM   1645  C   GLU A 101      21.854 -28.245  -8.800  1.00  0.00           C  
ATOM   1646  O   GLU A 101      22.592 -28.119  -7.816  1.00  0.00           O  
ATOM   1647  N   ALA A 102      20.518 -28.314  -8.679  1.00  0.00           N  
ATOM   1648  H   ALA A 102      19.982 -28.495  -9.512  1.00  0.00           H  
ATOM   1649  CA  ALA A 102      19.734 -27.995  -7.474  1.00  0.00           C  
ATOM   1650  HA  ALA A 102      20.413 -27.833  -6.638  1.00  0.00           H  
ATOM   1651  CB  ALA A 102      18.980 -26.682  -7.737  1.00  0.00           C  
ATOM   1652  HB1 ALA A 102      19.689 -25.887  -7.968  1.00  0.00           H  
ATOM   1653  HB2 ALA A 102      18.292 -26.805  -8.576  1.00  0.00           H  
ATOM   1654  HB3 ALA A 102      18.405 -26.400  -6.855  1.00  0.00           H  
ATOM   1655  C   ALA A 102      18.762 -29.114  -7.037  1.00  0.00           C  
ATOM   1656  O   ALA A 102      18.264 -29.876  -7.866  1.00  0.00           O  
ATOM   1657  N   ASN A 103      18.482 -29.186  -5.729  1.00  0.00           N  
ATOM   1658  H   ASN A 103      18.919 -28.499  -5.132  1.00  0.00           H  
ATOM   1659  CA  ASN A 103      17.543 -30.127  -5.093  1.00  0.00           C  
ATOM   1660  HA  ASN A 103      17.648 -31.106  -5.570  1.00  0.00           H  
ATOM   1661  CB  ASN A 103      17.944 -30.246  -3.602  1.00  0.00           C  
ATOM   1662  HB2 ASN A 103      18.217 -29.264  -3.225  1.00  0.00           H  
ATOM   1663  HB3 ASN A 103      17.112 -30.598  -2.995  1.00  0.00           H  
ATOM   1664  CG  ASN A 103      19.080 -31.222  -3.353  1.00  0.00           C  
ATOM   1665  OD1 ASN A 103      19.125 -32.308  -3.903  1.00  0.00           O  
ATOM   1666  ND2 ASN A 103      19.997 -30.897  -2.473  1.00  0.00           N  
ATOM   1667 HD21 ASN A 103      20.732 -31.566  -2.339  1.00  0.00           H  
ATOM   1668 HD22 ASN A 103      19.997 -29.983  -2.058  1.00  0.00           H  
ATOM   1669  C   ASN A 103      16.053 -29.723  -5.244  1.00  0.00           C  
ATOM   1670  O   ASN A 103      15.715 -28.732  -5.884  1.00  0.00           O  
ATOM   1671  N   GLN A 104      15.152 -30.481  -4.602  1.00  0.00           N  
ATOM   1672  H   GLN A 104      15.514 -31.258  -4.068  1.00  0.00           H  
ATOM   1673  CA  GLN A 104      13.740 -30.138  -4.347  1.00  0.00           C  
ATOM   1674  HA  GLN A 104      13.471 -29.224  -4.876  1.00  0.00           H  
ATOM   1675  CB  GLN A 104      12.823 -31.281  -4.833  1.00  0.00           C  
ATOM   1676  HB2 GLN A 104      13.026 -32.170  -4.233  1.00  0.00           H  
ATOM   1677  HB3 GLN A 104      11.786 -30.997  -4.653  1.00  0.00           H  
ATOM   1678  CG  GLN A 104      12.972 -31.664  -6.317  1.00  0.00           C  
ATOM   1679  HG2 GLN A 104      13.992 -31.993  -6.508  1.00  0.00           H  
ATOM   1680  HG3 GLN A 104      12.315 -32.508  -6.525  1.00  0.00           H  
ATOM   1681  CD  GLN A 104      12.605 -30.540  -7.284  1.00  0.00           C  
ATOM   1682  OE1 GLN A 104      11.782 -29.682  -7.010  1.00  0.00           O  
ATOM   1683  NE2 GLN A 104      13.183 -30.508  -8.463  1.00  0.00           N  
ATOM   1684 HE21 GLN A 104      12.997 -29.695  -9.032  1.00  0.00           H  
ATOM   1685 HE22 GLN A 104      13.881 -31.184  -8.713  1.00  0.00           H  
ATOM   1686  C   GLN A 104      13.499 -29.905  -2.839  1.00  0.00           C  
ATOM   1687  O   GLN A 104      14.162 -30.532  -2.011  1.00  0.00           O  
ATOM   1688  N   SER A 105      12.517 -29.076  -2.466  1.00  0.00           N  
ATOM   1689  H   SER A 105      12.019 -28.550  -3.185  1.00  0.00           H  
ATOM   1690  CA  SER A 105      12.090 -28.872  -1.066  1.00  0.00           C  
ATOM   1691  HA  SER A 105      12.255 -29.797  -0.514  1.00  0.00           H  
ATOM   1692  CB  SER A 105      12.948 -27.777  -0.422  1.00  0.00           C  
ATOM   1693  HB2 SER A 105      13.999 -27.966  -0.644  1.00  0.00           H  
ATOM   1694  HB3 SER A 105      12.669 -26.807  -0.838  1.00  0.00           H  
ATOM   1695  OG  SER A 105      12.787 -27.756   0.986  1.00  0.00           O  
ATOM   1696  HG  SER A 105      13.367 -28.430   1.354  1.00  0.00           H  
ATOM   1697  C   SER A 105      10.594 -28.530  -0.958  1.00  0.00           C  
ATOM   1698  O   SER A 105       9.980 -28.153  -1.954  1.00  0.00           O  
ATOM   1699  N   THR A 106       9.976 -28.667   0.219  1.00  0.00           N  
ATOM   1700  H   THR A 106      10.522 -28.889   1.040  1.00  0.00           H  
ATOM   1701  CA  THR A 106       8.599 -28.183   0.454  1.00  0.00           C  
ATOM   1702  HA  THR A 106       7.945 -28.586  -0.319  1.00  0.00           H  
ATOM   1703  CB  THR A 106       8.041 -28.631   1.819  1.00  0.00           C  
ATOM   1704  HB  THR A 106       7.240 -27.954   2.119  1.00  0.00           H  
ATOM   1705  CG2 THR A 106       7.469 -30.041   1.766  1.00  0.00           C  
ATOM   1706 HG21 THR A 106       8.240 -30.760   1.496  1.00  0.00           H  
ATOM   1707 HG22 THR A 106       7.038 -30.304   2.733  1.00  0.00           H  
ATOM   1708 HG23 THR A 106       6.676 -30.073   1.023  1.00  0.00           H  
ATOM   1709  OG1 THR A 106       9.037 -28.631   2.820  1.00  0.00           O  
ATOM   1710  HG1 THR A 106       8.609 -28.968   3.612  1.00  0.00           H  
ATOM   1711  C   THR A 106       8.517 -26.659   0.362  1.00  0.00           C  
ATOM   1712  O   THR A 106       9.461 -25.953   0.731  1.00  0.00           O  
ATOM   1713  N   LEU A 107       7.374 -26.142  -0.101  1.00  0.00           N  
ATOM   1714  H   LEU A 107       6.649 -26.768  -0.446  1.00  0.00           H  
ATOM   1715  CA  LEU A 107       7.170 -24.703  -0.264  1.00  0.00           C  
ATOM   1716  HA  LEU A 107       7.995 -24.330  -0.870  1.00  0.00           H  
ATOM   1717  CB  LEU A 107       5.861 -24.438  -1.036  1.00  0.00           C  
ATOM   1718  HB2 LEU A 107       5.930 -24.895  -2.025  1.00  0.00           H  
ATOM   1719  HB3 LEU A 107       5.041 -24.918  -0.503  1.00  0.00           H  
ATOM   1720  CG  LEU A 107       5.539 -22.935  -1.189  1.00  0.00           C  
ATOM   1721  HG  LEU A 107       5.453 -22.479  -0.207  1.00  0.00           H  
ATOM   1722  CD1 LEU A 107       6.607 -22.206  -2.008  1.00  0.00           C  
ATOM   1723 HD11 LEU A 107       7.560 -22.215  -1.482  1.00  0.00           H  
ATOM   1724 HD12 LEU A 107       6.728 -22.688  -2.977  1.00  0.00           H  
ATOM   1725 HD13 LEU A 107       6.309 -21.168  -2.155  1.00  0.00           H  
ATOM   1726  CD2 LEU A 107       4.214 -22.729  -1.916  1.00  0.00           C  
ATOM   1727 HD21 LEU A 107       4.337 -23.017  -2.952  1.00  0.00           H  
ATOM   1728 HD22 LEU A 107       3.429 -23.332  -1.464  1.00  0.00           H  
ATOM   1729 HD23 LEU A 107       3.929 -21.680  -1.862  1.00  0.00           H  
ATOM   1730  C   LEU A 107       7.227 -23.953   1.074  1.00  0.00           C  
ATOM   1731  O   LEU A 107       7.917 -22.942   1.153  1.00  0.00           O  
ATOM   1732  N   GLU A 108       6.582 -24.439   2.139  1.00  0.00           N  
ATOM   1733  H   GLU A 108       5.957 -25.234   2.027  1.00  0.00           H  
ATOM   1734  CA  GLU A 108       6.648 -23.739   3.436  1.00  0.00           C  
ATOM   1735  HA  GLU A 108       6.341 -22.706   3.270  1.00  0.00           H  
ATOM   1736  CB  GLU A 108       5.652 -24.371   4.426  1.00  0.00           C  
ATOM   1737  HB2 GLU A 108       4.698 -24.531   3.922  1.00  0.00           H  
ATOM   1738  HB3 GLU A 108       6.035 -25.348   4.721  1.00  0.00           H  
ATOM   1739  CG  GLU A 108       5.396 -23.536   5.697  1.00  0.00           C  
ATOM   1740  HG2 GLU A 108       4.779 -24.137   6.370  1.00  0.00           H  
ATOM   1741  HG3 GLU A 108       6.349 -23.364   6.204  1.00  0.00           H  
ATOM   1742  CD  GLU A 108       4.688 -22.186   5.464  1.00  0.00           C  
ATOM   1743  OE1 GLU A 108       4.553 -21.402   6.433  1.00  0.00           O  
ATOM   1744  OE2 GLU A 108       4.275 -21.895   4.319  1.00  0.00           O  
ATOM   1745  C   GLU A 108       8.087 -23.683   4.004  1.00  0.00           C  
ATOM   1746  O   GLU A 108       8.499 -22.670   4.566  1.00  0.00           O  
ATOM   1747  N   ASN A 109       8.905 -24.723   3.782  1.00  0.00           N  
ATOM   1748  H   ASN A 109       8.542 -25.497   3.245  1.00  0.00           H  
ATOM   1749  CA  ASN A 109      10.324 -24.737   4.173  1.00  0.00           C  
ATOM   1750  HA  ASN A 109      10.401 -24.381   5.202  1.00  0.00           H  
ATOM   1751  CB  ASN A 109      10.829 -26.186   4.103  1.00  0.00           C  
ATOM   1752  HB2 ASN A 109      10.173 -26.829   4.690  1.00  0.00           H  
ATOM   1753  HB3 ASN A 109      10.809 -26.532   3.069  1.00  0.00           H  
ATOM   1754  CG  ASN A 109      12.248 -26.312   4.616  1.00  0.00           C  
ATOM   1755  OD1 ASN A 109      13.219 -26.035   3.930  1.00  0.00           O  
ATOM   1756  ND2 ASN A 109      12.422 -26.720   5.848  1.00  0.00           N  
ATOM   1757 HD21 ASN A 109      13.367 -26.791   6.175  1.00  0.00           H  
ATOM   1758 HD22 ASN A 109      11.631 -26.924   6.431  1.00  0.00           H  
ATOM   1759  C   ASN A 109      11.198 -23.810   3.306  1.00  0.00           C  
ATOM   1760  O   ASN A 109      12.120 -23.161   3.810  1.00  0.00           O  
ATOM   1761  N   PHE A 110      10.892 -23.725   2.011  1.00  0.00           N  
ATOM   1762  H   PHE A 110      10.149 -24.321   1.655  1.00  0.00           H  
ATOM   1763  CA  PHE A 110      11.513 -22.783   1.082  1.00  0.00           C  
ATOM   1764  HA  PHE A 110      12.596 -22.898   1.133  1.00  0.00           H  
ATOM   1765  CB  PHE A 110      11.055 -23.150  -0.336  1.00  0.00           C  
ATOM   1766  HB2 PHE A 110      11.256 -24.209  -0.508  1.00  0.00           H  
ATOM   1767  HB3 PHE A 110       9.977 -23.013  -0.414  1.00  0.00           H  
ATOM   1768  CG  PHE A 110      11.719 -22.364  -1.445  1.00  0.00           C  
ATOM   1769  CD1 PHE A 110      12.936 -22.818  -1.986  1.00  0.00           C  
ATOM   1770  HD1 PHE A 110      13.405 -23.714  -1.602  1.00  0.00           H  
ATOM   1771  CE1 PHE A 110      13.543 -22.116  -3.040  1.00  0.00           C  
ATOM   1772  HE1 PHE A 110      14.478 -22.465  -3.445  1.00  0.00           H  
ATOM   1773  CZ  PHE A 110      12.936 -20.960  -3.560  1.00  0.00           C  
ATOM   1774  HZ  PHE A 110      13.400 -20.431  -4.378  1.00  0.00           H  
ATOM   1775  CE2 PHE A 110      11.723 -20.500  -3.019  1.00  0.00           C  
ATOM   1776  HE2 PHE A 110      11.255 -19.616  -3.425  1.00  0.00           H  
ATOM   1777  CD2 PHE A 110      11.112 -21.204  -1.964  1.00  0.00           C  
ATOM   1778  HD2 PHE A 110      10.169 -20.858  -1.564  1.00  0.00           H  
ATOM   1779  C   PHE A 110      11.180 -21.324   1.448  1.00  0.00           C  
ATOM   1780  O   PHE A 110      12.072 -20.473   1.446  1.00  0.00           O  
ATOM   1781  N   LEU A 111       9.929 -21.035   1.833  1.00  0.00           N  
ATOM   1782  H   LEU A 111       9.232 -21.777   1.792  1.00  0.00           H  
ATOM   1783  CA  LEU A 111       9.477 -19.705   2.258  1.00  0.00           C  
ATOM   1784  HA  LEU A 111       9.888 -18.969   1.569  1.00  0.00           H  
ATOM   1785  CB  LEU A 111       7.943 -19.618   2.186  1.00  0.00           C  
ATOM   1786  HB2 LEU A 111       7.527 -20.416   2.805  1.00  0.00           H  
ATOM   1787  HB3 LEU A 111       7.625 -18.668   2.619  1.00  0.00           H  
ATOM   1788  CG  LEU A 111       7.354 -19.730   0.766  1.00  0.00           C  
ATOM   1789  HG  LEU A 111       7.715 -20.635   0.286  1.00  0.00           H  
ATOM   1790  CD1 LEU A 111       5.829 -19.795   0.851  1.00  0.00           C  
ATOM   1791 HD11 LEU A 111       5.398 -19.895  -0.144  1.00  0.00           H  
ATOM   1792 HD12 LEU A 111       5.538 -20.661   1.449  1.00  0.00           H  
ATOM   1793 HD13 LEU A 111       5.437 -18.899   1.332  1.00  0.00           H  
ATOM   1794  CD2 LEU A 111       7.711 -18.554  -0.148  1.00  0.00           C  
ATOM   1795 HD21 LEU A 111       7.335 -17.627   0.276  1.00  0.00           H  
ATOM   1796 HD22 LEU A 111       8.788 -18.495  -0.281  1.00  0.00           H  
ATOM   1797 HD23 LEU A 111       7.254 -18.705  -1.126  1.00  0.00           H  
ATOM   1798  C   LEU A 111       9.984 -19.308   3.653  1.00  0.00           C  
ATOM   1799  O   LEU A 111      10.374 -18.155   3.832  1.00  0.00           O  
ATOM   1800  N   GLU A 112      10.049 -20.212   4.637  1.00  0.00           N  
ATOM   1801  H   GLU A 112       9.612 -21.123   4.504  1.00  0.00           H  
ATOM   1802  CA  GLU A 112      10.687 -19.901   5.928  1.00  0.00           C  
ATOM   1803  HA  GLU A 112      10.261 -18.969   6.294  1.00  0.00           H  
ATOM   1804  CB  GLU A 112      10.391 -20.979   6.986  1.00  0.00           C  
ATOM   1805  HB2 GLU A 112       9.313 -21.140   7.037  1.00  0.00           H  
ATOM   1806  HB3 GLU A 112      10.860 -21.917   6.682  1.00  0.00           H  
ATOM   1807  CG  GLU A 112      10.899 -20.601   8.396  1.00  0.00           C  
ATOM   1808  HG2 GLU A 112      10.631 -21.406   9.083  1.00  0.00           H  
ATOM   1809  HG3 GLU A 112      11.990 -20.554   8.384  1.00  0.00           H  
ATOM   1810  CD  GLU A 112      10.318 -19.273   8.921  1.00  0.00           C  
ATOM   1811  OE1 GLU A 112      11.078 -18.286   9.075  1.00  0.00           O  
ATOM   1812  OE2 GLU A 112       9.083 -19.183   9.109  1.00  0.00           O  
ATOM   1813  C   GLU A 112      12.197 -19.655   5.770  1.00  0.00           C  
ATOM   1814  O   GLU A 112      12.735 -18.735   6.386  1.00  0.00           O  
ATOM   1815  N   ARG A 113      12.895 -20.380   4.880  1.00  0.00           N  
ATOM   1816  H   ARG A 113      12.435 -21.157   4.413  1.00  0.00           H  
ATOM   1817  CA  ARG A 113      14.298 -20.071   4.542  1.00  0.00           C  
ATOM   1818  HA  ARG A 113      14.848 -19.928   5.473  1.00  0.00           H  
ATOM   1819  CB  ARG A 113      14.953 -21.222   3.770  1.00  0.00           C  
ATOM   1820  HB2 ARG A 113      14.265 -21.611   3.018  1.00  0.00           H  
ATOM   1821  HB3 ARG A 113      15.844 -20.846   3.262  1.00  0.00           H  
ATOM   1822  CG  ARG A 113      15.388 -22.330   4.741  1.00  0.00           C  
ATOM   1823  HG2 ARG A 113      16.052 -21.898   5.491  1.00  0.00           H  
ATOM   1824  HG3 ARG A 113      14.517 -22.750   5.248  1.00  0.00           H  
ATOM   1825  CD  ARG A 113      16.153 -23.432   4.006  1.00  0.00           C  
ATOM   1826  HD2 ARG A 113      16.955 -22.977   3.423  1.00  0.00           H  
ATOM   1827  HD3 ARG A 113      16.599 -24.095   4.748  1.00  0.00           H  
ATOM   1828  NE  ARG A 113      15.255 -24.216   3.147  1.00  0.00           N  
ATOM   1829  HE  ARG A 113      14.387 -24.542   3.559  1.00  0.00           H  
ATOM   1830  CZ  ARG A 113      15.455 -24.627   1.915  1.00  0.00           C  
ATOM   1831  NH1 ARG A 113      16.499 -24.312   1.206  1.00  0.00           N  
ATOM   1832 HH11 ARG A 113      17.223 -23.745   1.588  1.00  0.00           H  
ATOM   1833 HH12 ARG A 113      16.589 -24.728   0.270  1.00  0.00           H  
ATOM   1834  NH2 ARG A 113      14.592 -25.415   1.365  1.00  0.00           N  
ATOM   1835 HH21 ARG A 113      13.819 -25.786   1.906  1.00  0.00           H  
ATOM   1836 HH22 ARG A 113      14.912 -25.891   0.522  1.00  0.00           H  
ATOM   1837  C   ARG A 113      14.453 -18.752   3.792  1.00  0.00           C  
ATOM   1838  O   ARG A 113      15.316 -17.970   4.173  1.00  0.00           O  
ATOM   1839  N   LEU A 114      13.598 -18.449   2.814  1.00  0.00           N  
ATOM   1840  H   LEU A 114      12.947 -19.167   2.510  1.00  0.00           H  
ATOM   1841  CA  LEU A 114      13.576 -17.141   2.137  1.00  0.00           C  
ATOM   1842  HA  LEU A 114      14.558 -16.963   1.692  1.00  0.00           H  
ATOM   1843  CB  LEU A 114      12.531 -17.184   1.003  1.00  0.00           C  
ATOM   1844  HB2 LEU A 114      12.844 -17.927   0.267  1.00  0.00           H  
ATOM   1845  HB3 LEU A 114      11.592 -17.531   1.430  1.00  0.00           H  
ATOM   1846  CG  LEU A 114      12.244 -15.848   0.283  1.00  0.00           C  
ATOM   1847  HG  LEU A 114      11.858 -15.128   1.006  1.00  0.00           H  
ATOM   1848  CD1 LEU A 114      13.458 -15.237  -0.424  1.00  0.00           C  
ATOM   1849 HD11 LEU A 114      14.246 -15.032   0.300  1.00  0.00           H  
ATOM   1850 HD12 LEU A 114      13.833 -15.914  -1.190  1.00  0.00           H  
ATOM   1851 HD13 LEU A 114      13.170 -14.296  -0.893  1.00  0.00           H  
ATOM   1852  CD2 LEU A 114      11.171 -16.080  -0.784  1.00  0.00           C  
ATOM   1853 HD21 LEU A 114      11.543 -16.757  -1.553  1.00  0.00           H  
ATOM   1854 HD22 LEU A 114      10.290 -16.525  -0.327  1.00  0.00           H  
ATOM   1855 HD23 LEU A 114      10.893 -15.130  -1.238  1.00  0.00           H  
ATOM   1856  C   LEU A 114      13.311 -15.997   3.133  1.00  0.00           C  
ATOM   1857  O   LEU A 114      13.987 -14.975   3.084  1.00  0.00           O  
ATOM   1858  N   LYS A 115      12.383 -16.175   4.079  1.00  0.00           N  
ATOM   1859  H   LYS A 115      11.826 -17.024   4.026  1.00  0.00           H  
ATOM   1860  CA  LYS A 115      12.089 -15.234   5.173  1.00  0.00           C  
ATOM   1861  HA  LYS A 115      11.915 -14.245   4.749  1.00  0.00           H  
ATOM   1862  CB  LYS A 115      10.808 -15.731   5.860  1.00  0.00           C  
ATOM   1863  HB2 LYS A 115      10.045 -15.905   5.101  1.00  0.00           H  
ATOM   1864  HB3 LYS A 115      11.028 -16.686   6.338  1.00  0.00           H  
ATOM   1865  CG  LYS A 115      10.224 -14.765   6.900  1.00  0.00           C  
ATOM   1866  HG2 LYS A 115      10.894 -14.724   7.760  1.00  0.00           H  
ATOM   1867  HG3 LYS A 115      10.156 -13.768   6.464  1.00  0.00           H  
ATOM   1868  CD  LYS A 115       8.822 -15.192   7.372  1.00  0.00           C  
ATOM   1869  HD2 LYS A 115       8.543 -14.539   8.195  1.00  0.00           H  
ATOM   1870  HD3 LYS A 115       8.104 -15.070   6.563  1.00  0.00           H  
ATOM   1871  CE  LYS A 115       8.810 -16.646   7.854  1.00  0.00           C  
ATOM   1872  HE2 LYS A 115       9.229 -17.294   7.081  1.00  0.00           H  
ATOM   1873  HE3 LYS A 115       9.478 -16.730   8.717  1.00  0.00           H  
ATOM   1874  NZ  LYS A 115       7.482 -17.186   8.235  1.00  0.00           N  
ATOM   1875  HZ1 LYS A 115       7.680 -18.091   8.686  1.00  0.00           H  
ATOM   1876  HZ2 LYS A 115       7.002 -16.586   8.889  1.00  0.00           H  
ATOM   1877  HZ3 LYS A 115       6.896 -17.384   7.434  1.00  0.00           H  
ATOM   1878  C   LYS A 115      13.258 -15.103   6.160  1.00  0.00           C  
ATOM   1879  O   LYS A 115      13.587 -13.994   6.582  1.00  0.00           O  
ATOM   1880  N   THR A 116      13.930 -16.209   6.480  1.00  0.00           N  
ATOM   1881  H   THR A 116      13.557 -17.092   6.147  1.00  0.00           H  
ATOM   1882  CA  THR A 116      15.156 -16.232   7.297  1.00  0.00           C  
ATOM   1883  HA  THR A 116      14.954 -15.750   8.252  1.00  0.00           H  
ATOM   1884  CB  THR A 116      15.603 -17.675   7.597  1.00  0.00           C  
ATOM   1885  HB  THR A 116      15.733 -18.224   6.666  1.00  0.00           H  
ATOM   1886  CG2 THR A 116      16.911 -17.748   8.386  1.00  0.00           C  
ATOM   1887 HG21 THR A 116      17.740 -17.371   7.789  1.00  0.00           H  
ATOM   1888 HG22 THR A 116      16.825 -17.162   9.301  1.00  0.00           H  
ATOM   1889 HG23 THR A 116      17.120 -18.786   8.650  1.00  0.00           H  
ATOM   1890  OG1 THR A 116      14.639 -18.324   8.390  1.00  0.00           O  
ATOM   1891  HG1 THR A 116      13.841 -18.482   7.852  1.00  0.00           H  
ATOM   1892  C   THR A 116      16.276 -15.441   6.620  1.00  0.00           C  
ATOM   1893  O   THR A 116      16.848 -14.548   7.240  1.00  0.00           O  
ATOM   1894  N   ILE A 117      16.526 -15.691   5.329  1.00  0.00           N  
ATOM   1895  H   ILE A 117      16.032 -16.464   4.890  1.00  0.00           H  
ATOM   1896  CA  ILE A 117      17.483 -14.947   4.494  1.00  0.00           C  
ATOM   1897  HA  ILE A 117      18.472 -15.010   4.950  1.00  0.00           H  
ATOM   1898  CB  ILE A 117      17.571 -15.592   3.088  1.00  0.00           C  
ATOM   1899  HB  ILE A 117      16.556 -15.745   2.715  1.00  0.00           H  
ATOM   1900  CG2 ILE A 117      18.312 -14.686   2.087  1.00  0.00           C  
ATOM   1901 HG21 ILE A 117      17.757 -13.763   1.922  1.00  0.00           H  
ATOM   1902 HG22 ILE A 117      19.304 -14.443   2.472  1.00  0.00           H  
ATOM   1903 HG23 ILE A 117      18.416 -15.180   1.123  1.00  0.00           H  
ATOM   1904  CG1 ILE A 117      18.284 -16.964   3.171  1.00  0.00           C  
ATOM   1905 HG12 ILE A 117      19.355 -16.810   3.310  1.00  0.00           H  
ATOM   1906 HG13 ILE A 117      17.921 -17.514   4.038  1.00  0.00           H  
ATOM   1907  CD1 ILE A 117      18.057 -17.854   1.941  1.00  0.00           C  
ATOM   1908 HD11 ILE A 117      18.506 -18.832   2.118  1.00  0.00           H  
ATOM   1909 HD12 ILE A 117      16.989 -17.983   1.766  1.00  0.00           H  
ATOM   1910 HD13 ILE A 117      18.521 -17.416   1.058  1.00  0.00           H  
ATOM   1911  C   ILE A 117      17.116 -13.456   4.430  1.00  0.00           C  
ATOM   1912  O   ILE A 117      18.000 -12.609   4.530  1.00  0.00           O  
ATOM   1913  N   MET A 118      15.825 -13.106   4.345  1.00  0.00           N  
ATOM   1914  H   MET A 118      15.136 -13.834   4.178  1.00  0.00           H  
ATOM   1915  CA  MET A 118      15.379 -11.704   4.396  1.00  0.00           C  
ATOM   1916  HA  MET A 118      15.974 -11.133   3.682  1.00  0.00           H  
ATOM   1917  CB  MET A 118      13.907 -11.584   3.973  1.00  0.00           C  
ATOM   1918  HB2 MET A 118      13.303 -12.306   4.522  1.00  0.00           H  
ATOM   1919  HB3 MET A 118      13.541 -10.581   4.200  1.00  0.00           H  
ATOM   1920  CG  MET A 118      13.752 -11.821   2.470  1.00  0.00           C  
ATOM   1921  HG2 MET A 118      14.301 -12.720   2.198  1.00  0.00           H  
ATOM   1922  HG3 MET A 118      12.702 -11.995   2.242  1.00  0.00           H  
ATOM   1923  SD  MET A 118      14.357 -10.451   1.447  1.00  0.00           S  
ATOM   1924  CE  MET A 118      14.772 -11.404  -0.036  1.00  0.00           C  
ATOM   1925  HE1 MET A 118      15.453 -12.211   0.234  1.00  0.00           H  
ATOM   1926  HE2 MET A 118      15.263 -10.757  -0.760  1.00  0.00           H  
ATOM   1927  HE3 MET A 118      13.863 -11.820  -0.469  1.00  0.00           H  
ATOM   1928  C   MET A 118      15.604 -11.031   5.758  1.00  0.00           C  
ATOM   1929  O   MET A 118      15.918  -9.844   5.792  1.00  0.00           O  
ATOM   1930  N   ARG A 119      15.481 -11.749   6.885  1.00  0.00           N  
ATOM   1931  H   ARG A 119      15.183 -12.717   6.799  1.00  0.00           H  
ATOM   1932  CA  ARG A 119      15.790 -11.199   8.226  1.00  0.00           C  
ATOM   1933  HA  ARG A 119      15.431 -10.171   8.265  1.00  0.00           H  
ATOM   1934  CB  ARG A 119      15.055 -11.991   9.320  1.00  0.00           C  
ATOM   1935  HB2 ARG A 119      15.282 -13.056   9.239  1.00  0.00           H  
ATOM   1936  HB3 ARG A 119      15.403 -11.634  10.290  1.00  0.00           H  
ATOM   1937  CG  ARG A 119      13.535 -11.761   9.221  1.00  0.00           C  
ATOM   1938  HG2 ARG A 119      13.367 -10.714   8.983  1.00  0.00           H  
ATOM   1939  HG3 ARG A 119      13.110 -12.362   8.420  1.00  0.00           H  
ATOM   1940  CD  ARG A 119      12.783 -12.036  10.525  1.00  0.00           C  
ATOM   1941  HD2 ARG A 119      13.233 -11.414  11.300  1.00  0.00           H  
ATOM   1942  HD3 ARG A 119      11.748 -11.714  10.395  1.00  0.00           H  
ATOM   1943  NE  ARG A 119      12.795 -13.461  10.919  1.00  0.00           N  
ATOM   1944  HE  ARG A 119      12.806 -14.146  10.177  1.00  0.00           H  
ATOM   1945  CZ  ARG A 119      12.755 -13.921  12.158  1.00  0.00           C  
ATOM   1946  NH1 ARG A 119      12.718 -13.119  13.187  1.00  0.00           N  
ATOM   1947 HH11 ARG A 119      12.762 -12.129  13.037  1.00  0.00           H  
ATOM   1948 HH12 ARG A 119      12.673 -13.491  14.115  1.00  0.00           H  
ATOM   1949  NH2 ARG A 119      12.752 -15.199  12.402  1.00  0.00           N  
ATOM   1950 HH21 ARG A 119      12.739 -15.862  11.642  1.00  0.00           H  
ATOM   1951 HH22 ARG A 119      12.721 -15.543  13.344  1.00  0.00           H  
ATOM   1952  C   ARG A 119      17.294 -11.090   8.505  1.00  0.00           C  
ATOM   1953  O   ARG A 119      17.730 -10.142   9.158  1.00  0.00           O  
ATOM   1954  N   GLU A 120      18.088 -12.001   7.952  1.00  0.00           N  
ATOM   1955  H   GLU A 120      17.636 -12.790   7.500  1.00  0.00           H  
ATOM   1956  CA  GLU A 120      19.551 -11.901   7.822  1.00  0.00           C  
ATOM   1957  HA  GLU A 120      20.017 -11.796   8.804  1.00  0.00           H  
ATOM   1958  CB  GLU A 120      20.038 -13.233   7.206  1.00  0.00           C  
ATOM   1959  HB2 GLU A 120      20.102 -13.977   8.000  1.00  0.00           H  
ATOM   1960  HB3 GLU A 120      19.268 -13.587   6.527  1.00  0.00           H  
ATOM   1961  CG  GLU A 120      21.338 -13.267   6.392  1.00  0.00           C  
ATOM   1962  HG2 GLU A 120      21.347 -14.207   5.833  1.00  0.00           H  
ATOM   1963  HG3 GLU A 120      21.336 -12.462   5.655  1.00  0.00           H  
ATOM   1964  CD  GLU A 120      22.614 -13.189   7.228  1.00  0.00           C  
ATOM   1965  OE1 GLU A 120      23.597 -13.866   6.847  1.00  0.00           O  
ATOM   1966  OE2 GLU A 120      22.700 -12.347   8.143  1.00  0.00           O  
ATOM   1967  C   GLU A 120      19.922 -10.639   7.017  1.00  0.00           C  
ATOM   1968  O   GLU A 120      20.599  -9.745   7.528  1.00  0.00           O  
ATOM   1969  N   LYS A 121      19.362 -10.473   5.809  1.00  0.00           N  
ATOM   1970  H   LYS A 121      18.821 -11.247   5.428  1.00  0.00           H  
ATOM   1971  CA  LYS A 121      19.577  -9.286   4.965  1.00  0.00           C  
ATOM   1972  HA  LYS A 121      20.649  -9.206   4.789  1.00  0.00           H  
ATOM   1973  CB  LYS A 121      18.855  -9.472   3.617  1.00  0.00           C  
ATOM   1974  HB2 LYS A 121      19.193 -10.405   3.160  1.00  0.00           H  
ATOM   1975  HB3 LYS A 121      17.783  -9.560   3.798  1.00  0.00           H  
ATOM   1976  CG  LYS A 121      19.081  -8.326   2.613  1.00  0.00           C  
ATOM   1977  HG2 LYS A 121      18.529  -8.562   1.702  1.00  0.00           H  
ATOM   1978  HG3 LYS A 121      18.679  -7.396   3.019  1.00  0.00           H  
ATOM   1979  CD  LYS A 121      20.562  -8.130   2.261  1.00  0.00           C  
ATOM   1980  HD2 LYS A 121      21.112  -7.795   3.141  1.00  0.00           H  
ATOM   1981  HD3 LYS A 121      20.974  -9.086   1.929  1.00  0.00           H  
ATOM   1982  CE  LYS A 121      20.731  -7.094   1.146  1.00  0.00           C  
ATOM   1983  HE2 LYS A 121      20.147  -7.421   0.280  1.00  0.00           H  
ATOM   1984  HE3 LYS A 121      20.347  -6.127   1.487  1.00  0.00           H  
ATOM   1985  NZ  LYS A 121      22.154  -6.978   0.752  1.00  0.00           N  
ATOM   1986  HZ1 LYS A 121      22.730  -6.579   1.474  1.00  0.00           H  
ATOM   1987  HZ2 LYS A 121      22.507  -7.916   0.532  1.00  0.00           H  
ATOM   1988  HZ3 LYS A 121      22.257  -6.501  -0.136  1.00  0.00           H  
ATOM   1989  C   LYS A 121      19.153  -7.990   5.660  1.00  0.00           C  
ATOM   1990  O   LYS A 121      19.903  -7.021   5.620  1.00  0.00           O  
ATOM   1991  N   TYR A 122      17.999  -7.979   6.325  1.00  0.00           N  
ATOM   1992  H   TYR A 122      17.405  -8.796   6.248  1.00  0.00           H  
ATOM   1993  CA  TYR A 122      17.511  -6.835   7.098  1.00  0.00           C  
ATOM   1994  HA  TYR A 122      17.419  -5.971   6.440  1.00  0.00           H  
ATOM   1995  CB  TYR A 122      16.122  -7.166   7.660  1.00  0.00           C  
ATOM   1996  HB2 TYR A 122      15.435  -7.354   6.834  1.00  0.00           H  
ATOM   1997  HB3 TYR A 122      16.183  -8.074   8.258  1.00  0.00           H  
ATOM   1998  CG  TYR A 122      15.563  -6.060   8.525  1.00  0.00           C  
ATOM   1999  CD1 TYR A 122      14.845  -5.008   7.926  1.00  0.00           C  
ATOM   2000  HD1 TYR A 122      14.654  -5.017   6.862  1.00  0.00           H  
ATOM   2001  CE1 TYR A 122      14.435  -3.911   8.701  1.00  0.00           C  
ATOM   2002  HE1 TYR A 122      13.917  -3.082   8.242  1.00  0.00           H  
ATOM   2003  CZ  TYR A 122      14.729  -3.876  10.080  1.00  0.00           C  
ATOM   2004  OH  TYR A 122      14.272  -2.839  10.822  1.00  0.00           O  
ATOM   2005  HH  TYR A 122      14.840  -2.668  11.579  1.00  0.00           H  
ATOM   2006  CE2 TYR A 122      15.436  -4.934  10.684  1.00  0.00           C  
ATOM   2007  HE2 TYR A 122      15.683  -4.893  11.735  1.00  0.00           H  
ATOM   2008  CD2 TYR A 122      15.846  -6.032   9.905  1.00  0.00           C  
ATOM   2009  HD2 TYR A 122      16.414  -6.831  10.365  1.00  0.00           H  
ATOM   2010  C   TYR A 122      18.475  -6.440   8.226  1.00  0.00           C  
ATOM   2011  O   TYR A 122      18.796  -5.260   8.379  1.00  0.00           O  
ATOM   2012  N   SER A 123      18.990  -7.421   8.975  1.00  0.00           N  
ATOM   2013  H   SER A 123      18.705  -8.376   8.793  1.00  0.00           H  
ATOM   2014  CA  SER A 123      19.992  -7.193  10.023  1.00  0.00           C  
ATOM   2015  HA  SER A 123      19.592  -6.491  10.756  1.00  0.00           H  
ATOM   2016  CB  SER A 123      20.321  -8.503  10.752  1.00  0.00           C  
ATOM   2017  HB2 SER A 123      20.816  -9.193  10.069  1.00  0.00           H  
ATOM   2018  HB3 SER A 123      20.998  -8.286  11.580  1.00  0.00           H  
ATOM   2019  OG  SER A 123      19.144  -9.110  11.260  1.00  0.00           O  
ATOM   2020  HG  SER A 123      18.681  -9.558  10.528  1.00  0.00           H  
ATOM   2021  C   SER A 123      21.258  -6.571   9.421  1.00  0.00           C  
ATOM   2022  O   SER A 123      21.748  -5.558   9.908  1.00  0.00           O  
ATOM   2023  N   LYS A 124      21.719  -7.097   8.278  1.00  0.00           N  
ATOM   2024  H   LYS A 124      21.254  -7.935   7.933  1.00  0.00           H  
ATOM   2025  CA  LYS A 124      22.867  -6.590   7.504  1.00  0.00           C  
ATOM   2026  HA  LYS A 124      23.674  -6.360   8.204  1.00  0.00           H  
ATOM   2027  CB  LYS A 124      23.346  -7.711   6.562  1.00  0.00           C  
ATOM   2028  HB2 LYS A 124      22.495  -8.117   6.015  1.00  0.00           H  
ATOM   2029  HB3 LYS A 124      24.060  -7.307   5.842  1.00  0.00           H  
ATOM   2030  CG  LYS A 124      24.042  -8.823   7.360  1.00  0.00           C  
ATOM   2031  HG2 LYS A 124      24.936  -8.404   7.824  1.00  0.00           H  
ATOM   2032  HG3 LYS A 124      23.382  -9.185   8.150  1.00  0.00           H  
ATOM   2033  CD  LYS A 124      24.436 -10.011   6.478  1.00  0.00           C  
ATOM   2034  HD2 LYS A 124      23.529 -10.521   6.146  1.00  0.00           H  
ATOM   2035  HD3 LYS A 124      25.002  -9.658   5.614  1.00  0.00           H  
ATOM   2036  CE  LYS A 124      25.302 -10.959   7.316  1.00  0.00           C  
ATOM   2037  HE2 LYS A 124      26.208 -10.434   7.626  1.00  0.00           H  
ATOM   2038  HE3 LYS A 124      24.731 -11.225   8.213  1.00  0.00           H  
ATOM   2039  NZ  LYS A 124      25.637 -12.201   6.585  1.00  0.00           N  
ATOM   2040  HZ1 LYS A 124      26.236 -12.803   7.132  1.00  0.00           H  
ATOM   2041  HZ2 LYS A 124      24.778 -12.753   6.471  1.00  0.00           H  
ATOM   2042  HZ3 LYS A 124      26.024 -12.028   5.674  1.00  0.00           H  
ATOM   2043  C   LYS A 124      22.629  -5.268   6.752  1.00  0.00           C  
ATOM   2044  O   LYS A 124      23.547  -4.796   6.086  1.00  0.00           O  
ATOM   2045  N   CYS A 125      21.443  -4.662   6.852  1.00  0.00           N  
ATOM   2046  H   CYS A 125      20.723  -5.130   7.384  1.00  0.00           H  
ATOM   2047  CA  CYS A 125      21.116  -3.365   6.238  1.00  0.00           C  
ATOM   2048  HA  CYS A 125      22.033  -2.904   5.864  1.00  0.00           H  
ATOM   2049  CB  CYS A 125      20.175  -3.595   5.036  1.00  0.00           C  
ATOM   2050  HB2 CYS A 125      19.239  -4.034   5.388  1.00  0.00           H  
ATOM   2051  HB3 CYS A 125      19.958  -2.634   4.568  1.00  0.00           H  
ATOM   2052  SG  CYS A 125      20.913  -4.695   3.792  1.00  0.00           S  
ATOM   2053  HG  CYS A 125      20.816  -5.789   4.566  1.00  0.00           H  
ATOM   2054  C   CYS A 125      20.513  -2.343   7.227  1.00  0.00           C  
ATOM   2055  O   CYS A 125      20.006  -1.308   6.780  1.00  0.00           O  
ATOM   2056  N   SER A 126      20.495  -2.650   8.535  1.00  0.00           N  
ATOM   2057  H   SER A 126      21.010  -3.467   8.831  1.00  0.00           H  
ATOM   2058  CA  SER A 126      19.763  -1.904   9.581  1.00  0.00           C  
ATOM   2059  HA  SER A 126      18.716  -1.889   9.320  1.00  0.00           H  
ATOM   2060  CB  SER A 126      19.861  -2.632  10.915  1.00  0.00           C  
ATOM   2061  HB2 SER A 126      20.894  -2.932  11.110  1.00  0.00           H  
ATOM   2062  HB3 SER A 126      19.528  -1.972  11.720  1.00  0.00           H  
ATOM   2063  OG  SER A 126      18.997  -3.748  10.828  1.00  0.00           O  
ATOM   2064  HG  SER A 126      19.196  -4.219  10.003  1.00  0.00           H  
ATOM   2065  C   SER A 126      20.163  -0.442   9.726  1.00  0.00           C  
ATOM   2066  O   SER A 126      21.346  -0.173  10.014  1.00  0.00           O  
ATOM   2067  OXT SER A 126      19.242   0.388   9.516  1.00  0.00           O  
TER    2068      SER   126                                                      
ATOM   2068  N   MET B 127     -15.964  16.604 -30.411  1.00  0.00           N  
ATOM   2069  H1  MET B 127     -15.996  15.937 -31.169  1.00  0.00           H  
ATOM   2070  H2  MET B 127     -16.872  16.658 -29.969  1.00  0.00           H  
ATOM   2071  H3  MET B 127     -15.295  16.260 -29.731  1.00  0.00           H  
ATOM   2072  CA  MET B 127     -15.533  17.940 -30.912  1.00  0.00           C  
ATOM   2073  HA  MET B 127     -16.242  18.287 -31.664  1.00  0.00           H  
ATOM   2074  CB  MET B 127     -15.552  18.952 -29.746  1.00  0.00           C  
ATOM   2075  HB2 MET B 127     -16.585  19.264 -29.587  1.00  0.00           H  
ATOM   2076  HB3 MET B 127     -15.236  18.442 -28.839  1.00  0.00           H  
ATOM   2077  CG  MET B 127     -14.681  20.207 -29.903  1.00  0.00           C  
ATOM   2078  HG2 MET B 127     -13.665  19.902 -30.147  1.00  0.00           H  
ATOM   2079  HG3 MET B 127     -15.064  20.825 -30.716  1.00  0.00           H  
ATOM   2080  SD  MET B 127     -14.557  21.209 -28.401  1.00  0.00           S  
ATOM   2081  CE  MET B 127     -16.216  21.932 -28.277  1.00  0.00           C  
ATOM   2082  HE1 MET B 127     -16.961  21.146 -28.158  1.00  0.00           H  
ATOM   2083  HE2 MET B 127     -16.253  22.589 -27.407  1.00  0.00           H  
ATOM   2084  HE3 MET B 127     -16.430  22.517 -29.171  1.00  0.00           H  
ATOM   2085  C   MET B 127     -14.175  17.807 -31.611  1.00  0.00           C  
ATOM   2086  O   MET B 127     -13.459  16.870 -31.294  1.00  0.00           O  
ATOM   2087  N   HIE B 128     -13.828  18.685 -32.564  1.00  0.00           N  
ATOM   2088  H   HIE B 128     -14.437  19.465 -32.758  1.00  0.00           H  
ATOM   2089  CA  HIE B 128     -12.532  18.660 -33.281  1.00  0.00           C  
ATOM   2090  HA  HIE B 128     -12.367  17.666 -33.704  1.00  0.00           H  
ATOM   2091  CB  HIE B 128     -12.598  19.686 -34.430  1.00  0.00           C  
ATOM   2092  HB2 HIE B 128     -12.671  20.687 -34.004  1.00  0.00           H  
ATOM   2093  HB3 HIE B 128     -13.504  19.505 -35.009  1.00  0.00           H  
ATOM   2094  CG  HIE B 128     -11.425  19.671 -35.383  1.00  0.00           C  
ATOM   2095  ND1 HIE B 128     -10.091  19.870 -35.031  1.00  0.00           N  
ATOM   2096  CE1 HIE B 128      -9.393  19.839 -36.176  1.00  0.00           C  
ATOM   2097  HE1 HIE B 128      -8.318  19.955 -36.244  1.00  0.00           H  
ATOM   2098  NE2 HIE B 128     -10.218  19.664 -37.223  1.00  0.00           N  
ATOM   2099  HE2 HIE B 128      -9.935  19.639 -38.196  1.00  0.00           H  
ATOM   2100  CD2 HIE B 128     -11.505  19.560 -36.742  1.00  0.00           C  
ATOM   2101  HD2 HIE B 128     -12.408  19.441 -37.325  1.00  0.00           H  
ATOM   2102  C   HIE B 128     -11.350  18.973 -32.341  1.00  0.00           C  
ATOM   2103  O   HIE B 128     -11.445  19.933 -31.572  1.00  0.00           O  
ATOM   2104  N   HIE B 129     -10.245  18.214 -32.405  1.00  0.00           N  
ATOM   2105  H   HIE B 129     -10.220  17.438 -33.060  1.00  0.00           H  
ATOM   2106  CA  HIE B 129      -9.123  18.330 -31.450  1.00  0.00           C  
ATOM   2107  HA  HIE B 129      -9.513  18.120 -30.459  1.00  0.00           H  
ATOM   2108  CB  HIE B 129      -8.061  17.256 -31.719  1.00  0.00           C  
ATOM   2109  HB2 HIE B 129      -8.543  16.290 -31.835  1.00  0.00           H  
ATOM   2110  HB3 HIE B 129      -7.432  17.186 -30.832  1.00  0.00           H  
ATOM   2111  CG  HIE B 129      -7.153  17.511 -32.896  1.00  0.00           C  
ATOM   2112  ND1 HIE B 129      -6.064  18.388 -32.893  1.00  0.00           N  
ATOM   2113  CE1 HIE B 129      -5.467  18.235 -34.084  1.00  0.00           C  
ATOM   2114  HE1 HIE B 129      -4.567  18.754 -34.389  1.00  0.00           H  
ATOM   2115  NE2 HIE B 129      -6.115  17.314 -34.817  1.00  0.00           N  
ATOM   2116  HE2 HIE B 129      -5.798  16.950 -35.704  1.00  0.00           H  
ATOM   2117  CD2 HIE B 129      -7.184  16.849 -34.087  1.00  0.00           C  
ATOM   2118  HD2 HIE B 129      -7.874  16.065 -34.363  1.00  0.00           H  
ATOM   2119  C   HIE B 129      -8.472  19.721 -31.370  1.00  0.00           C  
ATOM   2120  O   HIE B 129      -7.984  20.095 -30.300  1.00  0.00           O  
ATOM   2121  N   HIE B 130      -8.527  20.519 -32.443  1.00  0.00           N  
ATOM   2122  H   HIE B 130      -8.924  20.135 -33.294  1.00  0.00           H  
ATOM   2123  CA  HIE B 130      -8.043  21.908 -32.464  1.00  0.00           C  
ATOM   2124  HA  HIE B 130      -6.972  21.926 -32.254  1.00  0.00           H  
ATOM   2125  CB  HIE B 130      -8.271  22.489 -33.866  1.00  0.00           C  
ATOM   2126  HB2 HIE B 130      -9.336  22.468 -34.104  1.00  0.00           H  
ATOM   2127  HB3 HIE B 130      -7.754  21.862 -34.593  1.00  0.00           H  
ATOM   2128  CG  HIE B 130      -7.770  23.900 -34.035  1.00  0.00           C  
ATOM   2129  ND1 HIE B 130      -6.464  24.242 -34.377  1.00  0.00           N  
ATOM   2130  CE1 HIE B 130      -6.436  25.581 -34.432  1.00  0.00           C  
ATOM   2131  HE1 HIE B 130      -5.559  26.164 -34.682  1.00  0.00           H  
ATOM   2132  NE2 HIE B 130      -7.644  26.089 -34.134  1.00  0.00           N  
ATOM   2133  HE2 HIE B 130      -7.872  27.073 -34.108  1.00  0.00           H  
ATOM   2134  CD2 HIE B 130      -8.501  25.041 -33.871  1.00  0.00           C  
ATOM   2135  HD2 HIE B 130      -9.541  25.102 -33.578  1.00  0.00           H  
ATOM   2136  C   HIE B 130      -8.749  22.759 -31.401  1.00  0.00           C  
ATOM   2137  O   HIE B 130      -8.101  23.419 -30.588  1.00  0.00           O  
ATOM   2138  N   HIE B 131     -10.079  22.654 -31.355  1.00  0.00           N  
ATOM   2139  H   HIE B 131     -10.509  22.020 -32.014  1.00  0.00           H  
ATOM   2140  CA  HIE B 131     -10.957  23.325 -30.386  1.00  0.00           C  
ATOM   2141  HA  HIE B 131     -10.575  24.325 -30.166  1.00  0.00           H  
ATOM   2142  CB  HIE B 131     -12.344  23.477 -31.027  1.00  0.00           C  
ATOM   2143  HB2 HIE B 131     -13.033  23.877 -30.282  1.00  0.00           H  
ATOM   2144  HB3 HIE B 131     -12.722  22.499 -31.328  1.00  0.00           H  
ATOM   2145  CG  HIE B 131     -12.356  24.409 -32.213  1.00  0.00           C  
ATOM   2146  ND1 HIE B 131     -12.429  25.796 -32.125  1.00  0.00           N  
ATOM   2147  CE1 HIE B 131     -12.410  26.254 -33.383  1.00  0.00           C  
ATOM   2148  HE1 HIE B 131     -12.477  27.301 -33.653  1.00  0.00           H  
ATOM   2149  NE2 HIE B 131     -12.308  25.233 -34.250  1.00  0.00           N  
ATOM   2150  HE2 HIE B 131     -12.287  25.332 -35.256  1.00  0.00           H  
ATOM   2151  CD2 HIE B 131     -12.268  24.056 -33.530  1.00  0.00           C  
ATOM   2152  HD2 HIE B 131     -12.181  23.053 -33.920  1.00  0.00           H  
ATOM   2153  C   HIE B 131     -11.074  22.589 -29.040  1.00  0.00           C  
ATOM   2154  O   HIE B 131     -11.443  23.204 -28.044  1.00  0.00           O  
ATOM   2155  N   HIE B 132     -10.774  21.285 -28.999  1.00  0.00           N  
ATOM   2156  H   HIE B 132     -10.511  20.834 -29.864  1.00  0.00           H  
ATOM   2157  CA  HIE B 132     -10.932  20.444 -27.803  1.00  0.00           C  
ATOM   2158  HA  HIE B 132     -11.963  20.551 -27.466  1.00  0.00           H  
ATOM   2159  CB  HIE B 132     -10.700  18.971 -28.169  1.00  0.00           C  
ATOM   2160  HB2 HIE B 132      -9.628  18.771 -28.211  1.00  0.00           H  
ATOM   2161  HB3 HIE B 132     -11.127  18.790 -29.154  1.00  0.00           H  
ATOM   2162  CG  HIE B 132     -11.353  17.988 -27.233  1.00  0.00           C  
ATOM   2163  ND1 HIE B 132     -10.772  17.355 -26.136  1.00  0.00           N  
ATOM   2164  CE1 HIE B 132     -11.736  16.587 -25.602  1.00  0.00           C  
ATOM   2165  HE1 HIE B 132     -11.604  15.954 -24.733  1.00  0.00           H  
ATOM   2166  NE2 HIE B 132     -12.877  16.707 -26.302  1.00  0.00           N  
ATOM   2167  HE2 HIE B 132     -13.768  16.237 -26.099  1.00  0.00           H  
ATOM   2168  CD2 HIE B 132     -12.650  17.591 -27.328  1.00  0.00           C  
ATOM   2169  HD2 HIE B 132     -13.354  17.921 -28.064  1.00  0.00           H  
ATOM   2170  C   HIE B 132     -10.050  20.889 -26.631  1.00  0.00           C  
ATOM   2171  O   HIE B 132      -9.028  21.560 -26.819  1.00  0.00           O  
ATOM   2172  N   HIE B 133     -10.452  20.532 -25.413  1.00  0.00           N  
ATOM   2173  H   HIE B 133     -11.258  19.928 -25.320  1.00  0.00           H  
ATOM   2174  CA  HIE B 133      -9.801  20.985 -24.188  1.00  0.00           C  
ATOM   2175  HA  HIE B 133      -9.831  22.075 -24.186  1.00  0.00           H  
ATOM   2176  CB  HIE B 133     -10.584  20.501 -22.965  1.00  0.00           C  
ATOM   2177  HB2 HIE B 133     -10.063  20.821 -22.064  1.00  0.00           H  
ATOM   2178  HB3 HIE B 133     -10.633  19.411 -22.969  1.00  0.00           H  
ATOM   2179  CG  HIE B 133     -11.982  21.055 -22.904  1.00  0.00           C  
ATOM   2180  ND1 HIE B 133     -13.104  20.534 -23.554  1.00  0.00           N  
ATOM   2181  CE1 HIE B 133     -14.120  21.349 -23.231  1.00  0.00           C  
ATOM   2182  HE1 HIE B 133     -15.144  21.209 -23.550  1.00  0.00           H  
ATOM   2183  NE2 HIE B 133     -13.699  22.321 -22.406  1.00  0.00           N  
ATOM   2184  HE2 HIE B 133     -14.310  22.964 -21.901  1.00  0.00           H  
ATOM   2185  CD2 HIE B 133     -12.349  22.159 -22.198  1.00  0.00           C  
ATOM   2186  HD2 HIE B 133     -11.701  22.771 -21.584  1.00  0.00           H  
ATOM   2187  C   HIE B 133      -8.328  20.571 -24.117  1.00  0.00           C  
ATOM   2188  O   HIE B 133      -7.942  19.452 -24.454  1.00  0.00           O  
ATOM   2189  N   LYS B 134      -7.499  21.502 -23.650  1.00  0.00           N  
ATOM   2190  H   LYS B 134      -7.922  22.363 -23.314  1.00  0.00           H  
ATOM   2191  CA  LYS B 134      -6.055  21.332 -23.448  1.00  0.00           C  
ATOM   2192  HA  LYS B 134      -5.734  20.377 -23.869  1.00  0.00           H  
ATOM   2193  CB  LYS B 134      -5.296  22.475 -24.147  1.00  0.00           C  
ATOM   2194  HB2 LYS B 134      -5.492  23.397 -23.597  1.00  0.00           H  
ATOM   2195  HB3 LYS B 134      -4.225  22.279 -24.072  1.00  0.00           H  
ATOM   2196  CG  LYS B 134      -5.658  22.729 -25.626  1.00  0.00           C  
ATOM   2197  HG2 LYS B 134      -6.715  22.990 -25.705  1.00  0.00           H  
ATOM   2198  HG3 LYS B 134      -5.079  23.593 -25.956  1.00  0.00           H  
ATOM   2199  CD  LYS B 134      -5.354  21.553 -26.572  1.00  0.00           C  
ATOM   2200  HD2 LYS B 134      -4.317  21.252 -26.420  1.00  0.00           H  
ATOM   2201  HD3 LYS B 134      -5.997  20.700 -26.343  1.00  0.00           H  
ATOM   2202  CE  LYS B 134      -5.523  21.976 -28.043  1.00  0.00           C  
ATOM   2203  HE2 LYS B 134      -5.134  22.992 -28.157  1.00  0.00           H  
ATOM   2204  HE3 LYS B 134      -4.917  21.319 -28.672  1.00  0.00           H  
ATOM   2205  NZ  LYS B 134      -6.932  21.917 -28.501  1.00  0.00           N  
ATOM   2206  HZ1 LYS B 134      -7.177  20.999 -28.868  1.00  0.00           H  
ATOM   2207  HZ2 LYS B 134      -7.592  22.107 -27.749  1.00  0.00           H  
ATOM   2208  HZ3 LYS B 134      -7.130  22.574 -29.250  1.00  0.00           H  
ATOM   2209  C   LYS B 134      -5.760  21.314 -21.947  1.00  0.00           C  
ATOM   2210  O   LYS B 134      -6.478  21.951 -21.178  1.00  0.00           O  
ATOM   2211  N   VAL B 135      -4.703  20.626 -21.523  1.00  0.00           N  
ATOM   2212  H   VAL B 135      -4.116  20.175 -22.205  1.00  0.00           H  
ATOM   2213  CA  VAL B 135      -4.218  20.703 -20.130  1.00  0.00           C  
ATOM   2214  HA  VAL B 135      -5.054  20.491 -19.462  1.00  0.00           H  
ATOM   2215  CB  VAL B 135      -3.131  19.638 -19.865  1.00  0.00           C  
ATOM   2216  HB  VAL B 135      -2.313  19.781 -20.573  1.00  0.00           H  
ATOM   2217  CG1 VAL B 135      -2.562  19.715 -18.443  1.00  0.00           C  
ATOM   2218 HG11 VAL B 135      -2.018  20.648 -18.301  1.00  0.00           H  
ATOM   2219 HG12 VAL B 135      -3.362  19.631 -17.705  1.00  0.00           H  
ATOM   2220 HG13 VAL B 135      -1.852  18.903 -18.291  1.00  0.00           H  
ATOM   2221  CG2 VAL B 135      -3.699  18.224 -20.053  1.00  0.00           C  
ATOM   2222 HG21 VAL B 135      -4.538  18.062 -19.374  1.00  0.00           H  
ATOM   2223 HG22 VAL B 135      -4.034  18.081 -21.078  1.00  0.00           H  
ATOM   2224 HG23 VAL B 135      -2.923  17.487 -19.846  1.00  0.00           H  
ATOM   2225  C   VAL B 135      -3.719  22.129 -19.827  1.00  0.00           C  
ATOM   2226  O   VAL B 135      -3.119  22.765 -20.689  1.00  0.00           O  
ATOM   2227  N   LEU B 136      -3.982  22.626 -18.614  1.00  0.00           N  
ATOM   2228  H   LEU B 136      -4.516  22.034 -17.989  1.00  0.00           H  
ATOM   2229  CA  LEU B 136      -3.514  23.916 -18.075  1.00  0.00           C  
ATOM   2230  HA  LEU B 136      -2.948  24.440 -18.847  1.00  0.00           H  
ATOM   2231  CB  LEU B 136      -4.759  24.755 -17.712  1.00  0.00           C  
ATOM   2232  HB2 LEU B 136      -5.388  24.834 -18.597  1.00  0.00           H  
ATOM   2233  HB3 LEU B 136      -5.319  24.212 -16.950  1.00  0.00           H  
ATOM   2234  CG  LEU B 136      -4.488  26.181 -17.184  1.00  0.00           C  
ATOM   2235  HG  LEU B 136      -3.794  26.151 -16.347  1.00  0.00           H  
ATOM   2236  CD1 LEU B 136      -3.929  27.094 -18.275  1.00  0.00           C  
ATOM   2237 HD11 LEU B 136      -2.971  26.707 -18.625  1.00  0.00           H  
ATOM   2238 HD12 LEU B 136      -4.623  27.156 -19.113  1.00  0.00           H  
ATOM   2239 HD13 LEU B 136      -3.760  28.092 -17.870  1.00  0.00           H  
ATOM   2240  CD2 LEU B 136      -5.783  26.809 -16.667  1.00  0.00           C  
ATOM   2241 HD21 LEU B 136      -6.176  26.207 -15.849  1.00  0.00           H  
ATOM   2242 HD22 LEU B 136      -5.583  27.815 -16.299  1.00  0.00           H  
ATOM   2243 HD23 LEU B 136      -6.527  26.853 -17.462  1.00  0.00           H  
ATOM   2244  C   LEU B 136      -2.571  23.746 -16.865  1.00  0.00           C  
ATOM   2245  O   LEU B 136      -1.808  24.651 -16.545  1.00  0.00           O  
ATOM   2246  N   GLN B 137      -2.645  22.601 -16.182  1.00  0.00           N  
ATOM   2247  H   GLN B 137      -3.314  21.910 -16.491  1.00  0.00           H  
ATOM   2248  CA  GLN B 137      -1.765  22.195 -15.083  1.00  0.00           C  
ATOM   2249  HA  GLN B 137      -0.759  22.585 -15.263  1.00  0.00           H  
ATOM   2250  CB  GLN B 137      -2.293  22.756 -13.747  1.00  0.00           C  
ATOM   2251  HB2 GLN B 137      -2.315  23.845 -13.802  1.00  0.00           H  
ATOM   2252  HB3 GLN B 137      -3.308  22.394 -13.587  1.00  0.00           H  
ATOM   2253  CG  GLN B 137      -1.434  22.337 -12.542  1.00  0.00           C  
ATOM   2254  HG2 GLN B 137      -1.418  21.250 -12.455  1.00  0.00           H  
ATOM   2255  HG3 GLN B 137      -0.411  22.677 -12.715  1.00  0.00           H  
ATOM   2256  CD  GLN B 137      -1.928  22.905 -11.211  1.00  0.00           C  
ATOM   2257  OE1 GLN B 137      -3.083  23.263 -11.007  1.00  0.00           O  
ATOM   2258  NE2 GLN B 137      -1.062  22.992 -10.224  1.00  0.00           N  
ATOM   2259 HE21 GLN B 137      -1.361  23.399  -9.358  1.00  0.00           H  
ATOM   2260 HE22 GLN B 137      -0.120  22.672 -10.374  1.00  0.00           H  
ATOM   2261  C   GLN B 137      -1.710  20.663 -15.063  1.00  0.00           C  
ATOM   2262  O   GLN B 137      -2.767  20.027 -15.058  1.00  0.00           O  
ATOM   2263  N   GLU B 138      -0.504  20.090 -15.072  1.00  0.00           N  
ATOM   2264  H   GLU B 138       0.299  20.711 -15.136  1.00  0.00           H  
ATOM   2265  CA  GLU B 138      -0.280  18.647 -15.309  1.00  0.00           C  
ATOM   2266  HA  GLU B 138      -0.669  18.440 -16.302  1.00  0.00           H  
ATOM   2267  CB  GLU B 138       1.219  18.272 -15.320  1.00  0.00           C  
ATOM   2268  HB2 GLU B 138       1.646  18.428 -14.328  1.00  0.00           H  
ATOM   2269  HB3 GLU B 138       1.305  17.210 -15.551  1.00  0.00           H  
ATOM   2270  CG  GLU B 138       2.033  19.038 -16.362  1.00  0.00           C  
ATOM   2271  HG2 GLU B 138       2.963  18.482 -16.527  1.00  0.00           H  
ATOM   2272  HG3 GLU B 138       1.423  18.975 -17.286  1.00  0.00           H  
ATOM   2273  CD  GLU B 138       2.369  20.411 -15.690  1.00  0.00           C  
ATOM   2274  OE1 GLU B 138       2.522  21.629 -15.464  1.00  0.00           O  
ATOM   2275  OE2 GLU B 138       2.294  20.797 -16.877  1.00  0.00           O  
ATOM   2276  C   GLU B 138      -0.970  17.701 -14.305  1.00  0.00           C  
ATOM   2277  O   GLU B 138      -1.117  18.055 -13.133  1.00  0.00           O  
ATOM   2278  N   PRO B 139      -1.294  16.459 -14.725  1.00  0.00           N  
ATOM   2279  CD  PRO B 139      -1.429  16.023 -16.107  1.00  0.00           C  
ATOM   2280  HD2 PRO B 139      -0.445  15.800 -16.516  1.00  0.00           H  
ATOM   2281  HD3 PRO B 139      -1.933  16.773 -16.716  1.00  0.00           H  
ATOM   2282  CG  PRO B 139      -2.277  14.755 -16.061  1.00  0.00           C  
ATOM   2283  HG2 PRO B 139      -2.051  14.087 -16.891  1.00  0.00           H  
ATOM   2284  HG3 PRO B 139      -3.335  15.017 -16.056  1.00  0.00           H  
ATOM   2285  CB  PRO B 139      -1.891  14.146 -14.718  1.00  0.00           C  
ATOM   2286  HB2 PRO B 139      -0.961  13.587 -14.830  1.00  0.00           H  
ATOM   2287  HB3 PRO B 139      -2.679  13.500 -14.333  1.00  0.00           H  
ATOM   2288  CA  PRO B 139      -1.674  15.374 -13.825  1.00  0.00           C  
ATOM   2289  HA  PRO B 139      -2.620  15.624 -13.368  1.00  0.00           H  
ATOM   2290  C   PRO B 139      -0.658  15.106 -12.708  1.00  0.00           C  
ATOM   2291  O   PRO B 139       0.499  14.774 -12.964  1.00  0.00           O  
ATOM   2292  N   THR B 140      -1.115  15.174 -11.457  1.00  0.00           N  
ATOM   2293  H   THR B 140      -2.072  15.499 -11.330  1.00  0.00           H  
ATOM   2294  CA  THR B 140      -0.407  14.657 -10.273  1.00  0.00           C  
ATOM   2295  HA  THR B 140       0.559  14.265 -10.586  1.00  0.00           H  
ATOM   2296  CB  THR B 140      -0.129  15.779  -9.263  1.00  0.00           C  
ATOM   2297  HB  THR B 140       0.349  16.610  -9.783  1.00  0.00           H  
ATOM   2298  CG2 THR B 140      -1.377  16.298  -8.547  1.00  0.00           C  
ATOM   2299 HG21 THR B 140      -2.098  16.668  -9.276  1.00  0.00           H  
ATOM   2300 HG22 THR B 140      -1.834  15.506  -7.952  1.00  0.00           H  
ATOM   2301 HG23 THR B 140      -1.094  17.118  -7.886  1.00  0.00           H  
ATOM   2302  OG1 THR B 140       0.751  15.299  -8.270  1.00  0.00           O  
ATOM   2303  HG1 THR B 140       1.641  15.321  -8.632  1.00  0.00           H  
ATOM   2304  C   THR B 140      -1.186  13.481  -9.674  1.00  0.00           C  
ATOM   2305  O   THR B 140      -2.386  13.371  -9.917  1.00  0.00           O  
ATOM   2306  N   CYS B 141      -0.529  12.567  -8.950  1.00  0.00           N  
ATOM   2307  H   CYS B 141       0.423  12.765  -8.675  1.00  0.00           H  
ATOM   2308  CA  CYS B 141      -1.097  11.279  -8.529  1.00  0.00           C  
ATOM   2309  HA  CYS B 141      -2.171  11.394  -8.415  1.00  0.00           H  
ATOM   2310  CB  CYS B 141      -0.834  10.253  -9.647  1.00  0.00           C  
ATOM   2311  HB2 CYS B 141      -1.270  10.621 -10.576  1.00  0.00           H  
ATOM   2312  HB3 CYS B 141       0.240  10.137  -9.788  1.00  0.00           H  
ATOM   2313  SG  CYS B 141      -1.568   8.633  -9.272  1.00  0.00           S  
ATOM   2314  HG  CYS B 141      -0.669   8.247  -8.354  1.00  0.00           H  
ATOM   2315  C   CYS B 141      -0.523  10.824  -7.176  1.00  0.00           C  
ATOM   2316  O   CYS B 141       0.673  10.988  -6.950  1.00  0.00           O  
ATOM   2317  N   VAL B 142      -1.348  10.248  -6.289  1.00  0.00           N  
ATOM   2318  H   VAL B 142      -2.324  10.159  -6.560  1.00  0.00           H  
ATOM   2319  CA  VAL B 142      -0.978   9.765  -4.935  1.00  0.00           C  
ATOM   2320  HA  VAL B 142       0.092   9.571  -4.923  1.00  0.00           H  
ATOM   2321  CB  VAL B 142      -1.266  10.820  -3.842  1.00  0.00           C  
ATOM   2322  HB  VAL B 142      -1.001  10.385  -2.878  1.00  0.00           H  
ATOM   2323  CG1 VAL B 142      -0.412  12.080  -4.014  1.00  0.00           C  
ATOM   2324 HG11 VAL B 142      -0.697  12.613  -4.922  1.00  0.00           H  
ATOM   2325 HG12 VAL B 142      -0.546  12.738  -3.157  1.00  0.00           H  
ATOM   2326 HG13 VAL B 142       0.640  11.802  -4.083  1.00  0.00           H  
ATOM   2327  CG2 VAL B 142      -2.745  11.226  -3.755  1.00  0.00           C  
ATOM   2328 HG21 VAL B 142      -2.875  11.965  -2.965  1.00  0.00           H  
ATOM   2329 HG22 VAL B 142      -3.360  10.358  -3.523  1.00  0.00           H  
ATOM   2330 HG23 VAL B 142      -3.074  11.656  -4.702  1.00  0.00           H  
ATOM   2331  C   VAL B 142      -1.674   8.442  -4.575  1.00  0.00           C  
ATOM   2332  O   VAL B 142      -2.756   8.164  -5.092  1.00  0.00           O  
ATOM   2333  N   SER B 143      -1.091   7.624  -3.690  1.00  0.00           N  
ATOM   2334  H   SER B 143      -0.239   7.950  -3.238  1.00  0.00           H  
ATOM   2335  CA  SER B 143      -1.617   6.304  -3.291  1.00  0.00           C  
ATOM   2336  HA  SER B 143      -2.388   5.998  -3.994  1.00  0.00           H  
ATOM   2337  CB  SER B 143      -0.486   5.267  -3.358  1.00  0.00           C  
ATOM   2338  HB2 SER B 143      -0.007   5.316  -4.336  1.00  0.00           H  
ATOM   2339  HB3 SER B 143       0.260   5.496  -2.597  1.00  0.00           H  
ATOM   2340  OG  SER B 143      -0.978   3.956  -3.153  1.00  0.00           O  
ATOM   2341  HG  SER B 143      -1.489   3.716  -3.936  1.00  0.00           H  
ATOM   2342  C   SER B 143      -2.240   6.304  -1.889  1.00  0.00           C  
ATOM   2343  O   SER B 143      -1.661   6.884  -0.972  1.00  0.00           O  
ATOM   2344  N   ASP B 144      -3.359   5.596  -1.677  1.00  0.00           N  
ATOM   2345  H   ASP B 144      -3.873   5.206  -2.461  1.00  0.00           H  
ATOM   2346  CA  ASP B 144      -3.805   5.213  -0.321  1.00  0.00           C  
ATOM   2347  HA  ASP B 144      -3.596   6.046   0.350  1.00  0.00           H  
ATOM   2348  CB  ASP B 144      -5.332   4.997  -0.280  1.00  0.00           C  
ATOM   2349  HB2 ASP B 144      -5.652   5.097   0.759  1.00  0.00           H  
ATOM   2350  HB3 ASP B 144      -5.823   5.793  -0.843  1.00  0.00           H  
ATOM   2351  CG  ASP B 144      -5.839   3.642  -0.785  1.00  0.00           C  
ATOM   2352  OD1 ASP B 144      -5.133   2.914  -1.513  1.00  0.00           O  
ATOM   2353  OD2 ASP B 144      -6.951   3.245  -0.373  1.00  0.00           O  
ATOM   2354  C   ASP B 144      -3.058   3.986   0.257  1.00  0.00           C  
ATOM   2355  O   ASP B 144      -3.212   3.666   1.440  1.00  0.00           O  
ATOM   2356  N   TYR B 145      -2.248   3.301  -0.560  1.00  0.00           N  
ATOM   2357  H   TYR B 145      -2.127   3.664  -1.499  1.00  0.00           H  
ATOM   2358  CA  TYR B 145      -1.524   2.060  -0.247  1.00  0.00           C  
ATOM   2359  HA  TYR B 145      -1.122   1.738  -1.202  1.00  0.00           H  
ATOM   2360  CB  TYR B 145      -0.306   2.354   0.651  1.00  0.00           C  
ATOM   2361  HB2 TYR B 145      -0.098   3.425   0.641  1.00  0.00           H  
ATOM   2362  HB3 TYR B 145      -0.552   2.090   1.678  1.00  0.00           H  
ATOM   2363  CG  TYR B 145       0.973   1.651   0.227  1.00  0.00           C  
ATOM   2364  CD1 TYR B 145       1.598   2.019  -0.980  1.00  0.00           C  
ATOM   2365  HD1 TYR B 145       1.154   2.784  -1.604  1.00  0.00           H  
ATOM   2366  CE1 TYR B 145       2.802   1.405  -1.371  1.00  0.00           C  
ATOM   2367  HE1 TYR B 145       3.278   1.667  -2.302  1.00  0.00           H  
ATOM   2368  CZ  TYR B 145       3.422   0.461  -0.531  1.00  0.00           C  
ATOM   2369  OH  TYR B 145       4.629  -0.053  -0.884  1.00  0.00           O  
ATOM   2370  HH  TYR B 145       4.991  -0.669  -0.208  1.00  0.00           H  
ATOM   2371  CE2 TYR B 145       2.792   0.080   0.674  1.00  0.00           C  
ATOM   2372  HE2 TYR B 145       3.269  -0.648   1.309  1.00  0.00           H  
ATOM   2373  CD2 TYR B 145       1.562   0.664   1.044  1.00  0.00           C  
ATOM   2374  HD2 TYR B 145       1.081   0.374   1.966  1.00  0.00           H  
ATOM   2375  C   TYR B 145      -2.417   0.882   0.213  1.00  0.00           C  
ATOM   2376  O   TYR B 145      -1.986   0.014   0.977  1.00  0.00           O  
ATOM   2377  N   MET B 146      -3.678   0.832  -0.235  1.00  0.00           N  
ATOM   2378  H   MET B 146      -4.001   1.599  -0.822  1.00  0.00           H  
ATOM   2379  CA  MET B 146      -4.634  -0.222   0.131  1.00  0.00           C  
ATOM   2380  HA  MET B 146      -4.077  -1.134   0.343  1.00  0.00           H  
ATOM   2381  CB  MET B 146      -5.359   0.194   1.422  1.00  0.00           C  
ATOM   2382  HB2 MET B 146      -4.625   0.230   2.223  1.00  0.00           H  
ATOM   2383  HB3 MET B 146      -5.790   1.188   1.294  1.00  0.00           H  
ATOM   2384  CG  MET B 146      -6.470  -0.773   1.844  1.00  0.00           C  
ATOM   2385  HG2 MET B 146      -7.270  -0.730   1.105  1.00  0.00           H  
ATOM   2386  HG3 MET B 146      -6.072  -1.788   1.850  1.00  0.00           H  
ATOM   2387  SD  MET B 146      -7.196  -0.433   3.468  1.00  0.00           S  
ATOM   2388  CE  MET B 146      -8.557  -1.633   3.427  1.00  0.00           C  
ATOM   2389  HE1 MET B 146      -9.158  -1.539   4.330  1.00  0.00           H  
ATOM   2390  HE2 MET B 146      -9.188  -1.452   2.557  1.00  0.00           H  
ATOM   2391  HE3 MET B 146      -8.157  -2.645   3.369  1.00  0.00           H  
ATOM   2392  C   MET B 146      -5.635  -0.599  -0.968  1.00  0.00           C  
ATOM   2393  O   MET B 146      -6.060  -1.750  -0.985  1.00  0.00           O  
ATOM   2394  N   SER B 147      -6.054   0.315  -1.848  1.00  0.00           N  
ATOM   2395  H   SER B 147      -5.672   1.257  -1.790  1.00  0.00           H  
ATOM   2396  CA  SER B 147      -7.038   0.028  -2.902  1.00  0.00           C  
ATOM   2397  HA  SER B 147      -6.786  -0.921  -3.359  1.00  0.00           H  
ATOM   2398  CB  SER B 147      -8.430  -0.098  -2.260  1.00  0.00           C  
ATOM   2399  HB2 SER B 147      -8.400  -0.860  -1.481  1.00  0.00           H  
ATOM   2400  HB3 SER B 147      -8.680   0.859  -1.803  1.00  0.00           H  
ATOM   2401  OG  SER B 147      -9.458  -0.431  -3.172  1.00  0.00           O  
ATOM   2402  HG  SER B 147      -9.239  -1.262  -3.608  1.00  0.00           H  
ATOM   2403  C   SER B 147      -7.064   1.058  -4.035  1.00  0.00           C  
ATOM   2404  O   SER B 147      -7.210   0.664  -5.194  1.00  0.00           O  
ATOM   2405  N   ILE B 148      -6.927   2.352  -3.733  1.00  0.00           N  
ATOM   2406  H   ILE B 148      -6.636   2.611  -2.794  1.00  0.00           H  
ATOM   2407  CA  ILE B 148      -7.149   3.441  -4.690  1.00  0.00           C  
ATOM   2408  HA  ILE B 148      -7.190   3.030  -5.699  1.00  0.00           H  
ATOM   2409  CB  ILE B 148      -8.500   4.151  -4.418  1.00  0.00           C  
ATOM   2410  HB  ILE B 148      -8.485   4.508  -3.387  1.00  0.00           H  
ATOM   2411  CG2 ILE B 148      -8.684   5.385  -5.325  1.00  0.00           C  
ATOM   2412 HG21 ILE B 148      -8.529   5.115  -6.370  1.00  0.00           H  
ATOM   2413 HG22 ILE B 148      -9.686   5.796  -5.202  1.00  0.00           H  
ATOM   2414 HG23 ILE B 148      -7.970   6.163  -5.054  1.00  0.00           H  
ATOM   2415  CG1 ILE B 148      -9.726   3.215  -4.552  1.00  0.00           C  
ATOM   2416 HG12 ILE B 148      -9.608   2.370  -3.875  1.00  0.00           H  
ATOM   2417 HG13 ILE B 148     -10.613   3.761  -4.228  1.00  0.00           H  
ATOM   2418  CD1 ILE B 148      -9.998   2.670  -5.963  1.00  0.00           C  
ATOM   2419 HD11 ILE B 148     -10.244   3.482  -6.647  1.00  0.00           H  
ATOM   2420 HD12 ILE B 148      -9.132   2.129  -6.342  1.00  0.00           H  
ATOM   2421 HD13 ILE B 148     -10.845   1.985  -5.922  1.00  0.00           H  
ATOM   2422  C   ILE B 148      -5.975   4.417  -4.654  1.00  0.00           C  
ATOM   2423  O   ILE B 148      -5.748   5.113  -3.662  1.00  0.00           O  
ATOM   2424  N   SER B 149      -5.273   4.531  -5.779  1.00  0.00           N  
ATOM   2425  H   SER B 149      -5.575   3.971  -6.570  1.00  0.00           H  
ATOM   2426  CA  SER B 149      -4.503   5.741  -6.067  1.00  0.00           C  
ATOM   2427  HA  SER B 149      -4.193   6.194  -5.127  1.00  0.00           H  
ATOM   2428  CB  SER B 149      -3.222   5.405  -6.840  1.00  0.00           C  
ATOM   2429  HB2 SER B 149      -3.475   4.982  -7.812  1.00  0.00           H  
ATOM   2430  HB3 SER B 149      -2.640   6.315  -6.992  1.00  0.00           H  
ATOM   2431  OG  SER B 149      -2.445   4.469  -6.099  1.00  0.00           O  
ATOM   2432  HG  SER B 149      -2.862   3.609  -6.226  1.00  0.00           H  
ATOM   2433  C   SER B 149      -5.419   6.757  -6.769  1.00  0.00           C  
ATOM   2434  O   SER B 149      -6.356   6.380  -7.473  1.00  0.00           O  
ATOM   2435  N   THR B 150      -5.200   8.053  -6.573  1.00  0.00           N  
ATOM   2436  H   THR B 150      -4.397   8.330  -6.014  1.00  0.00           H  
ATOM   2437  CA  THR B 150      -6.040   9.121  -7.145  1.00  0.00           C  
ATOM   2438  HA  THR B 150      -6.640   8.701  -7.951  1.00  0.00           H  
ATOM   2439  CB  THR B 150      -7.039   9.686  -6.122  1.00  0.00           C  
ATOM   2440  HB  THR B 150      -7.638   8.864  -5.730  1.00  0.00           H  
ATOM   2441  CG2 THR B 150      -6.377  10.404  -4.943  1.00  0.00           C  
ATOM   2442 HG21 THR B 150      -7.149  10.763  -4.262  1.00  0.00           H  
ATOM   2443 HG22 THR B 150      -5.725   9.714  -4.409  1.00  0.00           H  
ATOM   2444 HG23 THR B 150      -5.793  11.255  -5.296  1.00  0.00           H  
ATOM   2445  OG1 THR B 150      -7.908  10.601  -6.753  1.00  0.00           O  
ATOM   2446  HG1 THR B 150      -8.574  10.082  -7.232  1.00  0.00           H  
ATOM   2447  C   THR B 150      -5.177  10.201  -7.783  1.00  0.00           C  
ATOM   2448  O   THR B 150      -4.048  10.441  -7.348  1.00  0.00           O  
ATOM   2449  N   CYS B 151      -5.701  10.808  -8.843  1.00  0.00           N  
ATOM   2450  H   CYS B 151      -6.672  10.613  -9.067  1.00  0.00           H  
ATOM   2451  CA  CYS B 151      -4.962  11.655  -9.764  1.00  0.00           C  
ATOM   2452  HA  CYS B 151      -4.119  12.068  -9.222  1.00  0.00           H  
ATOM   2453  CB  CYS B 151      -4.453  10.750 -10.902  1.00  0.00           C  
ATOM   2454  HB2 CYS B 151      -3.756  10.021 -10.488  1.00  0.00           H  
ATOM   2455  HB3 CYS B 151      -5.295  10.212 -11.340  1.00  0.00           H  
ATOM   2456  SG  CYS B 151      -3.625  11.681 -12.220  1.00  0.00           S  
ATOM   2457  HG  CYS B 151      -2.833  12.408 -11.414  1.00  0.00           H  
ATOM   2458  C   CYS B 151      -5.825  12.830 -10.241  1.00  0.00           C  
ATOM   2459  O   CYS B 151      -6.985  12.625 -10.594  1.00  0.00           O  
ATOM   2460  N   GLU B 152      -5.279  14.048 -10.255  1.00  0.00           N  
ATOM   2461  H   GLU B 152      -4.296  14.148 -10.019  1.00  0.00           H  
ATOM   2462  CA  GLU B 152      -6.011  15.258 -10.659  1.00  0.00           C  
ATOM   2463  HA  GLU B 152      -6.849  14.949 -11.282  1.00  0.00           H  
ATOM   2464  CB  GLU B 152      -6.619  15.989  -9.445  1.00  0.00           C  
ATOM   2465  HB2 GLU B 152      -7.348  16.695  -9.842  1.00  0.00           H  
ATOM   2466  HB3 GLU B 152      -7.171  15.278  -8.830  1.00  0.00           H  
ATOM   2467  CG  GLU B 152      -5.645  16.785  -8.556  1.00  0.00           C  
ATOM   2468  HG2 GLU B 152      -5.277  16.132  -7.758  1.00  0.00           H  
ATOM   2469  HG3 GLU B 152      -4.778  17.102  -9.138  1.00  0.00           H  
ATOM   2470  CD  GLU B 152      -6.337  18.037  -7.975  1.00  0.00           C  
ATOM   2471  OE1 GLU B 152      -7.415  17.875  -7.357  1.00  0.00           O  
ATOM   2472  OE2 GLU B 152      -5.807  19.161  -8.179  1.00  0.00           O  
ATOM   2473  C   GLU B 152      -5.171  16.194 -11.535  1.00  0.00           C  
ATOM   2474  O   GLU B 152      -3.940  16.136 -11.520  1.00  0.00           O  
ATOM   2475  N   TRP B 153      -5.851  17.031 -12.319  1.00  0.00           N  
ATOM   2476  H   TRP B 153      -6.866  17.021 -12.245  1.00  0.00           H  
ATOM   2477  CA  TRP B 153      -5.271  18.022 -13.232  1.00  0.00           C  
ATOM   2478  HA  TRP B 153      -4.370  18.437 -12.775  1.00  0.00           H  
ATOM   2479  CB  TRP B 153      -4.872  17.361 -14.564  1.00  0.00           C  
ATOM   2480  HB2 TRP B 153      -4.408  18.104 -15.209  1.00  0.00           H  
ATOM   2481  HB3 TRP B 153      -4.107  16.629 -14.352  1.00  0.00           H  
ATOM   2482  CG  TRP B 153      -5.934  16.661 -15.355  1.00  0.00           C  
ATOM   2483  CD1 TRP B 153      -6.667  17.212 -16.347  1.00  0.00           C  
ATOM   2484  HD1 TRP B 153      -6.585  18.241 -16.678  1.00  0.00           H  
ATOM   2485  NE1 TRP B 153      -7.520  16.262 -16.879  1.00  0.00           N  
ATOM   2486  HE1 TRP B 153      -8.179  16.468 -17.618  1.00  0.00           H  
ATOM   2487  CE2 TRP B 153      -7.347  15.033 -16.274  1.00  0.00           C  
ATOM   2488  CZ2 TRP B 153      -7.919  13.769 -16.485  1.00  0.00           C  
ATOM   2489  HZ2 TRP B 153      -8.659  13.632 -17.258  1.00  0.00           H  
ATOM   2490  CH2 TRP B 153      -7.503  12.689 -15.687  1.00  0.00           C  
ATOM   2491  HH2 TRP B 153      -7.916  11.703 -15.845  1.00  0.00           H  
ATOM   2492  CZ3 TRP B 153      -6.542  12.889 -14.679  1.00  0.00           C  
ATOM   2493  HZ3 TRP B 153      -6.229  12.063 -14.054  1.00  0.00           H  
ATOM   2494  CE3 TRP B 153      -5.974  14.162 -14.478  1.00  0.00           C  
ATOM   2495  HE3 TRP B 153      -5.222  14.297 -13.714  1.00  0.00           H  
ATOM   2496  CD2 TRP B 153      -6.357  15.265 -15.272  1.00  0.00           C  
ATOM   2497  C   TRP B 153      -6.254  19.173 -13.482  1.00  0.00           C  
ATOM   2498  O   TRP B 153      -7.416  19.131 -13.067  1.00  0.00           O  
ATOM   2499  N   LYS B 154      -5.806  20.211 -14.199  1.00  0.00           N  
ATOM   2500  H   LYS B 154      -4.842  20.178 -14.523  1.00  0.00           H  
ATOM   2501  CA  LYS B 154      -6.684  21.286 -14.702  1.00  0.00           C  
ATOM   2502  HA  LYS B 154      -7.719  21.031 -14.468  1.00  0.00           H  
ATOM   2503  CB  LYS B 154      -6.386  22.636 -14.034  1.00  0.00           C  
ATOM   2504  HB2 LYS B 154      -5.372  22.951 -14.281  1.00  0.00           H  
ATOM   2505  HB3 LYS B 154      -7.080  23.382 -14.426  1.00  0.00           H  
ATOM   2506  CG  LYS B 154      -6.555  22.551 -12.511  1.00  0.00           C  
ATOM   2507  HG2 LYS B 154      -7.568  22.220 -12.279  1.00  0.00           H  
ATOM   2508  HG3 LYS B 154      -5.845  21.824 -12.117  1.00  0.00           H  
ATOM   2509  CD  LYS B 154      -6.307  23.901 -11.832  1.00  0.00           C  
ATOM   2510  HD2 LYS B 154      -5.306  24.259 -12.083  1.00  0.00           H  
ATOM   2511  HD3 LYS B 154      -7.027  24.629 -12.209  1.00  0.00           H  
ATOM   2512  CE  LYS B 154      -6.453  23.801 -10.304  1.00  0.00           C  
ATOM   2513  HE2 LYS B 154      -6.261  24.794  -9.889  1.00  0.00           H  
ATOM   2514  HE3 LYS B 154      -7.486  23.530 -10.062  1.00  0.00           H  
ATOM   2515  NZ  LYS B 154      -5.508  22.817  -9.705  1.00  0.00           N  
ATOM   2516  HZ1 LYS B 154      -5.466  22.893  -8.697  1.00  0.00           H  
ATOM   2517  HZ2 LYS B 154      -5.777  21.862  -9.915  1.00  0.00           H  
ATOM   2518  HZ3 LYS B 154      -4.573  22.955 -10.094  1.00  0.00           H  
ATOM   2519  C   LYS B 154      -6.612  21.396 -16.217  1.00  0.00           C  
ATOM   2520  O   LYS B 154      -5.558  21.176 -16.811  1.00  0.00           O  
ATOM   2521  N   MET B 155      -7.739  21.751 -16.824  1.00  0.00           N  
ATOM   2522  H   MET B 155      -8.550  21.915 -16.236  1.00  0.00           H  
ATOM   2523  CA  MET B 155      -7.879  22.030 -18.256  1.00  0.00           C  
ATOM   2524  HA  MET B 155      -7.005  21.647 -18.778  1.00  0.00           H  
ATOM   2525  CB  MET B 155      -9.115  21.297 -18.814  1.00  0.00           C  
ATOM   2526  HB2 MET B 155     -10.011  21.713 -18.350  1.00  0.00           H  
ATOM   2527  HB3 MET B 155      -9.181  21.466 -19.888  1.00  0.00           H  
ATOM   2528  CG  MET B 155      -9.106  19.781 -18.552  1.00  0.00           C  
ATOM   2529  HG2 MET B 155      -9.091  19.619 -17.474  1.00  0.00           H  
ATOM   2530  HG3 MET B 155     -10.044  19.365 -18.922  1.00  0.00           H  
ATOM   2531  SD  MET B 155      -7.741  18.821 -19.274  1.00  0.00           S  
ATOM   2532  CE  MET B 155      -8.183  18.851 -21.025  1.00  0.00           C  
ATOM   2533  HE1 MET B 155      -7.467  18.262 -21.595  1.00  0.00           H  
ATOM   2534  HE2 MET B 155      -9.180  18.433 -21.160  1.00  0.00           H  
ATOM   2535  HE3 MET B 155      -8.164  19.877 -21.382  1.00  0.00           H  
ATOM   2536  C   MET B 155      -7.942  23.545 -18.527  1.00  0.00           C  
ATOM   2537  O   MET B 155      -8.130  24.350 -17.619  1.00  0.00           O  
ATOM   2538  N   ASN B 156      -7.820  23.949 -19.792  1.00  0.00           N  
ATOM   2539  H   ASN B 156      -7.627  23.239 -20.492  1.00  0.00           H  
ATOM   2540  CA  ASN B 156      -7.926  25.342 -20.247  1.00  0.00           C  
ATOM   2541  HA  ASN B 156      -7.278  25.950 -19.616  1.00  0.00           H  
ATOM   2542  CB  ASN B 156      -7.418  25.434 -21.698  1.00  0.00           C  
ATOM   2543  HB2 ASN B 156      -7.306  26.489 -21.949  1.00  0.00           H  
ATOM   2544  HB3 ASN B 156      -6.436  24.968 -21.781  1.00  0.00           H  
ATOM   2545  CG  ASN B 156      -8.360  24.783 -22.701  1.00  0.00           C  
ATOM   2546  OD1 ASN B 156      -8.955  23.742 -22.466  1.00  0.00           O  
ATOM   2547  ND2 ASN B 156      -8.509  25.345 -23.876  1.00  0.00           N  
ATOM   2548 HD21 ASN B 156      -9.145  24.906 -24.519  1.00  0.00           H  
ATOM   2549 HD22 ASN B 156      -8.073  26.228 -24.072  1.00  0.00           H  
ATOM   2550  C   ASN B 156      -9.343  25.944 -20.134  1.00  0.00           C  
ATOM   2551  O   ASN B 156      -9.516  27.133 -20.387  1.00  0.00           O  
ATOM   2552  N   GLY B 157     -10.352  25.143 -19.791  1.00  0.00           N  
ATOM   2553  H   GLY B 157     -10.150  24.167 -19.629  1.00  0.00           H  
ATOM   2554  CA  GLY B 157     -11.728  25.572 -19.556  1.00  0.00           C  
ATOM   2555  HA2 GLY B 157     -11.722  26.397 -18.843  1.00  0.00           H  
ATOM   2556  HA3 GLY B 157     -12.172  25.919 -20.489  1.00  0.00           H  
ATOM   2557  C   GLY B 157     -12.578  24.426 -18.993  1.00  0.00           C  
ATOM   2558  O   GLY B 157     -12.107  23.286 -18.947  1.00  0.00           O  
ATOM   2559  N   PRO B 158     -13.823  24.693 -18.558  1.00  0.00           N  
ATOM   2560  CD  PRO B 158     -14.494  25.984 -18.583  1.00  0.00           C  
ATOM   2561  HD2 PRO B 158     -14.351  26.491 -19.538  1.00  0.00           H  
ATOM   2562  HD3 PRO B 158     -14.123  26.603 -17.766  1.00  0.00           H  
ATOM   2563  CG  PRO B 158     -15.977  25.679 -18.368  1.00  0.00           C  
ATOM   2564  HG2 PRO B 158     -16.451  25.468 -19.327  1.00  0.00           H  
ATOM   2565  HG3 PRO B 158     -16.488  26.497 -17.861  1.00  0.00           H  
ATOM   2566  CB  PRO B 158     -15.949  24.410 -17.516  1.00  0.00           C  
ATOM   2567  HB2 PRO B 158     -16.867  23.830 -17.619  1.00  0.00           H  
ATOM   2568  HB3 PRO B 158     -15.786  24.683 -16.472  1.00  0.00           H  
ATOM   2569  CA  PRO B 158     -14.723  23.661 -18.050  1.00  0.00           C  
ATOM   2570  HA  PRO B 158     -14.229  23.132 -17.241  1.00  0.00           H  
ATOM   2571  C   PRO B 158     -15.089  22.636 -19.129  1.00  0.00           C  
ATOM   2572  O   PRO B 158     -15.326  22.997 -20.281  1.00  0.00           O  
ATOM   2573  N   THR B 159     -15.145  21.359 -18.745  1.00  0.00           N  
ATOM   2574  H   THR B 159     -14.992  21.148 -17.769  1.00  0.00           H  
ATOM   2575  CA  THR B 159     -15.358  20.209 -19.640  1.00  0.00           C  
ATOM   2576  HA  THR B 159     -15.875  20.557 -20.534  1.00  0.00           H  
ATOM   2577  CB  THR B 159     -14.011  19.614 -20.093  1.00  0.00           C  
ATOM   2578  HB  THR B 159     -13.400  20.417 -20.498  1.00  0.00           H  
ATOM   2579  CG2 THR B 159     -13.204  18.918 -18.996  1.00  0.00           C  
ATOM   2580 HG21 THR B 159     -12.268  18.550 -19.417  1.00  0.00           H  
ATOM   2581 HG22 THR B 159     -12.973  19.625 -18.199  1.00  0.00           H  
ATOM   2582 HG23 THR B 159     -13.753  18.074 -18.580  1.00  0.00           H  
ATOM   2583  OG1 THR B 159     -14.237  18.665 -21.109  1.00  0.00           O  
ATOM   2584  HG1 THR B 159     -13.744  18.965 -21.887  1.00  0.00           H  
ATOM   2585  C   THR B 159     -16.244  19.141 -18.989  1.00  0.00           C  
ATOM   2586  O   THR B 159     -16.274  19.022 -17.764  1.00  0.00           O  
ATOM   2587  N   GLN B 160     -16.957  18.352 -19.803  1.00  0.00           N  
ATOM   2588  H   GLN B 160     -16.844  18.480 -20.798  1.00  0.00           H  
ATOM   2589  CA  GLN B 160     -17.837  17.258 -19.356  1.00  0.00           C  
ATOM   2590  HA  GLN B 160     -18.453  17.625 -18.531  1.00  0.00           H  
ATOM   2591  CB  GLN B 160     -18.762  16.892 -20.531  1.00  0.00           C  
ATOM   2592  HB2 GLN B 160     -19.282  17.801 -20.836  1.00  0.00           H  
ATOM   2593  HB3 GLN B 160     -18.167  16.537 -21.374  1.00  0.00           H  
ATOM   2594  CG  GLN B 160     -19.821  15.835 -20.189  1.00  0.00           C  
ATOM   2595  HG2 GLN B 160     -19.373  14.842 -20.194  1.00  0.00           H  
ATOM   2596  HG3 GLN B 160     -20.223  16.021 -19.194  1.00  0.00           H  
ATOM   2597  CD  GLN B 160     -20.980  15.876 -21.179  1.00  0.00           C  
ATOM   2598  OE1 GLN B 160     -21.997  16.519 -20.972  1.00  0.00           O  
ATOM   2599  NE2 GLN B 160     -20.871  15.229 -22.318  1.00  0.00           N  
ATOM   2600 HE21 GLN B 160     -21.660  15.273 -22.936  1.00  0.00           H  
ATOM   2601 HE22 GLN B 160     -20.040  14.681 -22.533  1.00  0.00           H  
ATOM   2602  C   GLN B 160     -17.065  16.033 -18.820  1.00  0.00           C  
ATOM   2603  O   GLN B 160     -17.627  15.222 -18.093  1.00  0.00           O  
ATOM   2604  N   CYS B 161     -15.770  15.932 -19.146  1.00  0.00           N  
ATOM   2605  H   CYS B 161     -15.394  16.657 -19.740  1.00  0.00           H  
ATOM   2606  CA  CYS B 161     -14.822  14.905 -18.703  1.00  0.00           C  
ATOM   2607  HA  CYS B 161     -13.878  15.136 -19.197  1.00  0.00           H  
ATOM   2608  CB  CYS B 161     -14.582  15.055 -17.186  1.00  0.00           C  
ATOM   2609  HB2 CYS B 161     -14.968  16.015 -16.839  1.00  0.00           H  
ATOM   2610  HB3 CYS B 161     -15.100  14.262 -16.640  1.00  0.00           H  
ATOM   2611  SG  CYS B 161     -12.805  14.993 -16.828  1.00  0.00           S  
ATOM   2612  HG  CYS B 161     -12.898  15.156 -15.496  1.00  0.00           H  
ATOM   2613  C   CYS B 161     -15.167  13.469 -19.153  1.00  0.00           C  
ATOM   2614  O   CYS B 161     -14.461  12.922 -19.997  1.00  0.00           O  
ATOM   2615  N   SER B 162     -16.256  12.880 -18.663  1.00  0.00           N  
ATOM   2616  H   SER B 162     -16.873  13.438 -18.082  1.00  0.00           H  
ATOM   2617  CA  SER B 162     -16.570  11.451 -18.790  1.00  0.00           C  
ATOM   2618  HA  SER B 162     -15.693  10.896 -18.461  1.00  0.00           H  
ATOM   2619  CB  SER B 162     -17.717  11.113 -17.832  1.00  0.00           C  
ATOM   2620  HB2 SER B 162     -17.960  10.053 -17.913  1.00  0.00           H  
ATOM   2621  HB3 SER B 162     -17.396  11.318 -16.810  1.00  0.00           H  
ATOM   2622  OG  SER B 162     -18.863  11.888 -18.133  1.00  0.00           O  
ATOM   2623  HG  SER B 162     -19.203  12.270 -17.313  1.00  0.00           H  
ATOM   2624  C   SER B 162     -16.890  10.968 -20.216  1.00  0.00           C  
ATOM   2625  O   SER B 162     -16.725   9.781 -20.498  1.00  0.00           O  
ATOM   2626  N   THR B 163     -17.288  11.861 -21.133  1.00  0.00           N  
ATOM   2627  H   THR B 163     -17.490  12.799 -20.822  1.00  0.00           H  
ATOM   2628  CA  THR B 163     -17.377  11.572 -22.584  1.00  0.00           C  
ATOM   2629  HA  THR B 163     -17.504  10.498 -22.725  1.00  0.00           H  
ATOM   2630  CB  THR B 163     -18.592  12.264 -23.235  1.00  0.00           C  
ATOM   2631  HB  THR B 163     -18.621  11.991 -24.291  1.00  0.00           H  
ATOM   2632  CG2 THR B 163     -19.909  11.814 -22.600  1.00  0.00           C  
ATOM   2633 HG21 THR B 163     -19.985  10.727 -22.645  1.00  0.00           H  
ATOM   2634 HG22 THR B 163     -19.960  12.133 -21.558  1.00  0.00           H  
ATOM   2635 HG23 THR B 163     -20.744  12.248 -23.149  1.00  0.00           H  
ATOM   2636  OG1 THR B 163     -18.531  13.674 -23.141  1.00  0.00           O  
ATOM   2637  HG1 THR B 163     -18.112  14.006 -23.972  1.00  0.00           H  
ATOM   2638  C   THR B 163     -16.117  11.965 -23.362  1.00  0.00           C  
ATOM   2639  O   THR B 163     -15.889  11.459 -24.459  1.00  0.00           O  
ATOM   2640  N   GLU B 164     -15.298  12.872 -22.824  1.00  0.00           N  
ATOM   2641  H   GLU B 164     -15.461  13.139 -21.863  1.00  0.00           H  
ATOM   2642  CA  GLU B 164     -14.280  13.611 -23.582  1.00  0.00           C  
ATOM   2643  HA  GLU B 164     -14.440  13.453 -24.650  1.00  0.00           H  
ATOM   2644  CB  GLU B 164     -14.450  15.115 -23.298  1.00  0.00           C  
ATOM   2645  HB2 GLU B 164     -14.334  15.289 -22.227  1.00  0.00           H  
ATOM   2646  HB3 GLU B 164     -13.655  15.659 -23.804  1.00  0.00           H  
ATOM   2647  CG  GLU B 164     -15.798  15.713 -23.732  1.00  0.00           C  
ATOM   2648  HG2 GLU B 164     -16.555  15.387 -23.018  1.00  0.00           H  
ATOM   2649  HG3 GLU B 164     -15.735  16.800 -23.650  1.00  0.00           H  
ATOM   2650  CD  GLU B 164     -16.228  15.336 -25.160  1.00  0.00           C  
ATOM   2651  OE1 GLU B 164     -17.343  14.776 -25.299  1.00  0.00           O  
ATOM   2652  OE2 GLU B 164     -15.451  15.627 -26.106  1.00  0.00           O  
ATOM   2653  C   GLU B 164     -12.831  13.180 -23.302  1.00  0.00           C  
ATOM   2654  O   GLU B 164     -11.978  13.375 -24.171  1.00  0.00           O  
ATOM   2655  N   LEU B 165     -12.535  12.594 -22.134  1.00  0.00           N  
ATOM   2656  H   LEU B 165     -13.292  12.443 -21.471  1.00  0.00           H  
ATOM   2657  CA  LEU B 165     -11.188  12.194 -21.703  1.00  0.00           C  
ATOM   2658  HA  LEU B 165     -10.524  12.196 -22.566  1.00  0.00           H  
ATOM   2659  CB  LEU B 165     -10.639  13.216 -20.681  1.00  0.00           C  
ATOM   2660  HB2 LEU B 165     -11.356  13.332 -19.866  1.00  0.00           H  
ATOM   2661  HB3 LEU B 165      -9.731  12.798 -20.247  1.00  0.00           H  
ATOM   2662  CG  LEU B 165     -10.297  14.599 -21.277  1.00  0.00           C  
ATOM   2663  HG  LEU B 165     -10.284  14.535 -22.362  1.00  0.00           H  
ATOM   2664  CD1 LEU B 165     -11.309  15.668 -20.864  1.00  0.00           C  
ATOM   2665 HD11 LEU B 165     -11.277  15.822 -19.785  1.00  0.00           H  
ATOM   2666 HD12 LEU B 165     -11.086  16.606 -21.371  1.00  0.00           H  
ATOM   2667 HD13 LEU B 165     -12.310  15.346 -21.143  1.00  0.00           H  
ATOM   2668  CD2 LEU B 165      -8.913  15.062 -20.810  1.00  0.00           C  
ATOM   2669 HD21 LEU B 165      -8.676  16.020 -21.268  1.00  0.00           H  
ATOM   2670 HD22 LEU B 165      -8.892  15.158 -19.725  1.00  0.00           H  
ATOM   2671 HD23 LEU B 165      -8.163  14.336 -21.126  1.00  0.00           H  
ATOM   2672  C   LEU B 165     -11.148  10.766 -21.129  1.00  0.00           C  
ATOM   2673  O   LEU B 165     -12.169  10.185 -20.771  1.00  0.00           O  
ATOM   2674  N   ARG B 166      -9.942  10.195 -21.028  1.00  0.00           N  
ATOM   2675  H   ARG B 166      -9.145  10.723 -21.381  1.00  0.00           H  
ATOM   2676  CA  ARG B 166      -9.639   8.952 -20.288  1.00  0.00           C  
ATOM   2677  HA  ARG B 166     -10.141   8.989 -19.329  1.00  0.00           H  
ATOM   2678  CB  ARG B 166     -10.185   7.703 -20.999  1.00  0.00           C  
ATOM   2679  HB2 ARG B 166      -9.882   6.817 -20.441  1.00  0.00           H  
ATOM   2680  HB3 ARG B 166     -11.276   7.738 -20.989  1.00  0.00           H  
ATOM   2681  CG  ARG B 166      -9.709   7.572 -22.444  1.00  0.00           C  
ATOM   2682  HG2 ARG B 166     -10.056   8.429 -23.018  1.00  0.00           H  
ATOM   2683  HG3 ARG B 166      -8.620   7.530 -22.471  1.00  0.00           H  
ATOM   2684  CD  ARG B 166     -10.284   6.303 -23.069  1.00  0.00           C  
ATOM   2685  HD2 ARG B 166      -9.979   5.441 -22.481  1.00  0.00           H  
ATOM   2686  HD3 ARG B 166     -11.373   6.352 -23.045  1.00  0.00           H  
ATOM   2687  NE  ARG B 166      -9.781   6.151 -24.441  1.00  0.00           N  
ATOM   2688  HE  ARG B 166      -8.815   5.885 -24.534  1.00  0.00           H  
ATOM   2689  CZ  ARG B 166     -10.427   6.452 -25.549  1.00  0.00           C  
ATOM   2690  NH1 ARG B 166     -11.691   6.767 -25.559  1.00  0.00           N  
ATOM   2691 HH11 ARG B 166     -12.191   6.802 -24.688  1.00  0.00           H  
ATOM   2692 HH12 ARG B 166     -12.139   7.069 -26.402  1.00  0.00           H  
ATOM   2693  NH2 ARG B 166      -9.786   6.441 -26.678  1.00  0.00           N  
ATOM   2694 HH21 ARG B 166      -8.784   6.353 -26.678  1.00  0.00           H  
ATOM   2695 HH22 ARG B 166     -10.237   6.814 -27.494  1.00  0.00           H  
ATOM   2696  C   ARG B 166      -8.144   8.840 -19.991  1.00  0.00           C  
ATOM   2697  O   ARG B 166      -7.331   9.455 -20.680  1.00  0.00           O  
ATOM   2698  N   LEU B 167      -7.800   8.043 -18.980  1.00  0.00           N  
ATOM   2699  H   LEU B 167      -8.544   7.543 -18.502  1.00  0.00           H  
ATOM   2700  CA  LEU B 167      -6.439   7.849 -18.468  1.00  0.00           C  
ATOM   2701  HA  LEU B 167      -5.737   8.377 -19.116  1.00  0.00           H  
ATOM   2702  CB  LEU B 167      -6.361   8.485 -17.064  1.00  0.00           C  
ATOM   2703  HB2 LEU B 167      -6.588   9.548 -17.157  1.00  0.00           H  
ATOM   2704  HB3 LEU B 167      -7.131   8.032 -16.438  1.00  0.00           H  
ATOM   2705  CG  LEU B 167      -5.010   8.335 -16.338  1.00  0.00           C  
ATOM   2706  HG  LEU B 167      -4.799   7.280 -16.162  1.00  0.00           H  
ATOM   2707  CD1 LEU B 167      -3.853   8.948 -17.128  1.00  0.00           C  
ATOM   2708 HD11 LEU B 167      -2.950   8.945 -16.520  1.00  0.00           H  
ATOM   2709 HD12 LEU B 167      -3.663   8.351 -18.017  1.00  0.00           H  
ATOM   2710 HD13 LEU B 167      -4.091   9.973 -17.415  1.00  0.00           H  
ATOM   2711  CD2 LEU B 167      -5.084   9.045 -14.984  1.00  0.00           C  
ATOM   2712 HD21 LEU B 167      -5.248  10.112 -15.135  1.00  0.00           H  
ATOM   2713 HD22 LEU B 167      -5.903   8.637 -14.394  1.00  0.00           H  
ATOM   2714 HD23 LEU B 167      -4.150   8.906 -14.439  1.00  0.00           H  
ATOM   2715  C   LEU B 167      -6.062   6.358 -18.484  1.00  0.00           C  
ATOM   2716  O   LEU B 167      -6.612   5.558 -17.721  1.00  0.00           O  
ATOM   2717  N   LEU B 168      -5.131   5.996 -19.370  1.00  0.00           N  
ATOM   2718  H   LEU B 168      -4.680   6.726 -19.916  1.00  0.00           H  
ATOM   2719  CA  LEU B 168      -4.535   4.659 -19.428  1.00  0.00           C  
ATOM   2720  HA  LEU B 168      -5.285   3.930 -19.125  1.00  0.00           H  
ATOM   2721  CB  LEU B 168      -4.153   4.340 -20.889  1.00  0.00           C  
ATOM   2722  HB2 LEU B 168      -5.077   4.387 -21.467  1.00  0.00           H  
ATOM   2723  HB3 LEU B 168      -3.492   5.116 -21.273  1.00  0.00           H  
ATOM   2724  CG  LEU B 168      -3.506   2.953 -21.108  1.00  0.00           C  
ATOM   2725  HG  LEU B 168      -3.880   2.252 -20.364  1.00  0.00           H  
ATOM   2726  CD1 LEU B 168      -3.880   2.410 -22.490  1.00  0.00           C  
ATOM   2727 HD11 LEU B 168      -3.536   3.091 -23.266  1.00  0.00           H  
ATOM   2728 HD12 LEU B 168      -3.421   1.432 -22.636  1.00  0.00           H  
ATOM   2729 HD13 LEU B 168      -4.961   2.294 -22.559  1.00  0.00           H  
ATOM   2730  CD2 LEU B 168      -1.976   2.995 -21.036  1.00  0.00           C  
ATOM   2731 HD21 LEU B 168      -1.579   3.633 -21.826  1.00  0.00           H  
ATOM   2732 HD22 LEU B 168      -1.641   3.380 -20.076  1.00  0.00           H  
ATOM   2733 HD23 LEU B 168      -1.575   1.988 -21.162  1.00  0.00           H  
ATOM   2734  C   LEU B 168      -3.367   4.551 -18.436  1.00  0.00           C  
ATOM   2735  O   LEU B 168      -2.591   5.499 -18.280  1.00  0.00           O  
ATOM   2736  N   TYR B 169      -3.219   3.391 -17.792  1.00  0.00           N  
ATOM   2737  H   TYR B 169      -3.879   2.638 -17.975  1.00  0.00           H  
ATOM   2738  CA  TYR B 169      -2.102   3.103 -16.889  1.00  0.00           C  
ATOM   2739  HA  TYR B 169      -1.262   3.723 -17.204  1.00  0.00           H  
ATOM   2740  CB  TYR B 169      -2.448   3.521 -15.448  1.00  0.00           C  
ATOM   2741  HB2 TYR B 169      -1.510   3.559 -14.892  1.00  0.00           H  
ATOM   2742  HB3 TYR B 169      -2.840   4.539 -15.470  1.00  0.00           H  
ATOM   2743  CG  TYR B 169      -3.427   2.661 -14.662  1.00  0.00           C  
ATOM   2744  CD1 TYR B 169      -4.805   2.683 -14.960  1.00  0.00           C  
ATOM   2745  HD1 TYR B 169      -5.164   3.260 -15.801  1.00  0.00           H  
ATOM   2746  CE1 TYR B 169      -5.717   1.989 -14.141  1.00  0.00           C  
ATOM   2747  HE1 TYR B 169      -6.774   2.020 -14.354  1.00  0.00           H  
ATOM   2748  CZ  TYR B 169      -5.259   1.269 -13.014  1.00  0.00           C  
ATOM   2749  OH  TYR B 169      -6.147   0.644 -12.200  1.00  0.00           O  
ATOM   2750  HH  TYR B 169      -5.723   0.279 -11.409  1.00  0.00           H  
ATOM   2751  CE2 TYR B 169      -3.878   1.226 -12.728  1.00  0.00           C  
ATOM   2752  HE2 TYR B 169      -3.528   0.670 -11.872  1.00  0.00           H  
ATOM   2753  CD2 TYR B 169      -2.970   1.920 -13.554  1.00  0.00           C  
ATOM   2754  HD2 TYR B 169      -1.917   1.906 -13.327  1.00  0.00           H  
ATOM   2755  C   TYR B 169      -1.637   1.646 -16.990  1.00  0.00           C  
ATOM   2756  O   TYR B 169      -2.447   0.735 -17.154  1.00  0.00           O  
ATOM   2757  N   GLN B 170      -0.324   1.421 -16.878  1.00  0.00           N  
ATOM   2758  H   GLN B 170       0.291   2.215 -16.746  1.00  0.00           H  
ATOM   2759  CA  GLN B 170       0.303   0.099 -17.034  1.00  0.00           C  
ATOM   2760  HA  GLN B 170      -0.443  -0.667 -16.810  1.00  0.00           H  
ATOM   2761  CB  GLN B 170       0.735  -0.087 -18.499  1.00  0.00           C  
ATOM   2762  HB2 GLN B 170      -0.115   0.144 -19.144  1.00  0.00           H  
ATOM   2763  HB3 GLN B 170       1.546   0.603 -18.737  1.00  0.00           H  
ATOM   2764  CG  GLN B 170       1.186  -1.525 -18.789  1.00  0.00           C  
ATOM   2765  HG2 GLN B 170       2.115  -1.744 -18.263  1.00  0.00           H  
ATOM   2766  HG3 GLN B 170       0.414  -2.199 -18.420  1.00  0.00           H  
ATOM   2767  CD  GLN B 170       1.394  -1.822 -20.271  1.00  0.00           C  
ATOM   2768  OE1 GLN B 170       1.478  -0.943 -21.114  1.00  0.00           O  
ATOM   2769  NE2 GLN B 170       1.495  -3.079 -20.631  1.00  0.00           N  
ATOM   2770 HE21 GLN B 170       1.512  -3.288 -21.612  1.00  0.00           H  
ATOM   2771 HE22 GLN B 170       1.422  -3.805 -19.920  1.00  0.00           H  
ATOM   2772  C   GLN B 170       1.476  -0.092 -16.055  1.00  0.00           C  
ATOM   2773  O   GLN B 170       2.204   0.863 -15.780  1.00  0.00           O  
ATOM   2774  N   LEU B 171       1.633  -1.302 -15.498  1.00  0.00           N  
ATOM   2775  H   LEU B 171       1.049  -2.052 -15.842  1.00  0.00           H  
ATOM   2776  CA  LEU B 171       2.668  -1.671 -14.513  1.00  0.00           C  
ATOM   2777  HA  LEU B 171       2.931  -0.782 -13.937  1.00  0.00           H  
ATOM   2778  CB  LEU B 171       2.059  -2.708 -13.539  1.00  0.00           C  
ATOM   2779  HB2 LEU B 171       1.206  -2.260 -13.032  1.00  0.00           H  
ATOM   2780  HB3 LEU B 171       1.676  -3.530 -14.139  1.00  0.00           H  
ATOM   2781  CG  LEU B 171       3.010  -3.302 -12.476  1.00  0.00           C  
ATOM   2782  HG  LEU B 171       3.949  -3.585 -12.944  1.00  0.00           H  
ATOM   2783  CD1 LEU B 171       3.303  -2.312 -11.349  1.00  0.00           C  
ATOM   2784 HD11 LEU B 171       2.399  -2.119 -10.772  1.00  0.00           H  
ATOM   2785 HD12 LEU B 171       4.056  -2.731 -10.679  1.00  0.00           H  
ATOM   2786 HD13 LEU B 171       3.673  -1.373 -11.754  1.00  0.00           H  
ATOM   2787  CD2 LEU B 171       2.400  -4.556 -11.842  1.00  0.00           C  
ATOM   2788 HD21 LEU B 171       3.075  -4.948 -11.079  1.00  0.00           H  
ATOM   2789 HD22 LEU B 171       1.445  -4.316 -11.378  1.00  0.00           H  
ATOM   2790 HD23 LEU B 171       2.254  -5.321 -12.606  1.00  0.00           H  
ATOM   2791  C   LEU B 171       3.951  -2.186 -15.204  1.00  0.00           C  
ATOM   2792  O   LEU B 171       3.894  -3.016 -16.108  1.00  0.00           O  
ATOM   2793  N   VAL B 172       5.118  -1.728 -14.736  1.00  0.00           N  
ATOM   2794  H   VAL B 172       5.085  -1.014 -14.014  1.00  0.00           H  
ATOM   2795  CA  VAL B 172       6.435  -2.047 -15.329  1.00  0.00           C  
ATOM   2796  HA  VAL B 172       6.338  -2.000 -16.414  1.00  0.00           H  
ATOM   2797  CB  VAL B 172       7.468  -0.976 -14.907  1.00  0.00           C  
ATOM   2798  HB  VAL B 172       7.476  -0.903 -13.818  1.00  0.00           H  
ATOM   2799  CG1 VAL B 172       8.899  -1.271 -15.375  1.00  0.00           C  
ATOM   2800 HG11 VAL B 172       9.273  -2.174 -14.896  1.00  0.00           H  
ATOM   2801 HG12 VAL B 172       8.920  -1.406 -16.458  1.00  0.00           H  
ATOM   2802 HG13 VAL B 172       9.560  -0.448 -15.101  1.00  0.00           H  
ATOM   2803  CG2 VAL B 172       7.089   0.395 -15.494  1.00  0.00           C  
ATOM   2804 HG21 VAL B 172       6.086   0.684 -15.187  1.00  0.00           H  
ATOM   2805 HG22 VAL B 172       7.785   1.154 -15.139  1.00  0.00           H  
ATOM   2806 HG23 VAL B 172       7.122   0.358 -16.583  1.00  0.00           H  
ATOM   2807  C   VAL B 172       6.928  -3.471 -15.015  1.00  0.00           C  
ATOM   2808  O   VAL B 172       7.627  -4.065 -15.834  1.00  0.00           O  
ATOM   2809  N   PHE B 173       6.542  -4.053 -13.874  1.00  0.00           N  
ATOM   2810  H   PHE B 173       5.916  -3.546 -13.272  1.00  0.00           H  
ATOM   2811  CA  PHE B 173       6.867  -5.443 -13.517  1.00  0.00           C  
ATOM   2812  HA  PHE B 173       7.950  -5.540 -13.436  1.00  0.00           H  
ATOM   2813  CB  PHE B 173       6.251  -5.770 -12.146  1.00  0.00           C  
ATOM   2814  HB2 PHE B 173       6.825  -5.258 -11.373  1.00  0.00           H  
ATOM   2815  HB3 PHE B 173       5.241  -5.364 -12.115  1.00  0.00           H  
ATOM   2816  CG  PHE B 173       6.167  -7.247 -11.792  1.00  0.00           C  
ATOM   2817  CD1 PHE B 173       7.338  -7.986 -11.545  1.00  0.00           C  
ATOM   2818  HD1 PHE B 173       8.300  -7.512 -11.649  1.00  0.00           H  
ATOM   2819  CE1 PHE B 173       7.260  -9.340 -11.168  1.00  0.00           C  
ATOM   2820  HE1 PHE B 173       8.160  -9.905 -10.961  1.00  0.00           H  
ATOM   2821  CZ  PHE B 173       6.006  -9.963 -11.058  1.00  0.00           C  
ATOM   2822  HZ  PHE B 173       5.943 -11.005 -10.778  1.00  0.00           H  
ATOM   2823  CE2 PHE B 173       4.834  -9.237 -11.330  1.00  0.00           C  
ATOM   2824  HE2 PHE B 173       3.872  -9.726 -11.262  1.00  0.00           H  
ATOM   2825  CD2 PHE B 173       4.913  -7.883 -11.700  1.00  0.00           C  
ATOM   2826  HD2 PHE B 173       4.008  -7.336 -11.922  1.00  0.00           H  
ATOM   2827  C   PHE B 173       6.378  -6.415 -14.602  1.00  0.00           C  
ATOM   2828  O   PHE B 173       5.195  -6.414 -14.944  1.00  0.00           O  
ATOM   2829  N   LEU B 174       7.294  -7.217 -15.165  1.00  0.00           N  
ATOM   2830  H   LEU B 174       8.243  -7.139 -14.829  1.00  0.00           H  
ATOM   2831  CA  LEU B 174       7.073  -8.161 -16.281  1.00  0.00           C  
ATOM   2832  HA  LEU B 174       8.055  -8.530 -16.574  1.00  0.00           H  
ATOM   2833  CB  LEU B 174       6.248  -9.385 -15.804  1.00  0.00           C  
ATOM   2834  HB2 LEU B 174       5.281  -9.025 -15.449  1.00  0.00           H  
ATOM   2835  HB3 LEU B 174       6.051 -10.034 -16.658  1.00  0.00           H  
ATOM   2836  CG  LEU B 174       6.885 -10.253 -14.705  1.00  0.00           C  
ATOM   2837  HG  LEU B 174       7.141  -9.628 -13.855  1.00  0.00           H  
ATOM   2838  CD1 LEU B 174       5.889 -11.323 -14.251  1.00  0.00           C  
ATOM   2839 HD11 LEU B 174       4.996 -10.840 -13.852  1.00  0.00           H  
ATOM   2840 HD12 LEU B 174       5.606 -11.957 -15.091  1.00  0.00           H  
ATOM   2841 HD13 LEU B 174       6.328 -11.931 -13.462  1.00  0.00           H  
ATOM   2842  CD2 LEU B 174       8.143 -10.983 -15.181  1.00  0.00           C  
ATOM   2843 HD21 LEU B 174       8.895 -10.260 -15.480  1.00  0.00           H  
ATOM   2844 HD22 LEU B 174       8.549 -11.561 -14.359  1.00  0.00           H  
ATOM   2845 HD23 LEU B 174       7.908 -11.635 -16.022  1.00  0.00           H  
ATOM   2846  C   LEU B 174       6.494  -7.568 -17.591  1.00  0.00           C  
ATOM   2847  O   LEU B 174       6.228  -8.344 -18.504  1.00  0.00           O  
ATOM   2848  N   LEU B 175       6.308  -6.243 -17.712  1.00  0.00           N  
ATOM   2849  H   LEU B 175       6.635  -5.657 -16.954  1.00  0.00           H  
ATOM   2850  CA  LEU B 175       5.383  -5.621 -18.685  1.00  0.00           C  
ATOM   2851  HA  LEU B 175       5.288  -4.570 -18.412  1.00  0.00           H  
ATOM   2852  CB  LEU B 175       5.913  -5.672 -20.136  1.00  0.00           C  
ATOM   2853  HB2 LEU B 175       6.021  -6.715 -20.436  1.00  0.00           H  
ATOM   2854  HB3 LEU B 175       5.154  -5.237 -20.789  1.00  0.00           H  
ATOM   2855  CG  LEU B 175       7.239  -4.942 -20.394  1.00  0.00           C  
ATOM   2856  HG  LEU B 175       8.015  -5.341 -19.738  1.00  0.00           H  
ATOM   2857  CD1 LEU B 175       7.664  -5.171 -21.847  1.00  0.00           C  
ATOM   2858 HD11 LEU B 175       8.619  -4.685 -22.037  1.00  0.00           H  
ATOM   2859 HD12 LEU B 175       6.908  -4.769 -22.524  1.00  0.00           H  
ATOM   2860 HD13 LEU B 175       7.768  -6.241 -22.031  1.00  0.00           H  
ATOM   2861  CD2 LEU B 175       7.116  -3.432 -20.170  1.00  0.00           C  
ATOM   2862 HD21 LEU B 175       6.299  -3.030 -20.773  1.00  0.00           H  
ATOM   2863 HD22 LEU B 175       6.918  -3.227 -19.119  1.00  0.00           H  
ATOM   2864 HD23 LEU B 175       8.046  -2.940 -20.449  1.00  0.00           H  
ATOM   2865  C   LEU B 175       3.955  -6.183 -18.554  1.00  0.00           C  
ATOM   2866  O   LEU B 175       3.360  -6.684 -19.505  1.00  0.00           O  
ATOM   2867  N   SER B 176       3.412  -6.108 -17.339  1.00  0.00           N  
ATOM   2868  H   SER B 176       3.951  -5.658 -16.615  1.00  0.00           H  
ATOM   2869  CA  SER B 176       2.041  -6.525 -17.027  1.00  0.00           C  
ATOM   2870  HA  SER B 176       1.935  -7.583 -17.267  1.00  0.00           H  
ATOM   2871  CB  SER B 176       1.774  -6.333 -15.535  1.00  0.00           C  
ATOM   2872  HB2 SER B 176       1.940  -5.289 -15.280  1.00  0.00           H  
ATOM   2873  HB3 SER B 176       0.738  -6.592 -15.317  1.00  0.00           H  
ATOM   2874  OG  SER B 176       2.630  -7.151 -14.758  1.00  0.00           O  
ATOM   2875  HG  SER B 176       3.554  -6.865 -14.900  1.00  0.00           H  
ATOM   2876  C   SER B 176       0.999  -5.742 -17.840  1.00  0.00           C  
ATOM   2877  O   SER B 176       1.231  -4.594 -18.217  1.00  0.00           O  
ATOM   2878  N   GLU B 177      -0.155  -6.364 -18.090  1.00  0.00           N  
ATOM   2879  H   GLU B 177      -0.282  -7.297 -17.744  1.00  0.00           H  
ATOM   2880  CA  GLU B 177      -1.230  -5.804 -18.928  1.00  0.00           C  
ATOM   2881  HA  GLU B 177      -0.802  -5.608 -19.913  1.00  0.00           H  
ATOM   2882  CB  GLU B 177      -2.339  -6.865 -19.095  1.00  0.00           C  
ATOM   2883  HB2 GLU B 177      -1.880  -7.783 -19.468  1.00  0.00           H  
ATOM   2884  HB3 GLU B 177      -2.752  -7.085 -18.109  1.00  0.00           H  
ATOM   2885  CG  GLU B 177      -3.512  -6.518 -20.029  1.00  0.00           C  
ATOM   2886  HG2 GLU B 177      -4.206  -7.362 -20.028  1.00  0.00           H  
ATOM   2887  HG3 GLU B 177      -4.055  -5.666 -19.621  1.00  0.00           H  
ATOM   2888  CD  GLU B 177      -3.076  -6.206 -21.470  1.00  0.00           C  
ATOM   2889  OE1 GLU B 177      -2.387  -5.173 -21.654  1.00  0.00           O  
ATOM   2890  OE2 GLU B 177      -3.426  -7.002 -22.368  1.00  0.00           O  
ATOM   2891  C   GLU B 177      -1.772  -4.460 -18.394  1.00  0.00           C  
ATOM   2892  O   GLU B 177      -1.785  -4.211 -17.183  1.00  0.00           O  
ATOM   2893  N   ALA B 178      -2.186  -3.584 -19.309  1.00  0.00           N  
ATOM   2894  H   ALA B 178      -2.221  -3.907 -20.277  1.00  0.00           H  
ATOM   2895  CA  ALA B 178      -2.699  -2.246 -19.021  1.00  0.00           C  
ATOM   2896  HA  ALA B 178      -2.084  -1.806 -18.238  1.00  0.00           H  
ATOM   2897  CB  ALA B 178      -2.534  -1.396 -20.290  1.00  0.00           C  
ATOM   2898  HB1 ALA B 178      -1.495  -1.415 -20.619  1.00  0.00           H  
ATOM   2899  HB2 ALA B 178      -3.162  -1.799 -21.087  1.00  0.00           H  
ATOM   2900  HB3 ALA B 178      -2.821  -0.364 -20.089  1.00  0.00           H  
ATOM   2901  C   ALA B 178      -4.163  -2.232 -18.525  1.00  0.00           C  
ATOM   2902  O   ALA B 178      -4.925  -3.184 -18.689  1.00  0.00           O  
ATOM   2903  N   HIE B 179      -4.595  -1.085 -17.995  1.00  0.00           N  
ATOM   2904  H   HIE B 179      -3.917  -0.339 -17.861  1.00  0.00           H  
ATOM   2905  CA  HIE B 179      -6.006  -0.768 -17.746  1.00  0.00           C  
ATOM   2906  HA  HIE B 179      -6.615  -1.370 -18.423  1.00  0.00           H  
ATOM   2907  CB  HIE B 179      -6.387  -1.176 -16.312  1.00  0.00           C  
ATOM   2908  HB2 HIE B 179      -6.103  -2.218 -16.160  1.00  0.00           H  
ATOM   2909  HB3 HIE B 179      -5.825  -0.561 -15.608  1.00  0.00           H  
ATOM   2910  CG  HIE B 179      -7.863  -1.056 -16.004  1.00  0.00           C  
ATOM   2911  ND1 HIE B 179      -8.902  -1.299 -16.909  1.00  0.00           N  
ATOM   2912  CE1 HIE B 179     -10.039  -1.170 -16.211  1.00  0.00           C  
ATOM   2913  HE1 HIE B 179     -11.030  -1.315 -16.623  1.00  0.00           H  
ATOM   2914  NE2 HIE B 179      -9.771  -0.862 -14.930  1.00  0.00           N  
ATOM   2915  HE2 HIE B 179     -10.462  -0.755 -14.201  1.00  0.00           H  
ATOM   2916  CD2 HIE B 179      -8.403  -0.789 -14.779  1.00  0.00           C  
ATOM   2917  HD2 HIE B 179      -7.852  -0.602 -13.868  1.00  0.00           H  
ATOM   2918  C   HIE B 179      -6.300   0.703 -18.074  1.00  0.00           C  
ATOM   2919  O   HIE B 179      -5.389   1.488 -18.337  1.00  0.00           O  
ATOM   2920  N   THR B 180      -7.571   1.105 -18.115  1.00  0.00           N  
ATOM   2921  H   THR B 180      -8.290   0.429 -17.866  1.00  0.00           H  
ATOM   2922  CA  THR B 180      -7.983   2.476 -18.458  1.00  0.00           C  
ATOM   2923  HA  THR B 180      -7.159   3.159 -18.258  1.00  0.00           H  
ATOM   2924  CB  THR B 180      -8.305   2.575 -19.956  1.00  0.00           C  
ATOM   2925  HB  THR B 180      -9.009   1.788 -20.228  1.00  0.00           H  
ATOM   2926  CG2 THR B 180      -8.883   3.923 -20.374  1.00  0.00           C  
ATOM   2927 HG21 THR B 180      -8.948   3.938 -21.459  1.00  0.00           H  
ATOM   2928 HG22 THR B 180      -9.881   4.056 -19.957  1.00  0.00           H  
ATOM   2929 HG23 THR B 180      -8.230   4.728 -20.037  1.00  0.00           H  
ATOM   2930  OG1 THR B 180      -7.132   2.435 -20.722  1.00  0.00           O  
ATOM   2931  HG1 THR B 180      -6.650   1.672 -20.384  1.00  0.00           H  
ATOM   2932  C   THR B 180      -9.167   2.940 -17.616  1.00  0.00           C  
ATOM   2933  O   THR B 180     -10.228   2.319 -17.639  1.00  0.00           O  
ATOM   2934  N   CYS B 181      -8.999   4.065 -16.916  1.00  0.00           N  
ATOM   2935  H   CYS B 181      -8.114   4.557 -17.000  1.00  0.00           H  
ATOM   2936  CA  CYS B 181     -10.058   4.713 -16.142  1.00  0.00           C  
ATOM   2937  HA  CYS B 181     -10.883   4.011 -16.012  1.00  0.00           H  
ATOM   2938  CB  CYS B 181      -9.536   5.053 -14.740  1.00  0.00           C  
ATOM   2939  HB2 CYS B 181      -8.605   5.618 -14.807  1.00  0.00           H  
ATOM   2940  HB3 CYS B 181     -10.275   5.657 -14.209  1.00  0.00           H  
ATOM   2941  SG  CYS B 181      -9.272   3.518 -13.806  1.00  0.00           S  
ATOM   2942  HG  CYS B 181      -9.225   4.113 -12.600  1.00  0.00           H  
ATOM   2943  C   CYS B 181     -10.624   5.944 -16.870  1.00  0.00           C  
ATOM   2944  O   CYS B 181      -9.948   6.584 -17.680  1.00  0.00           O  
ATOM   2945  N   ILE B 182     -11.877   6.285 -16.562  1.00  0.00           N  
ATOM   2946  H   ILE B 182     -12.362   5.750 -15.856  1.00  0.00           H  
ATOM   2947  CA  ILE B 182     -12.549   7.494 -17.055  1.00  0.00           C  
ATOM   2948  HA  ILE B 182     -11.996   7.867 -17.915  1.00  0.00           H  
ATOM   2949  CB  ILE B 182     -13.970   7.154 -17.569  1.00  0.00           C  
ATOM   2950  HB  ILE B 182     -14.537   6.702 -16.753  1.00  0.00           H  
ATOM   2951  CG2 ILE B 182     -14.713   8.422 -18.021  1.00  0.00           C  
ATOM   2952 HG21 ILE B 182     -15.727   8.178 -18.337  1.00  0.00           H  
ATOM   2953 HG22 ILE B 182     -14.801   9.130 -17.196  1.00  0.00           H  
ATOM   2954 HG23 ILE B 182     -14.191   8.897 -18.854  1.00  0.00           H  
ATOM   2955  CG1 ILE B 182     -13.873   6.135 -18.733  1.00  0.00           C  
ATOM   2956 HG12 ILE B 182     -13.262   6.559 -19.531  1.00  0.00           H  
ATOM   2957 HG13 ILE B 182     -13.379   5.230 -18.377  1.00  0.00           H  
ATOM   2958  CD1 ILE B 182     -15.218   5.698 -19.330  1.00  0.00           C  
ATOM   2959 HD11 ILE B 182     -15.051   4.872 -20.022  1.00  0.00           H  
ATOM   2960 HD12 ILE B 182     -15.888   5.366 -18.536  1.00  0.00           H  
ATOM   2961 HD13 ILE B 182     -15.676   6.519 -19.880  1.00  0.00           H  
ATOM   2962  C   ILE B 182     -12.525   8.566 -15.940  1.00  0.00           C  
ATOM   2963  O   ILE B 182     -12.770   8.226 -14.780  1.00  0.00           O  
ATOM   2964  N   PRO B 183     -12.169   9.830 -16.239  1.00  0.00           N  
ATOM   2965  CD  PRO B 183     -11.567  10.273 -17.481  1.00  0.00           C  
ATOM   2966  HD2 PRO B 183     -12.215  10.067 -18.330  1.00  0.00           H  
ATOM   2967  HD3 PRO B 183     -10.604   9.776 -17.576  1.00  0.00           H  
ATOM   2968  CG  PRO B 183     -11.327  11.771 -17.349  1.00  0.00           C  
ATOM   2969  HG2 PRO B 183     -12.212  12.312 -17.684  1.00  0.00           H  
ATOM   2970  HG3 PRO B 183     -10.443  12.085 -17.901  1.00  0.00           H  
ATOM   2971  CB  PRO B 183     -11.139  11.922 -15.843  1.00  0.00           C  
ATOM   2972  HB2 PRO B 183     -11.301  12.944 -15.501  1.00  0.00           H  
ATOM   2973  HB3 PRO B 183     -10.140  11.590 -15.570  1.00  0.00           H  
ATOM   2974  CA  PRO B 183     -12.166  10.935 -15.287  1.00  0.00           C  
ATOM   2975  HA  PRO B 183     -11.838  10.588 -14.308  1.00  0.00           H  
ATOM   2976  C   PRO B 183     -13.535  11.610 -15.126  1.00  0.00           C  
ATOM   2977  O   PRO B 183     -14.424  11.494 -15.968  1.00  0.00           O  
ATOM   2978  N   GLU B 184     -13.634  12.389 -14.055  1.00  0.00           N  
ATOM   2979  H   GLU B 184     -12.813  12.445 -13.458  1.00  0.00           H  
ATOM   2980  CA  GLU B 184     -14.766  13.213 -13.628  1.00  0.00           C  
ATOM   2981  HA  GLU B 184     -15.567  13.152 -14.366  1.00  0.00           H  
ATOM   2982  CB  GLU B 184     -15.267  12.627 -12.290  1.00  0.00           C  
ATOM   2983  HB2 GLU B 184     -15.553  11.587 -12.461  1.00  0.00           H  
ATOM   2984  HB3 GLU B 184     -14.433  12.621 -11.586  1.00  0.00           H  
ATOM   2985  CG  GLU B 184     -16.446  13.326 -11.598  1.00  0.00           C  
ATOM   2986  HG2 GLU B 184     -16.668  12.788 -10.673  1.00  0.00           H  
ATOM   2987  HG3 GLU B 184     -16.144  14.333 -11.313  1.00  0.00           H  
ATOM   2988  CD  GLU B 184     -17.695  13.387 -12.485  1.00  0.00           C  
ATOM   2989  OE1 GLU B 184     -18.668  12.663 -12.175  1.00  0.00           O  
ATOM   2990  OE2 GLU B 184     -17.644  14.136 -13.492  1.00  0.00           O  
ATOM   2991  C   GLU B 184     -14.321  14.687 -13.510  1.00  0.00           C  
ATOM   2992  O   GLU B 184     -13.126  14.971 -13.373  1.00  0.00           O  
ATOM   2993  N   ASN B 185     -15.243  15.646 -13.583  1.00  0.00           N  
ATOM   2994  H   ASN B 185     -16.223  15.352 -13.634  1.00  0.00           H  
ATOM   2995  CA  ASN B 185     -14.956  17.055 -13.291  1.00  0.00           C  
ATOM   2996  HA  ASN B 185     -13.941  17.290 -13.610  1.00  0.00           H  
ATOM   2997  CB  ASN B 185     -15.923  17.922 -14.111  1.00  0.00           C  
ATOM   2998  HB2 ASN B 185     -15.921  17.574 -15.145  1.00  0.00           H  
ATOM   2999  HB3 ASN B 185     -16.936  17.820 -13.721  1.00  0.00           H  
ATOM   3000  CG  ASN B 185     -15.540  19.389 -14.085  1.00  0.00           C  
ATOM   3001  OD1 ASN B 185     -15.446  20.033 -13.054  1.00  0.00           O  
ATOM   3002  ND2 ASN B 185     -15.324  19.980 -15.230  1.00  0.00           N  
ATOM   3003 HD21 ASN B 185     -15.064  20.956 -15.165  1.00  0.00           H  
ATOM   3004 HD22 ASN B 185     -15.561  19.500 -16.091  1.00  0.00           H  
ATOM   3005  C   ASN B 185     -15.062  17.330 -11.776  1.00  0.00           C  
ATOM   3006  O   ASN B 185     -16.100  17.048 -11.183  1.00  0.00           O  
ATOM   3007  N   ASN B 186     -14.033  17.911 -11.139  1.00  0.00           N  
ATOM   3008  H   ASN B 186     -13.233  18.218 -11.678  1.00  0.00           H  
ATOM   3009  CA  ASN B 186     -14.067  18.238  -9.696  1.00  0.00           C  
ATOM   3010  HA  ASN B 186     -14.930  17.724  -9.268  1.00  0.00           H  
ATOM   3011  CB  ASN B 186     -12.846  17.650  -8.953  1.00  0.00           C  
ATOM   3012  HB2 ASN B 186     -13.056  17.688  -7.885  1.00  0.00           H  
ATOM   3013  HB3 ASN B 186     -12.732  16.607  -9.234  1.00  0.00           H  
ATOM   3014  CG  ASN B 186     -11.521  18.360  -9.182  1.00  0.00           C  
ATOM   3015  OD1 ASN B 186     -11.369  19.186 -10.062  1.00  0.00           O  
ATOM   3016  ND2 ASN B 186     -10.509  18.043  -8.404  1.00  0.00           N  
ATOM   3017 HD21 ASN B 186      -9.609  18.469  -8.578  1.00  0.00           H  
ATOM   3018 HD22 ASN B 186     -10.597  17.367  -7.672  1.00  0.00           H  
ATOM   3019  C   ASN B 186     -14.341  19.725  -9.377  1.00  0.00           C  
ATOM   3020  O   ASN B 186     -14.278  20.127  -8.215  1.00  0.00           O  
ATOM   3021  N   GLY B 187     -14.693  20.533 -10.381  1.00  0.00           N  
ATOM   3022  H   GLY B 187     -14.755  20.128 -11.311  1.00  0.00           H  
ATOM   3023  CA  GLY B 187     -15.150  21.913 -10.219  1.00  0.00           C  
ATOM   3024  HA2 GLY B 187     -16.240  21.919 -10.239  1.00  0.00           H  
ATOM   3025  HA3 GLY B 187     -14.832  22.307  -9.255  1.00  0.00           H  
ATOM   3026  C   GLY B 187     -14.622  22.846 -11.309  1.00  0.00           C  
ATOM   3027  O   GLY B 187     -13.429  23.152 -11.376  1.00  0.00           O  
ATOM   3028  N   GLY B 188     -15.521  23.351 -12.160  1.00  0.00           N  
ATOM   3029  H   GLY B 188     -16.469  23.009 -12.105  1.00  0.00           H  
ATOM   3030  CA  GLY B 188     -15.159  24.258 -13.249  1.00  0.00           C  
ATOM   3031  HA2 GLY B 188     -16.055  24.545 -13.799  1.00  0.00           H  
ATOM   3032  HA3 GLY B 188     -14.708  25.159 -12.831  1.00  0.00           H  
ATOM   3033  C   GLY B 188     -14.180  23.603 -14.228  1.00  0.00           C  
ATOM   3034  O   GLY B 188     -14.559  22.703 -14.971  1.00  0.00           O  
ATOM   3035  N   ALA B 189     -12.933  24.080 -14.254  1.00  0.00           N  
ATOM   3036  H   ALA B 189     -12.695  24.779 -13.568  1.00  0.00           H  
ATOM   3037  CA  ALA B 189     -11.856  23.567 -15.109  1.00  0.00           C  
ATOM   3038  HA  ALA B 189     -12.296  23.130 -16.007  1.00  0.00           H  
ATOM   3039  CB  ALA B 189     -11.004  24.765 -15.550  1.00  0.00           C  
ATOM   3040  HB1 ALA B 189     -10.276  24.437 -16.290  1.00  0.00           H  
ATOM   3041  HB2 ALA B 189     -11.632  25.534 -16.003  1.00  0.00           H  
ATOM   3042  HB3 ALA B 189     -10.472  25.186 -14.695  1.00  0.00           H  
ATOM   3043  C   ALA B 189     -10.992  22.454 -14.467  1.00  0.00           C  
ATOM   3044  O   ALA B 189     -10.046  21.978 -15.099  1.00  0.00           O  
ATOM   3045  N   GLY B 190     -11.262  22.060 -13.218  1.00  0.00           N  
ATOM   3046  H   GLY B 190     -12.059  22.456 -12.734  1.00  0.00           H  
ATOM   3047  CA  GLY B 190     -10.585  20.940 -12.555  1.00  0.00           C  
ATOM   3048  HA2 GLY B 190      -9.517  20.979 -12.767  1.00  0.00           H  
ATOM   3049  HA3 GLY B 190     -10.716  21.032 -11.478  1.00  0.00           H  
ATOM   3050  C   GLY B 190     -11.116  19.568 -12.996  1.00  0.00           C  
ATOM   3051  O   GLY B 190     -12.284  19.426 -13.357  1.00  0.00           O  
ATOM   3052  N   CYS B 191     -10.251  18.552 -13.003  1.00  0.00           N  
ATOM   3053  H   CYS B 191      -9.300  18.729 -12.690  1.00  0.00           H  
ATOM   3054  CA  CYS B 191     -10.555  17.174 -13.402  1.00  0.00           C  
ATOM   3055  HA  CYS B 191     -11.630  17.000 -13.353  1.00  0.00           H  
ATOM   3056  CB  CYS B 191     -10.081  16.954 -14.845  1.00  0.00           C  
ATOM   3057  HB2 CYS B 191      -9.013  17.175 -14.888  1.00  0.00           H  
ATOM   3058  HB3 CYS B 191     -10.236  15.909 -15.122  1.00  0.00           H  
ATOM   3059  SG  CYS B 191     -10.973  18.019 -16.020  1.00  0.00           S  
ATOM   3060  HG  CYS B 191     -10.906  19.135 -15.280  1.00  0.00           H  
ATOM   3061  C   CYS B 191      -9.865  16.180 -12.456  1.00  0.00           C  
ATOM   3062  O   CYS B 191      -8.742  16.425 -12.015  1.00  0.00           O  
ATOM   3063  N   VAL B 192     -10.509  15.041 -12.192  1.00  0.00           N  
ATOM   3064  H   VAL B 192     -11.416  14.883 -12.626  1.00  0.00           H  
ATOM   3065  CA  VAL B 192     -10.035  14.018 -11.250  1.00  0.00           C  
ATOM   3066  HA  VAL B 192      -8.956  14.123 -11.138  1.00  0.00           H  
ATOM   3067  CB  VAL B 192     -10.664  14.249  -9.858  1.00  0.00           C  
ATOM   3068  HB  VAL B 192     -10.525  15.298  -9.597  1.00  0.00           H  
ATOM   3069  CG1 VAL B 192     -12.169  13.942  -9.823  1.00  0.00           C  
ATOM   3070 HG11 VAL B 192     -12.577  14.202  -8.846  1.00  0.00           H  
ATOM   3071 HG12 VAL B 192     -12.688  14.525 -10.584  1.00  0.00           H  
ATOM   3072 HG13 VAL B 192     -12.349  12.883 -10.008  1.00  0.00           H  
ATOM   3073  CG2 VAL B 192      -9.988  13.413  -8.764  1.00  0.00           C  
ATOM   3074 HG21 VAL B 192      -8.911  13.578  -8.790  1.00  0.00           H  
ATOM   3075 HG22 VAL B 192     -10.358  13.722  -7.787  1.00  0.00           H  
ATOM   3076 HG23 VAL B 192     -10.187  12.351  -8.901  1.00  0.00           H  
ATOM   3077  C   VAL B 192     -10.295  12.610 -11.788  1.00  0.00           C  
ATOM   3078  O   VAL B 192     -11.255  12.373 -12.520  1.00  0.00           O  
ATOM   3079  N   CYS B 193      -9.461  11.647 -11.408  1.00  0.00           N  
ATOM   3080  H   CYS B 193      -8.657  11.910 -10.844  1.00  0.00           H  
ATOM   3081  CA  CYS B 193      -9.579  10.246 -11.784  1.00  0.00           C  
ATOM   3082  HA  CYS B 193     -10.635  10.017 -11.936  1.00  0.00           H  
ATOM   3083  CB  CYS B 193      -8.838  10.057 -13.115  1.00  0.00           C  
ATOM   3084  HB2 CYS B 193      -9.067  10.892 -13.778  1.00  0.00           H  
ATOM   3085  HB3 CYS B 193      -7.761  10.058 -12.928  1.00  0.00           H  
ATOM   3086  SG  CYS B 193      -9.338   8.504 -13.916  1.00  0.00           S  
ATOM   3087  HG  CYS B 193     -10.626   8.814 -14.150  1.00  0.00           H  
ATOM   3088  C   CYS B 193      -9.059   9.338 -10.657  1.00  0.00           C  
ATOM   3089  O   CYS B 193      -8.266   9.754  -9.811  1.00  0.00           O  
ATOM   3090  N   HIE B 194      -9.505   8.082 -10.649  1.00  0.00           N  
ATOM   3091  H   HIE B 194     -10.076   7.773 -11.421  1.00  0.00           H  
ATOM   3092  CA  HIE B 194      -9.229   7.103  -9.592  1.00  0.00           C  
ATOM   3093  HA  HIE B 194      -8.423   7.471  -8.952  1.00  0.00           H  
ATOM   3094  CB  HIE B 194     -10.472   6.929  -8.707  1.00  0.00           C  
ATOM   3095  HB2 HIE B 194     -11.275   6.475  -9.289  1.00  0.00           H  
ATOM   3096  HB3 HIE B 194     -10.233   6.257  -7.883  1.00  0.00           H  
ATOM   3097  CG  HIE B 194     -10.961   8.236  -8.130  1.00  0.00           C  
ATOM   3098  ND1 HIE B 194     -10.320   8.952  -7.119  1.00  0.00           N  
ATOM   3099  CE1 HIE B 194     -11.021  10.088  -6.974  1.00  0.00           C  
ATOM   3100  HE1 HIE B 194     -10.776  10.875  -6.268  1.00  0.00           H  
ATOM   3101  NE2 HIE B 194     -12.048  10.123  -7.841  1.00  0.00           N  
ATOM   3102  HE2 HIE B 194     -12.702  10.889  -7.943  1.00  0.00           H  
ATOM   3103  CD2 HIE B 194     -12.026   8.960  -8.580  1.00  0.00           C  
ATOM   3104  HD2 HIE B 194     -12.696   8.683  -9.382  1.00  0.00           H  
ATOM   3105  C   HIE B 194      -8.760   5.785 -10.207  1.00  0.00           C  
ATOM   3106  O   HIE B 194      -9.272   5.360 -11.244  1.00  0.00           O  
ATOM   3107  N   LEU B 195      -7.764   5.163  -9.578  1.00  0.00           N  
ATOM   3108  H   LEU B 195      -7.431   5.566  -8.706  1.00  0.00           H  
ATOM   3109  CA  LEU B 195      -6.924   4.123 -10.164  1.00  0.00           C  
ATOM   3110  HA  LEU B 195      -7.354   3.779 -11.106  1.00  0.00           H  
ATOM   3111  CB  LEU B 195      -5.529   4.721 -10.450  1.00  0.00           C  
ATOM   3112  HB2 LEU B 195      -5.093   5.030  -9.498  1.00  0.00           H  
ATOM   3113  HB3 LEU B 195      -4.893   3.936 -10.861  1.00  0.00           H  
ATOM   3114  CG  LEU B 195      -5.505   5.932 -11.408  1.00  0.00           C  
ATOM   3115  HG  LEU B 195      -6.268   6.655 -11.125  1.00  0.00           H  
ATOM   3116  CD1 LEU B 195      -4.155   6.642 -11.337  1.00  0.00           C  
ATOM   3117 HD11 LEU B 195      -3.355   5.962 -11.626  1.00  0.00           H  
ATOM   3118 HD12 LEU B 195      -4.155   7.504 -12.003  1.00  0.00           H  
ATOM   3119 HD13 LEU B 195      -3.980   6.992 -10.320  1.00  0.00           H  
ATOM   3120  CD2 LEU B 195      -5.742   5.502 -12.855  1.00  0.00           C  
ATOM   3121 HD21 LEU B 195      -5.720   6.371 -13.509  1.00  0.00           H  
ATOM   3122 HD22 LEU B 195      -4.966   4.804 -13.166  1.00  0.00           H  
ATOM   3123 HD23 LEU B 195      -6.715   5.023 -12.946  1.00  0.00           H  
ATOM   3124  C   LEU B 195      -6.851   2.934  -9.201  1.00  0.00           C  
ATOM   3125  O   LEU B 195      -6.321   3.049  -8.095  1.00  0.00           O  
ATOM   3126  N   LEU B 196      -7.385   1.791  -9.630  1.00  0.00           N  
ATOM   3127  H   LEU B 196      -7.768   1.775 -10.563  1.00  0.00           H  
ATOM   3128  CA  LEU B 196      -7.389   0.535  -8.878  1.00  0.00           C  
ATOM   3129  HA  LEU B 196      -7.840   0.708  -7.901  1.00  0.00           H  
ATOM   3130  CB  LEU B 196      -8.234  -0.516  -9.637  1.00  0.00           C  
ATOM   3131  HB2 LEU B 196      -7.745  -0.721 -10.590  1.00  0.00           H  
ATOM   3132  HB3 LEU B 196      -8.234  -1.449  -9.071  1.00  0.00           H  
ATOM   3133  CG  LEU B 196      -9.697  -0.105  -9.926  1.00  0.00           C  
ATOM   3134  HG  LEU B 196      -9.732   0.916 -10.300  1.00  0.00           H  
ATOM   3135  CD1 LEU B 196     -10.299  -1.006 -11.007  1.00  0.00           C  
ATOM   3136 HD11 LEU B 196     -11.326  -0.703 -11.210  1.00  0.00           H  
ATOM   3137 HD12 LEU B 196      -9.715  -0.908 -11.921  1.00  0.00           H  
ATOM   3138 HD13 LEU B 196     -10.281  -2.044 -10.681  1.00  0.00           H  
ATOM   3139  CD2 LEU B 196     -10.572  -0.198  -8.676  1.00  0.00           C  
ATOM   3140 HD21 LEU B 196     -10.178   0.459  -7.904  1.00  0.00           H  
ATOM   3141 HD22 LEU B 196     -11.589   0.115  -8.915  1.00  0.00           H  
ATOM   3142 HD23 LEU B 196     -10.588  -1.221  -8.302  1.00  0.00           H  
ATOM   3143  C   LEU B 196      -5.942   0.054  -8.663  1.00  0.00           C  
ATOM   3144  O   LEU B 196      -5.244  -0.255  -9.636  1.00  0.00           O  
ATOM   3145  N   MET B 197      -5.488   0.060  -7.406  1.00  0.00           N  
ATOM   3146  H   MET B 197      -6.142   0.343  -6.681  1.00  0.00           H  
ATOM   3147  CA  MET B 197      -4.104  -0.176  -6.981  1.00  0.00           C  
ATOM   3148  HA  MET B 197      -3.664  -0.948  -7.612  1.00  0.00           H  
ATOM   3149  CB  MET B 197      -3.275   1.115  -7.142  1.00  0.00           C  
ATOM   3150  HB2 MET B 197      -3.766   1.932  -6.613  1.00  0.00           H  
ATOM   3151  HB3 MET B 197      -2.302   0.955  -6.685  1.00  0.00           H  
ATOM   3152  CG  MET B 197      -3.019   1.540  -8.594  1.00  0.00           C  
ATOM   3153  HG2 MET B 197      -2.783   0.654  -9.186  1.00  0.00           H  
ATOM   3154  HG3 MET B 197      -3.923   1.995  -8.998  1.00  0.00           H  
ATOM   3155  SD  MET B 197      -1.643   2.708  -8.764  1.00  0.00           S  
ATOM   3156  CE  MET B 197      -1.702   3.054 -10.539  1.00  0.00           C  
ATOM   3157  HE1 MET B 197      -0.908   3.751 -10.804  1.00  0.00           H  
ATOM   3158  HE2 MET B 197      -1.563   2.129 -11.091  1.00  0.00           H  
ATOM   3159  HE3 MET B 197      -2.664   3.492 -10.800  1.00  0.00           H  
ATOM   3160  C   MET B 197      -4.067  -0.702  -5.529  1.00  0.00           C  
ATOM   3161  O   MET B 197      -3.593  -0.030  -4.617  1.00  0.00           O  
ATOM   3162  N   ASP B 198      -4.608  -1.900  -5.305  1.00  0.00           N  
ATOM   3163  H   ASP B 198      -4.982  -2.423  -6.093  1.00  0.00           H  
ATOM   3164  CA  ASP B 198      -4.634  -2.589  -4.004  1.00  0.00           C  
ATOM   3165  HA  ASP B 198      -4.751  -1.848  -3.219  1.00  0.00           H  
ATOM   3166  CB  ASP B 198      -5.850  -3.541  -3.941  1.00  0.00           C  
ATOM   3167  HB2 ASP B 198      -5.776  -4.140  -3.031  1.00  0.00           H  
ATOM   3168  HB3 ASP B 198      -6.760  -2.948  -3.858  1.00  0.00           H  
ATOM   3169  CG  ASP B 198      -6.045  -4.485  -5.137  1.00  0.00           C  
ATOM   3170  OD1 ASP B 198      -5.207  -4.482  -6.063  1.00  0.00           O  
ATOM   3171  OD2 ASP B 198      -7.006  -5.285  -5.086  1.00  0.00           O  
ATOM   3172  C   ASP B 198      -3.332  -3.347  -3.680  1.00  0.00           C  
ATOM   3173  O   ASP B 198      -2.755  -3.182  -2.600  1.00  0.00           O  
ATOM   3174  N   ASP B 199      -2.834  -4.151  -4.624  1.00  0.00           N  
ATOM   3175  H   ASP B 199      -3.421  -4.282  -5.449  1.00  0.00           H  
ATOM   3176  CA  ASP B 199      -1.646  -5.007  -4.483  1.00  0.00           C  
ATOM   3177  HA  ASP B 199      -1.704  -5.434  -3.490  1.00  0.00           H  
ATOM   3178  CB  ASP B 199      -1.691  -6.172  -5.497  1.00  0.00           C  
ATOM   3179  HB2 ASP B 199      -2.202  -5.848  -6.404  1.00  0.00           H  
ATOM   3180  HB3 ASP B 199      -0.687  -6.473  -5.790  1.00  0.00           H  
ATOM   3181  CG  ASP B 199      -2.362  -7.430  -4.947  1.00  0.00           C  
ATOM   3182  OD1 ASP B 199      -2.735  -7.481  -3.748  1.00  0.00           O  
ATOM   3183  OD2 ASP B 199      -2.513  -8.401  -5.713  1.00  0.00           O  
ATOM   3184  C   ASP B 199      -0.298  -4.267  -4.494  1.00  0.00           C  
ATOM   3185  O   ASP B 199       0.742  -4.883  -4.715  1.00  0.00           O  
ATOM   3186  N   VAL B 200      -0.285  -2.958  -4.240  1.00  0.00           N  
ATOM   3187  H   VAL B 200      -1.156  -2.510  -3.981  1.00  0.00           H  
ATOM   3188  CA  VAL B 200       0.935  -2.144  -4.321  1.00  0.00           C  
ATOM   3189  HA  VAL B 200       1.313  -2.313  -5.317  1.00  0.00           H  
ATOM   3190  CB  VAL B 200       0.651  -0.638  -4.209  1.00  0.00           C  
ATOM   3191  HB  VAL B 200       1.602  -0.106  -4.203  1.00  0.00           H  
ATOM   3192  CG1 VAL B 200      -0.127  -0.169  -5.442  1.00  0.00           C  
ATOM   3193 HG11 VAL B 200      -1.091  -0.672  -5.488  1.00  0.00           H  
ATOM   3194 HG12 VAL B 200      -0.290   0.906  -5.388  1.00  0.00           H  
ATOM   3195 HG13 VAL B 200       0.434  -0.400  -6.347  1.00  0.00           H  
ATOM   3196  CG2 VAL B 200      -0.129  -0.242  -2.953  1.00  0.00           C  
ATOM   3197 HG21 VAL B 200      -0.241   0.840  -2.942  1.00  0.00           H  
ATOM   3198 HG22 VAL B 200      -1.118  -0.698  -2.952  1.00  0.00           H  
ATOM   3199 HG23 VAL B 200       0.419  -0.552  -2.063  1.00  0.00           H  
ATOM   3200  C   VAL B 200       2.063  -2.582  -3.375  1.00  0.00           C  
ATOM   3201  O   VAL B 200       1.827  -3.025  -2.246  1.00  0.00           O  
ATOM   3202  N   VAL B 201       3.299  -2.462  -3.851  1.00  0.00           N  
ATOM   3203  H   VAL B 201       3.398  -2.193  -4.828  1.00  0.00           H  
ATOM   3204  CA  VAL B 201       4.539  -2.768  -3.124  1.00  0.00           C  
ATOM   3205  HA  VAL B 201       4.354  -2.700  -2.051  1.00  0.00           H  
ATOM   3206  CB  VAL B 201       5.039  -4.191  -3.428  1.00  0.00           C  
ATOM   3207  HB  VAL B 201       5.882  -4.368  -2.773  1.00  0.00           H  
ATOM   3208  CG1 VAL B 201       4.009  -5.280  -3.119  1.00  0.00           C  
ATOM   3209 HG11 VAL B 201       3.166  -5.204  -3.805  1.00  0.00           H  
ATOM   3210 HG12 VAL B 201       4.472  -6.259  -3.232  1.00  0.00           H  
ATOM   3211 HG13 VAL B 201       3.667  -5.169  -2.095  1.00  0.00           H  
ATOM   3212  CG2 VAL B 201       5.493  -4.392  -4.878  1.00  0.00           C  
ATOM   3213 HG21 VAL B 201       4.652  -4.238  -5.550  1.00  0.00           H  
ATOM   3214 HG22 VAL B 201       6.290  -3.697  -5.137  1.00  0.00           H  
ATOM   3215 HG23 VAL B 201       5.867  -5.404  -5.012  1.00  0.00           H  
ATOM   3216  C   VAL B 201       5.631  -1.750  -3.457  1.00  0.00           C  
ATOM   3217  O   VAL B 201       5.532  -1.015  -4.444  1.00  0.00           O  
ATOM   3218  N   SER B 202       6.712  -1.737  -2.677  1.00  0.00           N  
ATOM   3219  H   SER B 202       6.749  -2.378  -1.886  1.00  0.00           H  
ATOM   3220  CA  SER B 202       7.779  -0.735  -2.797  1.00  0.00           C  
ATOM   3221  HA  SER B 202       7.331   0.238  -2.644  1.00  0.00           H  
ATOM   3222  CB  SER B 202       8.809  -0.906  -1.682  1.00  0.00           C  
ATOM   3223  HB2 SER B 202       9.183  -1.928  -1.673  1.00  0.00           H  
ATOM   3224  HB3 SER B 202       9.641  -0.219  -1.842  1.00  0.00           H  
ATOM   3225  OG  SER B 202       8.191  -0.598  -0.448  1.00  0.00           O  
ATOM   3226  HG  SER B 202       7.560  -1.313  -0.259  1.00  0.00           H  
ATOM   3227  C   SER B 202       8.443  -0.707  -4.177  1.00  0.00           C  
ATOM   3228  O   SER B 202       8.706   0.386  -4.685  1.00  0.00           O  
ATOM   3229  N   ALA B 203       8.625  -1.869  -4.820  1.00  0.00           N  
ATOM   3230  H   ALA B 203       8.411  -2.719  -4.308  1.00  0.00           H  
ATOM   3231  CA  ALA B 203       9.178  -2.017  -6.173  1.00  0.00           C  
ATOM   3232  HA  ALA B 203      10.130  -1.489  -6.217  1.00  0.00           H  
ATOM   3233  CB  ALA B 203       9.443  -3.513  -6.384  1.00  0.00           C  
ATOM   3234  HB1 ALA B 203      10.084  -3.901  -5.590  1.00  0.00           H  
ATOM   3235  HB2 ALA B 203       8.497  -4.056  -6.384  1.00  0.00           H  
ATOM   3236  HB3 ALA B 203       9.927  -3.668  -7.348  1.00  0.00           H  
ATOM   3237  C   ALA B 203       8.302  -1.479  -7.334  1.00  0.00           C  
ATOM   3238  O   ALA B 203       8.771  -1.417  -8.473  1.00  0.00           O  
ATOM   3239  N   ASP B 204       7.030  -1.139  -7.100  1.00  0.00           N  
ATOM   3240  H   ASP B 204       6.686  -1.138  -6.145  1.00  0.00           H  
ATOM   3241  CA  ASP B 204       6.088  -0.838  -8.187  1.00  0.00           C  
ATOM   3242  HA  ASP B 204       6.179  -1.618  -8.942  1.00  0.00           H  
ATOM   3243  CB  ASP B 204       4.646  -0.849  -7.684  1.00  0.00           C  
ATOM   3244  HB2 ASP B 204       4.555  -0.228  -6.791  1.00  0.00           H  
ATOM   3245  HB3 ASP B 204       4.003  -0.409  -8.449  1.00  0.00           H  
ATOM   3246  CG  ASP B 204       4.113  -2.241  -7.410  1.00  0.00           C  
ATOM   3247  OD1 ASP B 204       4.537  -3.224  -8.045  1.00  0.00           O  
ATOM   3248  OD2 ASP B 204       3.116  -2.319  -6.678  1.00  0.00           O  
ATOM   3249  C   ASP B 204       6.316   0.505  -8.879  1.00  0.00           C  
ATOM   3250  O   ASP B 204       6.279   1.556  -8.248  1.00  0.00           O  
ATOM   3251  N   GLN B 205       6.390   0.483 -10.211  1.00  0.00           N  
ATOM   3252  H   GLN B 205       6.421  -0.411 -10.677  1.00  0.00           H  
ATOM   3253  CA  GLN B 205       6.332   1.686 -11.038  1.00  0.00           C  
ATOM   3254  HA  GLN B 205       5.960   2.506 -10.423  1.00  0.00           H  
ATOM   3255  CB  GLN B 205       7.748   2.068 -11.500  1.00  0.00           C  
ATOM   3256  HB2 GLN B 205       8.383   2.125 -10.613  1.00  0.00           H  
ATOM   3257  HB3 GLN B 205       8.143   1.292 -12.158  1.00  0.00           H  
ATOM   3258  CG  GLN B 205       7.785   3.425 -12.225  1.00  0.00           C  
ATOM   3259  HG2 GLN B 205       7.347   3.316 -13.217  1.00  0.00           H  
ATOM   3260  HG3 GLN B 205       7.188   4.143 -11.666  1.00  0.00           H  
ATOM   3261  CD  GLN B 205       9.186   4.025 -12.363  1.00  0.00           C  
ATOM   3262  OE1 GLN B 205      10.188   3.515 -11.897  1.00  0.00           O  
ATOM   3263  NE2 GLN B 205       9.308   5.163 -13.011  1.00  0.00           N  
ATOM   3264 HE21 GLN B 205      10.236   5.538 -13.075  1.00  0.00           H  
ATOM   3265 HE22 GLN B 205       8.487   5.641 -13.361  1.00  0.00           H  
ATOM   3266  C   GLN B 205       5.328   1.507 -12.182  1.00  0.00           C  
ATOM   3267  O   GLN B 205       5.216   0.426 -12.761  1.00  0.00           O  
ATOM   3268  N   TYR B 206       4.607   2.580 -12.502  1.00  0.00           N  
ATOM   3269  H   TYR B 206       4.768   3.431 -11.972  1.00  0.00           H  
ATOM   3270  CA  TYR B 206       3.589   2.642 -13.546  1.00  0.00           C  
ATOM   3271  HA  TYR B 206       3.570   1.696 -14.083  1.00  0.00           H  
ATOM   3272  CB  TYR B 206       2.202   2.889 -12.924  1.00  0.00           C  
ATOM   3273  HB2 TYR B 206       2.257   3.773 -12.287  1.00  0.00           H  
ATOM   3274  HB3 TYR B 206       1.508   3.133 -13.730  1.00  0.00           H  
ATOM   3275  CG  TYR B 206       1.590   1.753 -12.114  1.00  0.00           C  
ATOM   3276  CD1 TYR B 206       1.962   1.540 -10.775  1.00  0.00           C  
ATOM   3277  HD1 TYR B 206       2.741   2.141 -10.330  1.00  0.00           H  
ATOM   3278  CE1 TYR B 206       1.312   0.548 -10.006  1.00  0.00           C  
ATOM   3279  HE1 TYR B 206       1.598   0.369  -8.980  1.00  0.00           H  
ATOM   3280  CZ  TYR B 206       0.272  -0.218 -10.565  1.00  0.00           C  
ATOM   3281  OH  TYR B 206      -0.389  -1.141  -9.810  1.00  0.00           O  
ATOM   3282  HH  TYR B 206      -1.176  -1.449 -10.264  1.00  0.00           H  
ATOM   3283  CE2 TYR B 206      -0.088  -0.019 -11.919  1.00  0.00           C  
ATOM   3284  HE2 TYR B 206      -0.873  -0.611 -12.365  1.00  0.00           H  
ATOM   3285  CD2 TYR B 206       0.576   0.956 -12.688  1.00  0.00           C  
ATOM   3286  HD2 TYR B 206       0.297   1.110 -13.721  1.00  0.00           H  
ATOM   3287  C   TYR B 206       3.906   3.758 -14.552  1.00  0.00           C  
ATOM   3288  O   TYR B 206       4.472   4.793 -14.186  1.00  0.00           O  
ATOM   3289  N   THR B 207       3.509   3.579 -15.813  1.00  0.00           N  
ATOM   3290  H   THR B 207       3.070   2.692 -16.054  1.00  0.00           H  
ATOM   3291  CA  THR B 207       3.357   4.679 -16.791  1.00  0.00           C  
ATOM   3292  HA  THR B 207       4.021   5.501 -16.524  1.00  0.00           H  
ATOM   3293  CB  THR B 207       3.735   4.238 -18.214  1.00  0.00           C  
ATOM   3294  HB  THR B 207       3.603   5.080 -18.892  1.00  0.00           H  
ATOM   3295  CG2 THR B 207       5.192   3.783 -18.291  1.00  0.00           C  
ATOM   3296 HG21 THR B 207       5.847   4.572 -17.924  1.00  0.00           H  
ATOM   3297 HG22 THR B 207       5.338   2.881 -17.694  1.00  0.00           H  
ATOM   3298 HG23 THR B 207       5.445   3.560 -19.328  1.00  0.00           H  
ATOM   3299  OG1 THR B 207       2.943   3.166 -18.661  1.00  0.00           O  
ATOM   3300  HG1 THR B 207       2.099   3.514 -18.966  1.00  0.00           H  
ATOM   3301  C   THR B 207       1.923   5.219 -16.770  1.00  0.00           C  
ATOM   3302  O   THR B 207       0.994   4.478 -16.447  1.00  0.00           O  
ATOM   3303  N   LEU B 208       1.735   6.493 -17.122  1.00  0.00           N  
ATOM   3304  H   LEU B 208       2.536   7.038 -17.424  1.00  0.00           H  
ATOM   3305  CA  LEU B 208       0.431   7.170 -17.164  1.00  0.00           C  
ATOM   3306  HA  LEU B 208      -0.373   6.434 -17.106  1.00  0.00           H  
ATOM   3307  CB  LEU B 208       0.305   8.153 -15.975  1.00  0.00           C  
ATOM   3308  HB2 LEU B 208       1.125   8.868 -16.039  1.00  0.00           H  
ATOM   3309  HB3 LEU B 208      -0.623   8.710 -16.096  1.00  0.00           H  
ATOM   3310  CG  LEU B 208       0.312   7.542 -14.558  1.00  0.00           C  
ATOM   3311  HG  LEU B 208       1.226   6.969 -14.407  1.00  0.00           H  
ATOM   3312  CD1 LEU B 208       0.259   8.655 -13.508  1.00  0.00           C  
ATOM   3313 HD11 LEU B 208       1.153   9.273 -13.583  1.00  0.00           H  
ATOM   3314 HD12 LEU B 208      -0.622   9.276 -13.668  1.00  0.00           H  
ATOM   3315 HD13 LEU B 208       0.204   8.227 -12.507  1.00  0.00           H  
ATOM   3316  CD2 LEU B 208      -0.893   6.636 -14.318  1.00  0.00           C  
ATOM   3317 HD21 LEU B 208      -0.861   5.811 -15.026  1.00  0.00           H  
ATOM   3318 HD22 LEU B 208      -0.862   6.230 -13.307  1.00  0.00           H  
ATOM   3319 HD23 LEU B 208      -1.822   7.191 -14.456  1.00  0.00           H  
ATOM   3320  C   LEU B 208       0.275   7.916 -18.499  1.00  0.00           C  
ATOM   3321  O   LEU B 208       1.123   8.746 -18.830  1.00  0.00           O  
ATOM   3322  N   ASP B 209      -0.805   7.645 -19.235  1.00  0.00           N  
ATOM   3323  H   ASP B 209      -1.435   6.921 -18.900  1.00  0.00           H  
ATOM   3324  CA  ASP B 209      -1.094   8.200 -20.565  1.00  0.00           C  
ATOM   3325  HA  ASP B 209      -0.356   8.964 -20.813  1.00  0.00           H  
ATOM   3326  CB  ASP B 209      -0.981   7.087 -21.621  1.00  0.00           C  
ATOM   3327  HB2 ASP B 209      -1.464   6.185 -21.248  1.00  0.00           H  
ATOM   3328  HB3 ASP B 209      -1.516   7.389 -22.519  1.00  0.00           H  
ATOM   3329  CG  ASP B 209       0.461   6.749 -21.997  1.00  0.00           C  
ATOM   3330  OD1 ASP B 209       1.260   6.302 -21.141  1.00  0.00           O  
ATOM   3331  OD2 ASP B 209       0.830   6.919 -23.182  1.00  0.00           O  
ATOM   3332  C   ASP B 209      -2.484   8.863 -20.610  1.00  0.00           C  
ATOM   3333  O   ASP B 209      -3.513   8.181 -20.565  1.00  0.00           O  
ATOM   3334  N   LEU B 210      -2.528  10.197 -20.696  1.00  0.00           N  
ATOM   3335  H   LEU B 210      -1.652  10.698 -20.797  1.00  0.00           H  
ATOM   3336  CA  LEU B 210      -3.772  10.970 -20.770  1.00  0.00           C  
ATOM   3337  HA  LEU B 210      -4.551  10.408 -20.254  1.00  0.00           H  
ATOM   3338  CB  LEU B 210      -3.588  12.311 -20.033  1.00  0.00           C  
ATOM   3339  HB2 LEU B 210      -3.279  12.108 -19.005  1.00  0.00           H  
ATOM   3340  HB3 LEU B 210      -2.783  12.851 -20.529  1.00  0.00           H  
ATOM   3341  CG  LEU B 210      -4.838  13.217 -20.008  1.00  0.00           C  
ATOM   3342  HG  LEU B 210      -5.185  13.396 -21.026  1.00  0.00           H  
ATOM   3343  CD1 LEU B 210      -5.979  12.604 -19.195  1.00  0.00           C  
ATOM   3344 HD11 LEU B 210      -6.329  11.688 -19.664  1.00  0.00           H  
ATOM   3345 HD12 LEU B 210      -6.811  13.304 -19.151  1.00  0.00           H  
ATOM   3346 HD13 LEU B 210      -5.641  12.386 -18.181  1.00  0.00           H  
ATOM   3347  CD2 LEU B 210      -4.487  14.567 -19.385  1.00  0.00           C  
ATOM   3348 HD21 LEU B 210      -5.370  15.206 -19.358  1.00  0.00           H  
ATOM   3349 HD22 LEU B 210      -4.129  14.422 -18.366  1.00  0.00           H  
ATOM   3350 HD23 LEU B 210      -3.715  15.059 -19.974  1.00  0.00           H  
ATOM   3351  C   LEU B 210      -4.216  11.170 -22.227  1.00  0.00           C  
ATOM   3352  O   LEU B 210      -3.460  11.683 -23.055  1.00  0.00           O  
ATOM   3353  N   TRP B 211      -5.469  10.828 -22.523  1.00  0.00           N  
ATOM   3354  H   TRP B 211      -6.049  10.449 -21.780  1.00  0.00           H  
ATOM   3355  CA  TRP B 211      -6.100  10.934 -23.842  1.00  0.00           C  
ATOM   3356  HA  TRP B 211      -5.407  11.385 -24.551  1.00  0.00           H  
ATOM   3357  CB  TRP B 211      -6.416   9.511 -24.326  1.00  0.00           C  
ATOM   3358  HB2 TRP B 211      -5.481   8.947 -24.348  1.00  0.00           H  
ATOM   3359  HB3 TRP B 211      -7.057   9.035 -23.582  1.00  0.00           H  
ATOM   3360  CG  TRP B 211      -7.085   9.357 -25.662  1.00  0.00           C  
ATOM   3361  CD1 TRP B 211      -6.467   8.990 -26.807  1.00  0.00           C  
ATOM   3362  HD1 TRP B 211      -5.404   8.796 -26.898  1.00  0.00           H  
ATOM   3363  NE1 TRP B 211      -7.387   8.916 -27.835  1.00  0.00           N  
ATOM   3364  HE1 TRP B 211      -7.128   8.773 -28.808  1.00  0.00           H  
ATOM   3365  CE2 TRP B 211      -8.655   9.228 -27.398  1.00  0.00           C  
ATOM   3366  CZ2 TRP B 211      -9.906   9.255 -28.035  1.00  0.00           C  
ATOM   3367  HZ2 TRP B 211      -9.992   8.975 -29.073  1.00  0.00           H  
ATOM   3368  CH2 TRP B 211     -11.031   9.688 -27.316  1.00  0.00           C  
ATOM   3369  HH2 TRP B 211     -11.992   9.788 -27.809  1.00  0.00           H  
ATOM   3370  CZ3 TRP B 211     -10.902  10.039 -25.961  1.00  0.00           C  
ATOM   3371  HZ3 TRP B 211     -11.767  10.397 -25.414  1.00  0.00           H  
ATOM   3372  CE3 TRP B 211      -9.651   9.955 -25.319  1.00  0.00           C  
ATOM   3373  HE3 TRP B 211      -9.571  10.243 -24.281  1.00  0.00           H  
ATOM   3374  CD2 TRP B 211      -8.493   9.550 -26.017  1.00  0.00           C  
ATOM   3375  C   TRP B 211      -7.340  11.836 -23.781  1.00  0.00           C  
ATOM   3376  O   TRP B 211      -8.039  11.865 -22.763  1.00  0.00           O  
ATOM   3377  N   ALA B 212      -7.628  12.548 -24.872  1.00  0.00           N  
ATOM   3378  H   ALA B 212      -7.008  12.483 -25.674  1.00  0.00           H  
ATOM   3379  CA  ALA B 212      -8.797  13.412 -25.012  1.00  0.00           C  
ATOM   3380  HA  ALA B 212      -9.605  12.996 -24.415  1.00  0.00           H  
ATOM   3381  CB  ALA B 212      -8.454  14.802 -24.475  1.00  0.00           C  
ATOM   3382  HB1 ALA B 212      -7.748  15.286 -25.150  1.00  0.00           H  
ATOM   3383  HB2 ALA B 212      -9.355  15.412 -24.420  1.00  0.00           H  
ATOM   3384  HB3 ALA B 212      -8.014  14.720 -23.484  1.00  0.00           H  
ATOM   3385  C   ALA B 212      -9.271  13.518 -26.469  1.00  0.00           C  
ATOM   3386  O   ALA B 212      -8.447  13.628 -27.382  1.00  0.00           O  
ATOM   3387  N   GLY B 213     -10.593  13.546 -26.675  1.00  0.00           N  
ATOM   3388  H   GLY B 213     -11.179  13.452 -25.850  1.00  0.00           H  
ATOM   3389  CA  GLY B 213     -11.287  13.814 -27.943  1.00  0.00           C  
ATOM   3390  HA2 GLY B 213     -12.358  13.876 -27.749  1.00  0.00           H  
ATOM   3391  HA3 GLY B 213     -10.958  14.782 -28.322  1.00  0.00           H  
ATOM   3392  C   GLY B 213     -11.061  12.762 -29.035  1.00  0.00           C  
ATOM   3393  O   GLY B 213     -11.993  12.089 -29.466  1.00  0.00           O  
ATOM   3394  N   GLN B 214      -9.813  12.616 -29.477  1.00  0.00           N  
ATOM   3395  H   GLN B 214      -9.117  13.182 -29.009  1.00  0.00           H  
ATOM   3396  CA  GLN B 214      -9.349  11.585 -30.406  1.00  0.00           C  
ATOM   3397  HA  GLN B 214      -9.949  10.697 -30.231  1.00  0.00           H  
ATOM   3398  CB  GLN B 214      -9.657  12.006 -31.854  1.00  0.00           C  
ATOM   3399  HB2 GLN B 214      -9.328  11.219 -32.534  1.00  0.00           H  
ATOM   3400  HB3 GLN B 214     -10.743  12.068 -31.938  1.00  0.00           H  
ATOM   3401  CG  GLN B 214      -9.061  13.350 -32.318  1.00  0.00           C  
ATOM   3402  HG2 GLN B 214      -9.051  14.058 -31.492  1.00  0.00           H  
ATOM   3403  HG3 GLN B 214      -8.034  13.192 -32.649  1.00  0.00           H  
ATOM   3404  CD  GLN B 214      -9.867  13.973 -33.460  1.00  0.00           C  
ATOM   3405  OE1 GLN B 214     -10.097  15.173 -33.528  1.00  0.00           O  
ATOM   3406  NE2 GLN B 214     -10.360  13.196 -34.400  1.00  0.00           N  
ATOM   3407 HE21 GLN B 214     -10.900  13.649 -35.111  1.00  0.00           H  
ATOM   3408 HE22 GLN B 214     -10.210  12.202 -34.383  1.00  0.00           H  
ATOM   3409  C   GLN B 214      -7.877  11.160 -30.200  1.00  0.00           C  
ATOM   3410  O   GLN B 214      -7.479  10.141 -30.760  1.00  0.00           O  
ATOM   3411  N   GLN B 215      -7.076  11.870 -29.391  1.00  0.00           N  
ATOM   3412  H   GLN B 215      -7.473  12.593 -28.800  1.00  0.00           H  
ATOM   3413  CA  GLN B 215      -5.612  11.709 -29.339  1.00  0.00           C  
ATOM   3414  HA  GLN B 215      -5.364  10.687 -29.623  1.00  0.00           H  
ATOM   3415  CB  GLN B 215      -4.970  12.636 -30.393  1.00  0.00           C  
ATOM   3416  HB2 GLN B 215      -3.921  12.368 -30.529  1.00  0.00           H  
ATOM   3417  HB3 GLN B 215      -5.477  12.462 -31.341  1.00  0.00           H  
ATOM   3418  CG  GLN B 215      -5.047  14.131 -30.035  1.00  0.00           C  
ATOM   3419  HG2 GLN B 215      -6.013  14.350 -29.576  1.00  0.00           H  
ATOM   3420  HG3 GLN B 215      -4.276  14.363 -29.299  1.00  0.00           H  
ATOM   3421  CD  GLN B 215      -4.900  15.070 -31.227  1.00  0.00           C  
ATOM   3422  OE1 GLN B 215      -4.956  14.701 -32.387  1.00  0.00           O  
ATOM   3423  NE2 GLN B 215      -4.777  16.348 -30.965  1.00  0.00           N  
ATOM   3424 HE21 GLN B 215      -4.851  16.982 -31.750  1.00  0.00           H  
ATOM   3425 HE22 GLN B 215      -4.757  16.667 -30.014  1.00  0.00           H  
ATOM   3426  C   GLN B 215      -5.019  11.932 -27.934  1.00  0.00           C  
ATOM   3427  O   GLN B 215      -5.709  12.343 -27.005  1.00  0.00           O  
ATOM   3428  N   LEU B 216      -3.722  11.650 -27.773  1.00  0.00           N  
ATOM   3429  H   LEU B 216      -3.191  11.364 -28.579  1.00  0.00           H  
ATOM   3430  CA  LEU B 216      -2.973  11.897 -26.535  1.00  0.00           C  
ATOM   3431  HA  LEU B 216      -3.515  11.434 -25.711  1.00  0.00           H  
ATOM   3432  CB  LEU B 216      -1.578  11.246 -26.655  1.00  0.00           C  
ATOM   3433  HB2 LEU B 216      -1.589  10.452 -27.404  1.00  0.00           H  
ATOM   3434  HB3 LEU B 216      -0.872  12.001 -27.003  1.00  0.00           H  
ATOM   3435  CG  LEU B 216      -1.075  10.659 -25.325  1.00  0.00           C  
ATOM   3436  HG  LEU B 216      -1.302  11.343 -24.507  1.00  0.00           H  
ATOM   3437  CD1 LEU B 216      -1.737   9.304 -25.066  1.00  0.00           C  
ATOM   3438 HD11 LEU B 216      -2.815   9.415 -24.981  1.00  0.00           H  
ATOM   3439 HD12 LEU B 216      -1.499   8.601 -25.865  1.00  0.00           H  
ATOM   3440 HD13 LEU B 216      -1.359   8.902 -24.129  1.00  0.00           H  
ATOM   3441  CD2 LEU B 216       0.438  10.451 -25.364  1.00  0.00           C  
ATOM   3442 HD21 LEU B 216       0.716   9.824 -26.213  1.00  0.00           H  
ATOM   3443 HD22 LEU B 216       0.758   9.964 -24.442  1.00  0.00           H  
ATOM   3444 HD23 LEU B 216       0.936  11.416 -25.442  1.00  0.00           H  
ATOM   3445  C   LEU B 216      -2.832  13.402 -26.238  1.00  0.00           C  
ATOM   3446  O   LEU B 216      -2.661  14.196 -27.161  1.00  0.00           O  
ATOM   3447  N   LEU B 217      -2.842  13.774 -24.954  1.00  0.00           N  
ATOM   3448  H   LEU B 217      -3.018  13.056 -24.259  1.00  0.00           H  
ATOM   3449  CA  LEU B 217      -2.482  15.123 -24.486  1.00  0.00           C  
ATOM   3450  HA  LEU B 217      -2.303  15.777 -25.341  1.00  0.00           H  
ATOM   3451  CB  LEU B 217      -3.617  15.726 -23.637  1.00  0.00           C  
ATOM   3452  HB2 LEU B 217      -3.802  15.067 -22.786  1.00  0.00           H  
ATOM   3453  HB3 LEU B 217      -3.255  16.677 -23.240  1.00  0.00           H  
ATOM   3454  CG  LEU B 217      -4.957  15.991 -24.343  1.00  0.00           C  
ATOM   3455  HG  LEU B 217      -5.422  15.040 -24.604  1.00  0.00           H  
ATOM   3456  CD1 LEU B 217      -5.855  16.744 -23.354  1.00  0.00           C  
ATOM   3457 HD11 LEU B 217      -6.806  16.986 -23.828  1.00  0.00           H  
ATOM   3458 HD12 LEU B 217      -6.043  16.123 -22.479  1.00  0.00           H  
ATOM   3459 HD13 LEU B 217      -5.382  17.676 -23.052  1.00  0.00           H  
ATOM   3460  CD2 LEU B 217      -4.827  16.848 -25.604  1.00  0.00           C  
ATOM   3461 HD21 LEU B 217      -4.274  16.298 -26.366  1.00  0.00           H  
ATOM   3462 HD22 LEU B 217      -4.314  17.781 -25.377  1.00  0.00           H  
ATOM   3463 HD23 LEU B 217      -5.821  17.067 -25.996  1.00  0.00           H  
ATOM   3464  C   LEU B 217      -1.192  15.163 -23.656  1.00  0.00           C  
ATOM   3465  O   LEU B 217      -0.450  16.138 -23.733  1.00  0.00           O  
ATOM   3466  N   TRP B 218      -0.951  14.149 -22.823  1.00  0.00           N  
ATOM   3467  H   TRP B 218      -1.569  13.349 -22.823  1.00  0.00           H  
ATOM   3468  CA  TRP B 218       0.117  14.158 -21.820  1.00  0.00           C  
ATOM   3469  HA  TRP B 218       0.988  14.674 -22.229  1.00  0.00           H  
ATOM   3470  CB  TRP B 218      -0.361  14.942 -20.585  1.00  0.00           C  
ATOM   3471  HB2 TRP B 218      -0.515  15.984 -20.873  1.00  0.00           H  
ATOM   3472  HB3 TRP B 218      -1.330  14.550 -20.277  1.00  0.00           H  
ATOM   3473  CG  TRP B 218       0.527  14.912 -19.378  1.00  0.00           C  
ATOM   3474  CD1 TRP B 218       1.384  15.890 -19.004  1.00  0.00           C  
ATOM   3475  HD1 TRP B 218       1.533  16.825 -19.532  1.00  0.00           H  
ATOM   3476  NE1 TRP B 218       2.024  15.525 -17.837  1.00  0.00           N  
ATOM   3477  HE1 TRP B 218       2.690  16.123 -17.363  1.00  0.00           H  
ATOM   3478  CE2 TRP B 218       1.590  14.299 -17.379  1.00  0.00           C  
ATOM   3479  CZ2 TRP B 218       1.885  13.541 -16.236  1.00  0.00           C  
ATOM   3480  HZ2 TRP B 218       2.573  13.920 -15.494  1.00  0.00           H  
ATOM   3481  CH2 TRP B 218       1.236  12.309 -16.048  1.00  0.00           C  
ATOM   3482  HH2 TRP B 218       1.425  11.732 -15.153  1.00  0.00           H  
ATOM   3483  CZ3 TRP B 218       0.319  11.847 -17.009  1.00  0.00           C  
ATOM   3484  HZ3 TRP B 218      -0.183  10.902 -16.865  1.00  0.00           H  
ATOM   3485  CE3 TRP B 218       0.026  12.617 -18.149  1.00  0.00           C  
ATOM   3486  HE3 TRP B 218      -0.692  12.255 -18.868  1.00  0.00           H  
ATOM   3487  CD2 TRP B 218       0.643  13.870 -18.357  1.00  0.00           C  
ATOM   3488  C   TRP B 218       0.542  12.729 -21.475  1.00  0.00           C  
ATOM   3489  O   TRP B 218      -0.260  11.796 -21.574  1.00  0.00           O  
ATOM   3490  N   LYS B 219       1.798  12.554 -21.060  1.00  0.00           N  
ATOM   3491  H   LYS B 219       2.373  13.375 -20.914  1.00  0.00           H  
ATOM   3492  CA  LYS B 219       2.379  11.258 -20.696  1.00  0.00           C  
ATOM   3493  HA  LYS B 219       1.579  10.600 -20.351  1.00  0.00           H  
ATOM   3494  CB  LYS B 219       3.028  10.639 -21.944  1.00  0.00           C  
ATOM   3495  HB2 LYS B 219       2.298  10.660 -22.754  1.00  0.00           H  
ATOM   3496  HB3 LYS B 219       3.883  11.249 -22.241  1.00  0.00           H  
ATOM   3497  CG  LYS B 219       3.483   9.186 -21.746  1.00  0.00           C  
ATOM   3498  HG2 LYS B 219       4.271   9.144 -20.993  1.00  0.00           H  
ATOM   3499  HG3 LYS B 219       2.636   8.592 -21.408  1.00  0.00           H  
ATOM   3500  CD  LYS B 219       4.020   8.624 -23.073  1.00  0.00           C  
ATOM   3501  HD2 LYS B 219       3.240   8.690 -23.836  1.00  0.00           H  
ATOM   3502  HD3 LYS B 219       4.863   9.239 -23.394  1.00  0.00           H  
ATOM   3503  CE  LYS B 219       4.499   7.170 -22.968  1.00  0.00           C  
ATOM   3504  HE2 LYS B 219       5.025   6.920 -23.893  1.00  0.00           H  
ATOM   3505  HE3 LYS B 219       5.204   7.079 -22.138  1.00  0.00           H  
ATOM   3506  NZ  LYS B 219       3.365   6.238 -22.786  1.00  0.00           N  
ATOM   3507  HZ1 LYS B 219       3.592   5.266 -22.895  1.00  0.00           H  
ATOM   3508  HZ2 LYS B 219       2.887   6.357 -21.887  1.00  0.00           H  
ATOM   3509  HZ3 LYS B 219       2.573   6.471 -23.391  1.00  0.00           H  
ATOM   3510  C   LYS B 219       3.370  11.431 -19.548  1.00  0.00           C  
ATOM   3511  O   LYS B 219       4.164  12.369 -19.552  1.00  0.00           O  
ATOM   3512  N   GLY B 220       3.357  10.503 -18.599  1.00  0.00           N  
ATOM   3513  H   GLY B 220       2.667   9.760 -18.679  1.00  0.00           H  
ATOM   3514  CA  GLY B 220       4.195  10.546 -17.400  1.00  0.00           C  
ATOM   3515  HA2 GLY B 220       5.187  10.918 -17.661  1.00  0.00           H  
ATOM   3516  HA3 GLY B 220       3.748  11.240 -16.687  1.00  0.00           H  
ATOM   3517  C   GLY B 220       4.362   9.181 -16.732  1.00  0.00           C  
ATOM   3518  O   GLY B 220       4.178   8.131 -17.349  1.00  0.00           O  
ATOM   3519  N   SER B 221       4.749   9.183 -15.460  1.00  0.00           N  
ATOM   3520  H   SER B 221       4.840  10.068 -14.977  1.00  0.00           H  
ATOM   3521  CA  SER B 221       4.994   7.972 -14.668  1.00  0.00           C  
ATOM   3522  HA  SER B 221       4.283   7.202 -14.972  1.00  0.00           H  
ATOM   3523  CB  SER B 221       6.412   7.451 -14.956  1.00  0.00           C  
ATOM   3524  HB2 SER B 221       6.500   7.225 -16.020  1.00  0.00           H  
ATOM   3525  HB3 SER B 221       7.140   8.228 -14.715  1.00  0.00           H  
ATOM   3526  OG  SER B 221       6.730   6.288 -14.212  1.00  0.00           O  
ATOM   3527  HG  SER B 221       6.007   5.642 -14.333  1.00  0.00           H  
ATOM   3528  C   SER B 221       4.772   8.242 -13.179  1.00  0.00           C  
ATOM   3529  O   SER B 221       4.813   9.389 -12.736  1.00  0.00           O  
ATOM   3530  N   PHE B 222       4.501   7.182 -12.419  1.00  0.00           N  
ATOM   3531  H   PHE B 222       4.541   6.269 -12.857  1.00  0.00           H  
ATOM   3532  CA  PHE B 222       4.086   7.218 -11.019  1.00  0.00           C  
ATOM   3533  HA  PHE B 222       4.514   8.105 -10.547  1.00  0.00           H  
ATOM   3534  CB  PHE B 222       2.555   7.341 -10.986  1.00  0.00           C  
ATOM   3535  HB2 PHE B 222       2.288   8.342 -11.327  1.00  0.00           H  
ATOM   3536  HB3 PHE B 222       2.129   6.629 -11.696  1.00  0.00           H  
ATOM   3537  CG  PHE B 222       1.904   7.111  -9.638  1.00  0.00           C  
ATOM   3538  CD1 PHE B 222       2.007   8.085  -8.628  1.00  0.00           C  
ATOM   3539  HD1 PHE B 222       2.563   8.999  -8.794  1.00  0.00           H  
ATOM   3540  CE1 PHE B 222       1.359   7.886  -7.399  1.00  0.00           C  
ATOM   3541  HE1 PHE B 222       1.419   8.646  -6.637  1.00  0.00           H  
ATOM   3542  CZ  PHE B 222       0.603   6.726  -7.170  1.00  0.00           C  
ATOM   3543  HZ  PHE B 222       0.084   6.592  -6.232  1.00  0.00           H  
ATOM   3544  CE2 PHE B 222       0.511   5.749  -8.172  1.00  0.00           C  
ATOM   3545  HE2 PHE B 222      -0.085   4.865  -8.000  1.00  0.00           H  
ATOM   3546  CD2 PHE B 222       1.168   5.934  -9.401  1.00  0.00           C  
ATOM   3547  HD2 PHE B 222       1.085   5.177 -10.168  1.00  0.00           H  
ATOM   3548  C   PHE B 222       4.596   5.983 -10.256  1.00  0.00           C  
ATOM   3549  O   PHE B 222       4.731   4.897 -10.826  1.00  0.00           O  
ATOM   3550  N   LYS B 223       4.862   6.146  -8.956  1.00  0.00           N  
ATOM   3551  H   LYS B 223       4.668   7.047  -8.539  1.00  0.00           H  
ATOM   3552  CA  LYS B 223       5.417   5.117  -8.067  1.00  0.00           C  
ATOM   3553  HA  LYS B 223       5.333   4.138  -8.537  1.00  0.00           H  
ATOM   3554  CB  LYS B 223       6.922   5.403  -7.866  1.00  0.00           C  
ATOM   3555  HB2 LYS B 223       7.324   5.893  -8.754  1.00  0.00           H  
ATOM   3556  HB3 LYS B 223       7.082   6.067  -7.016  1.00  0.00           H  
ATOM   3557  CG  LYS B 223       7.706   4.101  -7.669  1.00  0.00           C  
ATOM   3558  HG2 LYS B 223       7.240   3.514  -6.876  1.00  0.00           H  
ATOM   3559  HG3 LYS B 223       7.656   3.549  -8.607  1.00  0.00           H  
ATOM   3560  CD  LYS B 223       9.188   4.320  -7.352  1.00  0.00           C  
ATOM   3561  HD2 LYS B 223       9.791   3.697  -8.015  1.00  0.00           H  
ATOM   3562  HD3 LYS B 223       9.452   5.362  -7.536  1.00  0.00           H  
ATOM   3563  CE  LYS B 223       9.492   3.940  -5.899  1.00  0.00           C  
ATOM   3564  HE2 LYS B 223       8.735   4.394  -5.252  1.00  0.00           H  
ATOM   3565  HE3 LYS B 223       9.415   2.854  -5.789  1.00  0.00           H  
ATOM   3566  NZ  LYS B 223      10.836   4.414  -5.505  1.00  0.00           N  
ATOM   3567  HZ1 LYS B 223      10.857   5.441  -5.565  1.00  0.00           H  
ATOM   3568  HZ2 LYS B 223      11.031   4.240  -4.528  1.00  0.00           H  
ATOM   3569  HZ3 LYS B 223      11.565   4.069  -6.103  1.00  0.00           H  
ATOM   3570  C   LYS B 223       4.615   5.118  -6.752  1.00  0.00           C  
ATOM   3571  O   LYS B 223       4.784   6.066  -5.984  1.00  0.00           O  
ATOM   3572  N   PRO B 224       3.714   4.148  -6.494  1.00  0.00           N  
ATOM   3573  CD  PRO B 224       3.420   2.987  -7.322  1.00  0.00           C  
ATOM   3574  HD2 PRO B 224       4.147   2.203  -7.111  1.00  0.00           H  
ATOM   3575  HD3 PRO B 224       3.421   3.236  -8.383  1.00  0.00           H  
ATOM   3576  CG  PRO B 224       2.030   2.514  -6.911  1.00  0.00           C  
ATOM   3577  HG2 PRO B 224       1.935   1.434  -7.012  1.00  0.00           H  
ATOM   3578  HG3 PRO B 224       1.272   3.023  -7.505  1.00  0.00           H  
ATOM   3579  CB  PRO B 224       1.929   2.944  -5.451  1.00  0.00           C  
ATOM   3580  HB2 PRO B 224       2.386   2.176  -4.825  1.00  0.00           H  
ATOM   3581  HB3 PRO B 224       0.894   3.109  -5.153  1.00  0.00           H  
ATOM   3582  CA  PRO B 224       2.751   4.238  -5.390  1.00  0.00           C  
ATOM   3583  HA  PRO B 224       2.094   5.086  -5.572  1.00  0.00           H  
ATOM   3584  C   PRO B 224       3.399   4.417  -4.012  1.00  0.00           C  
ATOM   3585  O   PRO B 224       2.888   5.169  -3.186  1.00  0.00           O  
ATOM   3586  N   SER B 225       4.531   3.745  -3.798  1.00  0.00           N  
ATOM   3587  H   SER B 225       4.902   3.187  -4.553  1.00  0.00           H  
ATOM   3588  CA  SER B 225       5.318   3.726  -2.559  1.00  0.00           C  
ATOM   3589  HA  SER B 225       4.671   3.483  -1.715  1.00  0.00           H  
ATOM   3590  CB  SER B 225       6.357   2.608  -2.712  1.00  0.00           C  
ATOM   3591  HB2 SER B 225       7.031   2.602  -1.853  1.00  0.00           H  
ATOM   3592  HB3 SER B 225       5.820   1.659  -2.740  1.00  0.00           H  
ATOM   3593  OG  SER B 225       7.105   2.748  -3.920  1.00  0.00           O  
ATOM   3594  HG  SER B 225       7.602   1.927  -4.084  1.00  0.00           H  
ATOM   3595  C   SER B 225       6.005   5.056  -2.228  1.00  0.00           C  
ATOM   3596  O   SER B 225       6.337   5.300  -1.074  1.00  0.00           O  
ATOM   3597  N   GLU B 226       6.199   5.929  -3.218  1.00  0.00           N  
ATOM   3598  H   GLU B 226       5.880   5.668  -4.140  1.00  0.00           H  
ATOM   3599  CA  GLU B 226       6.923   7.205  -3.094  1.00  0.00           C  
ATOM   3600  HA  GLU B 226       7.501   7.199  -2.167  1.00  0.00           H  
ATOM   3601  CB  GLU B 226       7.889   7.276  -4.283  1.00  0.00           C  
ATOM   3602  HB2 GLU B 226       8.159   6.249  -4.536  1.00  0.00           H  
ATOM   3603  HB3 GLU B 226       7.382   7.685  -5.154  1.00  0.00           H  
ATOM   3604  CG  GLU B 226       9.185   8.055  -4.026  1.00  0.00           C  
ATOM   3605  HG2 GLU B 226       9.099   9.060  -4.447  1.00  0.00           H  
ATOM   3606  HG3 GLU B 226       9.369   8.130  -2.952  1.00  0.00           H  
ATOM   3607  CD  GLU B 226      10.332   7.288  -4.687  1.00  0.00           C  
ATOM   3608  OE1 GLU B 226      11.141   6.650  -3.983  1.00  0.00           O  
ATOM   3609  OE2 GLU B 226      10.301   7.095  -5.923  1.00  0.00           O  
ATOM   3610  C   GLU B 226       5.987   8.430  -3.045  1.00  0.00           C  
ATOM   3611  O   GLU B 226       6.432   9.568  -2.942  1.00  0.00           O  
ATOM   3612  N   HIE B 227       4.675   8.182  -3.135  1.00  0.00           N  
ATOM   3613  H   HIE B 227       4.414   7.207  -3.214  1.00  0.00           H  
ATOM   3614  CA  HIE B 227       3.602   9.182  -3.255  1.00  0.00           C  
ATOM   3615  HA  HIE B 227       3.970  10.141  -2.882  1.00  0.00           H  
ATOM   3616  CB  HIE B 227       3.250   9.363  -4.741  1.00  0.00           C  
ATOM   3617  HB2 HIE B 227       3.053   8.383  -5.175  1.00  0.00           H  
ATOM   3618  HB3 HIE B 227       2.349   9.968  -4.824  1.00  0.00           H  
ATOM   3619  CG  HIE B 227       4.307  10.056  -5.561  1.00  0.00           C  
ATOM   3620  ND1 HIE B 227       4.414  11.438  -5.737  1.00  0.00           N  
ATOM   3621  CE1 HIE B 227       5.509  11.631  -6.482  1.00  0.00           C  
ATOM   3622  HE1 HIE B 227       5.879  12.603  -6.777  1.00  0.00           H  
ATOM   3623  NE2 HIE B 227       6.087  10.455  -6.786  1.00  0.00           N  
ATOM   3624  HE2 HIE B 227       6.964  10.344  -7.272  1.00  0.00           H  
ATOM   3625  CD2 HIE B 227       5.335   9.451  -6.223  1.00  0.00           C  
ATOM   3626  HD2 HIE B 227       5.537   8.392  -6.239  1.00  0.00           H  
ATOM   3627  C   HIE B 227       2.380   8.812  -2.390  1.00  0.00           C  
ATOM   3628  O   HIE B 227       1.225   8.988  -2.780  1.00  0.00           O  
ATOM   3629  N   VAL B 228       2.617   8.262  -1.196  1.00  0.00           N  
ATOM   3630  H   VAL B 228       3.581   8.114  -0.928  1.00  0.00           H  
ATOM   3631  CA  VAL B 228       1.547   7.814  -0.286  1.00  0.00           C  
ATOM   3632  HA  VAL B 228       0.796   7.304  -0.890  1.00  0.00           H  
ATOM   3633  CB  VAL B 228       2.075   6.774   0.724  1.00  0.00           C  
ATOM   3634  HB  VAL B 228       2.877   7.237   1.297  1.00  0.00           H  
ATOM   3635  CG1 VAL B 228       0.980   6.302   1.696  1.00  0.00           C  
ATOM   3636 HG11 VAL B 228       0.129   5.906   1.140  1.00  0.00           H  
ATOM   3637 HG12 VAL B 228       1.375   5.518   2.341  1.00  0.00           H  
ATOM   3638 HG13 VAL B 228       0.651   7.121   2.332  1.00  0.00           H  
ATOM   3639  CG2 VAL B 228       2.640   5.524   0.031  1.00  0.00           C  
ATOM   3640 HG21 VAL B 228       2.993   4.804   0.772  1.00  0.00           H  
ATOM   3641 HG22 VAL B 228       1.873   5.056  -0.586  1.00  0.00           H  
ATOM   3642 HG23 VAL B 228       3.488   5.793  -0.598  1.00  0.00           H  
ATOM   3643  C   VAL B 228       0.851   9.002   0.411  1.00  0.00           C  
ATOM   3644  O   VAL B 228       1.492   9.939   0.908  1.00  0.00           O  
ATOM   3645  N   LYS B 229      -0.482   8.931   0.508  1.00  0.00           N  
ATOM   3646  H   LYS B 229      -0.938   8.162   0.017  1.00  0.00           H  
ATOM   3647  CA  LYS B 229      -1.349   9.758   1.359  1.00  0.00           C  
ATOM   3648  HA  LYS B 229      -0.734  10.332   2.045  1.00  0.00           H  
ATOM   3649  CB  LYS B 229      -2.123  10.780   0.503  1.00  0.00           C  
ATOM   3650  HB2 LYS B 229      -1.409  11.374  -0.069  1.00  0.00           H  
ATOM   3651  HB3 LYS B 229      -2.787  10.267  -0.197  1.00  0.00           H  
ATOM   3652  CG  LYS B 229      -2.940  11.709   1.418  1.00  0.00           C  
ATOM   3653  HG2 LYS B 229      -3.785  11.155   1.832  1.00  0.00           H  
ATOM   3654  HG3 LYS B 229      -2.305  12.033   2.241  1.00  0.00           H  
ATOM   3655  CD  LYS B 229      -3.464  12.957   0.697  1.00  0.00           C  
ATOM   3656  HD2 LYS B 229      -2.619  13.522   0.299  1.00  0.00           H  
ATOM   3657  HD3 LYS B 229      -4.123  12.661  -0.121  1.00  0.00           H  
ATOM   3658  CE  LYS B 229      -4.233  13.817   1.706  1.00  0.00           C  
ATOM   3659  HE2 LYS B 229      -5.092  13.249   2.073  1.00  0.00           H  
ATOM   3660  HE3 LYS B 229      -3.585  14.015   2.567  1.00  0.00           H  
ATOM   3661  NZ  LYS B 229      -4.696  15.097   1.121  1.00  0.00           N  
ATOM   3662  HZ1 LYS B 229      -5.307  14.966   0.328  1.00  0.00           H  
ATOM   3663  HZ2 LYS B 229      -5.261  15.586   1.820  1.00  0.00           H  
ATOM   3664  HZ3 LYS B 229      -3.933  15.718   0.901  1.00  0.00           H  
ATOM   3665  C   LYS B 229      -2.272   8.838   2.179  1.00  0.00           C  
ATOM   3666  O   LYS B 229      -3.215   8.288   1.612  1.00  0.00           O  
ATOM   3667  N   PRO B 230      -2.009   8.624   3.483  1.00  0.00           N  
ATOM   3668  CD  PRO B 230      -0.877   9.116   4.248  1.00  0.00           C  
ATOM   3669  HD2 PRO B 230      -1.147  10.070   4.705  1.00  0.00           H  
ATOM   3670  HD3 PRO B 230       0.020   9.223   3.638  1.00  0.00           H  
ATOM   3671  CG  PRO B 230      -0.630   8.073   5.333  1.00  0.00           C  
ATOM   3672  HG2 PRO B 230      -0.186   8.521   6.216  1.00  0.00           H  
ATOM   3673  HG3 PRO B 230      -0.004   7.270   4.943  1.00  0.00           H  
ATOM   3674  CB  PRO B 230      -2.029   7.550   5.627  1.00  0.00           C  
ATOM   3675  HB2 PRO B 230      -2.515   8.209   6.345  1.00  0.00           H  
ATOM   3676  HB3 PRO B 230      -2.004   6.529   6.008  1.00  0.00           H  
ATOM   3677  CA  PRO B 230      -2.728   7.630   4.268  1.00  0.00           C  
ATOM   3678  HA  PRO B 230      -2.600   6.681   3.755  1.00  0.00           H  
ATOM   3679  C   PRO B 230      -4.222   7.919   4.425  1.00  0.00           C  
ATOM   3680  O   PRO B 230      -4.665   9.068   4.407  1.00  0.00           O  
ATOM   3681  N   ARG B 231      -5.001   6.856   4.637  1.00  0.00           N  
ATOM   3682  H   ARG B 231      -4.553   5.946   4.630  1.00  0.00           H  
ATOM   3683  CA  ARG B 231      -6.419   6.928   5.005  1.00  0.00           C  
ATOM   3684  HA  ARG B 231      -6.937   7.537   4.264  1.00  0.00           H  
ATOM   3685  CB  ARG B 231      -7.014   5.507   4.996  1.00  0.00           C  
ATOM   3686  HB2 ARG B 231      -6.405   4.860   5.631  1.00  0.00           H  
ATOM   3687  HB3 ARG B 231      -8.024   5.545   5.408  1.00  0.00           H  
ATOM   3688  CG  ARG B 231      -7.081   4.901   3.581  1.00  0.00           C  
ATOM   3689  HG2 ARG B 231      -7.723   5.530   2.961  1.00  0.00           H  
ATOM   3690  HG3 ARG B 231      -6.086   4.872   3.137  1.00  0.00           H  
ATOM   3691  CD  ARG B 231      -7.650   3.476   3.618  1.00  0.00           C  
ATOM   3692  HD2 ARG B 231      -6.930   2.819   4.112  1.00  0.00           H  
ATOM   3693  HD3 ARG B 231      -8.563   3.491   4.213  1.00  0.00           H  
ATOM   3694  NE  ARG B 231      -7.940   2.971   2.255  1.00  0.00           N  
ATOM   3695  HE  ARG B 231      -7.301   3.226   1.501  1.00  0.00           H  
ATOM   3696  CZ  ARG B 231      -8.955   2.223   1.862  1.00  0.00           C  
ATOM   3697  NH1 ARG B 231      -9.859   1.770   2.687  1.00  0.00           N  
ATOM   3698 HH11 ARG B 231      -9.696   1.913   3.672  1.00  0.00           H  
ATOM   3699 HH12 ARG B 231     -10.613   1.212   2.344  1.00  0.00           H  
ATOM   3700  NH2 ARG B 231      -9.057   1.913   0.606  1.00  0.00           N  
ATOM   3701 HH21 ARG B 231      -8.344   2.328  -0.008  1.00  0.00           H  
ATOM   3702 HH22 ARG B 231      -9.802   1.367   0.233  1.00  0.00           H  
ATOM   3703  C   ARG B 231      -6.570   7.625   6.368  1.00  0.00           C  
ATOM   3704  O   ARG B 231      -5.744   7.444   7.260  1.00  0.00           O  
ATOM   3705  N   ALA B 232      -7.616   8.436   6.532  1.00  0.00           N  
ATOM   3706  H   ALA B 232      -8.271   8.536   5.777  1.00  0.00           H  
ATOM   3707  CA  ALA B 232      -7.879   9.198   7.760  1.00  0.00           C  
ATOM   3708  HA  ALA B 232      -6.954   9.694   8.048  1.00  0.00           H  
ATOM   3709  CB  ALA B 232      -8.909  10.292   7.452  1.00  0.00           C  
ATOM   3710  HB1 ALA B 232      -8.535  10.944   6.662  1.00  0.00           H  
ATOM   3711  HB2 ALA B 232      -9.852   9.845   7.138  1.00  0.00           H  
ATOM   3712  HB3 ALA B 232      -9.086  10.895   8.345  1.00  0.00           H  
ATOM   3713  C   ALA B 232      -8.357   8.288   8.916  1.00  0.00           C  
ATOM   3714  O   ALA B 232      -9.149   7.377   8.658  1.00  0.00           O  
ATOM   3715  N   PRO B 233      -7.926   8.503  10.178  1.00  0.00           N  
ATOM   3716  CD  PRO B 233      -6.891   9.427  10.618  1.00  0.00           C  
ATOM   3717  HD2 PRO B 233      -7.337  10.396  10.853  1.00  0.00           H  
ATOM   3718  HD3 PRO B 233      -6.100   9.537   9.879  1.00  0.00           H  
ATOM   3719  CG  PRO B 233      -6.302   8.796  11.877  1.00  0.00           C  
ATOM   3720  HG2 PRO B 233      -5.879   9.545  12.545  1.00  0.00           H  
ATOM   3721  HG3 PRO B 233      -5.547   8.061  11.595  1.00  0.00           H  
ATOM   3722  CB  PRO B 233      -7.494   8.076  12.502  1.00  0.00           C  
ATOM   3723  HB2 PRO B 233      -8.063   8.761  13.127  1.00  0.00           H  
ATOM   3724  HB3 PRO B 233      -7.176   7.214  13.087  1.00  0.00           H  
ATOM   3725  CA  PRO B 233      -8.343   7.659  11.299  1.00  0.00           C  
ATOM   3726  HA  PRO B 233      -8.106   6.624  11.052  1.00  0.00           H  
ATOM   3727  C   PRO B 233      -9.841   7.762  11.614  1.00  0.00           C  
ATOM   3728  O   PRO B 233     -10.458   8.821  11.470  1.00  0.00           O  
ATOM   3729  N   GLY B 234     -10.417   6.660  12.098  1.00  0.00           N  
ATOM   3730  H   GLY B 234      -9.831   5.855  12.272  1.00  0.00           H  
ATOM   3731  CA  GLY B 234     -11.839   6.559  12.439  1.00  0.00           C  
ATOM   3732  HA2 GLY B 234     -12.389   7.378  11.973  1.00  0.00           H  
ATOM   3733  HA3 GLY B 234     -12.233   5.628  12.030  1.00  0.00           H  
ATOM   3734  C   GLY B 234     -12.132   6.575  13.942  1.00  0.00           C  
ATOM   3735  O   GLY B 234     -11.230   6.469  14.773  1.00  0.00           O  
ATOM   3736  N   ASN B 235     -13.426   6.647  14.281  1.00  0.00           N  
ATOM   3737  H   ASN B 235     -14.088   6.723  13.524  1.00  0.00           H  
ATOM   3738  CA  ASN B 235     -13.968   6.311  15.608  1.00  0.00           C  
ATOM   3739  HA  ASN B 235     -15.029   6.557  15.579  1.00  0.00           H  
ATOM   3740  CB  ASN B 235     -13.873   4.784  15.841  1.00  0.00           C  
ATOM   3741  HB2 ASN B 235     -12.826   4.513  15.974  1.00  0.00           H  
ATOM   3742  HB3 ASN B 235     -14.394   4.523  16.761  1.00  0.00           H  
ATOM   3743  CG  ASN B 235     -14.425   3.953  14.694  1.00  0.00           C  
ATOM   3744  OD1 ASN B 235     -13.784   3.758  13.676  1.00  0.00           O  
ATOM   3745  ND2 ASN B 235     -15.630   3.439  14.804  1.00  0.00           N  
ATOM   3746 HD21 ASN B 235     -15.942   2.882  14.027  1.00  0.00           H  
ATOM   3747 HD22 ASN B 235     -16.165   3.555  15.645  1.00  0.00           H  
ATOM   3748  C   ASN B 235     -13.417   7.140  16.792  1.00  0.00           C  
ATOM   3749  O   ASN B 235     -13.443   6.665  17.925  1.00  0.00           O  
ATOM   3750  N   LEU B 236     -12.913   8.357  16.545  1.00  0.00           N  
ATOM   3751  H   LEU B 236     -12.909   8.694  15.598  1.00  0.00           H  
ATOM   3752  CA  LEU B 236     -12.321   9.217  17.574  1.00  0.00           C  
ATOM   3753  HA  LEU B 236     -11.489   8.673  18.019  1.00  0.00           H  
ATOM   3754  CB  LEU B 236     -11.765  10.498  16.921  1.00  0.00           C  
ATOM   3755  HB2 LEU B 236     -10.986  10.227  16.207  1.00  0.00           H  
ATOM   3756  HB3 LEU B 236     -12.576  10.976  16.369  1.00  0.00           H  
ATOM   3757  CG  LEU B 236     -11.199  11.525  17.925  1.00  0.00           C  
ATOM   3758  HG  LEU B 236     -11.948  11.761  18.679  1.00  0.00           H  
ATOM   3759  CD1 LEU B 236      -9.936  11.022  18.623  1.00  0.00           C  
ATOM   3760 HD11 LEU B 236     -10.161  10.138  19.215  1.00  0.00           H  
ATOM   3761 HD12 LEU B 236      -9.167  10.785  17.887  1.00  0.00           H  
ATOM   3762 HD13 LEU B 236      -9.563  11.786  19.303  1.00  0.00           H  
ATOM   3763  CD2 LEU B 236     -10.846  12.823  17.214  1.00  0.00           C  
ATOM   3764 HD21 LEU B 236     -10.072  12.637  16.474  1.00  0.00           H  
ATOM   3765 HD22 LEU B 236     -11.734  13.218  16.721  1.00  0.00           H  
ATOM   3766 HD23 LEU B 236     -10.488  13.548  17.943  1.00  0.00           H  
ATOM   3767  C   LEU B 236     -13.319   9.549  18.694  1.00  0.00           C  
ATOM   3768  O   LEU B 236     -14.427  10.018  18.434  1.00  0.00           O  
ATOM   3769  N   THR B 237     -12.887   9.384  19.942  1.00  0.00           N  
ATOM   3770  H   THR B 237     -11.971   8.968  20.083  1.00  0.00           H  
ATOM   3771  CA  THR B 237     -13.656   9.737  21.140  1.00  0.00           C  
ATOM   3772  HA  THR B 237     -14.289  10.589  20.898  1.00  0.00           H  
ATOM   3773  CB  THR B 237     -14.602   8.582  21.502  1.00  0.00           C  
ATOM   3774  HB  THR B 237     -15.089   8.232  20.591  1.00  0.00           H  
ATOM   3775  CG2 THR B 237     -13.928   7.388  22.178  1.00  0.00           C  
ATOM   3776 HG21 THR B 237     -14.668   6.615  22.384  1.00  0.00           H  
ATOM   3777 HG22 THR B 237     -13.172   6.976  21.511  1.00  0.00           H  
ATOM   3778 HG23 THR B 237     -13.458   7.684  23.115  1.00  0.00           H  
ATOM   3779  OG1 THR B 237     -15.602   9.068  22.361  1.00  0.00           O  
ATOM   3780  HG1 THR B 237     -16.330   8.441  22.337  1.00  0.00           H  
ATOM   3781  C   THR B 237     -12.753  10.195  22.295  1.00  0.00           C  
ATOM   3782  O   THR B 237     -11.526  10.218  22.162  1.00  0.00           O  
ATOM   3783  N   VAL B 238     -13.362  10.601  23.407  1.00  0.00           N  
ATOM   3784  H   VAL B 238     -14.364  10.449  23.468  1.00  0.00           H  
ATOM   3785  CA  VAL B 238     -12.714  11.186  24.586  1.00  0.00           C  
ATOM   3786  HA  VAL B 238     -11.687  10.826  24.618  1.00  0.00           H  
ATOM   3787  CB  VAL B 238     -12.658  12.723  24.468  1.00  0.00           C  
ATOM   3788  HB  VAL B 238     -12.085  12.965  23.571  1.00  0.00           H  
ATOM   3789  CG1 VAL B 238     -14.041  13.368  24.327  1.00  0.00           C  
ATOM   3790 HG11 VAL B 238     -13.924  14.435  24.172  1.00  0.00           H  
ATOM   3791 HG12 VAL B 238     -14.570  12.957  23.470  1.00  0.00           H  
ATOM   3792 HG13 VAL B 238     -14.639  13.199  25.224  1.00  0.00           H  
ATOM   3793  CG2 VAL B 238     -11.958  13.387  25.662  1.00  0.00           C  
ATOM   3794 HG21 VAL B 238     -11.772  14.437  25.434  1.00  0.00           H  
ATOM   3795 HG22 VAL B 238     -12.581  13.332  26.557  1.00  0.00           H  
ATOM   3796 HG23 VAL B 238     -11.007  12.898  25.861  1.00  0.00           H  
ATOM   3797  C   VAL B 238     -13.402  10.708  25.866  1.00  0.00           C  
ATOM   3798  O   VAL B 238     -14.617  10.529  25.910  1.00  0.00           O  
ATOM   3799  N   HIE B 239     -12.607  10.482  26.908  1.00  0.00           N  
ATOM   3800  H   HIE B 239     -11.612  10.630  26.774  1.00  0.00           H  
ATOM   3801  CA  HIE B 239     -12.995   9.829  28.156  1.00  0.00           C  
ATOM   3802  HA  HIE B 239     -14.068   9.959  28.312  1.00  0.00           H  
ATOM   3803  CB  HIE B 239     -12.708   8.328  27.992  1.00  0.00           C  
ATOM   3804  HB2 HIE B 239     -13.201   7.974  27.085  1.00  0.00           H  
ATOM   3805  HB3 HIE B 239     -11.633   8.190  27.867  1.00  0.00           H  
ATOM   3806  CG  HIE B 239     -13.175   7.458  29.127  1.00  0.00           C  
ATOM   3807  ND1 HIE B 239     -14.281   7.703  29.942  1.00  0.00           N  
ATOM   3808  CE1 HIE B 239     -14.421   6.612  30.709  1.00  0.00           C  
ATOM   3809  HE1 HIE B 239     -15.207   6.475  31.439  1.00  0.00           H  
ATOM   3810  NE2 HIE B 239     -13.476   5.703  30.412  1.00  0.00           N  
ATOM   3811  HE2 HIE B 239     -13.414   4.777  30.811  1.00  0.00           H  
ATOM   3812  CD2 HIE B 239     -12.684   6.217  29.411  1.00  0.00           C  
ATOM   3813  HD2 HIE B 239     -11.878   5.723  28.888  1.00  0.00           H  
ATOM   3814  C   HIE B 239     -12.262  10.452  29.355  1.00  0.00           C  
ATOM   3815  O   HIE B 239     -11.203  11.064  29.196  1.00  0.00           O  
ATOM   3816  N   THR B 240     -12.819  10.316  30.556  1.00  0.00           N  
ATOM   3817  H   THR B 240     -13.607   9.682  30.632  1.00  0.00           H  
ATOM   3818  CA  THR B 240     -12.269  10.896  31.795  1.00  0.00           C  
ATOM   3819  HA  THR B 240     -11.641  11.746  31.528  1.00  0.00           H  
ATOM   3820  CB  THR B 240     -13.400  11.456  32.673  1.00  0.00           C  
ATOM   3821  HB  THR B 240     -14.003  12.143  32.078  1.00  0.00           H  
ATOM   3822  CG2 THR B 240     -14.314  10.379  33.255  1.00  0.00           C  
ATOM   3823 HG21 THR B 240     -14.786   9.811  32.454  1.00  0.00           H  
ATOM   3824 HG22 THR B 240     -15.092  10.856  33.852  1.00  0.00           H  
ATOM   3825 HG23 THR B 240     -13.746   9.702  33.895  1.00  0.00           H  
ATOM   3826  OG1 THR B 240     -12.863  12.162  33.763  1.00  0.00           O  
ATOM   3827  HG1 THR B 240     -12.708  13.075  33.497  1.00  0.00           H  
ATOM   3828  C   THR B 240     -11.368   9.910  32.549  1.00  0.00           C  
ATOM   3829  O   THR B 240     -11.479   8.691  32.395  1.00  0.00           O  
ATOM   3830  N   GLN B 241     -10.442  10.422  33.358  1.00  0.00           N  
ATOM   3831  H   GLN B 241     -10.387  11.435  33.443  1.00  0.00           H  
ATOM   3832  CA  GLN B 241      -9.437   9.655  34.096  1.00  0.00           C  
ATOM   3833  HA  GLN B 241      -9.799   8.637  34.243  1.00  0.00           H  
ATOM   3834  CB  GLN B 241      -8.111   9.608  33.310  1.00  0.00           C  
ATOM   3835  HB2 GLN B 241      -7.742  10.627  33.252  1.00  0.00           H  
ATOM   3836  HB3 GLN B 241      -7.378   9.033  33.879  1.00  0.00           H  
ATOM   3837  CG  GLN B 241      -8.162   9.070  31.867  1.00  0.00           C  
ATOM   3838  HG2 GLN B 241      -9.011   9.477  31.323  1.00  0.00           H  
ATOM   3839  HG3 GLN B 241      -7.266   9.407  31.350  1.00  0.00           H  
ATOM   3840  CD  GLN B 241      -8.182   7.549  31.796  1.00  0.00           C  
ATOM   3841  OE1 GLN B 241      -7.150   6.911  31.618  1.00  0.00           O  
ATOM   3842  NE2 GLN B 241      -9.325   6.915  31.932  1.00  0.00           N  
ATOM   3843 HE21 GLN B 241      -9.326   5.914  31.883  1.00  0.00           H  
ATOM   3844 HE22 GLN B 241     -10.189   7.448  32.062  1.00  0.00           H  
ATOM   3845  C   GLN B 241      -9.192  10.282  35.480  1.00  0.00           C  
ATOM   3846  O   GLN B 241      -9.225  11.502  35.642  1.00  0.00           O  
ATOM   3847  N   VAL B 242      -8.891   9.428  36.466  1.00  0.00           N  
ATOM   3848  H   VAL B 242      -8.857   8.446  36.247  1.00  0.00           H  
ATOM   3849  CA  VAL B 242      -8.443   9.836  37.810  1.00  0.00           C  
ATOM   3850  HA  VAL B 242      -9.239  10.433  38.253  1.00  0.00           H  
ATOM   3851  CB  VAL B 242      -8.237   8.592  38.706  1.00  0.00           C  
ATOM   3852  HB  VAL B 242      -9.181   8.045  38.729  1.00  0.00           H  
ATOM   3853  CG1 VAL B 242      -7.159   7.631  38.182  1.00  0.00           C  
ATOM   3854 HG11 VAL B 242      -7.083   6.767  38.843  1.00  0.00           H  
ATOM   3855 HG12 VAL B 242      -6.191   8.133  38.146  1.00  0.00           H  
ATOM   3856 HG13 VAL B 242      -7.415   7.281  37.183  1.00  0.00           H  
ATOM   3857  CG2 VAL B 242      -7.890   8.955  40.154  1.00  0.00           C  
ATOM   3858 HG21 VAL B 242      -7.902   8.056  40.771  1.00  0.00           H  
ATOM   3859 HG22 VAL B 242      -8.623   9.658  40.550  1.00  0.00           H  
ATOM   3860 HG23 VAL B 242      -6.893   9.397  40.209  1.00  0.00           H  
ATOM   3861  C   VAL B 242      -7.193  10.726  37.732  1.00  0.00           C  
ATOM   3862  O   VAL B 242      -6.369  10.553  36.834  1.00  0.00           O  
ATOM   3863  N   SER B 243      -7.074  11.674  38.668  1.00  0.00           N  
ATOM   3864  H   SER B 243      -7.788  11.728  39.374  1.00  0.00           H  
ATOM   3865  CA  SER B 243      -6.072  12.751  38.664  1.00  0.00           C  
ATOM   3866  HA  SER B 243      -6.286  13.390  39.521  1.00  0.00           H  
ATOM   3867  CB  SER B 243      -4.650  12.211  38.873  1.00  0.00           C  
ATOM   3868  HB2 SER B 243      -4.374  11.556  38.045  1.00  0.00           H  
ATOM   3869  HB3 SER B 243      -3.946  13.045  38.905  1.00  0.00           H  
ATOM   3870  OG  SER B 243      -4.574  11.488  40.092  1.00  0.00           O  
ATOM   3871  HG  SER B 243      -4.614  12.118  40.817  1.00  0.00           H  
ATOM   3872  C   SER B 243      -6.207  13.669  37.445  1.00  0.00           C  
ATOM   3873  O   SER B 243      -5.312  13.771  36.608  1.00  0.00           O  
ATOM   3874  N   ASP B 244      -7.366  14.328  37.372  1.00  0.00           N  
ATOM   3875  H   ASP B 244      -7.946  14.279  38.202  1.00  0.00           H  
ATOM   3876  CA  ASP B 244      -7.630  15.531  36.576  1.00  0.00           C  
ATOM   3877  HA  ASP B 244      -8.713  15.660  36.575  1.00  0.00           H  
ATOM   3878  CB  ASP B 244      -7.050  16.781  37.275  1.00  0.00           C  
ATOM   3879  HB2 ASP B 244      -5.965  16.754  37.170  1.00  0.00           H  
ATOM   3880  HB3 ASP B 244      -7.413  17.666  36.750  1.00  0.00           H  
ATOM   3881  CG  ASP B 244      -7.367  16.938  38.775  1.00  0.00           C  
ATOM   3882  OD1 ASP B 244      -6.979  18.000  39.305  1.00  0.00           O  
ATOM   3883  OD2 ASP B 244      -7.958  16.019  39.394  1.00  0.00           O  
ATOM   3884  C   ASP B 244      -7.236  15.394  35.095  1.00  0.00           C  
ATOM   3885  O   ASP B 244      -6.671  16.301  34.480  1.00  0.00           O  
ATOM   3886  N   THR B 245      -7.502  14.219  34.520  1.00  0.00           N  
ATOM   3887  H   THR B 245      -7.996  13.527  35.071  1.00  0.00           H  
ATOM   3888  CA  THR B 245      -6.957  13.797  33.227  1.00  0.00           C  
ATOM   3889  HA  THR B 245      -6.463  14.644  32.754  1.00  0.00           H  
ATOM   3890  CB  THR B 245      -5.867  12.730  33.450  1.00  0.00           C  
ATOM   3891  HB  THR B 245      -6.241  11.959  34.124  1.00  0.00           H  
ATOM   3892  CG2 THR B 245      -5.338  12.064  32.178  1.00  0.00           C  
ATOM   3893 HG21 THR B 245      -6.121  11.474  31.707  1.00  0.00           H  
ATOM   3894 HG22 THR B 245      -4.984  12.825  31.482  1.00  0.00           H  
ATOM   3895 HG23 THR B 245      -4.513  11.402  32.439  1.00  0.00           H  
ATOM   3896  OG1 THR B 245      -4.729  13.319  34.031  1.00  0.00           O  
ATOM   3897  HG1 THR B 245      -4.950  13.543  34.959  1.00  0.00           H  
ATOM   3898  C   THR B 245      -8.062  13.355  32.269  1.00  0.00           C  
ATOM   3899  O   THR B 245      -9.092  12.805  32.654  1.00  0.00           O  
ATOM   3900  N   LEU B 246      -7.829  13.587  30.983  1.00  0.00           N  
ATOM   3901  H   LEU B 246      -6.971  14.073  30.749  1.00  0.00           H  
ATOM   3902  CA  LEU B 246      -8.590  13.059  29.859  1.00  0.00           C  
ATOM   3903  HA  LEU B 246      -9.487  12.560  30.223  1.00  0.00           H  
ATOM   3904  CB  LEU B 246      -9.005  14.213  28.926  1.00  0.00           C  
ATOM   3905  HB2 LEU B 246      -8.097  14.723  28.605  1.00  0.00           H  
ATOM   3906  HB3 LEU B 246      -9.487  13.804  28.035  1.00  0.00           H  
ATOM   3907  CG  LEU B 246      -9.947  15.249  29.569  1.00  0.00           C  
ATOM   3908  HG  LEU B 246      -9.572  15.534  30.550  1.00  0.00           H  
ATOM   3909  CD1 LEU B 246      -9.988  16.505  28.703  1.00  0.00           C  
ATOM   3910 HD11 LEU B 246     -10.364  16.262  27.709  1.00  0.00           H  
ATOM   3911 HD12 LEU B 246     -10.641  17.241  29.173  1.00  0.00           H  
ATOM   3912 HD13 LEU B 246      -8.990  16.933  28.624  1.00  0.00           H  
ATOM   3913  CD2 LEU B 246     -11.368  14.701  29.725  1.00  0.00           C  
ATOM   3914 HD21 LEU B 246     -11.362  13.831  30.378  1.00  0.00           H  
ATOM   3915 HD22 LEU B 246     -12.005  15.467  30.168  1.00  0.00           H  
ATOM   3916 HD23 LEU B 246     -11.775  14.425  28.752  1.00  0.00           H  
ATOM   3917  C   LEU B 246      -7.749  12.023  29.105  1.00  0.00           C  
ATOM   3918  O   LEU B 246      -6.516  12.090  29.089  1.00  0.00           O  
ATOM   3919  N   LEU B 247      -8.431  11.098  28.439  1.00  0.00           N  
ATOM   3920  H   LEU B 247      -9.444  11.112  28.532  1.00  0.00           H  
ATOM   3921  CA  LEU B 247      -7.881  10.145  27.483  1.00  0.00           C  
ATOM   3922  HA  LEU B 247      -6.841  10.387  27.266  1.00  0.00           H  
ATOM   3923  CB  LEU B 247      -7.950   8.746  28.122  1.00  0.00           C  
ATOM   3924  HB2 LEU B 247      -7.271   8.713  28.974  1.00  0.00           H  
ATOM   3925  HB3 LEU B 247      -8.964   8.601  28.497  1.00  0.00           H  
ATOM   3926  CG  LEU B 247      -7.630   7.579  27.173  1.00  0.00           C  
ATOM   3927  HG  LEU B 247      -8.279   7.629  26.302  1.00  0.00           H  
ATOM   3928  CD1 LEU B 247      -6.171   7.591  26.718  1.00  0.00           C  
ATOM   3929 HD11 LEU B 247      -5.968   8.488  26.135  1.00  0.00           H  
ATOM   3930 HD12 LEU B 247      -5.503   7.537  27.575  1.00  0.00           H  
ATOM   3931 HD13 LEU B 247      -5.990   6.728  26.076  1.00  0.00           H  
ATOM   3932  CD2 LEU B 247      -7.900   6.261  27.898  1.00  0.00           C  
ATOM   3933 HD21 LEU B 247      -7.274   6.174  28.786  1.00  0.00           H  
ATOM   3934 HD22 LEU B 247      -8.950   6.213  28.186  1.00  0.00           H  
ATOM   3935 HD23 LEU B 247      -7.692   5.429  27.224  1.00  0.00           H  
ATOM   3936  C   LEU B 247      -8.688  10.251  26.184  1.00  0.00           C  
ATOM   3937  O   LEU B 247      -9.907  10.104  26.214  1.00  0.00           O  
ATOM   3938  N   LEU B 248      -8.021  10.503  25.060  1.00  0.00           N  
ATOM   3939  H   LEU B 248      -7.016  10.628  25.118  1.00  0.00           H  
ATOM   3940  CA  LEU B 248      -8.589  10.383  23.717  1.00  0.00           C  
ATOM   3941  HA  LEU B 248      -9.674  10.367  23.786  1.00  0.00           H  
ATOM   3942  CB  LEU B 248      -8.180  11.595  22.858  1.00  0.00           C  
ATOM   3943  HB2 LEU B 248      -7.090  11.655  22.814  1.00  0.00           H  
ATOM   3944  HB3 LEU B 248      -8.538  11.417  21.842  1.00  0.00           H  
ATOM   3945  CG  LEU B 248      -8.766  12.927  23.384  1.00  0.00           C  
ATOM   3946  HG  LEU B 248      -9.477  12.725  24.182  1.00  0.00           H  
ATOM   3947  CD1 LEU B 248      -7.683  13.865  23.924  1.00  0.00           C  
ATOM   3948 HD11 LEU B 248      -8.146  14.768  24.321  1.00  0.00           H  
ATOM   3949 HD12 LEU B 248      -7.141  13.365  24.728  1.00  0.00           H  
ATOM   3950 HD13 LEU B 248      -6.987  14.130  23.130  1.00  0.00           H  
ATOM   3951  CD2 LEU B 248      -9.510  13.667  22.273  1.00  0.00           C  
ATOM   3952 HD21 LEU B 248      -8.817  13.922  21.472  1.00  0.00           H  
ATOM   3953 HD22 LEU B 248     -10.298  13.026  21.878  1.00  0.00           H  
ATOM   3954 HD23 LEU B 248      -9.963  14.574  22.672  1.00  0.00           H  
ATOM   3955  C   LEU B 248      -8.151   9.058  23.086  1.00  0.00           C  
ATOM   3956  O   LEU B 248      -7.027   8.618  23.324  1.00  0.00           O  
ATOM   3957  N   THR B 249      -9.018   8.439  22.283  1.00  0.00           N  
ATOM   3958  H   THR B 249      -9.931   8.865  22.155  1.00  0.00           H  
ATOM   3959  CA  THR B 249      -8.777   7.146  21.607  1.00  0.00           C  
ATOM   3960  HA  THR B 249      -7.703   6.993  21.488  1.00  0.00           H  
ATOM   3961  CB  THR B 249      -9.339   5.949  22.403  1.00  0.00           C  
ATOM   3962  HB  THR B 249      -9.154   5.040  21.828  1.00  0.00           H  
ATOM   3963  CG2 THR B 249      -8.720   5.767  23.785  1.00  0.00           C  
ATOM   3964 HG21 THR B 249      -8.981   6.610  24.420  1.00  0.00           H  
ATOM   3965 HG22 THR B 249      -9.102   4.850  24.231  1.00  0.00           H  
ATOM   3966 HG23 THR B 249      -7.640   5.691  23.699  1.00  0.00           H  
ATOM   3967  OG1 THR B 249     -10.731   6.074  22.611  1.00  0.00           O  
ATOM   3968  HG1 THR B 249     -11.150   6.223  21.758  1.00  0.00           H  
ATOM   3969  C   THR B 249      -9.404   7.129  20.212  1.00  0.00           C  
ATOM   3970  O   THR B 249     -10.471   7.717  20.015  1.00  0.00           O  
ATOM   3971  N   TRP B 250      -8.786   6.436  19.255  1.00  0.00           N  
ATOM   3972  H   TRP B 250      -7.903   5.977  19.476  1.00  0.00           H  
ATOM   3973  CA  TRP B 250      -9.278   6.286  17.875  1.00  0.00           C  
ATOM   3974  HA  TRP B 250     -10.367   6.353  17.871  1.00  0.00           H  
ATOM   3975  CB  TRP B 250      -8.734   7.441  17.010  1.00  0.00           C  
ATOM   3976  HB2 TRP B 250      -9.075   7.322  15.983  1.00  0.00           H  
ATOM   3977  HB3 TRP B 250      -9.174   8.366  17.376  1.00  0.00           H  
ATOM   3978  CG  TRP B 250      -7.246   7.628  16.996  1.00  0.00           C  
ATOM   3979  CD1 TRP B 250      -6.387   7.080  16.106  1.00  0.00           C  
ATOM   3980  HD1 TRP B 250      -6.673   6.430  15.287  1.00  0.00           H  
ATOM   3981  NE1 TRP B 250      -5.092   7.441  16.428  1.00  0.00           N  
ATOM   3982  HE1 TRP B 250      -4.278   7.133  15.907  1.00  0.00           H  
ATOM   3983  CE2 TRP B 250      -5.052   8.223  17.562  1.00  0.00           C  
ATOM   3984  CZ2 TRP B 250      -4.002   8.796  18.294  1.00  0.00           C  
ATOM   3985  HZ2 TRP B 250      -2.979   8.609  18.015  1.00  0.00           H  
ATOM   3986  CH2 TRP B 250      -4.300   9.580  19.420  1.00  0.00           C  
ATOM   3987  HH2 TRP B 250      -3.499  10.000  20.010  1.00  0.00           H  
ATOM   3988  CZ3 TRP B 250      -5.638   9.791  19.794  1.00  0.00           C  
ATOM   3989  HZ3 TRP B 250      -5.860  10.377  20.673  1.00  0.00           H  
ATOM   3990  CE3 TRP B 250      -6.683   9.199  19.059  1.00  0.00           C  
ATOM   3991  HE3 TRP B 250      -7.704   9.336  19.375  1.00  0.00           H  
ATOM   3992  CD2 TRP B 250      -6.419   8.391  17.931  1.00  0.00           C  
ATOM   3993  C   TRP B 250      -8.926   4.897  17.307  1.00  0.00           C  
ATOM   3994  O   TRP B 250      -8.379   4.053  18.014  1.00  0.00           O  
ATOM   3995  N   SER B 251      -9.279   4.632  16.044  1.00  0.00           N  
ATOM   3996  H   SER B 251      -9.755   5.357  15.518  1.00  0.00           H  
ATOM   3997  CA  SER B 251      -8.944   3.378  15.348  1.00  0.00           C  
ATOM   3998  HA  SER B 251      -8.516   2.684  16.073  1.00  0.00           H  
ATOM   3999  CB  SER B 251     -10.216   2.718  14.814  1.00  0.00           C  
ATOM   4000  HB2 SER B 251     -10.966   2.679  15.604  1.00  0.00           H  
ATOM   4001  HB3 SER B 251     -10.606   3.304  13.980  1.00  0.00           H  
ATOM   4002  OG  SER B 251      -9.931   1.401  14.384  1.00  0.00           O  
ATOM   4003  HG  SER B 251     -10.725   1.030  13.990  1.00  0.00           H  
ATOM   4004  C   SER B 251      -7.896   3.561  14.237  1.00  0.00           C  
ATOM   4005  O   SER B 251      -7.824   4.618  13.602  1.00  0.00           O  
ATOM   4006  N   ASN B 252      -7.101   2.513  13.990  1.00  0.00           N  
ATOM   4007  H   ASN B 252      -7.317   1.657  14.481  1.00  0.00           H  
ATOM   4008  CA  ASN B 252      -6.111   2.447  12.907  1.00  0.00           C  
ATOM   4009  HA  ASN B 252      -5.555   3.382  12.909  1.00  0.00           H  
ATOM   4010  CB  ASN B 252      -5.117   1.310  13.223  1.00  0.00           C  
ATOM   4011  HB2 ASN B 252      -4.775   1.433  14.251  1.00  0.00           H  
ATOM   4012  HB3 ASN B 252      -5.623   0.348  13.144  1.00  0.00           H  
ATOM   4013  CG  ASN B 252      -3.889   1.276  12.317  1.00  0.00           C  
ATOM   4014  OD1 ASN B 252      -3.933   1.587  11.138  1.00  0.00           O  
ATOM   4015  ND2 ASN B 252      -2.746   0.906  12.851  1.00  0.00           N  
ATOM   4016 HD21 ASN B 252      -1.935   0.865  12.254  1.00  0.00           H  
ATOM   4017 HD22 ASN B 252      -2.700   0.575  13.797  1.00  0.00           H  
ATOM   4018  C   ASN B 252      -6.828   2.247  11.546  1.00  0.00           C  
ATOM   4019  O   ASN B 252      -7.565   1.270  11.394  1.00  0.00           O  
ATOM   4020  N   PRO B 253      -6.657   3.136  10.548  1.00  0.00           N  
ATOM   4021  CD  PRO B 253      -5.857   4.348  10.638  1.00  0.00           C  
ATOM   4022  HD2 PRO B 253      -4.816   4.113  10.850  1.00  0.00           H  
ATOM   4023  HD3 PRO B 253      -6.264   4.998  11.414  1.00  0.00           H  
ATOM   4024  CG  PRO B 253      -5.978   5.044   9.287  1.00  0.00           C  
ATOM   4025  HG2 PRO B 253      -5.187   4.698   8.620  1.00  0.00           H  
ATOM   4026  HG3 PRO B 253      -5.947   6.127   9.406  1.00  0.00           H  
ATOM   4027  CB  PRO B 253      -7.333   4.561   8.775  1.00  0.00           C  
ATOM   4028  HB2 PRO B 253      -7.413   4.632   7.694  1.00  0.00           H  
ATOM   4029  HB3 PRO B 253      -8.121   5.150   9.240  1.00  0.00           H  
ATOM   4030  CA  PRO B 253      -7.435   3.127   9.299  1.00  0.00           C  
ATOM   4031  HA  PRO B 253      -8.478   2.935   9.547  1.00  0.00           H  
ATOM   4032  C   PRO B 253      -7.039   2.053   8.255  1.00  0.00           C  
ATOM   4033  O   PRO B 253      -7.425   2.142   7.085  1.00  0.00           O  
ATOM   4034  N   TYR B 254      -6.300   1.016   8.663  1.00  0.00           N  
ATOM   4035  H   TYR B 254      -6.069   0.954   9.647  1.00  0.00           H  
ATOM   4036  CA  TYR B 254      -5.869  -0.097   7.813  1.00  0.00           C  
ATOM   4037  HA  TYR B 254      -6.435  -0.069   6.883  1.00  0.00           H  
ATOM   4038  CB  TYR B 254      -4.385   0.077   7.478  1.00  0.00           C  
ATOM   4039  HB2 TYR B 254      -3.814   0.191   8.400  1.00  0.00           H  
ATOM   4040  HB3 TYR B 254      -4.035  -0.826   6.987  1.00  0.00           H  
ATOM   4041  CG  TYR B 254      -4.109   1.248   6.563  1.00  0.00           C  
ATOM   4042  CD1 TYR B 254      -4.201   1.070   5.170  1.00  0.00           C  
ATOM   4043  HD1 TYR B 254      -4.456   0.106   4.759  1.00  0.00           H  
ATOM   4044  CE1 TYR B 254      -3.962   2.154   4.309  1.00  0.00           C  
ATOM   4045  HE1 TYR B 254      -4.012   2.034   3.239  1.00  0.00           H  
ATOM   4046  CZ  TYR B 254      -3.659   3.419   4.843  1.00  0.00           C  
ATOM   4047  OH  TYR B 254      -3.452   4.453   3.996  1.00  0.00           O  
ATOM   4048  HH  TYR B 254      -3.308   4.118   3.089  1.00  0.00           H  
ATOM   4049  CE2 TYR B 254      -3.588   3.608   6.240  1.00  0.00           C  
ATOM   4050  HE2 TYR B 254      -3.360   4.584   6.641  1.00  0.00           H  
ATOM   4051  CD2 TYR B 254      -3.800   2.514   7.100  1.00  0.00           C  
ATOM   4052  HD2 TYR B 254      -3.747   2.646   8.174  1.00  0.00           H  
ATOM   4053  C   TYR B 254      -6.117  -1.458   8.487  1.00  0.00           C  
ATOM   4054  O   TYR B 254      -6.031  -1.552   9.712  1.00  0.00           O  
ATOM   4055  N   PRO B 255      -6.394  -2.532   7.723  1.00  0.00           N  
ATOM   4056  CD  PRO B 255      -6.571  -2.572   6.281  1.00  0.00           C  
ATOM   4057  HD2 PRO B 255      -5.781  -2.030   5.764  1.00  0.00           H  
ATOM   4058  HD3 PRO B 255      -7.545  -2.151   6.034  1.00  0.00           H  
ATOM   4059  CG  PRO B 255      -6.533  -4.052   5.896  1.00  0.00           C  
ATOM   4060  HG2 PRO B 255      -5.506  -4.358   5.692  1.00  0.00           H  
ATOM   4061  HG3 PRO B 255      -7.171  -4.263   5.038  1.00  0.00           H  
ATOM   4062  CB  PRO B 255      -7.032  -4.754   7.158  1.00  0.00           C  
ATOM   4063  HB2 PRO B 255      -6.681  -5.786   7.217  1.00  0.00           H  
ATOM   4064  HB3 PRO B 255      -8.123  -4.721   7.186  1.00  0.00           H  
ATOM   4065  CA  PRO B 255      -6.469  -3.879   8.282  1.00  0.00           C  
ATOM   4066  HA  PRO B 255      -7.162  -3.877   9.122  1.00  0.00           H  
ATOM   4067  C   PRO B 255      -5.078  -4.358   8.743  1.00  0.00           C  
ATOM   4068  O   PRO B 255      -4.074  -3.916   8.170  1.00  0.00           O  
ATOM   4069  N   PRO B 256      -4.988  -5.288   9.718  1.00  0.00           N  
ATOM   4070  CD  PRO B 256      -6.086  -5.849  10.493  1.00  0.00           C  
ATOM   4071  HD2 PRO B 256      -6.560  -6.649   9.922  1.00  0.00           H  
ATOM   4072  HD3 PRO B 256      -6.818  -5.092  10.773  1.00  0.00           H  
ATOM   4073  CG  PRO B 256      -5.449  -6.422  11.757  1.00  0.00           C  
ATOM   4074  HG2 PRO B 256      -6.028  -7.253  12.160  1.00  0.00           H  
ATOM   4075  HG3 PRO B 256      -5.334  -5.633  12.502  1.00  0.00           H  
ATOM   4076  CB  PRO B 256      -4.077  -6.871  11.263  1.00  0.00           C  
ATOM   4077  HB2 PRO B 256      -4.168  -7.844  10.775  1.00  0.00           H  
ATOM   4078  HB3 PRO B 256      -3.352  -6.916  12.077  1.00  0.00           H  
ATOM   4079  CA  PRO B 256      -3.712  -5.790  10.241  1.00  0.00           C  
ATOM   4080  HA  PRO B 256      -3.216  -4.974  10.760  1.00  0.00           H  
ATOM   4081  C   PRO B 256      -2.762  -6.321   9.162  1.00  0.00           C  
ATOM   4082  O   PRO B 256      -1.553  -6.119   9.261  1.00  0.00           O  
ATOM   4083  N   ASP B 257      -3.295  -6.914   8.094  1.00  0.00           N  
ATOM   4084  H   ASP B 257      -4.245  -7.265   8.179  1.00  0.00           H  
ATOM   4085  CA  ASP B 257      -2.550  -7.429   6.943  1.00  0.00           C  
ATOM   4086  HA  ASP B 257      -1.818  -8.155   7.298  1.00  0.00           H  
ATOM   4087  CB  ASP B 257      -3.515  -8.171   5.983  1.00  0.00           C  
ATOM   4088  HB2 ASP B 257      -4.125  -7.419   5.477  1.00  0.00           H  
ATOM   4089  HB3 ASP B 257      -2.915  -8.665   5.216  1.00  0.00           H  
ATOM   4090  CG  ASP B 257      -4.487  -9.212   6.585  1.00  0.00           C  
ATOM   4091  OD1 ASP B 257      -5.085  -9.940   5.760  1.00  0.00           O  
ATOM   4092  OD2 ASP B 257      -4.673  -9.247   7.824  1.00  0.00           O  
ATOM   4093  C   ASP B 257      -1.781  -6.334   6.168  1.00  0.00           C  
ATOM   4094  O   ASP B 257      -0.742  -6.621   5.574  1.00  0.00           O  
ATOM   4095  N   ASN B 258      -2.232  -5.071   6.179  1.00  0.00           N  
ATOM   4096  H   ASN B 258      -3.002  -4.844   6.803  1.00  0.00           H  
ATOM   4097  CA  ASN B 258      -1.628  -3.993   5.378  1.00  0.00           C  
ATOM   4098  HA  ASN B 258      -1.532  -4.359   4.353  1.00  0.00           H  
ATOM   4099  CB  ASN B 258      -2.570  -2.779   5.371  1.00  0.00           C  
ATOM   4100  HB2 ASN B 258      -3.574  -3.098   5.100  1.00  0.00           H  
ATOM   4101  HB3 ASN B 258      -2.603  -2.354   6.371  1.00  0.00           H  
ATOM   4102  CG  ASN B 258      -2.112  -1.702   4.405  1.00  0.00           C  
ATOM   4103  OD1 ASN B 258      -1.122  -1.027   4.618  1.00  0.00           O  
ATOM   4104  ND2 ASN B 258      -2.778  -1.558   3.287  1.00  0.00           N  
ATOM   4105 HD21 ASN B 258      -2.411  -0.895   2.605  1.00  0.00           H  
ATOM   4106 HD22 ASN B 258      -3.567  -2.135   3.075  1.00  0.00           H  
ATOM   4107  C   ASN B 258      -0.218  -3.602   5.864  1.00  0.00           C  
ATOM   4108  O   ASN B 258       0.033  -3.501   7.064  1.00  0.00           O  
ATOM   4109  N   TYR B 259       0.721  -3.357   4.951  1.00  0.00           N  
ATOM   4110  H   TYR B 259       0.485  -3.457   3.975  1.00  0.00           H  
ATOM   4111  CA  TYR B 259       2.108  -2.998   5.274  1.00  0.00           C  
ATOM   4112  HA  TYR B 259       2.522  -3.802   5.878  1.00  0.00           H  
ATOM   4113  CB  TYR B 259       2.930  -2.926   3.979  1.00  0.00           C  
ATOM   4114  HB2 TYR B 259       2.632  -2.029   3.433  1.00  0.00           H  
ATOM   4115  HB3 TYR B 259       3.979  -2.816   4.252  1.00  0.00           H  
ATOM   4116  CG  TYR B 259       2.807  -4.130   3.047  1.00  0.00           C  
ATOM   4117  CD1 TYR B 259       2.826  -5.447   3.552  1.00  0.00           C  
ATOM   4118  HD1 TYR B 259       2.929  -5.620   4.607  1.00  0.00           H  
ATOM   4119  CE1 TYR B 259       2.707  -6.552   2.682  1.00  0.00           C  
ATOM   4120  HE1 TYR B 259       2.710  -7.558   3.072  1.00  0.00           H  
ATOM   4121  CZ  TYR B 259       2.567  -6.341   1.296  1.00  0.00           C  
ATOM   4122  OH  TYR B 259       2.475  -7.400   0.449  1.00  0.00           O  
ATOM   4123  HH  TYR B 259       3.046  -8.130   0.744  1.00  0.00           H  
ATOM   4124  CE2 TYR B 259       2.561  -5.026   0.791  1.00  0.00           C  
ATOM   4125  HE2 TYR B 259       2.479  -4.859  -0.268  1.00  0.00           H  
ATOM   4126  CD2 TYR B 259       2.684  -3.928   1.659  1.00  0.00           C  
ATOM   4127  HD2 TYR B 259       2.705  -2.929   1.246  1.00  0.00           H  
ATOM   4128  C   TYR B 259       2.263  -1.717   6.121  1.00  0.00           C  
ATOM   4129  O   TYR B 259       3.091  -1.710   7.029  1.00  0.00           O  
ATOM   4130  N   LEU B 260       1.428  -0.685   5.936  1.00  0.00           N  
ATOM   4131  H   LEU B 260       0.707  -0.769   5.226  1.00  0.00           H  
ATOM   4132  CA  LEU B 260       1.433   0.543   6.760  1.00  0.00           C  
ATOM   4133  HA  LEU B 260       2.440   0.961   6.778  1.00  0.00           H  
ATOM   4134  CB  LEU B 260       0.465   1.596   6.166  1.00  0.00           C  
ATOM   4135  HB2 LEU B 260      -0.507   1.127   6.011  1.00  0.00           H  
ATOM   4136  HB3 LEU B 260       0.313   2.389   6.899  1.00  0.00           H  
ATOM   4137  CG  LEU B 260       0.908   2.264   4.849  1.00  0.00           C  
ATOM   4138  HG  LEU B 260       1.186   1.503   4.119  1.00  0.00           H  
ATOM   4139  CD1 LEU B 260      -0.248   3.096   4.289  1.00  0.00           C  
ATOM   4140 HD11 LEU B 260      -0.577   3.836   5.018  1.00  0.00           H  
ATOM   4141 HD12 LEU B 260       0.066   3.606   3.378  1.00  0.00           H  
ATOM   4142 HD13 LEU B 260      -1.080   2.434   4.046  1.00  0.00           H  
ATOM   4143  CD2 LEU B 260       2.086   3.216   5.068  1.00  0.00           C  
ATOM   4144 HD21 LEU B 260       2.933   2.667   5.468  1.00  0.00           H  
ATOM   4145 HD22 LEU B 260       2.390   3.653   4.116  1.00  0.00           H  
ATOM   4146 HD23 LEU B 260       1.805   4.011   5.757  1.00  0.00           H  
ATOM   4147  C   LEU B 260       1.056   0.291   8.232  1.00  0.00           C  
ATOM   4148  O   LEU B 260       1.502   1.031   9.105  1.00  0.00           O  
ATOM   4149  N   TYR B 261       0.260  -0.742   8.526  1.00  0.00           N  
ATOM   4150  H   TYR B 261      -0.003  -1.368   7.775  1.00  0.00           H  
ATOM   4151  CA  TYR B 261      -0.417  -0.923   9.823  1.00  0.00           C  
ATOM   4152  HA  TYR B 261      -1.154  -0.128   9.948  1.00  0.00           H  
ATOM   4153  CB  TYR B 261      -1.156  -2.266   9.772  1.00  0.00           C  
ATOM   4154  HB2 TYR B 261      -1.836  -2.264   8.918  1.00  0.00           H  
ATOM   4155  HB3 TYR B 261      -0.429  -3.062   9.613  1.00  0.00           H  
ATOM   4156  CG  TYR B 261      -1.951  -2.594  11.017  1.00  0.00           C  
ATOM   4157  CD1 TYR B 261      -1.406  -3.426  12.015  1.00  0.00           C  
ATOM   4158  HD1 TYR B 261      -0.406  -3.818  11.903  1.00  0.00           H  
ATOM   4159  CE1 TYR B 261      -2.166  -3.744  13.156  1.00  0.00           C  
ATOM   4160  HE1 TYR B 261      -1.763  -4.381  13.929  1.00  0.00           H  
ATOM   4161  CZ  TYR B 261      -3.475  -3.237  13.296  1.00  0.00           C  
ATOM   4162  OH  TYR B 261      -4.211  -3.556  14.392  1.00  0.00           O  
ATOM   4163  HH  TYR B 261      -5.041  -3.077  14.411  1.00  0.00           H  
ATOM   4164  CE2 TYR B 261      -4.016  -2.402  12.299  1.00  0.00           C  
ATOM   4165  HE2 TYR B 261      -5.021  -2.016  12.386  1.00  0.00           H  
ATOM   4166  CD2 TYR B 261      -3.247  -2.076  11.167  1.00  0.00           C  
ATOM   4167  HD2 TYR B 261      -3.660  -1.431  10.405  1.00  0.00           H  
ATOM   4168  C   TYR B 261       0.519  -0.880  11.047  1.00  0.00           C  
ATOM   4169  O   TYR B 261       0.128  -0.410  12.113  1.00  0.00           O  
ATOM   4170  N   ASN B 262       1.762  -1.343  10.876  1.00  0.00           N  
ATOM   4171  H   ASN B 262       2.010  -1.646   9.946  1.00  0.00           H  
ATOM   4172  CA  ASN B 262       2.787  -1.408  11.925  1.00  0.00           C  
ATOM   4173  HA  ASN B 262       2.285  -1.480  12.892  1.00  0.00           H  
ATOM   4174  CB  ASN B 262       3.624  -2.683  11.718  1.00  0.00           C  
ATOM   4175  HB2 ASN B 262       4.125  -2.639  10.751  1.00  0.00           H  
ATOM   4176  HB3 ASN B 262       4.395  -2.736  12.486  1.00  0.00           H  
ATOM   4177  CG  ASN B 262       2.788  -3.943  11.780  1.00  0.00           C  
ATOM   4178  OD1 ASN B 262       2.265  -4.417  10.784  1.00  0.00           O  
ATOM   4179  ND2 ASN B 262       2.628  -4.533  12.941  1.00  0.00           N  
ATOM   4180 HD21 ASN B 262       2.063  -5.362  12.969  1.00  0.00           H  
ATOM   4181 HD22 ASN B 262       3.059  -4.148  13.763  1.00  0.00           H  
ATOM   4182  C   ASN B 262       3.700  -0.167  12.015  1.00  0.00           C  
ATOM   4183  O   ASN B 262       4.599  -0.155  12.847  1.00  0.00           O  
ATOM   4184  N   HIE B 263       3.505   0.846  11.165  1.00  0.00           N  
ATOM   4185  H   HIE B 263       2.733   0.780  10.511  1.00  0.00           H  
ATOM   4186  CA  HIE B 263       4.392   2.020  11.037  1.00  0.00           C  
ATOM   4187  HA  HIE B 263       5.113   2.019  11.857  1.00  0.00           H  
ATOM   4188  CB  HIE B 263       5.180   1.930   9.726  1.00  0.00           C  
ATOM   4189  HB2 HIE B 263       4.486   1.988   8.886  1.00  0.00           H  
ATOM   4190  HB3 HIE B 263       5.843   2.793   9.673  1.00  0.00           H  
ATOM   4191  CG  HIE B 263       6.026   0.691   9.578  1.00  0.00           C  
ATOM   4192  ND1 HIE B 263       7.309   0.512  10.103  1.00  0.00           N  
ATOM   4193  CE1 HIE B 263       7.688  -0.719   9.732  1.00  0.00           C  
ATOM   4194  HE1 HIE B 263       8.638  -1.168   9.989  1.00  0.00           H  
ATOM   4195  NE2 HIE B 263       6.734  -1.300   8.985  1.00  0.00           N  
ATOM   4196  HE2 HIE B 263       6.797  -2.202   8.537  1.00  0.00           H  
ATOM   4197  CD2 HIE B 263       5.680  -0.423   8.874  1.00  0.00           C  
ATOM   4198  HD2 HIE B 263       4.763  -0.568   8.323  1.00  0.00           H  
ATOM   4199  C   HIE B 263       3.651   3.365  11.104  1.00  0.00           C  
ATOM   4200  O   HIE B 263       4.258   4.419  10.922  1.00  0.00           O  
ATOM   4201  N   LEU B 264       2.337   3.335  11.322  1.00  0.00           N  
ATOM   4202  H   LEU B 264       1.893   2.439  11.441  1.00  0.00           H  
ATOM   4203  CA  LEU B 264       1.480   4.511  11.363  1.00  0.00           C  
ATOM   4204  HA  LEU B 264       1.833   5.193  10.589  1.00  0.00           H  
ATOM   4205  CB  LEU B 264       0.053   4.045  11.022  1.00  0.00           C  
ATOM   4206  HB2 LEU B 264       0.079   3.186  10.350  1.00  0.00           H  
ATOM   4207  HB3 LEU B 264      -0.431   3.726  11.947  1.00  0.00           H  
ATOM   4208  CG  LEU B 264      -0.779   5.154  10.370  1.00  0.00           C  
ATOM   4209  HG  LEU B 264      -0.625   6.072  10.929  1.00  0.00           H  
ATOM   4210  CD1 LEU B 264      -0.397   5.368   8.902  1.00  0.00           C  
ATOM   4211 HD11 LEU B 264      -0.513   4.435   8.349  1.00  0.00           H  
ATOM   4212 HD12 LEU B 264      -1.041   6.128   8.460  1.00  0.00           H  
ATOM   4213 HD13 LEU B 264       0.633   5.705   8.828  1.00  0.00           H  
ATOM   4214  CD2 LEU B 264      -2.259   4.783  10.397  1.00  0.00           C  
ATOM   4215 HD21 LEU B 264      -2.851   5.572   9.934  1.00  0.00           H  
ATOM   4216 HD22 LEU B 264      -2.423   3.846   9.866  1.00  0.00           H  
ATOM   4217 HD23 LEU B 264      -2.580   4.663  11.433  1.00  0.00           H  
ATOM   4218  C   LEU B 264       1.554   5.235  12.723  1.00  0.00           C  
ATOM   4219  O   LEU B 264       1.257   4.643  13.757  1.00  0.00           O  
ATOM   4220  N   THR B 265       1.891   6.527  12.706  1.00  0.00           N  
ATOM   4221  H   THR B 265       2.036   6.962  11.801  1.00  0.00           H  
ATOM   4222  CA  THR B 265       1.953   7.420  13.882  1.00  0.00           C  
ATOM   4223  HA  THR B 265       1.578   6.892  14.761  1.00  0.00           H  
ATOM   4224  CB  THR B 265       3.386   7.870  14.202  1.00  0.00           C  
ATOM   4225  HB  THR B 265       3.358   8.494  15.093  1.00  0.00           H  
ATOM   4226  CG2 THR B 265       4.356   6.722  14.470  1.00  0.00           C  
ATOM   4227 HG21 THR B 265       3.992   6.142  15.319  1.00  0.00           H  
ATOM   4228 HG22 THR B 265       5.340   7.128  14.712  1.00  0.00           H  
ATOM   4229 HG23 THR B 265       4.433   6.081  13.593  1.00  0.00           H  
ATOM   4230  OG1 THR B 265       3.899   8.650  13.152  1.00  0.00           O  
ATOM   4231  HG1 THR B 265       3.940   8.084  12.374  1.00  0.00           H  
ATOM   4232  C   THR B 265       1.059   8.643  13.666  1.00  0.00           C  
ATOM   4233  O   THR B 265       0.642   8.922  12.535  1.00  0.00           O  
ATOM   4234  N   TYR B 266       0.733   9.371  14.739  1.00  0.00           N  
ATOM   4235  H   TYR B 266       1.188   9.177  15.621  1.00  0.00           H  
ATOM   4236  CA  TYR B 266      -0.418  10.279  14.747  1.00  0.00           C  
ATOM   4237  HA  TYR B 266      -0.811  10.350  13.734  1.00  0.00           H  
ATOM   4238  CB  TYR B 266      -1.541   9.673  15.610  1.00  0.00           C  
ATOM   4239  HB2 TYR B 266      -1.234   9.702  16.654  1.00  0.00           H  
ATOM   4240  HB3 TYR B 266      -2.431  10.299  15.519  1.00  0.00           H  
ATOM   4241  CG  TYR B 266      -1.919   8.246  15.248  1.00  0.00           C  
ATOM   4242  CD1 TYR B 266      -2.699   7.991  14.105  1.00  0.00           C  
ATOM   4243  HD1 TYR B 266      -3.038   8.818  13.495  1.00  0.00           H  
ATOM   4244  CE1 TYR B 266      -3.029   6.666  13.749  1.00  0.00           C  
ATOM   4245  HE1 TYR B 266      -3.622   6.463  12.870  1.00  0.00           H  
ATOM   4246  CZ  TYR B 266      -2.566   5.588  14.531  1.00  0.00           C  
ATOM   4247  OH  TYR B 266      -2.896   4.314  14.202  1.00  0.00           O  
ATOM   4248  HH  TYR B 266      -2.366   3.693  14.711  1.00  0.00           H  
ATOM   4249  CE2 TYR B 266      -1.795   5.846  15.688  1.00  0.00           C  
ATOM   4250  HE2 TYR B 266      -1.445   5.026  16.302  1.00  0.00           H  
ATOM   4251  CD2 TYR B 266      -1.478   7.166  16.046  1.00  0.00           C  
ATOM   4252  HD2 TYR B 266      -0.886   7.344  16.938  1.00  0.00           H  
ATOM   4253  C   TYR B 266      -0.086  11.715  15.176  1.00  0.00           C  
ATOM   4254  O   TYR B 266       0.855  11.974  15.930  1.00  0.00           O  
ATOM   4255  N   ALA B 267      -0.926  12.654  14.738  1.00  0.00           N  
ATOM   4256  H   ALA B 267      -1.656  12.378  14.087  1.00  0.00           H  
ATOM   4257  CA  ALA B 267      -1.026  13.983  15.325  1.00  0.00           C  
ATOM   4258  HA  ALA B 267      -0.507  13.988  16.285  1.00  0.00           H  
ATOM   4259  CB  ALA B 267      -0.341  15.017  14.427  1.00  0.00           C  
ATOM   4260  HB1 ALA B 267      -0.790  15.007  13.434  1.00  0.00           H  
ATOM   4261  HB2 ALA B 267      -0.449  16.011  14.866  1.00  0.00           H  
ATOM   4262  HB3 ALA B 267       0.722  14.786  14.349  1.00  0.00           H  
ATOM   4263  C   ALA B 267      -2.497  14.314  15.595  1.00  0.00           C  
ATOM   4264  O   ALA B 267      -3.350  14.191  14.712  1.00  0.00           O  
ATOM   4265  N   VAL B 268      -2.780  14.737  16.823  1.00  0.00           N  
ATOM   4266  H   VAL B 268      -1.997  14.866  17.461  1.00  0.00           H  
ATOM   4267  CA  VAL B 268      -4.091  15.184  17.304  1.00  0.00           C  
ATOM   4268  HA  VAL B 268      -4.867  14.770  16.665  1.00  0.00           H  
ATOM   4269  CB  VAL B 268      -4.341  14.666  18.738  1.00  0.00           C  
ATOM   4270  HB  VAL B 268      -3.567  15.066  19.392  1.00  0.00           H  
ATOM   4271  CG1 VAL B 268      -5.705  15.086  19.302  1.00  0.00           C  
ATOM   4272 HG11 VAL B 268      -6.507  14.675  18.689  1.00  0.00           H  
ATOM   4273 HG12 VAL B 268      -5.815  14.711  20.319  1.00  0.00           H  
ATOM   4274 HG13 VAL B 268      -5.789  16.168  19.326  1.00  0.00           H  
ATOM   4275  CG2 VAL B 268      -4.280  13.132  18.796  1.00  0.00           C  
ATOM   4276 HG21 VAL B 268      -5.016  12.703  18.117  1.00  0.00           H  
ATOM   4277 HG22 VAL B 268      -3.287  12.778  18.519  1.00  0.00           H  
ATOM   4278 HG23 VAL B 268      -4.494  12.785  19.807  1.00  0.00           H  
ATOM   4279  C   VAL B 268      -4.155  16.712  17.227  1.00  0.00           C  
ATOM   4280  O   VAL B 268      -3.187  17.399  17.551  1.00  0.00           O  
ATOM   4281  N   ASN B 269      -5.301  17.255  16.827  1.00  0.00           N  
ATOM   4282  H   ASN B 269      -6.057  16.615  16.600  1.00  0.00           H  
ATOM   4283  CA  ASN B 269      -5.648  18.675  16.917  1.00  0.00           C  
ATOM   4284  HA  ASN B 269      -4.791  19.247  17.276  1.00  0.00           H  
ATOM   4285  CB  ASN B 269      -6.007  19.156  15.497  1.00  0.00           C  
ATOM   4286  HB2 ASN B 269      -5.085  19.260  14.932  1.00  0.00           H  
ATOM   4287  HB3 ASN B 269      -6.631  18.403  15.018  1.00  0.00           H  
ATOM   4288  CG  ASN B 269      -6.751  20.475  15.386  1.00  0.00           C  
ATOM   4289  OD1 ASN B 269      -7.612  20.632  14.530  1.00  0.00           O  
ATOM   4290  ND2 ASN B 269      -6.468  21.453  16.216  1.00  0.00           N  
ATOM   4291 HD21 ASN B 269      -6.965  22.325  16.117  1.00  0.00           H  
ATOM   4292 HD22 ASN B 269      -5.717  21.391  16.897  1.00  0.00           H  
ATOM   4293  C   ASN B 269      -6.795  18.834  17.926  1.00  0.00           C  
ATOM   4294  O   ASN B 269      -7.816  18.169  17.773  1.00  0.00           O  
ATOM   4295  N   ILE B 270      -6.633  19.711  18.921  1.00  0.00           N  
ATOM   4296  H   ILE B 270      -5.791  20.277  18.917  1.00  0.00           H  
ATOM   4297  CA  ILE B 270      -7.636  20.058  19.945  1.00  0.00           C  
ATOM   4298  HA  ILE B 270      -8.555  19.512  19.745  1.00  0.00           H  
ATOM   4299  CB  ILE B 270      -7.140  19.672  21.364  1.00  0.00           C  
ATOM   4300  HB  ILE B 270      -6.174  20.150  21.525  1.00  0.00           H  
ATOM   4301  CG2 ILE B 270      -8.094  20.198  22.458  1.00  0.00           C  
ATOM   4302 HG21 ILE B 270      -9.108  19.848  22.270  1.00  0.00           H  
ATOM   4303 HG22 ILE B 270      -7.773  19.878  23.448  1.00  0.00           H  
ATOM   4304 HG23 ILE B 270      -8.095  21.288  22.471  1.00  0.00           H  
ATOM   4305  CG1 ILE B 270      -6.932  18.142  21.448  1.00  0.00           C  
ATOM   4306 HG12 ILE B 270      -7.833  17.638  21.103  1.00  0.00           H  
ATOM   4307 HG13 ILE B 270      -6.118  17.876  20.775  1.00  0.00           H  
ATOM   4308  CD1 ILE B 270      -6.568  17.581  22.829  1.00  0.00           C  
ATOM   4309 HD11 ILE B 270      -7.432  17.616  23.493  1.00  0.00           H  
ATOM   4310 HD12 ILE B 270      -6.259  16.542  22.722  1.00  0.00           H  
ATOM   4311 HD13 ILE B 270      -5.749  18.150  23.265  1.00  0.00           H  
ATOM   4312  C   ILE B 270      -7.951  21.555  19.858  1.00  0.00           C  
ATOM   4313  O   ILE B 270      -7.033  22.345  19.646  1.00  0.00           O  
ATOM   4314  N   TRP B 271      -9.211  21.960  20.035  1.00  0.00           N  
ATOM   4315  H   TRP B 271      -9.934  21.269  20.220  1.00  0.00           H  
ATOM   4316  CA  TRP B 271      -9.596  23.378  20.110  1.00  0.00           C  
ATOM   4317  HA  TRP B 271      -8.834  23.888  20.696  1.00  0.00           H  
ATOM   4318  CB  TRP B 271      -9.613  24.020  18.713  1.00  0.00           C  
ATOM   4319  HB2 TRP B 271      -9.529  25.099  18.845  1.00  0.00           H  
ATOM   4320  HB3 TRP B 271      -8.731  23.705  18.158  1.00  0.00           H  
ATOM   4321  CG  TRP B 271     -10.818  23.764  17.862  1.00  0.00           C  
ATOM   4322  CD1 TRP B 271     -11.745  24.695  17.547  1.00  0.00           C  
ATOM   4323  HD1 TRP B 271     -11.736  25.724  17.895  1.00  0.00           H  
ATOM   4324  NE1 TRP B 271     -12.714  24.135  16.742  1.00  0.00           N  
ATOM   4325  HE1 TRP B 271     -13.516  24.661  16.426  1.00  0.00           H  
ATOM   4326  CE2 TRP B 271     -12.471  22.798  16.510  1.00  0.00           C  
ATOM   4327  CZ2 TRP B 271     -13.154  21.809  15.784  1.00  0.00           C  
ATOM   4328  HZ2 TRP B 271     -14.045  22.063  15.231  1.00  0.00           H  
ATOM   4329  CH2 TRP B 271     -12.682  20.486  15.815  1.00  0.00           C  
ATOM   4330  HH2 TRP B 271     -13.212  19.702  15.292  1.00  0.00           H  
ATOM   4331  CZ3 TRP B 271     -11.527  20.181  16.556  1.00  0.00           C  
ATOM   4332  HZ3 TRP B 271     -11.189  19.163  16.648  1.00  0.00           H  
ATOM   4333  CE3 TRP B 271     -10.811  21.190  17.220  1.00  0.00           C  
ATOM   4334  HE3 TRP B 271      -9.916  20.932  17.759  1.00  0.00           H  
ATOM   4335  CD2 TRP B 271     -11.270  22.524  17.235  1.00  0.00           C  
ATOM   4336  C   TRP B 271     -10.933  23.594  20.832  1.00  0.00           C  
ATOM   4337  O   TRP B 271     -11.695  22.647  21.033  1.00  0.00           O  
ATOM   4338  N   SER B 272     -11.203  24.823  21.274  1.00  0.00           N  
ATOM   4339  H   SER B 272     -10.519  25.553  21.098  1.00  0.00           H  
ATOM   4340  CA  SER B 272     -12.422  25.171  22.024  1.00  0.00           C  
ATOM   4341  HA  SER B 272     -12.614  24.368  22.732  1.00  0.00           H  
ATOM   4342  CB  SER B 272     -12.170  26.432  22.853  1.00  0.00           C  
ATOM   4343  HB2 SER B 272     -11.281  26.291  23.469  1.00  0.00           H  
ATOM   4344  HB3 SER B 272     -12.001  27.273  22.180  1.00  0.00           H  
ATOM   4345  OG  SER B 272     -13.277  26.709  23.693  1.00  0.00           O  
ATOM   4346  HG  SER B 272     -13.328  26.009  24.362  1.00  0.00           H  
ATOM   4347  C   SER B 272     -13.683  25.322  21.147  1.00  0.00           C  
ATOM   4348  O   SER B 272     -13.611  25.702  19.982  1.00  0.00           O  
ATOM   4349  N   GLU B 273     -14.857  25.050  21.727  1.00  0.00           N  
ATOM   4350  H   GLU B 273     -14.821  24.729  22.689  1.00  0.00           H  
ATOM   4351  CA  GLU B 273     -16.190  25.417  21.207  1.00  0.00           C  
ATOM   4352  HA  GLU B 273     -16.208  25.309  20.121  1.00  0.00           H  
ATOM   4353  CB  GLU B 273     -17.192  24.428  21.836  1.00  0.00           C  
ATOM   4354  HB2 GLU B 273     -16.862  23.409  21.635  1.00  0.00           H  
ATOM   4355  HB3 GLU B 273     -17.122  24.582  22.909  1.00  0.00           H  
ATOM   4356  CG  GLU B 273     -18.691  24.523  21.475  1.00  0.00           C  
ATOM   4357  HG2 GLU B 273     -19.237  23.937  22.219  1.00  0.00           H  
ATOM   4358  HG3 GLU B 273     -19.061  25.540  21.585  1.00  0.00           H  
ATOM   4359  CD  GLU B 273     -19.045  23.982  20.080  1.00  0.00           C  
ATOM   4360  OE1 GLU B 273     -20.096  23.314  19.933  1.00  0.00           O  
ATOM   4361  OE2 GLU B 273     -18.243  24.062  19.138  1.00  0.00           O  
ATOM   4362  C   GLU B 273     -16.574  26.881  21.539  1.00  0.00           C  
ATOM   4363  O   GLU B 273     -17.560  27.403  21.022  1.00  0.00           O  
ATOM   4364  N   ASN B 274     -15.821  27.547  22.426  1.00  0.00           N  
ATOM   4365  H   ASN B 274     -15.008  27.076  22.805  1.00  0.00           H  
ATOM   4366  CA  ASN B 274     -16.155  28.872  22.963  1.00  0.00           C  
ATOM   4367  HA  ASN B 274     -17.051  29.250  22.468  1.00  0.00           H  
ATOM   4368  CB  ASN B 274     -16.458  28.721  24.466  1.00  0.00           C  
ATOM   4369  HB2 ASN B 274     -15.542  28.437  24.982  1.00  0.00           H  
ATOM   4370  HB3 ASN B 274     -16.783  29.687  24.855  1.00  0.00           H  
ATOM   4371  CG  ASN B 274     -17.535  27.697  24.789  1.00  0.00           C  
ATOM   4372  OD1 ASN B 274     -17.355  26.783  25.579  1.00  0.00           O  
ATOM   4373  ND2 ASN B 274     -18.694  27.798  24.179  1.00  0.00           N  
ATOM   4374 HD21 ASN B 274     -19.389  27.118  24.416  1.00  0.00           H  
ATOM   4375 HD22 ASN B 274     -18.823  28.484  23.454  1.00  0.00           H  
ATOM   4376  C   ASN B 274     -15.075  29.941  22.720  1.00  0.00           C  
ATOM   4377  O   ASN B 274     -15.409  31.121  22.664  1.00  0.00           O  
ATOM   4378  N   ASP B 275     -13.803  29.551  22.586  1.00  0.00           N  
ATOM   4379  H   ASP B 275     -13.589  28.566  22.671  1.00  0.00           H  
ATOM   4380  CA  ASP B 275     -12.669  30.472  22.428  1.00  0.00           C  
ATOM   4381  HA  ASP B 275     -13.022  31.498  22.513  1.00  0.00           H  
ATOM   4382  CB  ASP B 275     -11.707  30.287  23.609  1.00  0.00           C  
ATOM   4383  HB2 ASP B 275     -12.268  30.407  24.538  1.00  0.00           H  
ATOM   4384  HB3 ASP B 275     -11.304  29.274  23.593  1.00  0.00           H  
ATOM   4385  CG  ASP B 275     -10.545  31.289  23.610  1.00  0.00           C  
ATOM   4386  OD1 ASP B 275     -10.342  32.020  22.620  1.00  0.00           O  
ATOM   4387  OD2 ASP B 275      -9.859  31.324  24.659  1.00  0.00           O  
ATOM   4388  C   ASP B 275     -11.955  30.302  21.068  1.00  0.00           C  
ATOM   4389  O   ASP B 275     -11.216  29.327  20.889  1.00  0.00           O  
ATOM   4390  N   PRO B 276     -12.113  31.256  20.125  1.00  0.00           N  
ATOM   4391  CD  PRO B 276     -13.061  32.362  20.173  1.00  0.00           C  
ATOM   4392  HD2 PRO B 276     -12.592  33.219  20.660  1.00  0.00           H  
ATOM   4393  HD3 PRO B 276     -13.984  32.092  20.688  1.00  0.00           H  
ATOM   4394  CG  PRO B 276     -13.375  32.691  18.719  1.00  0.00           C  
ATOM   4395  HG2 PRO B 276     -13.687  33.728  18.597  1.00  0.00           H  
ATOM   4396  HG3 PRO B 276     -14.140  32.008  18.345  1.00  0.00           H  
ATOM   4397  CB  PRO B 276     -12.043  32.410  18.031  1.00  0.00           C  
ATOM   4398  HB2 PRO B 276     -11.395  33.281  18.142  1.00  0.00           H  
ATOM   4399  HB3 PRO B 276     -12.178  32.169  16.977  1.00  0.00           H  
ATOM   4400  CA  PRO B 276     -11.462  31.223  18.811  1.00  0.00           C  
ATOM   4401  HA  PRO B 276     -11.751  30.295  18.316  1.00  0.00           H  
ATOM   4402  C   PRO B 276      -9.924  31.300  18.821  1.00  0.00           C  
ATOM   4403  O   PRO B 276      -9.317  31.148  17.761  1.00  0.00           O  
ATOM   4404  N   ALA B 277      -9.286  31.567  19.966  1.00  0.00           N  
ATOM   4405  H   ALA B 277      -9.835  31.732  20.810  1.00  0.00           H  
ATOM   4406  CA  ALA B 277      -7.827  31.571  20.109  1.00  0.00           C  
ATOM   4407  HA  ALA B 277      -7.368  31.668  19.124  1.00  0.00           H  
ATOM   4408  CB  ALA B 277      -7.438  32.807  20.929  1.00  0.00           C  
ATOM   4409  HB1 ALA B 277      -6.353  32.875  20.993  1.00  0.00           H  
ATOM   4410  HB2 ALA B 277      -7.823  33.705  20.444  1.00  0.00           H  
ATOM   4411  HB3 ALA B 277      -7.854  32.736  21.935  1.00  0.00           H  
ATOM   4412  C   ALA B 277      -7.261  30.279  20.736  1.00  0.00           C  
ATOM   4413  O   ALA B 277      -6.071  29.996  20.584  1.00  0.00           O  
ATOM   4414  N   ASP B 278      -8.075  29.482  21.438  1.00  0.00           N  
ATOM   4415  H   ASP B 278      -9.059  29.721  21.485  1.00  0.00           H  
ATOM   4416  CA  ASP B 278      -7.624  28.263  22.120  1.00  0.00           C  
ATOM   4417  HA  ASP B 278      -6.593  28.427  22.435  1.00  0.00           H  
ATOM   4418  CB  ASP B 278      -8.441  28.052  23.410  1.00  0.00           C  
ATOM   4419  HB2 ASP B 278      -8.602  29.024  23.877  1.00  0.00           H  
ATOM   4420  HB3 ASP B 278      -9.419  27.637  23.168  1.00  0.00           H  
ATOM   4421  CG  ASP B 278      -7.741  27.168  24.452  1.00  0.00           C  
ATOM   4422  OD1 ASP B 278      -8.263  27.043  25.583  1.00  0.00           O  
ATOM   4423  OD2 ASP B 278      -6.646  26.621  24.201  1.00  0.00           O  
ATOM   4424  C   ASP B 278      -7.602  27.062  21.150  1.00  0.00           C  
ATOM   4425  O   ASP B 278      -8.461  26.175  21.193  1.00  0.00           O  
ATOM   4426  N   PHE B 279      -6.618  27.072  20.239  1.00  0.00           N  
ATOM   4427  H   PHE B 279      -6.000  27.879  20.255  1.00  0.00           H  
ATOM   4428  CA  PHE B 279      -6.367  26.059  19.206  1.00  0.00           C  
ATOM   4429  HA  PHE B 279      -7.099  25.260  19.310  1.00  0.00           H  
ATOM   4430  CB  PHE B 279      -6.553  26.693  17.817  1.00  0.00           C  
ATOM   4431  HB2 PHE B 279      -7.552  27.127  17.766  1.00  0.00           H  
ATOM   4432  HB3 PHE B 279      -5.842  27.514  17.710  1.00  0.00           H  
ATOM   4433  CG  PHE B 279      -6.368  25.740  16.645  1.00  0.00           C  
ATOM   4434  CD1 PHE B 279      -5.077  25.439  16.171  1.00  0.00           C  
ATOM   4435  HD1 PHE B 279      -4.213  25.890  16.640  1.00  0.00           H  
ATOM   4436  CE1 PHE B 279      -4.906  24.561  15.083  1.00  0.00           C  
ATOM   4437  HE1 PHE B 279      -3.910  24.340  14.729  1.00  0.00           H  
ATOM   4438  CZ  PHE B 279      -6.027  23.995  14.453  1.00  0.00           C  
ATOM   4439  HZ  PHE B 279      -5.894  23.328  13.612  1.00  0.00           H  
ATOM   4440  CE2 PHE B 279      -7.321  24.299  14.920  1.00  0.00           C  
ATOM   4441  HE2 PHE B 279      -8.191  23.878  14.437  1.00  0.00           H  
ATOM   4442  CD2 PHE B 279      -7.488  25.168  16.012  1.00  0.00           C  
ATOM   4443  HD2 PHE B 279      -8.483  25.414  16.358  1.00  0.00           H  
ATOM   4444  C   PHE B 279      -4.969  25.437  19.367  1.00  0.00           C  
ATOM   4445  O   PHE B 279      -3.984  26.136  19.605  1.00  0.00           O  
ATOM   4446  N   ARG B 280      -4.880  24.103  19.266  1.00  0.00           N  
ATOM   4447  H   ARG B 280      -5.735  23.590  19.071  1.00  0.00           H  
ATOM   4448  CA  ARG B 280      -3.722  23.311  19.715  1.00  0.00           C  
ATOM   4449  HA  ARG B 280      -2.832  23.944  19.678  1.00  0.00           H  
ATOM   4450  CB  ARG B 280      -3.940  22.842  21.165  1.00  0.00           C  
ATOM   4451  HB2 ARG B 280      -4.697  22.056  21.171  1.00  0.00           H  
ATOM   4452  HB3 ARG B 280      -3.006  22.416  21.537  1.00  0.00           H  
ATOM   4453  CG  ARG B 280      -4.397  23.948  22.125  1.00  0.00           C  
ATOM   4454  HG2 ARG B 280      -3.691  24.780  22.101  1.00  0.00           H  
ATOM   4455  HG3 ARG B 280      -5.387  24.305  21.841  1.00  0.00           H  
ATOM   4456  CD  ARG B 280      -4.482  23.396  23.541  1.00  0.00           C  
ATOM   4457  HD2 ARG B 280      -5.108  22.500  23.549  1.00  0.00           H  
ATOM   4458  HD3 ARG B 280      -3.475  23.133  23.866  1.00  0.00           H  
ATOM   4459  NE  ARG B 280      -5.051  24.398  24.448  1.00  0.00           N  
ATOM   4460  HE  ARG B 280      -5.604  25.167  24.057  1.00  0.00           H  
ATOM   4461  CZ  ARG B 280      -4.908  24.445  25.750  1.00  0.00           C  
ATOM   4462  NH1 ARG B 280      -4.256  23.528  26.403  1.00  0.00           N  
ATOM   4463 HH11 ARG B 280      -3.950  22.709  25.912  1.00  0.00           H  
ATOM   4464 HH12 ARG B 280      -4.224  23.600  27.412  1.00  0.00           H  
ATOM   4465  NH2 ARG B 280      -5.432  25.414  26.427  1.00  0.00           N  
ATOM   4466 HH21 ARG B 280      -6.006  26.084  25.901  1.00  0.00           H  
ATOM   4467 HH22 ARG B 280      -5.359  25.424  27.431  1.00  0.00           H  
ATOM   4468  C   ARG B 280      -3.467  22.088  18.838  1.00  0.00           C  
ATOM   4469  O   ARG B 280      -4.383  21.548  18.210  1.00  0.00           O  
ATOM   4470  N   ILE B 281      -2.228  21.600  18.846  1.00  0.00           N  
ATOM   4471  H   ILE B 281      -1.544  22.047  19.441  1.00  0.00           H  
ATOM   4472  CA  ILE B 281      -1.806  20.350  18.201  1.00  0.00           C  
ATOM   4473  HA  ILE B 281      -2.686  19.735  18.029  1.00  0.00           H  
ATOM   4474  CB  ILE B 281      -1.149  20.630  16.819  1.00  0.00           C  
ATOM   4475  HB  ILE B 281      -0.337  21.347  16.961  1.00  0.00           H  
ATOM   4476  CG2 ILE B 281      -0.540  19.356  16.199  1.00  0.00           C  
ATOM   4477 HG21 ILE B 281      -1.313  18.604  16.035  1.00  0.00           H  
ATOM   4478 HG22 ILE B 281      -0.052  19.585  15.252  1.00  0.00           H  
ATOM   4479 HG23 ILE B 281       0.233  18.945  16.848  1.00  0.00           H  
ATOM   4480  CG1 ILE B 281      -2.191  21.262  15.858  1.00  0.00           C  
ATOM   4481 HG12 ILE B 281      -3.066  20.613  15.797  1.00  0.00           H  
ATOM   4482 HG13 ILE B 281      -2.512  22.219  16.268  1.00  0.00           H  
ATOM   4483  CD1 ILE B 281      -1.703  21.545  14.431  1.00  0.00           C  
ATOM   4484 HD11 ILE B 281      -1.557  20.614  13.886  1.00  0.00           H  
ATOM   4485 HD12 ILE B 281      -2.453  22.137  13.906  1.00  0.00           H  
ATOM   4486 HD13 ILE B 281      -0.769  22.107  14.464  1.00  0.00           H  
ATOM   4487  C   ILE B 281      -0.916  19.570  19.183  1.00  0.00           C  
ATOM   4488  O   ILE B 281      -0.174  20.168  19.960  1.00  0.00           O  
ATOM   4489  N   TYR B 282      -1.013  18.243  19.149  1.00  0.00           N  
ATOM   4490  H   TYR B 282      -1.675  17.840  18.493  1.00  0.00           H  
ATOM   4491  CA  TYR B 282      -0.252  17.307  19.973  1.00  0.00           C  
ATOM   4492  HA  TYR B 282       0.612  17.817  20.405  1.00  0.00           H  
ATOM   4493  CB  TYR B 282      -1.136  16.792  21.120  1.00  0.00           C  
ATOM   4494  HB2 TYR B 282      -2.005  16.292  20.694  1.00  0.00           H  
ATOM   4495  HB3 TYR B 282      -0.572  16.040  21.673  1.00  0.00           H  
ATOM   4496  CG  TYR B 282      -1.616  17.854  22.098  1.00  0.00           C  
ATOM   4497  CD1 TYR B 282      -2.843  18.516  21.891  1.00  0.00           C  
ATOM   4498  HD1 TYR B 282      -3.446  18.270  21.030  1.00  0.00           H  
ATOM   4499  CE1 TYR B 282      -3.280  19.497  22.806  1.00  0.00           C  
ATOM   4500  HE1 TYR B 282      -4.215  20.008  22.658  1.00  0.00           H  
ATOM   4501  CZ  TYR B 282      -2.506  19.799  23.945  1.00  0.00           C  
ATOM   4502  OH  TYR B 282      -2.965  20.703  24.858  1.00  0.00           O  
ATOM   4503  HH  TYR B 282      -2.526  20.570  25.702  1.00  0.00           H  
ATOM   4504  CE2 TYR B 282      -1.277  19.136  24.151  1.00  0.00           C  
ATOM   4505  HE2 TYR B 282      -0.669  19.365  25.012  1.00  0.00           H  
ATOM   4506  CD2 TYR B 282      -0.834  18.169  23.225  1.00  0.00           C  
ATOM   4507  HD2 TYR B 282       0.110  17.666  23.381  1.00  0.00           H  
ATOM   4508  C   TYR B 282       0.245  16.149  19.099  1.00  0.00           C  
ATOM   4509  O   TYR B 282      -0.544  15.506  18.405  1.00  0.00           O  
ATOM   4510  N   GLN B 283       1.550  15.883  19.107  1.00  0.00           N  
ATOM   4511  H   GLN B 283       2.144  16.388  19.747  1.00  0.00           H  
ATOM   4512  CA  GLN B 283       2.157  14.804  18.318  1.00  0.00           C  
ATOM   4513  HA  GLN B 283       1.503  14.592  17.471  1.00  0.00           H  
ATOM   4514  CB  GLN B 283       3.510  15.278  17.762  1.00  0.00           C  
ATOM   4515  HB2 GLN B 283       3.442  16.350  17.571  1.00  0.00           H  
ATOM   4516  HB3 GLN B 283       4.289  15.136  18.510  1.00  0.00           H  
ATOM   4517  CG  GLN B 283       3.913  14.566  16.455  1.00  0.00           C  
ATOM   4518  HG2 GLN B 283       4.659  13.800  16.672  1.00  0.00           H  
ATOM   4519  HG3 GLN B 283       3.048  14.076  16.006  1.00  0.00           H  
ATOM   4520  CD  GLN B 283       4.458  15.562  15.430  1.00  0.00           C  
ATOM   4521  OE1 GLN B 283       3.768  16.458  14.971  1.00  0.00           O  
ATOM   4522  NE2 GLN B 283       5.704  15.465  15.027  1.00  0.00           N  
ATOM   4523 HE21 GLN B 283       6.032  16.209  14.436  1.00  0.00           H  
ATOM   4524 HE22 GLN B 283       6.303  14.745  15.386  1.00  0.00           H  
ATOM   4525  C   GLN B 283       2.267  13.525  19.160  1.00  0.00           C  
ATOM   4526  O   GLN B 283       2.580  13.599  20.350  1.00  0.00           O  
ATOM   4527  N   VAL B 284       1.989  12.365  18.563  1.00  0.00           N  
ATOM   4528  H   VAL B 284       1.750  12.356  17.576  1.00  0.00           H  
ATOM   4529  CA  VAL B 284       1.985  11.069  19.256  1.00  0.00           C  
ATOM   4530  HA  VAL B 284       2.011  11.243  20.332  1.00  0.00           H  
ATOM   4531  CB  VAL B 284       0.688  10.283  18.970  1.00  0.00           C  
ATOM   4532  HB  VAL B 284       0.669   9.994  17.920  1.00  0.00           H  
ATOM   4533  CG1 VAL B 284       0.601   9.015  19.828  1.00  0.00           C  
ATOM   4534 HG11 VAL B 284      -0.337   8.492  19.630  1.00  0.00           H  
ATOM   4535 HG12 VAL B 284       1.414   8.336  19.582  1.00  0.00           H  
ATOM   4536 HG13 VAL B 284       0.636   9.267  20.889  1.00  0.00           H  
ATOM   4537  CG2 VAL B 284      -0.561  11.130  19.267  1.00  0.00           C  
ATOM   4538 HG21 VAL B 284      -1.453  10.527  19.104  1.00  0.00           H  
ATOM   4539 HG22 VAL B 284      -0.545  11.465  20.305  1.00  0.00           H  
ATOM   4540 HG23 VAL B 284      -0.605  11.993  18.604  1.00  0.00           H  
ATOM   4541  C   VAL B 284       3.239  10.283  18.874  1.00  0.00           C  
ATOM   4542  O   VAL B 284       3.416   9.881  17.725  1.00  0.00           O  
ATOM   4543  N   THR B 285       4.124  10.080  19.852  1.00  0.00           N  
ATOM   4544  H   THR B 285       3.970  10.550  20.734  1.00  0.00           H  
ATOM   4545  CA  THR B 285       5.430   9.404  19.705  1.00  0.00           C  
ATOM   4546  HA  THR B 285       5.965   9.846  18.865  1.00  0.00           H  
ATOM   4547  CB  THR B 285       6.256   9.589  20.995  1.00  0.00           C  
ATOM   4548  HB  THR B 285       5.946   8.839  21.725  1.00  0.00           H  
ATOM   4549  CG2 THR B 285       7.763   9.467  20.771  1.00  0.00           C  
ATOM   4550 HG21 THR B 285       8.008   8.459  20.437  1.00  0.00           H  
ATOM   4551 HG22 THR B 285       8.090  10.180  20.012  1.00  0.00           H  
ATOM   4552 HG23 THR B 285       8.297   9.656  21.702  1.00  0.00           H  
ATOM   4553  OG1 THR B 285       6.023  10.863  21.558  1.00  0.00           O  
ATOM   4554  HG1 THR B 285       6.541  10.925  22.363  1.00  0.00           H  
ATOM   4555  C   THR B 285       5.306   7.897  19.449  1.00  0.00           C  
ATOM   4556  O   THR B 285       6.268   7.246  19.048  1.00  0.00           O  
ATOM   4557  N   TYR B 286       4.136   7.329  19.735  1.00  0.00           N  
ATOM   4558  H   TYR B 286       3.372   7.935  19.985  1.00  0.00           H  
ATOM   4559  CA  TYR B 286       3.867   5.896  19.723  1.00  0.00           C  
ATOM   4560  HA  TYR B 286       4.807   5.359  19.596  1.00  0.00           H  
ATOM   4561  CB  TYR B 286       3.276   5.496  21.086  1.00  0.00           C  
ATOM   4562  HB2 TYR B 286       2.259   5.888  21.139  1.00  0.00           H  
ATOM   4563  HB3 TYR B 286       3.215   4.409  21.145  1.00  0.00           H  
ATOM   4564  CG  TYR B 286       4.050   5.998  22.297  1.00  0.00           C  
ATOM   4565  CD1 TYR B 286       5.402   5.640  22.475  1.00  0.00           C  
ATOM   4566  HD1 TYR B 286       5.891   4.999  21.754  1.00  0.00           H  
ATOM   4567  CE1 TYR B 286       6.123   6.117  23.588  1.00  0.00           C  
ATOM   4568  HE1 TYR B 286       7.157   5.840  23.716  1.00  0.00           H  
ATOM   4569  CZ  TYR B 286       5.488   6.954  24.532  1.00  0.00           C  
ATOM   4570  OH  TYR B 286       6.167   7.406  25.619  1.00  0.00           O  
ATOM   4571  HH  TYR B 286       6.990   6.936  25.751  1.00  0.00           H  
ATOM   4572  CE2 TYR B 286       4.138   7.317  24.352  1.00  0.00           C  
ATOM   4573  HE2 TYR B 286       3.660   7.952  25.082  1.00  0.00           H  
ATOM   4574  CD2 TYR B 286       3.419   6.837  23.240  1.00  0.00           C  
ATOM   4575  HD2 TYR B 286       2.376   7.100  23.119  1.00  0.00           H  
ATOM   4576  C   TYR B 286       2.945   5.492  18.563  1.00  0.00           C  
ATOM   4577  O   TYR B 286       2.159   6.290  18.056  1.00  0.00           O  
ATOM   4578  N   LEU B 287       3.021   4.212  18.190  1.00  0.00           N  
ATOM   4579  H   LEU B 287       3.714   3.638  18.642  1.00  0.00           H  
ATOM   4580  CA  LEU B 287       2.095   3.527  17.271  1.00  0.00           C  
ATOM   4581  HA  LEU B 287       1.933   4.147  16.387  1.00  0.00           H  
ATOM   4582  CB  LEU B 287       2.751   2.192  16.851  1.00  0.00           C  
ATOM   4583  HB2 LEU B 287       2.871   1.581  17.747  1.00  0.00           H  
ATOM   4584  HB3 LEU B 287       2.071   1.660  16.184  1.00  0.00           H  
ATOM   4585  CG  LEU B 287       4.126   2.320  16.157  1.00  0.00           C  
ATOM   4586  HG  LEU B 287       4.773   2.987  16.728  1.00  0.00           H  
ATOM   4587  CD1 LEU B 287       4.822   0.961  16.094  1.00  0.00           C  
ATOM   4588 HD11 LEU B 287       5.782   1.063  15.588  1.00  0.00           H  
ATOM   4589 HD12 LEU B 287       4.995   0.584  17.101  1.00  0.00           H  
ATOM   4590 HD13 LEU B 287       4.207   0.250  15.541  1.00  0.00           H  
ATOM   4591  CD2 LEU B 287       4.000   2.860  14.734  1.00  0.00           C  
ATOM   4592 HD21 LEU B 287       4.984   2.921  14.271  1.00  0.00           H  
ATOM   4593 HD22 LEU B 287       3.563   3.856  14.759  1.00  0.00           H  
ATOM   4594 HD23 LEU B 287       3.360   2.208  14.141  1.00  0.00           H  
ATOM   4595  C   LEU B 287       0.703   3.285  17.909  1.00  0.00           C  
ATOM   4596  O   LEU B 287      -0.253   2.911  17.235  1.00  0.00           O  
ATOM   4597  N   GLU B 288       0.602   3.509  19.221  1.00  0.00           N  
ATOM   4598  H   GLU B 288       1.417   3.869  19.681  1.00  0.00           H  
ATOM   4599  CA  GLU B 288      -0.613   3.445  20.035  1.00  0.00           C  
ATOM   4600  HA  GLU B 288      -1.058   2.457  19.932  1.00  0.00           H  
ATOM   4601  CB  GLU B 288      -0.165   3.619  21.499  1.00  0.00           C  
ATOM   4602  HB2 GLU B 288       0.397   2.732  21.795  1.00  0.00           H  
ATOM   4603  HB3 GLU B 288       0.516   4.468  21.558  1.00  0.00           H  
ATOM   4604  CG  GLU B 288      -1.267   3.873  22.535  1.00  0.00           C  
ATOM   4605  HG2 GLU B 288      -0.814   3.864  23.529  1.00  0.00           H  
ATOM   4606  HG3 GLU B 288      -1.666   4.876  22.367  1.00  0.00           H  
ATOM   4607  CD  GLU B 288      -2.412   2.863  22.498  1.00  0.00           C  
ATOM   4608  OE1 GLU B 288      -2.169   1.701  22.110  1.00  0.00           O  
ATOM   4609  OE2 GLU B 288      -3.539   3.280  22.848  1.00  0.00           O  
ATOM   4610  C   GLU B 288      -1.630   4.528  19.606  1.00  0.00           C  
ATOM   4611  O   GLU B 288      -1.288   5.715  19.633  1.00  0.00           O  
ATOM   4612  N   PRO B 289      -2.871   4.174  19.209  1.00  0.00           N  
ATOM   4613  CD  PRO B 289      -3.376   2.815  19.033  1.00  0.00           C  
ATOM   4614  HD2 PRO B 289      -3.369   2.260  19.970  1.00  0.00           H  
ATOM   4615  HD3 PRO B 289      -2.770   2.298  18.288  1.00  0.00           H  
ATOM   4616  CG  PRO B 289      -4.813   2.948  18.526  1.00  0.00           C  
ATOM   4617  HG2 PRO B 289      -5.502   2.973  19.371  1.00  0.00           H  
ATOM   4618  HG3 PRO B 289      -5.076   2.145  17.837  1.00  0.00           H  
ATOM   4619  CB  PRO B 289      -4.797   4.306  17.832  1.00  0.00           C  
ATOM   4620  HB2 PRO B 289      -5.796   4.726  17.728  1.00  0.00           H  
ATOM   4621  HB3 PRO B 289      -4.332   4.206  16.849  1.00  0.00           H  
ATOM   4622  CA  PRO B 289      -3.882   5.128  18.749  1.00  0.00           C  
ATOM   4623  HA  PRO B 289      -3.395   5.900  18.154  1.00  0.00           H  
ATOM   4624  C   PRO B 289      -4.620   5.837  19.908  1.00  0.00           C  
ATOM   4625  O   PRO B 289      -5.853   5.928  19.906  1.00  0.00           O  
ATOM   4626  N   SER B 290      -3.892   6.353  20.906  1.00  0.00           N  
ATOM   4627  H   SER B 290      -2.881   6.271  20.864  1.00  0.00           H  
ATOM   4628  CA  SER B 290      -4.467   7.117  22.021  1.00  0.00           C  
ATOM   4629  HA  SER B 290      -5.357   7.617  21.645  1.00  0.00           H  
ATOM   4630  CB  SER B 290      -4.932   6.178  23.145  1.00  0.00           C  
ATOM   4631  HB2 SER B 290      -5.550   6.740  23.838  1.00  0.00           H  
ATOM   4632  HB3 SER B 290      -5.546   5.381  22.720  1.00  0.00           H  
ATOM   4633  OG  SER B 290      -3.877   5.607  23.885  1.00  0.00           O  
ATOM   4634  HG  SER B 290      -3.738   4.699  23.500  1.00  0.00           H  
ATOM   4635  C   SER B 290      -3.553   8.234  22.543  1.00  0.00           C  
ATOM   4636  O   SER B 290      -2.372   8.330  22.203  1.00  0.00           O  
ATOM   4637  N   LEU B 291      -4.120   9.136  23.353  1.00  0.00           N  
ATOM   4638  H   LEU B 291      -5.114   9.032  23.537  1.00  0.00           H  
ATOM   4639  CA  LEU B 291      -3.419  10.290  23.926  1.00  0.00           C  
ATOM   4640  HA  LEU B 291      -2.384  10.005  24.114  1.00  0.00           H  
ATOM   4641  CB  LEU B 291      -3.433  11.419  22.875  1.00  0.00           C  
ATOM   4642  HB2 LEU B 291      -2.919  11.072  21.978  1.00  0.00           H  
ATOM   4643  HB3 LEU B 291      -4.473  11.615  22.607  1.00  0.00           H  
ATOM   4644  CG  LEU B 291      -2.793  12.744  23.325  1.00  0.00           C  
ATOM   4645  HG  LEU B 291      -3.263  13.092  24.243  1.00  0.00           H  
ATOM   4646  CD1 LEU B 291      -1.287  12.601  23.553  1.00  0.00           C  
ATOM   4647 HD11 LEU B 291      -0.804  12.206  22.659  1.00  0.00           H  
ATOM   4648 HD12 LEU B 291      -0.861  13.574  23.795  1.00  0.00           H  
ATOM   4649 HD13 LEU B 291      -1.101  11.933  24.391  1.00  0.00           H  
ATOM   4650  CD2 LEU B 291      -3.027  13.801  22.248  1.00  0.00           C  
ATOM   4651 HD21 LEU B 291      -2.611  14.749  22.580  1.00  0.00           H  
ATOM   4652 HD22 LEU B 291      -2.542  13.500  21.319  1.00  0.00           H  
ATOM   4653 HD23 LEU B 291      -4.096  13.928  22.084  1.00  0.00           H  
ATOM   4654  C   LEU B 291      -4.051  10.742  25.252  1.00  0.00           C  
ATOM   4655  O   LEU B 291      -5.239  11.066  25.293  1.00  0.00           O  
ATOM   4656  N   ARG B 292      -3.258  10.837  26.327  1.00  0.00           N  
ATOM   4657  H   ARG B 292      -2.280  10.617  26.214  1.00  0.00           H  
ATOM   4658  CA  ARG B 292      -3.683  11.500  27.572  1.00  0.00           C  
ATOM   4659  HA  ARG B 292      -4.765  11.402  27.650  1.00  0.00           H  
ATOM   4660  CB  ARG B 292      -3.064  10.843  28.818  1.00  0.00           C  
ATOM   4661  HB2 ARG B 292      -2.017  10.599  28.629  1.00  0.00           H  
ATOM   4662  HB3 ARG B 292      -3.108  11.550  29.649  1.00  0.00           H  
ATOM   4663  CG  ARG B 292      -3.840   9.581  29.229  1.00  0.00           C  
ATOM   4664  HG2 ARG B 292      -4.884   9.847  29.402  1.00  0.00           H  
ATOM   4665  HG3 ARG B 292      -3.788   8.846  28.426  1.00  0.00           H  
ATOM   4666  CD  ARG B 292      -3.262   8.972  30.513  1.00  0.00           C  
ATOM   4667  HD2 ARG B 292      -2.259   8.608  30.287  1.00  0.00           H  
ATOM   4668  HD3 ARG B 292      -3.179   9.754  31.271  1.00  0.00           H  
ATOM   4669  NE  ARG B 292      -4.113   7.884  31.042  1.00  0.00           N  
ATOM   4670  HE  ARG B 292      -5.114   8.010  30.987  1.00  0.00           H  
ATOM   4671  CZ  ARG B 292      -3.718   6.757  31.607  1.00  0.00           C  
ATOM   4672  NH1 ARG B 292      -2.460   6.458  31.777  1.00  0.00           N  
ATOM   4673 HH11 ARG B 292      -1.760   7.096  31.445  1.00  0.00           H  
ATOM   4674 HH12 ARG B 292      -2.196   5.596  32.213  1.00  0.00           H  
ATOM   4675  NH2 ARG B 292      -4.602   5.900  32.024  1.00  0.00           N  
ATOM   4676 HH21 ARG B 292      -5.590   6.121  31.903  1.00  0.00           H  
ATOM   4677 HH22 ARG B 292      -4.332   5.021  32.414  1.00  0.00           H  
ATOM   4678  C   ARG B 292      -3.415  13.005  27.531  1.00  0.00           C  
ATOM   4679  O   ARG B 292      -2.413  13.448  26.977  1.00  0.00           O  
ATOM   4680  N   ILE B 293      -4.304  13.770  28.163  1.00  0.00           N  
ATOM   4681  H   ILE B 293      -5.096  13.299  28.593  1.00  0.00           H  
ATOM   4682  CA  ILE B 293      -4.256  15.232  28.284  1.00  0.00           C  
ATOM   4683  HA  ILE B 293      -3.244  15.588  28.095  1.00  0.00           H  
ATOM   4684  CB  ILE B 293      -5.224  15.893  27.267  1.00  0.00           C  
ATOM   4685  HB  ILE B 293      -6.200  15.419  27.392  1.00  0.00           H  
ATOM   4686  CG2 ILE B 293      -5.426  17.396  27.549  1.00  0.00           C  
ATOM   4687 HG21 ILE B 293      -4.468  17.910  27.626  1.00  0.00           H  
ATOM   4688 HG22 ILE B 293      -6.008  17.849  26.746  1.00  0.00           H  
ATOM   4689 HG23 ILE B 293      -5.981  17.537  28.478  1.00  0.00           H  
ATOM   4690  CG1 ILE B 293      -4.826  15.676  25.788  1.00  0.00           C  
ATOM   4691 HG12 ILE B 293      -4.731  14.608  25.591  1.00  0.00           H  
ATOM   4692 HG13 ILE B 293      -5.643  16.036  25.163  1.00  0.00           H  
ATOM   4693  CD1 ILE B 293      -3.539  16.377  25.333  1.00  0.00           C  
ATOM   4694 HD11 ILE B 293      -3.631  17.455  25.455  1.00  0.00           H  
ATOM   4695 HD12 ILE B 293      -2.685  16.014  25.904  1.00  0.00           H  
ATOM   4696 HD13 ILE B 293      -3.372  16.167  24.278  1.00  0.00           H  
ATOM   4697  C   ILE B 293      -4.638  15.587  29.721  1.00  0.00           C  
ATOM   4698  O   ILE B 293      -5.715  15.215  30.174  1.00  0.00           O  
ATOM   4699  N   ALA B 294      -3.788  16.315  30.446  1.00  0.00           N  
ATOM   4700  H   ALA B 294      -2.920  16.616  30.037  1.00  0.00           H  
ATOM   4701  CA  ALA B 294      -4.171  16.879  31.740  1.00  0.00           C  
ATOM   4702  HA  ALA B 294      -4.587  16.089  32.373  1.00  0.00           H  
ATOM   4703  CB  ALA B 294      -2.921  17.429  32.437  1.00  0.00           C  
ATOM   4704  HB1 ALA B 294      -2.241  16.611  32.675  1.00  0.00           H  
ATOM   4705  HB2 ALA B 294      -2.406  18.139  31.791  1.00  0.00           H  
ATOM   4706  HB3 ALA B 294      -3.204  17.930  33.365  1.00  0.00           H  
ATOM   4707  C   ALA B 294      -5.257  17.949  31.515  1.00  0.00           C  
ATOM   4708  O   ALA B 294      -5.041  18.914  30.772  1.00  0.00           O  
ATOM   4709  N   ALA B 295      -6.429  17.767  32.125  1.00  0.00           N  
ATOM   4710  H   ALA B 295      -6.515  17.001  32.787  1.00  0.00           H  
ATOM   4711  CA  ALA B 295      -7.600  18.625  31.934  1.00  0.00           C  
ATOM   4712  HA  ALA B 295      -7.823  18.677  30.868  1.00  0.00           H  
ATOM   4713  CB  ALA B 295      -8.796  17.984  32.649  1.00  0.00           C  
ATOM   4714  HB1 ALA B 295      -8.635  17.981  33.727  1.00  0.00           H  
ATOM   4715  HB2 ALA B 295      -9.699  18.553  32.428  1.00  0.00           H  
ATOM   4716  HB3 ALA B 295      -8.934  16.958  32.308  1.00  0.00           H  
ATOM   4717  C   ALA B 295      -7.347  20.059  32.427  1.00  0.00           C  
ATOM   4718  O   ALA B 295      -7.793  21.012  31.800  1.00  0.00           O  
ATOM   4719  N   SER B 296      -6.532  20.223  33.471  1.00  0.00           N  
ATOM   4720  H   SER B 296      -6.184  19.393  33.929  1.00  0.00           H  
ATOM   4721  CA  SER B 296      -6.039  21.509  33.985  1.00  0.00           C  
ATOM   4722  HA  SER B 296      -6.898  22.142  34.208  1.00  0.00           H  
ATOM   4723  CB  SER B 296      -5.297  21.234  35.295  1.00  0.00           C  
ATOM   4724  HB2 SER B 296      -4.866  22.157  35.685  1.00  0.00           H  
ATOM   4725  HB3 SER B 296      -6.002  20.836  36.027  1.00  0.00           H  
ATOM   4726  OG  SER B 296      -4.274  20.279  35.070  1.00  0.00           O  
ATOM   4727  HG  SER B 296      -4.019  19.908  35.924  1.00  0.00           H  
ATOM   4728  C   SER B 296      -5.138  22.300  33.015  1.00  0.00           C  
ATOM   4729  O   SER B 296      -4.746  23.423  33.326  1.00  0.00           O  
ATOM   4730  N   THR B 297      -4.815  21.761  31.830  1.00  0.00           N  
ATOM   4731  H   THR B 297      -5.128  20.817  31.643  1.00  0.00           H  
ATOM   4732  CA  THR B 297      -4.211  22.537  30.724  1.00  0.00           C  
ATOM   4733  HA  THR B 297      -3.600  23.331  31.155  1.00  0.00           H  
ATOM   4734  CB  THR B 297      -3.278  21.686  29.843  1.00  0.00           C  
ATOM   4735  HB  THR B 297      -2.786  22.360  29.141  1.00  0.00           H  
ATOM   4736  CG2 THR B 297      -2.180  20.990  30.642  1.00  0.00           C  
ATOM   4737 HG21 THR B 297      -1.549  20.406  29.972  1.00  0.00           H  
ATOM   4738 HG22 THR B 297      -1.566  21.739  31.144  1.00  0.00           H  
ATOM   4739 HG23 THR B 297      -2.615  20.337  31.395  1.00  0.00           H  
ATOM   4740  OG1 THR B 297      -3.974  20.729  29.072  1.00  0.00           O  
ATOM   4741  HG1 THR B 297      -4.360  20.066  29.677  1.00  0.00           H  
ATOM   4742  C   THR B 297      -5.253  23.230  29.836  1.00  0.00           C  
ATOM   4743  O   THR B 297      -4.899  24.094  29.029  1.00  0.00           O  
ATOM   4744  N   LEU B 298      -6.526  22.854  29.951  1.00  0.00           N  
ATOM   4745  H   LEU B 298      -6.754  22.201  30.694  1.00  0.00           H  
ATOM   4746  CA  LEU B 298      -7.682  23.434  29.269  1.00  0.00           C  
ATOM   4747  HA  LEU B 298      -7.361  23.993  28.390  1.00  0.00           H  
ATOM   4748  CB  LEU B 298      -8.623  22.295  28.822  1.00  0.00           C  
ATOM   4749  HB2 LEU B 298      -9.066  21.857  29.717  1.00  0.00           H  
ATOM   4750  HB3 LEU B 298      -9.436  22.719  28.233  1.00  0.00           H  
ATOM   4751  CG  LEU B 298      -7.962  21.166  28.007  1.00  0.00           C  
ATOM   4752  HG  LEU B 298      -7.068  20.803  28.513  1.00  0.00           H  
ATOM   4753  CD1 LEU B 298      -8.917  19.981  27.873  1.00  0.00           C  
ATOM   4754 HD11 LEU B 298      -8.425  19.175  27.330  1.00  0.00           H  
ATOM   4755 HD12 LEU B 298      -9.817  20.288  27.343  1.00  0.00           H  
ATOM   4756 HD13 LEU B 298      -9.196  19.620  28.865  1.00  0.00           H  
ATOM   4757  CD2 LEU B 298      -7.574  21.640  26.604  1.00  0.00           C  
ATOM   4758 HD21 LEU B 298      -6.878  22.473  26.681  1.00  0.00           H  
ATOM   4759 HD22 LEU B 298      -7.092  20.828  26.061  1.00  0.00           H  
ATOM   4760 HD23 LEU B 298      -8.463  21.960  26.060  1.00  0.00           H  
ATOM   4761  C   LEU B 298      -8.404  24.411  30.212  1.00  0.00           C  
ATOM   4762  O   LEU B 298      -8.083  24.513  31.395  1.00  0.00           O  
ATOM   4763  N   LYS B 299      -9.398  25.139  29.706  1.00  0.00           N  
ATOM   4764  H   LYS B 299      -9.613  25.047  28.719  1.00  0.00           H  
ATOM   4765  CA  LYS B 299     -10.296  25.963  30.526  1.00  0.00           C  
ATOM   4766  HA  LYS B 299      -9.739  26.339  31.385  1.00  0.00           H  
ATOM   4767  CB  LYS B 299     -10.785  27.166  29.701  1.00  0.00           C  
ATOM   4768  HB2 LYS B 299     -11.318  26.807  28.820  1.00  0.00           H  
ATOM   4769  HB3 LYS B 299     -11.470  27.759  30.308  1.00  0.00           H  
ATOM   4770  CG  LYS B 299      -9.603  28.053  29.265  1.00  0.00           C  
ATOM   4771  HG2 LYS B 299      -9.140  28.481  30.156  1.00  0.00           H  
ATOM   4772  HG3 LYS B 299      -8.855  27.451  28.749  1.00  0.00           H  
ATOM   4773  CD  LYS B 299     -10.015  29.185  28.318  1.00  0.00           C  
ATOM   4774  HD2 LYS B 299     -10.456  28.763  27.411  1.00  0.00           H  
ATOM   4775  HD3 LYS B 299     -10.739  29.832  28.814  1.00  0.00           H  
ATOM   4776  CE  LYS B 299      -8.748  29.971  27.959  1.00  0.00           C  
ATOM   4777  HE2 LYS B 299      -8.257  30.277  28.886  1.00  0.00           H  
ATOM   4778  HE3 LYS B 299      -8.071  29.304  27.415  1.00  0.00           H  
ATOM   4779  NZ  LYS B 299      -9.041  31.161  27.131  1.00  0.00           N  
ATOM   4780  HZ1 LYS B 299      -9.738  31.766  27.536  1.00  0.00           H  
ATOM   4781  HZ2 LYS B 299      -8.212  31.686  26.905  1.00  0.00           H  
ATOM   4782  HZ3 LYS B 299      -9.404  30.895  26.209  1.00  0.00           H  
ATOM   4783  C   LYS B 299     -11.444  25.097  31.061  1.00  0.00           C  
ATOM   4784  O   LYS B 299     -12.028  24.321  30.304  1.00  0.00           O  
ATOM   4785  N   SER B 300     -11.749  25.226  32.354  1.00  0.00           N  
ATOM   4786  H   SER B 300     -11.232  25.896  32.896  1.00  0.00           H  
ATOM   4787  CA  SER B 300     -12.908  24.581  32.993  1.00  0.00           C  
ATOM   4788  HA  SER B 300     -13.035  23.608  32.537  1.00  0.00           H  
ATOM   4789  CB  SER B 300     -12.651  24.325  34.483  1.00  0.00           C  
ATOM   4790  HB2 SER B 300     -11.782  23.672  34.591  1.00  0.00           H  
ATOM   4791  HB3 SER B 300     -12.449  25.274  34.982  1.00  0.00           H  
ATOM   4792  OG  SER B 300     -13.766  23.712  35.098  1.00  0.00           O  
ATOM   4793  HG  SER B 300     -14.065  22.951  34.540  1.00  0.00           H  
ATOM   4794  C   SER B 300     -14.200  25.377  32.762  1.00  0.00           C  
ATOM   4795  O   SER B 300     -14.142  26.583  32.515  1.00  0.00           O  
ATOM   4796  N   GLY B 301     -15.359  24.710  32.785  1.00  0.00           N  
ATOM   4797  H   GLY B 301     -15.332  23.723  33.052  1.00  0.00           H  
ATOM   4798  CA  GLY B 301     -16.665  25.299  32.455  1.00  0.00           C  
ATOM   4799  HA2 GLY B 301     -17.444  24.602  32.759  1.00  0.00           H  
ATOM   4800  HA3 GLY B 301     -16.787  26.226  33.015  1.00  0.00           H  
ATOM   4801  C   GLY B 301     -16.860  25.617  30.965  1.00  0.00           C  
ATOM   4802  O   GLY B 301     -17.853  26.240  30.591  1.00  0.00           O  
ATOM   4803  N   ILE B 302     -15.905  25.205  30.125  1.00  0.00           N  
ATOM   4804  H   ILE B 302     -15.177  24.630  30.521  1.00  0.00           H  
ATOM   4805  CA  ILE B 302     -15.783  25.506  28.695  1.00  0.00           C  
ATOM   4806  HA  ILE B 302     -16.633  26.108  28.368  1.00  0.00           H  
ATOM   4807  CB  ILE B 302     -14.480  26.316  28.458  1.00  0.00           C  
ATOM   4808  HB  ILE B 302     -13.687  25.794  28.991  1.00  0.00           H  
ATOM   4809  CG2 ILE B 302     -14.040  26.377  26.984  1.00  0.00           C  
ATOM   4810 HG21 ILE B 302     -13.139  26.984  26.889  1.00  0.00           H  
ATOM   4811 HG22 ILE B 302     -13.820  25.379  26.614  1.00  0.00           H  
ATOM   4812 HG23 ILE B 302     -14.831  26.798  26.369  1.00  0.00           H  
ATOM   4813  CG1 ILE B 302     -14.549  27.744  29.054  1.00  0.00           C  
ATOM   4814 HG12 ILE B 302     -14.962  27.697  30.061  1.00  0.00           H  
ATOM   4815 HG13 ILE B 302     -13.534  28.127  29.145  1.00  0.00           H  
ATOM   4816  CD1 ILE B 302     -15.357  28.770  28.246  1.00  0.00           C  
ATOM   4817 HD11 ILE B 302     -15.441  29.692  28.821  1.00  0.00           H  
ATOM   4818 HD12 ILE B 302     -14.845  28.998  27.311  1.00  0.00           H  
ATOM   4819 HD13 ILE B 302     -16.356  28.390  28.035  1.00  0.00           H  
ATOM   4820  C   ILE B 302     -15.813  24.190  27.908  1.00  0.00           C  
ATOM   4821  O   ILE B 302     -15.279  23.167  28.350  1.00  0.00           O  
ATOM   4822  N   SER B 303     -16.416  24.222  26.720  1.00  0.00           N  
ATOM   4823  H   SER B 303     -16.780  25.113  26.394  1.00  0.00           H  
ATOM   4824  CA  SER B 303     -16.482  23.074  25.815  1.00  0.00           C  
ATOM   4825  HA  SER B 303     -16.397  22.174  26.413  1.00  0.00           H  
ATOM   4826  CB  SER B 303     -17.867  23.019  25.169  1.00  0.00           C  
ATOM   4827  HB2 SER B 303     -18.619  22.879  25.943  1.00  0.00           H  
ATOM   4828  HB3 SER B 303     -18.078  23.960  24.667  1.00  0.00           H  
ATOM   4829  OG  SER B 303     -17.953  21.949  24.250  1.00  0.00           O  
ATOM   4830  HG  SER B 303     -17.691  21.133  24.726  1.00  0.00           H  
ATOM   4831  C   SER B 303     -15.317  23.043  24.813  1.00  0.00           C  
ATOM   4832  O   SER B 303     -14.789  24.085  24.414  1.00  0.00           O  
ATOM   4833  N   TYR B 304     -14.905  21.835  24.410  1.00  0.00           N  
ATOM   4834  H   TYR B 304     -15.426  21.033  24.744  1.00  0.00           H  
ATOM   4835  CA  TYR B 304     -13.768  21.562  23.520  1.00  0.00           C  
ATOM   4836  HA  TYR B 304     -13.560  22.448  22.923  1.00  0.00           H  
ATOM   4837  CB  TYR B 304     -12.506  21.227  24.336  1.00  0.00           C  
ATOM   4838  HB2 TYR B 304     -12.768  20.504  25.110  1.00  0.00           H  
ATOM   4839  HB3 TYR B 304     -11.777  20.742  23.685  1.00  0.00           H  
ATOM   4840  CG  TYR B 304     -11.822  22.414  24.982  1.00  0.00           C  
ATOM   4841  CD1 TYR B 304     -10.707  23.021  24.359  1.00  0.00           C  
ATOM   4842  HD1 TYR B 304     -10.351  22.644  23.411  1.00  0.00           H  
ATOM   4843  CE1 TYR B 304     -10.054  24.107  24.973  1.00  0.00           C  
ATOM   4844  HE1 TYR B 304      -9.202  24.577  24.502  1.00  0.00           H  
ATOM   4845  CZ  TYR B 304     -10.508  24.574  26.225  1.00  0.00           C  
ATOM   4846  OH  TYR B 304      -9.874  25.578  26.879  1.00  0.00           O  
ATOM   4847  HH  TYR B 304      -9.260  26.104  26.307  1.00  0.00           H  
ATOM   4848  CE2 TYR B 304     -11.614  23.966  26.841  1.00  0.00           C  
ATOM   4849  HE2 TYR B 304     -11.958  24.333  27.795  1.00  0.00           H  
ATOM   4850  CD2 TYR B 304     -12.279  22.897  26.218  1.00  0.00           C  
ATOM   4851  HD2 TYR B 304     -13.142  22.449  26.697  1.00  0.00           H  
ATOM   4852  C   TYR B 304     -14.065  20.431  22.529  1.00  0.00           C  
ATOM   4853  O   TYR B 304     -14.993  19.639  22.705  1.00  0.00           O  
ATOM   4854  N   ARG B 305     -13.255  20.370  21.468  1.00  0.00           N  
ATOM   4855  H   ARG B 305     -12.540  21.091  21.399  1.00  0.00           H  
ATOM   4856  CA  ARG B 305     -13.313  19.412  20.358  1.00  0.00           C  
ATOM   4857  HA  ARG B 305     -13.958  18.579  20.625  1.00  0.00           H  
ATOM   4858  CB  ARG B 305     -13.856  20.119  19.110  1.00  0.00           C  
ATOM   4859  HB2 ARG B 305     -13.196  20.958  18.882  1.00  0.00           H  
ATOM   4860  HB3 ARG B 305     -13.827  19.419  18.271  1.00  0.00           H  
ATOM   4861  CG  ARG B 305     -15.288  20.640  19.247  1.00  0.00           C  
ATOM   4862  HG2 ARG B 305     -15.971  19.800  19.366  1.00  0.00           H  
ATOM   4863  HG3 ARG B 305     -15.374  21.310  20.104  1.00  0.00           H  
ATOM   4864  CD  ARG B 305     -15.633  21.420  17.978  1.00  0.00           C  
ATOM   4865  HD2 ARG B 305     -14.962  22.277  17.905  1.00  0.00           H  
ATOM   4866  HD3 ARG B 305     -15.464  20.787  17.106  1.00  0.00           H  
ATOM   4867  NE  ARG B 305     -17.018  21.908  18.004  1.00  0.00           N  
ATOM   4868  HE  ARG B 305     -17.200  22.795  18.483  1.00  0.00           H  
ATOM   4869  CZ  ARG B 305     -18.076  21.412  17.404  1.00  0.00           C  
ATOM   4870  NH1 ARG B 305     -18.036  20.321  16.683  1.00  0.00           N  
ATOM   4871 HH11 ARG B 305     -17.156  19.850  16.596  1.00  0.00           H  
ATOM   4872 HH12 ARG B 305     -18.864  19.984  16.231  1.00  0.00           H  
ATOM   4873  NH2 ARG B 305     -19.214  22.016  17.532  1.00  0.00           N  
ATOM   4874 HH21 ARG B 305     -19.232  22.842  18.154  1.00  0.00           H  
ATOM   4875 HH22 ARG B 305     -20.047  21.738  17.059  1.00  0.00           H  
ATOM   4876  C   ARG B 305     -11.931  18.848  20.036  1.00  0.00           C  
ATOM   4877  O   ARG B 305     -10.916  19.491  20.306  1.00  0.00           O  
ATOM   4878  N   ALA B 306     -11.899  17.681  19.386  1.00  0.00           N  
ATOM   4879  H   ALA B 306     -12.775  17.215  19.182  1.00  0.00           H  
ATOM   4880  CA  ALA B 306     -10.669  17.090  18.861  1.00  0.00           C  
ATOM   4881  HA  ALA B 306      -9.962  17.898  18.702  1.00  0.00           H  
ATOM   4882  CB  ALA B 306     -10.059  16.147  19.904  1.00  0.00           C  
ATOM   4883  HB1 ALA B 306      -9.098  15.774  19.547  1.00  0.00           H  
ATOM   4884  HB2 ALA B 306      -9.897  16.679  20.841  1.00  0.00           H  
ATOM   4885  HB3 ALA B 306     -10.724  15.303  20.086  1.00  0.00           H  
ATOM   4886  C   ALA B 306     -10.855  16.391  17.502  1.00  0.00           C  
ATOM   4887  O   ALA B 306     -11.930  15.872  17.199  1.00  0.00           O  
ATOM   4888  N   ARG B 307      -9.771  16.362  16.716  1.00  0.00           N  
ATOM   4889  H   ARG B 307      -8.957  16.855  17.081  1.00  0.00           H  
ATOM   4890  CA  ARG B 307      -9.556  15.579  15.484  1.00  0.00           C  
ATOM   4891  HA  ARG B 307     -10.329  14.815  15.397  1.00  0.00           H  
ATOM   4892  CB  ARG B 307      -9.590  16.462  14.221  1.00  0.00           C  
ATOM   4893  HB2 ARG B 307      -8.692  17.082  14.195  1.00  0.00           H  
ATOM   4894  HB3 ARG B 307      -9.579  15.804  13.351  1.00  0.00           H  
ATOM   4895  CG  ARG B 307     -10.823  17.362  14.122  1.00  0.00           C  
ATOM   4896  HG2 ARG B 307     -11.717  16.742  14.177  1.00  0.00           H  
ATOM   4897  HG3 ARG B 307     -10.823  18.049  14.957  1.00  0.00           H  
ATOM   4898  CD  ARG B 307     -10.861  18.193  12.834  1.00  0.00           C  
ATOM   4899  HD2 ARG B 307     -10.733  17.532  11.976  1.00  0.00           H  
ATOM   4900  HD3 ARG B 307     -11.847  18.657  12.770  1.00  0.00           H  
ATOM   4901  NE  ARG B 307      -9.837  19.258  12.818  1.00  0.00           N  
ATOM   4902  HE  ARG B 307      -9.218  19.331  13.616  1.00  0.00           H  
ATOM   4903  CZ  ARG B 307      -9.721  20.216  11.919  1.00  0.00           C  
ATOM   4904  NH1 ARG B 307     -10.459  20.263  10.846  1.00  0.00           N  
ATOM   4905 HH11 ARG B 307     -11.136  19.536  10.703  1.00  0.00           H  
ATOM   4906 HH12 ARG B 307     -10.372  21.019  10.196  1.00  0.00           H  
ATOM   4907  NH2 ARG B 307      -8.869  21.176  12.111  1.00  0.00           N  
ATOM   4908 HH21 ARG B 307      -8.341  21.165  12.983  1.00  0.00           H  
ATOM   4909 HH22 ARG B 307      -8.802  21.945  11.475  1.00  0.00           H  
ATOM   4910  C   ARG B 307      -8.197  14.879  15.551  1.00  0.00           C  
ATOM   4911  O   ARG B 307      -7.321  15.310  16.299  1.00  0.00           O  
ATOM   4912  N   VAL B 308      -7.974  13.875  14.713  1.00  0.00           N  
ATOM   4913  H   VAL B 308      -8.751  13.540  14.150  1.00  0.00           H  
ATOM   4914  CA  VAL B 308      -6.674  13.193  14.574  1.00  0.00           C  
ATOM   4915  HA  VAL B 308      -5.891  13.856  14.937  1.00  0.00           H  
ATOM   4916  CB  VAL B 308      -6.643  11.933  15.464  1.00  0.00           C  
ATOM   4917  HB  VAL B 308      -6.853  12.240  16.490  1.00  0.00           H  
ATOM   4918  CG1 VAL B 308      -7.701  10.909  15.050  1.00  0.00           C  
ATOM   4919 HG11 VAL B 308      -7.590  10.670  13.997  1.00  0.00           H  
ATOM   4920 HG12 VAL B 308      -7.589  10.003  15.641  1.00  0.00           H  
ATOM   4921 HG13 VAL B 308      -8.698  11.308  15.217  1.00  0.00           H  
ATOM   4922  CG2 VAL B 308      -5.272  11.252  15.460  1.00  0.00           C  
ATOM   4923 HG21 VAL B 308      -4.491  11.982  15.664  1.00  0.00           H  
ATOM   4924 HG22 VAL B 308      -5.247  10.508  16.252  1.00  0.00           H  
ATOM   4925 HG23 VAL B 308      -5.076  10.755  14.510  1.00  0.00           H  
ATOM   4926  C   VAL B 308      -6.349  12.914  13.105  1.00  0.00           C  
ATOM   4927  O   VAL B 308      -7.255  12.824  12.281  1.00  0.00           O  
ATOM   4928  N   ARG B 309      -5.066  12.794  12.753  1.00  0.00           N  
ATOM   4929  H   ARG B 309      -4.365  12.928  13.478  1.00  0.00           H  
ATOM   4930  CA  ARG B 309      -4.573  12.405  11.419  1.00  0.00           C  
ATOM   4931  HA  ARG B 309      -5.314  11.756  10.950  1.00  0.00           H  
ATOM   4932  CB  ARG B 309      -4.433  13.651  10.531  1.00  0.00           C  
ATOM   4933  HB2 ARG B 309      -4.201  13.334   9.515  1.00  0.00           H  
ATOM   4934  HB3 ARG B 309      -5.387  14.177  10.500  1.00  0.00           H  
ATOM   4935  CG  ARG B 309      -3.338  14.619  10.990  1.00  0.00           C  
ATOM   4936  HG2 ARG B 309      -3.563  15.008  11.981  1.00  0.00           H  
ATOM   4937  HG3 ARG B 309      -2.383  14.104  11.026  1.00  0.00           H
[truncated: 28,594 more chars]
