# Supplementary material for: Insights into receptor structure and dynamics at the surface of living cells
Source: Nat Commun. 2023 Mar 22;14:1596. doi: 10.1038/s41467-023-37284-4 (PMC10033668; doi:10.1038/s41467-023-37284-4)
Supplement: Supplementary file 15 — Source Data [file 41467_2023_37284_MOESM15_ESM.zip › Source data/Main/Figure 5/b/Average structures of MD sub-trajectories/IL-4Ra/MD_sub-average_3bpn_7.pdb]

ATOM      1  N   CYS A   1      17.458  -3.444   7.582  1.00  0.00           N  
ATOM      2  H1  CYS A   1      18.076  -4.145   7.998  1.00  0.00           H  
ATOM      3  H2  CYS A   1      16.748  -3.211   8.253  1.00  0.00           H  
ATOM      4  H3  CYS A   1      17.987  -2.614   7.383  1.00  0.00           H  
ATOM      5  CA  CYS A   1      16.850  -3.968   6.343  1.00  0.00           C  
ATOM      6  HA  CYS A   1      17.661  -4.227   5.669  1.00  0.00           H  
ATOM      7  CB  CYS A   1      16.028  -5.241   6.600  1.00  0.00           C  
ATOM      8  HB2 CYS A   1      16.364  -5.744   7.508  1.00  0.00           H  
ATOM      9  HB3 CYS A   1      14.965  -5.003   6.700  1.00  0.00           H  
ATOM     10  SG  CYS A   1      16.293  -6.316   5.161  1.00  0.00           S  
ATOM     11  HG  CYS A   1      16.951  -7.317   5.779  1.00  0.00           H  
ATOM     12  C   CYS A   1      16.049  -2.900   5.605  1.00  0.00           C  
ATOM     13  O   CYS A   1      15.869  -1.806   6.125  1.00  0.00           O  
ATOM     14  N   ASP A   2      15.585  -3.232   4.399  1.00  0.00           N  
ATOM     15  H   ASP A   2      15.742  -4.178   4.076  1.00  0.00           H  
ATOM     16  CA  ASP A   2      14.697  -2.433   3.548  1.00  0.00           C  
ATOM     17  HA  ASP A   2      14.515  -1.456   4.004  1.00  0.00           H  
ATOM     18  CB  ASP A   2      15.399  -2.210   2.194  1.00  0.00           C  
ATOM     19  HB2 ASP A   2      16.273  -1.578   2.362  1.00  0.00           H  
ATOM     20  HB3 ASP A   2      15.753  -3.175   1.830  1.00  0.00           H  
ATOM     21  CG  ASP A   2      14.543  -1.578   1.085  1.00  0.00           C  
ATOM     22  OD1 ASP A   2      15.021  -1.583  -0.067  1.00  0.00           O  
ATOM     23  OD2 ASP A   2      13.390  -1.165   1.345  1.00  0.00           O  
ATOM     24  C   ASP A   2      13.348  -3.167   3.418  1.00  0.00           C  
ATOM     25  O   ASP A   2      13.306  -4.385   3.209  1.00  0.00           O  
ATOM     26  N   ILE A   3      12.244  -2.434   3.552  1.00  0.00           N  
ATOM     27  H   ILE A   3      12.356  -1.429   3.560  1.00  0.00           H  
ATOM     28  CA  ILE A   3      10.880  -2.968   3.493  1.00  0.00           C  
ATOM     29  HA  ILE A   3      10.863  -3.845   4.137  1.00  0.00           H  
ATOM     30  CB  ILE A   3       9.914  -1.914   4.081  1.00  0.00           C  
ATOM     31  HB  ILE A   3      10.345  -1.564   5.021  1.00  0.00           H  
ATOM     32  CG2 ILE A   3       9.758  -0.680   3.173  1.00  0.00           C  
ATOM     33 HG21 ILE A   3      10.730  -0.244   2.937  1.00  0.00           H  
ATOM     34 HG22 ILE A   3       9.251  -0.943   2.243  1.00  0.00           H  
ATOM     35 HG23 ILE A   3       9.162   0.077   3.686  1.00  0.00           H  
ATOM     36  CG1 ILE A   3       8.520  -2.479   4.418  1.00  0.00           C  
ATOM     37 HG12 ILE A   3       7.916  -1.658   4.803  1.00  0.00           H  
ATOM     38 HG13 ILE A   3       8.044  -2.865   3.516  1.00  0.00           H  
ATOM     39  CD1 ILE A   3       8.534  -3.573   5.494  1.00  0.00           C  
ATOM     40 HD11 ILE A   3       7.508  -3.817   5.769  1.00  0.00           H  
ATOM     41 HD12 ILE A   3       9.015  -4.474   5.121  1.00  0.00           H  
ATOM     42 HD13 ILE A   3       9.065  -3.221   6.378  1.00  0.00           H  
ATOM     43  C   ILE A   3      10.487  -3.453   2.083  1.00  0.00           C  
ATOM     44  O   ILE A   3       9.728  -4.416   1.959  1.00  0.00           O  
ATOM     45  N   THR A   4      11.106  -2.896   1.037  1.00  0.00           N  
ATOM     46  H   THR A   4      11.742  -2.121   1.222  1.00  0.00           H  
ATOM     47  CA  THR A   4      10.950  -3.320  -0.366  1.00  0.00           C  
ATOM     48  HA  THR A   4       9.913  -3.167  -0.668  1.00  0.00           H  
ATOM     49  CB  THR A   4      11.858  -2.486  -1.296  1.00  0.00           C  
ATOM     50  HB  THR A   4      12.889  -2.829  -1.196  1.00  0.00           H  
ATOM     51  CG2 THR A   4      11.440  -2.596  -2.762  1.00  0.00           C  
ATOM     52 HG21 THR A   4      10.441  -2.182  -2.888  1.00  0.00           H  
ATOM     53 HG22 THR A   4      12.137  -2.028  -3.379  1.00  0.00           H  
ATOM     54 HG23 THR A   4      11.444  -3.634  -3.088  1.00  0.00           H  
ATOM     55  OG1 THR A   4      11.813  -1.120  -0.967  1.00  0.00           O  
ATOM     56  HG1 THR A   4      12.460  -0.979  -0.249  1.00  0.00           H  
ATOM     57  C   THR A   4      11.300  -4.804  -0.543  1.00  0.00           C  
ATOM     58  O   THR A   4      10.622  -5.535  -1.266  1.00  0.00           O  
ATOM     59  N   LEU A   5      12.318  -5.298   0.174  1.00  0.00           N  
ATOM     60  H   LEU A   5      12.808  -4.679   0.807  1.00  0.00           H  
ATOM     61  CA  LEU A   5      12.693  -6.712   0.136  1.00  0.00           C  
ATOM     62  HA  LEU A   5      12.812  -7.015  -0.906  1.00  0.00           H  
ATOM     63  CB  LEU A   5      14.029  -6.918   0.874  1.00  0.00           C  
ATOM     64  HB2 LEU A   5      13.898  -6.599   1.908  1.00  0.00           H  
ATOM     65  HB3 LEU A   5      14.261  -7.984   0.883  1.00  0.00           H  
ATOM     66  CG  LEU A   5      15.228  -6.158   0.270  1.00  0.00           C  
ATOM     67  HG  LEU A   5      14.992  -5.098   0.186  1.00  0.00           H  
ATOM     68  CD1 LEU A   5      16.437  -6.306   1.195  1.00  0.00           C  
ATOM     69 HD11 LEU A   5      16.721  -7.354   1.280  1.00  0.00           H  
ATOM     70 HD12 LEU A   5      16.185  -5.916   2.180  1.00  0.00           H  
ATOM     71 HD13 LEU A   5      17.276  -5.732   0.802  1.00  0.00           H  
ATOM     72  CD2 LEU A   5      15.615  -6.695  -1.112  1.00  0.00           C  
ATOM     73 HD21 LEU A   5      14.804  -6.519  -1.819  1.00  0.00           H  
ATOM     74 HD22 LEU A   5      16.501  -6.172  -1.471  1.00  0.00           H  
ATOM     75 HD23 LEU A   5      15.819  -7.764  -1.055  1.00  0.00           H  
ATOM     76  C   LEU A   5      11.584  -7.601   0.724  1.00  0.00           C  
ATOM     77  O   LEU A   5      11.276  -8.647   0.151  1.00  0.00           O  
ATOM     78  N   GLN A   6      10.955  -7.181   1.829  1.00  0.00           N  
ATOM     79  H   GLN A   6      11.182  -6.261   2.183  1.00  0.00           H  
ATOM     80  CA  GLN A   6       9.807  -7.891   2.400  1.00  0.00           C  
ATOM     81  HA  GLN A   6      10.057  -8.951   2.462  1.00  0.00           H  
ATOM     82  CB  GLN A   6       9.491  -7.403   3.822  1.00  0.00           C  
ATOM     83  HB2 GLN A   6       9.311  -6.330   3.819  1.00  0.00           H  
ATOM     84  HB3 GLN A   6       8.566  -7.897   4.123  1.00  0.00           H  
ATOM     85  CG  GLN A   6      10.598  -7.745   4.838  1.00  0.00           C  
ATOM     86  HG2 GLN A   6      11.207  -8.561   4.449  1.00  0.00           H  
ATOM     87  HG3 GLN A   6      11.248  -6.880   4.967  1.00  0.00           H  
ATOM     88  CD  GLN A   6      10.062  -8.180   6.206  1.00  0.00           C  
ATOM     89  OE1 GLN A   6       8.934  -7.921   6.596  1.00  0.00           O  
ATOM     90  NE2 GLN A   6      10.845  -8.873   7.004  1.00  0.00           N  
ATOM     91 HE21 GLN A   6      10.465  -9.138   7.893  1.00  0.00           H  
ATOM     92 HE22 GLN A   6      11.821  -9.002   6.791  1.00  0.00           H  
ATOM     93  C   GLN A   6       8.557  -7.795   1.513  1.00  0.00           C  
ATOM     94  O   GLN A   6       7.860  -8.800   1.370  1.00  0.00           O  
ATOM     95  N   GLU A   7       8.283  -6.648   0.881  1.00  0.00           N  
ATOM     96  H   GLU A   7       8.855  -5.829   1.081  1.00  0.00           H  
ATOM     97  CA  GLU A   7       7.190  -6.513  -0.096  1.00  0.00           C  
ATOM     98  HA  GLU A   7       6.237  -6.727   0.386  1.00  0.00           H  
ATOM     99  CB  GLU A   7       7.134  -5.106  -0.696  1.00  0.00           C  
ATOM    100  HB2 GLU A   7       8.109  -4.836  -1.098  1.00  0.00           H  
ATOM    101  HB3 GLU A   7       6.416  -5.126  -1.515  1.00  0.00           H  
ATOM    102  CG  GLU A   7       6.677  -4.026   0.279  1.00  0.00           C  
ATOM    103  HG2 GLU A   7       5.739  -4.344   0.735  1.00  0.00           H  
ATOM    104  HG3 GLU A   7       7.411  -3.902   1.076  1.00  0.00           H  
ATOM    105  CD  GLU A   7       6.466  -2.685  -0.428  1.00  0.00           C  
ATOM    106  OE1 GLU A   7       5.867  -1.784   0.203  1.00  0.00           O  
ATOM    107  OE2 GLU A   7       6.899  -2.501  -1.586  1.00  0.00           O  
ATOM    108  C   GLU A   7       7.360  -7.485  -1.259  1.00  0.00           C  
ATOM    109  O   GLU A   7       6.407  -8.158  -1.652  1.00  0.00           O  
ATOM    110  N   ILE A   8       8.582  -7.619  -1.780  1.00  0.00           N  
ATOM    111  H   ILE A   8       9.326  -7.006  -1.442  1.00  0.00           H  
ATOM    112  CA  ILE A   8       8.890  -8.582  -2.840  1.00  0.00           C  
ATOM    113  HA  ILE A   8       8.157  -8.447  -3.637  1.00  0.00           H  
ATOM    114  CB  ILE A   8      10.284  -8.285  -3.437  1.00  0.00           C  
ATOM    115  HB  ILE A   8      10.999  -8.166  -2.619  1.00  0.00           H  
ATOM    116  CG2 ILE A   8      10.751  -9.451  -4.322  1.00  0.00           C  
ATOM    117 HG21 ILE A   8       9.981  -9.710  -5.045  1.00  0.00           H  
ATOM    118 HG22 ILE A   8      11.660  -9.182  -4.853  1.00  0.00           H  
ATOM    119 HG23 ILE A   8      10.974 -10.315  -3.698  1.00  0.00           H  
ATOM    120  CG1 ILE A   8      10.233  -6.973  -4.257  1.00  0.00           C  
ATOM    121 HG12 ILE A   8       9.712  -7.151  -5.199  1.00  0.00           H  
ATOM    122 HG13 ILE A   8       9.669  -6.220  -3.708  1.00  0.00           H  
ATOM    123  CD1 ILE A   8      11.611  -6.368  -4.552  1.00  0.00           C  
ATOM    124 HD11 ILE A   8      12.147  -6.191  -3.619  1.00  0.00           H  
ATOM    125 HD12 ILE A   8      12.193  -7.036  -5.181  1.00  0.00           H  
ATOM    126 HD13 ILE A   8      11.483  -5.418  -5.073  1.00  0.00           H  
ATOM    127  C   ILE A   8       8.716 -10.026  -2.337  1.00  0.00           C  
ATOM    128  O   ILE A   8       8.004 -10.797  -2.982  1.00  0.00           O  
ATOM    129  N   ILE A   9       9.264 -10.398  -1.169  1.00  0.00           N  
ATOM    130  H   ILE A   9       9.850  -9.727  -0.675  1.00  0.00           H  
ATOM    131  CA  ILE A   9       9.082 -11.747  -0.590  1.00  0.00           C  
ATOM    132  HA  ILE A   9       9.459 -12.479  -1.301  1.00  0.00           H  
ATOM    133  CB  ILE A   9       9.882 -11.910   0.727  1.00  0.00           C  
ATOM    134  HB  ILE A   9       9.632 -11.074   1.383  1.00  0.00           H  
ATOM    135  CG2 ILE A   9       9.518 -13.223   1.454  1.00  0.00           C  
ATOM    136 HG21 ILE A   9      10.148 -13.368   2.330  1.00  0.00           H  
ATOM    137 HG22 ILE A   9       8.486 -13.190   1.803  1.00  0.00           H  
ATOM    138 HG23 ILE A   9       9.638 -14.073   0.779  1.00  0.00           H  
ATOM    139  CG1 ILE A   9      11.402 -11.894   0.450  1.00  0.00           C  
ATOM    140 HG12 ILE A   9      11.717 -12.859   0.050  1.00  0.00           H  
ATOM    141 HG13 ILE A   9      11.621 -11.140  -0.301  1.00  0.00           H  
ATOM    142  CD1 ILE A   9      12.241 -11.555   1.690  1.00  0.00           C  
ATOM    143 HD11 ILE A   9      13.291 -11.506   1.408  1.00  0.00           H  
ATOM    144 HD12 ILE A   9      11.941 -10.586   2.090  1.00  0.00           H  
ATOM    145 HD13 ILE A   9      12.122 -12.315   2.460  1.00  0.00           H  
ATOM    146  C   ILE A   9       7.594 -12.062  -0.381  1.00  0.00           C  
ATOM    147  O   ILE A   9       7.139 -13.157  -0.716  1.00  0.00           O  
ATOM    148  N   LYS A  10       6.808 -11.098   0.118  1.00  0.00           N  
ATOM    149  H   LYS A  10       7.245 -10.223   0.403  1.00  0.00           H  
ATOM    150  CA  LYS A  10       5.359 -11.252   0.277  1.00  0.00           C  
ATOM    151  HA  LYS A  10       5.195 -12.214   0.761  1.00  0.00           H  
ATOM    152  CB  LYS A  10       4.792 -10.161   1.203  1.00  0.00           C  
ATOM    153  HB2 LYS A  10       5.380 -10.147   2.122  1.00  0.00           H  
ATOM    154  HB3 LYS A  10       4.862  -9.181   0.728  1.00  0.00           H  
ATOM    155  CG  LYS A  10       3.326 -10.474   1.556  1.00  0.00           C  
ATOM    156  HG2 LYS A  10       2.694 -10.251   0.696  1.00  0.00           H  
ATOM    157  HG3 LYS A  10       3.233 -11.538   1.783  1.00  0.00           H  
ATOM    158  CD  LYS A  10       2.821  -9.682   2.767  1.00  0.00           C  
ATOM    159  HD2 LYS A  10       3.459  -9.887   3.629  1.00  0.00           H  
ATOM    160  HD3 LYS A  10       2.843  -8.616   2.546  1.00  0.00           H  
ATOM    161  CE  LYS A  10       1.386 -10.117   3.073  1.00  0.00           C  
ATOM    162  HE2 LYS A  10       0.764  -9.921   2.194  1.00  0.00           H  
ATOM    163  HE3 LYS A  10       1.370 -11.193   3.267  1.00  0.00           H  
ATOM    164  NZ  LYS A  10       0.832  -9.402   4.238  1.00  0.00           N  
ATOM    165  HZ1 LYS A  10       1.374  -9.543   5.086  1.00  0.00           H  
ATOM    166  HZ2 LYS A  10       0.756  -8.406   4.065  1.00  0.00           H  
ATOM    167  HZ3 LYS A  10      -0.121  -9.714   4.416  1.00  0.00           H  
ATOM    168  C   LYS A  10       4.633 -11.327  -1.066  1.00  0.00           C  
ATOM    169  O   LYS A  10       3.777 -12.188  -1.203  1.00  0.00           O  
ATOM    170  N   THR A  11       5.006 -10.541  -2.075  1.00  0.00           N  
ATOM    171  H   THR A  11       5.732  -9.856  -1.899  1.00  0.00           H  
ATOM    172  CA  THR A  11       4.474 -10.670  -3.446  1.00  0.00           C  
ATOM    173  HA  THR A  11       3.392 -10.534  -3.427  1.00  0.00           H  
ATOM    174  CB  THR A  11       5.076  -9.612  -4.385  1.00  0.00           C  
ATOM    175  HB  THR A  11       6.143  -9.790  -4.510  1.00  0.00           H  
ATOM    176  CG2 THR A  11       4.405  -9.618  -5.759  1.00  0.00           C  
ATOM    177 HG21 THR A  11       4.625 -10.544  -6.289  1.00  0.00           H  
ATOM    178 HG22 THR A  11       3.326  -9.516  -5.648  1.00  0.00           H  
ATOM    179 HG23 THR A  11       4.778  -8.782  -6.351  1.00  0.00           H  
ATOM    180  OG1 THR A  11       4.886  -8.321  -3.856  1.00  0.00           O  
ATOM    181  HG1 THR A  11       5.473  -8.219  -3.080  1.00  0.00           H  
ATOM    182  C   THR A  11       4.753 -12.059  -4.019  1.00  0.00           C  
ATOM    183  O   THR A  11       3.887 -12.638  -4.666  1.00  0.00           O  
ATOM    184  N   LEU A  12       5.928 -12.630  -3.741  1.00  0.00           N  
ATOM    185  H   LEU A  12       6.606 -12.082  -3.220  1.00  0.00           H  
ATOM    186  CA  LEU A  12       6.296 -13.990  -4.138  1.00  0.00           C  
ATOM    187  HA  LEU A  12       6.013 -14.138  -5.178  1.00  0.00           H  
ATOM    188  CB  LEU A  12       7.827 -14.147  -4.038  1.00  0.00           C  
ATOM    189  HB2 LEU A  12       8.131 -13.934  -3.013  1.00  0.00           H  
ATOM    190  HB3 LEU A  12       8.088 -15.181  -4.260  1.00  0.00           H  
ATOM    191  CG  LEU A  12       8.609 -13.228  -5.001  1.00  0.00           C  
ATOM    192  HG  LEU A  12       8.162 -12.238  -5.029  1.00  0.00           H  
ATOM    193  CD1 LEU A  12      10.068 -13.079  -4.576  1.00  0.00           C  
ATOM    194 HD11 LEU A  12      10.127 -12.747  -3.541  1.00  0.00           H  
ATOM    195 HD12 LEU A  12      10.577 -14.029  -4.699  1.00  0.00           H  
ATOM    196 HD13 LEU A  12      10.550 -12.337  -5.210  1.00  0.00           H  
ATOM    197  CD2 LEU A  12       8.599 -13.788  -6.421  1.00  0.00           C  
ATOM    198 HD21 LEU A  12       9.105 -14.755  -6.455  1.00  0.00           H  
ATOM    199 HD22 LEU A  12       7.575 -13.910  -6.766  1.00  0.00           H  
ATOM    200 HD23 LEU A  12       9.107 -13.088  -7.081  1.00  0.00           H  
ATOM    201  C   LEU A  12       5.527 -15.056  -3.336  1.00  0.00           C  
ATOM    202  O   LEU A  12       5.225 -16.114  -3.884  1.00  0.00           O  
ATOM    203  N   ASN A  13       5.139 -14.794  -2.083  1.00  0.00           N  
ATOM    204  H   ASN A  13       5.488 -13.952  -1.640  1.00  0.00           H  
ATOM    205  CA  ASN A  13       4.184 -15.636  -1.347  1.00  0.00           C  
ATOM    206  HA  ASN A  13       4.492 -16.679  -1.443  1.00  0.00           H  
ATOM    207  CB  ASN A  13       4.189 -15.286   0.154  1.00  0.00           C  
ATOM    208  HB2 ASN A  13       3.940 -14.234   0.280  1.00  0.00           H  
ATOM    209  HB3 ASN A  13       3.407 -15.862   0.647  1.00  0.00           H  
ATOM    210  CG  ASN A  13       5.493 -15.578   0.880  1.00  0.00           C  
ATOM    211  OD1 ASN A  13       6.354 -16.321   0.438  1.00  0.00           O  
ATOM    212  ND2 ASN A  13       5.662 -15.026   2.063  1.00  0.00           N  
ATOM    213 HD21 ASN A  13       6.523 -15.229   2.539  1.00  0.00           H  
ATOM    214 HD22 ASN A  13       4.924 -14.484   2.471  1.00  0.00           H  
ATOM    215  C   ASN A  13       2.763 -15.547  -1.942  1.00  0.00           C  
ATOM    216  O   ASN A  13       2.129 -16.575  -2.154  1.00  0.00           O  
ATOM    217  N   SER A  14       2.274 -14.352  -2.288  1.00  0.00           N  
ATOM    218  H   SER A  14       2.808 -13.520  -2.062  1.00  0.00           H  
ATOM    219  CA  SER A  14       0.952 -14.182  -2.917  1.00  0.00           C  
ATOM    220  HA  SER A  14       0.208 -14.696  -2.305  1.00  0.00           H  
ATOM    221  CB  SER A  14       0.558 -12.705  -2.982  1.00  0.00           C  
ATOM    222  HB2 SER A  14       1.338 -12.134  -3.491  1.00  0.00           H  
ATOM    223  HB3 SER A  14      -0.376 -12.602  -3.539  1.00  0.00           H  
ATOM    224  OG  SER A  14       0.367 -12.199  -1.673  1.00  0.00           O  
ATOM    225  HG  SER A  14      -0.524 -12.440  -1.392  1.00  0.00           H  
ATOM    226  C   SER A  14       0.886 -14.809  -4.311  1.00  0.00           C  
ATOM    227  O   SER A  14      -0.135 -15.398  -4.652  1.00  0.00           O  
ATOM    228  N   LEU A  15       1.989 -14.771  -5.073  1.00  0.00           N  
ATOM    229  H   LEU A  15       2.756 -14.182  -4.767  1.00  0.00           H  
ATOM    230  CA  LEU A  15       2.168 -15.554  -6.303  1.00  0.00           C  
ATOM    231  HA  LEU A  15       1.338 -15.350  -6.981  1.00  0.00           H  
ATOM    232  CB  LEU A  15       3.499 -15.167  -6.981  1.00  0.00           C  
ATOM    233  HB2 LEU A  15       4.273 -15.111  -6.217  1.00  0.00           H  
ATOM    234  HB3 LEU A  15       3.792 -15.952  -7.681  1.00  0.00           H  
ATOM    235  CG  LEU A  15       3.423 -13.836  -7.740  1.00  0.00           C  
ATOM    236  HG  LEU A  15       2.853 -13.126  -7.148  1.00  0.00           H  
ATOM    237  CD1 LEU A  15       4.804 -13.237  -7.997  1.00  0.00           C  
ATOM    238 HD11 LEU A  15       5.403 -13.916  -8.605  1.00  0.00           H  
ATOM    239 HD12 LEU A  15       4.696 -12.282  -8.510  1.00  0.00           H  
ATOM    240 HD13 LEU A  15       5.303 -13.056  -7.048  1.00  0.00           H  
ATOM    241  CD2 LEU A  15       2.744 -14.031  -9.094  1.00  0.00           C  
ATOM    242 HD21 LEU A  15       1.721 -14.369  -8.950  1.00  0.00           H  
ATOM    243 HD22 LEU A  15       2.719 -13.084  -9.624  1.00  0.00           H  
ATOM    244 HD23 LEU A  15       3.285 -14.766  -9.692  1.00  0.00           H  
ATOM    245  C   LEU A  15       2.158 -17.064  -6.044  1.00  0.00           C  
ATOM    246  O   LEU A  15       1.603 -17.799  -6.854  1.00  0.00           O  
ATOM    247  N   THR A  16       2.745 -17.520  -4.928  1.00  0.00           N  
ATOM    248  H   THR A  16       3.122 -16.847  -4.276  1.00  0.00           H  
ATOM    249  CA  THR A  16       2.780 -18.951  -4.574  1.00  0.00           C  
ATOM    250  HA  THR A  16       3.223 -19.503  -5.402  1.00  0.00           H  
ATOM    251  CB  THR A  16       3.636 -19.218  -3.314  1.00  0.00           C  
ATOM    252  HB  THR A  16       3.181 -18.728  -2.457  1.00  0.00           H  
ATOM    253  CG2 THR A  16       3.769 -20.704  -2.988  1.00  0.00           C  
ATOM    254 HG21 THR A  16       4.187 -21.234  -3.845  1.00  0.00           H  
ATOM    255 HG22 THR A  16       4.419 -20.837  -2.124  1.00  0.00           H  
ATOM    256 HG23 THR A  16       2.793 -21.130  -2.751  1.00  0.00           H  
ATOM    257  OG1 THR A  16       4.964 -18.729  -3.455  1.00  0.00           O  
ATOM    258  HG1 THR A  16       4.896 -17.796  -3.738  1.00  0.00           H  
ATOM    259  C   THR A  16       1.355 -19.489  -4.398  1.00  0.00           C  
ATOM    260  O   THR A  16       1.061 -20.597  -4.840  1.00  0.00           O  
ATOM    261  N   GLU A  17       0.448 -18.687  -3.828  1.00  0.00           N  
ATOM    262  H   GLU A  17       0.754 -17.802  -3.441  1.00  0.00           H  
ATOM    263  CA  GLU A  17      -0.964 -19.060  -3.691  1.00  0.00           C  
ATOM    264  HA  GLU A  17      -1.002 -20.058  -3.247  1.00  0.00           H  
ATOM    265  CB  GLU A  17      -1.687 -18.073  -2.752  1.00  0.00           C  
ATOM    266  HB2 GLU A  17      -0.975 -17.367  -2.320  1.00  0.00           H  
ATOM    267  HB3 GLU A  17      -2.422 -17.494  -3.314  1.00  0.00           H  
ATOM    268  CG  GLU A  17      -2.400 -18.817  -1.613  1.00  0.00           C  
ATOM    269  HG2 GLU A  17      -1.657 -19.376  -1.038  1.00  0.00           H  
ATOM    270  HG3 GLU A  17      -2.847 -18.081  -0.940  1.00  0.00           H  
ATOM    271  CD  GLU A  17      -3.489 -19.757  -2.160  1.00  0.00           C  
ATOM    272  OE1 GLU A  17      -4.481 -19.246  -2.737  1.00  0.00           O  
ATOM    273  OE2 GLU A  17      -3.311 -20.998  -2.105  1.00  0.00           O  
ATOM    274  C   GLU A  17      -1.692 -19.158  -5.043  1.00  0.00           C  
ATOM    275  O   GLU A  17      -2.483 -20.072  -5.242  1.00  0.00           O  
ATOM    276  N   GLN A  18      -1.409 -18.291  -6.023  1.00  0.00           N  
ATOM    277  H   GLN A  18      -0.669 -17.620  -5.867  1.00  0.00           H  
ATOM    278  CA  GLN A  18      -2.100 -18.298  -7.325  1.00  0.00           C  
ATOM    279  HA  GLN A  18      -3.154 -18.480  -7.114  1.00  0.00           H  
ATOM    280  CB  GLN A  18      -2.029 -16.921  -8.014  1.00  0.00           C  
ATOM    281  HB2 GLN A  18      -1.002 -16.739  -8.334  1.00  0.00           H  
ATOM    282  HB3 GLN A  18      -2.651 -16.966  -8.905  1.00  0.00           H  
ATOM    283  CG  GLN A  18      -2.499 -15.707  -7.190  1.00  0.00           C  
ATOM    284  HG2 GLN A  18      -1.730 -15.464  -6.467  1.00  0.00           H  
ATOM    285  HG3 GLN A  18      -2.583 -14.851  -7.857  1.00  0.00           H  
ATOM    286  CD  GLN A  18      -3.833 -15.877  -6.461  1.00  0.00           C  
ATOM    287  OE1 GLN A  18      -4.896 -15.976  -7.051  1.00  0.00           O  
ATOM    288  NE2 GLN A  18      -3.839 -15.877  -5.145  1.00  0.00           N  
ATOM    289 HE21 GLN A  18      -4.715 -16.059  -4.688  1.00  0.00           H  
ATOM    290 HE22 GLN A  18      -2.982 -15.805  -4.623  1.00  0.00           H  
ATOM    291  C   GLN A  18      -1.672 -19.450  -8.271  1.00  0.00           C  
ATOM    292  O   GLN A  18      -1.909 -19.381  -9.482  1.00  0.00           O  
ATOM    293  N   LYS A  19      -1.074 -20.530  -7.739  1.00  0.00           N  
ATOM    294  H   LYS A  19      -0.903 -20.512  -6.740  1.00  0.00           H  
ATOM    295  CA  LYS A  19      -0.686 -21.741  -8.480  1.00  0.00           C  
ATOM    296  HA  LYS A  19       0.115 -21.459  -9.166  1.00  0.00           H  
ATOM    297  CB  LYS A  19      -0.112 -22.815  -7.530  1.00  0.00           C  
ATOM    298  HB2 LYS A  19       0.744 -22.394  -7.000  1.00  0.00           H  
ATOM    299  HB3 LYS A  19      -0.868 -23.098  -6.796  1.00  0.00           H  
ATOM    300  CG  LYS A  19       0.349 -24.069  -8.302  1.00  0.00           C  
ATOM    301  HG2 LYS A  19      -0.514 -24.538  -8.776  1.00  0.00           H  
ATOM    302  HG3 LYS A  19       1.041 -23.761  -9.080  1.00  0.00           H  
ATOM    303  CD  LYS A  19       1.039 -25.124  -7.426  1.00  0.00           C  
ATOM    304  HD2 LYS A  19       1.930 -24.697  -6.960  1.00  0.00           H  
ATOM    305  HD3 LYS A  19       0.349 -25.435  -6.642  1.00  0.00           H  
ATOM    306  CE  LYS A  19       1.429 -26.358  -8.261  1.00  0.00           C  
ATOM    307  HE2 LYS A  19       1.638 -27.194  -7.589  1.00  0.00           H  
ATOM    308  HE3 LYS A  19       0.592 -26.640  -8.905  1.00  0.00           H  
ATOM    309  NZ  LYS A  19       2.623 -26.112  -9.097  1.00  0.00           N  
ATOM    310  HZ1 LYS A  19       2.606 -25.194  -9.532  1.00  0.00           H  
ATOM    311  HZ2 LYS A  19       3.478 -26.034  -8.542  1.00  0.00           H  
ATOM    312  HZ3 LYS A  19       2.743 -26.777  -9.865  1.00  0.00           H  
ATOM    313  C   LYS A  19      -1.850 -22.287  -9.314  1.00  0.00           C  
ATOM    314  O   LYS A  19      -2.973 -22.460  -8.826  1.00  0.00           O  
ATOM    315  N   THR A  20      -1.543 -22.561 -10.578  1.00  0.00           N  
ATOM    316  H   THR A  20      -0.566 -22.453 -10.837  1.00  0.00           H  
ATOM    317  CA  THR A  20      -2.398 -23.117 -11.640  1.00  0.00           C  
ATOM    318  HA  THR A  20      -3.076 -23.863 -11.228  1.00  0.00           H  
ATOM    319  CB  THR A  20      -3.209 -22.027 -12.372  1.00  0.00           C  
ATOM    320  HB  THR A  20      -3.735 -22.493 -13.205  1.00  0.00           H  
ATOM    321  CG2 THR A  20      -4.262 -21.313 -11.531  1.00  0.00           C  
ATOM    322 HG21 THR A  20      -3.784 -20.735 -10.744  1.00  0.00           H  
ATOM    323 HG22 THR A  20      -4.836 -20.641 -12.171  1.00  0.00           H  
ATOM    324 HG23 THR A  20      -4.936 -22.044 -11.087  1.00  0.00           H  
ATOM    325  OG1 THR A  20      -2.337 -21.055 -12.893  1.00  0.00           O  
ATOM    326  HG1 THR A  20      -2.070 -20.501 -12.147  1.00  0.00           H  
ATOM    327  C   THR A  20      -1.483 -23.785 -12.670  1.00  0.00           C  
ATOM    328  O   THR A  20      -0.264 -23.670 -12.587  1.00  0.00           O  
ATOM    329  N   LEU A  21      -2.046 -24.402 -13.711  1.00  0.00           N  
ATOM    330  H   LEU A  21      -3.052 -24.457 -13.780  1.00  0.00           H  
ATOM    331  CA  LEU A  21      -1.248 -24.920 -14.830  1.00  0.00           C  
ATOM    332  HA  LEU A  21      -0.506 -25.613 -14.431  1.00  0.00           H  
ATOM    333  CB  LEU A  21      -2.176 -25.694 -15.783  1.00  0.00           C  
ATOM    334  HB2 LEU A  21      -2.978 -25.022 -16.090  1.00  0.00           H  
ATOM    335  HB3 LEU A  21      -1.613 -25.980 -16.674  1.00  0.00           H  
ATOM    336  CG  LEU A  21      -2.804 -26.966 -15.178  1.00  0.00           C  
ATOM    337  HG  LEU A  21      -3.369 -26.703 -14.284  1.00  0.00           H  
ATOM    338  CD1 LEU A  21      -3.770 -27.600 -16.175  1.00  0.00           C  
ATOM    339 HD11 LEU A  21      -4.223 -28.491 -15.741  1.00  0.00           H  
ATOM    340 HD12 LEU A  21      -4.554 -26.886 -16.428  1.00  0.00           H  
ATOM    341 HD13 LEU A  21      -3.235 -27.868 -17.087  1.00  0.00           H  
ATOM    342  CD2 LEU A  21      -1.759 -28.021 -14.805  1.00  0.00           C  
ATOM    343 HD21 LEU A  21      -1.136 -27.665 -13.985  1.00  0.00           H  
ATOM    344 HD22 LEU A  21      -2.251 -28.939 -14.484  1.00  0.00           H  
ATOM    345 HD23 LEU A  21      -1.124 -28.236 -15.666  1.00  0.00           H  
ATOM    346  C   LEU A  21      -0.430 -23.839 -15.575  1.00  0.00           C  
ATOM    347  O   LEU A  21       0.448 -24.189 -16.356  1.00  0.00           O  
ATOM    348  N   CYS A  22      -0.657 -22.544 -15.309  1.00  0.00           N  
ATOM    349  H   CYS A  22      -1.359 -22.316 -14.621  1.00  0.00           H  
ATOM    350  CA  CYS A  22       0.177 -21.455 -15.827  1.00  0.00           C  
ATOM    351  HA  CYS A  22       0.355 -21.641 -16.886  1.00  0.00           H  
ATOM    352  CB  CYS A  22      -0.623 -20.147 -15.711  1.00  0.00           C  
ATOM    353  HB2 CYS A  22      -1.588 -20.268 -16.206  1.00  0.00           H  
ATOM    354  HB3 CYS A  22      -0.790 -19.923 -14.658  1.00  0.00           H  
ATOM    355  SG  CYS A  22       0.253 -18.743 -16.471  1.00  0.00           S  
ATOM    356  HG  CYS A  22       0.245 -19.181 -17.739  1.00  0.00           H  
ATOM    357  C   CYS A  22       1.561 -21.361 -15.139  1.00  0.00           C  
ATOM    358  O   CYS A  22       2.517 -20.916 -15.770  1.00  0.00           O  
ATOM    359  N   THR A  23       1.713 -21.778 -13.873  1.00  0.00           N  
ATOM    360  H   THR A  23       0.936 -22.217 -13.390  1.00  0.00           H  
ATOM    361  CA  THR A  23       3.006 -21.699 -13.151  1.00  0.00           C  
ATOM    362  HA  THR A  23       3.508 -20.789 -13.467  1.00  0.00           H  
ATOM    363  CB  THR A  23       2.807 -21.600 -11.630  1.00  0.00           C  
ATOM    364  HB  THR A  23       3.782 -21.520 -11.153  1.00  0.00           H  
ATOM    365  CG2 THR A  23       1.988 -20.371 -11.244  1.00  0.00           C  
ATOM    366 HG21 THR A  23       0.967 -20.465 -11.613  1.00  0.00           H  
ATOM    367 HG22 THR A  23       1.968 -20.280 -10.158  1.00  0.00           H  
ATOM    368 HG23 THR A  23       2.446 -19.480 -11.667  1.00  0.00           H  
ATOM    369  OG1 THR A  23       2.127 -22.705 -11.105  1.00  0.00           O  
ATOM    370  HG1 THR A  23       2.755 -23.127 -10.469  1.00  0.00           H  
ATOM    371  C   THR A  23       3.976 -22.831 -13.505  1.00  0.00           C  
ATOM    372  O   THR A  23       5.190 -22.685 -13.349  1.00  0.00           O  
ATOM    373  N   GLU A  24       3.467 -23.918 -14.081  1.00  0.00           N  
ATOM    374  H   GLU A  24       2.463 -24.004 -14.112  1.00  0.00           H  
ATOM    375  CA  GLU A  24       4.274 -24.986 -14.691  1.00  0.00           C  
ATOM    376  HA  GLU A  24       5.080 -25.259 -14.010  1.00  0.00           H  
ATOM    377  CB  GLU A  24       3.401 -26.231 -14.945  1.00  0.00           C  
ATOM    378  HB2 GLU A  24       2.770 -26.037 -15.815  1.00  0.00           H  
ATOM    379  HB3 GLU A  24       4.056 -27.066 -15.198  1.00  0.00           H  
ATOM    380  CG  GLU A  24       2.475 -26.670 -13.798  1.00  0.00           C  
ATOM    381  HG2 GLU A  24       1.702 -25.909 -13.671  1.00  0.00           H  
ATOM    382  HG3 GLU A  24       1.967 -27.585 -14.111  1.00  0.00           H  
ATOM    383  CD  GLU A  24       3.152 -26.919 -12.439  1.00  0.00           C  
ATOM    384  OE1 GLU A  24       2.390 -27.244 -11.498  1.00  0.00           O  
ATOM    385  OE2 GLU A  24       4.387 -26.773 -12.295  1.00  0.00           O  
ATOM    386  C   GLU A  24       4.924 -24.560 -16.020  1.00  0.00           C  
ATOM    387  O   GLU A  24       5.852 -25.214 -16.493  1.00  0.00           O  
ATOM    388  N   LEU A  25       4.445 -23.483 -16.656  1.00  0.00           N  
ATOM    389  H   LEU A  25       3.714 -22.949 -16.209  1.00  0.00           H  
ATOM    390  CA  LEU A  25       4.908 -23.064 -17.980  1.00  0.00           C  
ATOM    391  HA  LEU A  25       4.930 -23.955 -18.607  1.00  0.00           H  
ATOM    392  CB  LEU A  25       3.929 -22.063 -18.618  1.00  0.00           C  
ATOM    393  HB2 LEU A  25       3.929 -21.156 -18.013  1.00  0.00           H  
ATOM    394  HB3 LEU A  25       4.291 -21.799 -19.611  1.00  0.00           H  
ATOM    395  CG  LEU A  25       2.482 -22.577 -18.737  1.00  0.00           C  
ATOM    396  HG  LEU A  25       2.095 -22.789 -17.747  1.00  0.00           H  
ATOM    397  CD1 LEU A  25       1.614 -21.495 -19.374  1.00  0.00           C  
ATOM    398 HD11 LEU A  25       1.911 -21.334 -20.407  1.00  0.00           H  
ATOM    399 HD12 LEU A  25       0.575 -21.801 -19.348  1.00  0.00           H  
ATOM    400 HD13 LEU A  25       1.712 -20.561 -18.819  1.00  0.00           H  
ATOM    401  CD2 LEU A  25       2.352 -23.837 -19.598  1.00  0.00           C  
ATOM    402 HD21 LEU A  25       1.300 -24.106 -19.689  1.00  0.00           H  
ATOM    403 HD22 LEU A  25       2.772 -23.665 -20.588  1.00  0.00           H  
ATOM    404 HD23 LEU A  25       2.864 -24.670 -19.118  1.00  0.00           H  
ATOM    405  C   LEU A  25       6.345 -22.525 -17.959  1.00  0.00           C  
ATOM    406  O   LEU A  25       6.850 -22.019 -16.956  1.00  0.00           O  
ATOM    407  N   THR A  26       7.009 -22.644 -19.107  1.00  0.00           N  
ATOM    408  H   THR A  26       6.504 -22.959 -19.920  1.00  0.00           H  
ATOM    409  CA  THR A  26       8.435 -22.335 -19.244  1.00  0.00           C  
ATOM    410  HA  THR A  26       8.958 -22.775 -18.397  1.00  0.00           H  
ATOM    411  CB  THR A  26       9.001 -22.991 -20.510  1.00  0.00           C  
ATOM    412  HB  THR A  26       8.443 -22.647 -21.381  1.00  0.00           H  
ATOM    413  CG2 THR A  26      10.491 -22.736 -20.734  1.00  0.00           C  
ATOM    414 HG21 THR A  26      11.053 -23.005 -19.839  1.00  0.00           H  
ATOM    415 HG22 THR A  26      10.840 -23.346 -21.568  1.00  0.00           H  
ATOM    416 HG23 THR A  26      10.663 -21.689 -20.976  1.00  0.00           H  
ATOM    417  OG1 THR A  26       8.846 -24.386 -20.383  1.00  0.00           O  
ATOM    418  HG1 THR A  26       8.033 -24.566 -19.904  1.00  0.00           H  
ATOM    419  C   THR A  26       8.709 -20.830 -19.223  1.00  0.00           C  
ATOM    420  O   THR A  26       8.019 -20.044 -19.874  1.00  0.00           O  
ATOM    421  N   VAL A  27       9.775 -20.446 -18.522  1.00  0.00           N  
ATOM    422  H   VAL A  27      10.269 -21.169 -18.005  1.00  0.00           H  
ATOM    423  CA  VAL A  27      10.420 -19.130 -18.573  1.00  0.00           C  
ATOM    424  HA  VAL A  27      10.015 -18.596 -19.433  1.00  0.00           H  
ATOM    425  CB  VAL A  27      10.061 -18.305 -17.316  1.00  0.00           C  
ATOM    426  HB  VAL A  27       8.982 -18.360 -17.176  1.00  0.00           H  
ATOM    427  CG1 VAL A  27      10.730 -18.818 -16.035  1.00  0.00           C  
ATOM    428 HG11 VAL A  27      10.463 -19.863 -15.871  1.00  0.00           H  
ATOM    429 HG12 VAL A  27      11.815 -18.733 -16.110  1.00  0.00           H  
ATOM    430 HG13 VAL A  27      10.391 -18.229 -15.183  1.00  0.00           H  
ATOM    431  CG2 VAL A  27      10.418 -16.821 -17.486  1.00  0.00           C  
ATOM    432 HG21 VAL A  27      11.500 -16.690 -17.493  1.00  0.00           H  
ATOM    433 HG22 VAL A  27       9.994 -16.431 -18.412  1.00  0.00           H  
ATOM    434 HG23 VAL A  27      10.007 -16.249 -16.653  1.00  0.00           H  
ATOM    435  C   VAL A  27      11.929 -19.298 -18.821  1.00  0.00           C  
ATOM    436  O   VAL A  27      12.533 -20.309 -18.457  1.00  0.00           O  
ATOM    437  N   THR A  28      12.539 -18.309 -19.473  1.00  0.00           N  
ATOM    438  H   THR A  28      12.008 -17.477 -19.674  1.00  0.00           H  
ATOM    439  CA  THR A  28      13.993 -18.263 -19.688  1.00  0.00           C  
ATOM    440  HA  THR A  28      14.337 -19.224 -20.074  1.00  0.00           H  
ATOM    441  CB  THR A  28      14.337 -17.195 -20.734  1.00  0.00           C  
ATOM    442  HB  THR A  28      13.905 -16.239 -20.438  1.00  0.00           H  
ATOM    443  CG2 THR A  28      15.838 -17.007 -20.957  1.00  0.00           C  
ATOM    444 HG21 THR A  28      15.999 -16.298 -21.769  1.00  0.00           H  
ATOM    445 HG22 THR A  28      16.305 -16.613 -20.054  1.00  0.00           H  
ATOM    446 HG23 THR A  28      16.299 -17.961 -21.216  1.00  0.00           H  
ATOM    447  OG1 THR A  28      13.768 -17.594 -21.963  1.00  0.00           O  
ATOM    448  HG1 THR A  28      12.820 -17.670 -21.847  1.00  0.00           H  
ATOM    449  C   THR A  28      14.699 -18.010 -18.355  1.00  0.00           C  
ATOM    450  O   THR A  28      14.389 -17.044 -17.659  1.00  0.00           O  
ATOM    451  N   ASP A  29      15.647 -18.872 -17.994  1.00  0.00           N  
ATOM    452  H   ASP A  29      15.917 -19.595 -18.653  1.00  0.00           H  
ATOM    453  CA  ASP A  29      16.303 -18.863 -16.688  1.00  0.00           C  
ATOM    454  HA  ASP A  29      15.628 -18.390 -15.974  1.00  0.00           H  
ATOM    455  CB  ASP A  29      16.506 -20.300 -16.204  1.00  0.00           C  
ATOM    456  HB2 ASP A  29      15.548 -20.821 -16.248  1.00  0.00           H  
ATOM    457  HB3 ASP A  29      17.195 -20.801 -16.878  1.00  0.00           H  
ATOM    458  CG  ASP A  29      17.047 -20.387 -14.773  1.00  0.00           C  
ATOM    459  OD1 ASP A  29      17.046 -21.506 -14.224  1.00  0.00           O  
ATOM    460  OD2 ASP A  29      17.423 -19.362 -14.160  1.00  0.00           O  
ATOM    461  C   ASP A  29      17.611 -18.063 -16.692  1.00  0.00           C  
ATOM    462  O   ASP A  29      18.663 -18.529 -17.136  1.00  0.00           O  
ATOM    463  N   ILE A  30      17.519 -16.848 -16.150  1.00  0.00           N  
ATOM    464  H   ILE A  30      16.596 -16.536 -15.890  1.00  0.00           H  
ATOM    465  CA  ILE A  30      18.628 -15.906 -15.970  1.00  0.00           C  
ATOM    466  HA  ILE A  30      19.229 -15.931 -16.881  1.00  0.00           H  
ATOM    467  CB  ILE A  30      18.085 -14.461 -15.810  1.00  0.00           C  
ATOM    468  HB  ILE A  30      18.913 -13.784 -16.024  1.00  0.00           H  
ATOM    469  CG2 ILE A  30      16.999 -14.169 -16.861  1.00  0.00           C  
ATOM    470 HG21 ILE A  30      17.353 -14.465 -17.847  1.00  0.00           H  
ATOM    471 HG22 ILE A  30      16.083 -14.716 -16.635  1.00  0.00           H  
ATOM    472 HG23 ILE A  30      16.761 -13.108 -16.874  1.00  0.00           H  
ATOM    473  CG1 ILE A  30      17.528 -14.114 -14.407  1.00  0.00           C  
ATOM    474 HG12 ILE A  30      16.691 -13.426 -14.513  1.00  0.00           H  
ATOM    475 HG13 ILE A  30      17.153 -15.010 -13.911  1.00  0.00           H  
ATOM    476  CD1 ILE A  30      18.552 -13.418 -13.504  1.00  0.00           C  
ATOM    477 HD11 ILE A  30      18.969 -12.549 -14.009  1.00  0.00           H  
ATOM    478 HD12 ILE A  30      18.060 -13.086 -12.591  1.00  0.00           H  
ATOM    479 HD13 ILE A  30      19.357 -14.099 -13.237  1.00  0.00           H  
ATOM    480  C   ILE A  30      19.578 -16.284 -14.821  1.00  0.00           C  
ATOM    481  O   ILE A  30      20.691 -15.769 -14.783  1.00  0.00           O  
ATOM    482  N   PHE A  31      19.170 -17.150 -13.884  1.00  0.00           N  
ATOM    483  H   PHE A  31      18.283 -17.628 -14.010  1.00  0.00           H  
ATOM    484  CA  PHE A  31      20.004 -17.578 -12.753  1.00  0.00           C  
ATOM    485  HA  PHE A  31      20.668 -16.760 -12.472  1.00  0.00           H  
ATOM    486  CB  PHE A  31      19.116 -17.925 -11.550  1.00  0.00           C  
ATOM    487  HB2 PHE A  31      18.618 -18.869 -11.763  1.00  0.00           H  
ATOM    488  HB3 PHE A  31      19.760 -18.090 -10.685  1.00  0.00           H  
ATOM    489  CG  PHE A  31      18.063 -16.901 -11.167  1.00  0.00           C  
ATOM    490  CD1 PHE A  31      18.442 -15.617 -10.733  1.00  0.00           C  
ATOM    491  HD1 PHE A  31      19.488 -15.347 -10.685  1.00  0.00           H  
ATOM    492  CE1 PHE A  31      17.459 -14.681 -10.360  1.00  0.00           C  
ATOM    493  HE1 PHE A  31      17.752 -13.693 -10.035  1.00  0.00           H  
ATOM    494  CZ  PHE A  31      16.100 -15.033 -10.401  1.00  0.00           C  
ATOM    495  HZ  PHE A  31      15.346 -14.316 -10.116  1.00  0.00           H  
ATOM    496  CE2 PHE A  31      15.719 -16.320 -10.818  1.00  0.00           C  
ATOM    497  HE2 PHE A  31      14.672 -16.592 -10.849  1.00  0.00           H  
ATOM    498  CD2 PHE A  31      16.698 -17.247 -11.213  1.00  0.00           C  
ATOM    499  HD2 PHE A  31      16.400 -18.227 -11.559  1.00  0.00           H  
ATOM    500  C   PHE A  31      20.887 -18.789 -13.092  1.00  0.00           C  
ATOM    501  O   PHE A  31      21.945 -18.960 -12.497  1.00  0.00           O  
ATOM    502  N   ALA A  32      20.460 -19.628 -14.042  1.00  0.00           N  
ATOM    503  H   ALA A  32      19.536 -19.467 -14.428  1.00  0.00           H  
ATOM    504  CA  ALA A  32      21.224 -20.780 -14.534  1.00  0.00           C  
ATOM    505  HA  ALA A  32      21.946 -21.060 -13.764  1.00  0.00           H  
ATOM    506  CB  ALA A  32      20.257 -21.962 -14.682  1.00  0.00           C  
ATOM    507  HB1 ALA A  32      19.803 -22.187 -13.716  1.00  0.00           H  
ATOM    508  HB2 ALA A  32      19.465 -21.707 -15.382  1.00  0.00           H  
ATOM    509  HB3 ALA A  32      20.788 -22.846 -15.035  1.00  0.00           H  
ATOM    510  C   ALA A  32      22.072 -20.477 -15.798  1.00  0.00           C  
ATOM    511  O   ALA A  32      22.439 -21.398 -16.536  1.00  0.00           O  
ATOM    512  N   ALA A  33      22.357 -19.195 -16.056  1.00  0.00           N  
ATOM    513  H   ALA A  33      22.052 -18.515 -15.377  1.00  0.00           H  
ATOM    514  CA  ALA A  33      23.284 -18.724 -17.084  1.00  0.00           C  
ATOM    515  HA  ALA A  33      23.122 -19.297 -18.000  1.00  0.00           H  
ATOM    516  CB  ALA A  33      22.970 -17.251 -17.369  1.00  0.00           C  
ATOM    517  HB1 ALA A  33      23.154 -16.652 -16.475  1.00  0.00           H  
ATOM    518  HB2 ALA A  33      23.603 -16.889 -18.180  1.00  0.00           H  
ATOM    519  HB3 ALA A  33      21.925 -17.143 -17.662  1.00  0.00           H  
ATOM    520  C   ALA A  33      24.750 -18.911 -16.642  1.00  0.00           C  
ATOM    521  O   ALA A  33      25.094 -18.698 -15.482  1.00  0.00           O  
ATOM    522  N   SER A  34      25.645 -19.276 -17.561  1.00  0.00           N  
ATOM    523  H   SER A  34      25.342 -19.371 -18.522  1.00  0.00           H  
ATOM    524  CA  SER A  34      27.026 -19.689 -17.240  1.00  0.00           C  
ATOM    525  HA  SER A  34      26.985 -20.288 -16.329  1.00  0.00           H  
ATOM    526  CB  SER A  34      27.545 -20.598 -18.358  1.00  0.00           C  
ATOM    527  HB2 SER A  34      28.546 -20.956 -18.114  1.00  0.00           H  
ATOM    528  HB3 SER A  34      26.883 -21.461 -18.445  1.00  0.00           H  
ATOM    529  OG  SER A  34      27.573 -19.903 -19.593  1.00  0.00           O  
ATOM    530  HG  SER A  34      27.622 -20.552 -20.302  1.00  0.00           H  
ATOM    531  C   SER A  34      28.020 -18.549 -16.947  1.00  0.00           C  
ATOM    532  O   SER A  34      29.233 -18.775 -16.968  1.00  0.00           O  
ATOM    533  N   LYS A  35      27.552 -17.320 -16.688  1.00  0.00           N  
ATOM    534  H   LYS A  35      26.552 -17.215 -16.567  1.00  0.00           H  
ATOM    535  CA  LYS A  35      28.408 -16.137 -16.489  1.00  0.00           C  
ATOM    536  HA  LYS A  35      29.389 -16.476 -16.154  1.00  0.00           H  
ATOM    537  CB  LYS A  35      28.592 -15.366 -17.810  1.00  0.00           C  
ATOM    538  HB2 LYS A  35      27.613 -15.099 -18.212  1.00  0.00           H  
ATOM    539  HB3 LYS A  35      29.139 -14.444 -17.603  1.00  0.00           H  
ATOM    540  CG  LYS A  35      29.373 -16.176 -18.856  1.00  0.00           C  
ATOM    541  HG2 LYS A  35      30.326 -16.489 -18.425  1.00  0.00           H  
ATOM    542  HG3 LYS A  35      28.801 -17.062 -19.131  1.00  0.00           H  
ATOM    543  CD  LYS A  35      29.643 -15.367 -20.126  1.00  0.00           C  
ATOM    544  HD2 LYS A  35      28.693 -15.049 -20.559  1.00  0.00           H  
ATOM    545  HD3 LYS A  35      30.245 -14.490 -19.879  1.00  0.00           H  
ATOM    546  CE  LYS A  35      30.395 -16.265 -21.115  1.00  0.00           C  
ATOM    547  HE2 LYS A  35      29.785 -17.156 -21.303  1.00  0.00           H  
ATOM    548  HE3 LYS A  35      31.329 -16.593 -20.647  1.00  0.00           H  
ATOM    549  NZ  LYS A  35      30.677 -15.557 -22.386  1.00  0.00           N  
ATOM    550  HZ1 LYS A  35      31.231 -14.728 -22.209  1.00  0.00           H  
ATOM    551  HZ2 LYS A  35      29.809 -15.281 -22.832  1.00  0.00           H  
ATOM    552  HZ3 LYS A  35      31.189 -16.162 -23.017  1.00  0.00           H  
ATOM    553  C   LYS A  35      27.863 -15.210 -15.407  1.00  0.00           C  
ATOM    554  O   LYS A  35      26.677 -14.892 -15.396  1.00  0.00           O  
ATOM    555  N   ASN A  36      28.766 -14.725 -14.553  1.00  0.00           N  
ATOM    556  H   ASN A  36      29.715 -15.043 -14.634  1.00  0.00           H  
ATOM    557  CA  ASN A  36      28.462 -13.688 -13.569  1.00  0.00           C  
ATOM    558  HA  ASN A  36      27.661 -14.055 -12.922  1.00  0.00           H  
ATOM    559  CB  ASN A  36      29.698 -13.373 -12.706  1.00  0.00           C  
ATOM    560  HB2 ASN A  36      30.555 -13.195 -13.354  1.00  0.00           H  
ATOM    561  HB3 ASN A  36      29.518 -12.460 -12.138  1.00  0.00           H  
ATOM    562  CG  ASN A  36      30.026 -14.457 -11.699  1.00  0.00           C  
ATOM    563  OD1 ASN A  36      29.184 -15.215 -11.264  1.00  0.00           O  
ATOM    564  ND2 ASN A  36      31.268 -14.556 -11.289  1.00  0.00           N  
ATOM    565 HD21 ASN A  36      31.440 -15.261 -10.594  1.00  0.00           H  
ATOM    566 HD22 ASN A  36      31.963 -13.898 -11.582  1.00  0.00           H  
ATOM    567  C   ASN A  36      27.966 -12.400 -14.235  1.00  0.00           C  
ATOM    568  O   ASN A  36      28.443 -12.007 -15.299  1.00  0.00           O  
ATOM    569  N   THR A  37      27.075 -11.716 -13.526  1.00  0.00           N  
ATOM    570  H   THR A  37      26.786 -12.088 -12.630  1.00  0.00           H  
ATOM    571  CA  THR A  37      26.479 -10.430 -13.887  1.00  0.00           C  
ATOM    572  HA  THR A  37      27.218  -9.848 -14.437  1.00  0.00           H  
ATOM    573  CB  THR A  37      25.271 -10.687 -14.806  1.00  0.00           C  
ATOM    574  HB  THR A  37      25.247 -11.750 -15.056  1.00  0.00           H  
ATOM    575  CG2 THR A  37      23.882 -10.336 -14.274  1.00  0.00           C  
ATOM    576 HG21 THR A  37      23.655 -10.994 -13.440  1.00  0.00           H  
ATOM    577 HG22 THR A  37      23.822  -9.300 -13.948  1.00  0.00           H  
ATOM    578 HG23 THR A  37      23.136 -10.500 -15.046  1.00  0.00           H  
ATOM    579  OG1 THR A  37      25.482 -10.015 -16.018  1.00  0.00           O  
ATOM    580  HG1 THR A  37      25.394  -9.045 -15.839  1.00  0.00           H  
ATOM    581  C   THR A  37      26.167  -9.674 -12.590  1.00  0.00           C  
ATOM    582  O   THR A  37      26.156 -10.281 -11.516  1.00  0.00           O  
ATOM    583  N   THR A  38      26.011  -8.346 -12.626  1.00  0.00           N  
ATOM    584  H   THR A  38      25.909  -7.885 -13.528  1.00  0.00           H  
ATOM    585  CA  THR A  38      25.884  -7.577 -11.366  1.00  0.00           C  
ATOM    586  HA  THR A  38      26.655  -7.943 -10.688  1.00  0.00           H  
ATOM    587  CB  THR A  38      26.132  -6.070 -11.526  1.00  0.00           C  
ATOM    588  HB  THR A  38      26.188  -5.637 -10.527  1.00  0.00           H  
ATOM    589  CG2 THR A  38      27.438  -5.744 -12.248  1.00  0.00           C  
ATOM    590 HG21 THR A  38      27.407  -6.092 -13.281  1.00  0.00           H  
ATOM    591 HG22 THR A  38      27.598  -4.666 -12.237  1.00  0.00           H  
ATOM    592 HG23 THR A  38      28.270  -6.226 -11.731  1.00  0.00           H  
ATOM    593  OG1 THR A  38      25.075  -5.438 -12.200  1.00  0.00           O  
ATOM    594  HG1 THR A  38      25.129  -5.706 -13.127  1.00  0.00           H  
ATOM    595  C   THR A  38      24.541  -7.826 -10.669  1.00  0.00           C  
ATOM    596  O   THR A  38      23.552  -8.165 -11.309  1.00  0.00           O  
ATOM    597  N   GLU A  39      24.464  -7.638  -9.347  1.00  0.00           N  
ATOM    598  H   GLU A  39      25.315  -7.443  -8.842  1.00  0.00           H  
ATOM    599  CA  GLU A  39      23.245  -7.890  -8.553  1.00  0.00           C  
ATOM    600  HA  GLU A  39      23.000  -8.953  -8.608  1.00  0.00           H  
ATOM    601  CB  GLU A  39      23.569  -7.544  -7.089  1.00  0.00           C  
ATOM    602  HB2 GLU A  39      24.413  -8.153  -6.760  1.00  0.00           H  
ATOM    603  HB3 GLU A  39      23.868  -6.495  -7.038  1.00  0.00           H  
ATOM    604  CG  GLU A  39      22.396  -7.771  -6.133  1.00  0.00           C  
ATOM    605  HG2 GLU A  39      21.530  -7.219  -6.495  1.00  0.00           H  
ATOM    606  HG3 GLU A  39      22.144  -8.833  -6.108  1.00  0.00           H  
ATOM    607  CD  GLU A  39      22.723  -7.267  -4.728  1.00  0.00           C  
ATOM    608  OE1 GLU A  39      22.938  -8.092  -3.811  1.00  0.00           O  
ATOM    609  OE2 GLU A  39      22.685  -6.034  -4.500  1.00  0.00           O  
ATOM    610  C   GLU A  39      22.005  -7.115  -9.059  1.00  0.00           C  
ATOM    611  O   GLU A  39      20.937  -7.691  -9.265  1.00  0.00           O  
ATOM    612  N   LYS A  40      22.154  -5.811  -9.326  1.00  0.00           N  
ATOM    613  H   LYS A  40      23.058  -5.397  -9.157  1.00  0.00           H  
ATOM    614  CA  LYS A  40      21.072  -4.971  -9.869  1.00  0.00           C  
ATOM    615  HA  LYS A  40      20.168  -5.126  -9.277  1.00  0.00           H  
ATOM    616  CB  LYS A  40      21.464  -3.494  -9.790  1.00  0.00           C  
ATOM    617  HB2 LYS A  40      22.441  -3.330 -10.249  1.00  0.00           H  
ATOM    618  HB3 LYS A  40      20.729  -2.931 -10.359  1.00  0.00           H  
ATOM    619  CG  LYS A  40      21.470  -2.991  -8.339  1.00  0.00           C  
ATOM    620  HG2 LYS A  40      20.631  -3.434  -7.802  1.00  0.00           H  
ATOM    621  HG3 LYS A  40      22.398  -3.292  -7.849  1.00  0.00           H  
ATOM    622  CD  LYS A  40      21.320  -1.468  -8.294  1.00  0.00           C  
ATOM    623  HD2 LYS A  40      22.176  -0.994  -8.780  1.00  0.00           H  
ATOM    624  HD3 LYS A  40      20.411  -1.196  -8.828  1.00  0.00           H  
ATOM    625  CE  LYS A  40      21.191  -0.992  -6.846  1.00  0.00           C  
ATOM    626  HE2 LYS A  40      20.495  -1.660  -6.327  1.00  0.00           H  
ATOM    627  HE3 LYS A  40      22.168  -1.069  -6.360  1.00  0.00           H  
ATOM    628  NZ  LYS A  40      20.672   0.397  -6.787  1.00  0.00           N  
ATOM    629  HZ1 LYS A  40      21.240   1.015  -7.351  1.00  0.00           H  
ATOM    630  HZ2 LYS A  40      19.721   0.419  -7.141  1.00  0.00           H  
ATOM    631  HZ3 LYS A  40      20.655   0.728  -5.832  1.00  0.00           H  
ATOM    632  C   LYS A  40      20.690  -5.343 -11.301  1.00  0.00           C  
ATOM    633  O   LYS A  40      19.506  -5.374 -11.637  1.00  0.00           O  
ATOM    634  N   GLU A  41      21.681  -5.680 -12.124  1.00  0.00           N  
ATOM    635  H   GLU A  41      22.630  -5.646 -11.778  1.00  0.00           H  
ATOM    636  CA  GLU A  41      21.461  -6.217 -13.468  1.00  0.00           C  
ATOM    637  HA  GLU A  41      20.837  -5.525 -14.036  1.00  0.00           H  
ATOM    638  CB  GLU A  41      22.822  -6.328 -14.167  1.00  0.00           C  
ATOM    639  HB2 GLU A  41      23.307  -5.351 -14.159  1.00  0.00           H  
ATOM    640  HB3 GLU A  41      23.432  -7.025 -13.598  1.00  0.00           H  
ATOM    641  CG  GLU A  41      22.739  -6.801 -15.619  1.00  0.00           C  
ATOM    642  HG2 GLU A  41      22.057  -7.649 -15.691  1.00  0.00           H  
ATOM    643  HG3 GLU A  41      22.334  -5.983 -16.219  1.00  0.00           H  
ATOM    644  CD  GLU A  41      24.086  -7.242 -16.200  1.00  0.00           C  
ATOM    645  OE1 GLU A  41      25.038  -7.545 -15.434  1.00  0.00           O  
ATOM    646  OE2 GLU A  41      24.131  -7.391 -17.440  1.00  0.00           O  
ATOM    647  C   GLU A  41      20.725  -7.567 -13.414  1.00  0.00           C  
ATOM    648  O   GLU A  41      19.807  -7.788 -14.193  1.00  0.00           O  
ATOM    649  N   THR A  42      21.056  -8.430 -12.449  1.00  0.00           N  
ATOM    650  H   THR A  42      21.846  -8.183 -11.865  1.00  0.00           H  
ATOM    651  CA  THR A  42      20.411  -9.734 -12.203  1.00  0.00           C  
ATOM    652  HA  THR A  42      20.511 -10.353 -13.094  1.00  0.00           H  
ATOM    653  CB  THR A  42      21.061 -10.483 -11.024  1.00  0.00           C  
ATOM    654  HB  THR A  42      20.935  -9.913 -10.110  1.00  0.00           H  
ATOM    655  CG2 THR A  42      20.477 -11.877 -10.789  1.00  0.00           C  
ATOM    656 HG21 THR A  42      20.616 -12.488 -11.679  1.00  0.00           H  
ATOM    657 HG22 THR A  42      21.001 -12.347  -9.956  1.00  0.00           H  
ATOM    658 HG23 THR A  42      19.418 -11.814 -10.542  1.00  0.00           H  
ATOM    659  OG1 THR A  42      22.434 -10.669 -11.248  1.00  0.00           O  
ATOM    660  HG1 THR A  42      22.857  -9.797 -11.304  1.00  0.00           H  
ATOM    661  C   THR A  42      18.926  -9.556 -11.912  1.00  0.00           C  
ATOM    662  O   THR A  42      18.090 -10.184 -12.563  1.00  0.00           O  
ATOM    663  N   PHE A  43      18.569  -8.648 -10.994  1.00  0.00           N  
ATOM    664  H   PHE A  43      19.296  -8.189 -10.452  1.00  0.00           H  
ATOM    665  CA  PHE A  43      17.169  -8.302 -10.733  1.00  0.00           C  
ATOM    666  HA  PHE A  43      16.622  -9.216 -10.506  1.00  0.00           H  
ATOM    667  CB  PHE A  43      17.087  -7.358  -9.525  1.00  0.00           C  
ATOM    668  HB2 PHE A  43      17.630  -6.441  -9.764  1.00  0.00           H  
ATOM    669  HB3 PHE A  43      16.044  -7.087  -9.367  1.00  0.00           H  
ATOM    670  CG  PHE A  43      17.626  -7.927  -8.221  1.00  0.00           C  
ATOM    671  CD1 PHE A  43      17.376  -9.267  -7.860  1.00  0.00           C  
ATOM    672  HD1 PHE A  43      16.801  -9.913  -8.504  1.00  0.00           H  
ATOM    673  CE1 PHE A  43      17.881  -9.783  -6.654  1.00  0.00           C  
ATOM    674  HE1 PHE A  43      17.696 -10.813  -6.389  1.00  0.00           H  
ATOM    675  CZ  PHE A  43      18.612  -8.955  -5.786  1.00  0.00           C  
ATOM    676  HZ  PHE A  43      18.992  -9.351  -4.854  1.00  0.00           H  
ATOM    677  CE2 PHE A  43      18.847  -7.614  -6.132  1.00  0.00           C  
ATOM    678  HE2 PHE A  43      19.405  -6.975  -5.461  1.00  0.00           H  
ATOM    679  CD2 PHE A  43      18.366  -7.104  -7.351  1.00  0.00           C  
ATOM    680  HD2 PHE A  43      18.564  -6.075  -7.613  1.00  0.00           H  
ATOM    681  C   PHE A  43      16.481  -7.700 -11.963  1.00  0.00           C  
ATOM    682  O   PHE A  43      15.335  -8.046 -12.247  1.00  0.00           O  
ATOM    683  N   CYS A  44      17.186  -6.875 -12.743  1.00  0.00           N  
ATOM    684  H   CYS A  44      18.118  -6.607 -12.443  1.00  0.00           H  
ATOM    685  CA  CYS A  44      16.660  -6.324 -13.991  1.00  0.00           C  
ATOM    686  HA  CYS A  44      15.709  -5.834 -13.774  1.00  0.00           H  
ATOM    687  CB  CYS A  44      17.638  -5.277 -14.533  1.00  0.00           C  
ATOM    688  HB2 CYS A  44      17.985  -4.619 -13.737  1.00  0.00           H  
ATOM    689  HB3 CYS A  44      18.503  -5.774 -14.973  1.00  0.00           H  
ATOM    690  SG  CYS A  44      16.788  -4.313 -15.810  1.00  0.00           S  
ATOM    691  HG  CYS A  44      16.067  -3.518 -15.003  1.00  0.00           H  
ATOM    692  C   CYS A  44      16.379  -7.414 -15.040  1.00  0.00           C  
ATOM    693  O   CYS A  44      15.300  -7.427 -15.630  1.00  0.00           O  
ATOM    694  N   ARG A  45      17.295  -8.370 -15.240  1.00  0.00           N  
ATOM    695  H   ARG A  45      18.169  -8.301 -14.725  1.00  0.00           H  
ATOM    696  CA  ARG A  45      17.104  -9.525 -16.134  1.00  0.00           C  
ATOM    697  HA  ARG A  45      16.847  -9.172 -17.134  1.00  0.00           H  
ATOM    698  CB  ARG A  45      18.398 -10.356 -16.224  1.00  0.00           C  
ATOM    699  HB2 ARG A  45      18.768 -10.555 -15.217  1.00  0.00           H  
ATOM    700  HB3 ARG A  45      18.162 -11.311 -16.693  1.00  0.00           H  
ATOM    701  CG  ARG A  45      19.511  -9.691 -17.049  1.00  0.00           C  
ATOM    702  HG2 ARG A  45      19.141  -9.467 -18.051  1.00  0.00           H  
ATOM    703  HG3 ARG A  45      19.815  -8.765 -16.564  1.00  0.00           H  
ATOM    704  CD  ARG A  45      20.717 -10.634 -17.152  1.00  0.00           C  
ATOM    705  HD2 ARG A  45      21.005 -10.934 -16.143  1.00  0.00           H  
ATOM    706  HD3 ARG A  45      20.418 -11.524 -17.708  1.00  0.00           H  
ATOM    707  NE  ARG A  45      21.875 -10.001 -17.814  1.00  0.00           N  
ATOM    708  HE  ARG A  45      21.775  -9.041 -18.124  1.00  0.00           H  
ATOM    709  CZ  ARG A  45      23.071 -10.543 -17.965  1.00  0.00           C  
ATOM    710  NH1 ARG A  45      23.331 -11.778 -17.627  1.00  0.00           N  
ATOM    711 HH11 ARG A  45      22.597 -12.358 -17.268  1.00  0.00           H  
ATOM    712 HH12 ARG A  45      24.284 -12.090 -17.642  1.00  0.00           H  
ATOM    713  NH2 ARG A  45      24.064  -9.857 -18.431  1.00  0.00           N  
ATOM    714 HH21 ARG A  45      23.976  -8.837 -18.375  1.00  0.00           H  
ATOM    715 HH22 ARG A  45      24.981 -10.156 -18.152  1.00  0.00           H  
ATOM    716  C   ARG A  45      15.940 -10.402 -15.666  1.00  0.00           C  
ATOM    717  O   ARG A  45      15.165 -10.868 -16.496  1.00  0.00           O  
ATOM    718  N   ALA A  46      15.782 -10.601 -14.354  1.00  0.00           N  
ATOM    719  H   ALA A  46      16.472 -10.211 -13.723  1.00  0.00           H  
ATOM    720  CA  ALA A  46      14.650 -11.330 -13.783  1.00  0.00           C  
ATOM    721  HA  ALA A  46      14.588 -12.296 -14.280  1.00  0.00           H  
ATOM    722  CB  ALA A  46      14.915 -11.587 -12.295  1.00  0.00           C  
ATOM    723  HB1 ALA A  46      14.974 -10.643 -11.755  1.00  0.00           H  
ATOM    724  HB2 ALA A  46      14.106 -12.189 -11.879  1.00  0.00           H  
ATOM    725  HB3 ALA A  46      15.855 -12.125 -12.176  1.00  0.00           H  
ATOM    726  C   ALA A  46      13.314 -10.606 -14.033  1.00  0.00           C  
ATOM    727  O   ALA A  46      12.380 -11.209 -14.559  1.00  0.00           O  
ATOM    728  N   ALA A  47      13.248  -9.300 -13.757  1.00  0.00           N  
ATOM    729  H   ALA A  47      14.040  -8.851 -13.306  1.00  0.00           H  
ATOM    730  CA  ALA A  47      12.103  -8.462 -14.113  1.00  0.00           C  
ATOM    731  HA  ALA A  47      11.215  -8.837 -13.600  1.00  0.00           H  
ATOM    732  CB  ALA A  47      12.390  -7.041 -13.614  1.00  0.00           C  
ATOM    733  HB1 ALA A  47      11.519  -6.410 -13.782  1.00  0.00           H  
ATOM    734  HB2 ALA A  47      12.612  -7.056 -12.548  1.00  0.00           H  
ATOM    735  HB3 ALA A  47      13.240  -6.616 -14.148  1.00  0.00           H  
ATOM    736  C   ALA A  47      11.819  -8.494 -15.630  1.00  0.00           C  
ATOM    737  O   ALA A  47      10.674  -8.606 -16.048  1.00  0.00           O  
ATOM    738  N   THR A  48      12.864  -8.500 -16.466  1.00  0.00           N  
ATOM    739  H   THR A  48      13.782  -8.399 -16.051  1.00  0.00           H  
ATOM    740  CA  THR A  48      12.776  -8.529 -17.937  1.00  0.00           C  
ATOM    741  HA  THR A  48      12.107  -7.729 -18.256  1.00  0.00           H  
ATOM    742  CB  THR A  48      14.156  -8.243 -18.561  1.00  0.00           C  
ATOM    743  HB  THR A  48      14.867  -8.978 -18.187  1.00  0.00           H  
ATOM    744  CG2 THR A  48      14.195  -8.287 -20.094  1.00  0.00           C  
ATOM    745 HG21 THR A  48      14.357  -7.290 -20.499  1.00  0.00           H  
ATOM    746 HG22 THR A  48      15.019  -8.926 -20.409  1.00  0.00           H  
ATOM    747 HG23 THR A  48      13.272  -8.677 -20.516  1.00  0.00           H  
ATOM    748  OG1 THR A  48      14.578  -6.955 -18.156  1.00  0.00           O  
ATOM    749  HG1 THR A  48      14.735  -7.003 -17.195  1.00  0.00           H  
ATOM    750  C   THR A  48      12.177  -9.840 -18.470  1.00  0.00           C  
ATOM    751  O   THR A  48      11.259  -9.785 -19.289  1.00  0.00           O  
ATOM    752  N   VAL A  49      12.611 -11.018 -18.001  1.00  0.00           N  
ATOM    753  H   VAL A  49      13.365 -11.043 -17.321  1.00  0.00           H  
ATOM    754  CA  VAL A  49      11.986 -12.289 -18.431  1.00  0.00           C  
ATOM    755  HA  VAL A  49      11.868 -12.248 -19.516  1.00  0.00           H  
ATOM    756  CB  VAL A  49      12.841 -13.543 -18.151  1.00  0.00           C  
ATOM    757  HB  VAL A  49      12.314 -14.403 -18.564  1.00  0.00           H  
ATOM    758  CG1 VAL A  49      14.182 -13.448 -18.882  1.00  0.00           C  
ATOM    759 HG11 VAL A  49      14.769 -12.630 -18.469  1.00  0.00           H  
ATOM    760 HG12 VAL A  49      14.731 -14.383 -18.771  1.00  0.00           H  
ATOM    761 HG13 VAL A  49      14.011 -13.268 -19.945  1.00  0.00           H  
ATOM    762  CG2 VAL A  49      13.083 -13.829 -16.665  1.00  0.00           C  
ATOM    763 HG21 VAL A  49      13.621 -13.003 -16.207  1.00  0.00           H  
ATOM    764 HG22 VAL A  49      12.138 -13.983 -16.145  1.00  0.00           H  
ATOM    765 HG23 VAL A  49      13.672 -14.740 -16.560  1.00  0.00           H  
ATOM    766  C   VAL A  49      10.572 -12.450 -17.870  1.00  0.00           C  
ATOM    767  O   VAL A  49       9.703 -12.948 -18.581  1.00  0.00           O  
ATOM    768  N   LEU A  50      10.287 -11.976 -16.652  1.00  0.00           N  
ATOM    769  H   LEU A  50      11.030 -11.558 -16.100  1.00  0.00           H  
ATOM    770  CA  LEU A  50       8.925 -11.990 -16.108  1.00  0.00           C  
ATOM    771  HA  LEU A  50       8.507 -12.985 -16.252  1.00  0.00           H  
ATOM    772  CB  LEU A  50       8.965 -11.693 -14.599  1.00  0.00           C  
ATOM    773  HB2 LEU A  50       9.483 -10.744 -14.450  1.00  0.00           H  
ATOM    774  HB3 LEU A  50       7.941 -11.576 -14.237  1.00  0.00           H  
ATOM    775  CG  LEU A  50       9.660 -12.786 -13.759  1.00  0.00           C  
ATOM    776  HG  LEU A  50      10.656 -12.982 -14.148  1.00  0.00           H  
ATOM    777  CD1 LEU A  50       9.790 -12.307 -12.313  1.00  0.00           C  
ATOM    778 HD11 LEU A  50      10.287 -13.069 -11.714  1.00  0.00           H  
ATOM    779 HD12 LEU A  50      10.384 -11.392 -12.286  1.00  0.00           H  
ATOM    780 HD13 LEU A  50       8.802 -12.110 -11.901  1.00  0.00           H  
ATOM    781  CD2 LEU A  50       8.895 -14.111 -13.745  1.00  0.00           C  
ATOM    782 HD21 LEU A  50       8.857 -14.535 -14.747  1.00  0.00           H  
ATOM    783 HD22 LEU A  50       9.405 -14.824 -13.099  1.00  0.00           H  
ATOM    784 HD23 LEU A  50       7.884 -13.958 -13.374  1.00  0.00           H  
ATOM    785  C   LEU A  50       7.998 -11.031 -16.876  1.00  0.00           C  
ATOM    786  O   LEU A  50       6.835 -11.361 -17.094  1.00  0.00           O  
ATOM    787  N   ARG A  51       8.515  -9.897 -17.368  1.00  0.00           N  
ATOM    788  H   ARG A  51       9.451  -9.633 -17.064  1.00  0.00           H  
ATOM    789  CA  ARG A  51       7.807  -8.989 -18.288  1.00  0.00           C  
ATOM    790  HA  ARG A  51       6.841  -8.746 -17.853  1.00  0.00           H  
ATOM    791  CB  ARG A  51       8.613  -7.690 -18.421  1.00  0.00           C  
ATOM    792  HB2 ARG A  51       8.852  -7.346 -17.413  1.00  0.00           H  
ATOM    793  HB3 ARG A  51       9.549  -7.878 -18.949  1.00  0.00           H  
ATOM    794  CG  ARG A  51       7.831  -6.586 -19.151  1.00  0.00           C  
ATOM    795  HG2 ARG A  51       7.585  -6.917 -20.161  1.00  0.00           H  
ATOM    796  HG3 ARG A  51       6.902  -6.398 -18.623  1.00  0.00           H  
ATOM    797  CD  ARG A  51       8.621  -5.278 -19.255  1.00  0.00           C  
ATOM    798  HD2 ARG A  51       9.427  -5.434 -19.971  1.00  0.00           H  
ATOM    799  HD3 ARG A  51       7.959  -4.497 -19.630  1.00  0.00           H  
ATOM    800  NE  ARG A  51       9.187  -4.866 -17.960  1.00  0.00           N  
ATOM    801  HE  ARG A  51       8.723  -5.196 -17.111  1.00  0.00           H  
ATOM    802  CZ  ARG A  51      10.296  -4.189 -17.770  1.00  0.00           C  
ATOM    803  NH1 ARG A  51      10.931  -3.623 -18.757  1.00  0.00           N  
ATOM    804 HH11 ARG A  51      10.526  -3.617 -19.673  1.00  0.00           H  
ATOM    805 HH12 ARG A  51      11.730  -3.045 -18.538  1.00  0.00           H  
ATOM    806  NH2 ARG A  51      10.789  -4.040 -16.583  1.00  0.00           N  
ATOM    807 HH21 ARG A  51      10.309  -4.455 -15.769  1.00  0.00           H  
ATOM    808 HH22 ARG A  51      11.655  -3.534 -16.475  1.00  0.00           H  
ATOM    809  C   ARG A  51       7.522  -9.623 -19.642  1.00  0.00           C  
ATOM    810  O   ARG A  51       6.403  -9.494 -20.137  1.00  0.00           O  
ATOM    811  N   GLN A  52       8.479 -10.355 -20.208  1.00  0.00           N  
ATOM    812  H   GLN A  52       9.399 -10.361 -19.779  1.00  0.00           H  
ATOM    813  CA  GLN A  52       8.221 -11.203 -21.373  1.00  0.00           C  
ATOM    814  HA  GLN A  52       7.835 -10.585 -22.183  1.00  0.00           H  
ATOM    815  CB  GLN A  52       9.522 -11.861 -21.861  1.00  0.00           C  
ATOM    816  HB2 GLN A  52      10.048 -12.322 -21.026  1.00  0.00           H  
ATOM    817  HB3 GLN A  52       9.273 -12.648 -22.577  1.00  0.00           H  
ATOM    818  CG  GLN A  52      10.450 -10.860 -22.564  1.00  0.00           C  
ATOM    819  HG2 GLN A  52       9.902 -10.408 -23.392  1.00  0.00           H  
ATOM    820  HG3 GLN A  52      10.741 -10.069 -21.873  1.00  0.00           H  
ATOM    821  CD  GLN A  52      11.711 -11.528 -23.095  1.00  0.00           C  
ATOM    822  OE1 GLN A  52      12.357 -12.328 -22.445  1.00  0.00           O  
ATOM    823  NE2 GLN A  52      12.113 -11.224 -24.306  1.00  0.00           N  
ATOM    824 HE21 GLN A  52      12.955 -11.670 -24.614  1.00  0.00           H  
ATOM    825 HE22 GLN A  52      11.584 -10.593 -24.874  1.00  0.00           H  
ATOM    826  C   GLN A  52       7.149 -12.261 -21.078  1.00  0.00           C  
ATOM    827  O   GLN A  52       6.238 -12.426 -21.885  1.00  0.00           O  
ATOM    828  N   PHE A  53       7.184 -12.907 -19.907  1.00  0.00           N  
ATOM    829  H   PHE A  53       7.977 -12.752 -19.295  1.00  0.00           H  
ATOM    830  CA  PHE A  53       6.194 -13.914 -19.519  1.00  0.00           C  
ATOM    831  HA  PHE A  53       6.139 -14.661 -20.313  1.00  0.00           H  
ATOM    832  CB  PHE A  53       6.640 -14.637 -18.234  1.00  0.00           C  
ATOM    833  HB2 PHE A  53       7.674 -14.961 -18.357  1.00  0.00           H  
ATOM    834  HB3 PHE A  53       6.616 -13.941 -17.396  1.00  0.00           H  
ATOM    835  CG  PHE A  53       5.797 -15.849 -17.874  1.00  0.00           C  
ATOM    836  CD1 PHE A  53       4.556 -15.689 -17.224  1.00  0.00           C  
ATOM    837  HD1 PHE A  53       4.206 -14.703 -16.954  1.00  0.00           H  
ATOM    838  CE1 PHE A  53       3.754 -16.810 -16.945  1.00  0.00           C  
ATOM    839  HE1 PHE A  53       2.792 -16.687 -16.464  1.00  0.00           H  
ATOM    840  CZ  PHE A  53       4.198 -18.097 -17.293  1.00  0.00           C  
ATOM    841  HZ  PHE A  53       3.576 -18.955 -17.080  1.00  0.00           H  
ATOM    842  CE2 PHE A  53       5.452 -18.266 -17.906  1.00  0.00           C  
ATOM    843  HE2 PHE A  53       5.805 -19.258 -18.155  1.00  0.00           H  
ATOM    844  CD2 PHE A  53       6.246 -17.145 -18.202  1.00  0.00           C  
ATOM    845  HD2 PHE A  53       7.201 -17.288 -18.687  1.00  0.00           H  
ATOM    846  C   PHE A  53       4.784 -13.315 -19.389  1.00  0.00           C  
ATOM    847  O   PHE A  53       3.852 -13.816 -20.022  1.00  0.00           O  
ATOM    848  N   TYR A  54       4.591 -12.235 -18.616  1.00  0.00           N  
ATOM    849  H   TYR A  54       5.374 -11.824 -18.114  1.00  0.00           H  
ATOM    850  CA  TYR A  54       3.244 -11.675 -18.438  1.00  0.00           C  
ATOM    851  HA  TYR A  54       2.573 -12.525 -18.297  1.00  0.00           H  
ATOM    852  CB  TYR A  54       3.113 -10.831 -17.156  1.00  0.00           C  
ATOM    853  HB2 TYR A  54       2.049 -10.698 -16.966  1.00  0.00           H  
ATOM    854  HB3 TYR A  54       3.497 -11.424 -16.326  1.00  0.00           H  
ATOM    855  CG  TYR A  54       3.741  -9.447 -17.116  1.00  0.00           C  
ATOM    856  CD1 TYR A  54       4.747  -9.174 -16.167  1.00  0.00           C  
ATOM    857  HD1 TYR A  54       5.125  -9.966 -15.537  1.00  0.00           H  
ATOM    858  CE1 TYR A  54       5.280  -7.879 -16.046  1.00  0.00           C  
ATOM    859  HE1 TYR A  54       6.055  -7.675 -15.324  1.00  0.00           H  
ATOM    860  CZ  TYR A  54       4.830  -6.844 -16.894  1.00  0.00           C  
ATOM    861  OH  TYR A  54       5.359  -5.598 -16.793  1.00  0.00           O  
ATOM    862  HH  TYR A  54       6.229  -5.607 -16.329  1.00  0.00           H  
ATOM    863  CE2 TYR A  54       3.827  -7.113 -17.848  1.00  0.00           C  
ATOM    864  HE2 TYR A  54       3.500  -6.322 -18.508  1.00  0.00           H  
ATOM    865  CD2 TYR A  54       3.268  -8.404 -17.940  1.00  0.00           C  
ATOM    866  HD2 TYR A  54       2.481  -8.585 -18.659  1.00  0.00           H  
ATOM    867  C   TYR A  54       2.715 -10.961 -19.689  1.00  0.00           C  
ATOM    868  O   TYR A  54       1.505 -10.979 -19.896  1.00  0.00           O  
ATOM    869  N   SER A  55       3.572 -10.392 -20.549  1.00  0.00           N  
ATOM    870  H   SER A  55       4.558 -10.380 -20.315  1.00  0.00           H  
ATOM    871  CA  SER A  55       3.136  -9.784 -21.825  1.00  0.00           C  
ATOM    872  HA  SER A  55       2.380  -9.024 -21.614  1.00  0.00           H  
ATOM    873  CB  SER A  55       4.308  -9.106 -22.548  1.00  0.00           C  
ATOM    874  HB2 SER A  55       5.090  -9.839 -22.750  1.00  0.00           H  
ATOM    875  HB3 SER A  55       3.951  -8.705 -23.497  1.00  0.00           H  
ATOM    876  OG  SER A  55       4.845  -8.043 -21.785  1.00  0.00           O  
ATOM    877  HG  SER A  55       5.425  -8.433 -21.107  1.00  0.00           H  
ATOM    878  C   SER A  55       2.499 -10.801 -22.784  1.00  0.00           C  
ATOM    879  O   SER A  55       1.682 -10.427 -23.626  1.00  0.00           O  
ATOM    880  N   HIE A  56       2.870 -12.081 -22.666  1.00  0.00           N  
ATOM    881  H   HIE A  56       3.591 -12.309 -21.993  1.00  0.00           H  
ATOM    882  CA  HIE A  56       2.252 -13.179 -23.414  1.00  0.00           C  
ATOM    883  HA  HIE A  56       1.859 -12.807 -24.361  1.00  0.00           H  
ATOM    884  CB  HIE A  56       3.335 -14.219 -23.735  1.00  0.00           C  
ATOM    885  HB2 HIE A  56       4.153 -13.731 -24.267  1.00  0.00           H  
ATOM    886  HB3 HIE A  56       3.736 -14.636 -22.809  1.00  0.00           H  
ATOM    887  CG  HIE A  56       2.817 -15.339 -24.591  1.00  0.00           C  
ATOM    888  ND1 HIE A  56       2.714 -15.308 -25.982  1.00  0.00           N  
ATOM    889  CE1 HIE A  56       2.049 -16.423 -26.318  1.00  0.00           C  
ATOM    890  HE1 HIE A  56       1.753 -16.677 -27.326  1.00  0.00           H  
ATOM    891  NE2 HIE A  56       1.742 -17.139 -25.224  1.00  0.00           N  
ATOM    892  HE2 HIE A  56       1.121 -17.952 -25.200  1.00  0.00           H  
ATOM    893  CD2 HIE A  56       2.211 -16.465 -24.124  1.00  0.00           C  
ATOM    894  HD2 HIE A  56       2.044 -16.717 -23.087  1.00  0.00           H  
ATOM    895  C   HIE A  56       1.066 -13.797 -22.658  1.00  0.00           C  
ATOM    896  O   HIE A  56      -0.060 -13.851 -23.161  1.00  0.00           O  
ATOM    897  N   HIE A  57       1.294 -14.247 -21.420  1.00  0.00           N  
ATOM    898  H   HIE A  57       2.222 -14.136 -21.023  1.00  0.00           H  
ATOM    899  CA  HIE A  57       0.301 -15.029 -20.672  1.00  0.00           C  
ATOM    900  HA  HIE A  57      -0.160 -15.726 -21.374  1.00  0.00           H  
ATOM    901  CB  HIE A  57       0.989 -15.900 -19.612  1.00  0.00           C  
ATOM    902  HB2 HIE A  57       1.625 -15.281 -18.979  1.00  0.00           H  
ATOM    903  HB3 HIE A  57       0.229 -16.368 -18.985  1.00  0.00           H  
ATOM    904  CG  HIE A  57       1.807 -17.004 -20.238  1.00  0.00           C  
ATOM    905  ND1 HIE A  57       1.284 -18.107 -20.916  1.00  0.00           N  
ATOM    906  CE1 HIE A  57       2.337 -18.790 -21.386  1.00  0.00           C  
ATOM    907  HE1 HIE A  57       2.265 -19.692 -21.980  1.00  0.00           H  
ATOM    908  NE2 HIE A  57       3.481 -18.186 -21.032  1.00  0.00           N  
ATOM    909  HE2 HIE A  57       4.411 -18.510 -21.252  1.00  0.00           H  
ATOM    910  CD2 HIE A  57       3.165 -17.048 -20.322  1.00  0.00           C  
ATOM    911  HD2 HIE A  57       3.848 -16.322 -19.910  1.00  0.00           H  
ATOM    912  C   HIE A  57      -0.875 -14.218 -20.116  1.00  0.00           C  
ATOM    913  O   HIE A  57      -1.864 -14.826 -19.721  1.00  0.00           O  
ATOM    914  N   GLU A  58      -0.870 -12.879 -20.166  1.00  0.00           N  
ATOM    915  H   GLU A  58      -0.027 -12.398 -20.464  1.00  0.00           H  
ATOM    916  CA  GLU A  58      -2.072 -12.075 -19.858  1.00  0.00           C  
ATOM    917  HA  GLU A  58      -2.415 -12.351 -18.863  1.00  0.00           H  
ATOM    918  CB  GLU A  58      -1.730 -10.573 -19.835  1.00  0.00           C  
ATOM    919  HB2 GLU A  58      -2.589 -10.045 -19.417  1.00  0.00           H  
ATOM    920  HB3 GLU A  58      -0.886 -10.405 -19.166  1.00  0.00           H  
ATOM    921  CG  GLU A  58      -1.428  -9.980 -21.223  1.00  0.00           C  
ATOM    922  HG2 GLU A  58      -0.526 -10.435 -21.637  1.00  0.00           H  
ATOM    923  HG3 GLU A  58      -2.263 -10.219 -21.868  1.00  0.00           H  
ATOM    924  CD  GLU A  58      -1.305  -8.455 -21.230  1.00  0.00           C  
ATOM    925  OE1 GLU A  58      -1.503  -7.858 -22.316  1.00  0.00           O  
ATOM    926  OE2 GLU A  58      -1.069  -7.873 -20.144  1.00  0.00           O  
ATOM    927  C   GLU A  58      -3.256 -12.351 -20.810  1.00  0.00           C  
ATOM    928  O   GLU A  58      -4.399 -12.018 -20.489  1.00  0.00           O  
ATOM    929  N   LYS A  59      -2.984 -12.965 -21.971  1.00  0.00           N  
ATOM    930  H   LYS A  59      -2.007 -13.153 -22.162  1.00  0.00           H  
ATOM    931  CA  LYS A  59      -3.974 -13.348 -22.997  1.00  0.00           C  
ATOM    932  HA  LYS A  59      -4.965 -13.033 -22.667  1.00  0.00           H  
ATOM    933  CB  LYS A  59      -3.667 -12.659 -24.349  1.00  0.00           C  
ATOM    934  HB2 LYS A  59      -2.927 -13.246 -24.897  1.00  0.00           H  
ATOM    935  HB3 LYS A  59      -4.584 -12.619 -24.939  1.00  0.00           H  
ATOM    936  CG  LYS A  59      -3.110 -11.243 -24.162  1.00  0.00           C  
ATOM    937  HG2 LYS A  59      -3.768 -10.696 -23.484  1.00  0.00           H  
ATOM    938  HG3 LYS A  59      -2.121 -11.351 -23.715  1.00  0.00           H  
ATOM    939  CD  LYS A  59      -2.919 -10.402 -25.420  1.00  0.00           C  
ATOM    940  HD2 LYS A  59      -2.351 -10.965 -26.161  1.00  0.00           H  
ATOM    941  HD3 LYS A  59      -3.891 -10.113 -25.824  1.00  0.00           H  
ATOM    942  CE  LYS A  59      -2.123  -9.177 -24.948  1.00  0.00           C  
ATOM    943  HE2 LYS A  59      -2.670  -8.682 -24.137  1.00  0.00           H  
ATOM    944  HE3 LYS A  59      -1.176  -9.517 -24.514  1.00  0.00           H  
ATOM    945  NZ  LYS A  59      -1.848  -8.211 -26.029  1.00  0.00           N  
ATOM    946  HZ1 LYS A  59      -1.291  -7.460 -25.640  1.00  0.00           H  
ATOM    947  HZ2 LYS A  59      -1.331  -8.663 -26.770  1.00  0.00           H  
ATOM    948  HZ3 LYS A  59      -2.713  -7.833 -26.385  1.00  0.00           H  
ATOM    949  C   LYS A  59      -4.042 -14.863 -23.179  1.00  0.00           C  
ATOM    950  O   LYS A  59      -5.099 -15.393 -23.508  1.00  0.00           O  
ATOM    951  N   ASP A  60      -2.919 -15.558 -22.994  1.00  0.00           N  
ATOM    952  H   ASP A  60      -2.080 -15.062 -22.737  1.00  0.00           H  
ATOM    953  CA  ASP A  60      -2.802 -16.980 -23.316  1.00  0.00           C  
ATOM    954  HA  ASP A  60      -3.470 -17.157 -24.162  1.00  0.00           H  
ATOM    955  CB  ASP A  60      -1.393 -17.308 -23.816  1.00  0.00           C  
ATOM    956  HB2 ASP A  60      -1.077 -16.528 -24.510  1.00  0.00           H  
ATOM    957  HB3 ASP A  60      -0.689 -17.329 -22.983  1.00  0.00           H  
ATOM    958  CG  ASP A  60      -1.376 -18.646 -24.560  1.00  0.00           C  
ATOM    959  OD1 ASP A  60      -2.436 -19.304 -24.684  1.00  0.00           O  
ATOM    960  OD2 ASP A  60      -0.333 -18.977 -25.171  1.00  0.00           O  
ATOM    961  C   ASP A  60      -3.282 -17.915 -22.195  1.00  0.00           C  
ATOM    962  O   ASP A  60      -2.514 -18.581 -21.500  1.00  0.00           O  
ATOM    963  N   THR A  61      -4.598 -17.977 -22.020  1.00  0.00           N  
ATOM    964  H   THR A  61      -5.186 -17.353 -22.563  1.00  0.00           H  
ATOM    965  CA  THR A  61      -5.256 -18.863 -21.052  1.00  0.00           C  
ATOM    966  HA  THR A  61      -4.654 -18.879 -20.143  1.00  0.00           H  
ATOM    967  CB  THR A  61      -6.636 -18.306 -20.678  1.00  0.00           C  
ATOM    968  HB  THR A  61      -7.108 -18.971 -19.957  1.00  0.00           H  
ATOM    969  CG2 THR A  61      -6.554 -16.911 -20.061  1.00  0.00           C  
ATOM    970 HG21 THR A  61      -6.138 -16.200 -20.774  1.00  0.00           H  
ATOM    971 HG22 THR A  61      -7.550 -16.582 -19.777  1.00  0.00           H  
ATOM    972 HG23 THR A  61      -5.931 -16.945 -19.169  1.00  0.00           H  
ATOM    973  OG1 THR A  61      -7.455 -18.230 -21.822  1.00  0.00           O  
ATOM    974  HG1 THR A  61      -7.714 -19.125 -22.058  1.00  0.00           H  
ATOM    975  C   THR A  61      -5.369 -20.320 -21.529  1.00  0.00           C  
ATOM    976  O   THR A  61      -6.048 -21.113 -20.877  1.00  0.00           O  
ATOM    977  N   ARG A  62      -4.738 -20.721 -22.651  1.00  0.00           N  
ATOM    978  H   ARG A  62      -4.148 -20.045 -23.129  1.00  0.00           H  
ATOM    979  CA  ARG A  62      -4.845 -22.086 -23.231  1.00  0.00           C  
ATOM    980  HA  ARG A  62      -5.901 -22.337 -23.341  1.00  0.00           H  
ATOM    981  CB  ARG A  62      -4.186 -22.124 -24.621  1.00  0.00           C  
ATOM    982  HB2 ARG A  62      -3.151 -21.794 -24.527  1.00  0.00           H  
ATOM    983  HB3 ARG A  62      -4.176 -23.154 -24.982  1.00  0.00           H  
ATOM    984  CG  ARG A  62      -4.928 -21.271 -25.665  1.00  0.00           C  
ATOM    985  HG2 ARG A  62      -5.946 -21.648 -25.767  1.00  0.00           H  
ATOM    986  HG3 ARG A  62      -4.977 -20.232 -25.336  1.00  0.00           H  
ATOM    987  CD  ARG A  62      -4.238 -21.333 -27.038  1.00  0.00           C  
ATOM    988  HD2 ARG A  62      -4.151 -22.378 -27.343  1.00  0.00           H  
ATOM    989  HD3 ARG A  62      -4.857 -20.801 -27.761  1.00  0.00           H  
ATOM    990  NE  ARG A  62      -2.909 -20.704 -26.983  1.00  0.00           N  
ATOM    991  HE  ARG A  62      -2.694 -20.206 -26.114  1.00  0.00           H  
ATOM    992  CZ  ARG A  62      -1.942 -20.709 -27.873  1.00  0.00           C  
ATOM    993  NH1 ARG A  62      -2.060 -21.300 -29.030  1.00  0.00           N  
ATOM    994 HH11 ARG A  62      -2.922 -21.775 -29.227  1.00  0.00           H  
ATOM    995 HH12 ARG A  62      -1.308 -21.276 -29.687  1.00  0.00           H  
ATOM    996  NH2 ARG A  62      -0.816 -20.123 -27.607  1.00  0.00           N  
ATOM    997 HH21 ARG A  62      -0.701 -19.706 -26.670  1.00  0.00           H  
ATOM    998 HH22 ARG A  62      -0.029 -20.161 -28.215  1.00  0.00           H  
ATOM    999  C   ARG A  62      -4.260 -23.207 -22.354  1.00  0.00           C  
ATOM   1000  O   ARG A  62      -4.405 -24.379 -22.685  1.00  0.00           O  
ATOM   1001  N   CYS A  63      -3.591 -22.854 -21.259  1.00  0.00           N  
ATOM   1002  H   CYS A  63      -3.498 -21.869 -21.076  1.00  0.00           H  
ATOM   1003  CA  CYS A  63      -3.073 -23.776 -20.249  1.00  0.00           C  
ATOM   1004  HA  CYS A  63      -2.760 -24.704 -20.731  1.00  0.00           H  
ATOM   1005  CB  CYS A  63      -1.842 -23.121 -19.606  1.00  0.00           C  
ATOM   1006  HB2 CYS A  63      -1.488 -23.759 -18.792  1.00  0.00           H  
ATOM   1007  HB3 CYS A  63      -1.048 -23.041 -20.350  1.00  0.00           H  
ATOM   1008  SG  CYS A  63      -2.234 -21.465 -18.943  1.00  0.00           S  
ATOM   1009  HG  CYS A  63      -1.865 -20.732 -20.008  1.00  0.00           H  
ATOM   1010  C   CYS A  63      -4.091 -24.173 -19.163  1.00  0.00           C  
ATOM   1011  O   CYS A  63      -3.830 -25.120 -18.427  1.00  0.00           O  
ATOM   1012  N   LEU A  64      -5.207 -23.452 -19.006  1.00  0.00           N  
ATOM   1013  H   LEU A  64      -5.426 -22.729 -19.680  1.00  0.00           H  
ATOM   1014  CA  LEU A  64      -6.088 -23.584 -17.841  1.00  0.00           C  
ATOM   1015  HA  LEU A  64      -5.477 -23.867 -16.984  1.00  0.00           H  
ATOM   1016  CB  LEU A  64      -6.743 -22.226 -17.527  1.00  0.00           C  
ATOM   1017  HB2 LEU A  64      -7.413 -21.976 -18.351  1.00  0.00           H  
ATOM   1018  HB3 LEU A  64      -7.346 -22.334 -16.624  1.00  0.00           H  
ATOM   1019  CG  LEU A  64      -5.754 -21.061 -17.331  1.00  0.00           C  
ATOM   1020  HG  LEU A  64      -5.189 -20.899 -18.248  1.00  0.00           H  
ATOM   1021  CD1 LEU A  64      -6.528 -19.781 -17.031  1.00  0.00           C  
ATOM   1022 HD11 LEU A  64      -5.846 -18.933 -17.049  1.00  0.00           H  
ATOM   1023 HD12 LEU A  64      -7.286 -19.624 -17.795  1.00  0.00           H  
ATOM   1024 HD13 LEU A  64      -7.006 -19.851 -16.056  1.00  0.00           H  
ATOM   1025  CD2 LEU A  64      -4.769 -21.304 -16.182  1.00  0.00           C  
ATOM   1026 HD21 LEU A  64      -4.139 -20.427 -16.048  1.00  0.00           H  
ATOM   1027 HD22 LEU A  64      -5.307 -21.506 -15.258  1.00  0.00           H  
ATOM   1028 HD23 LEU A  64      -4.123 -22.148 -16.423  1.00  0.00           H  
ATOM   1029  C   LEU A  64      -7.150 -24.680 -17.998  1.00  0.00           C  
ATOM   1030  O   LEU A  64      -7.722 -24.876 -19.068  1.00  0.00           O  
ATOM   1031  N   GLY A  65      -7.492 -25.343 -16.892  1.00  0.00           N  
ATOM   1032  H   GLY A  65      -7.035 -25.081 -16.026  1.00  0.00           H  
ATOM   1033  CA  GLY A  65      -8.669 -26.209 -16.811  1.00  0.00           C  
ATOM   1034  HA2 GLY A  65      -8.682 -26.874 -17.674  1.00  0.00           H  
ATOM   1035  HA3 GLY A  65      -8.619 -26.814 -15.907  1.00  0.00           H  
ATOM   1036  C   GLY A  65      -9.964 -25.389 -16.787  1.00  0.00           C  
ATOM   1037  O   GLY A  65     -10.003 -24.310 -16.201  1.00  0.00           O  
ATOM   1038  N   ALA A  66     -11.038 -25.913 -17.384  1.00  0.00           N  
ATOM   1039  H   ALA A  66     -10.927 -26.802 -17.847  1.00  0.00           H  
ATOM   1040  CA  ALA A  66     -12.259 -25.161 -17.707  1.00  0.00           C  
ATOM   1041  HA  ALA A  66     -11.965 -24.314 -18.329  1.00  0.00           H  
ATOM   1042  CB  ALA A  66     -13.148 -26.080 -18.559  1.00  0.00           C  
ATOM   1043  HB1 ALA A  66     -13.471 -26.939 -17.970  1.00  0.00           H  
ATOM   1044  HB2 ALA A  66     -14.029 -25.530 -18.894  1.00  0.00           H  
ATOM   1045  HB3 ALA A  66     -12.599 -26.425 -19.436  1.00  0.00           H  
ATOM   1046  C   ALA A  66     -13.057 -24.560 -16.520  1.00  0.00           C  
ATOM   1047  O   ALA A  66     -14.017 -23.827 -16.746  1.00  0.00           O  
ATOM   1048  N   THR A  67     -12.709 -24.849 -15.261  1.00  0.00           N  
ATOM   1049  H   THR A  67     -11.842 -25.343 -15.122  1.00  0.00           H  
ATOM   1050  CA  THR A  67     -13.370 -24.223 -14.103  1.00  0.00           C  
ATOM   1051  HA  THR A  67     -14.438 -24.192 -14.316  1.00  0.00           H  
ATOM   1052  CB  THR A  67     -13.229 -25.057 -12.820  1.00  0.00           C  
ATOM   1053  HB  THR A  67     -13.709 -26.022 -12.986  1.00  0.00           H  
ATOM   1054  CG2 THR A  67     -11.804 -25.300 -12.326  1.00  0.00           C  
ATOM   1055 HG21 THR A  67     -11.178 -25.659 -13.142  1.00  0.00           H  
ATOM   1056 HG22 THR A  67     -11.392 -24.376 -11.922  1.00  0.00           H  
ATOM   1057 HG23 THR A  67     -11.821 -26.053 -11.537  1.00  0.00           H  
ATOM   1058  OG1 THR A  67     -13.890 -24.391 -11.771  1.00  0.00           O  
ATOM   1059  HG1 THR A  67     -13.914 -24.988 -11.016  1.00  0.00           H  
ATOM   1060  C   THR A  67     -12.905 -22.776 -13.919  1.00  0.00           C  
ATOM   1061  O   THR A  67     -11.712 -22.507 -13.756  1.00  0.00           O  
ATOM   1062  N   ALA A  68     -13.854 -21.832 -13.906  1.00  0.00           N  
ATOM   1063  H   ALA A  68     -14.806 -22.128 -14.061  1.00  0.00           H  
ATOM   1064  CA  ALA A  68     -13.600 -20.386 -13.903  1.00  0.00           C  
ATOM   1065  HA  ALA A  68     -13.090 -20.131 -14.833  1.00  0.00           H  
ATOM   1066  CB  ALA A  68     -14.959 -19.675 -13.889  1.00  0.00           C  
ATOM   1067  HB1 ALA A  68     -14.808 -18.595 -13.931  1.00  0.00           H  
ATOM   1068  HB2 ALA A  68     -15.547 -19.979 -14.756  1.00  0.00           H  
ATOM   1069  HB3 ALA A  68     -15.505 -19.922 -12.977  1.00  0.00           H  
ATOM   1070  C   ALA A  68     -12.706 -19.891 -12.744  1.00  0.00           C  
ATOM   1071  O   ALA A  68     -12.060 -18.848 -12.855  1.00  0.00           O  
ATOM   1072  N   GLN A  69     -12.593 -20.658 -11.655  1.00  0.00           N  
ATOM   1073  H   GLN A  69     -13.120 -21.519 -11.634  1.00  0.00           H  
ATOM   1074  CA  GLN A  69     -11.678 -20.378 -10.547  1.00  0.00           C  
ATOM   1075  HA  GLN A  69     -11.953 -19.415 -10.111  1.00  0.00           H  
ATOM   1076  CB  GLN A  69     -11.880 -21.476  -9.493  1.00  0.00           C  
ATOM   1077  HB2 GLN A  69     -12.948 -21.605  -9.307  1.00  0.00           H  
ATOM   1078  HB3 GLN A  69     -11.489 -22.414  -9.892  1.00  0.00           H  
ATOM   1079  CG  GLN A  69     -11.200 -21.165  -8.152  1.00  0.00           C  
ATOM   1080  HG2 GLN A  69     -10.151 -20.918  -8.308  1.00  0.00           H  
ATOM   1081  HG3 GLN A  69     -11.690 -20.304  -7.696  1.00  0.00           H  
ATOM   1082  CD  GLN A  69     -11.260 -22.360  -7.206  1.00  0.00           C  
ATOM   1083  OE1 GLN A  69     -10.940 -23.478  -7.568  1.00  0.00           O  
ATOM   1084  NE2 GLN A  69     -11.648 -22.171  -5.965  1.00  0.00           N  
ATOM   1085 HE21 GLN A  69     -11.644 -22.984  -5.374  1.00  0.00           H  
ATOM   1086 HE22 GLN A  69     -11.929 -21.267  -5.635  1.00  0.00           H  
ATOM   1087  C   GLN A  69     -10.204 -20.288 -10.997  1.00  0.00           C  
ATOM   1088  O   GLN A  69      -9.464 -19.434 -10.506  1.00  0.00           O  
ATOM   1089  N   GLN A  70      -9.777 -21.110 -11.969  1.00  0.00           N  
ATOM   1090  H   GLN A  70     -10.442 -21.748 -12.395  1.00  0.00           H  
ATOM   1091  CA  GLN A  70      -8.413 -21.055 -12.517  1.00  0.00           C  
ATOM   1092  HA  GLN A  70      -7.704 -21.088 -11.688  1.00  0.00           H  
ATOM   1093  CB  GLN A  70      -8.136 -22.261 -13.432  1.00  0.00           C  
ATOM   1094  HB2 GLN A  70      -8.809 -22.244 -14.291  1.00  0.00           H  
ATOM   1095  HB3 GLN A  70      -7.113 -22.161 -13.796  1.00  0.00           H  
ATOM   1096  CG  GLN A  70      -8.278 -23.607 -12.700  1.00  0.00           C  
ATOM   1097  HG2 GLN A  70      -7.848 -23.524 -11.702  1.00  0.00           H  
ATOM   1098  HG3 GLN A  70      -9.335 -23.834 -12.596  1.00  0.00           H  
ATOM   1099  CD  GLN A  70      -7.588 -24.778 -13.400  1.00  0.00           C  
ATOM   1100  OE1 GLN A  70      -6.693 -24.636 -14.219  1.00  0.00           O  
ATOM   1101  NE2 GLN A  70      -7.930 -26.004 -13.062  1.00  0.00           N  
ATOM   1102 HE21 GLN A  70      -7.413 -26.743 -13.509  1.00  0.00           H  
ATOM   1103 HE22 GLN A  70      -8.642 -26.178 -12.373  1.00  0.00           H  
ATOM   1104  C   GLN A  70      -8.147 -19.746 -13.275  1.00  0.00           C  
ATOM   1105  O   GLN A  70      -7.053 -19.199 -13.173  1.00  0.00           O  
ATOM   1106  N   PHE A  71      -9.156 -19.212 -13.973  1.00  0.00           N  
ATOM   1107  H   PHE A  71     -10.032 -19.714 -13.988  1.00  0.00           H  
ATOM   1108  CA  PHE A  71      -9.116 -17.910 -14.654  1.00  0.00           C  
ATOM   1109  HA  PHE A  71      -8.285 -17.901 -15.361  1.00  0.00           H  
ATOM   1110  CB  PHE A  71     -10.437 -17.720 -15.432  1.00  0.00           C  
ATOM   1111  HB2 PHE A  71     -11.125 -18.534 -15.207  1.00  0.00           H  
ATOM   1112  HB3 PHE A  71     -10.928 -16.805 -15.097  1.00  0.00           H  
ATOM   1113  CG  PHE A  71     -10.296 -17.675 -16.939  1.00  0.00           C  
ATOM   1114  CD1 PHE A  71     -10.018 -18.856 -17.655  1.00  0.00           C  
ATOM   1115  HD1 PHE A  71      -9.872 -19.788 -17.128  1.00  0.00           H  
ATOM   1116  CE1 PHE A  71      -9.928 -18.824 -19.057  1.00  0.00           C  
ATOM   1117  HE1 PHE A  71      -9.705 -19.727 -19.609  1.00  0.00           H  
ATOM   1118  CZ  PHE A  71     -10.126 -17.615 -19.748  1.00  0.00           C  
ATOM   1119  HZ  PHE A  71     -10.046 -17.591 -20.826  1.00  0.00           H  
ATOM   1120  CE2 PHE A  71     -10.410 -16.436 -19.037  1.00  0.00           C  
ATOM   1121  HE2 PHE A  71     -10.557 -15.511 -19.576  1.00  0.00           H  
ATOM   1122  CD2 PHE A  71     -10.493 -16.467 -17.633  1.00  0.00           C  
ATOM   1123  HD2 PHE A  71     -10.720 -15.564 -17.089  1.00  0.00           H  
ATOM   1124  C   PHE A  71      -8.887 -16.749 -13.666  1.00  0.00           C  
ATOM   1125  O   PHE A  71      -8.124 -15.828 -13.955  1.00  0.00           O  
ATOM   1126  N   HIE A  72      -9.511 -16.803 -12.484  1.00  0.00           N  
ATOM   1127  H   HIE A  72     -10.135 -17.581 -12.317  1.00  0.00           H  
ATOM   1128  CA  HIE A  72      -9.320 -15.805 -11.423  1.00  0.00           C  
ATOM   1129  HA  HIE A  72      -9.431 -14.805 -11.845  1.00  0.00           H  
ATOM   1130  CB  HIE A  72     -10.405 -15.973 -10.353  1.00  0.00           C  
ATOM   1131  HB2 HIE A  72     -11.385 -15.834 -10.813  1.00  0.00           H  
ATOM   1132  HB3 HIE A  72     -10.363 -16.978  -9.935  1.00  0.00           H  
ATOM   1133  CG  HIE A  72     -10.259 -14.972  -9.238  1.00  0.00           C  
ATOM   1134  ND1 HIE A  72     -10.527 -13.607  -9.348  1.00  0.00           N  
ATOM   1135  CE1 HIE A  72     -10.218 -13.078  -8.155  1.00  0.00           C  
ATOM   1136  HE1 HIE A  72     -10.317 -12.029  -7.907  1.00  0.00           H  
ATOM   1137  NE2 HIE A  72      -9.771 -14.030  -7.319  1.00  0.00           N  
ATOM   1138  HE2 HIE A  72      -9.481 -13.882  -6.361  1.00  0.00           H  
ATOM   1139  CD2 HIE A  72      -9.779 -15.233  -7.989  1.00  0.00           C  
ATOM   1140  HD2 HIE A  72      -9.451 -16.193  -7.617  1.00  0.00           H  
ATOM   1141  C   HIE A  72      -7.912 -15.862 -10.815  1.00  0.00           C  
ATOM   1142  O   HIE A  72      -7.241 -14.829 -10.736  1.00  0.00           O  
ATOM   1143  N   ARG A  73      -7.423 -17.070 -10.475  1.00  0.00           N  
ATOM   1144  H   ARG A  73      -8.030 -17.879 -10.563  1.00  0.00           H  
ATOM   1145  CA  ARG A  73      -6.025 -17.250 -10.031  1.00  0.00           C  
ATOM   1146  HA  ARG A  73      -5.848 -16.593  -9.178  1.00  0.00           H  
ATOM   1147  CB  ARG A  73      -5.721 -18.698  -9.598  1.00  0.00           C  
ATOM   1148  HB2 ARG A  73      -6.175 -19.404 -10.295  1.00  0.00           H  
ATOM   1149  HB3 ARG A  73      -4.638 -18.824  -9.647  1.00  0.00           H  
ATOM   1150  CG  ARG A  73      -6.151 -19.029  -8.156  1.00  0.00           C  
ATOM   1151  HG2 ARG A  73      -5.851 -18.216  -7.500  1.00  0.00           H  
ATOM   1152  HG3 ARG A  73      -7.236 -19.135  -8.107  1.00  0.00           H  
ATOM   1153  CD  ARG A  73      -5.472 -20.318  -7.659  1.00  0.00           C  
ATOM   1154  HD2 ARG A  73      -5.950 -21.179  -8.130  1.00  0.00           H  
ATOM   1155  HD3 ARG A  73      -4.423 -20.303  -7.958  1.00  0.00           H  
ATOM   1156  NE  ARG A  73      -5.525 -20.465  -6.190  1.00  0.00           N  
ATOM   1157  HE  ARG A  73      -5.886 -19.703  -5.639  1.00  0.00           H  
ATOM   1158  CZ  ARG A  73      -4.956 -21.432  -5.486  1.00  0.00           C  
ATOM   1159  NH1 ARG A  73      -4.285 -22.395  -6.059  1.00  0.00           N  
ATOM   1160 HH11 ARG A  73      -4.025 -22.306  -7.032  1.00  0.00           H  
ATOM   1161 HH12 ARG A  73      -3.794 -23.035  -5.467  1.00  0.00           H  
ATOM   1162  NH2 ARG A  73      -5.033 -21.434  -4.193  1.00  0.00           N  
ATOM   1163 HH21 ARG A  73      -5.162 -20.528  -3.730  1.00  0.00           H  
ATOM   1164 HH22 ARG A  73      -4.320 -21.905  -3.647  1.00  0.00           H  
ATOM   1165  C   ARG A  73      -5.024 -16.785 -11.095  1.00  0.00           C  
ATOM   1166  O   ARG A  73      -4.085 -16.072 -10.767  1.00  0.00           O  
ATOM   1167  N   HIE A  74      -5.245 -17.117 -12.370  1.00  0.00           N  
ATOM   1168  H   HIE A  74      -6.022 -17.740 -12.561  1.00  0.00           H  
ATOM   1169  CA  HIE A  74      -4.412 -16.688 -13.507  1.00  0.00           C  
ATOM   1170  HA  HIE A  74      -3.388 -17.028 -13.349  1.00  0.00           H  
ATOM   1171  CB  HIE A  74      -4.933 -17.361 -14.786  1.00  0.00           C  
ATOM   1172  HB2 HIE A  74      -4.714 -18.428 -14.740  1.00  0.00           H  
ATOM   1173  HB3 HIE A  74      -6.015 -17.245 -14.833  1.00  0.00           H  
ATOM   1174  CG  HIE A  74      -4.379 -16.795 -16.071  1.00  0.00           C  
ATOM   1175  ND1 HIE A  74      -4.828 -15.614 -16.664  1.00  0.00           N  
ATOM   1176  CE1 HIE A  74      -4.081 -15.455 -17.765  1.00  0.00           C  
ATOM   1177  HE1 HIE A  74      -4.160 -14.624 -18.456  1.00  0.00           H  
ATOM   1178  NE2 HIE A  74      -3.210 -16.466 -17.893  1.00  0.00           N  
ATOM   1179  HE2 HIE A  74      -2.511 -16.516 -18.631  1.00  0.00           H  
ATOM   1180  CD2 HIE A  74      -3.376 -17.326 -16.830  1.00  0.00           C  
ATOM   1181  HD2 HIE A  74      -2.812 -18.225 -16.627  1.00  0.00           H  
ATOM   1182  C   HIE A  74      -4.334 -15.160 -13.648  1.00  0.00           C  
ATOM   1183  O   HIE A  74      -3.232 -14.613 -13.699  1.00  0.00           O  
ATOM   1184  N   LYS A  75      -5.471 -14.451 -13.605  1.00  0.00           N  
ATOM   1185  H   LYS A  75      -6.347 -14.965 -13.601  1.00  0.00           H  
ATOM   1186  CA  LYS A  75      -5.485 -12.973 -13.635  1.00  0.00           C  
ATOM   1187  HA  LYS A  75      -4.938 -12.639 -14.520  1.00  0.00           H  
ATOM   1188  CB  LYS A  75      -6.927 -12.455 -13.718  1.00  0.00           C  
ATOM   1189  HB2 LYS A  75      -7.547 -12.959 -12.973  1.00  0.00           H  
ATOM   1190  HB3 LYS A  75      -6.927 -11.386 -13.496  1.00  0.00           H  
ATOM   1191  CG  LYS A  75      -7.517 -12.658 -15.119  1.00  0.00           C  
ATOM   1192  HG2 LYS A  75      -6.886 -12.151 -15.852  1.00  0.00           H  
ATOM   1193  HG3 LYS A  75      -7.548 -13.721 -15.362  1.00  0.00           H  
ATOM   1194  CD  LYS A  75      -8.933 -12.077 -15.192  1.00  0.00           C  
ATOM   1195  HD2 LYS A  75      -9.567 -12.585 -14.461  1.00  0.00           H  
ATOM   1196  HD3 LYS A  75      -8.893 -11.012 -14.955  1.00  0.00           H  
ATOM   1197  CE  LYS A  75      -9.499 -12.276 -16.601  1.00  0.00           C  
ATOM   1198  HE2 LYS A  75      -9.571 -13.351 -16.795  1.00  0.00           H  
ATOM   1199  HE3 LYS A  75      -8.789 -11.859 -17.323  1.00  0.00           H  
ATOM   1200  NZ  LYS A  75     -10.825 -11.623 -16.750  1.00  0.00           N  
ATOM   1201  HZ1 LYS A  75     -10.742 -10.624 -16.604  1.00  0.00           H  
ATOM   1202  HZ2 LYS A  75     -11.193 -11.776 -17.681  1.00  0.00           H  
ATOM   1203  HZ3 LYS A  75     -11.480 -11.993 -16.072  1.00  0.00           H  
ATOM   1204  C   LYS A  75      -4.756 -12.362 -12.435  1.00  0.00           C  
ATOM   1205  O   LYS A  75      -4.013 -11.396 -12.599  1.00  0.00           O  
ATOM   1206  N   GLN A  76      -4.929 -12.949 -11.251  1.00  0.00           N  
ATOM   1207  H   GLN A  76      -5.563 -13.738 -11.196  1.00  0.00           H  
ATOM   1208  CA  GLN A  76      -4.237 -12.524 -10.034  1.00  0.00           C  
ATOM   1209  HA  GLN A  76      -4.330 -11.442  -9.939  1.00  0.00           H  
ATOM   1210  CB  GLN A  76      -4.902 -13.180  -8.818  1.00  0.00           C  
ATOM   1211  HB2 GLN A  76      -4.997 -14.248  -9.001  1.00  0.00           H  
ATOM   1212  HB3 GLN A  76      -4.272 -13.036  -7.939  1.00  0.00           H  
ATOM   1213  CG  GLN A  76      -6.291 -12.594  -8.528  1.00  0.00           C  
ATOM   1214  HG2 GLN A  76      -6.905 -12.600  -9.427  1.00  0.00           H  
ATOM   1215  HG3 GLN A  76      -6.782 -13.217  -7.781  1.00  0.00           H  
ATOM   1216  CD  GLN A  76      -6.200 -11.166  -8.005  1.00  0.00           C  
ATOM   1217  OE1 GLN A  76      -6.252 -10.193  -8.744  1.00  0.00           O  
ATOM   1218  NE2 GLN A  76      -6.028 -10.980  -6.715  1.00  0.00           N  
ATOM   1219 HE21 GLN A  76      -5.956 -10.031  -6.401  1.00  0.00           H  
ATOM   1220 HE22 GLN A  76      -5.945 -11.757  -6.084  1.00  0.00           H  
ATOM   1221  C   GLN A  76      -2.734 -12.825 -10.079  1.00  0.00           C  
ATOM   1222  O   GLN A  76      -1.945 -12.008  -9.610  1.00  0.00           O  
ATOM   1223  N   LEU A  77      -2.313 -13.931 -10.701  1.00  0.00           N  
ATOM   1224  H   LEU A  77      -3.005 -14.596 -11.031  1.00  0.00           H  
ATOM   1225  CA  LEU A  77      -0.904 -14.235 -10.947  1.00  0.00           C  
ATOM   1226  HA  LEU A  77      -0.376 -14.228  -9.993  1.00  0.00           H  
ATOM   1227  CB  LEU A  77      -0.784 -15.636 -11.576  1.00  0.00           C  
ATOM   1228  HB2 LEU A  77      -1.320 -16.361 -10.961  1.00  0.00           H  
ATOM   1229  HB3 LEU A  77      -1.275 -15.620 -12.546  1.00  0.00           H  
ATOM   1230  CG  LEU A  77       0.675 -16.094 -11.767  1.00  0.00           C  
ATOM   1231  HG  LEU A  77       1.346 -15.236 -11.781  1.00  0.00           H  
ATOM   1232  CD1 LEU A  77       1.091 -17.015 -10.620  1.00  0.00           C  
ATOM   1233 HD11 LEU A  77       0.478 -17.918 -10.624  1.00  0.00           H  
ATOM   1234 HD12 LEU A  77       2.139 -17.288 -10.727  1.00  0.00           H  
ATOM   1235 HD13 LEU A  77       0.959 -16.509  -9.666  1.00  0.00           H  
ATOM   1236  CD2 LEU A  77       0.840 -16.833 -13.096  1.00  0.00           C  
ATOM   1237 HD21 LEU A  77       0.605 -16.165 -13.926  1.00  0.00           H  
ATOM   1238 HD22 LEU A  77       1.870 -17.169 -13.203  1.00  0.00           H  
ATOM   1239 HD23 LEU A  77       0.179 -17.699 -13.134  1.00  0.00           H  
ATOM   1240  C   LEU A  77      -0.290 -13.150 -11.838  1.00  0.00           C  
ATOM   1241  O   LEU A  77       0.688 -12.517 -11.452  1.00  0.00           O  
ATOM   1242  N   ILE A  78      -0.909 -12.871 -12.992  1.00  0.00           N  
ATOM   1243  H   ILE A  78      -1.721 -13.433 -13.240  1.00  0.00           H  
ATOM   1244  CA  ILE A  78      -0.499 -11.795 -13.913  1.00  0.00           C  
ATOM   1245  HA  ILE A  78       0.516 -11.996 -14.252  1.00  0.00           H  
ATOM   1246  CB  ILE A  78      -1.435 -11.791 -15.150  1.00  0.00           C  
ATOM   1247  HB  ILE A  78      -2.462 -11.783 -14.785  1.00  0.00           H  
ATOM   1248  CG2 ILE A  78      -1.272 -10.530 -16.020  1.00  0.00           C  
ATOM   1249 HG21 ILE A  78      -0.228 -10.399 -16.306  1.00  0.00           H  
ATOM   1250 HG22 ILE A  78      -1.884 -10.628 -16.917  1.00  0.00           H  
ATOM   1251 HG23 ILE A  78      -1.609  -9.650 -15.473  1.00  0.00           H  
ATOM   1252  CG1 ILE A  78      -1.275 -13.067 -16.013  1.00  0.00           C  
ATOM   1253 HG12 ILE A  78      -1.407 -13.947 -15.387  1.00  0.00           H  
ATOM   1254 HG13 ILE A  78      -2.077 -13.089 -16.750  1.00  0.00           H  
ATOM   1255  CD1 ILE A  78       0.060 -13.222 -16.756  1.00  0.00           C  
ATOM   1256 HD11 ILE A  78       0.892 -13.230 -16.054  1.00  0.00           H  
ATOM   1257 HD12 ILE A  78       0.056 -14.170 -17.294  1.00  0.00           H  
ATOM   1258 HD13 ILE A  78       0.193 -12.416 -17.477  1.00  0.00           H  
ATOM   1259  C   ILE A  78      -0.449 -10.430 -13.199  1.00  0.00           C  
ATOM   1260  O   ILE A  78       0.479  -9.649 -13.424  1.00  0.00           O  
ATOM   1261  N   ARG A  79      -1.400 -10.151 -12.293  1.00  0.00           N  
ATOM   1262  H   ARG A  79      -2.159 -10.818 -12.184  1.00  0.00           H  
ATOM   1263  CA  ARG A  79      -1.422  -8.931 -11.467  1.00  0.00           C  
ATOM   1264  HA  ARG A  79      -1.313  -8.077 -12.136  1.00  0.00           H  
ATOM   1265  CB  ARG A  79      -2.772  -8.814 -10.733  1.00  0.00           C  
ATOM   1266  HB2 ARG A  79      -3.583  -8.931 -11.454  1.00  0.00           H  
ATOM   1267  HB3 ARG A  79      -2.864  -9.582  -9.966  1.00  0.00           H  
ATOM   1268  CG  ARG A  79      -2.893  -7.431 -10.084  1.00  0.00           C  
ATOM   1269  HG2 ARG A  79      -2.138  -7.316  -9.305  1.00  0.00           H  
ATOM   1270  HG3 ARG A  79      -2.694  -6.684 -10.854  1.00  0.00           H  
ATOM   1271  CD  ARG A  79      -4.266  -7.130  -9.473  1.00  0.00           C  
ATOM   1272  HD2 ARG A  79      -5.056  -7.456 -10.153  1.00  0.00           H  
ATOM   1273  HD3 ARG A  79      -4.370  -7.649  -8.517  1.00  0.00           H  
ATOM   1274  NE  ARG A  79      -4.334  -5.676  -9.295  1.00  0.00           N  
ATOM   1275  HE  ARG A  79      -3.476  -5.161  -9.499  1.00  0.00           H  
ATOM   1276  CZ  ARG A  79      -5.284  -4.869  -8.887  1.00  0.00           C  
ATOM   1277  NH1 ARG A  79      -6.389  -5.231  -8.307  1.00  0.00           N  
ATOM   1278 HH11 ARG A  79      -6.556  -6.193  -8.099  1.00  0.00           H  
ATOM   1279 HH12 ARG A  79      -6.888  -4.470  -7.851  1.00  0.00           H  
ATOM   1280  NH2 ARG A  79      -5.098  -3.609  -9.076  1.00  0.00           N  
ATOM   1281 HH21 ARG A  79      -4.172  -3.322  -9.377  1.00  0.00           H  
ATOM   1282 HH22 ARG A  79      -5.640  -2.961  -8.503  1.00  0.00           H  
ATOM   1283  C   ARG A  79      -0.237  -8.862 -10.500  1.00  0.00           C  
ATOM   1284  O   ARG A  79       0.509  -7.883 -10.530  1.00  0.00           O  
ATOM   1285  N   PHE A  80       0.003  -9.903  -9.705  1.00  0.00           N  
ATOM   1286  H   PHE A  80      -0.656 -10.678  -9.695  1.00  0.00           H  
ATOM   1287  CA  PHE A  80       1.163  -9.938  -8.808  1.00  0.00           C  
ATOM   1288  HA  PHE A  80       1.168  -9.012  -8.234  1.00  0.00           H  
ATOM   1289  CB  PHE A  80       1.044 -11.098  -7.817  1.00  0.00           C  
ATOM   1290  HB2 PHE A  80       0.964 -12.024  -8.383  1.00  0.00           H  
ATOM   1291  HB3 PHE A  80       1.963 -11.124  -7.233  1.00  0.00           H  
ATOM   1292  CG  PHE A  80      -0.103 -11.031  -6.824  1.00  0.00           C  
ATOM   1293  CD1 PHE A  80      -0.944 -12.145  -6.649  1.00  0.00           C  
ATOM   1294  HD1 PHE A  80      -0.799 -13.032  -7.249  1.00  0.00           H  
ATOM   1295  CE1 PHE A  80      -1.978 -12.112  -5.696  1.00  0.00           C  
ATOM   1296  HE1 PHE A  80      -2.618 -12.972  -5.562  1.00  0.00           H  
ATOM   1297  CZ  PHE A  80      -2.171 -10.965  -4.909  1.00  0.00           C  
ATOM   1298  HZ  PHE A  80      -2.963 -10.945  -4.171  1.00  0.00           H  
ATOM   1299  CE2 PHE A  80      -1.326  -9.853  -5.070  1.00  0.00           C  
ATOM   1300  HE2 PHE A  80      -1.467  -8.977  -4.452  1.00  0.00           H  
ATOM   1301  CD2 PHE A  80      -0.289  -9.888  -6.019  1.00  0.00           C  
ATOM   1302  HD2 PHE A  80       0.369  -9.039  -6.119  1.00  0.00           H  
ATOM   1303  C   PHE A  80       2.516  -9.985  -9.545  1.00  0.00           C  
ATOM   1304  O   PHE A  80       3.487  -9.454  -9.013  1.00  0.00           O  
ATOM   1305  N   LEU A  81       2.605 -10.537 -10.765  1.00  0.00           N  
ATOM   1306  H   LEU A  81       1.812 -11.077 -11.099  1.00  0.00           H  
ATOM   1307  CA  LEU A  81       3.802 -10.445 -11.627  1.00  0.00           C  
ATOM   1308  HA  LEU A  81       4.675 -10.747 -11.052  1.00  0.00           H  
ATOM   1309  CB  LEU A  81       3.655 -11.362 -12.858  1.00  0.00           C  
ATOM   1310  HB2 LEU A  81       2.679 -11.184 -13.313  1.00  0.00           H  
ATOM   1311  HB3 LEU A  81       4.412 -11.080 -13.588  1.00  0.00           H  
ATOM   1312  CG  LEU A  81       3.811 -12.867 -12.586  1.00  0.00           C  
ATOM   1313  HG  LEU A  81       3.102 -13.189 -11.837  1.00  0.00           H  
ATOM   1314  CD1 LEU A  81       3.540 -13.650 -13.872  1.00  0.00           C  
ATOM   1315 HD11 LEU A  81       4.261 -13.380 -14.643  1.00  0.00           H  
ATOM   1316 HD12 LEU A  81       3.610 -14.720 -13.672  1.00  0.00           H  
ATOM   1317 HD13 LEU A  81       2.529 -13.433 -14.221  1.00  0.00           H  
ATOM   1318  CD2 LEU A  81       5.225 -13.212 -12.111  1.00  0.00           C  
ATOM   1319 HD21 LEU A  81       5.326 -14.293 -12.018  1.00  0.00           H  
ATOM   1320 HD22 LEU A  81       5.956 -12.839 -12.824  1.00  0.00           H  
ATOM   1321 HD23 LEU A  81       5.406 -12.774 -11.132  1.00  0.00           H  
ATOM   1322  C   LEU A  81       4.073  -9.010 -12.107  1.00  0.00           C  
ATOM   1323  O   LEU A  81       5.218  -8.557 -12.091  1.00  0.00           O  
ATOM   1324  N   LYS A  82       3.018  -8.284 -12.498  1.00  0.00           N  
ATOM   1325  H   LYS A  82       2.116  -8.748 -12.545  1.00  0.00           H  
ATOM   1326  CA  LYS A  82       3.090  -6.852 -12.830  1.00  0.00           C  
ATOM   1327  HA  LYS A  82       3.905  -6.690 -13.539  1.00  0.00           H  
ATOM   1328  CB  LYS A  82       1.775  -6.396 -13.486  1.00  0.00           C  
ATOM   1329  HB2 LYS A  82       0.925  -6.760 -12.909  1.00  0.00           H  
ATOM   1330  HB3 LYS A  82       1.741  -5.306 -13.502  1.00  0.00           H  
ATOM   1331  CG  LYS A  82       1.683  -6.900 -14.935  1.00  0.00           C  
ATOM   1332  HG2 LYS A  82       2.443  -6.389 -15.524  1.00  0.00           H  
ATOM   1333  HG3 LYS A  82       1.877  -7.972 -14.971  1.00  0.00           H  
ATOM   1334  CD  LYS A  82       0.309  -6.626 -15.556  1.00  0.00           C  
ATOM   1335  HD2 LYS A  82      -0.455  -7.154 -14.982  1.00  0.00           H  
ATOM   1336  HD3 LYS A  82       0.109  -5.553 -15.529  1.00  0.00           H  
ATOM   1337  CE  LYS A  82       0.302  -7.118 -17.008  1.00  0.00           C  
ATOM   1338  HE2 LYS A  82       1.095  -6.602 -17.559  1.00  0.00           H  
ATOM   1339  HE3 LYS A  82       0.534  -8.188 -17.023  1.00  0.00           H  
ATOM   1340  NZ  LYS A  82      -1.001  -6.882 -17.670  1.00  0.00           N  
ATOM   1341  HZ1 LYS A  82      -1.237  -5.903 -17.709  1.00  0.00           H  
ATOM   1342  HZ2 LYS A  82      -0.958  -7.211 -18.643  1.00  0.00           H  
ATOM   1343  HZ3 LYS A  82      -1.739  -7.413 -17.236  1.00  0.00           H  
ATOM   1344  C   LYS A  82       3.442  -6.005 -11.605  1.00  0.00           C  
ATOM   1345  O   LYS A  82       4.221  -5.070 -11.735  1.00  0.00           O  
ATOM   1346  N   ARG A  83       2.950  -6.347 -10.407  1.00  0.00           N  
ATOM   1347  H   ARG A  83       2.234  -7.067 -10.385  1.00  0.00           H  
ATOM   1348  CA  ARG A  83       3.346  -5.685  -9.144  1.00  0.00           C  
ATOM   1349  HA  ARG A  83       3.309  -4.607  -9.301  1.00  0.00           H  
ATOM   1350  CB  ARG A  83       2.313  -6.045  -8.060  1.00  0.00           C  
ATOM   1351  HB2 ARG A  83       1.318  -6.004  -8.510  1.00  0.00           H  
ATOM   1352  HB3 ARG A  83       2.489  -7.063  -7.710  1.00  0.00           H  
ATOM   1353  CG  ARG A  83       2.325  -5.077  -6.864  1.00  0.00           C  
ATOM   1354  HG2 ARG A  83       3.258  -5.190  -6.313  1.00  0.00           H  
ATOM   1355  HG3 ARG A  83       2.245  -4.053  -7.232  1.00  0.00           H  
ATOM   1356  CD  ARG A  83       1.138  -5.360  -5.930  1.00  0.00           C  
ATOM   1357  HD2 ARG A  83       0.229  -5.366  -6.532  1.00  0.00           H  
ATOM   1358  HD3 ARG A  83       1.264  -6.347  -5.483  1.00  0.00           H  
ATOM   1359  NE  ARG A  83       1.015  -4.354  -4.854  1.00  0.00           N  
ATOM   1360  HE  ARG A  83       1.820  -3.778  -4.658  1.00  0.00           H  
ATOM   1361  CZ  ARG A  83      -0.077  -4.086  -4.158  1.00  0.00           C  
ATOM   1362  NH1 ARG A  83      -1.206  -4.705  -4.345  1.00  0.00           N  
ATOM   1363 HH11 ARG A  83      -1.307  -5.249  -5.186  1.00  0.00           H  
ATOM   1364 HH12 ARG A  83      -2.019  -4.383  -3.859  1.00  0.00           H  
ATOM   1365  NH2 ARG A  83      -0.114  -3.123  -3.295  1.00  0.00           N  
ATOM   1366 HH21 ARG A  83       0.707  -2.533  -3.176  1.00  0.00           H  
ATOM   1367 HH22 ARG A  83      -1.013  -2.690  -3.133  1.00  0.00           H  
ATOM   1368  C   ARG A  83       4.797  -5.999  -8.726  1.00  0.00           C  
ATOM   1369  O   ARG A  83       5.478  -5.136  -8.181  1.00  0.00           O  
ATOM   1370  N   LEU A  84       5.285  -7.206  -9.023  1.00  0.00           N  
ATOM   1371  H   LEU A  84       4.631  -7.896  -9.371  1.00  0.00           H  
ATOM   1372  CA  LEU A  84       6.663  -7.645  -8.781  1.00  0.00           C  
ATOM   1373  HA  LEU A  84       6.928  -7.407  -7.749  1.00  0.00           H  
ATOM   1374  CB  LEU A  84       6.701  -9.177  -8.953  1.00  0.00           C  
ATOM   1375  HB2 LEU A  84       6.069  -9.627  -8.189  1.00  0.00           H  
ATOM   1376  HB3 LEU A  84       6.266  -9.421  -9.921  1.00  0.00           H  
ATOM   1377  CG  LEU A  84       8.087  -9.836  -8.894  1.00  0.00           C  
ATOM   1378  HG  LEU A  84       8.725  -9.417  -9.671  1.00  0.00           H  
ATOM   1379  CD1 LEU A  84       8.768  -9.677  -7.533  1.00  0.00           C  
ATOM   1380 HD11 LEU A  84       8.133 -10.091  -6.748  1.00  0.00           H  
ATOM   1381 HD12 LEU A  84       9.726 -10.195  -7.539  1.00  0.00           H  
ATOM   1382 HD13 LEU A  84       8.945  -8.621  -7.330  1.00  0.00           H  
ATOM   1383  CD2 LEU A  84       7.922 -11.329  -9.167  1.00  0.00           C  
ATOM   1384 HD21 LEU A  84       8.902 -11.796  -9.228  1.00  0.00           H  
ATOM   1385 HD22 LEU A  84       7.345 -11.792  -8.369  1.00  0.00           H  
ATOM   1386 HD23 LEU A  84       7.406 -11.476 -10.114  1.00  0.00           H  
ATOM   1387  C   LEU A  84       7.672  -6.914  -9.683  1.00  0.00           C  
ATOM   1388  O   LEU A  84       8.638  -6.361  -9.171  1.00  0.00           O  
ATOM   1389  N   ASP A  85       7.431  -6.871 -11.000  1.00  0.00           N  
ATOM   1390  H   ASP A  85       6.628  -7.381 -11.355  1.00  0.00           H  
ATOM   1391  CA  ASP A  85       8.212  -6.085 -11.977  1.00  0.00           C  
ATOM   1392  HA  ASP A  85       9.242  -6.444 -11.991  1.00  0.00           H  
ATOM   1393  CB  ASP A  85       7.601  -6.331 -13.373  1.00  0.00           C  
ATOM   1394  HB2 ASP A  85       7.586  -7.410 -13.547  1.00  0.00           H  
ATOM   1395  HB3 ASP A  85       6.563  -5.991 -13.362  1.00  0.00           H  
ATOM   1396  CG  ASP A  85       8.315  -5.672 -14.565  1.00  0.00           C  
ATOM   1397  OD1 ASP A  85       9.433  -5.131 -14.424  1.00  0.00           O  
ATOM   1398  OD2 ASP A  85       7.728  -5.675 -15.672  1.00  0.00           O  
ATOM   1399  C   ASP A  85       8.242  -4.590 -11.586  1.00  0.00           C  
ATOM   1400  O   ASP A  85       9.317  -4.015 -11.393  1.00  0.00           O  
ATOM   1401  N   ARG A  86       7.062  -4.004 -11.310  1.00  0.00           N  
ATOM   1402  H   ARG A  86       6.225  -4.538 -11.521  1.00  0.00           H  
ATOM   1403  CA  ARG A  86       6.876  -2.634 -10.777  1.00  0.00           C  
ATOM   1404  HA  ARG A  86       7.173  -1.917 -11.539  1.00  0.00           H  
ATOM   1405  CB  ARG A  86       5.371  -2.436 -10.496  1.00  0.00           C  
ATOM   1406  HB2 ARG A  86       4.836  -2.592 -11.434  1.00  0.00           H  
ATOM   1407  HB3 ARG A  86       5.058  -3.208  -9.798  1.00  0.00           H  
ATOM   1408  CG  ARG A  86       4.922  -1.077  -9.929  1.00  0.00           C  
ATOM   1409  HG2 ARG A  86       5.444  -0.879  -8.994  1.00  0.00           H  
ATOM   1410  HG3 ARG A  86       5.158  -0.286 -10.643  1.00  0.00           H  
ATOM   1411  CD  ARG A  86       3.401  -1.113  -9.670  1.00  0.00           C  
ATOM   1412  HD2 ARG A  86       2.895  -1.258 -10.625  1.00  0.00           H  
ATOM   1413  HD3 ARG A  86       3.176  -1.961  -9.021  1.00  0.00           H  
ATOM   1414  NE  ARG A  86       2.904   0.117  -9.021  1.00  0.00           N  
ATOM   1415  HE  ARG A  86       3.605   0.686  -8.537  1.00  0.00           H  
ATOM   1416  CZ  ARG A  86       1.676   0.613  -9.008  1.00  0.00           C  
ATOM   1417  NH1 ARG A  86       0.675   0.042  -9.619  1.00  0.00           N  
ATOM   1418 HH11 ARG A  86       0.828  -0.884  -9.973  1.00  0.00           H  
ATOM   1419 HH12 ARG A  86      -0.247   0.388  -9.451  1.00  0.00           H  
ATOM   1420  NH2 ARG A  86       1.433   1.715  -8.367  1.00  0.00           N  
ATOM   1421 HH21 ARG A  86       2.180   2.008  -7.731  1.00  0.00           H  
ATOM   1422 HH22 ARG A  86       0.581   2.243  -8.408  1.00  0.00           H  
ATOM   1423  C   ARG A  86       7.751  -2.310  -9.555  1.00  0.00           C  
ATOM   1424  O   ARG A  86       8.241  -1.187  -9.467  1.00  0.00           O  
ATOM   1425  N   ASN A  87       7.971  -3.261  -8.637  1.00  0.00           N  
ATOM   1426  H   ASN A  87       7.507  -4.149  -8.762  1.00  0.00           H  
ATOM   1427  CA  ASN A  87       8.840  -3.073  -7.459  1.00  0.00           C  
ATOM   1428  HA  ASN A  87       8.792  -2.018  -7.192  1.00  0.00           H  
ATOM   1429  CB  ASN A  87       8.289  -3.902  -6.270  1.00  0.00           C  
ATOM   1430  HB2 ASN A  87       7.242  -4.137  -6.452  1.00  0.00           H  
ATOM   1431  HB3 ASN A  87       8.833  -4.840  -6.187  1.00  0.00           H  
ATOM   1432  CG  ASN A  87       8.328  -3.176  -4.922  1.00  0.00           C  
ATOM   1433  OD1 ASN A  87       8.635  -1.996  -4.817  1.00  0.00           O  
ATOM   1434  ND2 ASN A  87       7.908  -3.841  -3.866  1.00  0.00           N  
ATOM   1435 HD21 ASN A  87       7.749  -3.302  -3.010  1.00  0.00           H  
ATOM   1436 HD22 ASN A  87       7.588  -4.783  -3.944  1.00  0.00           H  
ATOM   1437  C   ASN A  87      10.331  -3.375  -7.740  1.00  0.00           C  
ATOM   1438  O   ASN A  87      11.212  -2.647  -7.275  1.00  0.00           O  
ATOM   1439  N   LEU A  88      10.637  -4.418  -8.525  1.00  0.00           N  
ATOM   1440  H   LEU A  88       9.877  -4.977  -8.903  1.00  0.00           H  
ATOM   1441  CA  LEU A  88      12.015  -4.760  -8.913  1.00  0.00           C  
ATOM   1442  HA  LEU A  88      12.594  -4.932  -8.006  1.00  0.00           H  
ATOM   1443  CB  LEU A  88      12.016  -6.035  -9.776  1.00  0.00           C  
ATOM   1444  HB2 LEU A  88      11.270  -5.910 -10.563  1.00  0.00           H  
ATOM   1445  HB3 LEU A  88      12.990  -6.132 -10.258  1.00  0.00           H  
ATOM   1446  CG  LEU A  88      11.730  -7.341  -9.013  1.00  0.00           C  
ATOM   1447  HG  LEU A  88      10.838  -7.236  -8.403  1.00  0.00           H  
ATOM   1448  CD1 LEU A  88      11.519  -8.477 -10.015  1.00  0.00           C  
ATOM   1449 HD11 LEU A  88      12.414  -8.619 -10.622  1.00  0.00           H  
ATOM   1450 HD12 LEU A  88      11.288  -9.401  -9.486  1.00  0.00           H  
ATOM   1451 HD13 LEU A  88      10.683  -8.228 -10.669  1.00  0.00           H  
ATOM   1452  CD2 LEU A  88      12.885  -7.740  -8.097  1.00  0.00           C  
ATOM   1453 HD21 LEU A  88      12.629  -8.660  -7.576  1.00  0.00           H  
ATOM   1454 HD22 LEU A  88      13.786  -7.895  -8.688  1.00  0.00           H  
ATOM   1455 HD23 LEU A  88      13.069  -6.960  -7.360  1.00  0.00           H  
ATOM   1456  C   LEU A  88      12.713  -3.615  -9.665  1.00  0.00           C  
ATOM   1457  O   LEU A  88      13.910  -3.412  -9.483  1.00  0.00           O  
ATOM   1458  N   TRP A  89      11.957  -2.824 -10.426  1.00  0.00           N  
ATOM   1459  H   TRP A  89      10.992  -3.113 -10.565  1.00  0.00           H  
ATOM   1460  CA  TRP A  89      12.380  -1.563 -11.051  1.00  0.00           C  
ATOM   1461  HA  TRP A  89      13.014  -1.780 -11.911  1.00  0.00           H  
ATOM   1462  CB  TRP A  89      11.103  -0.871 -11.557  1.00  0.00           C  
ATOM   1463  HB2 TRP A  89      10.825  -1.326 -12.507  1.00  0.00           H  
ATOM   1464  HB3 TRP A  89      10.294  -1.086 -10.861  1.00  0.00           H  
ATOM   1465  CG  TRP A  89      11.134   0.618 -11.734  1.00  0.00           C  
ATOM   1466  CD1 TRP A  89      10.454   1.500 -10.965  1.00  0.00           C  
ATOM   1467  HD1 TRP A  89       9.823   1.229 -10.121  1.00  0.00           H  
ATOM   1468  NE1 TRP A  89      10.683   2.785 -11.415  1.00  0.00           N  
ATOM   1469  HE1 TRP A  89      10.310   3.604 -10.953  1.00  0.00           H  
ATOM   1470  CE2 TRP A  89      11.515   2.794 -12.513  1.00  0.00           C  
ATOM   1471  CZ2 TRP A  89      12.024   3.826 -13.315  1.00  0.00           C  
ATOM   1472  HZ2 TRP A  89      11.765   4.854 -13.113  1.00  0.00           H  
ATOM   1473  CH2 TRP A  89      12.888   3.501 -14.374  1.00  0.00           C  
ATOM   1474  HH2 TRP A  89      13.302   4.285 -14.992  1.00  0.00           H  
ATOM   1475  CZ3 TRP A  89      13.230   2.158 -14.612  1.00  0.00           C  
ATOM   1476  HZ3 TRP A  89      13.911   1.922 -15.412  1.00  0.00           H  
ATOM   1477  CE3 TRP A  89      12.705   1.127 -13.806  1.00  0.00           C  
ATOM   1478  HE3 TRP A  89      12.984   0.098 -13.985  1.00  0.00           H  
ATOM   1479  CD2 TRP A  89      11.833   1.419 -12.735  1.00  0.00           C  
ATOM   1480  C   TRP A  89      13.196  -0.649 -10.113  1.00  0.00           C  
ATOM   1481  O   TRP A  89      14.272  -0.181 -10.501  1.00  0.00           O  
ATOM   1482  N   GLY A  90      12.737  -0.446  -8.871  1.00  0.00           N  
ATOM   1483  H   GLY A  90      11.905  -0.948  -8.578  1.00  0.00           H  
ATOM   1484  CA  GLY A  90      13.433   0.395  -7.885  1.00  0.00           C  
ATOM   1485  HA2 GLY A  90      13.712   1.343  -8.348  1.00  0.00           H  
ATOM   1486  HA3 GLY A  90      12.757   0.598  -7.056  1.00  0.00           H  
ATOM   1487  C   GLY A  90      14.695  -0.261  -7.314  1.00  0.00           C  
ATOM   1488  O   GLY A  90      15.709   0.405  -7.092  1.00  0.00           O  
ATOM   1489  N   LEU A  91      14.666  -1.588  -7.161  1.00  0.00           N  
ATOM   1490  H   LEU A  91      13.803  -2.069  -7.385  1.00  0.00           H  
ATOM   1491  CA  LEU A  91      15.825  -2.382  -6.743  1.00  0.00           C  
ATOM   1492  HA  LEU A  91      16.235  -1.941  -5.834  1.00  0.00           H  
ATOM   1493  CB  LEU A  91      15.347  -3.825  -6.454  1.00  0.00           C  
ATOM   1494  HB2 LEU A  91      14.256  -3.883  -6.481  1.00  0.00           H  
ATOM   1495  HB3 LEU A  91      15.719  -4.488  -7.238  1.00  0.00           H  
ATOM   1496  CG  LEU A  91      15.822  -4.341  -5.087  1.00  0.00           C  
ATOM   1497  HG  LEU A  91      16.881  -4.110  -4.959  1.00  0.00           H  
ATOM   1498  CD1 LEU A  91      15.018  -3.730  -3.940  1.00  0.00           C  
ATOM   1499 HD11 LEU A  91      15.388  -4.102  -2.986  1.00  0.00           H  
ATOM   1500 HD12 LEU A  91      15.117  -2.646  -3.940  1.00  0.00           H  
ATOM   1501 HD13 LEU A  91      13.961  -3.982  -4.036  1.00  0.00           H  
ATOM   1502  CD2 LEU A  91      15.641  -5.852  -5.006  1.00  0.00           C  
ATOM   1503 HD21 LEU A  91      16.185  -6.339  -5.814  1.00  0.00           H  
ATOM   1504 HD22 LEU A  91      14.582  -6.091  -5.079  1.00  0.00           H  
ATOM   1505 HD23 LEU A  91      16.026  -6.219  -4.057  1.00  0.00           H  
ATOM   1506  C   LEU A  91      16.936  -2.361  -7.809  1.00  0.00           C  
ATOM   1507  O   LEU A  91      18.122  -2.283  -7.478  1.00  0.00           O  
ATOM   1508  N   ALA A  92      16.549  -2.432  -9.086  1.00  0.00           N  
ATOM   1509  H   ALA A  92      15.550  -2.522  -9.256  1.00  0.00           H  
ATOM   1510  CA  ALA A  92      17.440  -2.528 -10.238  1.00  0.00           C  
ATOM   1511  HA  ALA A  92      18.272  -3.187  -9.989  1.00  0.00           H  
ATOM   1512  CB  ALA A  92      16.653  -3.175 -11.387  1.00  0.00           C  
ATOM   1513  HB1 ALA A  92      16.346  -4.184 -11.105  1.00  0.00           H  
ATOM   1514  HB2 ALA A  92      15.765  -2.585 -11.624  1.00  0.00           H  
ATOM   1515  HB3 ALA A  92      17.287  -3.227 -12.270  1.00  0.00           H  
ATOM   1516  C   ALA A  92      18.035  -1.182 -10.688  1.00  0.00           C  
ATOM   1517  O   ALA A  92      19.217  -1.118 -11.022  1.00  0.00           O  
ATOM   1518  N   GLY A  93      17.246  -0.102 -10.735  1.00  0.00           N  
ATOM   1519  H   GLY A  93      16.269  -0.182 -10.462  1.00  0.00           H  
ATOM   1520  CA  GLY A  93      17.699   1.163 -11.336  1.00  0.00           C  
ATOM   1521  HA2 GLY A  93      16.952   1.931 -11.137  1.00  0.00           H  
ATOM   1522  HA3 GLY A  93      18.642   1.468 -10.883  1.00  0.00           H  
ATOM   1523  C   GLY A  93      17.905   1.088 -12.860  1.00  0.00           C  
ATOM   1524  O   GLY A  93      18.639   1.896 -13.425  1.00  0.00           O  
ATOM   1525  N   LEU A  94      17.248   0.126 -13.520  1.00  0.00           N  
ATOM   1526  H   LEU A  94      16.642  -0.473 -12.976  1.00  0.00           H  
ATOM   1527  CA  LEU A  94      17.261  -0.113 -14.966  1.00  0.00           C  
ATOM   1528  HA  LEU A  94      17.544   0.802 -15.486  1.00  0.00           H  
ATOM   1529  CB  LEU A  94      18.261  -1.236 -15.305  1.00  0.00           C  
ATOM   1530  HB2 LEU A  94      18.037  -2.079 -14.651  1.00  0.00           H  
ATOM   1531  HB3 LEU A  94      18.089  -1.557 -16.334  1.00  0.00           H  
ATOM   1532  CG  LEU A  94      19.756  -0.917 -15.152  1.00  0.00           C  
ATOM   1533  HG  LEU A  94      19.965  -0.588 -14.135  1.00  0.00           H  
ATOM   1534  CD1 LEU A  94      20.564  -2.188 -15.428  1.00  0.00           C  
ATOM   1535 HD11 LEU A  94      20.382  -2.538 -16.445  1.00  0.00           H  
ATOM   1536 HD12 LEU A  94      21.627  -1.980 -15.308  1.00  0.00           H  
ATOM   1537 HD13 LEU A  94      20.276  -2.965 -14.720  1.00  0.00           H  
ATOM   1538  CD2 LEU A  94      20.212   0.157 -16.140  1.00  0.00           C  
ATOM   1539 HD21 LEU A  94      19.722   1.103 -15.913  1.00  0.00           H  
ATOM   1540 HD22 LEU A  94      21.286   0.309 -16.042  1.00  0.00           H  
ATOM   1541 HD23 LEU A  94      19.985  -0.145 -17.163  1.00  0.00           H  
ATOM   1542  C   LEU A  94      15.858  -0.529 -15.430  1.00  0.00           C  
ATOM   1543  O   LEU A  94      15.194  -1.313 -14.754  1.00  0.00           O  
ATOM   1544  N   ASN A  95      15.418  -0.046 -16.598  1.00  0.00           N  
ATOM   1545  H   ASN A  95      16.013   0.593 -17.104  1.00  0.00           H  
ATOM   1546  CA  ASN A  95      14.124  -0.432 -17.188  1.00  0.00           C  
ATOM   1547  HA  ASN A  95      13.333  -0.286 -16.449  1.00  0.00           H  
ATOM   1548  CB  ASN A  95      13.853   0.482 -18.404  1.00  0.00           C  
ATOM   1549  HB2 ASN A  95      13.802   1.514 -18.057  1.00  0.00           H  
ATOM   1550  HB3 ASN A  95      14.680   0.410 -19.110  1.00  0.00           H  
ATOM   1551  CG  ASN A  95      12.578   0.160 -19.181  1.00  0.00           C  
ATOM   1552  OD1 ASN A  95      12.332  -0.954 -19.612  1.00  0.00           O  
ATOM   1553  ND2 ASN A  95      11.742   1.141 -19.433  1.00  0.00           N  
ATOM   1554 HD21 ASN A  95      10.937   0.919 -19.998  1.00  0.00           H  
ATOM   1555 HD22 ASN A  95      11.947   2.084 -19.157  1.00  0.00           H  
ATOM   1556  C   ASN A  95      14.097  -1.917 -17.586  1.00  0.00           C  
ATOM   1557  O   ASN A  95      13.136  -2.626 -17.292  1.00  0.00           O  
ATOM   1558  N   SER A  96      15.134  -2.359 -18.294  1.00  0.00           N  
ATOM   1559  H   SER A  96      15.923  -1.745 -18.432  1.00  0.00           H  
ATOM   1560  CA  SER A  96      15.211  -3.657 -18.958  1.00  0.00           C  
ATOM   1561  HA  SER A  96      14.743  -4.417 -18.334  1.00  0.00           H  
ATOM   1562  CB  SER A  96      14.459  -3.574 -20.292  1.00  0.00           C  
ATOM   1563  HB2 SER A  96      13.404  -3.384 -20.094  1.00  0.00           H  
ATOM   1564  HB3 SER A  96      14.858  -2.746 -20.880  1.00  0.00           H  
ATOM   1565  OG  SER A  96      14.580  -4.766 -21.038  1.00  0.00           O  
ATOM   1566  HG  SER A  96      13.972  -4.730 -21.781  1.00  0.00           H  
ATOM   1567  C   SER A  96      16.675  -4.031 -19.181  1.00  0.00           C  
ATOM   1568  O   SER A  96      17.510  -3.150 -19.403  1.00  0.00           O  
ATOM   1569  N   CYS A  97      16.992  -5.323 -19.135  1.00  0.00           N  
ATOM   1570  H   CYS A  97      16.244  -5.993 -18.980  1.00  0.00           H  
ATOM   1571  CA  CYS A  97      18.320  -5.841 -19.450  1.00  0.00           C  
ATOM   1572  HA  CYS A  97      18.885  -5.069 -19.966  1.00  0.00           H  
ATOM   1573  CB  CYS A  97      19.066  -6.147 -18.146  1.00  0.00           C  
ATOM   1574  HB2 CYS A  97      19.151  -5.240 -17.545  1.00  0.00           H  
ATOM   1575  HB3 CYS A  97      18.508  -6.896 -17.583  1.00  0.00           H  
ATOM   1576  SG  CYS A  97      20.718  -6.795 -18.536  1.00  0.00           S  
ATOM   1577  HG  CYS A  97      21.326  -5.637 -18.826  1.00  0.00           H  
ATOM   1578  C   CYS A  97      18.179  -7.070 -20.364  1.00  0.00           C  
ATOM   1579  O   CYS A  97      17.596  -8.070 -19.931  1.00  0.00           O  
ATOM   1580  N   PRO A  98      18.663  -7.022 -21.622  1.00  0.00           N  
ATOM   1581  CD  PRO A  98      19.379  -5.924 -22.257  1.00  0.00           C  
ATOM   1582  HD2 PRO A  98      20.183  -5.552 -21.622  1.00  0.00           H  
ATOM   1583  HD3 PRO A  98      18.677  -5.122 -22.491  1.00  0.00           H  
ATOM   1584  CG  PRO A  98      19.971  -6.493 -23.546  1.00  0.00           C  
ATOM   1585  HG2 PRO A  98      20.968  -6.888 -23.347  1.00  0.00           H  
ATOM   1586  HG3 PRO A  98      20.006  -5.740 -24.335  1.00  0.00           H  
ATOM   1587  CB  PRO A  98      19.025  -7.638 -23.905  1.00  0.00           C  
ATOM   1588  HB2 PRO A  98      19.536  -8.419 -24.472  1.00  0.00           H  
ATOM   1589  HB3 PRO A  98      18.181  -7.247 -24.475  1.00  0.00           H  
ATOM   1590  CA  PRO A  98      18.526  -8.140 -22.547  1.00  0.00           C  
ATOM   1591  HA  PRO A  98      17.472  -8.402 -22.632  1.00  0.00           H  
ATOM   1592  C   PRO A  98      19.293  -9.370 -22.048  1.00  0.00           C  
ATOM   1593  O   PRO A  98      20.414  -9.274 -21.550  1.00  0.00           O  
ATOM   1594  N   VAL A  99      18.677 -10.539 -22.207  1.00  0.00           N  
ATOM   1595  H   VAL A  99      17.780 -10.553 -22.665  1.00  0.00           H  
ATOM   1596  CA  VAL A  99      19.223 -11.814 -21.737  1.00  0.00           C  
ATOM   1597  HA  VAL A  99      19.973 -11.613 -20.970  1.00  0.00           H  
ATOM   1598  CB  VAL A  99      18.114 -12.648 -21.071  1.00  0.00           C  
ATOM   1599  HB  VAL A  99      17.309 -12.813 -21.788  1.00  0.00           H  
ATOM   1600  CG1 VAL A  99      18.602 -14.013 -20.579  1.00  0.00           C  
ATOM   1601 HG11 VAL A  99      19.413 -13.892 -19.861  1.00  0.00           H  
ATOM   1602 HG12 VAL A  99      18.940 -14.616 -21.421  1.00  0.00           H  
ATOM   1603 HG13 VAL A  99      17.777 -14.548 -20.108  1.00  0.00           H  
ATOM   1604  CG2 VAL A  99      17.547 -11.892 -19.862  1.00  0.00           C  
ATOM   1605 HG21 VAL A  99      18.346 -11.653 -19.163  1.00  0.00           H  
ATOM   1606 HG22 VAL A  99      16.808 -12.510 -19.359  1.00  0.00           H  
ATOM   1607 HG23 VAL A  99      17.058 -10.969 -20.178  1.00  0.00           H  
ATOM   1608  C   VAL A  99      19.929 -12.545 -22.879  1.00  0.00           C  
ATOM   1609  O   VAL A  99      19.501 -12.481 -24.033  1.00  0.00           O  
ATOM   1610  N   LYS A 100      21.019 -13.242 -22.539  1.00  0.00           N  
ATOM   1611  H   LYS A 100      21.281 -13.254 -21.562  1.00  0.00           H  
ATOM   1612  CA  LYS A 100      21.807 -14.114 -23.421  1.00  0.00           C  
ATOM   1613  HA  LYS A 100      21.158 -14.532 -24.193  1.00  0.00           H  
ATOM   1614  CB  LYS A 100      22.939 -13.326 -24.095  1.00  0.00           C  
ATOM   1615  HB2 LYS A 100      23.489 -12.745 -23.352  1.00  0.00           H  
ATOM   1616  HB3 LYS A 100      23.628 -14.044 -24.531  1.00  0.00           H  
ATOM   1617  CG  LYS A 100      22.451 -12.413 -25.223  1.00  0.00           C  
ATOM   1618  HG2 LYS A 100      21.728 -12.951 -25.838  1.00  0.00           H  
ATOM   1619  HG3 LYS A 100      21.980 -11.523 -24.804  1.00  0.00           H  
ATOM   1620  CD  LYS A 100      23.641 -12.012 -26.098  1.00  0.00           C  
ATOM   1621  HD2 LYS A 100      24.355 -11.439 -25.504  1.00  0.00           H  
ATOM   1622  HD3 LYS A 100      24.130 -12.918 -26.467  1.00  0.00           H  
ATOM   1623  CE  LYS A 100      23.155 -11.184 -27.285  1.00  0.00           C  
ATOM   1624  HE2 LYS A 100      22.344 -11.730 -27.778  1.00  0.00           H  
ATOM   1625  HE3 LYS A 100      22.753 -10.235 -26.917  1.00  0.00           H  
ATOM   1626  NZ  LYS A 100      24.266 -10.959 -28.236  1.00  0.00           N  
ATOM   1627  HZ1 LYS A 100      23.953 -10.425 -29.035  1.00  0.00           H  
ATOM   1628  HZ2 LYS A 100      25.020 -10.465 -27.776  1.00  0.00           H  
ATOM   1629  HZ3 LYS A 100      24.623 -11.854 -28.551  1.00  0.00           H  
ATOM   1630  C   LYS A 100      22.391 -15.291 -22.642  1.00  0.00           C  
ATOM   1631  O   LYS A 100      22.479 -15.239 -21.417  1.00  0.00           O  
ATOM   1632  N   GLU A 101      22.783 -16.328 -23.380  1.00  0.00           N  
ATOM   1633  H   GLU A 101      22.791 -16.208 -24.389  1.00  0.00           H  
ATOM   1634  CA  GLU A 101      23.454 -17.551 -22.918  1.00  0.00           C  
ATOM   1635  HA  GLU A 101      23.356 -18.268 -23.734  1.00  0.00           H  
ATOM   1636  CB  GLU A 101      24.975 -17.328 -22.736  1.00  0.00           C  
ATOM   1637  HB2 GLU A 101      25.146 -17.027 -21.702  1.00  0.00           H  
ATOM   1638  HB3 GLU A 101      25.446 -18.306 -22.852  1.00  0.00           H  
ATOM   1639  CG  GLU A 101      25.771 -16.324 -23.617  1.00  0.00           C  
ATOM   1640  HG2 GLU A 101      25.781 -15.378 -23.071  1.00  0.00           H  
ATOM   1641  HG3 GLU A 101      26.808 -16.665 -23.650  1.00  0.00           H  
ATOM   1642  CD  GLU A 101      25.316 -16.001 -25.058  1.00  0.00           C  
ATOM   1643  OE1 GLU A 101      24.432 -16.692 -25.608  1.00  0.00           O  
ATOM   1644  OE2 GLU A 101      25.830 -14.988 -25.592  1.00  0.00           O  
ATOM   1645  C   GLU A 101      22.752 -18.223 -21.710  1.00  0.00           C  
ATOM   1646  O   GLU A 101      23.390 -18.771 -20.809  1.00  0.00           O  
ATOM   1647  N   ALA A 102      21.420 -18.108 -21.669  1.00  0.00           N  
ATOM   1648  H   ALA A 102      20.974 -17.673 -22.458  1.00  0.00           H  
ATOM   1649  CA  ALA A 102      20.559 -18.480 -20.548  1.00  0.00           C  
ATOM   1650  HA  ALA A 102      21.151 -18.453 -19.632  1.00  0.00           H  
ATOM   1651  CB  ALA A 102      19.462 -17.418 -20.423  1.00  0.00           C  
ATOM   1652  HB1 ALA A 102      18.882 -17.367 -21.344  1.00  0.00           H  
ATOM   1653  HB2 ALA A 102      18.795 -17.662 -19.598  1.00  0.00           H  
ATOM   1654  HB3 ALA A 102      19.924 -16.452 -20.223  1.00  0.00           H  
ATOM   1655  C   ALA A 102      19.966 -19.896 -20.666  1.00  0.00           C  
ATOM   1656  O   ALA A 102      19.923 -20.494 -21.741  1.00  0.00           O  
ATOM   1657  N   ASN A 103      19.492 -20.418 -19.535  1.00  0.00           N  
ATOM   1658  H   ASN A 103      19.463 -19.819 -18.718  1.00  0.00           H  
ATOM   1659  CA  ASN A 103      18.878 -21.745 -19.429  1.00  0.00           C  
ATOM   1660  HA  ASN A 103      19.245 -22.367 -20.249  1.00  0.00           H  
ATOM   1661  CB  ASN A 103      19.353 -22.358 -18.093  1.00  0.00           C  
ATOM   1662  HB2 ASN A 103      20.056 -21.687 -17.605  1.00  0.00           H  
ATOM   1663  HB3 ASN A 103      18.520 -22.516 -17.412  1.00  0.00           H  
ATOM   1664  CG  ASN A 103      20.030 -23.695 -18.300  1.00  0.00           C  
ATOM   1665  OD1 ASN A 103      19.441 -24.613 -18.845  1.00  0.00           O  
ATOM   1666  ND2 ASN A 103      21.268 -23.841 -17.883  1.00  0.00           N  
ATOM   1667 HD21 ASN A 103      21.693 -24.732 -18.050  1.00  0.00           H  
ATOM   1668 HD22 ASN A 103      21.763 -23.063 -17.459  1.00  0.00           H  
ATOM   1669  C   ASN A 103      17.340 -21.680 -19.575  1.00  0.00           C  
ATOM   1670  O   ASN A 103      16.780 -20.642 -19.934  1.00  0.00           O  
ATOM   1671  N   GLN A 104      16.633 -22.767 -19.248  1.00  0.00           N  
ATOM   1672  H   GLN A 104      17.129 -23.599 -18.949  1.00  0.00           H  
ATOM   1673  CA  GLN A 104      15.169 -22.779 -19.120  1.00  0.00           C  
ATOM   1674  HA  GLN A 104      14.796 -21.754 -19.139  1.00  0.00           H  
ATOM   1675  CB  GLN A 104      14.523 -23.518 -20.304  1.00  0.00           C  
ATOM   1676  HB2 GLN A 104      14.914 -24.536 -20.360  1.00  0.00           H  
ATOM   1677  HB3 GLN A 104      13.447 -23.574 -20.129  1.00  0.00           H  
ATOM   1678  CG  GLN A 104      14.766 -22.800 -21.645  1.00  0.00           C  
ATOM   1679  HG2 GLN A 104      14.477 -21.752 -21.547  1.00  0.00           H  
ATOM   1680  HG3 GLN A 104      15.829 -22.841 -21.886  1.00  0.00           H  
ATOM   1681  CD  GLN A 104      13.988 -23.403 -22.808  1.00  0.00           C  
ATOM   1682  OE1 GLN A 104      13.137 -24.263 -22.670  1.00  0.00           O  
ATOM   1683  NE2 GLN A 104      14.248 -22.971 -24.021  1.00  0.00           N  
ATOM   1684 HE21 GLN A 104      13.730 -23.419 -24.753  1.00  0.00           H  
ATOM   1685 HE22 GLN A 104      14.976 -22.299 -24.181  1.00  0.00           H  
ATOM   1686  C   GLN A 104      14.723 -23.380 -17.784  1.00  0.00           C  
ATOM   1687  O   GLN A 104      15.376 -24.266 -17.240  1.00  0.00           O  
ATOM   1688  N   SER A 105      13.592 -22.902 -17.267  1.00  0.00           N  
ATOM   1689  H   SER A 105      13.117 -22.152 -17.761  1.00  0.00           H  
ATOM   1690  CA  SER A 105      12.959 -23.371 -16.028  1.00  0.00           C  
ATOM   1691  HA  SER A 105      13.229 -24.411 -15.846  1.00  0.00           H  
ATOM   1692  CB  SER A 105      13.468 -22.519 -14.857  1.00  0.00           C  
ATOM   1693  HB2 SER A 105      14.546 -22.663 -14.767  1.00  0.00           H  
ATOM   1694  HB3 SER A 105      13.277 -21.465 -15.066  1.00  0.00           H  
ATOM   1695  OG  SER A 105      12.850 -22.860 -13.626  1.00  0.00           O  
ATOM   1696  HG  SER A 105      11.954 -22.472 -13.609  1.00  0.00           H  
ATOM   1697  C   SER A 105      11.435 -23.272 -16.138  1.00  0.00           C  
ATOM   1698  O   SER A 105      10.929 -22.511 -16.961  1.00  0.00           O  
ATOM   1699  N   THR A 106      10.680 -23.959 -15.275  1.00  0.00           N  
ATOM   1700  H   THR A 106      11.125 -24.573 -14.608  1.00  0.00           H  
ATOM   1701  CA  THR A 106       9.289 -23.556 -14.994  1.00  0.00           C  
ATOM   1702  HA  THR A 106       8.752 -23.460 -15.937  1.00  0.00           H  
ATOM   1703  CB  THR A 106       8.526 -24.583 -14.138  1.00  0.00           C  
ATOM   1704  HB  THR A 106       7.484 -24.269 -14.082  1.00  0.00           H  
ATOM   1705  CG2 THR A 106       8.569 -25.997 -14.714  1.00  0.00           C  
ATOM   1706 HG21 THR A 106       8.282 -25.973 -15.765  1.00  0.00           H  
ATOM   1707 HG22 THR A 106       9.570 -26.420 -14.628  1.00  0.00           H  
ATOM   1708 HG23 THR A 106       7.861 -26.632 -14.179  1.00  0.00           H  
ATOM   1709  OG1 THR A 106       9.038 -24.655 -12.823  1.00  0.00           O  
ATOM   1710  HG1 THR A 106       8.424 -25.225 -12.343  1.00  0.00           H  
ATOM   1711  C   THR A 106       9.274 -22.191 -14.295  1.00  0.00           C  
ATOM   1712  O   THR A 106      10.228 -21.847 -13.578  1.00  0.00           O  
ATOM   1713  N   LEU A 107       8.196 -21.423 -14.480  1.00  0.00           N  
ATOM   1714  H   LEU A 107       7.493 -21.727 -15.149  1.00  0.00           H  
ATOM   1715  CA  LEU A 107       7.961 -20.171 -13.758  1.00  0.00           C  
ATOM   1716  HA  LEU A 107       8.757 -19.469 -14.001  1.00  0.00           H  
ATOM   1717  CB  LEU A 107       6.613 -19.583 -14.220  1.00  0.00           C  
ATOM   1718  HB2 LEU A 107       6.625 -19.445 -15.305  1.00  0.00           H  
ATOM   1719  HB3 LEU A 107       5.837 -20.314 -13.997  1.00  0.00           H  
ATOM   1720  CG  LEU A 107       6.237 -18.252 -13.540  1.00  0.00           C  
ATOM   1721  HG  LEU A 107       6.508 -18.281 -12.487  1.00  0.00           H  
ATOM   1722  CD1 LEU A 107       6.947 -17.065 -14.186  1.00  0.00           C  
ATOM   1723 HD11 LEU A 107       8.025 -17.196 -14.104  1.00  0.00           H  
ATOM   1724 HD12 LEU A 107       6.667 -16.998 -15.238  1.00  0.00           H  
ATOM   1725 HD13 LEU A 107       6.661 -16.147 -13.676  1.00  0.00           H  
ATOM   1726  CD2 LEU A 107       4.729 -18.027 -13.600  1.00  0.00           C  
ATOM   1727 HD21 LEU A 107       4.233 -18.770 -12.983  1.00  0.00           H  
ATOM   1728 HD22 LEU A 107       4.483 -17.041 -13.215  1.00  0.00           H  
ATOM   1729 HD23 LEU A 107       4.378 -18.121 -14.625  1.00  0.00           H  
ATOM   1730  C   LEU A 107       7.990 -20.401 -12.240  1.00  0.00           C  
ATOM   1731  O   LEU A 107       8.620 -19.642 -11.512  1.00  0.00           O  
ATOM   1732  N   GLU A 108       7.361 -21.471 -11.757  1.00  0.00           N  
ATOM   1733  H   GLU A 108       6.814 -22.044 -12.398  1.00  0.00           H  
ATOM   1734  CA  GLU A 108       7.274 -21.753 -10.322  1.00  0.00           C  
ATOM   1735  HA  GLU A 108       6.798 -20.902  -9.830  1.00  0.00           H  
ATOM   1736  CB  GLU A 108       6.388 -22.979 -10.135  1.00  0.00           C  
ATOM   1737  HB2 GLU A 108       5.488 -22.806 -10.716  1.00  0.00           H  
ATOM   1738  HB3 GLU A 108       6.878 -23.871 -10.530  1.00  0.00           H  
ATOM   1739  CG  GLU A 108       6.025 -23.208  -8.665  1.00  0.00           C  
ATOM   1740  HG2 GLU A 108       6.842 -23.742  -8.173  1.00  0.00           H  
ATOM   1741  HG3 GLU A 108       5.895 -22.249  -8.158  1.00  0.00           H  
ATOM   1742  CD  GLU A 108       4.723 -24.000  -8.564  1.00  0.00           C  
ATOM   1743  OE1 GLU A 108       4.664 -24.967  -7.783  1.00  0.00           O  
ATOM   1744  OE2 GLU A 108       3.749 -23.677  -9.301  1.00  0.00           O  
ATOM   1745  C   GLU A 108       8.640 -21.966  -9.659  1.00  0.00           C  
ATOM   1746  O   GLU A 108       8.939 -21.362  -8.627  1.00  0.00           O  
ATOM   1747  N   ASN A 109       9.505 -22.778 -10.275  1.00  0.00           N  
ATOM   1748  H   ASN A 109       9.226 -23.213 -11.148  1.00  0.00           H  
ATOM   1749  CA  ASN A 109      10.857 -23.020  -9.772  1.00  0.00           C  
ATOM   1750  HA  ASN A 109      10.791 -23.304  -8.721  1.00  0.00           H  
ATOM   1751  CB  ASN A 109      11.436 -24.193 -10.573  1.00  0.00           C  
ATOM   1752  HB2 ASN A 109      10.763 -25.048 -10.498  1.00  0.00           H  
ATOM   1753  HB3 ASN A 109      11.515 -23.920 -11.624  1.00  0.00           H  
ATOM   1754  CG  ASN A 109      12.807 -24.598 -10.081  1.00  0.00           C  
ATOM   1755  OD1 ASN A 109      13.809 -23.950 -10.337  1.00  0.00           O  
ATOM   1756  ND2 ASN A 109      12.896 -25.673  -9.340  1.00  0.00           N  
ATOM   1757 HD21 ASN A 109      13.805 -25.938  -9.008  1.00  0.00           H  
ATOM   1758 HD22 ASN A 109      12.066 -26.190  -9.110  1.00  0.00           H  
ATOM   1759  C   ASN A 109      11.733 -21.753  -9.848  1.00  0.00           C  
ATOM   1760  O   ASN A 109      12.506 -21.465  -8.930  1.00  0.00           O  
ATOM   1761  N   PHE A 110      11.573 -20.975 -10.923  1.00  0.00           N  
ATOM   1762  H   PHE A 110      10.902 -21.269 -11.625  1.00  0.00           H  
ATOM   1763  CA  PHE A 110      12.225 -19.679 -11.098  1.00  0.00           C  
ATOM   1764  HA  PHE A 110      13.302 -19.818 -11.011  1.00  0.00           H  
ATOM   1765  CB  PHE A 110      11.917 -19.169 -12.516  1.00  0.00           C  
ATOM   1766  HB2 PHE A 110      12.210 -19.938 -13.233  1.00  0.00           H  
ATOM   1767  HB3 PHE A 110      10.843 -19.023 -12.623  1.00  0.00           H  
ATOM   1768  CG  PHE A 110      12.619 -17.883 -12.900  1.00  0.00           C  
ATOM   1769  CD1 PHE A 110      13.911 -17.933 -13.449  1.00  0.00           C  
ATOM   1770  HD1 PHE A 110      14.413 -18.882 -13.589  1.00  0.00           H  
ATOM   1771  CE1 PHE A 110      14.564 -16.745 -13.821  1.00  0.00           C  
ATOM   1772  HE1 PHE A 110      15.566 -16.792 -14.215  1.00  0.00           H  
ATOM   1773  CZ  PHE A 110      13.926 -15.506 -13.652  1.00  0.00           C  
ATOM   1774  HZ  PHE A 110      14.428 -14.595 -13.939  1.00  0.00           H  
ATOM   1775  CE2 PHE A 110      12.629 -15.452 -13.111  1.00  0.00           C  
ATOM   1776  HE2 PHE A 110      12.136 -14.498 -12.992  1.00  0.00           H  
ATOM   1777  CD2 PHE A 110      11.977 -16.639 -12.730  1.00  0.00           C  
ATOM   1778  HD2 PHE A 110      10.980 -16.598 -12.315  1.00  0.00           H  
ATOM   1779  C   PHE A 110      11.794 -18.679 -10.009  1.00  0.00           C  
ATOM   1780  O   PHE A 110      12.641 -17.971  -9.460  1.00  0.00           O  
ATOM   1781  N   LEU A 111      10.506 -18.665  -9.640  1.00  0.00           N  
ATOM   1782  H   LEU A 111       9.859 -19.263 -10.147  1.00  0.00           H  
ATOM   1783  CA  LEU A 111       9.960 -17.831  -8.567  1.00  0.00           C  
ATOM   1784  HA  LEU A 111      10.379 -16.833  -8.675  1.00  0.00           H  
ATOM   1785  CB  LEU A 111       8.429 -17.717  -8.701  1.00  0.00           C  
ATOM   1786  HB2 LEU A 111       8.012 -18.724  -8.762  1.00  0.00           H  
ATOM   1787  HB3 LEU A 111       8.038 -17.254  -7.793  1.00  0.00           H  
ATOM   1788  CG  LEU A 111       7.932 -16.892  -9.909  1.00  0.00           C  
ATOM   1789  HG  LEU A 111       8.330 -17.294 -10.836  1.00  0.00           H  
ATOM   1790  CD1 LEU A 111       6.405 -16.946  -9.961  1.00  0.00           C  
ATOM   1791 HD11 LEU A 111       6.041 -16.396 -10.827  1.00  0.00           H  
ATOM   1792 HD12 LEU A 111       6.084 -17.984 -10.049  1.00  0.00           H  
ATOM   1793 HD13 LEU A 111       5.981 -16.517  -9.053  1.00  0.00           H  
ATOM   1794  CD2 LEU A 111       8.330 -15.415  -9.835  1.00  0.00           C  
ATOM   1795 HD21 LEU A 111       7.901 -14.874 -10.679  1.00  0.00           H  
ATOM   1796 HD22 LEU A 111       7.973 -14.974  -8.908  1.00  0.00           H  
ATOM   1797 HD23 LEU A 111       9.412 -15.321  -9.897  1.00  0.00           H  
ATOM   1798  C   LEU A 111      10.366 -18.298  -7.158  1.00  0.00           C  
ATOM   1799  O   LEU A 111      10.663 -17.436  -6.331  1.00  0.00           O  
ATOM   1800  N   GLU A 112      10.464 -19.598  -6.845  1.00  0.00           N  
ATOM   1801  H   GLU A 112      10.145 -20.297  -7.513  1.00  0.00           H  
ATOM   1802  CA  GLU A 112      11.050 -20.019  -5.553  1.00  0.00           C  
ATOM   1803  HA  GLU A 112      10.562 -19.448  -4.766  1.00  0.00           H  
ATOM   1804  CB  GLU A 112      10.809 -21.506  -5.229  1.00  0.00           C  
ATOM   1805  HB2 GLU A 112       9.735 -21.697  -5.232  1.00  0.00           H  
ATOM   1806  HB3 GLU A 112      11.261 -22.116  -6.013  1.00  0.00           H  
ATOM   1807  CG  GLU A 112      11.397 -21.944  -3.861  1.00  0.00           C  
ATOM   1808  HG2 GLU A 112      11.162 -23.000  -3.715  1.00  0.00           H  
ATOM   1809  HG3 GLU A 112      12.485 -21.861  -3.893  1.00  0.00           H  
ATOM   1810  CD  GLU A 112      10.847 -21.148  -2.658  1.00  0.00           C  
ATOM   1811  OE1 GLU A 112       9.603 -21.124  -2.501  1.00  0.00           O  
ATOM   1812  OE2 GLU A 112      11.629 -20.492  -1.920  1.00  0.00           O  
ATOM   1813  C   GLU A 112      12.543 -19.673  -5.478  1.00  0.00           C  
ATOM   1814  O   GLU A 112      13.008 -19.218  -4.435  1.00  0.00           O  
ATOM   1815  N   ARG A 113      13.307 -19.792  -6.573  1.00  0.00           N  
ATOM   1816  H   ARG A 113      12.893 -20.182  -7.418  1.00  0.00           H  
ATOM   1817  CA  ARG A 113      14.712 -19.339  -6.588  1.00  0.00           C  
ATOM   1818  HA  ARG A 113      15.208 -19.742  -5.704  1.00  0.00           H  
ATOM   1819  CB  ARG A 113      15.450 -19.857  -7.828  1.00  0.00           C  
ATOM   1820  HB2 ARG A 113      14.815 -19.783  -8.713  1.00  0.00           H  
ATOM   1821  HB3 ARG A 113      16.346 -19.254  -7.992  1.00  0.00           H  
ATOM   1822  CG  ARG A 113      15.879 -21.312  -7.585  1.00  0.00           C  
ATOM   1823  HG2 ARG A 113      16.470 -21.360  -6.668  1.00  0.00           H  
ATOM   1824  HG3 ARG A 113      14.998 -21.947  -7.464  1.00  0.00           H  
ATOM   1825  CD  ARG A 113      16.739 -21.847  -8.728  1.00  0.00           C  
ATOM   1826  HD2 ARG A 113      17.538 -21.134  -8.940  1.00  0.00           H  
ATOM   1827  HD3 ARG A 113      17.197 -22.783  -8.406  1.00  0.00           H  
ATOM   1828  NE  ARG A 113      15.919 -22.119  -9.920  1.00  0.00           N  
ATOM   1829  HE  ARG A 113      15.062 -22.652  -9.790  1.00  0.00           H  
ATOM   1830  CZ  ARG A 113      16.213 -21.870 -11.175  1.00  0.00           C  
ATOM   1831  NH1 ARG A 113      17.270 -21.206 -11.534  1.00  0.00           N  
ATOM   1832 HH11 ARG A 113      17.915 -20.858 -10.860  1.00  0.00           H  
ATOM   1833 HH12 ARG A 113      17.432 -21.105 -12.543  1.00  0.00           H  
ATOM   1834  NH2 ARG A 113      15.449 -22.326 -12.117  1.00  0.00           N  
ATOM   1835 HH21 ARG A 113      14.637 -22.893 -11.904  1.00  0.00           H  
ATOM   1836 HH22 ARG A 113      15.794 -22.207 -13.073  1.00  0.00           H  
ATOM   1837  C   ARG A 113      14.837 -17.826  -6.435  1.00  0.00           C  
ATOM   1838  O   ARG A 113      15.637 -17.390  -5.616  1.00  0.00           O  
ATOM   1839  N   LEU A 114      13.991 -17.034  -7.096  1.00  0.00           N  
ATOM   1840  H   LEU A 114      13.400 -17.466  -7.801  1.00  0.00           H  
ATOM   1841  CA  LEU A 114      13.903 -15.578  -6.892  1.00  0.00           C  
ATOM   1842  HA  LEU A 114      14.886 -15.148  -7.089  1.00  0.00           H  
ATOM   1843  CB  LEU A 114      12.906 -14.996  -7.914  1.00  0.00           C  
ATOM   1844  HB2 LEU A 114      13.294 -15.176  -8.917  1.00  0.00           H  
ATOM   1845  HB3 LEU A 114      11.971 -15.545  -7.817  1.00  0.00           H  
ATOM   1846  CG  LEU A 114      12.577 -13.494  -7.766  1.00  0.00           C  
ATOM   1847  HG  LEU A 114      12.135 -13.315  -6.789  1.00  0.00           H  
ATOM   1848  CD1 LEU A 114      13.787 -12.572  -7.935  1.00  0.00           C  
ATOM   1849 HD11 LEU A 114      14.232 -12.711  -8.918  1.00  0.00           H  
ATOM   1850 HD12 LEU A 114      13.471 -11.534  -7.831  1.00  0.00           H  
ATOM   1851 HD13 LEU A 114      14.528 -12.783  -7.162  1.00  0.00           H  
ATOM   1852  CD2 LEU A 114      11.550 -13.110  -8.834  1.00  0.00           C  
ATOM   1853 HD21 LEU A 114      11.966 -13.276  -9.826  1.00  0.00           H  
ATOM   1854 HD22 LEU A 114      10.654 -13.713  -8.716  1.00  0.00           H  
ATOM   1855 HD23 LEU A 114      11.284 -12.058  -8.727  1.00  0.00           H  
ATOM   1856  C   LEU A 114      13.530 -15.219  -5.441  1.00  0.00           C  
ATOM   1857  O   LEU A 114      14.126 -14.319  -4.859  1.00  0.00           O  
ATOM   1858  N   LYS A 115      12.589 -15.948  -4.825  1.00  0.00           N  
ATOM   1859  H   LYS A 115      12.093 -16.635  -5.387  1.00  0.00           H  
ATOM   1860  CA  LYS A 115      12.189 -15.800  -3.411  1.00  0.00           C  
ATOM   1861  HA  LYS A 115      12.016 -14.744  -3.204  1.00  0.00           H  
ATOM   1862  CB  LYS A 115      10.875 -16.580  -3.220  1.00  0.00           C  
ATOM   1863  HB2 LYS A 115      10.186 -16.298  -4.016  1.00  0.00           H  
ATOM   1864  HB3 LYS A 115      11.102 -17.641  -3.329  1.00  0.00           H  
ATOM   1865  CG  LYS A 115      10.155 -16.345  -1.877  1.00  0.00           C  
ATOM   1866  HG2 LYS A 115      10.780 -16.729  -1.072  1.00  0.00           H  
ATOM   1867  HG3 LYS A 115      10.021 -15.274  -1.722  1.00  0.00           H  
ATOM   1868  CD  LYS A 115       8.773 -17.032  -1.790  1.00  0.00           C  
ATOM   1869  HD2 LYS A 115       8.457 -17.033  -0.747  1.00  0.00           H  
ATOM   1870  HD3 LYS A 115       8.041 -16.479  -2.375  1.00  0.00           H  
ATOM   1871  CE  LYS A 115       8.846 -18.471  -2.299  1.00  0.00           C  
ATOM   1872  HE2 LYS A 115       9.138 -18.474  -3.353  1.00  0.00           H  
ATOM   1873  HE3 LYS A 115       9.644 -18.981  -1.748  1.00  0.00           H  
ATOM   1874  NZ  LYS A 115       7.606 -19.271  -2.155  1.00  0.00           N  
ATOM   1875  HZ1 LYS A 115       6.862 -18.973  -2.780  1.00  0.00           H  
ATOM   1876  HZ2 LYS A 115       7.876 -20.234  -2.387  1.00  0.00           H  
ATOM   1877  HZ3 LYS A 115       7.271 -19.269  -1.205  1.00  0.00           H  
ATOM   1878  C   LYS A 115      13.286 -16.257  -2.442  1.00  0.00           C  
ATOM   1879  O   LYS A 115      13.418 -15.696  -1.356  1.00  0.00           O  
ATOM   1880  N   THR A 116      14.078 -17.256  -2.824  1.00  0.00           N  
ATOM   1881  H   THR A 116      13.851 -17.724  -3.693  1.00  0.00           H  
ATOM   1882  CA  THR A 116      15.257 -17.730  -2.084  1.00  0.00           C  
ATOM   1883  HA  THR A 116      14.992 -17.882  -1.040  1.00  0.00           H  
ATOM   1884  CB  THR A 116      15.742 -19.083  -2.632  1.00  0.00           C  
ATOM   1885  HB  THR A 116      15.928 -19.012  -3.702  1.00  0.00           H  
ATOM   1886  CG2 THR A 116      17.008 -19.598  -1.950  1.00  0.00           C  
ATOM   1887 HG21 THR A 116      16.855 -19.644  -0.872  1.00  0.00           H  
ATOM   1888 HG22 THR A 116      17.238 -20.598  -2.321  1.00  0.00           H  
ATOM   1889 HG23 THR A 116      17.853 -18.946  -2.170  1.00  0.00           H  
ATOM   1890  OG1 THR A 116      14.749 -20.055  -2.396  1.00  0.00           O  
ATOM   1891  HG1 THR A 116      14.015 -19.907  -3.018  1.00  0.00           H  
ATOM   1892  C   THR A 116      16.353 -16.671  -2.110  1.00  0.00           C  
ATOM   1893  O   THR A 116      16.815 -16.258  -1.051  1.00  0.00           O  
ATOM   1894  N   ILE A 117      16.688 -16.145  -3.293  1.00  0.00           N  
ATOM   1895  H   ILE A 117      16.266 -16.535  -4.131  1.00  0.00           H  
ATOM   1896  CA  ILE A 117      17.649 -15.045  -3.470  1.00  0.00           C  
ATOM   1897  HA  ILE A 117      18.602 -15.345  -3.034  1.00  0.00           H  
ATOM   1898  CB  ILE A 117      17.882 -14.776  -4.977  1.00  0.00           C  
ATOM   1899  HB  ILE A 117      16.908 -14.660  -5.456  1.00  0.00           H  
ATOM   1900  CG2 ILE A 117      18.688 -13.484  -5.210  1.00  0.00           C  
ATOM   1901 HG21 ILE A 117      18.139 -12.617  -4.841  1.00  0.00           H  
ATOM   1902 HG22 ILE A 117      19.647 -13.541  -4.692  1.00  0.00           H  
ATOM   1903 HG23 ILE A 117      18.870 -13.330  -6.273  1.00  0.00           H  
ATOM   1904  CG1 ILE A 117      18.625 -15.966  -5.632  1.00  0.00           C  
ATOM   1905 HG12 ILE A 117      19.682 -15.930  -5.364  1.00  0.00           H  
ATOM   1906 HG13 ILE A 117      18.227 -16.907  -5.255  1.00  0.00           H  
ATOM   1907  CD1 ILE A 117      18.493 -16.003  -7.161  1.00  0.00           C  
ATOM   1908 HD11 ILE A 117      18.974 -15.135  -7.610  1.00  0.00           H  
ATOM   1909 HD12 ILE A 117      18.978 -16.902  -7.543  1.00  0.00           H  
ATOM   1910 HD13 ILE A 117      17.441 -16.023  -7.445  1.00  0.00           H  
ATOM   1911  C   ILE A 117      17.184 -13.793  -2.712  1.00  0.00           C  
ATOM   1912  O   ILE A 117      17.994 -13.148  -2.057  1.00  0.00           O  
ATOM   1913  N   MET A 118      15.884 -13.472  -2.712  1.00  0.00           N  
ATOM   1914  H   MET A 118      15.256 -13.969  -3.338  1.00  0.00           H  
ATOM   1915  CA  MET A 118      15.352 -12.361  -1.909  1.00  0.00           C  
ATOM   1916  HA  MET A 118      15.950 -11.473  -2.119  1.00  0.00           H  
ATOM   1917  CB  MET A 118      13.908 -12.061  -2.322  1.00  0.00           C  
ATOM   1918  HB2 MET A 118      13.340 -12.989  -2.375  1.00  0.00           H  
ATOM   1919  HB3 MET A 118      13.448 -11.407  -1.582  1.00  0.00           H  
ATOM   1920  CG  MET A 118      13.875 -11.349  -3.675  1.00  0.00           C  
ATOM   1921  HG2 MET A 118      14.583 -11.824  -4.353  1.00  0.00           H  
ATOM   1922  HG3 MET A 118      12.881 -11.465  -4.104  1.00  0.00           H  
ATOM   1923  SD  MET A 118      14.256  -9.577  -3.572  1.00  0.00           S  
ATOM   1924  CE  MET A 118      14.510  -9.266  -5.333  1.00  0.00           C  
ATOM   1925  HE1 MET A 118      13.794  -9.843  -5.916  1.00  0.00           H  
ATOM   1926  HE2 MET A 118      14.373  -8.210  -5.542  1.00  0.00           H  
ATOM   1927  HE3 MET A 118      15.520  -9.558  -5.605  1.00  0.00           H  
ATOM   1928  C   MET A 118      15.446 -12.583  -0.391  1.00  0.00           C  
ATOM   1929  O   MET A 118      15.700 -11.626   0.333  1.00  0.00           O  
ATOM   1930  N   ARG A 119      15.283 -13.815   0.113  1.00  0.00           N  
ATOM   1931  H   ARG A 119      15.047 -14.562  -0.529  1.00  0.00           H  
ATOM   1932  CA  ARG A 119      15.519 -14.164   1.533  1.00  0.00           C  
ATOM   1933  HA  ARG A 119      15.023 -13.432   2.170  1.00  0.00           H  
ATOM   1934  CB  ARG A 119      14.936 -15.562   1.815  1.00  0.00           C  
ATOM   1935  HB2 ARG A 119      14.959 -16.155   0.900  1.00  0.00           H  
ATOM   1936  HB3 ARG A 119      15.551 -16.076   2.556  1.00  0.00           H  
ATOM   1937  CG  ARG A 119      13.500 -15.479   2.367  1.00  0.00           C  
ATOM   1938  HG2 ARG A 119      13.543 -15.493   3.457  1.00  0.00           H  
ATOM   1939  HG3 ARG A 119      13.044 -14.537   2.061  1.00  0.00           H  
ATOM   1940  CD  ARG A 119      12.573 -16.600   1.882  1.00  0.00           C  
ATOM   1941  HD2 ARG A 119      11.655 -16.570   2.472  1.00  0.00           H  
ATOM   1942  HD3 ARG A 119      12.303 -16.367   0.853  1.00  0.00           H  
ATOM   1943  NE  ARG A 119      13.168 -17.953   1.972  1.00  0.00           N  
ATOM   1944  HE  ARG A 119      13.622 -18.204   2.835  1.00  0.00           H  
ATOM   1945  CZ  ARG A 119      13.120 -18.876   1.021  1.00  0.00           C  
ATOM   1946  NH1 ARG A 119      12.592 -18.643  -0.141  1.00  0.00           N  
ATOM   1947 HH11 ARG A 119      12.339 -17.711  -0.390  1.00  0.00           H  
ATOM   1948 HH12 ARG A 119      12.420 -19.415  -0.802  1.00  0.00           H  
ATOM   1949  NH2 ARG A 119      13.603 -20.069   1.189  1.00  0.00           N  
ATOM   1950 HH21 ARG A 119      14.031 -20.358   2.046  1.00  0.00           H  
ATOM   1951 HH22 ARG A 119      13.584 -20.680   0.386  1.00  0.00           H  
ATOM   1952  C   ARG A 119      16.997 -14.088   1.925  1.00  0.00           C  
ATOM   1953  O   ARG A 119      17.322 -13.552   2.976  1.00  0.00           O  
ATOM   1954  N   GLU A 120      17.889 -14.561   1.064  1.00  0.00           N  
ATOM   1955  H   GLU A 120      17.535 -15.021   0.232  1.00  0.00           H  
ATOM   1956  CA  GLU A 120      19.345 -14.398   1.179  1.00  0.00           C  
ATOM   1957  HA  GLU A 120      19.703 -14.841   2.111  1.00  0.00           H  
ATOM   1958  CB  GLU A 120      19.966 -15.176   0.001  1.00  0.00           C  
ATOM   1959  HB2 GLU A 120      19.913 -16.245   0.221  1.00  0.00           H  
ATOM   1960  HB3 GLU A 120      19.350 -15.002  -0.880  1.00  0.00           H  
ATOM   1961  CG  GLU A 120      21.397 -14.829  -0.421  1.00  0.00           C  
ATOM   1962  HG2 GLU A 120      21.574 -15.305  -1.386  1.00  0.00           H  
ATOM   1963  HG3 GLU A 120      21.490 -13.754  -0.586  1.00  0.00           H  
ATOM   1964  CD  GLU A 120      22.483 -15.295   0.548  1.00  0.00           C  
ATOM   1965  OE1 GLU A 120      23.585 -15.614   0.044  1.00  0.00           O  
ATOM   1966  OE2 GLU A 120      22.297 -15.204   1.777  1.00  0.00           O  
ATOM   1967  C   GLU A 120      19.729 -12.905   1.217  1.00  0.00           C  
ATOM   1968  O   GLU A 120      20.402 -12.448   2.142  1.00  0.00           O  
ATOM   1969  N   LYS A 121      19.205 -12.101   0.280  1.00  0.00           N  
ATOM   1970  H   LYS A 121      18.688 -12.533  -0.482  1.00  0.00           H  
ATOM   1971  CA  LYS A 121      19.404 -10.646   0.259  1.00  0.00           C  
ATOM   1972  HA  LYS A 121      20.478 -10.470   0.256  1.00  0.00           H  
ATOM   1973  CB  LYS A 121      18.785 -10.052  -1.020  1.00  0.00           C  
ATOM   1974  HB2 LYS A 121      19.186 -10.582  -1.886  1.00  0.00           H  
ATOM   1975  HB3 LYS A 121      17.707 -10.213  -1.003  1.00  0.00           H  
ATOM   1976  CG  LYS A 121      19.048  -8.545  -1.208  1.00  0.00           C  
ATOM   1977  HG2 LYS A 121      18.561  -8.230  -2.133  1.00  0.00           H  
ATOM   1978  HG3 LYS A 121      18.601  -7.987  -0.385  1.00  0.00           H  
ATOM   1979  CD  LYS A 121      20.544  -8.210  -1.296  1.00  0.00           C  
ATOM   1980  HD2 LYS A 121      21.026  -8.414  -0.340  1.00  0.00           H  
ATOM   1981  HD3 LYS A 121      21.001  -8.837  -2.066  1.00  0.00           H  
ATOM   1982  CE  LYS A 121      20.757  -6.737  -1.655  1.00  0.00           C  
ATOM   1983  HE2 LYS A 121      20.236  -6.538  -2.597  1.00  0.00           H  
ATOM   1984  HE3 LYS A 121      20.327  -6.101  -0.876  1.00  0.00           H  
ATOM   1985  NZ  LYS A 121      22.197  -6.450  -1.835  1.00  0.00           N  
ATOM   1986  HZ1 LYS A 121      22.603  -7.183  -2.425  1.00  0.00           H  
ATOM   1987  HZ2 LYS A 121      22.348  -5.642  -2.433  1.00  0.00           H  
ATOM   1988  HZ3 LYS A 121      22.717  -6.406  -0.975  1.00  0.00           H  
ATOM   1989  C   LYS A 121      18.860  -9.975   1.520  1.00  0.00           C  
ATOM   1990  O   LYS A 121      19.543  -9.125   2.081  1.00  0.00           O  
ATOM   1991  N   TYR A 122      17.679 -10.378   1.989  1.00  0.00           N  
ATOM   1992  H   TYR A 122      17.151 -11.045   1.438  1.00  0.00           H  
ATOM   1993  CA  TYR A 122      17.083  -9.890   3.233  1.00  0.00           C  
ATOM   1994  HA  TYR A 122      16.980  -8.807   3.166  1.00  0.00           H  
ATOM   1995  CB  TYR A 122      15.676 -10.485   3.386  1.00  0.00           C  
ATOM   1996  HB2 TYR A 122      15.057 -10.146   2.555  1.00  0.00           H  
ATOM   1997  HB3 TYR A 122      15.729 -11.570   3.340  1.00  0.00           H  
ATOM   1998  CG  TYR A 122      15.019 -10.088   4.685  1.00  0.00           C  
ATOM   1999  CD1 TYR A 122      14.306  -8.879   4.761  1.00  0.00           C  
ATOM   2000  HD1 TYR A 122      14.168  -8.269   3.877  1.00  0.00           H  
ATOM   2001  CE1 TYR A 122      13.857  -8.414   6.009  1.00  0.00           C  
ATOM   2002  HE1 TYR A 122      13.375  -7.449   6.091  1.00  0.00           H  
ATOM   2003  CZ  TYR A 122      14.126  -9.160   7.174  1.00  0.00           C  
ATOM   2004  OH  TYR A 122      13.708  -8.684   8.369  1.00  0.00           O  
ATOM   2005  HH  TYR A 122      14.275  -8.980   9.086  1.00  0.00           H  
ATOM   2006  CE2 TYR A 122      14.792 -10.403   7.089  1.00  0.00           C  
ATOM   2007  HE2 TYR A 122      14.996 -10.972   7.986  1.00  0.00           H  
ATOM   2008  CD2 TYR A 122      15.231 -10.870   5.841  1.00  0.00           C  
ATOM   2009  HD2 TYR A 122      15.785 -11.800   5.777  1.00  0.00           H  
ATOM   2010  C   TYR A 122      17.971 -10.171   4.459  1.00  0.00           C  
ATOM   2011  O   TYR A 122      18.238  -9.248   5.230  1.00  0.00           O  
ATOM   2012  N   SER A 123      18.491 -11.396   4.609  1.00  0.00           N  
ATOM   2013  H   SER A 123      18.209 -12.137   3.973  1.00  0.00           H  
ATOM   2014  CA  SER A 123      19.456 -11.738   5.664  1.00  0.00           C  
ATOM   2015  HA  SER A 123      18.994 -11.585   6.640  1.00  0.00           H  
ATOM   2016  CB  SER A 123      19.872 -13.210   5.558  1.00  0.00           C  
ATOM   2017  HB2 SER A 123      20.329 -13.392   4.584  1.00  0.00           H  
ATOM   2018  HB3 SER A 123      20.598 -13.440   6.339  1.00  0.00           H  
ATOM   2019  OG  SER A 123      18.743 -14.048   5.709  1.00  0.00           O  
ATOM   2020  HG  SER A 123      18.944 -14.899   5.311  1.00  0.00           H  
ATOM   2021  C   SER A 123      20.698 -10.848   5.580  1.00  0.00           C  
ATOM   2022  O   SER A 123      21.084 -10.224   6.564  1.00  0.00           O  
ATOM   2023  N   LYS A 124      21.266 -10.697   4.378  1.00  0.00           N  
ATOM   2024  H   LYS A 124      20.884 -11.241   3.607  1.00  0.00           H  
ATOM   2025  CA  LYS A 124      22.435  -9.844   4.102  1.00  0.00           C  
ATOM   2026  HA  LYS A 124      23.180 -10.037   4.876  1.00  0.00           H  
ATOM   2027  CB  LYS A 124      23.030 -10.250   2.742  1.00  0.00           C  
ATOM   2028  HB2 LYS A 124      22.235 -10.332   1.999  1.00  0.00           H  
ATOM   2029  HB3 LYS A 124      23.738  -9.491   2.408  1.00  0.00           H  
ATOM   2030  CG  LYS A 124      23.784 -11.583   2.872  1.00  0.00           C  
ATOM   2031  HG2 LYS A 124      24.635 -11.432   3.541  1.00  0.00           H  
ATOM   2032  HG3 LYS A 124      23.131 -12.336   3.310  1.00  0.00           H  
ATOM   2033  CD  LYS A 124      24.282 -12.113   1.523  1.00  0.00           C  
ATOM   2034  HD2 LYS A 124      23.424 -12.442   0.930  1.00  0.00           H  
ATOM   2035  HD3 LYS A 124      24.812 -11.322   0.994  1.00  0.00           H  
ATOM   2036  CE  LYS A 124      25.236 -13.283   1.793  1.00  0.00           C  
ATOM   2037  HE2 LYS A 124      26.120 -12.904   2.315  1.00  0.00           H  
ATOM   2038  HE3 LYS A 124      24.716 -13.990   2.449  1.00  0.00           H  
ATOM   2039  NZ  LYS A 124      25.630 -13.987   0.551  1.00  0.00           N  
ATOM   2040  HZ1 LYS A 124      24.811 -14.495   0.201  1.00  0.00           H  
ATOM   2041  HZ2 LYS A 124      25.929 -13.359  -0.177  1.00  0.00           H  
ATOM   2042  HZ3 LYS A 124      26.316 -14.706   0.739  1.00  0.00           H  
ATOM   2043  C   LYS A 124      22.184  -8.328   4.203  1.00  0.00           C  
ATOM   2044  O   LYS A 124      23.138  -7.568   4.054  1.00  0.00           O  
ATOM   2045  N   CYS A 125      20.955  -7.889   4.479  1.00  0.00           N  
ATOM   2046  H   CYS A 125      20.219  -8.575   4.558  1.00  0.00           H  
ATOM   2047  CA  CYS A 125      20.601  -6.479   4.686  1.00  0.00           C  
ATOM   2048  HA  CYS A 125      21.513  -5.879   4.693  1.00  0.00           H  
ATOM   2049  CB  CYS A 125      19.727  -5.996   3.509  1.00  0.00           C  
ATOM   2050  HB2 CYS A 125      18.793  -6.561   3.497  1.00  0.00           H  
ATOM   2051  HB3 CYS A 125      19.495  -4.940   3.649  1.00  0.00           H  
ATOM   2052  SG  CYS A 125      20.565  -6.201   1.907  1.00  0.00           S  
ATOM   2053  HG  CYS A 125      20.505  -7.544   1.937  1.00  0.00           H  
ATOM   2054  C   CYS A 125      19.915  -6.203   6.043  1.00  0.00           C  
ATOM   2055  O   CYS A 125      19.479  -5.072   6.256  1.00  0.00           O  
ATOM   2056  N   SER A 126      19.757  -7.215   6.909  1.00  0.00           N  
ATOM   2057  H   SER A 126      20.235  -8.084   6.707  1.00  0.00           H  
ATOM   2058  CA  SER A 126      18.918  -7.189   8.128  1.00  0.00           C  
ATOM   2059  HA  SER A 126      17.892  -6.999   7.848  1.00  0.00           H  
ATOM   2060  CB  SER A 126      18.933  -8.549   8.814  1.00  0.00           C  
ATOM   2061  HB2 SER A 126      19.953  -8.940   8.863  1.00  0.00           H  
ATOM   2062  HB3 SER A 126      18.540  -8.459   9.829  1.00  0.00           H  
ATOM   2063  OG  SER A 126      18.090  -9.391   8.049  1.00  0.00           O  
ATOM   2064  HG  SER A 126      18.389  -9.352   7.127  1.00  0.00           H  
ATOM   2065  C   SER A 126      19.270  -6.086   9.121  1.00  0.00           C  
ATOM   2066  O   SER A 126      18.381  -5.223   9.297  1.00  0.00           O  
ATOM   2067  OXT SER A 126      20.384  -6.108   9.663  1.00  0.00           O  
TER    2068      SER   126                                                      
ATOM   2068  N   MET B 127     -14.543  31.707 -17.675  1.00  0.00           N  
ATOM   2069  H1  MET B 127     -13.988  30.877 -17.504  1.00  0.00           H  
ATOM   2070  H2  MET B 127     -14.707  31.767 -18.670  1.00  0.00           H  
ATOM   2071  H3  MET B 127     -15.423  31.617 -17.185  1.00  0.00           H  
ATOM   2072  CA  MET B 127     -13.795  32.905 -17.209  1.00  0.00           C  
ATOM   2073  HA  MET B 127     -14.387  33.797 -17.417  1.00  0.00           H  
ATOM   2074  CB  MET B 127     -13.603  32.802 -15.686  1.00  0.00           C  
ATOM   2075  HB2 MET B 127     -14.591  32.755 -15.225  1.00  0.00           H  
ATOM   2076  HB3 MET B 127     -13.083  31.871 -15.464  1.00  0.00           H  
ATOM   2077  CG  MET B 127     -12.829  33.952 -15.036  1.00  0.00           C  
ATOM   2078  HG2 MET B 127     -11.803  33.920 -15.392  1.00  0.00           H  
ATOM   2079  HG3 MET B 127     -13.270  34.908 -15.320  1.00  0.00           H  
ATOM   2080  SD  MET B 127     -12.752  33.856 -13.235  1.00  0.00           S  
ATOM   2081  CE  MET B 127     -14.380  34.491 -12.755  1.00  0.00           C  
ATOM   2082  HE1 MET B 127     -15.167  33.868 -13.179  1.00  0.00           H  
ATOM   2083  HE2 MET B 127     -14.461  34.474 -11.668  1.00  0.00           H  
ATOM   2084  HE3 MET B 127     -14.490  35.518 -13.103  1.00  0.00           H  
ATOM   2085  C   MET B 127     -12.484  33.031 -18.001  1.00  0.00           C  
ATOM   2086  O   MET B 127     -12.134  32.078 -18.688  1.00  0.00           O  
ATOM   2087  N   HIE B 128     -11.791  34.179 -17.969  1.00  0.00           N  
ATOM   2088  H   HIE B 128     -12.127  34.936 -17.390  1.00  0.00           H  
ATOM   2089  CA  HIE B 128     -10.418  34.333 -18.499  1.00  0.00           C  
ATOM   2090  HA  HIE B 128     -10.294  33.711 -19.388  1.00  0.00           H  
ATOM   2091  CB  HIE B 128     -10.193  35.806 -18.900  1.00  0.00           C  
ATOM   2092  HB2 HIE B 128     -10.219  36.429 -18.004  1.00  0.00           H  
ATOM   2093  HB3 HIE B 128     -11.014  36.122 -19.545  1.00  0.00           H  
ATOM   2094  CG  HIE B 128      -8.896  36.086 -19.627  1.00  0.00           C  
ATOM   2095  ND1 HIE B 128      -7.619  35.843 -19.121  1.00  0.00           N  
ATOM   2096  CE1 HIE B 128      -6.755  36.297 -20.044  1.00  0.00           C  
ATOM   2097  HE1 HIE B 128      -5.675  36.263 -19.949  1.00  0.00           H  
ATOM   2098  NE2 HIE B 128      -7.421  36.818 -21.087  1.00  0.00           N  
ATOM   2099  HE2 HIE B 128      -6.991  37.258 -21.893  1.00  0.00           H  
ATOM   2100  CD2 HIE B 128      -8.773  36.699 -20.841  1.00  0.00           C  
ATOM   2101  HD2 HIE B 128      -9.578  37.057 -21.468  1.00  0.00           H  
ATOM   2102  C   HIE B 128      -9.380  33.876 -17.454  1.00  0.00           C  
ATOM   2103  O   HIE B 128      -9.544  34.183 -16.272  1.00  0.00           O  
ATOM   2104  N   HIE B 129      -8.311  33.183 -17.866  1.00  0.00           N  
ATOM   2105  H   HIE B 129      -8.201  32.997 -18.851  1.00  0.00           H  
ATOM   2106  CA  HIE B 129      -7.340  32.582 -16.933  1.00  0.00           C  
ATOM   2107  HA  HIE B 129      -7.899  31.923 -16.267  1.00  0.00           H  
ATOM   2108  CB  HIE B 129      -6.325  31.709 -17.693  1.00  0.00           C  
ATOM   2109  HB2 HIE B 129      -5.523  32.338 -18.085  1.00  0.00           H  
ATOM   2110  HB3 HIE B 129      -6.815  31.239 -18.545  1.00  0.00           H  
ATOM   2111  CG  HIE B 129      -5.729  30.600 -16.853  1.00  0.00           C  
ATOM   2112  ND1 HIE B 129      -4.371  30.418 -16.577  1.00  0.00           N  
ATOM   2113  CE1 HIE B 129      -4.278  29.269 -15.882  1.00  0.00           C  
ATOM   2114  HE1 HIE B 129      -3.350  28.824 -15.541  1.00  0.00           H  
ATOM   2115  NE2 HIE B 129      -5.497  28.724 -15.720  1.00  0.00           N  
ATOM   2116  HE2 HIE B 129      -5.700  27.830 -15.280  1.00  0.00           H  
ATOM   2117  CD2 HIE B 129      -6.420  29.551 -16.319  1.00  0.00           C  
ATOM   2118  HD2 HIE B 129      -7.487  29.383 -16.383  1.00  0.00           H  
ATOM   2119  C   HIE B 129      -6.620  33.607 -16.041  1.00  0.00           C  
ATOM   2120  O   HIE B 129      -6.224  33.271 -14.931  1.00  0.00           O  
ATOM   2121  N   HIE B 130      -6.524  34.876 -16.455  1.00  0.00           N  
ATOM   2122  H   HIE B 130      -6.864  35.095 -17.385  1.00  0.00           H  
ATOM   2123  CA  HIE B 130      -6.042  35.992 -15.623  1.00  0.00           C  
ATOM   2124  HA  HIE B 130      -5.000  35.820 -15.347  1.00  0.00           H  
ATOM   2125  CB  HIE B 130      -6.112  37.274 -16.471  1.00  0.00           C  
ATOM   2126  HB2 HIE B 130      -7.148  37.468 -16.748  1.00  0.00           H  
ATOM   2127  HB3 HIE B 130      -5.551  37.104 -17.391  1.00  0.00           H  
ATOM   2128  CG  HIE B 130      -5.553  38.523 -15.833  1.00  0.00           C  
ATOM   2129  ND1 HIE B 130      -4.396  39.173 -16.261  1.00  0.00           N  
ATOM   2130  CE1 HIE B 130      -4.266  40.254 -15.480  1.00  0.00           C  
ATOM   2131  HE1 HIE B 130      -3.460  40.972 -15.557  1.00  0.00           H  
ATOM   2132  NE2 HIE B 130      -5.277  40.317 -14.594  1.00  0.00           N  
ATOM   2133  HE2 HIE B 130      -5.391  41.036 -13.893  1.00  0.00           H  
ATOM   2134  CD2 HIE B 130      -6.103  39.235 -14.805  1.00  0.00           C  
ATOM   2135  HD2 HIE B 130      -7.004  38.987 -14.258  1.00  0.00           H  
ATOM   2136  C   HIE B 130      -6.840  36.144 -14.316  1.00  0.00           C  
ATOM   2137  O   HIE B 130      -6.256  36.356 -13.259  1.00  0.00           O  
ATOM   2138  N   HIE B 131      -8.167  35.985 -14.376  1.00  0.00           N  
ATOM   2139  H   HIE B 131      -8.563  35.694 -15.259  1.00  0.00           H  
ATOM   2140  CA  HIE B 131      -9.089  36.124 -13.235  1.00  0.00           C  
ATOM   2141  HA  HIE B 131      -8.656  36.791 -12.486  1.00  0.00           H  
ATOM   2142  CB  HIE B 131     -10.398  36.753 -13.739  1.00  0.00           C  
ATOM   2143  HB2 HIE B 131     -11.129  36.734 -12.929  1.00  0.00           H  
ATOM   2144  HB3 HIE B 131     -10.797  36.156 -14.559  1.00  0.00           H  
ATOM   2145  CG  HIE B 131     -10.261  38.186 -14.197  1.00  0.00           C  
ATOM   2146  ND1 HIE B 131     -10.635  39.300 -13.448  1.00  0.00           N  
ATOM   2147  CE1 HIE B 131     -10.325  40.372 -14.189  1.00  0.00           C  
ATOM   2148  HE1 HIE B 131     -10.493  41.397 -13.880  1.00  0.00           H  
ATOM   2149  NE2 HIE B 131      -9.773  39.991 -15.354  1.00  0.00           N  
ATOM   2150  HE2 HIE B 131      -9.434  40.620 -16.070  1.00  0.00           H  
ATOM   2151  CD2 HIE B 131      -9.730  38.613 -15.380  1.00  0.00           C  
ATOM   2152  HD2 HIE B 131      -9.335  37.987 -16.165  1.00  0.00           H  
ATOM   2153  C   HIE B 131      -9.383  34.800 -12.511  1.00  0.00           C  
ATOM   2154  O   HIE B 131      -9.856  34.815 -11.379  1.00  0.00           O  
ATOM   2155  N   HIE B 132      -9.127  33.657 -13.157  1.00  0.00           N  
ATOM   2156  H   HIE B 132      -8.736  33.719 -14.083  1.00  0.00           H  
ATOM   2157  CA  HIE B 132      -9.501  32.331 -12.645  1.00  0.00           C  
ATOM   2158  HA  HIE B 132     -10.564  32.357 -12.401  1.00  0.00           H  
ATOM   2159  CB  HIE B 132      -9.287  31.283 -13.743  1.00  0.00           C  
ATOM   2160  HB2 HIE B 132      -8.222  31.090 -13.869  1.00  0.00           H  
ATOM   2161  HB3 HIE B 132      -9.681  31.664 -14.686  1.00  0.00           H  
ATOM   2162  CG  HIE B 132      -9.990  29.991 -13.443  1.00  0.00           C  
ATOM   2163  ND1 HIE B 132      -9.455  28.890 -12.768  1.00  0.00           N  
ATOM   2164  CE1 HIE B 132     -10.468  28.021 -12.622  1.00  0.00           C  
ATOM   2165  HE1 HIE B 132     -10.404  27.051 -12.141  1.00  0.00           H  
ATOM   2166  NE2 HIE B 132     -11.577  28.521 -13.183  1.00  0.00           N  
ATOM   2167  HE2 HIE B 132     -12.480  28.041 -13.255  1.00  0.00           H  
ATOM   2168  CD2 HIE B 132     -11.308  29.767 -13.683  1.00  0.00           C  
ATOM   2169  HD2 HIE B 132     -12.018  30.441 -14.131  1.00  0.00           H  
ATOM   2170  C   HIE B 132      -8.768  31.956 -11.347  1.00  0.00           C  
ATOM   2171  O   HIE B 132      -7.612  32.345 -11.159  1.00  0.00           O  
ATOM   2172  N   HIE B 133      -9.425  31.196 -10.468  1.00  0.00           N  
ATOM   2173  H   HIE B 133     -10.349  30.861 -10.712  1.00  0.00           H  
ATOM   2174  CA  HIE B 133      -8.960  30.889  -9.111  1.00  0.00           C  
ATOM   2175  HA  HIE B 133      -8.979  31.817  -8.538  1.00  0.00           H  
ATOM   2176  CB  HIE B 133      -9.929  29.905  -8.445  1.00  0.00           C  
ATOM   2177  HB2 HIE B 133      -9.566  29.684  -7.441  1.00  0.00           H  
ATOM   2178  HB3 HIE B 133      -9.934  28.975  -9.014  1.00  0.00           H  
ATOM   2179  CG  HIE B 133     -11.350  30.395  -8.335  1.00  0.00           C  
ATOM   2180  ND1 HIE B 133     -12.261  30.495  -9.389  1.00  0.00           N  
ATOM   2181  CE1 HIE B 133     -13.433  30.825  -8.826  1.00  0.00           C  
ATOM   2182  HE1 HIE B 133     -14.363  30.926  -9.370  1.00  0.00           H  
ATOM   2183  NE2 HIE B 133     -13.299  30.951  -7.494  1.00  0.00           N  
ATOM   2184  HE2 HIE B 133     -14.057  31.071  -6.824  1.00  0.00           H  
ATOM   2185  CD2 HIE B 133     -11.987  30.695  -7.169  1.00  0.00           C  
ATOM   2186  HD2 HIE B 133     -11.560  30.640  -6.179  1.00  0.00           H  
ATOM   2187  C   HIE B 133      -7.533  30.328  -9.060  1.00  0.00           C  
ATOM   2188  O   HIE B 133      -7.144  29.463  -9.843  1.00  0.00           O  
ATOM   2189  N   LYS B 134      -6.744  30.806  -8.094  1.00  0.00           N  
ATOM   2190  H   LYS B 134      -7.188  31.391  -7.393  1.00  0.00           H  
ATOM   2191  CA  LYS B 134      -5.334  30.436  -7.887  1.00  0.00           C  
ATOM   2192  HA  LYS B 134      -4.993  29.854  -8.741  1.00  0.00           H  
ATOM   2193  CB  LYS B 134      -4.453  31.698  -7.754  1.00  0.00           C  
ATOM   2194  HB2 LYS B 134      -4.694  32.199  -6.815  1.00  0.00           H  
ATOM   2195  HB3 LYS B 134      -3.407  31.389  -7.703  1.00  0.00           H  
ATOM   2196  CG  LYS B 134      -4.602  32.724  -8.894  1.00  0.00           C  
ATOM   2197  HG2 LYS B 134      -5.604  33.156  -8.852  1.00  0.00           H  
ATOM   2198  HG3 LYS B 134      -3.882  33.529  -8.737  1.00  0.00           H  
ATOM   2199  CD  LYS B 134      -4.377  32.113 -10.282  1.00  0.00           C  
ATOM   2200  HD2 LYS B 134      -3.356  31.739 -10.366  1.00  0.00           H  
ATOM   2201  HD3 LYS B 134      -5.069  31.281 -10.413  1.00  0.00           H  
ATOM   2202  CE  LYS B 134      -4.644  33.142 -11.385  1.00  0.00           C  
ATOM   2203  HE2 LYS B 134      -5.362  33.881 -11.016  1.00  0.00           H  
ATOM   2204  HE3 LYS B 134      -3.717  33.662 -11.643  1.00  0.00           H  
ATOM   2205  NZ  LYS B 134      -5.234  32.468 -12.560  1.00  0.00           N  
ATOM   2206  HZ1 LYS B 134      -5.415  33.113 -13.326  1.00  0.00           H  
ATOM   2207  HZ2 LYS B 134      -4.668  31.708 -12.902  1.00  0.00           H  
ATOM   2208  HZ3 LYS B 134      -6.150  32.114 -12.287  1.00  0.00           H  
ATOM   2209  C   LYS B 134      -5.183  29.534  -6.668  1.00  0.00           C  
ATOM   2210  O   LYS B 134      -5.997  29.600  -5.751  1.00  0.00           O  
ATOM   2211  N   VAL B 135      -4.131  28.720  -6.642  1.00  0.00           N  
ATOM   2212  H   VAL B 135      -3.485  28.743  -7.413  1.00  0.00           H  
ATOM   2213  CA  VAL B 135      -3.710  28.019  -5.420  1.00  0.00           C  
ATOM   2214  HA  VAL B 135      -4.562  27.463  -5.027  1.00  0.00           H  
ATOM   2215  CB  VAL B 135      -2.590  27.002  -5.731  1.00  0.00           C  
ATOM   2216  HB  VAL B 135      -1.738  27.532  -6.159  1.00  0.00           H  
ATOM   2217  CG1 VAL B 135      -2.121  26.264  -4.474  1.00  0.00           C  
ATOM   2218 HG11 VAL B 135      -1.352  25.538  -4.742  1.00  0.00           H  
ATOM   2219 HG12 VAL B 135      -1.672  26.960  -3.766  1.00  0.00           H  
ATOM   2220 HG13 VAL B 135      -2.954  25.740  -4.005  1.00  0.00           H  
ATOM   2221  CG2 VAL B 135      -3.057  25.940  -6.740  1.00  0.00           C  
ATOM   2222 HG21 VAL B 135      -2.259  25.215  -6.908  1.00  0.00           H  
ATOM   2223 HG22 VAL B 135      -3.935  25.420  -6.356  1.00  0.00           H  
ATOM   2224 HG23 VAL B 135      -3.299  26.403  -7.694  1.00  0.00           H  
ATOM   2225  C   VAL B 135      -3.279  29.053  -4.363  1.00  0.00           C  
ATOM   2226  O   VAL B 135      -2.620  30.037  -4.692  1.00  0.00           O  
ATOM   2227  N   LEU B 136      -3.674  28.838  -3.105  1.00  0.00           N  
ATOM   2228  H   LEU B 136      -4.248  28.018  -2.949  1.00  0.00           H  
ATOM   2229  CA  LEU B 136      -3.319  29.650  -1.930  1.00  0.00           C  
ATOM   2230  HA  LEU B 136      -2.743  30.517  -2.256  1.00  0.00           H  
ATOM   2231  CB  LEU B 136      -4.628  30.143  -1.278  1.00  0.00           C  
ATOM   2232  HB2 LEU B 136      -5.162  30.745  -2.010  1.00  0.00           H  
ATOM   2233  HB3 LEU B 136      -5.240  29.272  -1.042  1.00  0.00           H  
ATOM   2234  CG  LEU B 136      -4.461  30.972   0.014  1.00  0.00           C  
ATOM   2235  HG  LEU B 136      -3.890  30.403   0.745  1.00  0.00           H  
ATOM   2236  CD1 LEU B 136      -3.758  32.303  -0.248  1.00  0.00           C  
ATOM   2237 HD11 LEU B 136      -3.681  32.869   0.680  1.00  0.00           H  
ATOM   2238 HD12 LEU B 136      -2.749  32.121  -0.617  1.00  0.00           H  
ATOM   2239 HD13 LEU B 136      -4.312  32.888  -0.983  1.00  0.00           H  
ATOM   2240  CD2 LEU B 136      -5.822  31.266   0.647  1.00  0.00           C  
ATOM   2241 HD21 LEU B 136      -5.682  31.784   1.595  1.00  0.00           H  
ATOM   2242 HD22 LEU B 136      -6.423  31.888  -0.015  1.00  0.00           H  
ATOM   2243 HD23 LEU B 136      -6.351  30.330   0.828  1.00  0.00           H  
ATOM   2244  C   LEU B 136      -2.442  28.880  -0.926  1.00  0.00           C  
ATOM   2245  O   LEU B 136      -1.664  29.483  -0.193  1.00  0.00           O  
ATOM   2246  N   GLN B 137      -2.572  27.550  -0.888  1.00  0.00           N  
ATOM   2247  H   GLN B 137      -3.223  27.113  -1.528  1.00  0.00           H  
ATOM   2248  CA  GLN B 137      -1.738  26.654  -0.085  1.00  0.00           C  
ATOM   2249  HA  GLN B 137      -0.803  27.167   0.149  1.00  0.00           H  
ATOM   2250  CB  GLN B 137      -2.446  26.312   1.242  1.00  0.00           C  
ATOM   2251  HB2 GLN B 137      -2.738  27.242   1.731  1.00  0.00           H  
ATOM   2252  HB3 GLN B 137      -3.340  25.728   1.029  1.00  0.00           H  
ATOM   2253  CG  GLN B 137      -1.560  25.504   2.206  1.00  0.00           C  
ATOM   2254  HG2 GLN B 137      -1.318  24.544   1.747  1.00  0.00           H  
ATOM   2255  HG3 GLN B 137      -0.626  26.044   2.363  1.00  0.00           H  
ATOM   2256  CD  GLN B 137      -2.191  25.234   3.579  1.00  0.00           C  
ATOM   2257  OE1 GLN B 137      -3.270  25.694   3.949  1.00  0.00           O  
ATOM   2258  NE2 GLN B 137      -1.520  24.467   4.411  1.00  0.00           N  
ATOM   2259 HE21 GLN B 137      -1.950  24.248   5.290  1.00  0.00           H  
ATOM   2260 HE22 GLN B 137      -0.649  24.051   4.123  1.00  0.00           H  
ATOM   2261  C   GLN B 137      -1.398  25.413  -0.917  1.00  0.00           C  
ATOM   2262  O   GLN B 137      -2.296  24.809  -1.505  1.00  0.00           O  
ATOM   2263  N   GLU B 138      -0.108  25.074  -0.957  1.00  0.00           N  
ATOM   2264  H   GLU B 138       0.548  25.635  -0.439  1.00  0.00           H  
ATOM   2265  CA  GLU B 138       0.483  24.036  -1.813  1.00  0.00           C  
ATOM   2266  HA  GLU B 138       0.356  24.364  -2.840  1.00  0.00           H  
ATOM   2267  CB  GLU B 138       1.998  23.986  -1.518  1.00  0.00           C  
ATOM   2268  HB2 GLU B 138       2.411  24.995  -1.594  1.00  0.00           H  
ATOM   2269  HB3 GLU B 138       2.131  23.664  -0.484  1.00  0.00           H  
ATOM   2270  CG  GLU B 138       2.829  23.052  -2.414  1.00  0.00           C  
ATOM   2271  HG2 GLU B 138       3.822  22.961  -1.968  1.00  0.00           H  
ATOM   2272  HG3 GLU B 138       2.382  22.056  -2.415  1.00  0.00           H  
ATOM   2273  CD  GLU B 138       2.986  23.545  -3.861  1.00  0.00           C  
ATOM   2274  OE1 GLU B 138       2.199  24.412  -4.302  1.00  0.00           O  
ATOM   2275  OE2 GLU B 138       3.859  22.991  -4.568  1.00  0.00           O  
ATOM   2276  C   GLU B 138      -0.171  22.647  -1.621  1.00  0.00           C  
ATOM   2277  O   GLU B 138      -0.380  22.247  -0.469  1.00  0.00           O  
ATOM   2278  N   PRO B 139      -0.492  21.900  -2.702  1.00  0.00           N  
ATOM   2279  CD  PRO B 139      -0.474  22.322  -4.097  1.00  0.00           C  
ATOM   2280  HD2 PRO B 139       0.505  22.101  -4.519  1.00  0.00           H  
ATOM   2281  HD3 PRO B 139      -0.711  23.376  -4.221  1.00  0.00           H  
ATOM   2282  CG  PRO B 139      -1.547  21.493  -4.796  1.00  0.00           C  
ATOM   2283  HG2 PRO B 139      -1.334  21.362  -5.856  1.00  0.00           H  
ATOM   2284  HG3 PRO B 139      -2.519  21.966  -4.664  1.00  0.00           H  
ATOM   2285  CB  PRO B 139      -1.494  20.171  -4.037  1.00  0.00           C  
ATOM   2286  HB2 PRO B 139      -0.710  19.547  -4.468  1.00  0.00           H  
ATOM   2287  HB3 PRO B 139      -2.451  19.650  -4.073  1.00  0.00           H  
ATOM   2288  CA  PRO B 139      -1.122  20.584  -2.605  1.00  0.00           C  
ATOM   2289  HA  PRO B 139      -2.028  20.707  -2.024  1.00  0.00           H  
ATOM   2290  C   PRO B 139      -0.261  19.519  -1.918  1.00  0.00           C  
ATOM   2291  O   PRO B 139       0.873  19.259  -2.319  1.00  0.00           O  
ATOM   2292  N   THR B 140      -0.829  18.841  -0.918  1.00  0.00           N  
ATOM   2293  H   THR B 140      -1.785  19.088  -0.671  1.00  0.00           H  
ATOM   2294  CA  THR B 140      -0.211  17.680  -0.252  1.00  0.00           C  
ATOM   2295  HA  THR B 140       0.795  17.556  -0.648  1.00  0.00           H  
ATOM   2296  CB  THR B 140      -0.058  17.944   1.252  1.00  0.00           C  
ATOM   2297  HB  THR B 140       0.341  18.950   1.390  1.00  0.00           H  
ATOM   2298  CG2 THR B 140      -1.359  17.820   2.046  1.00  0.00           C  
ATOM   2299 HG21 THR B 140      -1.714  16.790   2.038  1.00  0.00           H  
ATOM   2300 HG22 THR B 140      -1.180  18.124   3.077  1.00  0.00           H  
ATOM   2301 HG23 THR B 140      -2.121  18.471   1.615  1.00  0.00           H  
ATOM   2302  OG1 THR B 140       0.862  17.022   1.792  1.00  0.00           O  
ATOM   2303  HG1 THR B 140       1.744  17.355   1.603  1.00  0.00           H  
ATOM   2304  C   THR B 140      -0.966  16.388  -0.581  1.00  0.00           C  
ATOM   2305  O   THR B 140      -2.118  16.447  -1.011  1.00  0.00           O  
ATOM   2306  N   CYS B 141      -0.340  15.214  -0.427  1.00  0.00           N  
ATOM   2307  H   CYS B 141       0.574  15.201   0.005  1.00  0.00           H  
ATOM   2308  CA  CYS B 141      -0.922  13.933  -0.845  1.00  0.00           C  
ATOM   2309  HA  CYS B 141      -1.995  13.982  -0.688  1.00  0.00           H  
ATOM   2310  CB  CYS B 141      -0.666  13.758  -2.350  1.00  0.00           C  
ATOM   2311  HB2 CYS B 141      -1.066  14.623  -2.880  1.00  0.00           H  
ATOM   2312  HB3 CYS B 141       0.409  13.703  -2.530  1.00  0.00           H  
ATOM   2313  SG  CYS B 141      -1.469  12.258  -2.984  1.00  0.00           S  
ATOM   2314  HG  CYS B 141      -0.613  11.379  -2.443  1.00  0.00           H  
ATOM   2315  C   CYS B 141      -0.387  12.747  -0.026  1.00  0.00           C  
ATOM   2316  O   CYS B 141       0.824  12.599   0.110  1.00  0.00           O  
ATOM   2317  N   VAL B 142      -1.282  11.891   0.483  1.00  0.00           N  
ATOM   2318  H   VAL B 142      -2.264  12.079   0.298  1.00  0.00           H  
ATOM   2319  CA  VAL B 142      -0.971  10.756   1.377  1.00  0.00           C  
ATOM   2320  HA  VAL B 142       0.102  10.586   1.343  1.00  0.00           H  
ATOM   2321  CB  VAL B 142      -1.349  11.055   2.845  1.00  0.00           C  
ATOM   2322  HB  VAL B 142      -1.137  10.165   3.435  1.00  0.00           H  
ATOM   2323  CG1 VAL B 142      -0.514  12.198   3.434  1.00  0.00           C  
ATOM   2324 HG11 VAL B 142      -0.728  12.300   4.497  1.00  0.00           H  
ATOM   2325 HG12 VAL B 142       0.547  11.978   3.307  1.00  0.00           H  
ATOM   2326 HG13 VAL B 142      -0.743  13.137   2.929  1.00  0.00           H  
ATOM   2327  CG2 VAL B 142      -2.837  11.381   3.046  1.00  0.00           C  
ATOM   2328 HG21 VAL B 142      -3.030  11.570   4.102  1.00  0.00           H  
ATOM   2329 HG22 VAL B 142      -3.116  12.265   2.471  1.00  0.00           H  
ATOM   2330 HG23 VAL B 142      -3.453  10.539   2.730  1.00  0.00           H  
ATOM   2331  C   VAL B 142      -1.633   9.456   0.919  1.00  0.00           C  
ATOM   2332  O   VAL B 142      -2.753   9.477   0.414  1.00  0.00           O  
ATOM   2333  N   SER B 143      -0.972   8.311   1.107  1.00  0.00           N  
ATOM   2334  H   SER B 143      -0.078   8.343   1.591  1.00  0.00           H  
ATOM   2335  CA  SER B 143      -1.485   6.998   0.691  1.00  0.00           C  
ATOM   2336  HA  SER B 143      -2.182   7.129  -0.132  1.00  0.00           H  
ATOM   2337  CB  SER B 143      -0.324   6.146   0.191  1.00  0.00           C  
ATOM   2338  HB2 SER B 143       0.250   6.713  -0.539  1.00  0.00           H  
ATOM   2339  HB3 SER B 143       0.321   5.886   1.032  1.00  0.00           H  
ATOM   2340  OG  SER B 143      -0.812   4.971  -0.418  1.00  0.00           O  
ATOM   2341  HG  SER B 143      -1.217   5.245  -1.251  1.00  0.00           H  
ATOM   2342  C   SER B 143      -2.203   6.247   1.811  1.00  0.00           C  
ATOM   2343  O   SER B 143      -1.685   6.192   2.925  1.00  0.00           O  
ATOM   2344  N   ASP B 144      -3.327   5.580   1.524  1.00  0.00           N  
ATOM   2345  H   ASP B 144      -3.750   5.645   0.604  1.00  0.00           H  
ATOM   2346  CA  ASP B 144      -3.861   4.561   2.448  1.00  0.00           C  
ATOM   2347  HA  ASP B 144      -3.749   4.926   3.469  1.00  0.00           H  
ATOM   2348  CB  ASP B 144      -5.365   4.355   2.206  1.00  0.00           C  
ATOM   2349  HB2 ASP B 144      -5.759   3.774   3.038  1.00  0.00           H  
ATOM   2350  HB3 ASP B 144      -5.862   5.326   2.224  1.00  0.00           H  
ATOM   2351  CG  ASP B 144      -5.730   3.623   0.911  1.00  0.00           C  
ATOM   2352  OD1 ASP B 144      -4.898   3.467  -0.009  1.00  0.00           O  
ATOM   2353  OD2 ASP B 144      -6.866   3.104   0.845  1.00  0.00           O  
ATOM   2354  C   ASP B 144      -3.094   3.219   2.364  1.00  0.00           C  
ATOM   2355  O   ASP B 144      -3.326   2.309   3.165  1.00  0.00           O  
ATOM   2356  N   TYR B 145      -2.189   3.104   1.389  1.00  0.00           N  
ATOM   2357  H   TYR B 145      -2.030   3.926   0.820  1.00  0.00           H  
ATOM   2358  CA  TYR B 145      -1.448   1.912   0.975  1.00  0.00           C  
ATOM   2359  HA  TYR B 145      -0.993   2.203   0.036  1.00  0.00           H  
ATOM   2360  CB  TYR B 145      -0.278   1.622   1.932  1.00  0.00           C  
ATOM   2361  HB2 TYR B 145      -0.086   2.503   2.546  1.00  0.00           H  
ATOM   2362  HB3 TYR B 145      -0.561   0.818   2.607  1.00  0.00           H  
ATOM   2363  CG  TYR B 145       1.029   1.271   1.236  1.00  0.00           C  
ATOM   2364  CD1 TYR B 145       1.680   2.247   0.455  1.00  0.00           C  
ATOM   2365  HD1 TYR B 145       1.242   3.229   0.335  1.00  0.00           H  
ATOM   2366  CE1 TYR B 145       2.920   1.960  -0.145  1.00  0.00           C  
ATOM   2367  HE1 TYR B 145       3.433   2.698  -0.741  1.00  0.00           H  
ATOM   2368  CZ  TYR B 145       3.530   0.709   0.059  1.00  0.00           C  
ATOM   2369  OH  TYR B 145       4.757   0.477  -0.469  1.00  0.00           O  
ATOM   2370  HH  TYR B 145       5.145  -0.376  -0.172  1.00  0.00           H  
ATOM   2371  CE2 TYR B 145       2.874  -0.280   0.820  1.00  0.00           C  
ATOM   2372  HE2 TYR B 145       3.354  -1.233   0.972  1.00  0.00           H  
ATOM   2373  CD2 TYR B 145       1.617   0.000   1.400  1.00  0.00           C  
ATOM   2374  HD2 TYR B 145       1.117  -0.748   1.994  1.00  0.00           H  
ATOM   2375  C   TYR B 145      -2.333   0.702   0.612  1.00  0.00           C  
ATOM   2376  O   TYR B 145      -1.935  -0.448   0.803  1.00  0.00           O  
ATOM   2377  N   MET B 146      -3.558   0.927   0.120  1.00  0.00           N  
ATOM   2378  H   MET B 146      -3.854   1.894   0.001  1.00  0.00           H  
ATOM   2379  CA  MET B 146      -4.518  -0.150  -0.162  1.00  0.00           C  
ATOM   2380  HA  MET B 146      -3.960  -1.051  -0.419  1.00  0.00           H  
ATOM   2381  CB  MET B 146      -5.320  -0.451   1.118  1.00  0.00           C  
ATOM   2382  HB2 MET B 146      -4.646  -0.940   1.817  1.00  0.00           H  
ATOM   2383  HB3 MET B 146      -5.667   0.485   1.557  1.00  0.00           H  
ATOM   2384  CG  MET B 146      -6.531  -1.373   0.919  1.00  0.00           C  
ATOM   2385  HG2 MET B 146      -7.266  -0.859   0.299  1.00  0.00           H  
ATOM   2386  HG3 MET B 146      -6.205  -2.272   0.394  1.00  0.00           H  
ATOM   2387  SD  MET B 146      -7.352  -1.873   2.454  1.00  0.00           S  
ATOM   2388  CE  MET B 146      -8.708  -2.848   1.756  1.00  0.00           C  
ATOM   2389  HE1 MET B 146      -8.300  -3.663   1.157  1.00  0.00           H  
ATOM   2390  HE2 MET B 146      -9.313  -3.259   2.566  1.00  0.00           H  
ATOM   2391  HE3 MET B 146      -9.327  -2.210   1.125  1.00  0.00           H  
ATOM   2392  C   MET B 146      -5.447   0.094  -1.350  1.00  0.00           C  
ATOM   2393  O   MET B 146      -5.804  -0.885  -1.999  1.00  0.00           O  
ATOM   2394  N   SER B 147      -5.890   1.323  -1.622  1.00  0.00           N  
ATOM   2395  H   SER B 147      -5.553   2.103  -1.060  1.00  0.00           H  
ATOM   2396  CA  SER B 147      -6.853   1.600  -2.701  1.00  0.00           C  
ATOM   2397  HA  SER B 147      -6.525   1.085  -3.601  1.00  0.00           H  
ATOM   2398  CB  SER B 147      -8.217   1.025  -2.285  1.00  0.00           C  
ATOM   2399  HB2 SER B 147      -8.176  -0.064  -2.320  1.00  0.00           H  
ATOM   2400  HB3 SER B 147      -8.417   1.323  -1.260  1.00  0.00           H  
ATOM   2401  OG  SER B 147      -9.295   1.453  -3.087  1.00  0.00           O  
ATOM   2402  HG  SER B 147      -9.080   1.272  -4.007  1.00  0.00           H  
ATOM   2403  C   SER B 147      -6.984   3.081  -3.071  1.00  0.00           C  
ATOM   2404  O   SER B 147      -7.221   3.378  -4.245  1.00  0.00           O  
ATOM   2405  N   ILE B 148      -6.841   4.010  -2.120  1.00  0.00           N  
ATOM   2406  H   ILE B 148      -6.543   3.717  -1.192  1.00  0.00           H  
ATOM   2407  CA  ILE B 148      -7.038   5.448  -2.342  1.00  0.00           C  
ATOM   2408  HA  ILE B 148      -6.971   5.645  -3.412  1.00  0.00           H  
ATOM   2409  CB  ILE B 148      -8.452   5.908  -1.890  1.00  0.00           C  
ATOM   2410  HB  ILE B 148      -8.576   5.677  -0.831  1.00  0.00           H  
ATOM   2411  CG2 ILE B 148      -8.593   7.434  -2.069  1.00  0.00           C  
ATOM   2412 HG21 ILE B 148      -8.400   7.697  -3.109  1.00  0.00           H  
ATOM   2413 HG22 ILE B 148      -9.586   7.769  -1.774  1.00  0.00           H  
ATOM   2414 HG23 ILE B 148      -7.884   7.959  -1.432  1.00  0.00           H  
ATOM   2415  CG1 ILE B 148      -9.552   5.160  -2.684  1.00  0.00           C  
ATOM   2416 HG12 ILE B 148      -9.376   5.289  -3.753  1.00  0.00           H  
ATOM   2417 HG13 ILE B 148      -9.478   4.097  -2.459  1.00  0.00           H  
ATOM   2418  CD1 ILE B 148     -10.998   5.569  -2.376  1.00  0.00           C  
ATOM   2419 HD11 ILE B 148     -11.678   4.863  -2.854  1.00  0.00           H  
ATOM   2420 HD12 ILE B 148     -11.168   5.553  -1.300  1.00  0.00           H  
ATOM   2421 HD13 ILE B 148     -11.205   6.563  -2.771  1.00  0.00           H  
ATOM   2422  C   ILE B 148      -5.919   6.253  -1.673  1.00  0.00           C  
ATOM   2423  O   ILE B 148      -5.873   6.399  -0.448  1.00  0.00           O  
ATOM   2424  N   SER B 149      -5.069   6.880  -2.486  1.00  0.00           N  
ATOM   2425  H   SER B 149      -5.231   6.800  -3.485  1.00  0.00           H  
ATOM   2426  CA  SER B 149      -4.289   8.024  -2.009  1.00  0.00           C  
ATOM   2427  HA  SER B 149      -4.012   7.849  -0.972  1.00  0.00           H  
ATOM   2428  CB  SER B 149      -2.985   8.185  -2.795  1.00  0.00           C  
ATOM   2429  HB2 SER B 149      -3.207   8.351  -3.851  1.00  0.00           H  
ATOM   2430  HB3 SER B 149      -2.436   9.045  -2.405  1.00  0.00           H  
ATOM   2431  OG  SER B 149      -2.188   7.017  -2.649  1.00  0.00           O  
ATOM   2432  HG  SER B 149      -2.480   6.390  -3.324  1.00  0.00           H  
ATOM   2433  C   SER B 149      -5.171   9.277  -2.044  1.00  0.00           C  
ATOM   2434  O   SER B 149      -5.988   9.441  -2.951  1.00  0.00           O  
ATOM   2435  N   THR B 150      -5.056  10.160  -1.053  1.00  0.00           N  
ATOM   2436  H   THR B 150      -4.331  10.007  -0.356  1.00  0.00           H  
ATOM   2437  CA  THR B 150      -5.862  11.389  -0.945  1.00  0.00           C  
ATOM   2438  HA  THR B 150      -6.584  11.439  -1.761  1.00  0.00           H  
ATOM   2439  CB  THR B 150      -6.657  11.422   0.368  1.00  0.00           C  
ATOM   2440  HB  THR B 150      -5.965  11.417   1.211  1.00  0.00           H  
ATOM   2441  CG2 THR B 150      -7.579  12.639   0.478  1.00  0.00           C  
ATOM   2442 HG21 THR B 150      -8.217  12.706  -0.403  1.00  0.00           H  
ATOM   2443 HG22 THR B 150      -8.199  12.546   1.369  1.00  0.00           H  
ATOM   2444 HG23 THR B 150      -6.990  13.552   0.563  1.00  0.00           H  
ATOM   2445  OG1 THR B 150      -7.472  10.275   0.440  1.00  0.00           O  
ATOM   2446  HG1 THR B 150      -6.887   9.515   0.359  1.00  0.00           H  
ATOM   2447  C   THR B 150      -4.969  12.616  -1.038  1.00  0.00           C  
ATOM   2448  O   THR B 150      -3.967  12.694  -0.327  1.00  0.00           O  
ATOM   2449  N   CYS B 151      -5.354  13.573  -1.884  1.00  0.00           N  
ATOM   2450  H   CYS B 151      -6.198  13.431  -2.429  1.00  0.00           H  
ATOM   2451  CA  CYS B 151      -4.685  14.857  -2.076  1.00  0.00           C  
ATOM   2452  HA  CYS B 151      -3.825  14.903  -1.417  1.00  0.00           H  
ATOM   2453  CB  CYS B 151      -4.189  14.921  -3.528  1.00  0.00           C  
ATOM   2454  HB2 CYS B 151      -3.500  14.094  -3.703  1.00  0.00           H  
ATOM   2455  HB3 CYS B 151      -5.044  14.818  -4.198  1.00  0.00           H  
ATOM   2456  SG  CYS B 151      -3.343  16.483  -3.898  1.00  0.00           S  
ATOM   2457  HG  CYS B 151      -2.538  16.499  -2.822  1.00  0.00           H  
ATOM   2458  C   CYS B 151      -5.611  16.024  -1.708  1.00  0.00           C  
ATOM   2459  O   CYS B 151      -6.812  15.966  -1.980  1.00  0.00           O  
ATOM   2460  N   GLU B 152      -5.065  17.083  -1.111  1.00  0.00           N  
ATOM   2461  H   GLU B 152      -4.060  17.103  -0.962  1.00  0.00           H  
ATOM   2462  CA  GLU B 152      -5.810  18.299  -0.780  1.00  0.00           C  
ATOM   2463  HA  GLU B 152      -6.597  18.414  -1.524  1.00  0.00           H  
ATOM   2464  CB  GLU B 152      -6.506  18.167   0.586  1.00  0.00           C  
ATOM   2465  HB2 GLU B 152      -7.196  19.005   0.674  1.00  0.00           H  
ATOM   2466  HB3 GLU B 152      -7.100  17.252   0.603  1.00  0.00           H  
ATOM   2467  CG  GLU B 152      -5.581  18.188   1.816  1.00  0.00           C  
ATOM   2468  HG2 GLU B 152      -4.801  18.938   1.673  1.00  0.00           H  
ATOM   2469  HG3 GLU B 152      -5.099  17.214   1.922  1.00  0.00           H  
ATOM   2470  CD  GLU B 152      -6.353  18.538   3.098  1.00  0.00           C  
ATOM   2471  OE1 GLU B 152      -5.699  19.009   4.056  1.00  0.00           O  
ATOM   2472  OE2 GLU B 152      -7.594  18.361   3.106  1.00  0.00           O  
ATOM   2473  C   GLU B 152      -4.949  19.567  -0.875  1.00  0.00           C  
ATOM   2474  O   GLU B 152      -3.717  19.505  -0.845  1.00  0.00           O  
ATOM   2475  N   TRP B 153      -5.627  20.707  -1.035  1.00  0.00           N  
ATOM   2476  H   TRP B 153      -6.641  20.633  -1.066  1.00  0.00           H  
ATOM   2477  CA  TRP B 153      -5.060  22.056  -1.152  1.00  0.00           C  
ATOM   2478  HA  TRP B 153      -4.221  22.148  -0.459  1.00  0.00           H  
ATOM   2479  CB  TRP B 153      -4.531  22.260  -2.582  1.00  0.00           C  
ATOM   2480  HB2 TRP B 153      -4.025  23.223  -2.646  1.00  0.00           H  
ATOM   2481  HB3 TRP B 153      -3.776  21.506  -2.755  1.00  0.00           H  
ATOM   2482  CG  TRP B 153      -5.496  22.151  -3.724  1.00  0.00           C  
ATOM   2483  CD1 TRP B 153      -6.120  23.185  -4.331  1.00  0.00           C  
ATOM   2484  HD1 TRP B 153      -6.013  24.226  -4.048  1.00  0.00           H  
ATOM   2485  NE1 TRP B 153      -6.881  22.713  -5.384  1.00  0.00           N  
ATOM   2486  HE1 TRP B 153      -7.433  23.317  -5.977  1.00  0.00           H  
ATOM   2487  CE2 TRP B 153      -6.765  21.344  -5.524  1.00  0.00           C  
ATOM   2488  CZ2 TRP B 153      -7.303  20.421  -6.436  1.00  0.00           C  
ATOM   2489  HZ2 TRP B 153      -7.953  20.758  -7.228  1.00  0.00           H  
ATOM   2490  CH2 TRP B 153      -6.999  19.056  -6.292  1.00  0.00           C  
ATOM   2491  HH2 TRP B 153      -7.394  18.331  -6.987  1.00  0.00           H  
ATOM   2492  CZ3 TRP B 153      -6.168  18.634  -5.241  1.00  0.00           C  
ATOM   2493  HZ3 TRP B 153      -5.928  17.585  -5.123  1.00  0.00           H  
ATOM   2494  CE3 TRP B 153      -5.621  19.571  -4.344  1.00  0.00           C  
ATOM   2495  HE3 TRP B 153      -4.953  19.233  -3.565  1.00  0.00           H  
ATOM   2496  CD2 TRP B 153      -5.908  20.950  -4.454  1.00  0.00           C  
ATOM   2497  C   TRP B 153      -6.093  23.142  -0.797  1.00  0.00           C  
ATOM   2498  O   TRP B 153      -7.254  22.851  -0.496  1.00  0.00           O  
ATOM   2499  N   LYS B 154      -5.692  24.419  -0.868  1.00  0.00           N  
ATOM   2500  H   LYS B 154      -4.722  24.583  -1.124  1.00  0.00           H  
ATOM   2501  CA  LYS B 154      -6.608  25.578  -0.835  1.00  0.00           C  
ATOM   2502  HA  LYS B 154      -7.639  25.221  -0.858  1.00  0.00           H  
ATOM   2503  CB  LYS B 154      -6.417  26.420   0.432  1.00  0.00           C  
ATOM   2504  HB2 LYS B 154      -5.351  26.556   0.609  1.00  0.00           H  
ATOM   2505  HB3 LYS B 154      -6.859  27.409   0.287  1.00  0.00           H  
ATOM   2506  CG  LYS B 154      -7.092  25.779   1.648  1.00  0.00           C  
ATOM   2507  HG2 LYS B 154      -8.171  25.921   1.576  1.00  0.00           H  
ATOM   2508  HG3 LYS B 154      -6.868  24.712   1.679  1.00  0.00           H  
ATOM   2509  CD  LYS B 154      -6.573  26.432   2.926  1.00  0.00           C  
ATOM   2510  HD2 LYS B 154      -5.491  26.310   2.949  1.00  0.00           H  
ATOM   2511  HD3 LYS B 154      -6.810  27.497   2.925  1.00  0.00           H  
ATOM   2512  CE  LYS B 154      -7.186  25.752   4.151  1.00  0.00           C  
ATOM   2513  HE2 LYS B 154      -8.213  26.110   4.283  1.00  0.00           H  
ATOM   2514  HE3 LYS B 154      -7.232  24.673   3.966  1.00  0.00           H  
ATOM   2515  NZ  LYS B 154      -6.360  26.020   5.353  1.00  0.00           N  
ATOM   2516  HZ1 LYS B 154      -5.407  25.705   5.185  1.00  0.00           H  
ATOM   2517  HZ2 LYS B 154      -6.326  27.012   5.545  1.00  0.00           H  
ATOM   2518  HZ3 LYS B 154      -6.731  25.532   6.159  1.00  0.00           H  
ATOM   2519  C   LYS B 154      -6.439  26.470  -2.052  1.00  0.00           C  
ATOM   2520  O   LYS B 154      -5.324  26.672  -2.528  1.00  0.00           O  
ATOM   2521  N   MET B 155      -7.557  27.034  -2.495  1.00  0.00           N  
ATOM   2522  H   MET B 155      -8.408  26.812  -1.986  1.00  0.00           H  
ATOM   2523  CA  MET B 155      -7.655  28.091  -3.500  1.00  0.00           C  
ATOM   2524  HA  MET B 155      -6.770  28.050  -4.130  1.00  0.00           H  
ATOM   2525  CB  MET B 155      -8.890  27.840  -4.386  1.00  0.00           C  
ATOM   2526  HB2 MET B 155      -9.789  27.950  -3.777  1.00  0.00           H  
ATOM   2527  HB3 MET B 155      -8.926  28.590  -5.176  1.00  0.00           H  
ATOM   2528  CG  MET B 155      -8.913  26.439  -5.024  1.00  0.00           C  
ATOM   2529  HG2 MET B 155      -8.962  25.693  -4.231  1.00  0.00           H  
ATOM   2530  HG3 MET B 155      -9.829  26.341  -5.607  1.00  0.00           H  
ATOM   2531  SD  MET B 155      -7.513  26.023  -6.107  1.00  0.00           S  
ATOM   2532  CE  MET B 155      -7.839  27.150  -7.489  1.00  0.00           C  
ATOM   2533  HE1 MET B 155      -8.856  27.003  -7.851  1.00  0.00           H  
ATOM   2534  HE2 MET B 155      -7.724  28.180  -7.158  1.00  0.00           H  
ATOM   2535  HE3 MET B 155      -7.138  26.955  -8.300  1.00  0.00           H  
ATOM   2536  C   MET B 155      -7.710  29.482  -2.839  1.00  0.00           C  
ATOM   2537  O   MET B 155      -7.958  29.599  -1.639  1.00  0.00           O  
ATOM   2538  N   ASN B 156      -7.509  30.550  -3.612  1.00  0.00           N  
ATOM   2539  H   ASN B 156      -7.259  30.382  -4.583  1.00  0.00           H  
ATOM   2540  CA  ASN B 156      -7.546  31.948  -3.152  1.00  0.00           C  
ATOM   2541  HA  ASN B 156      -7.001  32.006  -2.210  1.00  0.00           H  
ATOM   2542  CB  ASN B 156      -6.815  32.833  -4.177  1.00  0.00           C  
ATOM   2543  HB2 ASN B 156      -6.672  33.818  -3.733  1.00  0.00           H  
ATOM   2544  HB3 ASN B 156      -5.831  32.417  -4.390  1.00  0.00           H  
ATOM   2545  CG  ASN B 156      -7.572  32.995  -5.485  1.00  0.00           C  
ATOM   2546  OD1 ASN B 156      -8.195  32.082  -5.998  1.00  0.00           O  
ATOM   2547  ND2 ASN B 156      -7.537  34.154  -6.096  1.00  0.00           N  
ATOM   2548 HD21 ASN B 156      -8.093  34.246  -6.929  1.00  0.00           H  
ATOM   2549 HD22 ASN B 156      -7.068  34.936  -5.679  1.00  0.00           H  
ATOM   2550  C   ASN B 156      -8.959  32.488  -2.846  1.00  0.00           C  
ATOM   2551  O   ASN B 156      -9.093  33.605  -2.351  1.00  0.00           O  
ATOM   2552  N   GLY B 157     -10.005  31.710  -3.128  1.00  0.00           N  
ATOM   2553  H   GLY B 157      -9.825  30.815  -3.559  1.00  0.00           H  
ATOM   2554  CA  GLY B 157     -11.395  32.038  -2.827  1.00  0.00           C  
ATOM   2555  HA2 GLY B 157     -11.464  32.377  -1.794  1.00  0.00           H  
ATOM   2556  HA3 GLY B 157     -11.723  32.845  -3.482  1.00  0.00           H  
ATOM   2557  C   GLY B 157     -12.326  30.835  -3.022  1.00  0.00           C  
ATOM   2558  O   GLY B 157     -11.875  29.776  -3.474  1.00  0.00           O  
ATOM   2559  N   PRO B 158     -13.622  30.964  -2.685  1.00  0.00           N  
ATOM   2560  CD  PRO B 158     -14.258  32.104  -2.044  1.00  0.00           C  
ATOM   2561  HD2 PRO B 158     -14.535  32.837  -2.804  1.00  0.00           H  
ATOM   2562  HD3 PRO B 158     -13.617  32.562  -1.290  1.00  0.00           H  
ATOM   2563  CG  PRO B 158     -15.515  31.538  -1.385  1.00  0.00           C  
ATOM   2564  HG2 PRO B 158     -16.295  32.294  -1.285  1.00  0.00           H  
ATOM   2565  HG3 PRO B 158     -15.259  31.114  -0.412  1.00  0.00           H  
ATOM   2566  CB  PRO B 158     -15.930  30.418  -2.339  1.00  0.00           C  
ATOM   2567  HB2 PRO B 158     -16.521  30.838  -3.154  1.00  0.00           H  
ATOM   2568  HB3 PRO B 158     -16.492  29.638  -1.824  1.00  0.00           H  
ATOM   2569  CA  PRO B 158     -14.591  29.890  -2.867  1.00  0.00           C  
ATOM   2570  HA  PRO B 158     -14.270  29.052  -2.257  1.00  0.00           H  
ATOM   2571  C   PRO B 158     -14.664  29.445  -4.328  1.00  0.00           C  
ATOM   2572  O   PRO B 158     -14.860  30.264  -5.226  1.00  0.00           O  
ATOM   2573  N   THR B 159     -14.468  28.147  -4.560  1.00  0.00           N  
ATOM   2574  H   THR B 159     -14.381  27.525  -3.768  1.00  0.00           H  
ATOM   2575  CA  THR B 159     -14.290  27.558  -5.897  1.00  0.00           C  
ATOM   2576  HA  THR B 159     -14.451  28.312  -6.667  1.00  0.00           H  
ATOM   2577  CB  THR B 159     -12.855  27.020  -6.053  1.00  0.00           C  
ATOM   2578  HB  THR B 159     -12.708  26.193  -5.358  1.00  0.00           H  
ATOM   2579  CG2 THR B 159     -12.555  26.536  -7.472  1.00  0.00           C  
ATOM   2580 HG21 THR B 159     -12.741  27.339  -8.187  1.00  0.00           H  
ATOM   2581 HG22 THR B 159     -11.509  26.238  -7.541  1.00  0.00           H  
ATOM   2582 HG23 THR B 159     -13.173  25.675  -7.720  1.00  0.00           H  
ATOM   2583  OG1 THR B 159     -11.893  28.011  -5.762  1.00  0.00           O  
ATOM   2584  HG1 THR B 159     -12.100  28.416  -4.908  1.00  0.00           H  
ATOM   2585  C   THR B 159     -15.299  26.427  -6.098  1.00  0.00           C  
ATOM   2586  O   THR B 159     -15.430  25.574  -5.216  1.00  0.00           O  
ATOM   2587  N   GLN B 160     -16.002  26.383  -7.235  1.00  0.00           N  
ATOM   2588  H   GLN B 160     -15.871  27.110  -7.923  1.00  0.00           H  
ATOM   2589  CA  GLN B 160     -16.794  25.208  -7.628  1.00  0.00           C  
ATOM   2590  HA  GLN B 160     -17.230  24.765  -6.730  1.00  0.00           H  
ATOM   2591  CB  GLN B 160     -17.966  25.625  -8.535  1.00  0.00           C  
ATOM   2592  HB2 GLN B 160     -18.527  26.409  -8.024  1.00  0.00           H  
ATOM   2593  HB3 GLN B 160     -17.591  26.027  -9.477  1.00  0.00           H  
ATOM   2594  CG  GLN B 160     -18.919  24.449  -8.817  1.00  0.00           C  
ATOM   2595  HG2 GLN B 160     -18.445  23.731  -9.484  1.00  0.00           H  
ATOM   2596  HG3 GLN B 160     -19.146  23.934  -7.883  1.00  0.00           H  
ATOM   2597  CD  GLN B 160     -20.240  24.921  -9.415  1.00  0.00           C  
ATOM   2598  OE1 GLN B 160     -21.068  25.524  -8.753  1.00  0.00           O  
ATOM   2599  NE2 GLN B 160     -20.497  24.681 -10.682  1.00  0.00           N  
ATOM   2600 HE21 GLN B 160     -21.379  24.997 -11.034  1.00  0.00           H  
ATOM   2601 HE22 GLN B 160     -19.791  24.233 -11.257  1.00  0.00           H  
ATOM   2602  C   GLN B 160     -15.864  24.152  -8.248  1.00  0.00           C  
ATOM   2603  O   GLN B 160     -15.796  23.994  -9.469  1.00  0.00           O  
ATOM   2604  N   CYS B 161     -15.086  23.483  -7.394  1.00  0.00           N  
ATOM   2605  H   CYS B 161     -15.183  23.678  -6.405  1.00  0.00           H  
ATOM   2606  CA  CYS B 161     -13.972  22.621  -7.797  1.00  0.00           C  
ATOM   2607  HA  CYS B 161     -13.205  23.235  -8.272  1.00  0.00           H  
ATOM   2608  CB  CYS B 161     -13.380  21.976  -6.538  1.00  0.00           C  
ATOM   2609  HB2 CYS B 161     -14.133  21.341  -6.069  1.00  0.00           H  
ATOM   2610  HB3 CYS B 161     -12.532  21.354  -6.822  1.00  0.00           H  
ATOM   2611  SG  CYS B 161     -12.837  23.243  -5.355  1.00  0.00           S  
ATOM   2612  HG  CYS B 161     -12.261  22.385  -4.499  1.00  0.00           H  
ATOM   2613  C   CYS B 161     -14.382  21.549  -8.814  1.00  0.00           C  
ATOM   2614  O   CYS B 161     -13.670  21.350  -9.796  1.00  0.00           O  
ATOM   2615  N   SER B 162     -15.560  20.951  -8.633  1.00  0.00           N  
ATOM   2616  H   SER B 162     -16.113  21.176  -7.816  1.00  0.00           H  
ATOM   2617  CA  SER B 162     -16.095  19.899  -9.497  1.00  0.00           C  
ATOM   2618  HA  SER B 162     -15.297  19.175  -9.621  1.00  0.00           H  
ATOM   2619  CB  SER B 162     -17.238  19.176  -8.779  1.00  0.00           C  
ATOM   2620  HB2 SER B 162     -17.807  18.568  -9.483  1.00  0.00           H  
ATOM   2621  HB3 SER B 162     -16.798  18.510  -8.035  1.00  0.00           H  
ATOM   2622  OG  SER B 162     -18.106  20.075  -8.116  1.00  0.00           O  
ATOM   2623  HG  SER B 162     -18.284  19.658  -7.234  1.00  0.00           H  
ATOM   2624  C   SER B 162     -16.482  20.330 -10.919  1.00  0.00           C  
ATOM   2625  O   SER B 162     -16.764  19.463 -11.746  1.00  0.00           O  
ATOM   2626  N   THR B 163     -16.421  21.626 -11.257  1.00  0.00           N  
ATOM   2627  H   THR B 163     -16.217  22.295 -10.526  1.00  0.00           H  
ATOM   2628  CA  THR B 163     -16.466  22.097 -12.659  1.00  0.00           C  
ATOM   2629  HA  THR B 163     -16.416  21.232 -13.317  1.00  0.00           H  
ATOM   2630  CB  THR B 163     -17.780  22.828 -12.989  1.00  0.00           C  
ATOM   2631  HB  THR B 163     -17.710  23.211 -14.007  1.00  0.00           H  
ATOM   2632  CG2 THR B 163     -19.002  21.913 -12.918  1.00  0.00           C  
ATOM   2633 HG21 THR B 163     -19.890  22.470 -13.219  1.00  0.00           H  
ATOM   2634 HG22 THR B 163     -18.868  21.066 -13.591  1.00  0.00           H  
ATOM   2635 HG23 THR B 163     -19.138  21.546 -11.900  1.00  0.00           H  
ATOM   2636  OG1 THR B 163     -18.032  23.915 -12.120  1.00  0.00           O  
ATOM   2637  HG1 THR B 163     -17.327  24.562 -12.231  1.00  0.00           H  
ATOM   2638  C   THR B 163     -15.273  22.967 -13.061  1.00  0.00           C  
ATOM   2639  O   THR B 163     -14.882  22.954 -14.224  1.00  0.00           O  
ATOM   2640  N   GLU B 164     -14.683  23.724 -12.132  1.00  0.00           N  
ATOM   2641  H   GLU B 164     -15.044  23.698 -11.184  1.00  0.00           H  
ATOM   2642  CA  GLU B 164     -13.598  24.676 -12.419  1.00  0.00           C  
ATOM   2643  HA  GLU B 164     -13.713  25.045 -13.439  1.00  0.00           H  
ATOM   2644  CB  GLU B 164     -13.740  25.892 -11.476  1.00  0.00           C  
ATOM   2645  HB2 GLU B 164     -13.728  25.529 -10.447  1.00  0.00           H  
ATOM   2646  HB3 GLU B 164     -12.874  26.543 -11.588  1.00  0.00           H  
ATOM   2647  CG  GLU B 164     -15.027  26.735 -11.687  1.00  0.00           C  
ATOM   2648  HG2 GLU B 164     -15.895  26.074 -11.741  1.00  0.00           H  
ATOM   2649  HG3 GLU B 164     -15.156  27.357 -10.797  1.00  0.00           H  
ATOM   2650  CD  GLU B 164     -15.009  27.657 -12.930  1.00  0.00           C  
ATOM   2651  OE1 GLU B 164     -15.925  28.499 -13.073  1.00  0.00           O  
ATOM   2652  OE2 GLU B 164     -14.047  27.567 -13.728  1.00  0.00           O  
ATOM   2653  C   GLU B 164     -12.178  24.058 -12.349  1.00  0.00           C  
ATOM   2654  O   GLU B 164     -11.235  24.674 -12.852  1.00  0.00           O  
ATOM   2655  N   LEU B 165     -11.996  22.861 -11.758  1.00  0.00           N  
ATOM   2656  H   LEU B 165     -12.818  22.367 -11.420  1.00  0.00           H  
ATOM   2657  CA  LEU B 165     -10.698  22.180 -11.568  1.00  0.00           C  
ATOM   2658  HA  LEU B 165      -9.933  22.723 -12.122  1.00  0.00           H  
ATOM   2659  CB  LEU B 165     -10.292  22.176 -10.073  1.00  0.00           C  
ATOM   2660  HB2 LEU B 165     -11.030  21.590  -9.523  1.00  0.00           H  
ATOM   2661  HB3 LEU B 165      -9.336  21.661  -9.984  1.00  0.00           H  
ATOM   2662  CG  LEU B 165     -10.149  23.542  -9.376  1.00  0.00           C  
ATOM   2663  HG  LEU B 165     -11.101  24.071  -9.403  1.00  0.00           H  
ATOM   2664  CD1 LEU B 165      -9.743  23.337  -7.912  1.00  0.00           C  
ATOM   2665 HD11 LEU B 165      -8.759  22.876  -7.855  1.00  0.00           H  
ATOM   2666 HD12 LEU B 165      -9.726  24.300  -7.404  1.00  0.00           H  
ATOM   2667 HD13 LEU B 165     -10.474  22.700  -7.415  1.00  0.00           H  
ATOM   2668  CD2 LEU B 165      -9.071  24.405 -10.028  1.00  0.00           C  
ATOM   2669 HD21 LEU B 165      -8.965  25.342  -9.486  1.00  0.00           H  
ATOM   2670 HD22 LEU B 165      -8.117  23.879 -10.044  1.00  0.00           H  
ATOM   2671 HD23 LEU B 165      -9.370  24.642 -11.046  1.00  0.00           H  
ATOM   2672  C   LEU B 165     -10.689  20.732 -12.105  1.00  0.00           C  
ATOM   2673  O   LEU B 165     -11.720  20.063 -12.188  1.00  0.00           O  
ATOM   2674  N   ARG B 166      -9.493  20.202 -12.411  1.00  0.00           N  
ATOM   2675  H   ARG B 166      -8.679  20.812 -12.360  1.00  0.00           H  
ATOM   2676  CA  ARG B 166      -9.270  18.768 -12.686  1.00  0.00           C  
ATOM   2677  HA  ARG B 166      -9.931  18.203 -12.036  1.00  0.00           H  
ATOM   2678  CB  ARG B 166      -9.665  18.427 -14.132  1.00  0.00           C  
ATOM   2679  HB2 ARG B 166     -10.664  18.817 -14.328  1.00  0.00           H  
ATOM   2680  HB3 ARG B 166      -8.966  18.894 -14.827  1.00  0.00           H  
ATOM   2681  CG  ARG B 166      -9.681  16.904 -14.334  1.00  0.00           C  
ATOM   2682  HG2 ARG B 166      -8.660  16.532 -14.294  1.00  0.00           H  
ATOM   2683  HG3 ARG B 166     -10.245  16.445 -13.521  1.00  0.00           H  
ATOM   2684  CD  ARG B 166     -10.333  16.462 -15.650  1.00  0.00           C  
ATOM   2685  HD2 ARG B 166     -10.368  15.369 -15.659  1.00  0.00           H  
ATOM   2686  HD3 ARG B 166     -11.365  16.818 -15.672  1.00  0.00           H  
ATOM   2687  NE  ARG B 166      -9.575  16.910 -16.836  1.00  0.00           N  
ATOM   2688  HE  ARG B 166      -8.706  16.424 -17.001  1.00  0.00           H  
ATOM   2689  CZ  ARG B 166      -9.914  17.877 -17.673  1.00  0.00           C  
ATOM   2690  NH1 ARG B 166     -11.021  18.555 -17.549  1.00  0.00           N  
ATOM   2691 HH11 ARG B 166     -11.626  18.350 -16.773  1.00  0.00           H  
ATOM   2692 HH12 ARG B 166     -11.206  19.361 -18.121  1.00  0.00           H  
ATOM   2693  NH2 ARG B 166      -9.129  18.197 -18.661  1.00  0.00           N  
ATOM   2694 HH21 ARG B 166      -8.251  17.723 -18.761  1.00  0.00           H  
ATOM   2695 HH22 ARG B 166      -9.365  18.962 -19.266  1.00  0.00           H  
ATOM   2696  C   ARG B 166      -7.832  18.354 -12.364  1.00  0.00           C  
ATOM   2697  O   ARG B 166      -6.896  19.024 -12.791  1.00  0.00           O  
ATOM   2698  N   LEU B 167      -7.648  17.245 -11.646  1.00  0.00           N  
ATOM   2699  H   LEU B 167      -8.456  16.687 -11.391  1.00  0.00           H  
ATOM   2700  CA  LEU B 167      -6.328  16.689 -11.326  1.00  0.00           C  
ATOM   2701  HA  LEU B 167      -5.589  17.490 -11.390  1.00  0.00           H  
ATOM   2702  CB  LEU B 167      -6.349  16.174  -9.871  1.00  0.00           C  
ATOM   2703  HB2 LEU B 167      -6.720  16.973  -9.229  1.00  0.00           H  
ATOM   2704  HB3 LEU B 167      -7.056  15.345  -9.812  1.00  0.00           H  
ATOM   2705  CG  LEU B 167      -4.992  15.699  -9.313  1.00  0.00           C  
ATOM   2706  HG  LEU B 167      -4.590  14.904  -9.940  1.00  0.00           H  
ATOM   2707  CD1 LEU B 167      -3.971  16.837  -9.231  1.00  0.00           C  
ATOM   2708 HD11 LEU B 167      -4.367  17.661  -8.637  1.00  0.00           H  
ATOM   2709 HD12 LEU B 167      -3.055  16.475  -8.763  1.00  0.00           H  
ATOM   2710 HD13 LEU B 167      -3.719  17.197 -10.225  1.00  0.00           H  
ATOM   2711  CD2 LEU B 167      -5.186  15.148  -7.899  1.00  0.00           C  
ATOM   2712 HD21 LEU B 167      -5.842  14.276  -7.927  1.00  0.00           H  
ATOM   2713 HD22 LEU B 167      -4.223  14.853  -7.482  1.00  0.00           H  
ATOM   2714 HD23 LEU B 167      -5.621  15.910  -7.253  1.00  0.00           H  
ATOM   2715  C   LEU B 167      -5.925  15.612 -12.347  1.00  0.00           C  
ATOM   2716  O   LEU B 167      -6.763  14.830 -12.803  1.00  0.00           O  
ATOM   2717  N   LEU B 168      -4.639  15.548 -12.686  1.00  0.00           N  
ATOM   2718  H   LEU B 168      -4.006  16.267 -12.342  1.00  0.00           H  
ATOM   2719  CA  LEU B 168      -4.036  14.551 -13.570  1.00  0.00           C  
ATOM   2720  HA  LEU B 168      -4.759  13.759 -13.765  1.00  0.00           H  
ATOM   2721  CB  LEU B 168      -3.689  15.246 -14.901  1.00  0.00           C  
ATOM   2722  HB2 LEU B 168      -4.467  15.978 -15.121  1.00  0.00           H  
ATOM   2723  HB3 LEU B 168      -2.765  15.809 -14.769  1.00  0.00           H  
ATOM   2724  CG  LEU B 168      -3.561  14.281 -16.098  1.00  0.00           C  
ATOM   2725  HG  LEU B 168      -3.774  13.261 -15.782  1.00  0.00           H  
ATOM   2726  CD1 LEU B 168      -4.553  14.665 -17.200  1.00  0.00           C  
ATOM   2727 HD11 LEU B 168      -5.565  14.656 -16.800  1.00  0.00           H  
ATOM   2728 HD12 LEU B 168      -4.315  15.660 -17.579  1.00  0.00           H  
ATOM   2729 HD13 LEU B 168      -4.486  13.943 -18.015  1.00  0.00           H  
ATOM   2730  CD2 LEU B 168      -2.156  14.321 -16.696  1.00  0.00           C  
ATOM   2731 HD21 LEU B 168      -1.428  14.016 -15.943  1.00  0.00           H  
ATOM   2732 HD22 LEU B 168      -2.092  13.631 -17.538  1.00  0.00           H  
ATOM   2733 HD23 LEU B 168      -1.916  15.328 -17.036  1.00  0.00           H  
ATOM   2734  C   LEU B 168      -2.816  13.920 -12.876  1.00  0.00           C  
ATOM   2735  O   LEU B 168      -2.073  14.616 -12.178  1.00  0.00           O  
ATOM   2736  N   TYR B 169      -2.641  12.605 -13.022  1.00  0.00           N  
ATOM   2737  H   TYR B 169      -3.289  12.080 -13.605  1.00  0.00           H  
ATOM   2738  CA  TYR B 169      -1.608  11.835 -12.322  1.00  0.00           C  
ATOM   2739  HA  TYR B 169      -0.759  12.496 -12.136  1.00  0.00           H  
ATOM   2740  CB  TYR B 169      -2.117  11.345 -10.954  1.00  0.00           C  
ATOM   2741  HB2 TYR B 169      -1.279  10.873 -10.439  1.00  0.00           H  
ATOM   2742  HB3 TYR B 169      -2.388  12.221 -10.366  1.00  0.00           H  
ATOM   2743  CG  TYR B 169      -3.304  10.386 -10.925  1.00  0.00           C  
ATOM   2744  CD1 TYR B 169      -4.599  10.862 -11.228  1.00  0.00           C  
ATOM   2745  HD1 TYR B 169      -4.730  11.879 -11.569  1.00  0.00           H  
ATOM   2746  CE1 TYR B 169      -5.721  10.034 -11.071  1.00  0.00           C  
ATOM   2747  HE1 TYR B 169      -6.703  10.404 -11.317  1.00  0.00           H  
ATOM   2748  CZ  TYR B 169      -5.563   8.722 -10.570  1.00  0.00           C  
ATOM   2749  OH  TYR B 169      -6.653   7.937 -10.369  1.00  0.00           O  
ATOM   2750  HH  TYR B 169      -7.441   8.334 -10.751  1.00  0.00           H  
ATOM   2751  CE2 TYR B 169      -4.276   8.238 -10.266  1.00  0.00           C  
ATOM   2752  HE2 TYR B 169      -4.173   7.229  -9.890  1.00  0.00           H  
ATOM   2753  CD2 TYR B 169      -3.148   9.068 -10.449  1.00  0.00           C  
ATOM   2754  HD2 TYR B 169      -2.164   8.698 -10.197  1.00  0.00           H  
ATOM   2755  C   TYR B 169      -1.100  10.678 -13.182  1.00  0.00           C  
ATOM   2756  O   TYR B 169      -1.879  10.025 -13.873  1.00  0.00           O  
ATOM   2757  N   GLN B 170       0.207  10.421 -13.133  1.00  0.00           N  
ATOM   2758  H   GLN B 170       0.794  10.982 -12.525  1.00  0.00           H  
ATOM   2759  CA  GLN B 170       0.878   9.470 -14.021  1.00  0.00           C  
ATOM   2760  HA  GLN B 170       0.159   8.716 -14.350  1.00  0.00           H  
ATOM   2761  CB  GLN B 170       1.369  10.234 -15.261  1.00  0.00           C  
ATOM   2762  HB2 GLN B 170       0.520  10.777 -15.678  1.00  0.00           H  
ATOM   2763  HB3 GLN B 170       2.129  10.961 -14.975  1.00  0.00           H  
ATOM   2764  CG  GLN B 170       1.932   9.313 -16.348  1.00  0.00           C  
ATOM   2765  HG2 GLN B 170       2.915   8.943 -16.057  1.00  0.00           H  
ATOM   2766  HG3 GLN B 170       1.261   8.461 -16.450  1.00  0.00           H  
ATOM   2767  CD  GLN B 170       2.039   9.990 -17.714  1.00  0.00           C  
ATOM   2768  OE1 GLN B 170       1.967  11.200 -17.862  1.00  0.00           O  
ATOM   2769  NE2 GLN B 170       2.212   9.226 -18.766  1.00  0.00           N  
ATOM   2770 HE21 GLN B 170       2.217   9.662 -19.668  1.00  0.00           H  
ATOM   2771 HE22 GLN B 170       2.271   8.218 -18.638  1.00  0.00           H  
ATOM   2772  C   GLN B 170       2.005   8.752 -13.273  1.00  0.00           C  
ATOM   2773  O   GLN B 170       2.686   9.377 -12.459  1.00  0.00           O  
ATOM   2774  N   LEU B 171       2.171   7.443 -13.504  1.00  0.00           N  
ATOM   2775  H   LEU B 171       1.652   7.035 -14.270  1.00  0.00           H  
ATOM   2776  CA  LEU B 171       3.155   6.582 -12.826  1.00  0.00           C  
ATOM   2777  HA  LEU B 171       3.381   7.015 -11.850  1.00  0.00           H  
ATOM   2778  CB  LEU B 171       2.525   5.189 -12.590  1.00  0.00           C  
ATOM   2779  HB2 LEU B 171       1.653   5.300 -11.946  1.00  0.00           H  
ATOM   2780  HB3 LEU B 171       2.168   4.821 -13.550  1.00  0.00           H  
ATOM   2781  CG  LEU B 171       3.453   4.111 -11.987  1.00  0.00           C  
ATOM   2782  HG  LEU B 171       4.393   4.095 -12.533  1.00  0.00           H  
ATOM   2783  CD1 LEU B 171       3.750   4.363 -10.509  1.00  0.00           C  
ATOM   2784 HD11 LEU B 171       4.146   5.365 -10.364  1.00  0.00           H  
ATOM   2785 HD12 LEU B 171       2.844   4.248  -9.919  1.00  0.00           H  
ATOM   2786 HD13 LEU B 171       4.485   3.638 -10.154  1.00  0.00           H  
ATOM   2787  CD2 LEU B 171       2.818   2.725 -12.108  1.00  0.00           C  
ATOM   2788 HD21 LEU B 171       1.855   2.707 -11.597  1.00  0.00           H  
ATOM   2789 HD22 LEU B 171       2.677   2.480 -13.163  1.00  0.00           H  
ATOM   2790 HD23 LEU B 171       3.475   1.978 -11.660  1.00  0.00           H  
ATOM   2791  C   LEU B 171       4.472   6.512 -13.624  1.00  0.00           C  
ATOM   2792  O   LEU B 171       4.467   6.254 -14.828  1.00  0.00           O  
ATOM   2793  N   VAL B 172       5.606   6.678 -12.935  1.00  0.00           N  
ATOM   2794  H   VAL B 172       5.524   6.925 -11.953  1.00  0.00           H  
ATOM   2795  CA  VAL B 172       6.956   6.708 -13.537  1.00  0.00           C  
ATOM   2796  HA  VAL B 172       6.918   7.332 -14.431  1.00  0.00           H  
ATOM   2797  CB  VAL B 172       7.948   7.367 -12.550  1.00  0.00           C  
ATOM   2798  HB  VAL B 172       7.864   6.868 -11.585  1.00  0.00           H  
ATOM   2799  CG1 VAL B 172       9.420   7.284 -12.978  1.00  0.00           C  
ATOM   2800 HG11 VAL B 172      10.049   7.810 -12.259  1.00  0.00           H  
ATOM   2801 HG12 VAL B 172       9.745   6.244 -13.015  1.00  0.00           H  
ATOM   2802 HG13 VAL B 172       9.544   7.732 -13.964  1.00  0.00           H  
ATOM   2803  CG2 VAL B 172       7.616   8.857 -12.367  1.00  0.00           C  
ATOM   2804 HG21 VAL B 172       8.285   9.299 -11.628  1.00  0.00           H  
ATOM   2805 HG22 VAL B 172       7.734   9.382 -13.316  1.00  0.00           H  
ATOM   2806 HG23 VAL B 172       6.590   8.984 -12.020  1.00  0.00           H  
ATOM   2807  C   VAL B 172       7.440   5.326 -14.007  1.00  0.00           C  
ATOM   2808  O   VAL B 172       8.173   5.246 -14.994  1.00  0.00           O  
ATOM   2809  N   PHE B 173       7.014   4.230 -13.364  1.00  0.00           N  
ATOM   2810  H   PHE B 173       6.366   4.343 -12.602  1.00  0.00           H  
ATOM   2811  CA  PHE B 173       7.343   2.868 -13.807  1.00  0.00           C  
ATOM   2812  HA  PHE B 173       8.427   2.753 -13.770  1.00  0.00           H  
ATOM   2813  CB  PHE B 173       6.737   1.829 -12.852  1.00  0.00           C  
ATOM   2814  HB2 PHE B 173       7.253   1.884 -11.893  1.00  0.00           H  
ATOM   2815  HB3 PHE B 173       5.693   2.083 -12.675  1.00  0.00           H  
ATOM   2816  CG  PHE B 173       6.801   0.398 -13.360  1.00  0.00           C  
ATOM   2817  CD1 PHE B 173       8.042  -0.259 -13.482  1.00  0.00           C  
ATOM   2818  HD1 PHE B 173       8.949   0.251 -13.199  1.00  0.00           H  
ATOM   2819  CE1 PHE B 173       8.101  -1.581 -13.962  1.00  0.00           C  
ATOM   2820  HE1 PHE B 173       9.049  -2.097 -14.046  1.00  0.00           H  
ATOM   2821  CZ  PHE B 173       6.917  -2.245 -14.328  1.00  0.00           C  
ATOM   2822  HZ  PHE B 173       6.960  -3.257 -14.706  1.00  0.00           H  
ATOM   2823  CE2 PHE B 173       5.679  -1.592 -14.215  1.00  0.00           C  
ATOM   2824  HE2 PHE B 173       4.774  -2.107 -14.507  1.00  0.00           H  
ATOM   2825  CD2 PHE B 173       5.620  -0.271 -13.736  1.00  0.00           C  
ATOM   2826  HD2 PHE B 173       4.665   0.230 -13.670  1.00  0.00           H  
ATOM   2827  C   PHE B 173       6.898   2.637 -15.263  1.00  0.00           C  
ATOM   2828  O   PHE B 173       5.761   2.938 -15.633  1.00  0.00           O  
ATOM   2829  N   LEU B 174       7.828   2.135 -16.089  1.00  0.00           N  
ATOM   2830  H   LEU B 174       8.723   1.918 -15.679  1.00  0.00           H  
ATOM   2831  CA  LEU B 174       7.706   1.927 -17.544  1.00  0.00           C  
ATOM   2832  HA  LEU B 174       8.697   1.654 -17.898  1.00  0.00           H  
ATOM   2833  CB  LEU B 174       6.766   0.732 -17.843  1.00  0.00           C  
ATOM   2834  HB2 LEU B 174       5.860   0.834 -17.245  1.00  0.00           H  
ATOM   2835  HB3 LEU B 174       6.454   0.768 -18.888  1.00  0.00           H  
ATOM   2836  CG  LEU B 174       7.376  -0.660 -17.596  1.00  0.00           C  
ATOM   2837  HG  LEU B 174       7.754  -0.715 -16.577  1.00  0.00           H  
ATOM   2838  CD1 LEU B 174       6.306  -1.736 -17.788  1.00  0.00           C  
ATOM   2839 HD11 LEU B 174       5.467  -1.537 -17.122  1.00  0.00           H  
ATOM   2840 HD12 LEU B 174       5.950  -1.737 -18.818  1.00  0.00           H  
ATOM   2841 HD13 LEU B 174       6.716  -2.716 -17.539  1.00  0.00           H  
ATOM   2842  CD2 LEU B 174       8.521  -0.970 -18.566  1.00  0.00           C  
ATOM   2843 HD21 LEU B 174       9.400  -0.383 -18.305  1.00  0.00           H  
ATOM   2844 HD22 LEU B 174       8.778  -2.022 -18.491  1.00  0.00           H  
ATOM   2845 HD23 LEU B 174       8.213  -0.745 -19.587  1.00  0.00           H  
ATOM   2846  C   LEU B 174       7.357   3.163 -18.405  1.00  0.00           C  
ATOM   2847  O   LEU B 174       7.341   3.006 -19.622  1.00  0.00           O  
ATOM   2848  N   LEU B 175       7.152   4.361 -17.835  1.00  0.00           N  
ATOM   2849  H   LEU B 175       7.285   4.427 -16.835  1.00  0.00           H  
ATOM   2850  CA  LEU B 175       6.374   5.449 -18.459  1.00  0.00           C  
ATOM   2851  HA  LEU B 175       6.284   6.244 -17.719  1.00  0.00           H  
ATOM   2852  CB  LEU B 175       7.071   6.063 -19.697  1.00  0.00           C  
ATOM   2853  HB2 LEU B 175       7.067   5.331 -20.505  1.00  0.00           H  
ATOM   2854  HB3 LEU B 175       6.466   6.905 -20.039  1.00  0.00           H  
ATOM   2855  CG  LEU B 175       8.513   6.551 -19.488  1.00  0.00           C  
ATOM   2856  HG  LEU B 175       9.135   5.728 -19.136  1.00  0.00           H  
ATOM   2857  CD1 LEU B 175       9.085   7.042 -20.820  1.00  0.00           C  
ATOM   2858 HD11 LEU B 175       8.480   7.865 -21.202  1.00  0.00           H  
ATOM   2859 HD12 LEU B 175      10.112   7.377 -20.687  1.00  0.00           H  
ATOM   2860 HD13 LEU B 175       9.066   6.226 -21.542  1.00  0.00           H  
ATOM   2861  CD2 LEU B 175       8.591   7.699 -18.478  1.00  0.00           C  
ATOM   2862 HD21 LEU B 175       9.614   8.066 -18.415  1.00  0.00           H  
ATOM   2863 HD22 LEU B 175       8.288   7.345 -17.493  1.00  0.00           H  
ATOM   2864 HD23 LEU B 175       7.934   8.511 -18.790  1.00  0.00           H  
ATOM   2865  C   LEU B 175       4.927   4.998 -18.735  1.00  0.00           C  
ATOM   2866  O   LEU B 175       4.463   4.965 -19.871  1.00  0.00           O  
ATOM   2867  N   SER B 176       4.219   4.621 -17.669  1.00  0.00           N  
ATOM   2868  H   SER B 176       4.638   4.739 -16.758  1.00  0.00           H  
ATOM   2869  CA  SER B 176       2.808   4.220 -17.723  1.00  0.00           C  
ATOM   2870  HA  SER B 176       2.685   3.453 -18.488  1.00  0.00           H  
ATOM   2871  CB  SER B 176       2.393   3.648 -16.367  1.00  0.00           C  
ATOM   2872  HB2 SER B 176       2.583   4.400 -15.604  1.00  0.00           H  
ATOM   2873  HB3 SER B 176       1.326   3.421 -16.381  1.00  0.00           H  
ATOM   2874  OG  SER B 176       3.108   2.464 -16.056  1.00  0.00           O  
ATOM   2875  HG  SER B 176       4.060   2.678 -15.983  1.00  0.00           H  
ATOM   2876  C   SER B 176       1.884   5.395 -18.075  1.00  0.00           C  
ATOM   2877  O   SER B 176       2.232   6.554 -17.853  1.00  0.00           O  
ATOM   2878  N   GLU B 177       0.687   5.093 -18.583  1.00  0.00           N  
ATOM   2879  H   GLU B 177       0.471   4.131 -18.773  1.00  0.00           H  
ATOM   2880  CA  GLU B 177      -0.337   6.087 -18.934  1.00  0.00           C  
ATOM   2881  HA  GLU B 177       0.096   6.779 -19.657  1.00  0.00           H  
ATOM   2882  CB  GLU B 177      -1.547   5.389 -19.586  1.00  0.00           C  
ATOM   2883  HB2 GLU B 177      -1.852   4.552 -18.956  1.00  0.00           H  
ATOM   2884  HB3 GLU B 177      -2.390   6.078 -19.637  1.00  0.00           H  
ATOM   2885  CG  GLU B 177      -1.266   4.861 -21.003  1.00  0.00           C  
ATOM   2886  HG2 GLU B 177      -0.412   4.181 -20.964  1.00  0.00           H  
ATOM   2887  HG3 GLU B 177      -2.134   4.277 -21.320  1.00  0.00           H  
ATOM   2888  CD  GLU B 177      -1.004   5.960 -22.052  1.00  0.00           C  
ATOM   2889  OE1 GLU B 177      -1.094   7.160 -21.702  1.00  0.00           O  
ATOM   2890  OE2 GLU B 177      -0.721   5.580 -23.208  1.00  0.00           O  
ATOM   2891  C   GLU B 177      -0.807   6.942 -17.745  1.00  0.00           C  
ATOM   2892  O   GLU B 177      -0.695   6.557 -16.574  1.00  0.00           O  
ATOM   2893  N   ALA B 178      -1.338   8.124 -18.057  1.00  0.00           N  
ATOM   2894  H   ALA B 178      -1.441   8.348 -19.038  1.00  0.00           H  
ATOM   2895  CA  ALA B 178      -1.961   9.007 -17.078  1.00  0.00           C  
ATOM   2896  HA  ALA B 178      -1.388   8.956 -16.153  1.00  0.00           H  
ATOM   2897  CB  ALA B 178      -1.889  10.449 -17.597  1.00  0.00           C  
ATOM   2898  HB1 ALA B 178      -0.852  10.715 -17.808  1.00  0.00           H  
ATOM   2899  HB2 ALA B 178      -2.478  10.544 -18.510  1.00  0.00           H  
ATOM   2900  HB3 ALA B 178      -2.281  11.131 -16.841  1.00  0.00           H  
ATOM   2901  C   ALA B 178      -3.409   8.593 -16.750  1.00  0.00           C  
ATOM   2902  O   ALA B 178      -4.109   7.981 -17.555  1.00  0.00           O  
ATOM   2903  N   HIE B 179      -3.904   9.033 -15.595  1.00  0.00           N  
ATOM   2904  H   HIE B 179      -3.271   9.539 -14.983  1.00  0.00           H  
ATOM   2905  CA  HIE B 179      -5.321   9.012 -15.224  1.00  0.00           C  
ATOM   2906  HA  HIE B 179      -5.915   8.869 -16.130  1.00  0.00           H  
ATOM   2907  CB  HIE B 179      -5.599   7.805 -14.309  1.00  0.00           C  
ATOM   2908  HB2 HIE B 179      -5.173   6.914 -14.773  1.00  0.00           H  
ATOM   2909  HB3 HIE B 179      -5.092   7.961 -13.358  1.00  0.00           H  
ATOM   2910  CG  HIE B 179      -7.064   7.524 -14.051  1.00  0.00           C  
ATOM   2911  ND1 HIE B 179      -8.131   7.959 -14.841  1.00  0.00           N  
ATOM   2912  CE1 HIE B 179      -9.242   7.446 -14.295  1.00  0.00           C  
ATOM   2913  HE1 HIE B 179     -10.243   7.608 -14.675  1.00  0.00           H  
ATOM   2914  NE2 HIE B 179      -8.929   6.696 -13.227  1.00  0.00           N  
ATOM   2915  HE2 HIE B 179      -9.594   6.175 -12.672  1.00  0.00           H  
ATOM   2916  CD2 HIE B 179      -7.559   6.727 -13.062  1.00  0.00           C  
ATOM   2917  HD2 HIE B 179      -6.974   6.201 -12.320  1.00  0.00           H  
ATOM   2918  C   HIE B 179      -5.716  10.373 -14.634  1.00  0.00           C  
ATOM   2919  O   HIE B 179      -4.871  11.244 -14.410  1.00  0.00           O  
ATOM   2920  N   THR B 180      -7.009  10.624 -14.435  1.00  0.00           N  
ATOM   2921  H   THR B 180      -7.679   9.879 -14.610  1.00  0.00           H  
ATOM   2922  CA  THR B 180      -7.513  11.951 -14.064  1.00  0.00           C  
ATOM   2923  HA  THR B 180      -6.758  12.419 -13.434  1.00  0.00           H  
ATOM   2924  CB  THR B 180      -7.638  12.820 -15.329  1.00  0.00           C  
ATOM   2925  HB  THR B 180      -6.657  12.874 -15.800  1.00  0.00           H  
ATOM   2926  CG2 THR B 180      -8.636  12.309 -16.368  1.00  0.00           C  
ATOM   2927 HG21 THR B 180      -8.336  11.321 -16.716  1.00  0.00           H  
ATOM   2928 HG22 THR B 180      -9.633  12.249 -15.936  1.00  0.00           H  
ATOM   2929 HG23 THR B 180      -8.653  12.986 -17.222  1.00  0.00           H  
ATOM   2930  OG1 THR B 180      -8.037  14.127 -15.010  1.00  0.00           O  
ATOM   2931  HG1 THR B 180      -7.509  14.412 -14.237  1.00  0.00           H  
ATOM   2932  C   THR B 180      -8.790  11.883 -13.225  1.00  0.00           C  
ATOM   2933  O   THR B 180      -9.652  11.038 -13.456  1.00  0.00           O  
ATOM   2934  N   CYS B 181      -8.882  12.768 -12.228  1.00  0.00           N  
ATOM   2935  H   CYS B 181      -8.165  13.480 -12.157  1.00  0.00           H  
ATOM   2936  CA  CYS B 181      -9.965  12.819 -11.245  1.00  0.00           C  
ATOM   2937  HA  CYS B 181     -10.790  12.189 -11.586  1.00  0.00           H  
ATOM   2938  CB  CYS B 181      -9.478  12.266  -9.894  1.00  0.00           C  
ATOM   2939  HB2 CYS B 181      -8.575  12.792  -9.581  1.00  0.00           H  
ATOM   2940  HB3 CYS B 181     -10.245  12.438  -9.135  1.00  0.00           H  
ATOM   2941  SG  CYS B 181      -9.148  10.479  -9.970  1.00  0.00           S  
ATOM   2942  HG  CYS B 181      -8.956  10.333  -8.644  1.00  0.00           H  
ATOM   2943  C   CYS B 181     -10.507  14.250 -11.093  1.00  0.00           C  
ATOM   2944  O   CYS B 181      -9.766  15.233 -11.200  1.00  0.00           O  
ATOM   2945  N   ILE B 182     -11.805  14.358 -10.811  1.00  0.00           N  
ATOM   2946  H   ILE B 182     -12.347  13.516 -10.693  1.00  0.00           H  
ATOM   2947  CA  ILE B 182     -12.463  15.618 -10.456  1.00  0.00           C  
ATOM   2948  HA  ILE B 182     -12.047  16.415 -11.065  1.00  0.00           H  
ATOM   2949  CB  ILE B 182     -13.968  15.536 -10.800  1.00  0.00           C  
ATOM   2950  HB  ILE B 182     -14.412  14.742 -10.198  1.00  0.00           H  
ATOM   2951  CG2 ILE B 182     -14.679  16.842 -10.435  1.00  0.00           C  
ATOM   2952 HG21 ILE B 182     -15.706  16.833 -10.805  1.00  0.00           H  
ATOM   2953 HG22 ILE B 182     -14.713  16.956  -9.351  1.00  0.00           H  
ATOM   2954 HG23 ILE B 182     -14.153  17.696 -10.866  1.00  0.00           H  
ATOM   2955  CG1 ILE B 182     -14.237  15.189 -12.287  1.00  0.00           C  
ATOM   2956 HG12 ILE B 182     -13.808  14.213 -12.514  1.00  0.00           H  
ATOM   2957 HG13 ILE B 182     -15.315  15.097 -12.428  1.00  0.00           H  
ATOM   2958  CD1 ILE B 182     -13.709  16.201 -13.316  1.00  0.00           C  
ATOM   2959 HD11 ILE B 182     -14.184  17.172 -13.174  1.00  0.00           H  
ATOM   2960 HD12 ILE B 182     -12.629  16.306 -13.227  1.00  0.00           H  
ATOM   2961 HD13 ILE B 182     -13.943  15.844 -14.319  1.00  0.00           H  
ATOM   2962  C   ILE B 182     -12.206  15.922  -8.959  1.00  0.00           C  
ATOM   2963  O   ILE B 182     -12.411  15.036  -8.127  1.00  0.00           O  
ATOM   2964  N   PRO B 183     -11.714  17.119  -8.583  1.00  0.00           N  
ATOM   2965  CD  PRO B 183     -10.994  18.052  -9.424  1.00  0.00           C  
ATOM   2966  HD2 PRO B 183     -11.657  18.862  -9.736  1.00  0.00           H  
ATOM   2967  HD3 PRO B 183     -10.551  17.550 -10.275  1.00  0.00           H  
ATOM   2968  CG  PRO B 183      -9.881  18.578  -8.533  1.00  0.00           C  
ATOM   2969  HG2 PRO B 183      -9.497  19.536  -8.881  1.00  0.00           H  
ATOM   2970  HG3 PRO B 183      -9.085  17.835  -8.477  1.00  0.00           H  
ATOM   2971  CB  PRO B 183     -10.586  18.694  -7.185  1.00  0.00           C  
ATOM   2972  HB2 PRO B 183     -11.076  19.666  -7.136  1.00  0.00           H  
ATOM   2973  HB3 PRO B 183      -9.891  18.583  -6.354  1.00  0.00           H  
ATOM   2974  CA  PRO B 183     -11.636  17.575  -7.194  1.00  0.00           C  
ATOM   2975  HA  PRO B 183     -11.311  16.756  -6.553  1.00  0.00           H  
ATOM   2976  C   PRO B 183     -12.983  18.111  -6.696  1.00  0.00           C  
ATOM   2977  O   PRO B 183     -13.770  18.618  -7.491  1.00  0.00           O  
ATOM   2978  N   GLU B 184     -13.206  18.119  -5.383  1.00  0.00           N  
ATOM   2979  H   GLU B 184     -12.500  17.725  -4.765  1.00  0.00           H  
ATOM   2980  CA  GLU B 184     -14.387  18.729  -4.754  1.00  0.00           C  
ATOM   2981  HA  GLU B 184     -14.881  19.345  -5.503  1.00  0.00           H  
ATOM   2982  CB  GLU B 184     -15.385  17.626  -4.345  1.00  0.00           C  
ATOM   2983  HB2 GLU B 184     -15.481  16.931  -5.181  1.00  0.00           H  
ATOM   2984  HB3 GLU B 184     -14.970  17.070  -3.503  1.00  0.00           H  
ATOM   2985  CG  GLU B 184     -16.807  18.097  -3.978  1.00  0.00           C  
ATOM   2986  HG2 GLU B 184     -17.451  17.218  -3.901  1.00  0.00           H  
ATOM   2987  HG3 GLU B 184     -16.774  18.557  -2.989  1.00  0.00           H  
ATOM   2988  CD  GLU B 184     -17.403  19.103  -4.980  1.00  0.00           C  
ATOM   2989  OE1 GLU B 184     -17.064  20.303  -4.877  1.00  0.00           O  
ATOM   2990  OE2 GLU B 184     -18.161  18.696  -5.886  1.00  0.00           O  
ATOM   2991  C   GLU B 184     -13.992  19.678  -3.604  1.00  0.00           C  
ATOM   2992  O   GLU B 184     -12.876  19.623  -3.084  1.00  0.00           O  
ATOM   2993  N   ASN B 185     -14.877  20.598  -3.229  1.00  0.00           N  
ATOM   2994  H   ASN B 185     -15.790  20.587  -3.687  1.00  0.00           H  
ATOM   2995  CA  ASN B 185     -14.638  21.638  -2.234  1.00  0.00           C  
ATOM   2996  HA  ASN B 185     -13.695  22.128  -2.477  1.00  0.00           H  
ATOM   2997  CB  ASN B 185     -15.773  22.665  -2.386  1.00  0.00           C  
ATOM   2998  HB2 ASN B 185     -15.916  22.891  -3.443  1.00  0.00           H  
ATOM   2999  HB3 ASN B 185     -16.703  22.239  -2.007  1.00  0.00           H  
ATOM   3000  CG  ASN B 185     -15.492  23.954  -1.640  1.00  0.00           C  
ATOM   3001  OD1 ASN B 185     -15.452  24.006  -0.420  1.00  0.00           O  
ATOM   3002  ND2 ASN B 185     -15.304  25.046  -2.344  1.00  0.00           N  
ATOM   3003 HD21 ASN B 185     -15.112  25.879  -1.804  1.00  0.00           H  
ATOM   3004 HD22 ASN B 185     -15.385  25.035  -3.355  1.00  0.00           H  
ATOM   3005  C   ASN B 185     -14.528  21.064  -0.802  1.00  0.00           C  
ATOM   3006  O   ASN B 185     -15.513  20.607  -0.225  1.00  0.00           O  
ATOM   3007  N   ASN B 186     -13.338  21.147  -0.195  1.00  0.00           N  
ATOM   3008  H   ASN B 186     -12.614  21.648  -0.688  1.00  0.00           H  
ATOM   3009  CA  ASN B 186     -13.077  20.757   1.201  1.00  0.00           C  
ATOM   3010  HA  ASN B 186     -13.791  19.967   1.452  1.00  0.00           H  
ATOM   3011  CB  ASN B 186     -11.660  20.149   1.347  1.00  0.00           C  
ATOM   3012  HB2 ASN B 186     -11.470  19.486   0.510  1.00  0.00           H  
ATOM   3013  HB3 ASN B 186     -10.910  20.937   1.344  1.00  0.00           H  
ATOM   3014  CG  ASN B 186     -11.503  19.336   2.633  1.00  0.00           C  
ATOM   3015  OD1 ASN B 186     -12.468  19.031   3.317  1.00  0.00           O  
ATOM   3016  ND2 ASN B 186     -10.313  18.936   3.018  1.00  0.00           N  
ATOM   3017 HD21 ASN B 186     -10.241  18.428   3.878  1.00  0.00           H  
ATOM   3018 HD22 ASN B 186      -9.442  19.087   2.516  1.00  0.00           H  
ATOM   3019  C   ASN B 186     -13.365  21.915   2.184  1.00  0.00           C  
ATOM   3020  O   ASN B 186     -12.513  22.303   2.982  1.00  0.00           O  
ATOM   3021  N   GLY B 187     -14.551  22.518   2.071  1.00  0.00           N  
ATOM   3022  H   GLY B 187     -15.162  22.190   1.332  1.00  0.00           H  
ATOM   3023  CA  GLY B 187     -15.017  23.623   2.912  1.00  0.00           C  
ATOM   3024  HA2 GLY B 187     -16.107  23.624   2.905  1.00  0.00           H  
ATOM   3025  HA3 GLY B 187     -14.694  23.451   3.938  1.00  0.00           H  
ATOM   3026  C   GLY B 187     -14.515  25.010   2.484  1.00  0.00           C  
ATOM   3027  O   GLY B 187     -13.355  25.380   2.680  1.00  0.00           O  
ATOM   3028  N   GLY B 188     -15.420  25.833   1.948  1.00  0.00           N  
ATOM   3029  H   GLY B 188     -16.307  25.432   1.677  1.00  0.00           H  
ATOM   3030  CA  GLY B 188     -15.152  27.226   1.583  1.00  0.00           C  
ATOM   3031  HA2 GLY B 188     -16.086  27.712   1.300  1.00  0.00           H  
ATOM   3032  HA3 GLY B 188     -14.741  27.753   2.445  1.00  0.00           H  
ATOM   3033  C   GLY B 188     -14.179  27.345   0.410  1.00  0.00           C  
ATOM   3034  O   GLY B 188     -14.589  27.285  -0.746  1.00  0.00           O  
ATOM   3035  N   ALA B 189     -12.896  27.556   0.708  1.00  0.00           N  
ATOM   3036  H   ALA B 189     -12.645  27.543   1.686  1.00  0.00           H  
ATOM   3037  CA  ALA B 189     -11.811  27.623  -0.278  1.00  0.00           C  
ATOM   3038  HA  ALA B 189     -12.241  27.642  -1.281  1.00  0.00           H  
ATOM   3039  CB  ALA B 189     -11.062  28.945  -0.079  1.00  0.00           C  
ATOM   3040  HB1 ALA B 189     -10.349  29.079  -0.892  1.00  0.00           H  
ATOM   3041  HB2 ALA B 189     -11.764  29.779  -0.095  1.00  0.00           H  
ATOM   3042  HB3 ALA B 189     -10.525  28.935   0.869  1.00  0.00           H  
ATOM   3043  C   ALA B 189     -10.869  26.397  -0.242  1.00  0.00           C  
ATOM   3044  O   ALA B 189      -9.904  26.343  -1.009  1.00  0.00           O  
ATOM   3045  N   GLY B 190     -11.121  25.423   0.644  1.00  0.00           N  
ATOM   3046  H   GLY B 190     -11.951  25.492   1.223  1.00  0.00           H  
ATOM   3047  CA  GLY B 190     -10.443  24.127   0.635  1.00  0.00           C  
ATOM   3048  HA2 GLY B 190      -9.365  24.270   0.598  1.00  0.00           H  
ATOM   3049  HA3 GLY B 190     -10.687  23.580   1.546  1.00  0.00           H  
ATOM   3050  C   GLY B 190     -10.855  23.270  -0.563  1.00  0.00           C  
ATOM   3051  O   GLY B 190     -11.927  23.450  -1.142  1.00  0.00           O  
ATOM   3052  N   CYS B 191     -10.012  22.313  -0.940  1.00  0.00           N  
ATOM   3053  H   CYS B 191      -9.115  22.233  -0.467  1.00  0.00           H  
ATOM   3054  CA  CYS B 191     -10.237  21.412  -2.066  1.00  0.00           C  
ATOM   3055  HA  CYS B 191     -11.306  21.247  -2.193  1.00  0.00           H  
ATOM   3056  CB  CYS B 191      -9.700  22.096  -3.326  1.00  0.00           C  
ATOM   3057  HB2 CYS B 191     -10.154  23.084  -3.420  1.00  0.00           H  
ATOM   3058  HB3 CYS B 191      -8.615  22.205  -3.246  1.00  0.00           H  
ATOM   3059  SG  CYS B 191     -10.119  21.108  -4.785  1.00  0.00           S  
ATOM   3060  HG  CYS B 191      -9.159  20.184  -4.627  1.00  0.00           H  
ATOM   3061  C   CYS B 191      -9.574  20.054  -1.806  1.00  0.00           C  
ATOM   3062  O   CYS B 191      -8.462  20.010  -1.282  1.00  0.00           O  
ATOM   3063  N   VAL B 192     -10.239  18.962  -2.187  1.00  0.00           N  
ATOM   3064  H   VAL B 192     -11.140  19.085  -2.647  1.00  0.00           H  
ATOM   3065  CA  VAL B 192      -9.811  17.573  -1.956  1.00  0.00           C  
ATOM   3066  HA  VAL B 192      -8.739  17.570  -1.766  1.00  0.00           H  
ATOM   3067  CB  VAL B 192     -10.497  16.996  -0.695  1.00  0.00           C  
ATOM   3068  HB  VAL B 192     -10.255  17.652   0.138  1.00  0.00           H  
ATOM   3069  CG1 VAL B 192     -12.029  16.918  -0.818  1.00  0.00           C  
ATOM   3070 HG11 VAL B 192     -12.442  17.894  -1.070  1.00  0.00           H  
ATOM   3071 HG12 VAL B 192     -12.313  16.206  -1.593  1.00  0.00           H  
ATOM   3072 HG13 VAL B 192     -12.458  16.602   0.133  1.00  0.00           H  
ATOM   3073  CG2 VAL B 192      -9.982  15.601  -0.320  1.00  0.00           C  
ATOM   3074 HG21 VAL B 192      -8.895  15.626  -0.231  1.00  0.00           H  
ATOM   3075 HG22 VAL B 192     -10.396  15.313   0.647  1.00  0.00           H  
ATOM   3076 HG23 VAL B 192     -10.273  14.864  -1.067  1.00  0.00           H  
ATOM   3077  C   VAL B 192     -10.056  16.728  -3.207  1.00  0.00           C  
ATOM   3078  O   VAL B 192     -11.002  16.964  -3.958  1.00  0.00           O  
ATOM   3079  N   CYS B 193      -9.196  15.745  -3.465  1.00  0.00           N  
ATOM   3080  H   CYS B 193      -8.397  15.638  -2.845  1.00  0.00           H  
ATOM   3081  CA  CYS B 193      -9.294  14.857  -4.621  1.00  0.00           C  
ATOM   3082  HA  CYS B 193     -10.352  14.709  -4.852  1.00  0.00           H  
ATOM   3083  CB  CYS B 193      -8.629  15.553  -5.815  1.00  0.00           C  
ATOM   3084  HB2 CYS B 193      -8.943  16.596  -5.845  1.00  0.00           H  
ATOM   3085  HB3 CYS B 193      -7.545  15.520  -5.687  1.00  0.00           H  
ATOM   3086  SG  CYS B 193      -9.094  14.738  -7.368  1.00  0.00           S  
ATOM   3087  HG  CYS B 193     -10.408  15.033  -7.357  1.00  0.00           H  
ATOM   3088  C   CYS B 193      -8.672  13.479  -4.334  1.00  0.00           C  
ATOM   3089  O   CYS B 193      -7.561  13.370  -3.812  1.00  0.00           O  
ATOM   3090  N   HIE B 194      -9.396  12.416  -4.680  1.00  0.00           N  
ATOM   3091  H   HIE B 194     -10.301  12.567  -5.102  1.00  0.00           H  
ATOM   3092  CA  HIE B 194      -8.987  11.027  -4.469  1.00  0.00           C  
ATOM   3093  HA  HIE B 194      -8.271  10.991  -3.646  1.00  0.00           H  
ATOM   3094  CB  HIE B 194     -10.221  10.215  -4.045  1.00  0.00           C  
ATOM   3095  HB2 HIE B 194     -10.944  10.207  -4.863  1.00  0.00           H  
ATOM   3096  HB3 HIE B 194      -9.934   9.186  -3.848  1.00  0.00           H  
ATOM   3097  CG  HIE B 194     -10.889  10.787  -2.817  1.00  0.00           C  
ATOM   3098  ND1 HIE B 194     -12.066  11.537  -2.814  1.00  0.00           N  
ATOM   3099  CE1 HIE B 194     -12.209  11.999  -1.564  1.00  0.00           C  
ATOM   3100  HE1 HIE B 194     -13.021  12.634  -1.232  1.00  0.00           H  
ATOM   3101  NE2 HIE B 194     -11.190  11.585  -0.792  1.00  0.00           N  
ATOM   3102  HE2 HIE B 194     -11.047  11.843   0.175  1.00  0.00           H  
ATOM   3103  CD2 HIE B 194     -10.344  10.821  -1.566  1.00  0.00           C  
ATOM   3104  HD2 HIE B 194      -9.399  10.390  -1.266  1.00  0.00           H  
ATOM   3105  C   HIE B 194      -8.297  10.450  -5.711  1.00  0.00           C  
ATOM   3106  O   HIE B 194      -8.748  10.671  -6.837  1.00  0.00           O  
ATOM   3107  N   LEU B 195      -7.222   9.686  -5.498  1.00  0.00           N  
ATOM   3108  H   LEU B 195      -6.916   9.551  -4.539  1.00  0.00           H  
ATOM   3109  CA  LEU B 195      -6.417   9.045  -6.539  1.00  0.00           C  
ATOM   3110  HA  LEU B 195      -6.853   9.259  -7.517  1.00  0.00           H  
ATOM   3111  CB  LEU B 195      -4.979   9.598  -6.540  1.00  0.00           C  
ATOM   3112  HB2 LEU B 195      -4.461   9.269  -5.640  1.00  0.00           H  
ATOM   3113  HB3 LEU B 195      -4.470   9.147  -7.393  1.00  0.00           H  
ATOM   3114  CG  LEU B 195      -4.881  11.134  -6.654  1.00  0.00           C  
ATOM   3115  HG  LEU B 195      -5.786  11.537  -7.111  1.00  0.00           H  
ATOM   3116  CD1 LEU B 195      -4.661  11.789  -5.292  1.00  0.00           C  
ATOM   3117 HD11 LEU B 195      -4.599  12.867  -5.423  1.00  0.00           H  
ATOM   3118 HD12 LEU B 195      -5.498  11.577  -4.628  1.00  0.00           H  
ATOM   3119 HD13 LEU B 195      -3.739  11.426  -4.838  1.00  0.00           H  
ATOM   3120  CD2 LEU B 195      -3.696  11.528  -7.529  1.00  0.00           C  
ATOM   3121 HD21 LEU B 195      -3.863  11.147  -8.530  1.00  0.00           H  
ATOM   3122 HD22 LEU B 195      -3.609  12.612  -7.582  1.00  0.00           H  
ATOM   3123 HD23 LEU B 195      -2.774  11.107  -7.126  1.00  0.00           H  
ATOM   3124  C   LEU B 195      -6.432   7.526  -6.330  1.00  0.00           C  
ATOM   3125  O   LEU B 195      -5.972   7.027  -5.302  1.00  0.00           O  
ATOM   3126  N   LEU B 196      -6.965   6.798  -7.307  1.00  0.00           N  
ATOM   3127  H   LEU B 196      -7.201   7.261  -8.173  1.00  0.00           H  
ATOM   3128  CA  LEU B 196      -7.168   5.353  -7.246  1.00  0.00           C  
ATOM   3129  HA  LEU B 196      -7.571   5.086  -6.267  1.00  0.00           H  
ATOM   3130  CB  LEU B 196      -8.180   4.947  -8.335  1.00  0.00           C  
ATOM   3131  HB2 LEU B 196      -7.748   5.198  -9.304  1.00  0.00           H  
ATOM   3132  HB3 LEU B 196      -8.319   3.866  -8.309  1.00  0.00           H  
ATOM   3133  CG  LEU B 196      -9.554   5.636  -8.217  1.00  0.00           C  
ATOM   3134  HG  LEU B 196      -9.424   6.708  -8.064  1.00  0.00           H  
ATOM   3135  CD1 LEU B 196     -10.337   5.465  -9.519  1.00  0.00           C  
ATOM   3136 HD11 LEU B 196     -10.491   4.407  -9.728  1.00  0.00           H  
ATOM   3137 HD12 LEU B 196     -11.305   5.959  -9.427  1.00  0.00           H  
ATOM   3138 HD13 LEU B 196      -9.787   5.928 -10.336  1.00  0.00           H  
ATOM   3139  CD2 LEU B 196     -10.393   5.081  -7.067  1.00  0.00           C  
ATOM   3140 HD21 LEU B 196     -11.346   5.608  -7.021  1.00  0.00           H  
ATOM   3141 HD22 LEU B 196     -10.578   4.017  -7.211  1.00  0.00           H  
ATOM   3142 HD23 LEU B 196      -9.873   5.234  -6.122  1.00  0.00           H  
ATOM   3143  C   LEU B 196      -5.827   4.633  -7.428  1.00  0.00           C  
ATOM   3144  O   LEU B 196      -5.204   4.743  -8.484  1.00  0.00           O  
ATOM   3145  N   MET B 197      -5.371   3.907  -6.409  1.00  0.00           N  
ATOM   3146  H   MET B 197      -5.927   3.861  -5.560  1.00  0.00           H  
ATOM   3147  CA  MET B 197      -4.164   3.083  -6.490  1.00  0.00           C  
ATOM   3148  HA  MET B 197      -4.203   2.533  -7.431  1.00  0.00           H  
ATOM   3149  CB  MET B 197      -2.900   3.965  -6.543  1.00  0.00           C  
ATOM   3150  HB2 MET B 197      -2.022   3.322  -6.540  1.00  0.00           H  
ATOM   3151  HB3 MET B 197      -2.888   4.491  -7.495  1.00  0.00           H  
ATOM   3152  CG  MET B 197      -2.767   5.007  -5.423  1.00  0.00           C  
ATOM   3153  HG2 MET B 197      -3.652   5.644  -5.412  1.00  0.00           H  
ATOM   3154  HG3 MET B 197      -2.709   4.489  -4.466  1.00  0.00           H  
ATOM   3155  SD  MET B 197      -1.303   6.069  -5.576  1.00  0.00           S  
ATOM   3156  CE  MET B 197      -1.791   7.147  -6.951  1.00  0.00           C  
ATOM   3157  HE1 MET B 197      -2.004   6.549  -7.836  1.00  0.00           H  
ATOM   3158  HE2 MET B 197      -2.679   7.713  -6.675  1.00  0.00           H  
ATOM   3159  HE3 MET B 197      -0.977   7.836  -7.175  1.00  0.00           H  
ATOM   3160  C   MET B 197      -4.125   2.046  -5.360  1.00  0.00           C  
ATOM   3161  O   MET B 197      -3.983   2.367  -4.184  1.00  0.00           O  
ATOM   3162  N   ASP B 198      -4.246   0.776  -5.745  1.00  0.00           N  
ATOM   3163  H   ASP B 198      -4.433   0.579  -6.724  1.00  0.00           H  
ATOM   3164  CA  ASP B 198      -4.262  -0.408  -4.873  1.00  0.00           C  
ATOM   3165  HA  ASP B 198      -4.318  -0.091  -3.835  1.00  0.00           H  
ATOM   3166  CB  ASP B 198      -5.508  -1.260  -5.195  1.00  0.00           C  
ATOM   3167  HB2 ASP B 198      -5.499  -2.144  -4.557  1.00  0.00           H  
ATOM   3168  HB3 ASP B 198      -6.398  -0.685  -4.941  1.00  0.00           H  
ATOM   3169  CG  ASP B 198      -5.644  -1.706  -6.657  1.00  0.00           C  
ATOM   3170  OD1 ASP B 198      -6.402  -2.670  -6.909  1.00  0.00           O  
ATOM   3171  OD2 ASP B 198      -4.971  -1.141  -7.553  1.00  0.00           O  
ATOM   3172  C   ASP B 198      -2.981  -1.252  -5.016  1.00  0.00           C  
ATOM   3173  O   ASP B 198      -2.426  -1.732  -4.024  1.00  0.00           O  
ATOM   3174  N   ASP B 199      -2.459  -1.361  -6.243  1.00  0.00           N  
ATOM   3175  H   ASP B 199      -3.068  -1.064  -7.002  1.00  0.00           H  
ATOM   3176  CA  ASP B 199      -1.181  -1.989  -6.612  1.00  0.00           C  
ATOM   3177  HA  ASP B 199      -1.142  -2.936  -6.099  1.00  0.00           H  
ATOM   3178  CB  ASP B 199      -1.149  -2.300  -8.121  1.00  0.00           C  
ATOM   3179  HB2 ASP B 199      -1.583  -1.462  -8.667  1.00  0.00           H  
ATOM   3180  HB3 ASP B 199      -0.123  -2.433  -8.461  1.00  0.00           H  
ATOM   3181  CG  ASP B 199      -1.867  -3.591  -8.497  1.00  0.00           C  
ATOM   3182  OD1 ASP B 199      -1.831  -4.571  -7.718  1.00  0.00           O  
ATOM   3183  OD2 ASP B 199      -2.433  -3.626  -9.614  1.00  0.00           O  
ATOM   3184  C   ASP B 199       0.074  -1.221  -6.158  1.00  0.00           C  
ATOM   3185  O   ASP B 199       1.157  -1.428  -6.703  1.00  0.00           O  
ATOM   3186  N   VAL B 200      -0.042  -0.323  -5.177  1.00  0.00           N  
ATOM   3187  H   VAL B 200      -0.937  -0.209  -4.721  1.00  0.00           H  
ATOM   3188  CA  VAL B 200       1.097   0.485  -4.713  1.00  0.00           C  
ATOM   3189  HA  VAL B 200       1.510   0.946  -5.601  1.00  0.00           H  
ATOM   3190  CB  VAL B 200       0.689   1.627  -3.769  1.00  0.00           C  
ATOM   3191  HB  VAL B 200       1.591   2.166  -3.476  1.00  0.00           H  
ATOM   3192  CG1 VAL B 200      -0.221   2.619  -4.496  1.00  0.00           C  
ATOM   3193 HG11 VAL B 200       0.253   2.943  -5.423  1.00  0.00           H  
ATOM   3194 HG12 VAL B 200      -1.178   2.150  -4.718  1.00  0.00           H  
ATOM   3195 HG13 VAL B 200      -0.392   3.490  -3.865  1.00  0.00           H  
ATOM   3196  CG2 VAL B 200      -0.027   1.164  -2.499  1.00  0.00           C  
ATOM   3197 HG21 VAL B 200      -0.257   2.042  -1.902  1.00  0.00           H  
ATOM   3198 HG22 VAL B 200      -0.953   0.643  -2.745  1.00  0.00           H  
ATOM   3199 HG23 VAL B 200       0.620   0.505  -1.920  1.00  0.00           H  
ATOM   3200  C   VAL B 200       2.227  -0.347  -4.101  1.00  0.00           C  
ATOM   3201  O   VAL B 200       1.985  -1.358  -3.434  1.00  0.00           O  
ATOM   3202  N   VAL B 201       3.466   0.084  -4.330  1.00  0.00           N  
ATOM   3203  H   VAL B 201       3.576   0.909  -4.916  1.00  0.00           H  
ATOM   3204  CA  VAL B 201       4.692  -0.560  -3.832  1.00  0.00           C  
ATOM   3205  HA  VAL B 201       4.460  -1.133  -2.934  1.00  0.00           H  
ATOM   3206  CB  VAL B 201       5.278  -1.531  -4.874  1.00  0.00           C  
ATOM   3207  HB  VAL B 201       6.126  -1.996  -4.398  1.00  0.00           H  
ATOM   3208  CG1 VAL B 201       4.340  -2.672  -5.287  1.00  0.00           C  
ATOM   3209 HG11 VAL B 201       4.035  -3.223  -4.402  1.00  0.00           H  
ATOM   3210 HG12 VAL B 201       3.467  -2.275  -5.801  1.00  0.00           H  
ATOM   3211 HG13 VAL B 201       4.866  -3.353  -5.955  1.00  0.00           H  
ATOM   3212  CG2 VAL B 201       5.762  -0.837  -6.152  1.00  0.00           C  
ATOM   3213 HG21 VAL B 201       6.227  -1.563  -6.816  1.00  0.00           H  
ATOM   3214 HG22 VAL B 201       4.919  -0.372  -6.661  1.00  0.00           H  
ATOM   3215 HG23 VAL B 201       6.501  -0.072  -5.920  1.00  0.00           H  
ATOM   3216  C   VAL B 201       5.738   0.484  -3.434  1.00  0.00           C  
ATOM   3217  O   VAL B 201       5.624   1.658  -3.797  1.00  0.00           O  
ATOM   3218  N   SER B 202       6.800   0.074  -2.742  1.00  0.00           N  
ATOM   3219  H   SER B 202       6.857  -0.899  -2.446  1.00  0.00           H  
ATOM   3220  CA  SER B 202       7.828   1.000  -2.254  1.00  0.00           C  
ATOM   3221  HA  SER B 202       7.330   1.766  -1.671  1.00  0.00           H  
ATOM   3222  CB  SER B 202       8.786   0.283  -1.302  1.00  0.00           C  
ATOM   3223  HB2 SER B 202       9.140  -0.646  -1.751  1.00  0.00           H  
ATOM   3224  HB3 SER B 202       9.641   0.927  -1.089  1.00  0.00           H  
ATOM   3225  OG  SER B 202       8.099   0.019  -0.092  1.00  0.00           O  
ATOM   3226  HG  SER B 202       7.438  -0.675  -0.252  1.00  0.00           H  
ATOM   3227  C   SER B 202       8.576   1.739  -3.370  1.00  0.00           C  
ATOM   3228  O   SER B 202       8.881   2.921  -3.198  1.00  0.00           O  
ATOM   3229  N   ALA B 203       8.804   1.107  -4.527  1.00  0.00           N  
ATOM   3230  H   ALA B 203       8.573   0.119  -4.583  1.00  0.00           H  
ATOM   3231  CA  ALA B 203       9.426   1.731  -5.702  1.00  0.00           C  
ATOM   3232  HA  ALA B 203      10.357   2.195  -5.383  1.00  0.00           H  
ATOM   3233  CB  ALA B 203       9.767   0.605  -6.688  1.00  0.00           C  
ATOM   3234  HB1 ALA B 203      10.342   1.004  -7.523  1.00  0.00           H  
ATOM   3235  HB2 ALA B 203      10.352  -0.167  -6.187  1.00  0.00           H  
ATOM   3236  HB3 ALA B 203       8.846   0.168  -7.076  1.00  0.00           H  
ATOM   3237  C   ALA B 203       8.593   2.840  -6.402  1.00  0.00           C  
ATOM   3238  O   ALA B 203       9.100   3.496  -7.319  1.00  0.00           O  
ATOM   3239  N   ASP B 204       7.323   3.050  -6.033  1.00  0.00           N  
ATOM   3240  H   ASP B 204       6.961   2.574  -5.213  1.00  0.00           H  
ATOM   3241  CA  ASP B 204       6.426   3.925  -6.796  1.00  0.00           C  
ATOM   3242  HA  ASP B 204       6.509   3.658  -7.851  1.00  0.00           H  
ATOM   3243  CB  ASP B 204       4.971   3.728  -6.386  1.00  0.00           C  
ATOM   3244  HB2 ASP B 204       4.893   3.675  -5.302  1.00  0.00           H  
ATOM   3245  HB3 ASP B 204       4.387   4.590  -6.712  1.00  0.00           H  
ATOM   3246  CG  ASP B 204       4.300   2.514  -6.981  1.00  0.00           C  
ATOM   3247  OD1 ASP B 204       4.694   1.992  -8.045  1.00  0.00           O  
ATOM   3248  OD2 ASP B 204       3.239   2.181  -6.422  1.00  0.00           O  
ATOM   3249  C   ASP B 204       6.722   5.419  -6.666  1.00  0.00           C  
ATOM   3250  O   ASP B 204       6.728   5.989  -5.573  1.00  0.00           O  
ATOM   3251  N   GLN B 205       6.770   6.088  -7.821  1.00  0.00           N  
ATOM   3252  H   GLN B 205       6.761   5.558  -8.681  1.00  0.00           H  
ATOM   3253  CA  GLN B 205       6.703   7.543  -7.911  1.00  0.00           C  
ATOM   3254  HA  GLN B 205       6.298   7.918  -6.971  1.00  0.00           H  
ATOM   3255  CB  GLN B 205       8.120   8.117  -8.063  1.00  0.00           C  
ATOM   3256  HB2 GLN B 205       8.743   7.672  -7.284  1.00  0.00           H  
ATOM   3257  HB3 GLN B 205       8.532   7.843  -9.036  1.00  0.00           H  
ATOM   3258  CG  GLN B 205       8.149   9.649  -7.906  1.00  0.00           C  
ATOM   3259  HG2 GLN B 205       7.741  10.110  -8.804  1.00  0.00           H  
ATOM   3260  HG3 GLN B 205       7.525   9.940  -7.065  1.00  0.00           H  
ATOM   3261  CD  GLN B 205       9.545  10.209  -7.633  1.00  0.00           C  
ATOM   3262  OE1 GLN B 205      10.464   9.543  -7.183  1.00  0.00           O  
ATOM   3263  NE2 GLN B 205       9.758  11.486  -7.853  1.00  0.00           N  
ATOM   3264 HE21 GLN B 205      10.695  11.812  -7.712  1.00  0.00           H  
ATOM   3265 HE22 GLN B 205       8.997  12.098  -8.115  1.00  0.00           H  
ATOM   3266  C   GLN B 205       5.731   7.981  -9.011  1.00  0.00           C  
ATOM   3267  O   GLN B 205       5.690   7.393 -10.093  1.00  0.00           O  
ATOM   3268  N   TYR B 206       4.950   9.019  -8.719  1.00  0.00           N  
ATOM   3269  H   TYR B 206       5.071   9.467  -7.816  1.00  0.00           H  
ATOM   3270  CA  TYR B 206       3.948   9.617  -9.596  1.00  0.00           C  
ATOM   3271  HA  TYR B 206       3.982   9.122 -10.562  1.00  0.00           H  
ATOM   3272  CB  TYR B 206       2.539   9.462  -8.997  1.00  0.00           C  
ATOM   3273  HB2 TYR B 206       2.556   9.834  -7.973  1.00  0.00           H  
ATOM   3274  HB3 TYR B 206       1.864  10.117  -9.552  1.00  0.00           H  
ATOM   3275  CG  TYR B 206       1.927   8.070  -8.990  1.00  0.00           C  
ATOM   3276  CD1 TYR B 206       2.310   7.117  -8.022  1.00  0.00           C  
ATOM   3277  HD1 TYR B 206       3.094   7.349  -7.315  1.00  0.00           H  
ATOM   3278  CE1 TYR B 206       1.663   5.866  -7.965  1.00  0.00           C  
ATOM   3279  HE1 TYR B 206       1.945   5.127  -7.228  1.00  0.00           H  
ATOM   3280  CZ  TYR B 206       0.626   5.564  -8.874  1.00  0.00           C  
ATOM   3281  OH  TYR B 206      -0.018   4.365  -8.797  1.00  0.00           O  
ATOM   3282  HH  TYR B 206      -0.832   4.390  -9.307  1.00  0.00           H  
ATOM   3283  CE2 TYR B 206       0.242   6.518  -9.841  1.00  0.00           C  
ATOM   3284  HE2 TYR B 206      -0.552   6.302 -10.542  1.00  0.00           H  
ATOM   3285  CD2 TYR B 206       0.899   7.764  -9.900  1.00  0.00           C  
ATOM   3286  HD2 TYR B 206       0.604   8.494 -10.644  1.00  0.00           H  
ATOM   3287  C   TYR B 206       4.241  11.109  -9.792  1.00  0.00           C  
ATOM   3288  O   TYR B 206       4.534  11.814  -8.825  1.00  0.00           O  
ATOM   3289  N   THR B 207       4.115  11.616 -11.017  1.00  0.00           N  
ATOM   3290  H   THR B 207       3.830  10.995 -11.770  1.00  0.00           H  
ATOM   3291  CA  THR B 207       4.029  13.068 -11.279  1.00  0.00           C  
ATOM   3292  HA  THR B 207       4.641  13.608 -10.556  1.00  0.00           H  
ATOM   3293  CB  THR B 207       4.550  13.414 -12.678  1.00  0.00           C  
ATOM   3294  HB  THR B 207       4.410  14.480 -12.858  1.00  0.00           H  
ATOM   3295  CG2 THR B 207       6.038  13.088 -12.824  1.00  0.00           C  
ATOM   3296 HG21 THR B 207       6.379  13.399 -13.811  1.00  0.00           H  
ATOM   3297 HG22 THR B 207       6.608  13.622 -12.064  1.00  0.00           H  
ATOM   3298 HG23 THR B 207       6.203  12.016 -12.716  1.00  0.00           H  
ATOM   3299  OG1 THR B 207       3.851  12.688 -13.658  1.00  0.00           O  
ATOM   3300  HG1 THR B 207       2.936  12.990 -13.663  1.00  0.00           H  
ATOM   3301  C   THR B 207       2.586  13.553 -11.127  1.00  0.00           C  
ATOM   3302  O   THR B 207       1.659  12.798 -11.425  1.00  0.00           O  
ATOM   3303  N   LEU B 208       2.382  14.795 -10.687  1.00  0.00           N  
ATOM   3304  H   LEU B 208       3.181  15.393 -10.495  1.00  0.00           H  
ATOM   3305  CA  LEU B 208       1.056  15.396 -10.499  1.00  0.00           C  
ATOM   3306  HA  LEU B 208       0.286  14.729 -10.887  1.00  0.00           H  
ATOM   3307  CB  LEU B 208       0.791  15.634  -8.998  1.00  0.00           C  
ATOM   3308  HB2 LEU B 208       1.535  16.342  -8.633  1.00  0.00           H  
ATOM   3309  HB3 LEU B 208      -0.188  16.105  -8.898  1.00  0.00           H  
ATOM   3310  CG  LEU B 208       0.825  14.387  -8.095  1.00  0.00           C  
ATOM   3311  HG  LEU B 208       1.782  13.874  -8.195  1.00  0.00           H  
ATOM   3312  CD1 LEU B 208       0.659  14.812  -6.634  1.00  0.00           C  
ATOM   3313 HD11 LEU B 208       1.506  15.429  -6.331  1.00  0.00           H  
ATOM   3314 HD12 LEU B 208      -0.261  15.386  -6.514  1.00  0.00           H  
ATOM   3315 HD13 LEU B 208       0.609  13.936  -5.989  1.00  0.00           H  
ATOM   3316  CD2 LEU B 208      -0.303  13.408  -8.416  1.00  0.00           C  
ATOM   3317 HD21 LEU B 208      -1.271  13.898  -8.303  1.00  0.00           H  
ATOM   3318 HD22 LEU B 208      -0.196  13.056  -9.441  1.00  0.00           H  
ATOM   3319 HD23 LEU B 208      -0.249  12.548  -7.749  1.00  0.00           H  
ATOM   3320  C   LEU B 208       0.943  16.714 -11.274  1.00  0.00           C  
ATOM   3321  O   LEU B 208       1.838  17.554 -11.181  1.00  0.00           O  
ATOM   3322  N   ASP B 209      -0.183  16.915 -11.958  1.00  0.00           N  
ATOM   3323  H   ASP B 209      -0.865  16.162 -11.991  1.00  0.00           H  
ATOM   3324  CA  ASP B 209      -0.508  18.128 -12.712  1.00  0.00           C  
ATOM   3325  HA  ASP B 209       0.162  18.935 -12.414  1.00  0.00           H  
ATOM   3326  CB  ASP B 209      -0.329  17.900 -14.226  1.00  0.00           C  
ATOM   3327  HB2 ASP B 209      -0.750  16.931 -14.497  1.00  0.00           H  
ATOM   3328  HB3 ASP B 209      -0.892  18.668 -14.755  1.00  0.00           H  
ATOM   3329  CG  ASP B 209       1.124  17.960 -14.698  1.00  0.00           C  
ATOM   3330  OD1 ASP B 209       1.445  18.831 -15.542  1.00  0.00           O  
ATOM   3331  OD2 ASP B 209       1.975  17.145 -14.276  1.00  0.00           O  
ATOM   3332  C   ASP B 209      -1.945  18.576 -12.410  1.00  0.00           C  
ATOM   3333  O   ASP B 209      -2.900  17.820 -12.607  1.00  0.00           O  
ATOM   3334  N   LEU B 210      -2.114  19.824 -11.965  1.00  0.00           N  
ATOM   3335  H   LEU B 210      -1.294  20.420 -11.883  1.00  0.00           H  
ATOM   3336  CA  LEU B 210      -3.427  20.426 -11.708  1.00  0.00           C  
ATOM   3337  HA  LEU B 210      -4.170  19.631 -11.633  1.00  0.00           H  
ATOM   3338  CB  LEU B 210      -3.393  21.152 -10.352  1.00  0.00           C  
ATOM   3339  HB2 LEU B 210      -3.137  20.426  -9.579  1.00  0.00           H  
ATOM   3340  HB3 LEU B 210      -2.596  21.893 -10.396  1.00  0.00           H  
ATOM   3341  CG  LEU B 210      -4.692  21.870  -9.934  1.00  0.00           C  
ATOM   3342  HG  LEU B 210      -4.957  22.614 -10.685  1.00  0.00           H  
ATOM   3343  CD1 LEU B 210      -5.862  20.897  -9.763  1.00  0.00           C  
ATOM   3344 HD11 LEU B 210      -6.102  20.433 -10.717  1.00  0.00           H  
ATOM   3345 HD12 LEU B 210      -5.603  20.128  -9.034  1.00  0.00           H  
ATOM   3346 HD13 LEU B 210      -6.738  21.444  -9.420  1.00  0.00           H  
ATOM   3347  CD2 LEU B 210      -4.477  22.587  -8.599  1.00  0.00           C  
ATOM   3348 HD21 LEU B 210      -5.392  23.094  -8.297  1.00  0.00           H  
ATOM   3349 HD22 LEU B 210      -4.200  21.868  -7.826  1.00  0.00           H  
ATOM   3350 HD23 LEU B 210      -3.685  23.329  -8.698  1.00  0.00           H  
ATOM   3351  C   LEU B 210      -3.837  21.346 -12.865  1.00  0.00           C  
ATOM   3352  O   LEU B 210      -3.143  22.315 -13.180  1.00  0.00           O  
ATOM   3353  N   TRP B 211      -4.991  21.061 -13.468  1.00  0.00           N  
ATOM   3354  H   TRP B 211      -5.517  20.263 -13.125  1.00  0.00           H  
ATOM   3355  CA  TRP B 211      -5.677  21.891 -14.461  1.00  0.00           C  
ATOM   3356  HA  TRP B 211      -4.964  22.573 -14.920  1.00  0.00           H  
ATOM   3357  CB  TRP B 211      -6.223  20.963 -15.559  1.00  0.00           C  
ATOM   3358  HB2 TRP B 211      -5.379  20.439 -16.009  1.00  0.00           H  
ATOM   3359  HB3 TRP B 211      -6.852  20.209 -15.088  1.00  0.00           H  
ATOM   3360  CG  TRP B 211      -7.033  21.579 -16.661  1.00  0.00           C  
ATOM   3361  CD1 TRP B 211      -6.581  21.867 -17.903  1.00  0.00           C  
ATOM   3362  HD1 TRP B 211      -5.565  21.708 -18.243  1.00  0.00           H  
ATOM   3363  NE1 TRP B 211      -7.605  22.405 -18.660  1.00  0.00           N  
ATOM   3364  HE1 TRP B 211      -7.470  22.800 -19.588  1.00  0.00           H  
ATOM   3365  CE2 TRP B 211      -8.775  22.493 -17.939  1.00  0.00           C  
ATOM   3366  CZ2 TRP B 211     -10.059  22.960 -18.253  1.00  0.00           C  
ATOM   3367  HZ2 TRP B 211     -10.282  23.330 -19.241  1.00  0.00           H  
ATOM   3368  CH2 TRP B 211     -11.046  22.970 -17.253  1.00  0.00           C  
ATOM   3369  HH2 TRP B 211     -12.031  23.368 -17.462  1.00  0.00           H  
ATOM   3370  CZ3 TRP B 211     -10.747  22.485 -15.968  1.00  0.00           C  
ATOM   3371  HZ3 TRP B 211     -11.507  22.515 -15.196  1.00  0.00           H  
ATOM   3372  CE3 TRP B 211      -9.463  21.989 -15.676  1.00  0.00           C  
ATOM   3373  HE3 TRP B 211      -9.246  21.636 -14.681  1.00  0.00           H  
ATOM   3374  CD2 TRP B 211      -8.439  21.988 -16.647  1.00  0.00           C  
ATOM   3375  C   TRP B 211      -6.768  22.744 -13.792  1.00  0.00           C  
ATOM   3376  O   TRP B 211      -7.428  22.292 -12.852  1.00  0.00           O  
ATOM   3377  N   ALA B 212      -6.973  23.965 -14.288  1.00  0.00           N  
ATOM   3378  H   ALA B 212      -6.390  24.286 -15.054  1.00  0.00           H  
ATOM   3379  CA  ALA B 212      -7.969  24.906 -13.789  1.00  0.00           C  
ATOM   3380  HA  ALA B 212      -8.810  24.349 -13.378  1.00  0.00           H  
ATOM   3381  CB  ALA B 212      -7.329  25.736 -12.671  1.00  0.00           C  
ATOM   3382  HB1 ALA B 212      -8.074  26.394 -12.224  1.00  0.00           H  
ATOM   3383  HB2 ALA B 212      -6.925  25.080 -11.899  1.00  0.00           H  
ATOM   3384  HB3 ALA B 212      -6.528  26.349 -13.080  1.00  0.00           H  
ATOM   3385  C   ALA B 212      -8.489  25.814 -14.913  1.00  0.00           C  
ATOM   3386  O   ALA B 212      -7.691  26.438 -15.621  1.00  0.00           O  
ATOM   3387  N   GLY B 213      -9.815  25.913 -15.054  1.00  0.00           N  
ATOM   3388  H   GLY B 213     -10.378  25.372 -14.403  1.00  0.00           H  
ATOM   3389  CA  GLY B 213     -10.553  26.862 -15.908  1.00  0.00           C  
ATOM   3390  HA2 GLY B 213     -11.614  26.802 -15.656  1.00  0.00           H  
ATOM   3391  HA3 GLY B 213     -10.215  27.870 -15.669  1.00  0.00           H  
ATOM   3392  C   GLY B 213     -10.411  26.675 -17.425  1.00  0.00           C  
ATOM   3393  O   GLY B 213     -11.398  26.697 -18.157  1.00  0.00           O  
ATOM   3394  N   GLN B 214      -9.187  26.491 -17.917  1.00  0.00           N  
ATOM   3395  H   GLN B 214      -8.437  26.508 -17.240  1.00  0.00           H  
ATOM   3396  CA  GLN B 214      -8.869  26.147 -19.306  1.00  0.00           C  
ATOM   3397  HA  GLN B 214      -9.607  25.419 -19.644  1.00  0.00           H  
ATOM   3398  CB  GLN B 214      -9.020  27.384 -20.219  1.00  0.00           C  
ATOM   3399  HB2 GLN B 214      -8.598  27.132 -21.193  1.00  0.00           H  
ATOM   3400  HB3 GLN B 214     -10.083  27.559 -20.386  1.00  0.00           H  
ATOM   3401  CG  GLN B 214      -8.349  28.684 -19.724  1.00  0.00           C  
ATOM   3402  HG2 GLN B 214      -7.575  28.458 -18.991  1.00  0.00           H  
ATOM   3403  HG3 GLN B 214      -7.862  29.153 -20.579  1.00  0.00           H  
ATOM   3404  CD  GLN B 214      -9.328  29.712 -19.139  1.00  0.00           C  
ATOM   3405  OE1 GLN B 214      -9.186  30.187 -18.025  1.00  0.00           O  
ATOM   3406  NE2 GLN B 214     -10.358  30.109 -19.851  1.00  0.00           N  
ATOM   3407 HE21 GLN B 214     -10.984  30.763 -19.400  1.00  0.00           H  
ATOM   3408 HE22 GLN B 214     -10.595  29.615 -20.691  1.00  0.00           H  
ATOM   3409  C   GLN B 214      -7.493  25.471 -19.491  1.00  0.00           C  
ATOM   3410  O   GLN B 214      -7.318  24.764 -20.482  1.00  0.00           O  
ATOM   3411  N   GLN B 215      -6.535  25.624 -18.566  1.00  0.00           N  
ATOM   3412  H   GLN B 215      -6.749  26.110 -17.705  1.00  0.00           H  
ATOM   3413  CA  GLN B 215      -5.161  25.110 -18.715  1.00  0.00           C  
ATOM   3414  HA  GLN B 215      -5.193  24.184 -19.290  1.00  0.00           H  
ATOM   3415  CB  GLN B 215      -4.328  26.121 -19.530  1.00  0.00           C  
ATOM   3416  HB2 GLN B 215      -3.362  25.668 -19.758  1.00  0.00           H  
ATOM   3417  HB3 GLN B 215      -4.830  26.314 -20.481  1.00  0.00           H  
ATOM   3418  CG  GLN B 215      -4.087  27.461 -18.815  1.00  0.00           C  
ATOM   3419  HG2 GLN B 215      -5.040  27.967 -18.664  1.00  0.00           H  
ATOM   3420  HG3 GLN B 215      -3.637  27.280 -17.841  1.00  0.00           H  
ATOM   3421  CD  GLN B 215      -3.158  28.397 -19.585  1.00  0.00           C  
ATOM   3422  OE1 GLN B 215      -2.607  28.085 -20.626  1.00  0.00           O  
ATOM   3423  NE2 GLN B 215      -2.956  29.600 -19.102  1.00  0.00           N  
ATOM   3424 HE21 GLN B 215      -2.314  30.175 -19.611  1.00  0.00           H  
ATOM   3425 HE22 GLN B 215      -3.396  29.892 -18.236  1.00  0.00           H  
ATOM   3426  C   GLN B 215      -4.513  24.763 -17.361  1.00  0.00           C  
ATOM   3427  O   GLN B 215      -5.157  24.854 -16.317  1.00  0.00           O  
ATOM   3428  N   LEU B 216      -3.245  24.332 -17.358  1.00  0.00           N  
ATOM   3429  H   LEU B 216      -2.735  24.315 -18.228  1.00  0.00           H  
ATOM   3430  CA  LEU B 216      -2.506  24.029 -16.124  1.00  0.00           C  
ATOM   3431  HA  LEU B 216      -3.079  23.295 -15.563  1.00  0.00           H  
ATOM   3432  CB  LEU B 216      -1.137  23.406 -16.457  1.00  0.00           C  
ATOM   3433  HB2 LEU B 216      -0.596  24.085 -17.117  1.00  0.00           H  
ATOM   3434  HB3 LEU B 216      -0.559  23.313 -15.535  1.00  0.00           H  
ATOM   3435  CG  LEU B 216      -1.208  22.015 -17.114  1.00  0.00           C  
ATOM   3436  HG  LEU B 216      -1.792  22.072 -18.034  1.00  0.00           H  
ATOM   3437  CD1 LEU B 216       0.201  21.543 -17.466  1.00  0.00           C  
ATOM   3438 HD11 LEU B 216       0.154  20.571 -17.958  1.00  0.00           H  
ATOM   3439 HD12 LEU B 216       0.678  22.256 -18.138  1.00  0.00           H  
ATOM   3440 HD13 LEU B 216       0.797  21.441 -16.558  1.00  0.00           H  
ATOM   3441  CD2 LEU B 216      -1.837  20.969 -16.190  1.00  0.00           C  
ATOM   3442 HD21 LEU B 216      -2.892  21.179 -16.033  1.00  0.00           H  
ATOM   3443 HD22 LEU B 216      -1.744  19.979 -16.636  1.00  0.00           H  
ATOM   3444 HD23 LEU B 216      -1.321  20.971 -15.228  1.00  0.00           H  
ATOM   3445  C   LEU B 216      -2.356  25.248 -15.191  1.00  0.00           C  
ATOM   3446  O   LEU B 216      -2.313  26.397 -15.631  1.00  0.00           O  
ATOM   3447  N   LEU B 217      -2.274  24.963 -13.890  1.00  0.00           N  
ATOM   3448  H   LEU B 217      -2.403  23.991 -13.633  1.00  0.00           H  
ATOM   3449  CA  LEU B 217      -2.124  25.938 -12.803  1.00  0.00           C  
ATOM   3450  HA  LEU B 217      -1.875  26.912 -13.227  1.00  0.00           H  
ATOM   3451  CB  LEU B 217      -3.489  26.037 -12.093  1.00  0.00           C  
ATOM   3452  HB2 LEU B 217      -4.232  26.360 -12.823  1.00  0.00           H  
ATOM   3453  HB3 LEU B 217      -3.766  25.036 -11.757  1.00  0.00           H  
ATOM   3454  CG  LEU B 217      -3.543  26.984 -10.879  1.00  0.00           C  
ATOM   3455  HG  LEU B 217      -2.768  26.711 -10.164  1.00  0.00           H  
ATOM   3456  CD1 LEU B 217      -3.359  28.448 -11.287  1.00  0.00           C  
ATOM   3457 HD11 LEU B 217      -2.375  28.581 -11.738  1.00  0.00           H  
ATOM   3458 HD12 LEU B 217      -4.132  28.732 -12.001  1.00  0.00           H  
ATOM   3459 HD13 LEU B 217      -3.423  29.083 -10.405  1.00  0.00           H  
ATOM   3460  CD2 LEU B 217      -4.890  26.845 -10.171  1.00  0.00           C  
ATOM   3461 HD21 LEU B 217      -4.904  27.460  -9.273  1.00  0.00           H  
ATOM   3462 HD22 LEU B 217      -5.695  27.176 -10.828  1.00  0.00           H  
ATOM   3463 HD23 LEU B 217      -5.059  25.805  -9.889  1.00  0.00           H  
ATOM   3464  C   LEU B 217      -0.987  25.577 -11.828  1.00  0.00           C  
ATOM   3465  O   LEU B 217      -0.332  26.469 -11.298  1.00  0.00           O  
ATOM   3466  N   TRP B 218      -0.752  24.286 -11.587  1.00  0.00           N  
ATOM   3467  H   TRP B 218      -1.303  23.594 -12.076  1.00  0.00           H  
ATOM   3468  CA  TRP B 218       0.266  23.781 -10.656  1.00  0.00           C  
ATOM   3469  HA  TRP B 218       1.111  24.472 -10.644  1.00  0.00           H  
ATOM   3470  CB  TRP B 218      -0.317  23.738  -9.237  1.00  0.00           C  
ATOM   3471  HB2 TRP B 218      -0.474  24.761  -8.893  1.00  0.00           H  
ATOM   3472  HB3 TRP B 218      -1.289  23.253  -9.260  1.00  0.00           H  
ATOM   3473  CG  TRP B 218       0.519  23.018  -8.230  1.00  0.00           C  
ATOM   3474  CD1 TRP B 218       1.456  23.588  -7.443  1.00  0.00           C  
ATOM   3475  HD1 TRP B 218       1.701  24.642  -7.399  1.00  0.00           H  
ATOM   3476  NE1 TRP B 218       2.073  22.619  -6.685  1.00  0.00           N  
ATOM   3477  HE1 TRP B 218       2.772  22.846  -5.964  1.00  0.00           H  
ATOM   3478  CE2 TRP B 218       1.529  21.377  -6.895  1.00  0.00           C  
ATOM   3479  CZ2 TRP B 218       1.749  20.127  -6.303  1.00  0.00           C  
ATOM   3480  HZ2 TRP B 218       2.462  20.037  -5.495  1.00  0.00           H  
ATOM   3481  CH2 TRP B 218       1.011  19.020  -6.752  1.00  0.00           C  
ATOM   3482  HH2 TRP B 218       1.153  18.055  -6.288  1.00  0.00           H  
ATOM   3483  CZ3 TRP B 218       0.079  19.179  -7.794  1.00  0.00           C  
ATOM   3484  HZ3 TRP B 218      -0.490  18.328  -8.138  1.00  0.00           H  
ATOM   3485  CE3 TRP B 218      -0.142  20.446  -8.372  1.00  0.00           C  
ATOM   3486  HE3 TRP B 218      -0.870  20.555  -9.158  1.00  0.00           H  
ATOM   3487  CD2 TRP B 218       0.557  21.587  -7.915  1.00  0.00           C  
ATOM   3488  C   TRP B 218       0.815  22.418 -11.110  1.00  0.00           C  
ATOM   3489  O   TRP B 218       0.165  21.719 -11.893  1.00  0.00           O  
ATOM   3490  N   LYS B 219       2.012  22.042 -10.636  1.00  0.00           N  
ATOM   3491  H   LYS B 219       2.438  22.607  -9.910  1.00  0.00           H  
ATOM   3492  CA  LYS B 219       2.722  20.813 -11.016  1.00  0.00           C  
ATOM   3493  HA  LYS B 219       1.988  20.029 -11.202  1.00  0.00           H  
ATOM   3494  CB  LYS B 219       3.491  21.108 -12.313  1.00  0.00           C  
ATOM   3495  HB2 LYS B 219       2.808  21.593 -13.012  1.00  0.00           H  
ATOM   3496  HB3 LYS B 219       4.304  21.806 -12.100  1.00  0.00           H  
ATOM   3497  CG  LYS B 219       4.054  19.858 -12.997  1.00  0.00           C  
ATOM   3498  HG2 LYS B 219       4.830  19.411 -12.375  1.00  0.00           H  
ATOM   3499  HG3 LYS B 219       3.247  19.142 -13.139  1.00  0.00           H  
ATOM   3500  CD  LYS B 219       4.650  20.256 -14.358  1.00  0.00           C  
ATOM   3501  HD2 LYS B 219       3.897  20.794 -14.938  1.00  0.00           H  
ATOM   3502  HD3 LYS B 219       5.488  20.935 -14.188  1.00  0.00           H  
ATOM   3503  CE  LYS B 219       5.147  19.061 -15.180  1.00  0.00           C  
ATOM   3504  HE2 LYS B 219       5.654  19.451 -16.068  1.00  0.00           H  
ATOM   3505  HE3 LYS B 219       5.868  18.494 -14.584  1.00  0.00           H  
ATOM   3506  NZ  LYS B 219       4.033  18.188 -15.602  1.00  0.00           N  
ATOM   3507  HZ1 LYS B 219       3.572  17.731 -14.807  1.00  0.00           H  
ATOM   3508  HZ2 LYS B 219       3.218  18.713 -15.943  1.00  0.00           H  
ATOM   3509  HZ3 LYS B 219       4.279  17.471 -16.263  1.00  0.00           H  
ATOM   3510  C   LYS B 219       3.652  20.345  -9.889  1.00  0.00           C  
ATOM   3511  O   LYS B 219       4.423  21.142  -9.366  1.00  0.00           O  
ATOM   3512  N   GLY B 220       3.617  19.055  -9.556  1.00  0.00           N  
ATOM   3513  H   GLY B 220       2.983  18.456 -10.072  1.00  0.00           H  
ATOM   3514  CA  GLY B 220       4.349  18.474  -8.425  1.00  0.00           C  
ATOM   3515  HA2 GLY B 220       5.286  19.011  -8.278  1.00  0.00           H  
ATOM   3516  HA3 GLY B 220       3.752  18.603  -7.523  1.00  0.00           H  
ATOM   3517  C   GLY B 220       4.675  16.983  -8.585  1.00  0.00           C  
ATOM   3518  O   GLY B 220       4.611  16.417  -9.676  1.00  0.00           O  
ATOM   3519  N   SER B 221       5.052  16.324  -7.488  1.00  0.00           N  
ATOM   3520  H   SER B 221       5.035  16.810  -6.600  1.00  0.00           H  
ATOM   3521  CA  SER B 221       5.493  14.921  -7.472  1.00  0.00           C  
ATOM   3522  HA  SER B 221       4.984  14.373  -8.266  1.00  0.00           H  
ATOM   3523  CB  SER B 221       7.004  14.851  -7.740  1.00  0.00           C  
ATOM   3524  HB2 SER B 221       7.187  15.117  -8.783  1.00  0.00           H  
ATOM   3525  HB3 SER B 221       7.515  15.572  -7.102  1.00  0.00           H  
ATOM   3526  OG  SER B 221       7.546  13.566  -7.484  1.00  0.00           O  
ATOM   3527  HG  SER B 221       7.662  13.489  -6.529  1.00  0.00           H  
ATOM   3528  C   SER B 221       5.135  14.265  -6.142  1.00  0.00           C  
ATOM   3529  O   SER B 221       5.207  14.898  -5.094  1.00  0.00           O  
ATOM   3530  N   PHE B 222       4.792  12.980  -6.178  1.00  0.00           N  
ATOM   3531  H   PHE B 222       4.801  12.507  -7.080  1.00  0.00           H  
ATOM   3532  CA  PHE B 222       4.323  12.197  -5.034  1.00  0.00           C  
ATOM   3533  HA  PHE B 222       4.697  12.646  -4.113  1.00  0.00           H  
ATOM   3534  CB  PHE B 222       2.784  12.264  -5.002  1.00  0.00           C  
ATOM   3535  HB2 PHE B 222       2.496  13.237  -4.601  1.00  0.00           H  
ATOM   3536  HB3 PHE B 222       2.419  12.222  -6.030  1.00  0.00           H  
ATOM   3537  CG  PHE B 222       2.053  11.187  -4.215  1.00  0.00           C  
ATOM   3538  CD1 PHE B 222       2.027  11.208  -2.806  1.00  0.00           C  
ATOM   3539  HD1 PHE B 222       2.546  11.981  -2.253  1.00  0.00           H  
ATOM   3540  CE1 PHE B 222       1.306  10.226  -2.102  1.00  0.00           C  
ATOM   3541  HE1 PHE B 222       1.289  10.243  -1.022  1.00  0.00           H  
ATOM   3542  CZ  PHE B 222       0.603   9.228  -2.796  1.00  0.00           C  
ATOM   3543  HZ  PHE B 222       0.042   8.482  -2.252  1.00  0.00           H  
ATOM   3544  CE2 PHE B 222       0.637   9.195  -4.199  1.00  0.00           C  
ATOM   3545  HE2 PHE B 222       0.096   8.427  -4.732  1.00  0.00           H  
ATOM   3546  CD2 PHE B 222       1.360  10.172  -4.905  1.00  0.00           C  
ATOM   3547  HD2 PHE B 222       1.366  10.149  -5.984  1.00  0.00           H  
ATOM   3548  C   PHE B 222       4.860  10.760  -5.091  1.00  0.00           C  
ATOM   3549  O   PHE B 222       5.085  10.195  -6.162  1.00  0.00           O  
ATOM   3550  N   LYS B 223       5.035  10.148  -3.918  1.00  0.00           N  
ATOM   3551  H   LYS B 223       4.799  10.657  -3.075  1.00  0.00           H  
ATOM   3552  CA  LYS B 223       5.288   8.712  -3.745  1.00  0.00           C  
ATOM   3553  HA  LYS B 223       5.208   8.191  -4.698  1.00  0.00           H  
ATOM   3554  CB  LYS B 223       6.695   8.467  -3.196  1.00  0.00           C  
ATOM   3555  HB2 LYS B 223       6.827   9.046  -2.280  1.00  0.00           H  
ATOM   3556  HB3 LYS B 223       6.770   7.409  -2.934  1.00  0.00           H  
ATOM   3557  CG  LYS B 223       7.828   8.800  -4.175  1.00  0.00           C  
ATOM   3558  HG2 LYS B 223       7.742   8.196  -5.074  1.00  0.00           H  
ATOM   3559  HG3 LYS B 223       7.810   9.858  -4.441  1.00  0.00           H  
ATOM   3560  CD  LYS B 223       9.131   8.470  -3.454  1.00  0.00           C  
ATOM   3561  HD2 LYS B 223       9.246   9.200  -2.654  1.00  0.00           H  
ATOM   3562  HD3 LYS B 223       9.064   7.472  -3.015  1.00  0.00           H  
ATOM   3563  CE  LYS B 223      10.371   8.509  -4.341  1.00  0.00           C  
ATOM   3564  HE2 LYS B 223      10.251   7.811  -5.175  1.00  0.00           H  
ATOM   3565  HE3 LYS B 223      10.486   9.513  -4.756  1.00  0.00           H  
ATOM   3566  NZ  LYS B 223      11.551   8.147  -3.525  1.00  0.00           N  
ATOM   3567  HZ1 LYS B 223      12.418   8.329  -3.998  1.00  0.00           H  
ATOM   3568  HZ2 LYS B 223      11.519   8.666  -2.635  1.00  0.00           H  
ATOM   3569  HZ3 LYS B 223      11.503   7.179  -3.238  1.00  0.00           H  
ATOM   3570  C   LYS B 223       4.271   8.151  -2.745  1.00  0.00           C  
ATOM   3571  O   LYS B 223       4.125   8.761  -1.688  1.00  0.00           O  
ATOM   3572  N   PRO B 224       3.609   7.011  -3.008  1.00  0.00           N  
ATOM   3573  CD  PRO B 224       3.570   6.289  -4.266  1.00  0.00           C  
ATOM   3574  HD2 PRO B 224       4.411   5.598  -4.305  1.00  0.00           H  
ATOM   3575  HD3 PRO B 224       3.586   6.960  -5.125  1.00  0.00           H  
ATOM   3576  CG  PRO B 224       2.254   5.521  -4.245  1.00  0.00           C  
ATOM   3577  HG2 PRO B 224       2.300   4.617  -4.854  1.00  0.00           H  
ATOM   3578  HG3 PRO B 224       1.449   6.176  -4.580  1.00  0.00           H  
ATOM   3579  CB  PRO B 224       2.074   5.200  -2.765  1.00  0.00           C  
ATOM   3580  HB2 PRO B 224       2.631   4.290  -2.534  1.00  0.00           H  
ATOM   3581  HB3 PRO B 224       1.023   5.075  -2.507  1.00  0.00           H  
ATOM   3582  CA  PRO B 224       2.694   6.403  -2.043  1.00  0.00           C  
ATOM   3583  HA  PRO B 224       1.920   7.125  -1.804  1.00  0.00           H  
ATOM   3584  C   PRO B 224       3.376   5.964  -0.741  1.00  0.00           C  
ATOM   3585  O   PRO B 224       2.799   6.108   0.334  1.00  0.00           O  
ATOM   3586  N   SER B 225       4.596   5.433  -0.846  1.00  0.00           N  
ATOM   3587  H   SER B 225       5.017   5.352  -1.760  1.00  0.00           H  
ATOM   3588  CA  SER B 225       5.353   4.819   0.249  1.00  0.00           C  
ATOM   3589  HA  SER B 225       4.697   4.131   0.784  1.00  0.00           H  
ATOM   3590  CB  SER B 225       6.489   3.997  -0.373  1.00  0.00           C  
ATOM   3591  HB2 SER B 225       7.150   3.628   0.411  1.00  0.00           H  
ATOM   3592  HB3 SER B 225       6.030   3.151  -0.881  1.00  0.00           H  
ATOM   3593  OG  SER B 225       7.232   4.753  -1.324  1.00  0.00           O  
ATOM   3594  HG  SER B 225       7.835   4.156  -1.802  1.00  0.00           H  
ATOM   3595  C   SER B 225       5.868   5.829   1.284  1.00  0.00           C  
ATOM   3596  O   SER B 225       5.706   5.612   2.481  1.00  0.00           O  
ATOM   3597  N   GLU B 226       6.434   6.960   0.852  1.00  0.00           N  
ATOM   3598  H   GLU B 226       6.548   7.065  -0.143  1.00  0.00           H  
ATOM   3599  CA  GLU B 226       6.988   7.999   1.746  1.00  0.00           C  
ATOM   3600  HA  GLU B 226       7.517   7.508   2.566  1.00  0.00           H  
ATOM   3601  CB  GLU B 226       8.018   8.856   0.987  1.00  0.00           C  
ATOM   3602  HB2 GLU B 226       7.517   9.425   0.205  1.00  0.00           H  
ATOM   3603  HB3 GLU B 226       8.444   9.563   1.697  1.00  0.00           H  
ATOM   3604  CG  GLU B 226       9.151   8.025   0.351  1.00  0.00           C  
ATOM   3605  HG2 GLU B 226       9.395   7.189   1.010  1.00  0.00           H  
ATOM   3606  HG3 GLU B 226       8.787   7.608  -0.593  1.00  0.00           H  
ATOM   3607  CD  GLU B 226      10.435   8.837   0.109  1.00  0.00           C  
ATOM   3608  OE1 GLU B 226      10.878   9.551   1.028  1.00  0.00           O  
ATOM   3609  OE2 GLU B 226      10.984   8.771  -1.021  1.00  0.00           O  
ATOM   3610  C   GLU B 226       5.916   8.888   2.415  1.00  0.00           C  
ATOM   3611  O   GLU B 226       6.247   9.808   3.156  1.00  0.00           O  
ATOM   3612  N   HIE B 227       4.628   8.629   2.147  1.00  0.00           N  
ATOM   3613  H   HIE B 227       4.434   7.837   1.549  1.00  0.00           H  
ATOM   3614  CA  HIE B 227       3.492   9.455   2.591  1.00  0.00           C  
ATOM   3615  HA  HIE B 227       3.812  10.048   3.450  1.00  0.00           H  
ATOM   3616  CB  HIE B 227       3.095  10.449   1.480  1.00  0.00           C  
ATOM   3617  HB2 HIE B 227       2.851   9.895   0.576  1.00  0.00           H  
ATOM   3618  HB3 HIE B 227       2.209  10.993   1.800  1.00  0.00           H  
ATOM   3619  CG  HIE B 227       4.135  11.493   1.161  1.00  0.00           C  
ATOM   3620  ND1 HIE B 227       4.264  12.720   1.813  1.00  0.00           N  
ATOM   3621  CE1 HIE B 227       5.372  13.284   1.316  1.00  0.00           C  
ATOM   3622  HE1 HIE B 227       5.773  14.231   1.650  1.00  0.00           H  
ATOM   3623  NE2 HIE B 227       5.925  12.496   0.378  1.00  0.00           N  
ATOM   3624  HE2 HIE B 227       6.809  12.671  -0.077  1.00  0.00           H  
ATOM   3625  CD2 HIE B 227       5.149  11.363   0.258  1.00  0.00           C  
ATOM   3626  HD2 HIE B 227       5.334  10.496  -0.357  1.00  0.00           H  
ATOM   3627  C   HIE B 227       2.301   8.611   3.084  1.00  0.00           C  
ATOM   3628  O   HIE B 227       1.143   9.000   2.930  1.00  0.00           O  
ATOM   3629  N   VAL B 228       2.535   7.433   3.668  1.00  0.00           N  
ATOM   3630  H   VAL B 228       3.491   7.109   3.740  1.00  0.00           H  
ATOM   3631  CA  VAL B 228       1.441   6.576   4.167  1.00  0.00           C  
ATOM   3632  HA  VAL B 228       0.706   6.503   3.369  1.00  0.00           H  
ATOM   3633  CB  VAL B 228       1.913   5.136   4.447  1.00  0.00           C  
ATOM   3634  HB  VAL B 228       2.756   5.180   5.131  1.00  0.00           H  
ATOM   3635  CG1 VAL B 228       0.803   4.268   5.067  1.00  0.00           C  
ATOM   3636 HG11 VAL B 228       1.161   3.244   5.181  1.00  0.00           H  
ATOM   3637 HG12 VAL B 228       0.524   4.642   6.049  1.00  0.00           H  
ATOM   3638 HG13 VAL B 228      -0.074   4.265   4.417  1.00  0.00           H  
ATOM   3639  CG2 VAL B 228       2.366   4.431   3.164  1.00  0.00           C  
ATOM   3640 HG21 VAL B 228       3.199   4.970   2.717  1.00  0.00           H  
ATOM   3641 HG22 VAL B 228       2.702   3.416   3.379  1.00  0.00           H  
ATOM   3642 HG23 VAL B 228       1.547   4.395   2.447  1.00  0.00           H  
ATOM   3643  C   VAL B 228       0.729   7.194   5.385  1.00  0.00           C  
ATOM   3644  O   VAL B 228       1.358   7.594   6.369  1.00  0.00           O  
ATOM   3645  N   LYS B 229      -0.609   7.207   5.337  1.00  0.00           N  
ATOM   3646  H   LYS B 229      -1.032   6.881   4.470  1.00  0.00           H  
ATOM   3647  CA  LYS B 229      -1.535   7.439   6.452  1.00  0.00           C  
ATOM   3648  HA  LYS B 229      -0.980   7.502   7.386  1.00  0.00           H  
ATOM   3649  CB  LYS B 229      -2.277   8.776   6.262  1.00  0.00           C  
ATOM   3650  HB2 LYS B 229      -1.548   9.587   6.229  1.00  0.00           H  
ATOM   3651  HB3 LYS B 229      -2.830   8.768   5.320  1.00  0.00           H  
ATOM   3652  CG  LYS B 229      -3.252   9.003   7.433  1.00  0.00           C  
ATOM   3653  HG2 LYS B 229      -4.069   8.284   7.365  1.00  0.00           H  
ATOM   3654  HG3 LYS B 229      -2.720   8.820   8.364  1.00  0.00           H  
ATOM   3655  CD  LYS B 229      -3.851  10.415   7.478  1.00  0.00           C  
ATOM   3656  HD2 LYS B 229      -3.045  11.150   7.515  1.00  0.00           H  
ATOM   3657  HD3 LYS B 229      -4.453  10.581   6.583  1.00  0.00           H  
ATOM   3658  CE  LYS B 229      -4.726  10.531   8.738  1.00  0.00           C  
ATOM   3659  HE2 LYS B 229      -5.494   9.753   8.702  1.00  0.00           H  
ATOM   3660  HE3 LYS B 229      -4.101  10.333   9.615  1.00  0.00           H  
ATOM   3661  NZ  LYS B 229      -5.372  11.860   8.870  1.00  0.00           N  
ATOM   3662  HZ1 LYS B 229      -6.019  12.044   8.119  1.00  0.00           H  
ATOM   3663  HZ2 LYS B 229      -5.935  11.896   9.730  1.00  0.00           H  
ATOM   3664  HZ3 LYS B 229      -4.698  12.607   8.938  1.00  0.00           H  
ATOM   3665  C   LYS B 229      -2.505   6.247   6.512  1.00  0.00           C  
ATOM   3666  O   LYS B 229      -3.376   6.157   5.646  1.00  0.00           O  
ATOM   3667  N   PRO B 230      -2.373   5.322   7.482  1.00  0.00           N  
ATOM   3668  CD  PRO B 230      -1.329   5.225   8.487  1.00  0.00           C  
ATOM   3669  HD2 PRO B 230      -1.665   5.729   9.393  1.00  0.00           H  
ATOM   3670  HD3 PRO B 230      -0.382   5.639   8.143  1.00  0.00           H  
ATOM   3671  CG  PRO B 230      -1.166   3.733   8.761  1.00  0.00           C  
ATOM   3672  HG2 PRO B 230      -0.783   3.546   9.760  1.00  0.00           H  
ATOM   3673  HG3 PRO B 230      -0.521   3.281   8.006  1.00  0.00           H  
ATOM   3674  CB  PRO B 230      -2.591   3.219   8.609  1.00  0.00           C  
ATOM   3675  HB2 PRO B 230      -3.136   3.385   9.538  1.00  0.00           H  
ATOM   3676  HB3 PRO B 230      -2.607   2.164   8.342  1.00  0.00           H  
ATOM   3677  CA  PRO B 230      -3.161   4.100   7.490  1.00  0.00           C  
ATOM   3678  HA  PRO B 230      -2.981   3.612   6.536  1.00  0.00           H  
ATOM   3679  C   PRO B 230      -4.669   4.320   7.648  1.00  0.00           C  
ATOM   3680  O   PRO B 230      -5.140   5.355   8.127  1.00  0.00           O  
ATOM   3681  N   ARG B 231      -5.433   3.286   7.292  1.00  0.00           N  
ATOM   3682  H   ARG B 231      -4.961   2.487   6.879  1.00  0.00           H  
ATOM   3683  CA  ARG B 231      -6.867   3.177   7.596  1.00  0.00           C  
ATOM   3684  HA  ARG B 231      -7.346   4.116   7.314  1.00  0.00           H  
ATOM   3685  CB  ARG B 231      -7.477   2.037   6.754  1.00  0.00           C  
ATOM   3686  HB2 ARG B 231      -6.931   1.109   6.939  1.00  0.00           H  
ATOM   3687  HB3 ARG B 231      -8.515   1.889   7.056  1.00  0.00           H  
ATOM   3688  CG  ARG B 231      -7.436   2.371   5.248  1.00  0.00           C  
ATOM   3689  HG2 ARG B 231      -7.980   3.303   5.084  1.00  0.00           H  
ATOM   3690  HG3 ARG B 231      -6.401   2.508   4.930  1.00  0.00           H  
ATOM   3691  CD  ARG B 231      -8.064   1.271   4.383  1.00  0.00           C  
ATOM   3692  HD2 ARG B 231      -7.406   0.400   4.393  1.00  0.00           H  
ATOM   3693  HD3 ARG B 231      -9.016   0.983   4.830  1.00  0.00           H  
ATOM   3694  NE  ARG B 231      -8.262   1.731   2.989  1.00  0.00           N  
ATOM   3695  HE  ARG B 231      -7.513   2.260   2.546  1.00  0.00           H  
ATOM   3696  CZ  ARG B 231      -9.292   1.510   2.192  1.00  0.00           C  
ATOM   3697  NH1 ARG B 231     -10.316   0.791   2.549  1.00  0.00           N  
ATOM   3698 HH11 ARG B 231     -10.286   0.354   3.452  1.00  0.00           H  
ATOM   3699 HH12 ARG B 231     -11.098   0.684   1.937  1.00  0.00           H  
ATOM   3700  NH2 ARG B 231      -9.294   2.016   0.999  1.00  0.00           N  
ATOM   3701 HH21 ARG B 231      -8.459   2.555   0.736  1.00  0.00           H  
ATOM   3702 HH22 ARG B 231      -9.977   1.798   0.303  1.00  0.00           H  
ATOM   3703  C   ARG B 231      -7.091   3.001   9.108  1.00  0.00           C  
ATOM   3704  O   ARG B 231      -6.277   2.392   9.800  1.00  0.00           O  
ATOM   3705  N   ALA B 232      -8.192   3.546   9.628  1.00  0.00           N  
ATOM   3706  H   ALA B 232      -8.847   3.983   9.004  1.00  0.00           H  
ATOM   3707  CA  ALA B 232      -8.541   3.489  11.053  1.00  0.00           C  
ATOM   3708  HA  ALA B 232      -7.669   3.806  11.618  1.00  0.00           H  
ATOM   3709  CB  ALA B 232      -9.667   4.494  11.329  1.00  0.00           C  
ATOM   3710  HB1 ALA B 232      -9.351   5.498  11.043  1.00  0.00           H  
ATOM   3711  HB2 ALA B 232     -10.563   4.221  10.769  1.00  0.00           H  
ATOM   3712  HB3 ALA B 232      -9.904   4.493  12.394  1.00  0.00           H  
ATOM   3713  C   ALA B 232      -8.951   2.062  11.491  1.00  0.00           C  
ATOM   3714  O   ALA B 232      -9.611   1.382  10.703  1.00  0.00           O  
ATOM   3715  N   PRO B 233      -8.603   1.587  12.707  1.00  0.00           N  
ATOM   3716  CD  PRO B 233      -7.715   2.210  13.676  1.00  0.00           C  
ATOM   3717  HD2 PRO B 233      -8.297   2.851  14.340  1.00  0.00           H  
ATOM   3718  HD3 PRO B 233      -6.914   2.776  13.201  1.00  0.00           H  
ATOM   3719  CG  PRO B 233      -7.103   1.053  14.462  1.00  0.00           C  
ATOM   3720  HG2 PRO B 233      -6.803   1.354  15.465  1.00  0.00           H  
ATOM   3721  HG3 PRO B 233      -6.256   0.649  13.909  1.00  0.00           H  
ATOM   3722  CB  PRO B 233      -8.221   0.016  14.483  1.00  0.00           C  
ATOM   3723  HB2 PRO B 233      -8.909   0.227  15.298  1.00  0.00           H  
ATOM   3724  HB3 PRO B 233      -7.827  -0.996  14.570  1.00  0.00           H  
ATOM   3725  CA  PRO B 233      -8.934   0.227  13.147  1.00  0.00           C  
ATOM   3726  HA  PRO B 233      -8.524  -0.472  12.419  1.00  0.00           H  
ATOM   3727  C   PRO B 233     -10.438  -0.044  13.284  1.00  0.00           C  
ATOM   3728  O   PRO B 233     -11.223   0.847  13.620  1.00  0.00           O  
ATOM   3729  N   GLY B 234     -10.829  -1.303  13.076  1.00  0.00           N  
ATOM   3730  H   GLY B 234     -10.119  -2.009  12.918  1.00  0.00           H  
ATOM   3731  CA  GLY B 234     -12.226  -1.736  13.103  1.00  0.00           C  
ATOM   3732  HA2 GLY B 234     -12.838  -0.973  12.623  1.00  0.00           H  
ATOM   3733  HA3 GLY B 234     -12.324  -2.653  12.522  1.00  0.00           H  
ATOM   3734  C   GLY B 234     -12.774  -2.007  14.509  1.00  0.00           C  
ATOM   3735  O   GLY B 234     -12.076  -2.574  15.346  1.00  0.00           O  
ATOM   3736  N   ASN B 235     -14.041  -1.623  14.724  1.00  0.00           N  
ATOM   3737  H   ASN B 235     -14.477  -1.116  13.972  1.00  0.00           H  
ATOM   3738  CA  ASN B 235     -14.937  -2.041  15.815  1.00  0.00           C  
ATOM   3739  HA  ASN B 235     -15.619  -1.211  16.006  1.00  0.00           H  
ATOM   3740  CB  ASN B 235     -15.794  -3.221  15.307  1.00  0.00           C  
ATOM   3741  HB2 ASN B 235     -16.192  -2.996  14.319  1.00  0.00           H  
ATOM   3742  HB3 ASN B 235     -15.176  -4.116  15.233  1.00  0.00           H  
ATOM   3743  CG  ASN B 235     -16.982  -3.482  16.220  1.00  0.00           C  
ATOM   3744  OD1 ASN B 235     -17.693  -2.576  16.611  1.00  0.00           O  
ATOM   3745  ND2 ASN B 235     -17.254  -4.717  16.570  1.00  0.00           N  
ATOM   3746 HD21 ASN B 235     -18.012  -4.829  17.219  1.00  0.00           H  
ATOM   3747 HD22 ASN B 235     -16.648  -5.469  16.304  1.00  0.00           H  
ATOM   3748  C   ASN B 235     -14.245  -2.341  17.165  1.00  0.00           C  
ATOM   3749  O   ASN B 235     -14.025  -3.502  17.515  1.00  0.00           O  
ATOM   3750  N   LEU B 236     -13.916  -1.295  17.932  1.00  0.00           N  
ATOM   3751  H   LEU B 236     -14.133  -0.369  17.602  1.00  0.00           H  
ATOM   3752  CA  LEU B 236     -13.363  -1.423  19.284  1.00  0.00           C  
ATOM   3753  HA  LEU B 236     -12.578  -2.181  19.259  1.00  0.00           H  
ATOM   3754  CB  LEU B 236     -12.730  -0.079  19.685  1.00  0.00           C  
ATOM   3755  HB2 LEU B 236     -11.937   0.155  18.974  1.00  0.00           H  
ATOM   3756  HB3 LEU B 236     -13.496   0.695  19.600  1.00  0.00           H  
ATOM   3757  CG  LEU B 236     -12.155  -0.029  21.114  1.00  0.00           C  
ATOM   3758  HG  LEU B 236     -12.930  -0.265  21.839  1.00  0.00           H  
ATOM   3759  CD1 LEU B 236     -10.982  -0.985  21.322  1.00  0.00           C  
ATOM   3760 HD11 LEU B 236     -11.324  -2.014  21.244  1.00  0.00           H  
ATOM   3761 HD12 LEU B 236     -10.206  -0.796  20.580  1.00  0.00           H  
ATOM   3762 HD13 LEU B 236     -10.566  -0.842  22.318  1.00  0.00           H  
ATOM   3763  CD2 LEU B 236     -11.656   1.382  21.391  1.00  0.00           C  
ATOM   3764 HD21 LEU B 236     -12.497   2.073  21.342  1.00  0.00           H  
ATOM   3765 HD22 LEU B 236     -11.201   1.421  22.379  1.00  0.00           H  
ATOM   3766 HD23 LEU B 236     -10.912   1.646  20.645  1.00  0.00           H  
ATOM   3767  C   LEU B 236     -14.431  -1.877  20.292  1.00  0.00           C  
ATOM   3768  O   LEU B 236     -15.492  -1.264  20.409  1.00  0.00           O  
ATOM   3769  N   THR B 237     -14.116  -2.910  21.071  1.00  0.00           N  
ATOM   3770  H   THR B 237     -13.205  -3.341  20.945  1.00  0.00           H  
ATOM   3771  CA  THR B 237     -14.989  -3.528  22.080  1.00  0.00           C  
ATOM   3772  HA  THR B 237     -15.845  -2.879  22.257  1.00  0.00           H  
ATOM   3773  CB  THR B 237     -15.538  -4.879  21.588  1.00  0.00           C  
ATOM   3774  HB  THR B 237     -16.196  -5.281  22.360  1.00  0.00           H  
ATOM   3775  CG2 THR B 237     -16.348  -4.779  20.294  1.00  0.00           C  
ATOM   3776 HG21 THR B 237     -17.146  -4.047  20.415  1.00  0.00           H  
ATOM   3777 HG22 THR B 237     -15.711  -4.481  19.462  1.00  0.00           H  
ATOM   3778 HG23 THR B 237     -16.792  -5.750  20.073  1.00  0.00           H  
ATOM   3779  OG1 THR B 237     -14.495  -5.798  21.380  1.00  0.00           O  
ATOM   3780  HG1 THR B 237     -13.941  -5.464  20.665  1.00  0.00           H  
ATOM   3781  C   THR B 237     -14.265  -3.690  23.422  1.00  0.00           C  
ATOM   3782  O   THR B 237     -13.043  -3.542  23.510  1.00  0.00           O  
ATOM   3783  N   VAL B 238     -15.033  -3.947  24.485  1.00  0.00           N  
ATOM   3784  H   VAL B 238     -16.014  -4.133  24.337  1.00  0.00           H  
ATOM   3785  CA  VAL B 238     -14.587  -3.990  25.887  1.00  0.00           C  
ATOM   3786  HA  VAL B 238     -13.504  -4.106  25.927  1.00  0.00           H  
ATOM   3787  CB  VAL B 238     -14.966  -2.675  26.608  1.00  0.00           C  
ATOM   3788  HB  VAL B 238     -16.029  -2.482  26.453  1.00  0.00           H  
ATOM   3789  CG1 VAL B 238     -14.703  -2.728  28.117  1.00  0.00           C  
ATOM   3790 HG11 VAL B 238     -13.673  -3.034  28.298  1.00  0.00           H  
ATOM   3791 HG12 VAL B 238     -15.386  -3.429  28.597  1.00  0.00           H  
ATOM   3792 HG13 VAL B 238     -14.874  -1.746  28.562  1.00  0.00           H  
ATOM   3793  CG2 VAL B 238     -14.178  -1.475  26.065  1.00  0.00           C  
ATOM   3794 HG21 VAL B 238     -13.125  -1.587  26.315  1.00  0.00           H  
ATOM   3795 HG22 VAL B 238     -14.552  -0.554  26.507  1.00  0.00           H  
ATOM   3796 HG23 VAL B 238     -14.281  -1.406  24.986  1.00  0.00           H  
ATOM   3797  C   VAL B 238     -15.221  -5.197  26.585  1.00  0.00           C  
ATOM   3798  O   VAL B 238     -16.395  -5.483  26.356  1.00  0.00           O  
ATOM   3799  N   HIE B 239     -14.463  -5.886  27.446  1.00  0.00           N  
ATOM   3800  H   HIE B 239     -13.493  -5.606  27.562  1.00  0.00           H  
ATOM   3801  CA  HIE B 239     -14.929  -7.027  28.247  1.00  0.00           C  
ATOM   3802  HA  HIE B 239     -15.979  -6.867  28.497  1.00  0.00           H  
ATOM   3803  CB  HIE B 239     -14.854  -8.305  27.392  1.00  0.00           C  
ATOM   3804  HB2 HIE B 239     -15.409  -8.148  26.467  1.00  0.00           H  
ATOM   3805  HB3 HIE B 239     -13.812  -8.498  27.136  1.00  0.00           H  
ATOM   3806  CG  HIE B 239     -15.429  -9.524  28.069  1.00  0.00           C  
ATOM   3807  ND1 HIE B 239     -16.659  -9.575  28.731  1.00  0.00           N  
ATOM   3808  CE1 HIE B 239     -16.773 -10.829  29.195  1.00  0.00           C  
ATOM   3809  HE1 HIE B 239     -17.611 -11.195  29.774  1.00  0.00           H  
ATOM   3810  NE2 HIE B 239     -15.686 -11.550  28.872  1.00  0.00           N  
ATOM   3811  HE2 HIE B 239     -15.506 -12.501  29.159  1.00  0.00           H  
ATOM   3812  CD2 HIE B 239     -14.832 -10.746  28.153  1.00  0.00           C  
ATOM   3813  HD2 HIE B 239     -13.858 -11.011  27.768  1.00  0.00           H  
ATOM   3814  C   HIE B 239     -14.169  -7.163  29.582  1.00  0.00           C  
ATOM   3815  O   HIE B 239     -13.098  -6.583  29.774  1.00  0.00           O  
ATOM   3816  N   THR B 240     -14.731  -7.925  30.519  1.00  0.00           N  
ATOM   3817  H   THR B 240     -15.548  -8.462  30.245  1.00  0.00           H  
ATOM   3818  CA  THR B 240     -14.108  -8.260  31.811  1.00  0.00           C  
ATOM   3819  HA  THR B 240     -13.526  -7.400  32.143  1.00  0.00           H  
ATOM   3820  CB  THR B 240     -15.192  -8.508  32.875  1.00  0.00           C  
ATOM   3821  HB  THR B 240     -15.778  -7.597  32.993  1.00  0.00           H  
ATOM   3822  CG2 THR B 240     -16.151  -9.652  32.543  1.00  0.00           C  
ATOM   3823 HG21 THR B 240     -15.595 -10.576  32.381  1.00  0.00           H  
ATOM   3824 HG22 THR B 240     -16.841  -9.796  33.375  1.00  0.00           H  
ATOM   3825 HG23 THR B 240     -16.728  -9.407  31.654  1.00  0.00           H  
ATOM   3826  OG1 THR B 240     -14.623  -8.833  34.119  1.00  0.00           O  
ATOM   3827  HG1 THR B 240     -14.373  -8.026  34.577  1.00  0.00           H  
ATOM   3828  C   THR B 240     -13.131  -9.442  31.692  1.00  0.00           C  
ATOM   3829  O   THR B 240     -13.290 -10.321  30.844  1.00  0.00           O  
ATOM   3830  N   GLN B 241     -12.113  -9.476  32.549  1.00  0.00           N  
ATOM   3831  H   GLN B 241     -11.995  -8.701  33.193  1.00  0.00           H  
ATOM   3832  CA  GLN B 241     -11.117 -10.538  32.659  1.00  0.00           C  
ATOM   3833  HA  GLN B 241     -11.574 -11.473  32.334  1.00  0.00           H  
ATOM   3834  CB  GLN B 241      -9.947 -10.209  31.709  1.00  0.00           C  
ATOM   3835  HB2 GLN B 241     -10.332 -10.174  30.688  1.00  0.00           H  
ATOM   3836  HB3 GLN B 241      -9.576  -9.215  31.953  1.00  0.00           H  
ATOM   3837  CG  GLN B 241      -8.751 -11.173  31.736  1.00  0.00           C  
ATOM   3838  HG2 GLN B 241      -7.996 -10.798  31.046  1.00  0.00           H  
ATOM   3839  HG3 GLN B 241      -8.304 -11.182  32.730  1.00  0.00           H  
ATOM   3840  CD  GLN B 241      -9.122 -12.601  31.343  1.00  0.00           C  
ATOM   3841  OE1 GLN B 241      -9.718 -13.350  32.095  1.00  0.00           O  
ATOM   3842  NE2 GLN B 241      -8.773 -13.052  30.158  1.00  0.00           N  
ATOM   3843 HE21 GLN B 241      -9.069 -13.991  29.953  1.00  0.00           H  
ATOM   3844 HE22 GLN B 241      -8.373 -12.440  29.477  1.00  0.00           H  
ATOM   3845  C   GLN B 241     -10.698 -10.714  34.132  1.00  0.00           C  
ATOM   3846  O   GLN B 241     -10.746  -9.773  34.926  1.00  0.00           O  
ATOM   3847  N   VAL B 242     -10.306 -11.940  34.489  1.00  0.00           N  
ATOM   3848  H   VAL B 242     -10.256 -12.643  33.759  1.00  0.00           H  
ATOM   3849  CA  VAL B 242      -9.969 -12.365  35.857  1.00  0.00           C  
ATOM   3850  HA  VAL B 242     -10.877 -12.257  36.449  1.00  0.00           H  
ATOM   3851  CB  VAL B 242      -9.586 -13.861  35.861  1.00  0.00           C  
ATOM   3852  HB  VAL B 242     -10.320 -14.392  35.253  1.00  0.00           H  
ATOM   3853  CG1 VAL B 242      -8.198 -14.147  35.270  1.00  0.00           C  
ATOM   3854 HG11 VAL B 242      -8.119 -13.706  34.277  1.00  0.00           H  
ATOM   3855 HG12 VAL B 242      -7.419 -13.726  35.908  1.00  0.00           H  
ATOM   3856 HG13 VAL B 242      -8.046 -15.223  35.191  1.00  0.00           H  
ATOM   3857  CG2 VAL B 242      -9.647 -14.471  37.266  1.00  0.00           C  
ATOM   3858 HG21 VAL B 242      -8.872 -14.048  37.905  1.00  0.00           H  
ATOM   3859 HG22 VAL B 242     -10.627 -14.287  37.707  1.00  0.00           H  
ATOM   3860 HG23 VAL B 242      -9.494 -15.549  37.202  1.00  0.00           H  
ATOM   3861  C   VAL B 242      -8.893 -11.483  36.509  1.00  0.00           C  
ATOM   3862  O   VAL B 242      -8.007 -10.966  35.828  1.00  0.00           O  
ATOM   3863  N   SER B 243      -8.985 -11.335  37.836  1.00  0.00           N  
ATOM   3864  H   SER B 243      -9.718 -11.834  38.312  1.00  0.00           H  
ATOM   3865  CA  SER B 243      -8.153 -10.438  38.652  1.00  0.00           C  
ATOM   3866  HA  SER B 243      -8.564 -10.440  39.663  1.00  0.00           H  
ATOM   3867  CB  SER B 243      -6.713 -10.956  38.758  1.00  0.00           C  
ATOM   3868  HB2 SER B 243      -6.272 -11.028  37.763  1.00  0.00           H  
ATOM   3869  HB3 SER B 243      -6.121 -10.260  39.352  1.00  0.00           H  
ATOM   3870  OG  SER B 243      -6.699 -12.234  39.378  1.00  0.00           O  
ATOM   3871  HG  SER B 243      -6.869 -12.115  40.316  1.00  0.00           H  
ATOM   3872  C   SER B 243      -8.252  -8.985  38.169  1.00  0.00           C  
ATOM   3873  O   SER B 243      -7.300  -8.421  37.628  1.00  0.00           O  
ATOM   3874  N   ASP B 244      -9.449  -8.416  38.349  1.00  0.00           N  
ATOM   3875  H   ASP B 244     -10.106  -8.919  38.933  1.00  0.00           H  
ATOM   3876  CA  ASP B 244      -9.790  -6.993  38.217  1.00  0.00           C  
ATOM   3877  HA  ASP B 244     -10.876  -6.957  38.136  1.00  0.00           H  
ATOM   3878  CB  ASP B 244      -9.449  -6.228  39.512  1.00  0.00           C  
ATOM   3879  HB2 ASP B 244      -8.364  -6.194  39.618  1.00  0.00           H  
ATOM   3880  HB3 ASP B 244      -9.807  -5.202  39.413  1.00  0.00           H  
ATOM   3881  CG  ASP B 244     -10.048  -6.822  40.800  1.00  0.00           C  
ATOM   3882  OD1 ASP B 244     -10.699  -7.896  40.747  1.00  0.00           O  
ATOM   3883  OD2 ASP B 244      -9.832  -6.179  41.849  1.00  0.00           O  
ATOM   3884  C   ASP B 244      -9.275  -6.333  36.925  1.00  0.00           C  
ATOM   3885  O   ASP B 244      -8.862  -5.173  36.904  1.00  0.00           O  
ATOM   3886  N   THR B 245      -9.267  -7.096  35.832  1.00  0.00           N  
ATOM   3887  H   THR B 245      -9.649  -8.033  35.903  1.00  0.00           H  
ATOM   3888  CA  THR B 245      -8.663  -6.705  34.560  1.00  0.00           C  
ATOM   3889  HA  THR B 245      -8.064  -5.807  34.706  1.00  0.00           H  
ATOM   3890  CB  THR B 245      -7.702  -7.808  34.086  1.00  0.00           C  
ATOM   3891  HB  THR B 245      -8.218  -8.767  34.082  1.00  0.00           H  
ATOM   3892  CG2 THR B 245      -7.114  -7.555  32.698  1.00  0.00           C  
ATOM   3893 HG21 THR B 245      -6.642  -6.572  32.674  1.00  0.00           H  
ATOM   3894 HG22 THR B 245      -6.371  -8.322  32.479  1.00  0.00           H  
ATOM   3895 HG23 THR B 245      -7.898  -7.598  31.945  1.00  0.00           H  
ATOM   3896  OG1 THR B 245      -6.585  -7.880  34.946  1.00  0.00           O  
ATOM   3897  HG1 THR B 245      -6.900  -8.119  35.840  1.00  0.00           H  
ATOM   3898  C   THR B 245      -9.752  -6.381  33.538  1.00  0.00           C  
ATOM   3899  O   THR B 245     -10.652  -7.177  33.285  1.00  0.00           O  
ATOM   3900  N   LEU B 246      -9.666  -5.211  32.906  1.00  0.00           N  
ATOM   3901  H   LEU B 246      -8.889  -4.603  33.146  1.00  0.00           H  
ATOM   3902  CA  LEU B 246     -10.368  -4.933  31.652  1.00  0.00           C  
ATOM   3903  HA  LEU B 246     -11.324  -5.456  31.652  1.00  0.00           H  
ATOM   3904  CB  LEU B 246     -10.620  -3.422  31.490  1.00  0.00           C  
ATOM   3905  HB2 LEU B 246      -9.744  -2.882  31.854  1.00  0.00           H  
ATOM   3906  HB3 LEU B 246     -10.737  -3.185  30.432  1.00  0.00           H  
ATOM   3907  CG  LEU B 246     -11.875  -2.934  32.235  1.00  0.00           C  
ATOM   3908  HG  LEU B 246     -11.869  -3.318  33.253  1.00  0.00           H  
ATOM   3909  CD1 LEU B 246     -11.875  -1.410  32.291  1.00  0.00           C  
ATOM   3910 HD11 LEU B 246     -12.726  -1.067  32.882  1.00  0.00           H  
ATOM   3911 HD12 LEU B 246     -10.961  -1.066  32.774  1.00  0.00           H  
ATOM   3912 HD13 LEU B 246     -11.941  -0.991  31.287  1.00  0.00           H  
ATOM   3913  CD2 LEU B 246     -13.159  -3.387  31.536  1.00  0.00           C  
ATOM   3914 HD21 LEU B 246     -13.238  -4.473  31.536  1.00  0.00           H  
ATOM   3915 HD22 LEU B 246     -13.169  -3.023  30.513  1.00  0.00           H  
ATOM   3916 HD23 LEU B 246     -14.025  -2.985  32.063  1.00  0.00           H  
ATOM   3917  C   LEU B 246      -9.557  -5.478  30.476  1.00  0.00           C  
ATOM   3918  O   LEU B 246      -8.328  -5.358  30.444  1.00  0.00           O  
ATOM   3919  N   LEU B 247     -10.262  -6.021  29.488  1.00  0.00           N  
ATOM   3920  H   LEU B 247     -11.270  -6.087  29.605  1.00  0.00           H  
ATOM   3921  CA  LEU B 247      -9.734  -6.351  28.172  1.00  0.00           C  
ATOM   3922  HA  LEU B 247      -8.661  -6.158  28.151  1.00  0.00           H  
ATOM   3923  CB  LEU B 247      -9.972  -7.850  27.909  1.00  0.00           C  
ATOM   3924  HB2 LEU B 247      -9.451  -8.428  28.674  1.00  0.00           H  
ATOM   3925  HB3 LEU B 247     -11.042  -8.041  28.014  1.00  0.00           H  
ATOM   3926  CG  LEU B 247      -9.530  -8.338  26.516  1.00  0.00           C  
ATOM   3927  HG  LEU B 247     -10.018  -7.742  25.745  1.00  0.00           H  
ATOM   3928  CD1 LEU B 247      -8.013  -8.258  26.330  1.00  0.00           C  
ATOM   3929 HD11 LEU B 247      -7.751  -8.655  25.348  1.00  0.00           H  
ATOM   3930 HD12 LEU B 247      -7.691  -7.219  26.360  1.00  0.00           H  
ATOM   3931 HD13 LEU B 247      -7.508  -8.828  27.105  1.00  0.00           H  
ATOM   3932  CD2 LEU B 247      -9.948  -9.796  26.336  1.00  0.00           C  
ATOM   3933 HD21 LEU B 247     -11.030  -9.881  26.442  1.00  0.00           H  
ATOM   3934 HD22 LEU B 247      -9.676 -10.127  25.332  1.00  0.00           H  
ATOM   3935 HD23 LEU B 247      -9.461 -10.427  27.077  1.00  0.00           H  
ATOM   3936  C   LEU B 247     -10.402  -5.450  27.128  1.00  0.00           C  
ATOM   3937  O   LEU B 247     -11.629  -5.388  27.055  1.00  0.00           O  
ATOM   3938  N   LEU B 248      -9.594  -4.788  26.303  1.00  0.00           N  
ATOM   3939  H   LEU B 248      -8.589  -4.885  26.429  1.00  0.00           H  
ATOM   3940  CA  LEU B 248     -10.045  -4.117  25.085  1.00  0.00           C  
ATOM   3941  HA  LEU B 248     -11.136  -4.109  25.061  1.00  0.00           H  
ATOM   3942  CB  LEU B 248      -9.568  -2.653  25.044  1.00  0.00           C  
ATOM   3943  HB2 LEU B 248      -8.478  -2.624  25.011  1.00  0.00           H  
ATOM   3944  HB3 LEU B 248      -9.934  -2.227  24.109  1.00  0.00           H  
ATOM   3945  CG  LEU B 248     -10.089  -1.796  26.221  1.00  0.00           C  
ATOM   3946  HG  LEU B 248     -10.941  -2.289  26.688  1.00  0.00           H  
ATOM   3947  CD1 LEU B 248      -8.999  -1.592  27.277  1.00  0.00           C  
ATOM   3948 HD11 LEU B 248      -8.155  -1.053  26.845  1.00  0.00           H  
ATOM   3949 HD12 LEU B 248      -9.406  -1.019  28.109  1.00  0.00           H  
ATOM   3950 HD13 LEU B 248      -8.659  -2.557  27.652  1.00  0.00           H  
ATOM   3951  CD2 LEU B 248     -10.538  -0.412  25.744  1.00  0.00           C  
ATOM   3952 HD21 LEU B 248     -10.930   0.160  26.586  1.00  0.00           H  
ATOM   3953 HD22 LEU B 248      -9.702   0.121  25.292  1.00  0.00           H  
ATOM   3954 HD23 LEU B 248     -11.330  -0.527  25.003  1.00  0.00           H  
ATOM   3955  C   LEU B 248      -9.565  -4.919  23.871  1.00  0.00           C  
ATOM   3956  O   LEU B 248      -8.441  -5.426  23.879  1.00  0.00           O  
ATOM   3957  N   THR B 249     -10.419  -5.035  22.852  1.00  0.00           N  
ATOM   3958  H   THR B 249     -11.320  -4.567  22.923  1.00  0.00           H  
ATOM   3959  CA  THR B 249     -10.137  -5.789  21.614  1.00  0.00           C  
ATOM   3960  HA  THR B 249      -9.057  -5.861  21.482  1.00  0.00           H  
ATOM   3961  CB  THR B 249     -10.699  -7.226  21.681  1.00  0.00           C  
ATOM   3962  HB  THR B 249     -11.785  -7.187  21.587  1.00  0.00           H  
ATOM   3963  CG2 THR B 249     -10.140  -8.130  20.584  1.00  0.00           C  
ATOM   3964 HG21 THR B 249      -9.051  -8.144  20.629  1.00  0.00           H  
ATOM   3965 HG22 THR B 249     -10.512  -9.145  20.722  1.00  0.00           H  
ATOM   3966 HG23 THR B 249     -10.452  -7.778  19.602  1.00  0.00           H  
ATOM   3967  OG1 THR B 249     -10.392  -7.855  22.909  1.00  0.00           O  
ATOM   3968  HG1 THR B 249     -10.837  -7.355  23.595  1.00  0.00           H  
ATOM   3969  C   THR B 249     -10.710  -5.047  20.400  1.00  0.00           C  
ATOM   3970  O   THR B 249     -11.782  -4.444  20.491  1.00  0.00           O  
ATOM   3971  N   TRP B 250     -10.001  -5.066  19.269  1.00  0.00           N  
ATOM   3972  H   TRP B 250      -9.126  -5.587  19.264  1.00  0.00           H  
ATOM   3973  CA  TRP B 250     -10.375  -4.419  17.994  1.00  0.00           C  
ATOM   3974  HA  TRP B 250     -11.461  -4.325  17.933  1.00  0.00           H  
ATOM   3975  CB  TRP B 250      -9.771  -3.000  17.946  1.00  0.00           C  
ATOM   3976  HB2 TRP B 250     -10.078  -2.510  17.024  1.00  0.00           H  
ATOM   3977  HB3 TRP B 250     -10.218  -2.426  18.757  1.00  0.00           H  
ATOM   3978  CG  TRP B 250      -8.278  -2.871  18.073  1.00  0.00           C  
ATOM   3979  CD1 TRP B 250      -7.392  -2.799  17.050  1.00  0.00           C  
ATOM   3980  HD1 TRP B 250      -7.655  -2.841  16.000  1.00  0.00           H  
ATOM   3981  NE1 TRP B 250      -6.107  -2.688  17.549  1.00  0.00           N  
ATOM   3982  HE1 TRP B 250      -5.273  -2.632  16.971  1.00  0.00           H  
ATOM   3983  CE2 TRP B 250      -6.099  -2.701  18.925  1.00  0.00           C  
ATOM   3984  CZ2 TRP B 250      -5.069  -2.651  19.873  1.00  0.00           C  
ATOM   3985  HZ2 TRP B 250      -4.042  -2.622  19.553  1.00  0.00           H  
ATOM   3986  CH2 TRP B 250      -5.392  -2.687  21.238  1.00  0.00           C  
ATOM   3987  HH2 TRP B 250      -4.605  -2.690  21.979  1.00  0.00           H  
ATOM   3988  CZ3 TRP B 250      -6.738  -2.756  21.638  1.00  0.00           C  
ATOM   3989  HZ3 TRP B 250      -6.980  -2.803  22.690  1.00  0.00           H  
ATOM   3990  CE3 TRP B 250      -7.765  -2.810  20.677  1.00  0.00           C  
ATOM   3991  HE3 TRP B 250      -8.790  -2.897  20.994  1.00  0.00           H  
ATOM   3992  CD2 TRP B 250      -7.474  -2.800  19.294  1.00  0.00           C  
ATOM   3993  C   TRP B 250      -9.938  -5.293  16.800  1.00  0.00           C  
ATOM   3994  O   TRP B 250      -9.588  -6.458  16.988  1.00  0.00           O  
ATOM   3995  N   SER B 251      -9.954  -4.773  15.564  1.00  0.00           N  
ATOM   3996  H   SER B 251     -10.376  -3.863  15.419  1.00  0.00           H  
ATOM   3997  CA  SER B 251      -9.452  -5.505  14.388  1.00  0.00           C  
ATOM   3998  HA  SER B 251      -8.855  -6.343  14.747  1.00  0.00           H  
ATOM   3999  CB  SER B 251     -10.614  -6.128  13.606  1.00  0.00           C  
ATOM   4000  HB2 SER B 251     -10.209  -6.806  12.855  1.00  0.00           H  
ATOM   4001  HB3 SER B 251     -11.239  -6.706  14.289  1.00  0.00           H  
ATOM   4002  OG  SER B 251     -11.403  -5.153  12.958  1.00  0.00           O  
ATOM   4003  HG  SER B 251     -11.912  -5.592  12.270  1.00  0.00           H  
ATOM   4004  C   SER B 251      -8.515  -4.694  13.481  1.00  0.00           C  
ATOM   4005  O   SER B 251      -8.578  -3.463  13.399  1.00  0.00           O  
ATOM   4006  N   ASN B 252      -7.614  -5.418  12.804  1.00  0.00           N  
ATOM   4007  H   ASN B 252      -7.627  -6.418  12.926  1.00  0.00           H  
ATOM   4008  CA  ASN B 252      -6.676  -4.897  11.809  1.00  0.00           C  
ATOM   4009  HA  ASN B 252      -6.139  -4.059  12.251  1.00  0.00           H  
ATOM   4010  CB  ASN B 252      -5.645  -6.007  11.514  1.00  0.00           C  
ATOM   4011  HB2 ASN B 252      -5.255  -6.374  12.464  1.00  0.00           H  
ATOM   4012  HB3 ASN B 252      -6.129  -6.837  11.001  1.00  0.00           H  
ATOM   4013  CG  ASN B 252      -4.458  -5.551  10.674  1.00  0.00           C  
ATOM   4014  OD1 ASN B 252      -4.539  -4.634   9.869  1.00  0.00           O  
ATOM   4015  ND2 ASN B 252      -3.316  -6.178  10.842  1.00  0.00           N  
ATOM   4016 HD21 ASN B 252      -2.515  -5.876  10.313  1.00  0.00           H  
ATOM   4017 HD22 ASN B 252      -3.238  -6.964  11.463  1.00  0.00           H  
ATOM   4018  C   ASN B 252      -7.453  -4.440  10.546  1.00  0.00           C  
ATOM   4019  O   ASN B 252      -8.191  -5.249   9.978  1.00  0.00           O  
ATOM   4020  N   PRO B 253      -7.335  -3.173  10.103  1.00  0.00           N  
ATOM   4021  CD  PRO B 253      -6.569  -2.118  10.752  1.00  0.00           C  
ATOM   4022  HD2 PRO B 253      -5.511  -2.368  10.786  1.00  0.00           H  
ATOM   4023  HD3 PRO B 253      -6.948  -1.958  11.763  1.00  0.00           H  
ATOM   4024  CG  PRO B 253      -6.783  -0.858   9.922  1.00  0.00           C  
ATOM   4025  HG2 PRO B 253      -6.003  -0.775   9.167  1.00  0.00           H  
ATOM   4026  HG3 PRO B 253      -6.804   0.026  10.557  1.00  0.00           H  
ATOM   4027  CB  PRO B 253      -8.131  -1.109   9.252  1.00  0.00           C  
ATOM   4028  HB2 PRO B 253      -8.248  -0.527   8.338  1.00  0.00           H  
ATOM   4029  HB3 PRO B 253      -8.932  -0.874   9.952  1.00  0.00           H  
ATOM   4030  CA  PRO B 253      -8.146  -2.620   9.013  1.00  0.00           C  
ATOM   4031  HA  PRO B 253      -9.172  -2.972   9.124  1.00  0.00           H  
ATOM   4032  C   PRO B 253      -7.698  -3.011   7.590  1.00  0.00           C  
ATOM   4033  O   PRO B 253      -8.265  -2.513   6.616  1.00  0.00           O  
ATOM   4034  N   TYR B 254      -6.703  -3.892   7.449  1.00  0.00           N  
ATOM   4035  H   TYR B 254      -6.304  -4.297   8.286  1.00  0.00           H  
ATOM   4036  CA  TYR B 254      -6.186  -4.368   6.158  1.00  0.00           C  
ATOM   4037  HA  TYR B 254      -6.673  -3.808   5.360  1.00  0.00           H  
ATOM   4038  CB  TYR B 254      -4.684  -4.083   6.075  1.00  0.00           C  
ATOM   4039  HB2 TYR B 254      -4.182  -4.511   6.946  1.00  0.00           H  
ATOM   4040  HB3 TYR B 254      -4.280  -4.574   5.191  1.00  0.00           H  
ATOM   4041  CG  TYR B 254      -4.374  -2.606   5.985  1.00  0.00           C  
ATOM   4042  CD1 TYR B 254      -4.351  -1.978   4.726  1.00  0.00           C  
ATOM   4043  HD1 TYR B 254      -4.527  -2.549   3.827  1.00  0.00           H  
ATOM   4044  CE1 TYR B 254      -4.109  -0.595   4.637  1.00  0.00           C  
ATOM   4045  HE1 TYR B 254      -4.069  -0.099   3.682  1.00  0.00           H  
ATOM   4046  CZ  TYR B 254      -3.918   0.157   5.807  1.00  0.00           C  
ATOM   4047  OH  TYR B 254      -3.715   1.491   5.701  1.00  0.00           O  
ATOM   4048  HH  TYR B 254      -3.477   1.732   4.783  1.00  0.00           H  
ATOM   4049  CE2 TYR B 254      -3.950  -0.466   7.072  1.00  0.00           C  
ATOM   4050  HE2 TYR B 254      -3.806   0.121   7.966  1.00  0.00           H  
ATOM   4051  CD2 TYR B 254      -4.167  -1.855   7.158  1.00  0.00           C  
ATOM   4052  HD2 TYR B 254      -4.196  -2.345   8.122  1.00  0.00           H  
ATOM   4053  C   TYR B 254      -6.461  -5.862   5.924  1.00  0.00           C  
ATOM   4054  O   TYR B 254      -6.449  -6.637   6.880  1.00  0.00           O  
ATOM   4055  N   PRO B 255      -6.652  -6.310   4.667  1.00  0.00           N  
ATOM   4056  CD  PRO B 255      -6.728  -5.518   3.447  1.00  0.00           C  
ATOM   4057  HD2 PRO B 255      -5.918  -4.792   3.385  1.00  0.00           H  
ATOM   4058  HD3 PRO B 255      -7.692  -5.010   3.411  1.00  0.00           H  
ATOM   4059  CG  PRO B 255      -6.624  -6.517   2.293  1.00  0.00           C  
ATOM   4060  HG2 PRO B 255      -5.578  -6.661   2.022  1.00  0.00           H  
ATOM   4061  HG3 PRO B 255      -7.203  -6.195   1.427  1.00  0.00           H  
ATOM   4062  CB  PRO B 255      -7.177  -7.808   2.896  1.00  0.00           C  
ATOM   4063  HB2 PRO B 255      -6.799  -8.693   2.381  1.00  0.00           H  
ATOM   4064  HB3 PRO B 255      -8.268  -7.789   2.864  1.00  0.00           H  
ATOM   4065  CA  PRO B 255      -6.711  -7.737   4.352  1.00  0.00           C  
ATOM   4066  HA  PRO B 255      -7.455  -8.208   4.994  1.00  0.00           H  
ATOM   4067  C   PRO B 255      -5.332  -8.405   4.551  1.00  0.00           C  
ATOM   4068  O   PRO B 255      -4.311  -7.726   4.376  1.00  0.00           O  
ATOM   4069  N   PRO B 256      -5.268  -9.719   4.857  1.00  0.00           N  
ATOM   4070  CD  PRO B 256      -6.392 -10.615   5.101  1.00  0.00           C  
ATOM   4071  HD2 PRO B 256      -6.784 -10.971   4.147  1.00  0.00           H  
ATOM   4072  HD3 PRO B 256      -7.183 -10.143   5.682  1.00  0.00           H  
ATOM   4073  CG  PRO B 256      -5.818 -11.787   5.895  1.00  0.00           C  
ATOM   4074  HG2 PRO B 256      -6.381 -12.707   5.728  1.00  0.00           H  
ATOM   4075  HG3 PRO B 256      -5.795 -11.535   6.957  1.00  0.00           H  
ATOM   4076  CB  PRO B 256      -4.394 -11.885   5.358  1.00  0.00           C  
ATOM   4077  HB2 PRO B 256      -4.402 -12.420   4.406  1.00  0.00           H  
ATOM   4078  HB3 PRO B 256      -3.725 -12.373   6.069  1.00  0.00           H  
ATOM   4079  CA  PRO B 256      -4.009 -10.420   5.138  1.00  0.00           C  
ATOM   4080  HA  PRO B 256      -3.604 -10.023   6.065  1.00  0.00           H  
ATOM   4081  C   PRO B 256      -2.945 -10.286   4.043  1.00  0.00           C  
ATOM   4082  O   PRO B 256      -1.752 -10.247   4.341  1.00  0.00           O  
ATOM   4083  N   ASP B 257      -3.361 -10.172   2.783  1.00  0.00           N  
ATOM   4084  H   ASP B 257      -4.313 -10.467   2.584  1.00  0.00           H  
ATOM   4085  CA  ASP B 257      -2.498 -10.006   1.614  1.00  0.00           C  
ATOM   4086  HA  ASP B 257      -1.770 -10.818   1.607  1.00  0.00           H  
ATOM   4087  CB  ASP B 257      -3.339 -10.116   0.322  1.00  0.00           C  
ATOM   4088  HB2 ASP B 257      -3.950  -9.214   0.242  1.00  0.00           H  
ATOM   4089  HB3 ASP B 257      -2.651 -10.120  -0.525  1.00  0.00           H  
ATOM   4090  CG  ASP B 257      -4.292 -11.322   0.177  1.00  0.00           C  
ATOM   4091  OD1 ASP B 257      -4.735 -11.520  -0.974  1.00  0.00           O  
ATOM   4092  OD2 ASP B 257      -4.591 -12.005   1.185  1.00  0.00           O  
ATOM   4093  C   ASP B 257      -1.714  -8.671   1.605  1.00  0.00           C  
ATOM   4094  O   ASP B 257      -0.633  -8.602   1.020  1.00  0.00           O  
ATOM   4095  N   ASN B 258      -2.208  -7.608   2.258  1.00  0.00           N  
ATOM   4096  H   ASN B 258      -3.044  -7.740   2.821  1.00  0.00           H  
ATOM   4097  CA  ASN B 258      -1.586  -6.275   2.214  1.00  0.00           C  
ATOM   4098  HA  ASN B 258      -1.412  -6.026   1.166  1.00  0.00           H  
ATOM   4099  CB  ASN B 258      -2.561  -5.243   2.809  1.00  0.00           C  
ATOM   4100  HB2 ASN B 258      -3.539  -5.363   2.348  1.00  0.00           H  
ATOM   4101  HB3 ASN B 258      -2.654  -5.428   3.880  1.00  0.00           H  
ATOM   4102  CG  ASN B 258      -2.081  -3.812   2.611  1.00  0.00           C  
ATOM   4103  OD1 ASN B 258      -1.120  -3.371   3.217  1.00  0.00           O  
ATOM   4104  ND2 ASN B 258      -2.695  -3.062   1.727  1.00  0.00           N  
ATOM   4105 HD21 ASN B 258      -2.313  -2.126   1.576  1.00  0.00           H  
ATOM   4106 HD22 ASN B 258      -3.463  -3.401   1.182  1.00  0.00           H  
ATOM   4107  C   ASN B 258      -0.216  -6.235   2.924  1.00  0.00           C  
ATOM   4108  O   ASN B 258      -0.042  -6.820   3.997  1.00  0.00           O  
ATOM   4109  N   TYR B 259       0.759  -5.517   2.359  1.00  0.00           N  
ATOM   4110  H   TYR B 259       0.569  -5.034   1.493  1.00  0.00           H  
ATOM   4111  CA  TYR B 259       2.111  -5.409   2.919  1.00  0.00           C  
ATOM   4112  HA  TYR B 259       2.526  -6.413   2.990  1.00  0.00           H  
ATOM   4113  CB  TYR B 259       3.004  -4.604   1.966  1.00  0.00           C  
ATOM   4114  HB2 TYR B 259       2.694  -3.557   2.005  1.00  0.00           H  
ATOM   4115  HB3 TYR B 259       4.024  -4.652   2.349  1.00  0.00           H  
ATOM   4116  CG  TYR B 259       3.026  -5.061   0.512  1.00  0.00           C  
ATOM   4117  CD1 TYR B 259       3.233  -6.413   0.178  1.00  0.00           C  
ATOM   4118  HD1 TYR B 259       3.362  -7.144   0.956  1.00  0.00           H  
ATOM   4119  CE1 TYR B 259       3.284  -6.820  -1.176  1.00  0.00           C  
ATOM   4120  HE1 TYR B 259       3.436  -7.858  -1.425  1.00  0.00           H  
ATOM   4121  CZ  TYR B 259       3.135  -5.863  -2.202  1.00  0.00           C  
ATOM   4122  OH  TYR B 259       3.178  -6.229  -3.513  1.00  0.00           O  
ATOM   4123  HH  TYR B 259       3.682  -7.048  -3.650  1.00  0.00           H  
ATOM   4124  CE2 TYR B 259       2.944  -4.509  -1.864  1.00  0.00           C  
ATOM   4125  HE2 TYR B 259       2.862  -3.764  -2.634  1.00  0.00           H  
ATOM   4126  CD2 TYR B 259       2.885  -4.111  -0.517  1.00  0.00           C  
ATOM   4127  HD2 TYR B 259       2.759  -3.064  -0.287  1.00  0.00           H  
ATOM   4128  C   TYR B 259       2.163  -4.811   4.345  1.00  0.00           C  
ATOM   4129  O   TYR B 259       2.937  -5.303   5.166  1.00  0.00           O  
ATOM   4130  N   LEU B 260       1.297  -3.843   4.681  1.00  0.00           N  
ATOM   4131  H   LEU B 260       0.653  -3.510   3.969  1.00  0.00           H  
ATOM   4132  CA  LEU B 260       1.174  -3.268   6.037  1.00  0.00           C  
ATOM   4133  HA  LEU B 260       2.156  -2.923   6.362  1.00  0.00           H  
ATOM   4134  CB  LEU B 260       0.188  -2.074   6.046  1.00  0.00           C  
ATOM   4135  HB2 LEU B 260      -0.770  -2.405   5.642  1.00  0.00           H  
ATOM   4136  HB3 LEU B 260       0.007  -1.790   7.085  1.00  0.00           H  
ATOM   4137  CG  LEU B 260       0.630  -0.804   5.300  1.00  0.00           C  
ATOM   4138  HG  LEU B 260       0.869  -1.054   4.268  1.00  0.00           H  
ATOM   4139  CD1 LEU B 260      -0.501   0.226   5.315  1.00  0.00           C  
ATOM   4140 HD11 LEU B 260      -0.815   0.435   6.337  1.00  0.00           H  
ATOM   4141 HD12 LEU B 260      -0.166   1.152   4.849  1.00  0.00           H  
ATOM   4142 HD13 LEU B 260      -1.341  -0.170   4.746  1.00  0.00           H  
ATOM   4143  CD2 LEU B 260       1.848  -0.155   5.955  1.00  0.00           C  
ATOM   4144 HD21 LEU B 260       2.134   0.738   5.397  1.00  0.00           H  
ATOM   4145 HD22 LEU B 260       1.619   0.118   6.983  1.00  0.00           H  
ATOM   4146 HD23 LEU B 260       2.686  -0.844   5.937  1.00  0.00           H  
ATOM   4147  C   LEU B 260       0.690  -4.271   7.098  1.00  0.00           C  
ATOM   4148  O   LEU B 260       0.975  -4.084   8.281  1.00  0.00           O  
ATOM   4149  N   TYR B 261      -0.038  -5.327   6.708  1.00  0.00           N  
ATOM   4150  H   TYR B 261      -0.164  -5.473   5.715  1.00  0.00           H  
ATOM   4151  CA  TYR B 261      -0.805  -6.186   7.628  1.00  0.00           C  
ATOM   4152  HA  TYR B 261      -1.557  -5.574   8.128  1.00  0.00           H  
ATOM   4153  CB  TYR B 261      -1.530  -7.268   6.814  1.00  0.00           C  
ATOM   4154  HB2 TYR B 261      -2.179  -6.786   6.082  1.00  0.00           H  
ATOM   4155  HB3 TYR B 261      -0.791  -7.850   6.263  1.00  0.00           H  
ATOM   4156  CG  TYR B 261      -2.362  -8.232   7.641  1.00  0.00           C  
ATOM   4157  CD1 TYR B 261      -1.825  -9.472   8.042  1.00  0.00           C  
ATOM   4158  HD1 TYR B 261      -0.811  -9.731   7.776  1.00  0.00           H  
ATOM   4159  CE1 TYR B 261      -2.608 -10.367   8.797  1.00  0.00           C  
ATOM   4160  HE1 TYR B 261      -2.207 -11.316   9.117  1.00  0.00           H  
ATOM   4161  CZ  TYR B 261      -3.930 -10.028   9.150  1.00  0.00           C  
ATOM   4162  OH  TYR B 261      -4.677 -10.904   9.870  1.00  0.00           O  
ATOM   4163  HH  TYR B 261      -5.525 -10.537  10.122  1.00  0.00           H  
ATOM   4164  CE2 TYR B 261      -4.468  -8.787   8.748  1.00  0.00           C  
ATOM   4165  HE2 TYR B 261      -5.482  -8.518   9.003  1.00  0.00           H  
ATOM   4166  CD2 TYR B 261      -3.678  -7.891   8.003  1.00  0.00           C  
ATOM   4167  HD2 TYR B 261      -4.088  -6.937   7.705  1.00  0.00           H  
ATOM   4168  C   TYR B 261       0.051  -6.836   8.727  1.00  0.00           C  
ATOM   4169  O   TYR B 261      -0.428  -7.037   9.841  1.00  0.00           O  
ATOM   4170  N   ASN B 262       1.319  -7.139   8.430  1.00  0.00           N  
ATOM   4171  H   ASN B 262       1.648  -6.904   7.505  1.00  0.00           H  
ATOM   4172  CA  ASN B 262       2.251  -7.772   9.370  1.00  0.00           C  
ATOM   4173  HA  ASN B 262       1.673  -8.342  10.100  1.00  0.00           H  
ATOM   4174  CB  ASN B 262       3.138  -8.763   8.592  1.00  0.00           C  
ATOM   4175  HB2 ASN B 262       3.715  -8.225   7.840  1.00  0.00           H  
ATOM   4176  HB3 ASN B 262       3.843  -9.230   9.280  1.00  0.00           H  
ATOM   4177  CG  ASN B 262       2.335  -9.849   7.904  1.00  0.00           C  
ATOM   4178  OD1 ASN B 262       1.885  -9.699   6.777  1.00  0.00           O  
ATOM   4179  ND2 ASN B 262       2.136 -10.982   8.536  1.00  0.00           N  
ATOM   4180 HD21 ASN B 262       1.574 -11.676   8.076  1.00  0.00           H  
ATOM   4181 HD22 ASN B 262       2.524 -11.121   9.453  1.00  0.00           H  
ATOM   4182  C   ASN B 262       3.090  -6.781  10.206  1.00  0.00           C  
ATOM   4183  O   ASN B 262       3.895  -7.232  11.014  1.00  0.00           O  
ATOM   4184  N   HIE B 263       2.922  -5.466  10.017  1.00  0.00           N  
ATOM   4185  H   HIE B 263       2.218  -5.162   9.354  1.00  0.00           H  
ATOM   4186  CA  HIE B 263       3.765  -4.415  10.618  1.00  0.00           C  
ATOM   4187  HA  HIE B 263       4.431  -4.861  11.361  1.00  0.00           H  
ATOM   4188  CB  HIE B 263       4.643  -3.803   9.519  1.00  0.00           C  
ATOM   4189  HB2 HIE B 263       4.010  -3.379   8.737  1.00  0.00           H  
ATOM   4190  HB3 HIE B 263       5.218  -2.992   9.962  1.00  0.00           H  
ATOM   4191  CG  HIE B 263       5.620  -4.779   8.903  1.00  0.00           C  
ATOM   4192  ND1 HIE B 263       6.776  -5.242   9.534  1.00  0.00           N  
ATOM   4193  CE1 HIE B 263       7.347  -6.094   8.670  1.00  0.00           C  
ATOM   4194  HE1 HIE B 263       8.259  -6.645   8.859  1.00  0.00           H  
ATOM   4195  NE2 HIE B 263       6.635  -6.168   7.537  1.00  0.00           N  
ATOM   4196  HE2 HIE B 263       6.902  -6.727   6.733  1.00  0.00           H  
ATOM   4197  CD2 HIE B 263       5.537  -5.342   7.661  1.00  0.00           C  
ATOM   4198  HD2 HIE B 263       4.766  -5.167   6.920  1.00  0.00           H  
ATOM   4199  C   HIE B 263       2.969  -3.326  11.359  1.00  0.00           C  
ATOM   4200  O   HIE B 263       3.547  -2.397  11.926  1.00  0.00           O  
ATOM   4201  N   LEU B 264       1.640  -3.427  11.346  1.00  0.00           N  
ATOM   4202  H   LEU B 264       1.229  -4.196  10.840  1.00  0.00           H  
ATOM   4203  CA  LEU B 264       0.746  -2.476  11.991  1.00  0.00           C  
ATOM   4204  HA  LEU B 264       1.116  -1.482  11.748  1.00  0.00           H  
ATOM   4205  CB  LEU B 264      -0.659  -2.654  11.388  1.00  0.00           C  
ATOM   4206  HB2 LEU B 264      -0.579  -2.990  10.353  1.00  0.00           H  
ATOM   4207  HB3 LEU B 264      -1.177  -3.435  11.949  1.00  0.00           H  
ATOM   4208  CG  LEU B 264      -1.492  -1.363  11.411  1.00  0.00           C  
ATOM   4209  HG  LEU B 264      -1.409  -0.895  12.391  1.00  0.00           H  
ATOM   4210  CD1 LEU B 264      -1.051  -0.373  10.324  1.00  0.00           C  
ATOM   4211 HD11 LEU B 264      -1.084  -0.850   9.345  1.00  0.00           H  
ATOM   4212 HD12 LEU B 264      -1.710   0.495  10.318  1.00  0.00           H  
ATOM   4213 HD13 LEU B 264      -0.039  -0.031  10.522  1.00  0.00           H  
ATOM   4214  CD2 LEU B 264      -2.956  -1.703  11.143  1.00  0.00           C  
ATOM   4215 HD21 LEU B 264      -3.311  -2.382  11.917  1.00  0.00           H  
ATOM   4216 HD22 LEU B 264      -3.561  -0.798  11.158  1.00  0.00           H  
ATOM   4217 HD23 LEU B 264      -3.054  -2.192  10.175  1.00  0.00           H  
ATOM   4218  C   LEU B 264       0.761  -2.634  13.525  1.00  0.00           C  
ATOM   4219  O   LEU B 264       0.548  -3.724  14.052  1.00  0.00           O  
ATOM   4220  N   THR B 265       0.964  -1.525  14.237  1.00  0.00           N  
ATOM   4221  H   THR B 265       1.078  -0.655  13.724  1.00  0.00           H  
ATOM   4222  CA  THR B 265       0.888  -1.425  15.710  1.00  0.00           C  
ATOM   4223  HA  THR B 265       0.387  -2.311  16.099  1.00  0.00           H  
ATOM   4224  CB  THR B 265       2.274  -1.365  16.376  1.00  0.00           C  
ATOM   4225  HB  THR B 265       2.134  -1.358  17.452  1.00  0.00           H  
ATOM   4226  CG2 THR B 265       3.175  -2.551  16.038  1.00  0.00           C  
ATOM   4227 HG21 THR B 265       3.413  -2.563  14.974  1.00  0.00           H  
ATOM   4228 HG22 THR B 265       4.098  -2.481  16.614  1.00  0.00           H  
ATOM   4229 HG23 THR B 265       2.661  -3.475  16.301  1.00  0.00           H  
ATOM   4230  OG1 THR B 265       2.957  -0.188  16.021  1.00  0.00           O  
ATOM   4231  HG1 THR B 265       3.119  -0.250  15.073  1.00  0.00           H  
ATOM   4232  C   THR B 265       0.035  -0.217  16.108  1.00  0.00           C  
ATOM   4233  O   THR B 265      -0.331   0.593  15.246  1.00  0.00           O  
ATOM   4234  N   TYR B 266      -0.338  -0.101  17.387  1.00  0.00           N  
ATOM   4235  H   TYR B 266       0.095  -0.690  18.093  1.00  0.00           H  
ATOM   4236  CA  TYR B 266      -1.500   0.704  17.777  1.00  0.00           C  
ATOM   4237  HA  TYR B 266      -1.777   1.329  16.933  1.00  0.00           H  
ATOM   4238  CB  TYR B 266      -2.715  -0.218  18.041  1.00  0.00           C  
ATOM   4239  HB2 TYR B 266      -2.618  -0.664  19.027  1.00  0.00           H  
ATOM   4240  HB3 TYR B 266      -3.616   0.395  18.070  1.00  0.00           H  
ATOM   4241  CG  TYR B 266      -2.933  -1.350  17.044  1.00  0.00           C  
ATOM   4242  CD1 TYR B 266      -3.678  -1.136  15.866  1.00  0.00           C  
ATOM   4243  HD1 TYR B 266      -4.089  -0.156  15.670  1.00  0.00           H  
ATOM   4244  CE1 TYR B 266      -3.867  -2.191  14.946  1.00  0.00           C  
ATOM   4245  HE1 TYR B 266      -4.423  -2.032  14.034  1.00  0.00           H  
ATOM   4246  CZ  TYR B 266      -3.304  -3.465  15.196  1.00  0.00           C  
ATOM   4247  OH  TYR B 266      -3.477  -4.482  14.310  1.00  0.00           O  
ATOM   4248  HH  TYR B 266      -2.932  -5.242  14.552  1.00  0.00           H  
ATOM   4249  CE2 TYR B 266      -2.581  -3.681  16.389  1.00  0.00           C  
ATOM   4250  HE2 TYR B 266      -2.158  -4.652  16.602  1.00  0.00           H  
ATOM   4251  CD2 TYR B 266      -2.394  -2.627  17.303  1.00  0.00           C  
ATOM   4252  HD2 TYR B 266      -1.818  -2.807  18.203  1.00  0.00           H  
ATOM   4253  C   TYR B 266      -1.231   1.679  18.937  1.00  0.00           C  
ATOM   4254  O   TYR B 266      -0.247   1.578  19.676  1.00  0.00           O  
ATOM   4255  N   ALA B 267      -2.159   2.618  19.113  1.00  0.00           N  
ATOM   4256  H   ALA B 267      -2.896   2.684  18.418  1.00  0.00           H  
ATOM   4257  CA  ALA B 267      -2.306   3.406  20.330  1.00  0.00           C  
ATOM   4258  HA  ALA B 267      -1.788   2.901  21.147  1.00  0.00           H  
ATOM   4259  CB  ALA B 267      -1.670   4.788  20.151  1.00  0.00           C  
ATOM   4260  HB1 ALA B 267      -1.818   5.374  21.059  1.00  0.00           H  
ATOM   4261  HB2 ALA B 267      -0.599   4.672  19.979  1.00  0.00           H  
ATOM   4262  HB3 ALA B 267      -2.123   5.302  19.301  1.00  0.00           H  
ATOM   4263  C   ALA B 267      -3.789   3.498  20.694  1.00  0.00           C  
ATOM   4264  O   ALA B 267      -4.621   3.893  19.870  1.00  0.00           O  
ATOM   4265  N   VAL B 268      -4.114   3.135  21.934  1.00  0.00           N  
ATOM   4266  H   VAL B 268      -3.348   2.905  22.565  1.00  0.00           H  
ATOM   4267  CA  VAL B 268      -5.464   3.191  22.515  1.00  0.00           C  
ATOM   4268  HA  VAL B 268      -6.202   3.149  21.716  1.00  0.00           H  
ATOM   4269  CB  VAL B 268      -5.708   1.975  23.436  1.00  0.00           C  
ATOM   4270  HB  VAL B 268      -4.898   1.925  24.164  1.00  0.00           H  
ATOM   4271  CG1 VAL B 268      -7.030   2.043  24.213  1.00  0.00           C  
ATOM   4272 HG11 VAL B 268      -7.180   1.120  24.773  1.00  0.00           H  
ATOM   4273 HG12 VAL B 268      -7.004   2.866  24.926  1.00  0.00           H  
ATOM   4274 HG13 VAL B 268      -7.865   2.178  23.523  1.00  0.00           H  
ATOM   4275  CG2 VAL B 268      -5.714   0.667  22.637  1.00  0.00           C  
ATOM   4276 HG21 VAL B 268      -6.549   0.655  21.938  1.00  0.00           H  
ATOM   4277 HG22 VAL B 268      -4.784   0.558  22.079  1.00  0.00           H  
ATOM   4278 HG23 VAL B 268      -5.806  -0.185  23.313  1.00  0.00           H  
ATOM   4279  C   VAL B 268      -5.646   4.520  23.254  1.00  0.00           C  
ATOM   4280  O   VAL B 268      -4.706   5.033  23.858  1.00  0.00           O  
ATOM   4281  N   ASN B 269      -6.857   5.072  23.229  1.00  0.00           N  
ATOM   4282  H   ASN B 269      -7.584   4.568  22.727  1.00  0.00           H  
ATOM   4283  CA  ASN B 269      -7.282   6.268  23.958  1.00  0.00           C  
ATOM   4284  HA  ASN B 269      -6.491   6.589  24.633  1.00  0.00           H  
ATOM   4285  CB  ASN B 269      -7.550   7.389  22.934  1.00  0.00           C  
ATOM   4286  HB2 ASN B 269      -6.589   7.770  22.602  1.00  0.00           H  
ATOM   4287  HB3 ASN B 269      -8.074   6.959  22.079  1.00  0.00           H  
ATOM   4288  CG  ASN B 269      -8.381   8.576  23.409  1.00  0.00           C  
ATOM   4289  OD1 ASN B 269      -9.221   9.078  22.665  1.00  0.00           O  
ATOM   4290  ND2 ASN B 269      -8.196   9.061  24.620  1.00  0.00           N  
ATOM   4291 HD21 ASN B 269      -8.720   9.874  24.901  1.00  0.00           H  
ATOM   4292 HD22 ASN B 269      -7.474   8.706  25.245  1.00  0.00           H  
ATOM   4293  C   ASN B 269      -8.519   5.921  24.791  1.00  0.00           C  
ATOM   4294  O   ASN B 269      -9.495   5.419  24.241  1.00  0.00           O  
ATOM   4295  N   ILE B 270      -8.490   6.230  26.086  1.00  0.00           N  
ATOM   4296  H   ILE B 270      -7.692   6.750  26.436  1.00  0.00           H  
ATOM   4297  CA  ILE B 270      -9.591   6.034  27.041  1.00  0.00           C  
ATOM   4298  HA  ILE B 270     -10.493   5.761  26.500  1.00  0.00           H  
ATOM   4299  CB  ILE B 270      -9.244   4.892  28.029  1.00  0.00           C  
ATOM   4300  HB  ILE B 270      -8.216   5.038  28.359  1.00  0.00           H  
ATOM   4301  CG2 ILE B 270     -10.130   4.886  29.291  1.00  0.00           C  
ATOM   4302 HG21 ILE B 270      -9.979   5.800  29.867  1.00  0.00           H  
ATOM   4303 HG22 ILE B 270     -11.181   4.808  29.013  1.00  0.00           H  
ATOM   4304 HG23 ILE B 270      -9.871   4.054  29.945  1.00  0.00           H  
ATOM   4305  CG1 ILE B 270      -9.329   3.540  27.287  1.00  0.00           C  
ATOM   4306 HG12 ILE B 270     -10.364   3.350  27.016  1.00  0.00           H  
ATOM   4307 HG13 ILE B 270      -8.747   3.595  26.369  1.00  0.00           H  
ATOM   4308  CD1 ILE B 270      -8.799   2.343  28.079  1.00  0.00           C  
ATOM   4309 HD11 ILE B 270      -9.464   2.107  28.910  1.00  0.00           H  
ATOM   4310 HD12 ILE B 270      -8.745   1.475  27.423  1.00  0.00           H  
ATOM   4311 HD13 ILE B 270      -7.802   2.564  28.456  1.00  0.00           H  
ATOM   4312  C   ILE B 270      -9.864   7.366  27.741  1.00  0.00           C  
ATOM   4313  O   ILE B 270      -8.924   8.124  27.974  1.00  0.00           O  
ATOM   4314  N   TRP B 271     -11.122   7.667  28.063  1.00  0.00           N  
ATOM   4315  H   TRP B 271     -11.863   7.023  27.803  1.00  0.00           H  
ATOM   4316  CA  TRP B 271     -11.493   8.816  28.901  1.00  0.00           C  
ATOM   4317  HA  TRP B 271     -10.754   8.888  29.698  1.00  0.00           H  
ATOM   4318  CB  TRP B 271     -11.444  10.115  28.085  1.00  0.00           C  
ATOM   4319  HB2 TRP B 271     -11.462  10.949  28.787  1.00  0.00           H  
ATOM   4320  HB3 TRP B 271     -10.494  10.167  27.557  1.00  0.00           H  
ATOM   4321  CG  TRP B 271     -12.542  10.325  27.087  1.00  0.00           C  
ATOM   4322  CD1 TRP B 271     -13.588  11.160  27.268  1.00  0.00           C  
ATOM   4323  HD1 TRP B 271     -13.757  11.764  28.157  1.00  0.00           H  
ATOM   4324  NE1 TRP B 271     -14.419  11.113  26.169  1.00  0.00           N  
ATOM   4325  HE1 TRP B 271     -15.267  11.658  26.116  1.00  0.00           H  
ATOM   4326  CE2 TRP B 271     -13.957  10.225  25.220  1.00  0.00           C  
ATOM   4327  CZ2 TRP B 271     -14.447   9.815  23.970  1.00  0.00           C  
ATOM   4328  HZ2 TRP B 271     -15.363  10.234  23.582  1.00  0.00           H  
ATOM   4329  CH2 TRP B 271     -13.735   8.850  23.236  1.00  0.00           C  
ATOM   4330  HH2 TRP B 271     -14.114   8.509  22.284  1.00  0.00           H  
ATOM   4331  CZ3 TRP B 271     -12.532   8.332  23.748  1.00  0.00           C  
ATOM   4332  HZ3 TRP B 271     -11.975   7.592  23.193  1.00  0.00           H  
ATOM   4333  CE3 TRP B 271     -12.040   8.765  24.994  1.00  0.00           C  
ATOM   4334  HE3 TRP B 271     -11.113   8.363  25.372  1.00  0.00           H  
ATOM   4335  CD2 TRP B 271     -12.746   9.707  25.776  1.00  0.00           C  
ATOM   4336  C   TRP B 271     -12.866   8.630  29.565  1.00  0.00           C  
ATOM   4337  O   TRP B 271     -13.655   7.789  29.133  1.00  0.00           O  
ATOM   4338  N   SER B 272     -13.151   9.376  30.633  1.00  0.00           N  
ATOM   4339  H   SER B 272     -12.455  10.046  30.946  1.00  0.00           H  
ATOM   4340  CA  SER B 272     -14.429   9.298  31.362  1.00  0.00           C  
ATOM   4341  HA  SER B 272     -14.666   8.247  31.515  1.00  0.00           H  
ATOM   4342  CB  SER B 272     -14.264   9.914  32.755  1.00  0.00           C  
ATOM   4343  HB2 SER B 272     -13.429   9.437  33.270  1.00  0.00           H  
ATOM   4344  HB3 SER B 272     -14.055  10.980  32.659  1.00  0.00           H  
ATOM   4345  OG  SER B 272     -15.439   9.724  33.522  1.00  0.00           O  
ATOM   4346  HG  SER B 272     -15.496   8.780  33.736  1.00  0.00           H  
ATOM   4347  C   SER B 272     -15.616   9.932  30.606  1.00  0.00           C  
ATOM   4348  O   SER B 272     -15.455  10.875  29.839  1.00  0.00           O  
ATOM   4349  N   GLU B 273     -16.829   9.424  30.846  1.00  0.00           N  
ATOM   4350  H   GLU B 273     -16.871   8.630  31.477  1.00  0.00           H  
ATOM   4351  CA  GLU B 273     -18.119  10.062  30.506  1.00  0.00           C  
ATOM   4352  HA  GLU B 273     -18.034  10.577  29.549  1.00  0.00           H  
ATOM   4353  CB  GLU B 273     -19.156   8.923  30.382  1.00  0.00           C  
ATOM   4354  HB2 GLU B 273     -18.787   8.192  29.657  1.00  0.00           H  
ATOM   4355  HB3 GLU B 273     -19.178   8.425  31.349  1.00  0.00           H  
ATOM   4356  CG  GLU B 273     -20.620   9.253  30.020  1.00  0.00           C  
ATOM   4357  HG2 GLU B 273     -21.216   8.378  30.285  1.00  0.00           H  
ATOM   4358  HG3 GLU B 273     -21.007  10.069  30.622  1.00  0.00           H  
ATOM   4359  CD  GLU B 273     -20.844   9.542  28.530  1.00  0.00           C  
ATOM   4360  OE1 GLU B 273     -19.956  10.093  27.853  1.00  0.00           O  
ATOM   4361  OE2 GLU B 273     -21.879   9.092  27.976  1.00  0.00           O  
ATOM   4362  C   GLU B 273     -18.552  11.112  31.560  1.00  0.00           C  
ATOM   4363  O   GLU B 273     -19.518  11.846  31.357  1.00  0.00           O  
ATOM   4364  N   ASN B 274     -17.872  11.173  32.714  1.00  0.00           N  
ATOM   4365  H   ASN B 274     -17.078  10.553  32.827  1.00  0.00           H  
ATOM   4366  CA  ASN B 274     -18.273  11.987  33.868  1.00  0.00           C  
ATOM   4367  HA  ASN B 274     -19.141  12.590  33.602  1.00  0.00           H  
ATOM   4368  CB  ASN B 274     -18.671  11.040  35.017  1.00  0.00           C  
ATOM   4369  HB2 ASN B 274     -17.782  10.511  35.356  1.00  0.00           H  
ATOM   4370  HB3 ASN B 274     -19.047  11.638  35.845  1.00  0.00           H  
ATOM   4371  CG  ASN B 274     -19.737  10.013  34.667  1.00  0.00           C  
ATOM   4372  OD1 ASN B 274     -19.616   8.830  34.940  1.00  0.00           O  
ATOM   4373  ND2 ASN B 274     -20.819  10.404  34.039  1.00  0.00           N  
ATOM   4374 HD21 ASN B 274     -21.509   9.704  33.854  1.00  0.00           H  
ATOM   4375 HD22 ASN B 274     -20.907  11.359  33.733  1.00  0.00           H  
ATOM   4376  C   ASN B 274     -17.206  12.998  34.331  1.00  0.00           C  
ATOM   4377  O   ASN B 274     -17.570  14.039  34.871  1.00  0.00           O  
ATOM   4378  N   ASP B 275     -15.915  12.712  34.131  1.00  0.00           N  
ATOM   4379  H   ASP B 275     -15.679  11.822  33.710  1.00  0.00           H  
ATOM   4380  CA  ASP B 275     -14.800  13.587  34.531  1.00  0.00           C  
ATOM   4381  HA  ASP B 275     -15.190  14.426  35.105  1.00  0.00           H  
ATOM   4382  CB  ASP B 275     -13.885  12.838  35.507  1.00  0.00           C  
ATOM   4383  HB2 ASP B 275     -14.486  12.496  36.351  1.00  0.00           H  
ATOM   4384  HB3 ASP B 275     -13.473  11.958  35.012  1.00  0.00           H  
ATOM   4385  CG  ASP B 275     -12.728  13.689  36.050  1.00  0.00           C  
ATOM   4386  OD1 ASP B 275     -12.014  13.142  36.916  1.00  0.00           O  
ATOM   4387  OD2 ASP B 275     -12.543  14.852  35.622  1.00  0.00           O  
ATOM   4388  C   ASP B 275     -14.016  14.138  33.315  1.00  0.00           C  
ATOM   4389  O   ASP B 275     -13.266  13.383  32.686  1.00  0.00           O  
ATOM   4390  N   PRO B 276     -14.128  15.449  33.011  1.00  0.00           N  
ATOM   4391  CD  PRO B 276     -15.102  16.373  33.576  1.00  0.00           C  
ATOM   4392  HD2 PRO B 276     -14.689  16.828  34.478  1.00  0.00           H  
ATOM   4393  HD3 PRO B 276     -16.050  15.884  33.801  1.00  0.00           H  
ATOM   4394  CG  PRO B 276     -15.329  17.435  32.508  1.00  0.00           C  
ATOM   4395  HG2 PRO B 276     -15.655  18.381  32.941  1.00  0.00           H  
ATOM   4396  HG3 PRO B 276     -16.050  17.069  31.775  1.00  0.00           H  
ATOM   4397  CB  PRO B 276     -13.947  17.543  31.871  1.00  0.00           C  
ATOM   4398  HB2 PRO B 276     -13.326  18.204  32.478  1.00  0.00           H  
ATOM   4399  HB3 PRO B 276     -14.005  17.913  30.846  1.00  0.00           H  
ATOM   4400  CA  PRO B 276     -13.397  16.110  31.923  1.00  0.00           C  
ATOM   4401  HA  PRO B 276     -13.648  15.599  30.993  1.00  0.00           H  
ATOM   4402  C   PRO B 276     -11.862  16.134  32.051  1.00  0.00           C  
ATOM   4403  O   PRO B 276     -11.196  16.541  31.099  1.00  0.00           O  
ATOM   4404  N   ALA B 277     -11.286  15.743  33.195  1.00  0.00           N  
ATOM   4405  H   ALA B 277     -11.880  15.458  33.973  1.00  0.00           H  
ATOM   4406  CA  ALA B 277      -9.835  15.648  33.387  1.00  0.00           C  
ATOM   4407  HA  ALA B 277      -9.330  16.251  32.630  1.00  0.00           H  
ATOM   4408  CB  ALA B 277      -9.502  16.248  34.758  1.00  0.00           C  
ATOM   4409  HB1 ALA B 277      -8.421  16.249  34.903  1.00  0.00           H  
ATOM   4410  HB2 ALA B 277      -9.870  17.272  34.809  1.00  0.00           H  
ATOM   4411  HB3 ALA B 277      -9.970  15.658  35.547  1.00  0.00           H  
ATOM   4412  C   ALA B 277      -9.284  14.213  33.252  1.00  0.00           C  
ATOM   4413  O   ALA B 277      -8.081  14.031  33.060  1.00  0.00           O  
ATOM   4414  N   ASP B 278     -10.132  13.183  33.352  1.00  0.00           N  
ATOM   4415  H   ASP B 278     -11.122  13.385  33.443  1.00  0.00           H  
ATOM   4416  CA  ASP B 278      -9.710  11.780  33.310  1.00  0.00           C  
ATOM   4417  HA  ASP B 278      -8.704  11.726  33.727  1.00  0.00           H  
ATOM   4418  CB  ASP B 278     -10.613  10.942  34.237  1.00  0.00           C  
ATOM   4419  HB2 ASP B 278     -10.818  11.525  35.135  1.00  0.00           H  
ATOM   4420  HB3 ASP B 278     -11.567  10.743  33.748  1.00  0.00           H  
ATOM   4421  CG  ASP B 278      -9.979   9.624  34.698  1.00  0.00           C  
ATOM   4422  OD1 ASP B 278     -10.566   8.954  35.576  1.00  0.00           O  
ATOM   4423  OD2 ASP B 278      -8.875   9.252  34.252  1.00  0.00           O  
ATOM   4424  C   ASP B 278      -9.612  11.284  31.855  1.00  0.00           C  
ATOM   4425  O   ASP B 278     -10.440  10.500  31.383  1.00  0.00           O  
ATOM   4426  N   PHE B 279      -8.606  11.791  31.131  1.00  0.00           N  
ATOM   4427  H   PHE B 279      -8.004  12.460  31.602  1.00  0.00           H  
ATOM   4428  CA  PHE B 279      -8.285  11.470  29.735  1.00  0.00           C  
ATOM   4429  HA  PHE B 279      -9.027  10.771  29.356  1.00  0.00           H  
ATOM   4430  CB  PHE B 279      -8.356  12.746  28.881  1.00  0.00           C  
ATOM   4431  HB2 PHE B 279      -9.341  13.196  29.015  1.00  0.00           H  
ATOM   4432  HB3 PHE B 279      -7.621  13.460  29.256  1.00  0.00           H  
ATOM   4433  CG  PHE B 279      -8.111  12.537  27.393  1.00  0.00           C  
ATOM   4434  CD1 PHE B 279      -6.798  12.453  26.889  1.00  0.00           C  
ATOM   4435  HD1 PHE B 279      -5.957  12.544  27.565  1.00  0.00           H  
ATOM   4436  CE1 PHE B 279      -6.575  12.261  25.513  1.00  0.00           C  
ATOM   4437  HE1 PHE B 279      -5.563  12.201  25.139  1.00  0.00           H  
ATOM   4438  CZ  PHE B 279      -7.666  12.169  24.630  1.00  0.00           C  
ATOM   4439  HZ  PHE B 279      -7.492  12.033  23.572  1.00  0.00           H  
ATOM   4440  CE2 PHE B 279      -8.979  12.264  25.127  1.00  0.00           C  
ATOM   4441  HE2 PHE B 279      -9.826  12.215  24.457  1.00  0.00           H  
ATOM   4442  CD2 PHE B 279      -9.198  12.446  26.504  1.00  0.00           C  
ATOM   4443  HD2 PHE B 279     -10.208  12.534  26.882  1.00  0.00           H  
ATOM   4444  C   PHE B 279      -6.912  10.788  29.631  1.00  0.00           C  
ATOM   4445  O   PHE B 279      -5.955  11.181  30.298  1.00  0.00           O  
ATOM   4446  N   ARG B 280      -6.807   9.738  28.803  1.00  0.00           N  
ATOM   4447  H   ARG B 280      -7.642   9.459  28.296  1.00  0.00           H  
ATOM   4448  CA  ARG B 280      -5.694   8.772  28.822  1.00  0.00           C  
ATOM   4449  HA  ARG B 280      -4.815   9.271  29.234  1.00  0.00           H  
ATOM   4450  CB  ARG B 280      -6.051   7.579  29.730  1.00  0.00           C  
ATOM   4451  HB2 ARG B 280      -6.800   6.964  29.230  1.00  0.00           H  
ATOM   4452  HB3 ARG B 280      -5.155   6.973  29.876  1.00  0.00           H  
ATOM   4453  CG  ARG B 280      -6.603   7.987  31.104  1.00  0.00           C  
ATOM   4454  HG2 ARG B 280      -5.895   8.649  31.604  1.00  0.00           H  
ATOM   4455  HG3 ARG B 280      -7.559   8.499  30.990  1.00  0.00           H  
ATOM   4456  CD  ARG B 280      -6.835   6.756  31.969  1.00  0.00           C  
ATOM   4457  HD2 ARG B 280      -7.526   6.076  31.466  1.00  0.00           H  
ATOM   4458  HD3 ARG B 280      -5.875   6.255  32.113  1.00  0.00           H  
ATOM   4459  NE  ARG B 280      -7.401   7.147  33.267  1.00  0.00           N  
ATOM   4460  HE  ARG B 280      -7.961   8.004  33.324  1.00  0.00           H  
ATOM   4461  CZ  ARG B 280      -7.211   6.554  34.420  1.00  0.00           C  
ATOM   4462  NH1 ARG B 280      -6.497   5.473  34.531  1.00  0.00           N  
ATOM   4463 HH11 ARG B 280      -6.175   5.023  33.696  1.00  0.00           H  
ATOM   4464 HH12 ARG B 280      -6.455   5.034  35.440  1.00  0.00           H  
ATOM   4465  NH2 ARG B 280      -7.760   7.027  35.492  1.00  0.00           N  
ATOM   4466 HH21 ARG B 280      -8.332   7.871  35.374  1.00  0.00           H  
ATOM   4467 HH22 ARG B 280      -7.679   6.524  36.361  1.00  0.00           H  
ATOM   4468  C   ARG B 280      -5.333   8.256  27.429  1.00  0.00           C  
ATOM   4469  O   ARG B 280      -6.186   8.145  26.539  1.00  0.00           O  
ATOM   4470  N   ILE B 281      -4.072   7.854  27.261  1.00  0.00           N  
ATOM   4471  H   ILE B 281      -3.445   7.922  28.051  1.00  0.00           H  
ATOM   4472  CA  ILE B 281      -3.549   7.135  26.088  1.00  0.00           C  
ATOM   4473  HA  ILE B 281      -4.387   6.693  25.555  1.00  0.00           H  
ATOM   4474  CB  ILE B 281      -2.818   8.098  25.111  1.00  0.00           C  
ATOM   4475  HB  ILE B 281      -2.082   8.670  25.681  1.00  0.00           H  
ATOM   4476  CG2 ILE B 281      -2.055   7.345  24.000  1.00  0.00           C  
ATOM   4477 HG21 ILE B 281      -1.297   6.688  24.428  1.00  0.00           H  
ATOM   4478 HG22 ILE B 281      -2.746   6.755  23.397  1.00  0.00           H  
ATOM   4479 HG23 ILE B 281      -1.521   8.045  23.357  1.00  0.00           H  
ATOM   4480  CG1 ILE B 281      -3.844   9.089  24.505  1.00  0.00           C  
ATOM   4481 HG12 ILE B 281      -4.666   8.525  24.062  1.00  0.00           H  
ATOM   4482 HG13 ILE B 281      -4.250   9.703  25.308  1.00  0.00           H  
ATOM   4483  CD1 ILE B 281      -3.301  10.053  23.443  1.00  0.00           C  
ATOM   4484 HD11 ILE B 281      -3.068   9.516  22.523  1.00  0.00           H  
ATOM   4485 HD12 ILE B 281      -4.059  10.804  23.220  1.00  0.00           H  
ATOM   4486 HD13 ILE B 281      -2.406  10.553  23.816  1.00  0.00           H  
ATOM   4487  C   ILE B 281      -2.668   5.974  26.574  1.00  0.00           C  
ATOM   4488  O   ILE B 281      -1.995   6.101  27.595  1.00  0.00           O  
ATOM   4489  N   TYR B 282      -2.672   4.857  25.848  1.00  0.00           N  
ATOM   4490  H   TYR B 282      -3.244   4.840  25.010  1.00  0.00           H  
ATOM   4491  CA  TYR B 282      -1.870   3.663  26.119  1.00  0.00           C  
ATOM   4492  HA  TYR B 282      -1.101   3.904  26.856  1.00  0.00           H  
ATOM   4493  CB  TYR B 282      -2.761   2.555  26.708  1.00  0.00           C  
ATOM   4494  HB2 TYR B 282      -3.530   2.304  25.979  1.00  0.00           H  
ATOM   4495  HB3 TYR B 282      -2.147   1.663  26.844  1.00  0.00           H  
ATOM   4496  CG  TYR B 282      -3.441   2.876  28.032  1.00  0.00           C  
ATOM   4497  CD1 TYR B 282      -4.694   3.525  28.055  1.00  0.00           C  
ATOM   4498  HD1 TYR B 282      -5.170   3.806  27.126  1.00  0.00           H  
ATOM   4499  CE1 TYR B 282      -5.328   3.804  29.281  1.00  0.00           C  
ATOM   4500  HE1 TYR B 282      -6.284   4.299  29.306  1.00  0.00           H  
ATOM   4501  CZ  TYR B 282      -4.728   3.409  30.495  1.00  0.00           C  
ATOM   4502  OH  TYR B 282      -5.366   3.633  31.678  1.00  0.00           O  
ATOM   4503  HH  TYR B 282      -5.119   2.966  32.324  1.00  0.00           H  
ATOM   4504  CE2 TYR B 282      -3.482   2.748  30.474  1.00  0.00           C  
ATOM   4505  HE2 TYR B 282      -3.014   2.446  31.400  1.00  0.00           H  
ATOM   4506  CD2 TYR B 282      -2.837   2.494  29.246  1.00  0.00           C  
ATOM   4507  HD2 TYR B 282      -1.873   2.002  29.237  1.00  0.00           H  
ATOM   4508  C   TYR B 282      -1.184   3.207  24.820  1.00  0.00           C  
ATOM   4509  O   TYR B 282      -1.840   3.065  23.784  1.00  0.00           O  
ATOM   4510  N   GLN B 283       0.133   3.000  24.866  1.00  0.00           N  
ATOM   4511  H   GLN B 283       0.604   3.100  25.751  1.00  0.00           H  
ATOM   4512  CA  GLN B 283       0.929   2.545  23.718  1.00  0.00           C  
ATOM   4513  HA  GLN B 283       0.561   3.044  22.819  1.00  0.00           H  
ATOM   4514  CB  GLN B 283       2.398   2.961  23.939  1.00  0.00           C  
ATOM   4515  HB2 GLN B 283       2.437   3.984  24.321  1.00  0.00           H  
ATOM   4516  HB3 GLN B 283       2.821   2.311  24.707  1.00  0.00           H  
ATOM   4517  CG  GLN B 283       3.292   2.873  22.687  1.00  0.00           C  
ATOM   4518  HG2 GLN B 283       4.311   2.681  23.022  1.00  0.00           H  
ATOM   4519  HG3 GLN B 283       2.994   2.039  22.054  1.00  0.00           H  
ATOM   4520  CD  GLN B 283       3.308   4.156  21.852  1.00  0.00           C  
ATOM   4521  OE1 GLN B 283       2.332   4.878  21.736  1.00  0.00           O  
ATOM   4522  NE2 GLN B 283       4.420   4.498  21.234  1.00  0.00           N  
ATOM   4523 HE21 GLN B 283       4.384   5.345  20.699  1.00  0.00           H  
ATOM   4524 HE22 GLN B 283       5.234   3.914  21.272  1.00  0.00           H  
ATOM   4525  C   GLN B 283       0.791   1.021  23.533  1.00  0.00           C  
ATOM   4526  O   GLN B 283       0.870   0.281  24.513  1.00  0.00           O  
ATOM   4527  N   VAL B 284       0.613   0.546  22.296  1.00  0.00           N  
ATOM   4528  H   VAL B 284       0.506   1.199  21.526  1.00  0.00           H  
ATOM   4529  CA  VAL B 284       0.474  -0.884  21.960  1.00  0.00           C  
ATOM   4530  HA  VAL B 284       0.653  -1.492  22.848  1.00  0.00           H  
ATOM   4531  CB  VAL B 284      -0.956  -1.205  21.477  1.00  0.00           C  
ATOM   4532  HB  VAL B 284      -1.134  -0.669  20.553  1.00  0.00           H  
ATOM   4533  CG1 VAL B 284      -1.160  -2.701  21.213  1.00  0.00           C  
ATOM   4534 HG11 VAL B 284      -1.038  -3.256  22.139  1.00  0.00           H  
ATOM   4535 HG12 VAL B 284      -2.165  -2.885  20.837  1.00  0.00           H  
ATOM   4536 HG13 VAL B 284      -0.450  -3.075  20.476  1.00  0.00           H  
ATOM   4537  CG2 VAL B 284      -2.019  -0.767  22.494  1.00  0.00           C  
ATOM   4538 HG21 VAL B 284      -3.006  -1.036  22.123  1.00  0.00           H  
ATOM   4539 HG22 VAL B 284      -1.845  -1.266  23.449  1.00  0.00           H  
ATOM   4540 HG23 VAL B 284      -1.990   0.312  22.638  1.00  0.00           H  
ATOM   4541  C   VAL B 284       1.547  -1.249  20.934  1.00  0.00           C  
ATOM   4542  O   VAL B 284       1.330  -1.252  19.724  1.00  0.00           O  
ATOM   4543  N   THR B 285       2.760  -1.500  21.430  1.00  0.00           N  
ATOM   4544  H   THR B 285       2.869  -1.471  22.435  1.00  0.00           H  
ATOM   4545  CA  THR B 285       3.981  -1.767  20.642  1.00  0.00           C  
ATOM   4546  HA  THR B 285       3.996  -1.082  19.794  1.00  0.00           H  
ATOM   4547  CB  THR B 285       5.239  -1.498  21.488  1.00  0.00           C  
ATOM   4548  HB  THR B 285       6.123  -1.633  20.863  1.00  0.00           H  
ATOM   4549  CG2 THR B 285       5.285  -0.082  22.056  1.00  0.00           C  
ATOM   4550 HG21 THR B 285       6.241   0.068  22.560  1.00  0.00           H  
ATOM   4551 HG22 THR B 285       5.193   0.639  21.243  1.00  0.00           H  
ATOM   4552 HG23 THR B 285       4.482   0.064  22.779  1.00  0.00           H  
ATOM   4553  OG1 THR B 285       5.296  -2.405  22.565  1.00  0.00           O  
ATOM   4554  HG1 THR B 285       5.508  -3.265  22.178  1.00  0.00           H  
ATOM   4555  C   THR B 285       4.039  -3.187  20.056  1.00  0.00           C  
ATOM   4556  O   THR B 285       5.111  -3.790  19.999  1.00  0.00           O  
ATOM   4557  N   TYR B 286       2.899  -3.769  19.691  1.00  0.00           N  
ATOM   4558  H   TYR B 286       2.043  -3.226  19.704  1.00  0.00           H  
ATOM   4559  CA  TYR B 286       2.797  -5.156  19.245  1.00  0.00           C  
ATOM   4560  HA  TYR B 286       3.695  -5.388  18.669  1.00  0.00           H  
ATOM   4561  CB  TYR B 286       2.787  -6.094  20.468  1.00  0.00           C  
ATOM   4562  HB2 TYR B 286       2.708  -7.123  20.115  1.00  0.00           H  
ATOM   4563  HB3 TYR B 286       3.753  -6.018  20.968  1.00  0.00           H  
ATOM   4564  CG  TYR B 286       1.701  -5.846  21.503  1.00  0.00           C  
ATOM   4565  CD1 TYR B 286       1.912  -4.969  22.589  1.00  0.00           C  
ATOM   4566  HD1 TYR B 286       2.853  -4.447  22.688  1.00  0.00           H  
ATOM   4567  CE1 TYR B 286       0.891  -4.768  23.541  1.00  0.00           C  
ATOM   4568  HE1 TYR B 286       1.032  -4.085  24.365  1.00  0.00           H  
ATOM   4569  CZ  TYR B 286      -0.345  -5.442  23.406  1.00  0.00           C  
ATOM   4570  OH  TYR B 286      -1.363  -5.203  24.273  1.00  0.00           O  
ATOM   4571  HH  TYR B 286      -2.211  -5.317  23.803  1.00  0.00           H  
ATOM   4572  CE2 TYR B 286      -0.549  -6.320  22.323  1.00  0.00           C  
ATOM   4573  HE2 TYR B 286      -1.503  -6.814  22.202  1.00  0.00           H  
ATOM   4574  CD2 TYR B 286       0.478  -6.523  21.383  1.00  0.00           C  
ATOM   4575  HD2 TYR B 286       0.324  -7.189  20.553  1.00  0.00           H  
ATOM   4576  C   TYR B 286       1.607  -5.353  18.289  1.00  0.00           C  
ATOM   4577  O   TYR B 286       0.691  -4.534  18.230  1.00  0.00           O  
ATOM   4578  N   LEU B 287       1.691  -6.415  17.479  1.00  0.00           N  
ATOM   4579  H   LEU B 287       2.483  -7.026  17.601  1.00  0.00           H  
ATOM   4580  CA  LEU B 287       0.824  -6.667  16.313  1.00  0.00           C  
ATOM   4581  HA  LEU B 287       0.724  -5.743  15.739  1.00  0.00           H  
ATOM   4582  CB  LEU B 287       1.484  -7.744  15.425  1.00  0.00           C  
ATOM   4583  HB2 LEU B 287       1.472  -8.688  15.973  1.00  0.00           H  
ATOM   4584  HB3 LEU B 287       0.862  -7.877  14.540  1.00  0.00           H  
ATOM   4585  CG  LEU B 287       2.932  -7.475  14.968  1.00  0.00           C  
ATOM   4586  HG  LEU B 287       3.572  -7.364  15.843  1.00  0.00           H  
ATOM   4587  CD1 LEU B 287       3.448  -8.662  14.156  1.00  0.00           C  
ATOM   4588 HD11 LEU B 287       4.485  -8.482  13.870  1.00  0.00           H  
ATOM   4589 HD12 LEU B 287       3.396  -9.573  14.751  1.00  0.00           H  
ATOM   4590 HD13 LEU B 287       2.853  -8.781  13.250  1.00  0.00           H  
ATOM   4591  CD2 LEU B 287       3.047  -6.216  14.110  1.00  0.00           C  
ATOM   4592 HD21 LEU B 287       2.789  -5.338  14.700  1.00  0.00           H  
ATOM   4593 HD22 LEU B 287       4.068  -6.106  13.745  1.00  0.00           H  
ATOM   4594 HD23 LEU B 287       2.366  -6.278  13.261  1.00  0.00           H  
ATOM   4595  C   LEU B 287      -0.600  -7.136  16.671  1.00  0.00           C  
ATOM   4596  O   LEU B 287      -1.524  -6.994  15.869  1.00  0.00           O  
ATOM   4597  N   GLU B 288      -0.762  -7.706  17.868  1.00  0.00           N  
ATOM   4598  H   GLU B 288       0.037  -7.749  18.474  1.00  0.00           H  
ATOM   4599  CA  GLU B 288      -2.024  -8.247  18.382  1.00  0.00           C  
ATOM   4600  HA  GLU B 288      -2.443  -8.896  17.615  1.00  0.00           H  
ATOM   4601  CB  GLU B 288      -1.736  -9.113  19.627  1.00  0.00           C  
ATOM   4602  HB2 GLU B 288      -1.006  -9.882  19.372  1.00  0.00           H  
ATOM   4603  HB3 GLU B 288      -1.295  -8.492  20.400  1.00  0.00           H  
ATOM   4604  CG  GLU B 288      -2.962  -9.779  20.266  1.00  0.00           C  
ATOM   4605  HG2 GLU B 288      -2.637 -10.294  21.173  1.00  0.00           H  
ATOM   4606  HG3 GLU B 288      -3.665  -9.002  20.575  1.00  0.00           H  
ATOM   4607  CD  GLU B 288      -3.678 -10.785  19.359  1.00  0.00           C  
ATOM   4608  OE1 GLU B 288      -3.107 -11.174  18.317  1.00  0.00           O  
ATOM   4609  OE2 GLU B 288      -4.819 -11.123  19.731  1.00  0.00           O  
ATOM   4610  C   GLU B 288      -3.016  -7.112  18.709  1.00  0.00           C  
ATOM   4611  O   GLU B 288      -2.680  -6.235  19.512  1.00  0.00           O  
ATOM   4612  N   PRO B 289      -4.238  -7.100  18.137  1.00  0.00           N  
ATOM   4613  CD  PRO B 289      -4.746  -8.060  17.162  1.00  0.00           C  
ATOM   4614  HD2 PRO B 289      -4.767  -9.071  17.569  1.00  0.00           H  
ATOM   4615  HD3 PRO B 289      -4.123  -8.028  16.266  1.00  0.00           H  
ATOM   4616  CG  PRO B 289      -6.165  -7.609  16.815  1.00  0.00           C  
ATOM   4617  HG2 PRO B 289      -6.877  -8.069  17.502  1.00  0.00           H  
ATOM   4618  HG3 PRO B 289      -6.422  -7.839  15.781  1.00  0.00           H  
ATOM   4619  CB  PRO B 289      -6.101  -6.105  17.065  1.00  0.00           C  
ATOM   4620  HB2 PRO B 289      -7.086  -5.668  17.215  1.00  0.00           H  
ATOM   4621  HB3 PRO B 289      -5.604  -5.618  16.226  1.00  0.00           H  
ATOM   4622  CA  PRO B 289      -5.208  -6.017  18.308  1.00  0.00           C  
ATOM   4623  HA  PRO B 289      -4.681  -5.064  18.292  1.00  0.00           H  
ATOM   4624  C   PRO B 289      -5.972  -6.104  19.647  1.00  0.00           C  
ATOM   4625  O   PRO B 289      -7.206  -6.107  19.681  1.00  0.00           O  
ATOM   4626  N   SER B 290      -5.250  -6.181  20.769  1.00  0.00           N  
ATOM   4627  H   SER B 290      -4.237  -6.153  20.682  1.00  0.00           H  
ATOM   4628  CA  SER B 290      -5.836  -6.140  22.114  1.00  0.00           C  
ATOM   4629  HA  SER B 290      -6.732  -5.525  22.057  1.00  0.00           H  
ATOM   4630  CB  SER B 290      -6.290  -7.538  22.563  1.00  0.00           C  
ATOM   4631  HB2 SER B 290      -6.875  -7.442  23.479  1.00  0.00           H  
ATOM   4632  HB3 SER B 290      -6.931  -7.978  21.796  1.00  0.00           H  
ATOM   4633  OG  SER B 290      -5.199  -8.406  22.813  1.00  0.00           O  
ATOM   4634  HG  SER B 290      -4.969  -8.831  21.973  1.00  0.00           H  
ATOM   4635  C   SER B 290      -4.927  -5.477  23.159  1.00  0.00           C  
ATOM   4636  O   SER B 290      -3.719  -5.305  22.970  1.00  0.00           O  
ATOM   4637  N   LEU B 291      -5.525  -5.084  24.288  1.00  0.00           N  
ATOM   4638  H   LEU B 291      -6.530  -5.233  24.348  1.00  0.00           H  
ATOM   4639  CA  LEU B 291      -4.854  -4.467  25.439  1.00  0.00           C  
ATOM   4640  HA  LEU B 291      -3.826  -4.830  25.471  1.00  0.00           H  
ATOM   4641  CB  LEU B 291      -4.830  -2.936  25.244  1.00  0.00           C  
ATOM   4642  HB2 LEU B 291      -4.267  -2.708  24.339  1.00  0.00           H  
ATOM   4643  HB3 LEU B 291      -5.857  -2.601  25.093  1.00  0.00           H  
ATOM   4644  CG  LEU B 291      -4.231  -2.133  26.415  1.00  0.00           C  
ATOM   4645  HG  LEU B 291      -4.768  -2.368  27.333  1.00  0.00           H  
ATOM   4646  CD1 LEU B 291      -2.745  -2.442  26.613  1.00  0.00           C  
ATOM   4647 HD11 LEU B 291      -2.188  -2.235  25.697  1.00  0.00           H  
ATOM   4648 HD12 LEU B 291      -2.349  -1.825  27.420  1.00  0.00           H  
ATOM   4649 HD13 LEU B 291      -2.604  -3.485  26.887  1.00  0.00           H  
ATOM   4650  CD2 LEU B 291      -4.397  -0.636  26.156  1.00  0.00           C  
ATOM   4651 HD21 LEU B 291      -4.046  -0.079  27.025  1.00  0.00           H  
ATOM   4652 HD22 LEU B 291      -3.824  -0.336  25.276  1.00  0.00           H  
ATOM   4653 HD23 LEU B 291      -5.450  -0.402  26.001  1.00  0.00           H  
ATOM   4654  C   LEU B 291      -5.536  -4.869  26.759  1.00  0.00           C  
ATOM   4655  O   LEU B 291      -6.763  -4.882  26.850  1.00  0.00           O  
ATOM   4656  N   ARG B 292      -4.748  -5.157  27.802  1.00  0.00           N  
ATOM   4657  H   ARG B 292      -3.751  -5.039  27.680  1.00  0.00           H  
ATOM   4658  CA  ARG B 292      -5.242  -5.389  29.171  1.00  0.00           C  
ATOM   4659  HA  ARG B 292      -6.329  -5.469  29.152  1.00  0.00           H  
ATOM   4660  CB  ARG B 292      -4.665  -6.682  29.752  1.00  0.00           C  
ATOM   4661  HB2 ARG B 292      -3.576  -6.625  29.740  1.00  0.00           H  
ATOM   4662  HB3 ARG B 292      -4.990  -6.774  30.788  1.00  0.00           H  
ATOM   4663  CG  ARG B 292      -5.127  -7.924  28.979  1.00  0.00           C  
ATOM   4664  HG2 ARG B 292      -6.217  -7.976  28.993  1.00  0.00           H  
ATOM   4665  HG3 ARG B 292      -4.781  -7.859  27.947  1.00  0.00           H  
ATOM   4666  CD  ARG B 292      -4.543  -9.180  29.633  1.00  0.00           C  
ATOM   4667  HD2 ARG B 292      -3.472  -9.025  29.790  1.00  0.00           H  
ATOM   4668  HD3 ARG B 292      -5.023  -9.328  30.603  1.00  0.00           H  
ATOM   4669  NE  ARG B 292      -4.733 -10.371  28.785  1.00  0.00           N  
ATOM   4670  HE  ARG B 292      -5.127 -10.212  27.871  1.00  0.00           H  
ATOM   4671  CZ  ARG B 292      -4.354 -11.603  29.073  1.00  0.00           C  
ATOM   4672  NH1 ARG B 292      -3.836 -11.918  30.230  1.00  0.00           N  
ATOM   4673 HH11 ARG B 292      -3.710 -11.193  30.916  1.00  0.00           H  
ATOM   4674 HH12 ARG B 292      -3.587 -12.863  30.447  1.00  0.00           H  
ATOM   4675  NH2 ARG B 292      -4.499 -12.554  28.195  1.00  0.00           N  
ATOM   4676 HH21 ARG B 292      -4.829 -12.335  27.269  1.00  0.00           H  
ATOM   4677 HH22 ARG B 292      -4.185 -13.483  28.399  1.00  0.00           H  
ATOM   4678  C   ARG B 292      -4.897  -4.212  30.073  1.00  0.00           C  
ATOM   4679  O   ARG B 292      -3.820  -3.640  29.936  1.00  0.00           O  
ATOM   4680  N   ILE B 293      -5.785  -3.884  31.010  1.00  0.00           N  
ATOM   4681  H   ILE B 293      -6.653  -4.412  31.054  1.00  0.00           H  
ATOM   4682  CA  ILE B 293      -5.604  -2.787  31.976  1.00  0.00           C  
ATOM   4683  HA  ILE B 293      -4.537  -2.602  32.103  1.00  0.00           H  
ATOM   4684  CB  ILE B 293      -6.276  -1.473  31.484  1.00  0.00           C  
ATOM   4685  HB  ILE B 293      -7.357  -1.602  31.560  1.00  0.00           H  
ATOM   4686  CG2 ILE B 293      -5.871  -0.302  32.403  1.00  0.00           C  
ATOM   4687 HG21 ILE B 293      -4.806  -0.093  32.299  1.00  0.00           H  
ATOM   4688 HG22 ILE B 293      -6.442   0.591  32.151  1.00  0.00           H  
ATOM   4689 HG23 ILE B 293      -6.093  -0.527  33.442  1.00  0.00           H  
ATOM   4690  CG1 ILE B 293      -5.953  -1.134  30.008  1.00  0.00           C  
ATOM   4691 HG12 ILE B 293      -4.874  -1.033  29.881  1.00  0.00           H  
ATOM   4692 HG13 ILE B 293      -6.301  -1.947  29.371  1.00  0.00           H  
ATOM   4693  CD1 ILE B 293      -6.633   0.135  29.487  1.00  0.00           C  
ATOM   4694 HD11 ILE B 293      -7.701   0.096  29.702  1.00  0.00           H  
ATOM   4695 HD12 ILE B 293      -6.486   0.206  28.409  1.00  0.00           H  
ATOM   4696 HD13 ILE B 293      -6.199   1.019  29.950  1.00  0.00           H  
ATOM   4697  C   ILE B 293      -6.187  -3.218  33.328  1.00  0.00           C  
ATOM   4698  O   ILE B 293      -7.293  -3.749  33.360  1.00  0.00           O  
ATOM   4699  N   ALA B 294      -5.502  -2.964  34.446  1.00  0.00           N  
ATOM   4700  H   ALA B 294      -4.590  -2.539  34.394  1.00  0.00           H  
ATOM   4701  CA  ALA B 294      -6.125  -3.111  35.762  1.00  0.00           C  
ATOM   4702  HA  ALA B 294      -6.560  -4.111  35.838  1.00  0.00           H  
ATOM   4703  CB  ALA B 294      -5.050  -2.986  36.846  1.00  0.00           C  
ATOM   4704  HB1 ALA B 294      -5.519  -3.044  37.830  1.00  0.00           H  
ATOM   4705  HB2 ALA B 294      -4.330  -3.801  36.752  1.00  0.00           H  
ATOM   4706  HB3 ALA B 294      -4.529  -2.035  36.755  1.00  0.00           H  
ATOM   4707  C   ALA B 294      -7.256  -2.074  35.918  1.00  0.00           C  
ATOM   4708  O   ALA B 294      -7.015  -0.863  35.862  1.00  0.00           O  
ATOM   4709  N   ALA B 295      -8.491  -2.541  36.095  1.00  0.00           N  
ATOM   4710  H   ALA B 295      -8.619  -3.545  36.190  1.00  0.00           H  
ATOM   4711  CA  ALA B 295      -9.685  -1.701  36.170  1.00  0.00           C  
ATOM   4712  HA  ALA B 295      -9.745  -1.096  35.265  1.00  0.00           H  
ATOM   4713  CB  ALA B 295     -10.911  -2.621  36.218  1.00  0.00           C  
ATOM   4714  HB1 ALA B 295     -10.914  -3.191  37.149  1.00  0.00           H  
ATOM   4715  HB2 ALA B 295     -11.822  -2.022  36.159  1.00  0.00           H  
ATOM   4716  HB3 ALA B 295     -10.887  -3.317  35.379  1.00  0.00           H  
ATOM   4717  C   ALA B 295      -9.645  -0.741  37.371  1.00  0.00           C  
ATOM   4718  O   ALA B 295     -10.152   0.372  37.282  1.00  0.00           O  
ATOM   4719  N   SER B 296      -8.949  -1.115  38.447  1.00  0.00           N  
ATOM   4720  H   SER B 296      -8.544  -2.041  38.446  1.00  0.00           H  
ATOM   4721  CA  SER B 296      -8.639  -0.275  39.612  1.00  0.00           C  
ATOM   4722  HA  SER B 296      -9.573   0.141  39.993  1.00  0.00           H  
ATOM   4723  CB  SER B 296      -8.042  -1.175  40.699  1.00  0.00           C  
ATOM   4724  HB2 SER B 296      -7.747  -0.573  41.560  1.00  0.00           H  
ATOM   4725  HB3 SER B 296      -8.797  -1.896  41.015  1.00  0.00           H  
ATOM   4726  OG  SER B 296      -6.919  -1.875  40.189  1.00  0.00           O  
ATOM   4727  HG  SER B 296      -6.659  -2.543  40.835  1.00  0.00           H  
ATOM   4728  C   SER B 296      -7.704   0.919  39.323  1.00  0.00           C  
ATOM   4729  O   SER B 296      -7.423   1.708  40.225  1.00  0.00           O  
ATOM   4730  N   THR B 297      -7.220   1.093  38.082  1.00  0.00           N  
ATOM   4731  H   THR B 297      -7.435   0.384  37.392  1.00  0.00           H  
ATOM   4732  CA  THR B 297      -6.591   2.354  37.629  1.00  0.00           C  
ATOM   4733  HA  THR B 297      -6.040   2.778  38.468  1.00  0.00           H  
ATOM   4734  CB  THR B 297      -5.584   2.136  36.485  1.00  0.00           C  
ATOM   4735  HB  THR B 297      -5.114   3.098  36.276  1.00  0.00           H  
ATOM   4736  CG2 THR B 297      -4.469   1.158  36.848  1.00  0.00           C  
ATOM   4737 HG21 THR B 297      -3.792   1.043  36.001  1.00  0.00           H  
ATOM   4738 HG22 THR B 297      -3.910   1.547  37.699  1.00  0.00           H  
ATOM   4739 HG23 THR B 297      -4.885   0.188  37.114  1.00  0.00           H  
ATOM   4740  OG1 THR B 297      -6.202   1.707  35.288  1.00  0.00           O  
ATOM   4741  HG1 THR B 297      -6.507   0.791  35.429  1.00  0.00           H  
ATOM   4742  C   THR B 297      -7.617   3.411  37.196  1.00  0.00           C  
ATOM   4743  O   THR B 297      -7.263   4.587  37.062  1.00  0.00           O  
ATOM   4744  N   LEU B 298      -8.865   3.007  36.948  1.00  0.00           N  
ATOM   4745  H   LEU B 298      -9.084   2.036  37.145  1.00  0.00           H  
ATOM   4746  CA  LEU B 298     -10.026   3.847  36.658  1.00  0.00           C  
ATOM   4747  HA  LEU B 298      -9.700   4.809  36.263  1.00  0.00           H  
ATOM   4748  CB  LEU B 298     -10.907   3.143  35.604  1.00  0.00           C  
ATOM   4749  HB2 LEU B 298     -11.347   2.258  36.066  1.00  0.00           H  
ATOM   4750  HB3 LEU B 298     -11.736   3.796  35.333  1.00  0.00           H  
ATOM   4751  CG  LEU B 298     -10.175   2.713  34.316  1.00  0.00           C  
ATOM   4752  HG  LEU B 298      -9.264   2.168  34.565  1.00  0.00           H  
ATOM   4753  CD1 LEU B 298     -11.049   1.772  33.497  1.00  0.00           C  
ATOM   4754 HD11 LEU B 298     -10.529   1.462  32.593  1.00  0.00           H  
ATOM   4755 HD12 LEU B 298     -11.285   0.893  34.096  1.00  0.00           H  
ATOM   4756 HD13 LEU B 298     -11.984   2.274  33.244  1.00  0.00           H  
ATOM   4757  CD2 LEU B 298      -9.809   3.909  33.438  1.00  0.00           C  
ATOM   4758 HD21 LEU B 298      -9.264   3.563  32.561  1.00  0.00           H  
ATOM   4759 HD22 LEU B 298     -10.717   4.421  33.118  1.00  0.00           H  
ATOM   4760 HD23 LEU B 298      -9.184   4.598  34.000  1.00  0.00           H  
ATOM   4761  C   LEU B 298     -10.817   4.111  37.952  1.00  0.00           C  
ATOM   4762  O   LEU B 298     -10.563   3.506  38.995  1.00  0.00           O  
ATOM   4763  N   LYS B 299     -11.784   5.024  37.894  1.00  0.00           N  
ATOM   4764  H   LYS B 299     -11.965   5.471  37.001  1.00  0.00           H  
ATOM   4765  CA  LYS B 299     -12.685   5.346  39.009  1.00  0.00           C  
ATOM   4766  HA  LYS B 299     -12.160   5.179  39.950  1.00  0.00           H  
ATOM   4767  CB  LYS B 299     -13.096   6.830  38.925  1.00  0.00           C  
ATOM   4768  HB2 LYS B 299     -13.631   7.003  37.990  1.00  0.00           H  
ATOM   4769  HB3 LYS B 299     -13.767   7.065  39.753  1.00  0.00           H  
ATOM   4770  CG  LYS B 299     -11.861   7.750  38.994  1.00  0.00           C  
ATOM   4771  HG2 LYS B 299     -11.412   7.660  39.984  1.00  0.00           H  
ATOM   4772  HG3 LYS B 299     -11.122   7.428  38.260  1.00  0.00           H  
ATOM   4773  CD  LYS B 299     -12.164   9.225  38.711  1.00  0.00           C  
ATOM   4774  HD2 LYS B 299     -12.685   9.320  37.755  1.00  0.00           H  
ATOM   4775  HD3 LYS B 299     -12.779   9.637  39.512  1.00  0.00           H  
ATOM   4776  CE  LYS B 299     -10.812   9.946  38.629  1.00  0.00           C  
ATOM   4777  HE2 LYS B 299     -10.231   9.697  39.519  1.00  0.00           H  
ATOM   4778  HE3 LYS B 299     -10.276   9.562  37.756  1.00  0.00           H  
ATOM   4779  NZ  LYS B 299     -10.950  11.413  38.516  1.00  0.00           N  
ATOM   4780  HZ1 LYS B 299     -11.495  11.827  39.255  1.00  0.00           H  
ATOM   4781  HZ2 LYS B 299     -11.432  11.697  37.655  1.00  0.00           H  
ATOM   4782  HZ3 LYS B 299     -10.062  11.885  38.444  1.00  0.00           H  
ATOM   4783  C   LYS B 299     -13.887   4.399  38.966  1.00  0.00           C  
ATOM   4784  O   LYS B 299     -14.501   4.245  37.916  1.00  0.00           O  
ATOM   4785  N   SER B 300     -14.240   3.772  40.090  1.00  0.00           N  
ATOM   4786  H   SER B 300     -13.729   3.950  40.936  1.00  0.00           H  
ATOM   4787  CA  SER B 300     -15.436   2.915  40.145  1.00  0.00           C  
ATOM   4788  HA  SER B 300     -15.531   2.456  39.167  1.00  0.00           H  
ATOM   4789  CB  SER B 300     -15.274   1.769  41.146  1.00  0.00           C  
ATOM   4790  HB2 SER B 300     -14.325   1.262  40.965  1.00  0.00           H  
ATOM   4791  HB3 SER B 300     -15.280   2.168  42.162  1.00  0.00           H  
ATOM   4792  OG  SER B 300     -16.330   0.840  41.000  1.00  0.00           O  
ATOM   4793  HG  SER B 300     -16.374   0.566  40.050  1.00  0.00           H  
ATOM   4794  C   SER B 300     -16.725   3.716  40.369  1.00  0.00           C  
ATOM   4795  O   SER B 300     -16.680   4.844  40.865  1.00  0.00           O  
ATOM   4796  N   GLY B 301     -17.868   3.165  39.957  1.00  0.00           N  
ATOM   4797  H   GLY B 301     -17.834   2.231  39.539  1.00  0.00           H  
ATOM   4798  CA  GLY B 301     -19.167   3.841  39.932  1.00  0.00           C  
ATOM   4799  HA2 GLY B 301     -19.936   3.084  39.777  1.00  0.00           H  
ATOM   4800  HA3 GLY B 301     -19.337   4.324  40.892  1.00  0.00           H  
ATOM   4801  C   GLY B 301     -19.306   4.897  38.828  1.00  0.00           C  
ATOM   4802  O   GLY B 301     -20.306   5.612  38.794  1.00  0.00           O  
ATOM   4803  N   ILE B 302     -18.317   5.003  37.934  1.00  0.00           N  
ATOM   4804  H   ILE B 302     -17.586   4.307  37.981  1.00  0.00           H  
ATOM   4805  CA  ILE B 302     -18.171   6.026  36.887  1.00  0.00           C  
ATOM   4806  HA  ILE B 302     -19.002   6.729  36.940  1.00  0.00           H  
ATOM   4807  CB  ILE B 302     -16.847   6.800  37.125  1.00  0.00           C  
ATOM   4808  HB  ILE B 302     -16.074   6.054  37.287  1.00  0.00           H  
ATOM   4809  CG2 ILE B 302     -16.372   7.638  35.925  1.00  0.00           C  
ATOM   4810 HG21 ILE B 302     -17.150   8.332  35.616  1.00  0.00           H  
ATOM   4811 HG22 ILE B 302     -15.472   8.192  36.195  1.00  0.00           H  
ATOM   4812 HG23 ILE B 302     -16.131   6.986  35.088  1.00  0.00           H  
ATOM   4813  CG1 ILE B 302     -16.895   7.672  38.401  1.00  0.00           C  
ATOM   4814 HG12 ILE B 302     -17.246   7.069  39.239  1.00  0.00           H  
ATOM   4815 HG13 ILE B 302     -15.880   7.988  38.642  1.00  0.00           H  
ATOM   4816  CD1 ILE B 302     -17.768   8.932  38.312  1.00  0.00           C  
ATOM   4817 HD11 ILE B 302     -18.782   8.676  38.002  1.00  0.00           H  
ATOM   4818 HD12 ILE B 302     -17.810   9.408  39.291  1.00  0.00           H  
ATOM   4819 HD13 ILE B 302     -17.337   9.640  37.604  1.00  0.00           H  
ATOM   4820  C   ILE B 302     -18.226   5.362  35.504  1.00  0.00           C  
ATOM   4821  O   ILE B 302     -17.768   4.235  35.320  1.00  0.00           O  
ATOM   4822  N   SER B 303     -18.772   6.054  34.505  1.00  0.00           N  
ATOM   4823  H   SER B 303     -19.099   6.996  34.696  1.00  0.00           H  
ATOM   4824  CA  SER B 303     -18.775   5.574  33.118  1.00  0.00           C  
ATOM   4825  HA  SER B 303     -18.722   4.489  33.138  1.00  0.00           H  
ATOM   4826  CB  SER B 303     -20.111   5.912  32.455  1.00  0.00           C  
ATOM   4827  HB2 SER B 303     -20.912   5.424  33.008  1.00  0.00           H  
ATOM   4828  HB3 SER B 303     -20.277   6.987  32.497  1.00  0.00           H  
ATOM   4829  OG  SER B 303     -20.145   5.472  31.112  1.00  0.00           O  
ATOM   4830  HG  SER B 303     -19.926   4.517  31.093  1.00  0.00           H  
ATOM   4831  C   SER B 303     -17.541   6.048  32.334  1.00  0.00           C  
ATOM   4832  O   SER B 303     -17.007   7.137  32.567  1.00  0.00           O  
ATOM   4833  N   TYR B 304     -17.078   5.223  31.389  1.00  0.00           N  
ATOM   4834  H   TYR B 304     -17.595   4.372  31.207  1.00  0.00           H  
ATOM   4835  CA  TYR B 304     -15.874   5.452  30.582  1.00  0.00           C  
ATOM   4836  HA  TYR B 304     -15.621   6.511  30.604  1.00  0.00           H  
ATOM   4837  CB  TYR B 304     -14.681   4.671  31.158  1.00  0.00           C  
ATOM   4838  HB2 TYR B 304     -15.011   3.664  31.415  1.00  0.00           H  
ATOM   4839  HB3 TYR B 304     -13.915   4.571  30.389  1.00  0.00           H  
ATOM   4840  CG  TYR B 304     -14.026   5.299  32.370  1.00  0.00           C  
ATOM   4841  CD1 TYR B 304     -12.937   6.182  32.205  1.00  0.00           C  
ATOM   4842  HD1 TYR B 304     -12.575   6.408  31.213  1.00  0.00           H  
ATOM   4843  CE1 TYR B 304     -12.312   6.763  33.325  1.00  0.00           C  
ATOM   4844  HE1 TYR B 304     -11.478   7.439  33.206  1.00  0.00           H  
ATOM   4845  CZ  TYR B 304     -12.770   6.438  34.619  1.00  0.00           C  
ATOM   4846  OH  TYR B 304     -12.160   6.944  35.719  1.00  0.00           O  
ATOM   4847  HH  TYR B 304     -11.564   7.709  35.541  1.00  0.00           H  
ATOM   4848  CE2 TYR B 304     -13.849   5.548  34.780  1.00  0.00           C  
ATOM   4849  HE2 TYR B 304     -14.195   5.301  35.769  1.00  0.00           H  
ATOM   4850  CD2 TYR B 304     -14.480   4.982  33.661  1.00  0.00           C  
ATOM   4851  HD2 TYR B 304     -15.313   4.304  33.802  1.00  0.00           H  
ATOM   4852  C   TYR B 304     -16.089   5.090  29.109  1.00  0.00           C  
ATOM   4853  O   TYR B 304     -16.990   4.325  28.751  1.00  0.00           O  
ATOM   4854  N   ARG B 305     -15.236   5.667  28.259  1.00  0.00           N  
ATOM   4855  H   ARG B 305     -14.550   6.297  28.670  1.00  0.00           H  
ATOM   4856  CA  ARG B 305     -15.185   5.521  26.800  1.00  0.00           C  
ATOM   4857  HA  ARG B 305     -15.879   4.743  26.496  1.00  0.00           H  
ATOM   4858  CB  ARG B 305     -15.557   6.849  26.135  1.00  0.00           C  
ATOM   4859  HB2 ARG B 305     -14.901   7.634  26.520  1.00  0.00           H  
ATOM   4860  HB3 ARG B 305     -15.394   6.766  25.059  1.00  0.00           H  
ATOM   4861  CG  ARG B 305     -17.013   7.242  26.368  1.00  0.00           C  
ATOM   4862  HG2 ARG B 305     -17.667   6.469  25.965  1.00  0.00           H  
ATOM   4863  HG3 ARG B 305     -17.207   7.370  27.433  1.00  0.00           H  
ATOM   4864  CD  ARG B 305     -17.262   8.562  25.642  1.00  0.00           C  
ATOM   4865  HD2 ARG B 305     -16.619   9.326  26.085  1.00  0.00           H  
ATOM   4866  HD3 ARG B 305     -16.997   8.461  24.588  1.00  0.00           H  
ATOM   4867  NE  ARG B 305     -18.657   8.983  25.791  1.00  0.00           N  
ATOM   4868  HE  ARG B 305     -18.895   9.506  26.639  1.00  0.00           H  
ATOM   4869  CZ  ARG B 305     -19.672   8.812  24.977  1.00  0.00           C  
ATOM   4870  NH1 ARG B 305     -19.550   8.196  23.834  1.00  0.00           N  
ATOM   4871 HH11 ARG B 305     -18.647   7.823  23.600  1.00  0.00           H  
ATOM   4872 HH12 ARG B 305     -20.336   8.105  23.221  1.00  0.00           H  
ATOM   4873  NH2 ARG B 305     -20.841   9.265  25.311  1.00  0.00           N  
ATOM   4874 HH21 ARG B 305     -20.936   9.641  26.269  1.00  0.00           H  
ATOM   4875 HH22 ARG B 305     -21.643   9.212  24.722  1.00  0.00           H  
ATOM   4876  C   ARG B 305     -13.795   5.133  26.312  1.00  0.00           C  
ATOM   4877  O   ARG B 305     -12.800   5.384  26.989  1.00  0.00           O  
ATOM   4878  N   ALA B 306     -13.735   4.598  25.088  1.00  0.00           N  
ATOM   4879  H   ALA B 306     -14.611   4.414  24.614  1.00  0.00           H  
ATOM   4880  CA  ALA B 306     -12.489   4.299  24.381  1.00  0.00           C  
ATOM   4881  HA  ALA B 306     -11.726   4.958  24.788  1.00  0.00           H  
ATOM   4882  CB  ALA B 306     -12.068   2.856  24.687  1.00  0.00           C  
ATOM   4883  HB1 ALA B 306     -12.763   2.152  24.230  1.00  0.00           H  
ATOM   4884  HB2 ALA B 306     -11.065   2.679  24.300  1.00  0.00           H  
ATOM   4885  HB3 ALA B 306     -12.047   2.686  25.760  1.00  0.00           H  
ATOM   4886  C   ALA B 306     -12.537   4.557  22.859  1.00  0.00           C  
ATOM   4887  O   ALA B 306     -13.614   4.633  22.257  1.00  0.00           O  
ATOM   4888  N   ARG B 307     -11.344   4.654  22.252  1.00  0.00           N  
ATOM   4889  H   ARG B 307     -10.546   4.636  22.885  1.00  0.00           H  
ATOM   4890  CA  ARG B 307     -10.992   4.657  20.813  1.00  0.00           C  
ATOM   4891  HA  ARG B 307     -11.703   4.046  20.254  1.00  0.00           H  
ATOM   4892  CB  ARG B 307     -11.004   6.085  20.241  1.00  0.00           C  
ATOM   4893  HB2 ARG B 307     -10.361   6.710  20.862  1.00  0.00           H  
ATOM   4894  HB3 ARG B 307     -10.585   6.063  19.235  1.00  0.00           H  
ATOM   4895  CG  ARG B 307     -12.409   6.699  20.137  1.00  0.00           C  
ATOM   4896  HG2 ARG B 307     -13.028   6.069  19.498  1.00  0.00           H  
ATOM   4897  HG3 ARG B 307     -12.863   6.753  21.123  1.00  0.00           H  
ATOM   4898  CD  ARG B 307     -12.374   8.115  19.555  1.00  0.00           C  
ATOM   4899  HD2 ARG B 307     -12.003   8.070  18.531  1.00  0.00           H  
ATOM   4900  HD3 ARG B 307     -13.395   8.499  19.530  1.00  0.00           H  
ATOM   4901  NE  ARG B 307     -11.523   9.011  20.364  1.00  0.00           N  
ATOM   4902  HE  ARG B 307     -10.941   8.591  21.075  1.00  0.00           H  
ATOM   4903  CZ  ARG B 307     -11.424  10.319  20.268  1.00  0.00           C  
ATOM   4904  NH1 ARG B 307     -12.127  11.010  19.415  1.00  0.00           N  
ATOM   4905 HH11 ARG B 307     -12.760  10.519  18.811  1.00  0.00           H  
ATOM   4906 HH12 ARG B 307     -12.026  12.004  19.349  1.00  0.00           H  
ATOM   4907  NH2 ARG B 307     -10.604  10.951  21.054  1.00  0.00           N  
ATOM   4908 HH21 ARG B 307     -10.057  10.404  21.719  1.00  0.00           H  
ATOM   4909 HH22 ARG B 307     -10.561  11.951  21.053  1.00  0.00           H  
ATOM   4910  C   ARG B 307      -9.592   4.043  20.612  1.00  0.00           C  
ATOM   4911  O   ARG B 307      -8.838   3.886  21.572  1.00  0.00           O  
ATOM   4912  N   VAL B 308      -9.219   3.727  19.373  1.00  0.00           N  
ATOM   4913  H   VAL B 308      -9.912   3.797  18.633  1.00  0.00           H  
ATOM   4914  CA  VAL B 308      -7.880   3.208  19.007  1.00  0.00           C  
ATOM   4915  HA  VAL B 308      -7.153   3.618  19.706  1.00  0.00           H  
ATOM   4916  CB  VAL B 308      -7.851   1.670  19.174  1.00  0.00           C  
ATOM   4917  HB  VAL B 308      -8.128   1.444  20.204  1.00  0.00           H  
ATOM   4918  CG1 VAL B 308      -8.851   0.956  18.263  1.00  0.00           C  
ATOM   4919 HG11 VAL B 308      -8.799  -0.120  18.427  1.00  0.00           H  
ATOM   4920 HG12 VAL B 308      -9.864   1.288  18.479  1.00  0.00           H  
ATOM   4921 HG13 VAL B 308      -8.621   1.175  17.225  1.00  0.00           H  
ATOM   4922  CG2 VAL B 308      -6.463   1.067  18.938  1.00  0.00           C  
ATOM   4923 HG21 VAL B 308      -6.167   1.154  17.893  1.00  0.00           H  
ATOM   4924 HG22 VAL B 308      -5.729   1.557  19.573  1.00  0.00           H  
ATOM   4925 HG23 VAL B 308      -6.482   0.011  19.206  1.00  0.00           H  
ATOM   4926  C   VAL B 308      -7.456   3.683  17.606  1.00  0.00           C  
ATOM   4927  O   VAL B 308      -8.320   3.954  16.778  1.00  0.00           O  
ATOM   4928  N   ARG B 309      -6.152   3.821  17.335  1.00  0.00           N  
ATOM   4929  H   ARG B 309      -5.499   3.615  18.086  1.00  0.00           H  
ATOM   4930  CA  ARG B 309      -5.578   4.216  16.028  1.00  0.00           C  
ATOM   4931  HA  ARG B 309      -6.289   3.957  15.242  1.00  0.00           H  
ATOM   4932  CB  ARG B 309      -5.395   5.741  15.976  1.00  0.00           C  
ATOM   4933  HB2 ARG B 309      -5.099   6.022  14.966  1.00  0.00           H  
ATOM   4934  HB3 ARG B 309      -6.356   6.218  16.177  1.00  0.00           H  
ATOM   4935  CG  ARG B 309      -4.350   6.294  16.956  1.00  0.00           C  
ATOM   4936  HG2 ARG B 309      -4.648   6.091  17.983  1.00  0.00           H  
ATOM   4937  HG3 ARG B 309      -3.386   5.827  16.774  1.00  0.00           H
[truncated: 28,594 more chars]
