# Supplementary material for: Insights into receptor structure and dynamics at the surface of living cells
Source: Nat Commun. 2023 Mar 22;14:1596. doi: 10.1038/s41467-023-37284-4 (PMC10033668; doi:10.1038/s41467-023-37284-4)
Supplement: Supplementary file 15 — Source Data [file 41467_2023_37284_MOESM15_ESM.zip › Source data/Main/Figure 5/b/Average structures of MD sub-trajectories/IL-4Ra/MD_sub-average_3bpn_8.pdb]

ATOM      1  N   CYS A   1      13.846   5.291  10.257  1.00  0.00           N  
ATOM      2  H1  CYS A   1      13.053   5.908  10.154  1.00  0.00           H  
ATOM      3  H2  CYS A   1      14.381   5.356   9.391  1.00  0.00           H  
ATOM      4  H3  CYS A   1      14.419   5.582  11.034  1.00  0.00           H  
ATOM      5  CA  CYS A   1      13.372   3.902  10.431  1.00  0.00           C  
ATOM      6  HA  CYS A   1      14.228   3.236  10.551  1.00  0.00           H  
ATOM      7  CB  CYS A   1      12.465   3.748  11.667  1.00  0.00           C  
ATOM      8  HB2 CYS A   1      13.021   3.971  12.580  1.00  0.00           H  
ATOM      9  HB3 CYS A   1      11.599   4.411  11.598  1.00  0.00           H  
ATOM     10  SG  CYS A   1      11.885   2.031  11.742  1.00  0.00           S  
ATOM     11  HG  CYS A   1      11.025   2.089  10.715  1.00  0.00           H  
ATOM     12  C   CYS A   1      12.652   3.515   9.147  1.00  0.00           C  
ATOM     13  O   CYS A   1      11.507   3.915   8.943  1.00  0.00           O  
ATOM     14  N   ASP A   2      13.366   2.861   8.235  1.00  0.00           N  
ATOM     15  H   ASP A   2      14.285   2.507   8.460  1.00  0.00           H  
ATOM     16  CA  ASP A   2      13.079   3.056   6.814  1.00  0.00           C  
ATOM     17  HA  ASP A   2      12.433   3.930   6.703  1.00  0.00           H  
ATOM     18  CB  ASP A   2      14.361   3.451   6.061  1.00  0.00           C  
ATOM     19  HB2 ASP A   2      15.125   2.690   6.224  1.00  0.00           H  
ATOM     20  HB3 ASP A   2      14.142   3.486   4.993  1.00  0.00           H  
ATOM     21  CG  ASP A   2      14.901   4.830   6.505  1.00  0.00           C  
ATOM     22  OD1 ASP A   2      15.583   5.466   5.678  1.00  0.00           O  
ATOM     23  OD2 ASP A   2      14.613   5.265   7.654  1.00  0.00           O  
ATOM     24  C   ASP A   2      12.287   1.867   6.266  1.00  0.00           C  
ATOM     25  O   ASP A   2      12.826   0.831   5.890  1.00  0.00           O  
ATOM     26  N   ILE A   3      10.961   2.021   6.280  1.00  0.00           N  
ATOM     27  H   ILE A   3      10.614   2.893   6.656  1.00  0.00           H  
ATOM     28  CA  ILE A   3       9.968   0.953   6.072  1.00  0.00           C  
ATOM     29  HA  ILE A   3      10.153   0.178   6.813  1.00  0.00           H  
ATOM     30  CB  ILE A   3       8.570   1.555   6.331  1.00  0.00           C  
ATOM     31  HB  ILE A   3       8.480   2.457   5.723  1.00  0.00           H  
ATOM     32  CG2 ILE A   3       7.426   0.628   5.912  1.00  0.00           C  
ATOM     33 HG21 ILE A   3       6.488   1.049   6.268  1.00  0.00           H  
ATOM     34 HG22 ILE A   3       7.372   0.566   4.824  1.00  0.00           H  
ATOM     35 HG23 ILE A   3       7.557  -0.372   6.328  1.00  0.00           H  
ATOM     36  CG1 ILE A   3       8.389   1.983   7.810  1.00  0.00           C  
ATOM     37 HG12 ILE A   3       9.203   2.644   8.105  1.00  0.00           H  
ATOM     38 HG13 ILE A   3       7.471   2.567   7.888  1.00  0.00           H  
ATOM     39  CD1 ILE A   3       8.306   0.835   8.827  1.00  0.00           C  
ATOM     40 HD11 ILE A   3       8.341   1.248   9.835  1.00  0.00           H  
ATOM     41 HD12 ILE A   3       7.366   0.300   8.698  1.00  0.00           H  
ATOM     42 HD13 ILE A   3       9.140   0.145   8.712  1.00  0.00           H  
ATOM     43  C   ILE A   3      10.077   0.250   4.706  1.00  0.00           C  
ATOM     44  O   ILE A   3       9.841  -0.957   4.624  1.00  0.00           O  
ATOM     45  N   THR A   4      10.572   0.950   3.680  1.00  0.00           N  
ATOM     46  H   THR A   4      10.697   1.940   3.821  1.00  0.00           H  
ATOM     47  CA  THR A   4      11.021   0.360   2.405  1.00  0.00           C  
ATOM     48  HA  THR A   4      10.138   0.058   1.842  1.00  0.00           H  
ATOM     49  CB  THR A   4      11.764   1.415   1.561  1.00  0.00           C  
ATOM     50  HB  THR A   4      11.113   2.275   1.420  1.00  0.00           H  
ATOM     51  CG2 THR A   4      13.070   1.908   2.195  1.00  0.00           C  
ATOM     52 HG21 THR A   4      13.822   1.119   2.203  1.00  0.00           H  
ATOM     53 HG22 THR A   4      13.457   2.744   1.613  1.00  0.00           H  
ATOM     54 HG23 THR A   4      12.890   2.252   3.212  1.00  0.00           H  
ATOM     55  OG1 THR A   4      12.098   0.903   0.296  1.00  0.00           O  
ATOM     56  HG1 THR A   4      11.333   0.984  -0.301  1.00  0.00           H  
ATOM     57  C   THR A   4      11.882  -0.902   2.599  1.00  0.00           C  
ATOM     58  O   THR A   4      11.678  -1.885   1.896  1.00  0.00           O  
ATOM     59  N   LEU A   5      12.758  -0.971   3.612  1.00  0.00           N  
ATOM     60  H   LEU A   5      12.861  -0.166   4.221  1.00  0.00           H  
ATOM     61  CA  LEU A   5      13.563  -2.170   3.894  1.00  0.00           C  
ATOM     62  HA  LEU A   5      14.087  -2.459   2.982  1.00  0.00           H  
ATOM     63  CB  LEU A   5      14.606  -1.848   4.982  1.00  0.00           C  
ATOM     64  HB2 LEU A   5      14.063  -1.585   5.887  1.00  0.00           H  
ATOM     65  HB3 LEU A   5      15.179  -2.753   5.187  1.00  0.00           H  
ATOM     66  CG  LEU A   5      15.592  -0.702   4.666  1.00  0.00           C  
ATOM     67  HG  LEU A   5      15.042   0.207   4.425  1.00  0.00           H  
ATOM     68  CD1 LEU A   5      16.463  -0.425   5.891  1.00  0.00           C  
ATOM     69 HD11 LEU A   5      17.134   0.410   5.688  1.00  0.00           H  
ATOM     70 HD12 LEU A   5      15.830  -0.154   6.736  1.00  0.00           H  
ATOM     71 HD13 LEU A   5      17.052  -1.305   6.142  1.00  0.00           H  
ATOM     72  CD2 LEU A   5      16.526  -1.033   3.501  1.00  0.00           C  
ATOM     73 HD21 LEU A   5      17.207  -0.200   3.329  1.00  0.00           H  
ATOM     74 HD22 LEU A   5      17.099  -1.933   3.722  1.00  0.00           H  
ATOM     75 HD23 LEU A   5      15.943  -1.193   2.596  1.00  0.00           H  
ATOM     76  C   LEU A   5      12.696  -3.379   4.312  1.00  0.00           C  
ATOM     77  O   LEU A   5      12.939  -4.497   3.856  1.00  0.00           O  
ATOM     78  N   GLN A   6      11.658  -3.171   5.134  1.00  0.00           N  
ATOM     79  H   GLN A   6      11.438  -2.213   5.374  1.00  0.00           H  
ATOM     80  CA  GLN A   6      10.689  -4.227   5.477  1.00  0.00           C  
ATOM     81  HA  GLN A   6      11.233  -5.119   5.788  1.00  0.00           H  
ATOM     82  CB  GLN A   6       9.753  -3.804   6.623  1.00  0.00           C  
ATOM     83  HB2 GLN A   6       9.320  -2.824   6.423  1.00  0.00           H  
ATOM     84  HB3 GLN A   6       8.933  -4.523   6.618  1.00  0.00           H  
ATOM     85  CG  GLN A   6      10.401  -3.810   8.022  1.00  0.00           C  
ATOM     86  HG2 GLN A   6      11.180  -4.572   8.059  1.00  0.00           H  
ATOM     87  HG3 GLN A   6      10.866  -2.841   8.200  1.00  0.00           H  
ATOM     88  CD  GLN A   6       9.404  -4.120   9.150  1.00  0.00           C  
ATOM     89  OE1 GLN A   6       8.312  -4.634   8.955  1.00  0.00           O  
ATOM     90  NE2 GLN A   6       9.723  -3.840  10.393  1.00  0.00           N  
ATOM     91 HE21 GLN A   6       9.055  -4.069  11.107  1.00  0.00           H  
ATOM     92 HE22 GLN A   6      10.637  -3.472  10.641  1.00  0.00           H  
ATOM     93  C   GLN A   6       9.821  -4.632   4.278  1.00  0.00           C  
ATOM     94  O   GLN A   6       9.579  -5.824   4.064  1.00  0.00           O  
ATOM     95  N   GLU A   7       9.353  -3.664   3.489  1.00  0.00           N  
ATOM     96  H   GLU A   7       9.538  -2.699   3.751  1.00  0.00           H  
ATOM     97  CA  GLU A   7       8.581  -3.914   2.266  1.00  0.00           C  
ATOM     98  HA  GLU A   7       7.689  -4.492   2.507  1.00  0.00           H  
ATOM     99  CB  GLU A   7       8.149  -2.590   1.633  1.00  0.00           C  
ATOM    100  HB2 GLU A   7       9.036  -1.993   1.428  1.00  0.00           H  
ATOM    101  HB3 GLU A   7       7.649  -2.808   0.689  1.00  0.00           H  
ATOM    102  CG  GLU A   7       7.196  -1.767   2.504  1.00  0.00           C  
ATOM    103  HG2 GLU A   7       6.358  -2.394   2.795  1.00  0.00           H  
ATOM    104  HG3 GLU A   7       7.700  -1.464   3.419  1.00  0.00           H  
ATOM    105  CD  GLU A   7       6.690  -0.516   1.780  1.00  0.00           C  
ATOM    106  OE1 GLU A   7       5.654   0.055   2.195  1.00  0.00           O  
ATOM    107  OE2 GLU A   7       7.346  -0.051   0.819  1.00  0.00           O  
ATOM    108  C   GLU A   7       9.402  -4.711   1.247  1.00  0.00           C  
ATOM    109  O   GLU A   7       8.904  -5.678   0.667  1.00  0.00           O  
ATOM    110  N   ILE A   8      10.684  -4.371   1.090  1.00  0.00           N  
ATOM    111  H   ILE A   8      11.013  -3.535   1.570  1.00  0.00           H  
ATOM    112  CA  ILE A   8      11.639  -5.118   0.274  1.00  0.00           C  
ATOM    113  HA  ILE A   8      11.217  -5.234  -0.725  1.00  0.00           H  
ATOM    114  CB  ILE A   8      12.960  -4.324   0.131  1.00  0.00           C  
ATOM    115  HB  ILE A   8      13.254  -3.956   1.114  1.00  0.00           H  
ATOM    116  CG2 ILE A   8      14.097  -5.210  -0.398  1.00  0.00           C  
ATOM    117 HG21 ILE A   8      13.794  -5.709  -1.317  1.00  0.00           H  
ATOM    118 HG22 ILE A   8      14.986  -4.613  -0.590  1.00  0.00           H  
ATOM    119 HG23 ILE A   8      14.359  -5.948   0.359  1.00  0.00           H  
ATOM    120  CG1 ILE A   8      12.758  -3.118  -0.819  1.00  0.00           C  
ATOM    121 HG12 ILE A   8      12.711  -3.469  -1.850  1.00  0.00           H  
ATOM    122 HG13 ILE A   8      11.808  -2.633  -0.594  1.00  0.00           H  
ATOM    123  CD1 ILE A   8      13.850  -2.045  -0.703  1.00  0.00           C  
ATOM    124 HD11 ILE A   8      14.814  -2.438  -1.022  1.00  0.00           H  
ATOM    125 HD12 ILE A   8      13.592  -1.198  -1.340  1.00  0.00           H  
ATOM    126 HD13 ILE A   8      13.928  -1.698   0.328  1.00  0.00           H  
ATOM    127  C   ILE A   8      11.821  -6.536   0.836  1.00  0.00           C  
ATOM    128  O   ILE A   8      11.716  -7.484   0.068  1.00  0.00           O  
ATOM    129  N   ILE A   9      11.984  -6.744   2.148  1.00  0.00           N  
ATOM    130  H   ILE A   9      12.093  -5.941   2.761  1.00  0.00           H  
ATOM    131  CA  ILE A   9      12.085  -8.101   2.725  1.00  0.00           C  
ATOM    132  HA  ILE A   9      12.856  -8.635   2.169  1.00  0.00           H  
ATOM    133  CB  ILE A   9      12.569  -8.027   4.193  1.00  0.00           C  
ATOM    134  HB  ILE A   9      11.917  -7.334   4.728  1.00  0.00           H  
ATOM    135  CG2 ILE A   9      12.498  -9.400   4.889  1.00  0.00           C  
ATOM    136 HG21 ILE A   9      13.080 -10.134   4.328  1.00  0.00           H  
ATOM    137 HG22 ILE A   9      12.891  -9.327   5.902  1.00  0.00           H  
ATOM    138 HG23 ILE A   9      11.464  -9.735   4.959  1.00  0.00           H  
ATOM    139  CG1 ILE A   9      14.028  -7.505   4.261  1.00  0.00           C  
ATOM    140 HG12 ILE A   9      14.724  -8.300   3.986  1.00  0.00           H  
ATOM    141 HG13 ILE A   9      14.167  -6.702   3.540  1.00  0.00           H  
ATOM    142  CD1 ILE A   9      14.414  -6.947   5.638  1.00  0.00           C  
ATOM    143 HD11 ILE A   9      15.389  -6.469   5.571  1.00  0.00           H  
ATOM    144 HD12 ILE A   9      13.686  -6.201   5.959  1.00  0.00           H  
ATOM    145 HD13 ILE A   9      14.468  -7.746   6.376  1.00  0.00           H  
ATOM    146  C   ILE A   9      10.785  -8.923   2.540  1.00  0.00           C  
ATOM    147  O   ILE A   9      10.857 -10.093   2.160  1.00  0.00           O  
ATOM    148  N   LYS A  10       9.590  -8.335   2.722  1.00  0.00           N  
ATOM    149  H   LYS A  10       9.586  -7.374   3.058  1.00  0.00           H  
ATOM    150  CA  LYS A  10       8.296  -8.971   2.375  1.00  0.00           C  
ATOM    151  HA  LYS A  10       8.218  -9.923   2.899  1.00  0.00           H  
ATOM    152  CB  LYS A  10       7.104  -8.070   2.785  1.00  0.00           C  
ATOM    153  HB2 LYS A  10       7.391  -7.019   2.713  1.00  0.00           H  
ATOM    154  HB3 LYS A  10       6.286  -8.237   2.080  1.00  0.00           H  
ATOM    155  CG  LYS A  10       6.555  -8.365   4.196  1.00  0.00           C  
ATOM    156  HG2 LYS A  10       6.324  -9.429   4.265  1.00  0.00           H  
ATOM    157  HG3 LYS A  10       7.318  -8.127   4.938  1.00  0.00           H  
ATOM    158  CD  LYS A  10       5.272  -7.560   4.499  1.00  0.00           C  
ATOM    159  HD2 LYS A  10       5.536  -6.504   4.572  1.00  0.00           H  
ATOM    160  HD3 LYS A  10       4.557  -7.705   3.686  1.00  0.00           H  
ATOM    161  CE  LYS A  10       4.616  -8.009   5.815  1.00  0.00           C  
ATOM    162  HE2 LYS A  10       4.364  -9.070   5.730  1.00  0.00           H  
ATOM    163  HE3 LYS A  10       5.343  -7.894   6.622  1.00  0.00           H  
ATOM    164  NZ  LYS A  10       3.385  -7.247   6.155  1.00  0.00           N  
ATOM    165  HZ1 LYS A  10       3.540  -6.246   6.242  1.00  0.00           H  
ATOM    166  HZ2 LYS A  10       2.633  -7.386   5.476  1.00  0.00           H  
ATOM    167  HZ3 LYS A  10       3.037  -7.544   7.063  1.00  0.00           H  
ATOM    168  C   LYS A  10       8.214  -9.312   0.879  1.00  0.00           C  
ATOM    169  O   LYS A  10       7.782 -10.410   0.525  1.00  0.00           O  
ATOM    170  N   THR A  11       8.677  -8.418   0.008  1.00  0.00           N  
ATOM    171  H   THR A  11       9.033  -7.540   0.372  1.00  0.00           H  
ATOM    172  CA  THR A  11       8.701  -8.639  -1.446  1.00  0.00           C  
ATOM    173  HA  THR A  11       7.702  -8.934  -1.771  1.00  0.00           H  
ATOM    174  CB  THR A  11       9.077  -7.354  -2.197  1.00  0.00           C  
ATOM    175  HB  THR A  11      10.108  -7.082  -1.973  1.00  0.00           H  
ATOM    176  CG2 THR A  11       8.914  -7.507  -3.707  1.00  0.00           C  
ATOM    177 HG21 THR A  11       9.108  -6.550  -4.190  1.00  0.00           H  
ATOM    178 HG22 THR A  11       9.620  -8.242  -4.091  1.00  0.00           H  
ATOM    179 HG23 THR A  11       7.898  -7.821  -3.943  1.00  0.00           H  
ATOM    180  OG1 THR A  11       8.226  -6.296  -1.812  1.00  0.00           O  
ATOM    181  HG1 THR A  11       8.483  -6.024  -0.907  1.00  0.00           H  
ATOM    182  C   THR A  11       9.662  -9.772  -1.807  1.00  0.00           C  
ATOM    183  O   THR A  11       9.300 -10.674  -2.551  1.00  0.00           O  
ATOM    184  N   LEU A  12      10.859  -9.792  -1.219  1.00  0.00           N  
ATOM    185  H   LEU A  12      11.100  -9.006  -0.626  1.00  0.00           H  
ATOM    186  CA  LEU A  12      11.863 -10.847  -1.378  1.00  0.00           C  
ATOM    187  HA  LEU A  12      12.026 -11.026  -2.439  1.00  0.00           H  
ATOM    188  CB  LEU A  12      13.192 -10.383  -0.752  1.00  0.00           C  
ATOM    189  HB2 LEU A  12      12.999 -10.086   0.280  1.00  0.00           H  
ATOM    190  HB3 LEU A  12      13.885 -11.225  -0.733  1.00  0.00           H  
ATOM    191  CG  LEU A  12      13.874  -9.217  -1.497  1.00  0.00           C  
ATOM    192  HG  LEU A  12      13.147  -8.442  -1.731  1.00  0.00           H  
ATOM    193  CD1 LEU A  12      14.986  -8.607  -0.651  1.00  0.00           C  
ATOM    194 HD11 LEU A  12      15.367  -7.715  -1.145  1.00  0.00           H  
ATOM    195 HD12 LEU A  12      14.605  -8.331   0.331  1.00  0.00           H  
ATOM    196 HD13 LEU A  12      15.791  -9.326  -0.555  1.00  0.00           H  
ATOM    197  CD2 LEU A  12      14.512  -9.680  -2.804  1.00  0.00           C  
ATOM    198 HD21 LEU A  12      15.257 -10.454  -2.614  1.00  0.00           H  
ATOM    199 HD22 LEU A  12      13.745 -10.073  -3.464  1.00  0.00           H  
ATOM    200 HD23 LEU A  12      14.983  -8.831  -3.296  1.00  0.00           H  
ATOM    201  C   LEU A  12      11.418 -12.191  -0.782  1.00  0.00           C  
ATOM    202  O   LEU A  12      11.810 -13.230  -1.301  1.00  0.00           O  
ATOM    203  N   ASN A  13      10.620 -12.203   0.293  1.00  0.00           N  
ATOM    204  H   ASN A  13      10.416 -11.326   0.757  1.00  0.00           H  
ATOM    205  CA  ASN A  13       9.972 -13.424   0.790  1.00  0.00           C  
ATOM    206  HA  ASN A  13      10.722 -14.205   0.892  1.00  0.00           H  
ATOM    207  CB  ASN A  13       9.329 -13.195   2.171  1.00  0.00           C  
ATOM    208  HB2 ASN A  13       8.720 -12.292   2.147  1.00  0.00           H  
ATOM    209  HB3 ASN A  13       8.671 -14.036   2.397  1.00  0.00           H  
ATOM    210  CG  ASN A  13      10.334 -13.108   3.302  1.00  0.00           C  
ATOM    211  OD1 ASN A  13      11.429 -13.647   3.251  1.00  0.00           O  
ATOM    212  ND2 ASN A  13       9.986 -12.452   4.386  1.00  0.00           N  
ATOM    213 HD21 ASN A  13      10.672 -12.390   5.116  1.00  0.00           H  
ATOM    214 HD22 ASN A  13       9.078 -12.028   4.455  1.00  0.00           H  
ATOM    215  C   ASN A  13       8.941 -13.946  -0.216  1.00  0.00           C  
ATOM    216  O   ASN A  13       9.001 -15.114  -0.603  1.00  0.00           O  
ATOM    217  N   SER A  14       8.062 -13.061  -0.693  1.00  0.00           N  
ATOM    218  H   SER A  14       8.067 -12.122  -0.317  1.00  0.00           H  
ATOM    219  CA  SER A  14       7.062 -13.384  -1.717  1.00  0.00           C  
ATOM    220  HA  SER A  14       6.401 -14.163  -1.333  1.00  0.00           H  
ATOM    221  CB  SER A  14       6.206 -12.150  -2.035  1.00  0.00           C  
ATOM    222  HB2 SER A  14       6.807 -11.394  -2.543  1.00  0.00           H  
ATOM    223  HB3 SER A  14       5.395 -12.452  -2.698  1.00  0.00           H  
ATOM    224  OG  SER A  14       5.639 -11.590  -0.862  1.00  0.00           O  
ATOM    225  HG  SER A  14       6.324 -11.165  -0.325  1.00  0.00           H  
ATOM    226  C   SER A  14       7.720 -13.923  -2.998  1.00  0.00           C  
ATOM    227  O   SER A  14       7.264 -14.921  -3.549  1.00  0.00           O  
ATOM    228  N   LEU A  15       8.839 -13.327  -3.431  1.00  0.00           N  
ATOM    229  H   LEU A  15       9.132 -12.476  -2.961  1.00  0.00           H  
ATOM    230  CA  LEU A  15       9.656 -13.813  -4.544  1.00  0.00           C  
ATOM    231  HA  LEU A  15       9.022 -13.882  -5.431  1.00  0.00           H  
ATOM    232  CB  LEU A  15      10.793 -12.811  -4.827  1.00  0.00           C  
ATOM    233  HB2 LEU A  15      11.256 -12.531  -3.883  1.00  0.00           H  
ATOM    234  HB3 LEU A  15      11.555 -13.304  -5.429  1.00  0.00           H  
ATOM    235  CG  LEU A  15      10.323 -11.546  -5.571  1.00  0.00           C  
ATOM    236  HG  LEU A  15       9.382 -11.200  -5.151  1.00  0.00           H  
ATOM    237  CD1 LEU A  15      11.340 -10.410  -5.470  1.00  0.00           C  
ATOM    238 HD11 LEU A  15      10.968  -9.535  -6.005  1.00  0.00           H  
ATOM    239 HD12 LEU A  15      11.480 -10.139  -4.427  1.00  0.00           H  
ATOM    240 HD13 LEU A  15      12.292 -10.721  -5.898  1.00  0.00           H  
ATOM    241  CD2 LEU A  15      10.134 -11.834  -7.057  1.00  0.00           C  
ATOM    242 HD21 LEU A  15       9.325 -12.548  -7.189  1.00  0.00           H  
ATOM    243 HD22 LEU A  15       9.877 -10.920  -7.584  1.00  0.00           H  
ATOM    244 HD23 LEU A  15      11.054 -12.235  -7.483  1.00  0.00           H  
ATOM    245  C   LEU A  15      10.198 -15.234  -4.304  1.00  0.00           C  
ATOM    246  O   LEU A  15      10.049 -16.060  -5.200  1.00  0.00           O  
ATOM    247  N   THR A  16      10.746 -15.555  -3.120  1.00  0.00           N  
ATOM    248  H   THR A  16      10.887 -14.835  -2.420  1.00  0.00           H  
ATOM    249  CA  THR A  16      11.181 -16.936  -2.810  1.00  0.00           C  
ATOM    250  HA  THR A  16      11.887 -17.237  -3.588  1.00  0.00           H  
ATOM    251  CB  THR A  16      11.912 -17.069  -1.453  1.00  0.00           C  
ATOM    252  HB  THR A  16      11.718 -18.063  -1.047  1.00  0.00           H  
ATOM    253  CG2 THR A  16      13.424 -16.924  -1.613  1.00  0.00           C  
ATOM    254 HG21 THR A  16      13.914 -17.060  -0.649  1.00  0.00           H  
ATOM    255 HG22 THR A  16      13.789 -17.699  -2.288  1.00  0.00           H  
ATOM    256 HG23 THR A  16      13.671 -15.946  -2.023  1.00  0.00           H  
ATOM    257  OG1 THR A  16      11.508 -16.116  -0.489  1.00  0.00           O  
ATOM    258  HG1 THR A  16      10.538 -16.042  -0.545  1.00  0.00           H  
ATOM    259  C   THR A  16      10.049 -17.972  -2.881  1.00  0.00           C  
ATOM    260  O   THR A  16      10.314 -19.101  -3.274  1.00  0.00           O  
ATOM    261  N   GLU A  17       8.793 -17.618  -2.573  1.00  0.00           N  
ATOM    262  H   GLU A  17       8.621 -16.689  -2.210  1.00  0.00           H  
ATOM    263  CA  GLU A  17       7.629 -18.514  -2.765  1.00  0.00           C  
ATOM    264  HA  GLU A  17       7.882 -19.502  -2.372  1.00  0.00           H  
ATOM    265  CB  GLU A  17       6.438 -17.988  -1.933  1.00  0.00           C  
ATOM    266  HB2 GLU A  17       6.700 -18.113  -0.881  1.00  0.00           H  
ATOM    267  HB3 GLU A  17       6.346 -16.915  -2.103  1.00  0.00           H  
ATOM    268  CG  GLU A  17       5.031 -18.598  -2.150  1.00  0.00           C  
ATOM    269  HG2 GLU A  17       4.418 -18.344  -1.282  1.00  0.00           H  
ATOM    270  HG3 GLU A  17       4.586 -18.088  -3.005  1.00  0.00           H  
ATOM    271  CD  GLU A  17       4.943 -20.117  -2.408  1.00  0.00           C  
ATOM    272  OE1 GLU A  17       5.765 -20.891  -1.869  1.00  0.00           O  
ATOM    273  OE2 GLU A  17       4.069 -20.526  -3.216  1.00  0.00           O  
ATOM    274  C   GLU A  17       7.267 -18.728  -4.251  1.00  0.00           C  
ATOM    275  O   GLU A  17       6.719 -19.763  -4.616  1.00  0.00           O  
ATOM    276  N   GLN A  18       7.648 -17.839  -5.176  1.00  0.00           N  
ATOM    277  H   GLN A  18       8.219 -17.053  -4.891  1.00  0.00           H  
ATOM    278  CA  GLN A  18       7.376 -18.036  -6.613  1.00  0.00           C  
ATOM    279  HA  GLN A  18       6.384 -18.481  -6.679  1.00  0.00           H  
ATOM    280  CB  GLN A  18       7.290 -16.696  -7.365  1.00  0.00           C  
ATOM    281  HB2 GLN A  18       8.290 -16.273  -7.458  1.00  0.00           H  
ATOM    282  HB3 GLN A  18       6.921 -16.915  -8.362  1.00  0.00           H  
ATOM    283  CG  GLN A  18       6.361 -15.630  -6.753  1.00  0.00           C  
ATOM    284  HG2 GLN A  18       6.926 -15.064  -6.018  1.00  0.00           H  
ATOM    285  HG3 GLN A  18       6.069 -14.926  -7.528  1.00  0.00           H  
ATOM    286  CD  GLN A  18       5.094 -16.182  -6.098  1.00  0.00           C  
ATOM    287  OE1 GLN A  18       4.176 -16.665  -6.738  1.00  0.00           O  
ATOM    288  NE2 GLN A  18       4.992 -16.113  -4.791  1.00  0.00           N  
ATOM    289 HE21 GLN A  18       4.228 -16.604  -4.357  1.00  0.00           H  
ATOM    290 HE22 GLN A  18       5.777 -15.769  -4.243  1.00  0.00           H  
ATOM    291  C   GLN A  18       8.322 -19.066  -7.286  1.00  0.00           C  
ATOM    292  O   GLN A  18       8.522 -19.043  -8.504  1.00  0.00           O  
ATOM    293  N   LYS A  19       8.888 -19.993  -6.498  1.00  0.00           N  
ATOM    294  H   LYS A  19       8.635 -19.957  -5.518  1.00  0.00           H  
ATOM    295  CA  LYS A  19       9.855 -21.018  -6.904  1.00  0.00           C  
ATOM    296  HA  LYS A  19      10.765 -20.505  -7.223  1.00  0.00           H  
ATOM    297  CB  LYS A  19      10.210 -21.880  -5.682  1.00  0.00           C  
ATOM    298  HB2 LYS A  19      10.523 -21.222  -4.872  1.00  0.00           H  
ATOM    299  HB3 LYS A  19       9.332 -22.440  -5.353  1.00  0.00           H  
ATOM    300  CG  LYS A  19      11.356 -22.850  -5.999  1.00  0.00           C  
ATOM    301  HG2 LYS A  19      11.013 -23.605  -6.707  1.00  0.00           H  
ATOM    302  HG3 LYS A  19      12.165 -22.289  -6.463  1.00  0.00           H  
ATOM    303  CD  LYS A  19      11.880 -23.552  -4.738  1.00  0.00           C  
ATOM    304  HD2 LYS A  19      12.185 -22.809  -3.995  1.00  0.00           H  
ATOM    305  HD3 LYS A  19      11.074 -24.153  -4.311  1.00  0.00           H  
ATOM    306  CE  LYS A  19      13.067 -24.469  -5.072  1.00  0.00           C  
ATOM    307  HE2 LYS A  19      13.254 -25.117  -4.213  1.00  0.00           H  
ATOM    308  HE3 LYS A  19      12.796 -25.098  -5.924  1.00  0.00           H  
ATOM    309  NZ  LYS A  19      14.290 -23.693  -5.378  1.00  0.00           N  
ATOM    310  HZ1 LYS A  19      14.114 -22.948  -6.056  1.00  0.00           H  
ATOM    311  HZ2 LYS A  19      15.064 -24.243  -5.715  1.00  0.00           H  
ATOM    312  HZ3 LYS A  19      14.574 -23.114  -4.579  1.00  0.00           H  
ATOM    313  C   LYS A  19       9.349 -21.861  -8.077  1.00  0.00           C  
ATOM    314  O   LYS A  19       8.325 -22.549  -7.977  1.00  0.00           O  
ATOM    315  N   THR A  20      10.084 -21.801  -9.184  1.00  0.00           N  
ATOM    316  H   THR A  20      10.937 -21.244  -9.145  1.00  0.00           H  
ATOM    317  CA  THR A  20       9.806 -22.446 -10.480  1.00  0.00           C  
ATOM    318  HA  THR A  20       9.379 -23.437 -10.321  1.00  0.00           H  
ATOM    319  CB  THR A  20       8.839 -21.610 -11.346  1.00  0.00           C  
ATOM    320  HB  THR A  20       8.795 -22.057 -12.339  1.00  0.00           H  
ATOM    321  CG2 THR A  20       7.406 -21.549 -10.836  1.00  0.00           C  
ATOM    322 HG21 THR A  20       7.367 -21.023  -9.885  1.00  0.00           H  
ATOM    323 HG22 THR A  20       6.798 -21.014 -11.565  1.00  0.00           H  
ATOM    324 HG23 THR A  20       7.015 -22.558 -10.713  1.00  0.00           H  
ATOM    325  OG1 THR A  20       9.310 -20.291 -11.485  1.00  0.00           O  
ATOM    326  HG1 THR A  20       9.201 -19.854 -10.626  1.00  0.00           H  
ATOM    327  C   THR A  20      11.112 -22.605 -11.260  1.00  0.00           C  
ATOM    328  O   THR A  20      12.143 -22.052 -10.894  1.00  0.00           O  
ATOM    329  N   LEU A  21      11.077 -23.298 -12.399  1.00  0.00           N  
ATOM    330  H   LEU A  21      10.217 -23.742 -12.687  1.00  0.00           H  
ATOM    331  CA  LEU A  21      12.241 -23.414 -13.287  1.00  0.00           C  
ATOM    332  HA  LEU A  21      13.069 -23.839 -12.718  1.00  0.00           H  
ATOM    333  CB  LEU A  21      11.874 -24.387 -14.417  1.00  0.00           C  
ATOM    334  HB2 LEU A  21      10.925 -24.056 -14.841  1.00  0.00           H  
ATOM    335  HB3 LEU A  21      12.632 -24.334 -15.202  1.00  0.00           H  
ATOM    336  CG  LEU A  21      11.735 -25.852 -13.959  1.00  0.00           C  
ATOM    337  HG  LEU A  21      11.188 -25.898 -13.017  1.00  0.00           H  
ATOM    338  CD1 LEU A  21      10.945 -26.656 -14.990  1.00  0.00           C  
ATOM    339 HD11 LEU A  21      11.427 -26.575 -15.965  1.00  0.00           H  
ATOM    340 HD12 LEU A  21      10.899 -27.702 -14.692  1.00  0.00           H  
ATOM    341 HD13 LEU A  21       9.938 -26.254 -15.060  1.00  0.00           H  
ATOM    342  CD2 LEU A  21      13.096 -26.519 -13.774  1.00  0.00           C  
ATOM    343 HD21 LEU A  21      12.969 -27.552 -13.454  1.00  0.00           H  
ATOM    344 HD22 LEU A  21      13.652 -26.499 -14.712  1.00  0.00           H  
ATOM    345 HD23 LEU A  21      13.673 -25.992 -13.013  1.00  0.00           H  
ATOM    346  C   LEU A  21      12.753 -22.057 -13.830  1.00  0.00           C  
ATOM    347  O   LEU A  21      13.893 -21.974 -14.274  1.00  0.00           O  
ATOM    348  N   CYS A  22      11.959 -20.980 -13.730  1.00  0.00           N  
ATOM    349  H   CYS A  22      11.046 -21.099 -13.321  1.00  0.00           H  
ATOM    350  CA  CYS A  22      12.396 -19.609 -14.006  1.00  0.00           C  
ATOM    351  HA  CYS A  22      12.965 -19.606 -14.937  1.00  0.00           H  
ATOM    352  CB  CYS A  22      11.134 -18.756 -14.220  1.00  0.00           C  
ATOM    353  HB2 CYS A  22      10.512 -19.225 -14.982  1.00  0.00           H  
ATOM    354  HB3 CYS A  22      10.573 -18.699 -13.285  1.00  0.00           H  
ATOM    355  SG  CYS A  22      11.542 -17.072 -14.767  1.00  0.00           S  
ATOM    356  HG  CYS A  22      12.055 -17.385 -15.966  1.00  0.00           H  
ATOM    357  C   CYS A  22      13.328 -19.031 -12.912  1.00  0.00           C  
ATOM    358  O   CYS A  22      14.210 -18.241 -13.233  1.00  0.00           O  
ATOM    359  N   THR A  23      13.193 -19.429 -11.636  1.00  0.00           N  
ATOM    360  H   THR A  23      12.496 -20.126 -11.403  1.00  0.00           H  
ATOM    361  CA  THR A  23      14.116 -19.013 -10.549  1.00  0.00           C  
ATOM    362  HA  THR A  23      14.448 -17.998 -10.758  1.00  0.00           H  
ATOM    363  CB  THR A  23      13.412 -18.979  -9.180  1.00  0.00           C  
ATOM    364  HB  THR A  23      14.139 -18.679  -8.430  1.00  0.00           H  
ATOM    365  CG2 THR A  23      12.289 -17.947  -9.155  1.00  0.00           C  
ATOM    366 HG21 THR A  23      11.517 -18.207  -9.880  1.00  0.00           H  
ATOM    367 HG22 THR A  23      12.694 -16.963  -9.390  1.00  0.00           H  
ATOM    368 HG23 THR A  23      11.847 -17.922  -8.158  1.00  0.00           H  
ATOM    369  OG1 THR A  23      12.851 -20.220  -8.807  1.00  0.00           O  
ATOM    370  HG1 THR A  23      13.518 -20.693  -8.285  1.00  0.00           H  
ATOM    371  C   THR A  23      15.402 -19.849 -10.466  1.00  0.00           C  
ATOM    372  O   THR A  23      16.366 -19.445  -9.812  1.00  0.00           O  
ATOM    373  N   GLU A  24      15.425 -20.991 -11.157  1.00  0.00           N  
ATOM    374  H   GLU A  24      14.565 -21.278 -11.603  1.00  0.00           H  
ATOM    375  CA  GLU A  24      16.614 -21.824 -11.393  1.00  0.00           C  
ATOM    376  HA  GLU A  24      17.129 -21.994 -10.446  1.00  0.00           H  
ATOM    377  CB  GLU A  24      16.145 -23.183 -11.961  1.00  0.00           C  
ATOM    378  HB2 GLU A  24      15.093 -23.347 -11.725  1.00  0.00           H  
ATOM    379  HB3 GLU A  24      16.230 -23.169 -13.049  1.00  0.00           H  
ATOM    380  CG  GLU A  24      16.947 -24.373 -11.415  1.00  0.00           C  
ATOM    381  HG2 GLU A  24      16.745 -25.243 -12.046  1.00  0.00           H  
ATOM    382  HG3 GLU A  24      18.014 -24.152 -11.494  1.00  0.00           H  
ATOM    383  CD  GLU A  24      16.558 -24.701  -9.961  1.00  0.00           C  
ATOM    384  OE1 GLU A  24      15.393 -25.108  -9.734  1.00  0.00           O  
ATOM    385  OE2 GLU A  24      17.422 -24.540  -9.071  1.00  0.00           O  
ATOM    386  C   GLU A  24      17.609 -21.144 -12.362  1.00  0.00           C  
ATOM    387  O   GLU A  24      18.823 -21.320 -12.246  1.00  0.00           O  
ATOM    388  N   LEU A  25      17.100 -20.340 -13.310  1.00  0.00           N  
ATOM    389  H   LEU A  25      16.096 -20.231 -13.336  1.00  0.00           H  
ATOM    390  CA  LEU A  25      17.897 -19.609 -14.304  1.00  0.00           C  
ATOM    391  HA  LEU A  25      18.471 -20.342 -14.873  1.00  0.00           H  
ATOM    392  CB  LEU A  25      16.980 -18.838 -15.276  1.00  0.00           C  
ATOM    393  HB2 LEU A  25      16.460 -18.068 -14.705  1.00  0.00           H  
ATOM    394  HB3 LEU A  25      17.605 -18.331 -16.013  1.00  0.00           H  
ATOM    395  CG  LEU A  25      15.923 -19.672 -16.026  1.00  0.00           C  
ATOM    396  HG  LEU A  25      15.268 -20.148 -15.303  1.00  0.00           H  
ATOM    397  CD1 LEU A  25      15.074 -18.753 -16.904  1.00  0.00           C  
ATOM    398 HD11 LEU A  25      14.595 -17.993 -16.286  1.00  0.00           H  
ATOM    399 HD12 LEU A  25      15.701 -18.269 -17.649  1.00  0.00           H  
ATOM    400 HD13 LEU A  25      14.299 -19.333 -17.401  1.00  0.00           H  
ATOM    401  CD2 LEU A  25      16.534 -20.745 -16.931  1.00  0.00           C  
ATOM    402 HD21 LEU A  25      17.205 -20.289 -17.659  1.00  0.00           H  
ATOM    403 HD22 LEU A  25      17.085 -21.467 -16.328  1.00  0.00           H  
ATOM    404 HD23 LEU A  25      15.740 -21.281 -17.450  1.00  0.00           H  
ATOM    405  C   LEU A  25      18.905 -18.642 -13.655  1.00  0.00           C  
ATOM    406  O   LEU A  25      18.667 -18.073 -12.585  1.00  0.00           O  
ATOM    407  N   THR A  26      20.037 -18.416 -14.327  1.00  0.00           N  
ATOM    408  H   THR A  26      20.195 -18.856 -15.221  1.00  0.00           H  
ATOM    409  CA  THR A  26      21.067 -17.490 -13.845  1.00  0.00           C  
ATOM    410  HA  THR A  26      21.164 -17.669 -12.779  1.00  0.00           H  
ATOM    411  CB  THR A  26      22.445 -17.753 -14.467  1.00  0.00           C  
ATOM    412  HB  THR A  26      23.110 -16.931 -14.200  1.00  0.00           H  
ATOM    413  CG2 THR A  26      23.088 -19.044 -13.958  1.00  0.00           C  
ATOM    414 HG21 THR A  26      23.253 -18.961 -12.885  1.00  0.00           H  
ATOM    415 HG22 THR A  26      24.048 -19.193 -14.452  1.00  0.00           H  
ATOM    416 HG23 THR A  26      22.437 -19.895 -14.158  1.00  0.00           H  
ATOM    417  OG1 THR A  26      22.376 -17.818 -15.869  1.00  0.00           O  
ATOM    418  HG1 THR A  26      23.179 -17.388 -16.193  1.00  0.00           H  
ATOM    419  C   THR A  26      20.711 -16.011 -14.016  1.00  0.00           C  
ATOM    420  O   THR A  26      20.045 -15.585 -14.961  1.00  0.00           O  
ATOM    421  N   VAL A  27      21.263 -15.212 -13.107  1.00  0.00           N  
ATOM    422  H   VAL A  27      21.745 -15.667 -12.337  1.00  0.00           H  
ATOM    423  CA  VAL A  27      21.445 -13.765 -13.191  1.00  0.00           C  
ATOM    424  HA  VAL A  27      21.189 -13.445 -14.202  1.00  0.00           H  
ATOM    425  CB  VAL A  27      20.470 -13.059 -12.219  1.00  0.00           C  
ATOM    426  HB  VAL A  27      19.456 -13.345 -12.502  1.00  0.00           H  
ATOM    427  CG1 VAL A  27      20.678 -13.447 -10.749  1.00  0.00           C  
ATOM    428 HG11 VAL A  27      19.925 -12.960 -10.131  1.00  0.00           H  
ATOM    429 HG12 VAL A  27      21.671 -13.148 -10.411  1.00  0.00           H  
ATOM    430 HG13 VAL A  27      20.574 -14.526 -10.629  1.00  0.00           H  
ATOM    431  CG2 VAL A  27      20.557 -11.531 -12.316  1.00  0.00           C  
ATOM    432 HG21 VAL A  27      19.739 -11.085 -11.751  1.00  0.00           H  
ATOM    433 HG22 VAL A  27      20.468 -11.217 -13.355  1.00  0.00           H  
ATOM    434 HG23 VAL A  27      21.500 -11.177 -11.898  1.00  0.00           H  
ATOM    435  C   VAL A  27      22.938 -13.451 -12.971  1.00  0.00           C  
ATOM    436  O   VAL A  27      23.663 -14.225 -12.337  1.00  0.00           O  
ATOM    437  N   THR A  28      23.422 -12.337 -13.526  1.00  0.00           N  
ATOM    438  H   THR A  28      22.786 -11.739 -14.026  1.00  0.00           H  
ATOM    439  CA  THR A  28      24.802 -11.873 -13.298  1.00  0.00           C  
ATOM    440  HA  THR A  28      25.476 -12.715 -13.457  1.00  0.00           H  
ATOM    441  CB  THR A  28      25.203 -10.778 -14.294  1.00  0.00           C  
ATOM    442  HB  THR A  28      24.506  -9.941 -14.226  1.00  0.00           H  
ATOM    443  CG2 THR A  28      26.624 -10.252 -14.080  1.00  0.00           C  
ATOM    444 HG21 THR A  28      26.683  -9.709 -13.138  1.00  0.00           H  
ATOM    445 HG22 THR A  28      27.334 -11.079 -14.066  1.00  0.00           H  
ATOM    446 HG23 THR A  28      26.890  -9.575 -14.891  1.00  0.00           H  
ATOM    447  OG1 THR A  28      25.148 -11.315 -15.597  1.00  0.00           O  
ATOM    448  HG1 THR A  28      24.260 -11.175 -15.932  1.00  0.00           H  
ATOM    449  C   THR A  28      24.973 -11.400 -11.852  1.00  0.00           C  
ATOM    450  O   THR A  28      24.221 -10.551 -11.375  1.00  0.00           O  
ATOM    451  N   ASP A  29      25.968 -11.938 -11.153  1.00  0.00           N  
ATOM    452  H   ASP A  29      26.614 -12.548 -11.641  1.00  0.00           H  
ATOM    453  CA  ASP A  29      26.153 -11.745  -9.719  1.00  0.00           C  
ATOM    454  HA  ASP A  29      25.166 -11.636  -9.267  1.00  0.00           H  
ATOM    455  CB  ASP A  29      26.761 -13.007  -9.113  1.00  0.00           C  
ATOM    456  HB2 ASP A  29      26.201 -13.875  -9.468  1.00  0.00           H  
ATOM    457  HB3 ASP A  29      27.789 -13.113  -9.448  1.00  0.00           H  
ATOM    458  CG  ASP A  29      26.732 -13.005  -7.586  1.00  0.00           C  
ATOM    459  OD1 ASP A  29      26.771 -14.114  -7.025  1.00  0.00           O  
ATOM    460  OD2 ASP A  29      26.604 -11.954  -6.921  1.00  0.00           O  
ATOM    461  C   ASP A  29      26.959 -10.480  -9.403  1.00  0.00           C  
ATOM    462  O   ASP A  29      28.193 -10.472  -9.391  1.00  0.00           O  
ATOM    463  N   ILE A  30      26.217  -9.406  -9.130  1.00  0.00           N  
ATOM    464  H   ILE A  30      25.222  -9.493  -9.283  1.00  0.00           H  
ATOM    465  CA  ILE A  30      26.740  -8.080  -8.777  1.00  0.00           C  
ATOM    466  HA  ILE A  30      27.509  -7.835  -9.510  1.00  0.00           H  
ATOM    467  CB  ILE A  30      25.626  -7.005  -8.896  1.00  0.00           C  
ATOM    468  HB  ILE A  30      26.127  -6.042  -9.009  1.00  0.00           H  
ATOM    469  CG2 ILE A  30      24.798  -7.228 -10.174  1.00  0.00           C  
ATOM    470 HG21 ILE A  30      24.240  -6.326 -10.426  1.00  0.00           H  
ATOM    471 HG22 ILE A  30      25.457  -7.489 -11.000  1.00  0.00           H  
ATOM    472 HG23 ILE A  30      24.092  -8.046 -10.034  1.00  0.00           H  
ATOM    473  CG1 ILE A  30      24.648  -6.898  -7.698  1.00  0.00           C  
ATOM    474 HG12 ILE A  30      23.676  -6.566  -8.063  1.00  0.00           H  
ATOM    475 HG13 ILE A  30      24.509  -7.875  -7.235  1.00  0.00           H  
ATOM    476  CD1 ILE A  30      25.069  -5.882  -6.629  1.00  0.00           C  
ATOM    477 HD11 ILE A  30      25.295  -4.922  -7.089  1.00  0.00           H  
ATOM    478 HD12 ILE A  30      24.249  -5.745  -5.925  1.00  0.00           H  
ATOM    479 HD13 ILE A  30      25.940  -6.234  -6.081  1.00  0.00           H  
ATOM    480  C   ILE A  30      27.430  -8.036  -7.406  1.00  0.00           C  
ATOM    481  O   ILE A  30      28.180  -7.096  -7.150  1.00  0.00           O  
ATOM    482  N   PHE A  31      27.187  -9.026  -6.537  1.00  0.00           N  
ATOM    483  H   PHE A  31      26.640  -9.819  -6.853  1.00  0.00           H  
ATOM    484  CA  PHE A  31      27.802  -9.131  -5.208  1.00  0.00           C  
ATOM    485  HA  PHE A  31      28.023  -8.130  -4.834  1.00  0.00           H  
ATOM    486  CB  PHE A  31      26.835  -9.814  -4.229  1.00  0.00           C  
ATOM    487  HB2 PHE A  31      26.787 -10.876  -4.469  1.00  0.00           H  
ATOM    488  HB3 PHE A  31      27.249  -9.732  -3.224  1.00  0.00           H  
ATOM    489  CG  PHE A  31      25.426  -9.254  -4.211  1.00  0.00           C  
ATOM    490  CD1 PHE A  31      25.186  -7.958  -3.717  1.00  0.00           C  
ATOM    491  HD1 PHE A  31      26.008  -7.355  -3.357  1.00  0.00           H  
ATOM    492  CE1 PHE A  31      23.878  -7.444  -3.696  1.00  0.00           C  
ATOM    493  HE1 PHE A  31      23.697  -6.448  -3.319  1.00  0.00           H  
ATOM    494  CZ  PHE A  31      22.808  -8.226  -4.163  1.00  0.00           C  
ATOM    495  HZ  PHE A  31      21.804  -7.832  -4.153  1.00  0.00           H  
ATOM    496  CE2 PHE A  31      23.043  -9.522  -4.651  1.00  0.00           C  
ATOM    497  HE2 PHE A  31      22.218 -10.124  -5.010  1.00  0.00           H  
ATOM    498  CD2 PHE A  31      24.352 -10.033  -4.684  1.00  0.00           C  
ATOM    499  HD2 PHE A  31      24.532 -11.020  -5.083  1.00  0.00           H  
ATOM    500  C   PHE A  31      29.123  -9.908  -5.259  1.00  0.00           C  
ATOM    501  O   PHE A  31      30.057  -9.581  -4.537  1.00  0.00           O  
ATOM    502  N   ALA A  32      29.230 -10.900  -6.145  1.00  0.00           N  
ATOM    503  H   ALA A  32      28.404 -11.144  -6.682  1.00  0.00           H  
ATOM    504  CA  ALA A  32      30.470 -11.625  -6.431  1.00  0.00           C  
ATOM    505  HA  ALA A  32      31.008 -11.757  -5.491  1.00  0.00           H  
ATOM    506  CB  ALA A  32      30.098 -13.016  -6.954  1.00  0.00           C  
ATOM    507  HB1 ALA A  32      31.000 -13.611  -7.101  1.00  0.00           H  
ATOM    508  HB2 ALA A  32      29.454 -13.526  -6.236  1.00  0.00           H  
ATOM    509  HB3 ALA A  32      29.574 -12.911  -7.900  1.00  0.00           H  
ATOM    510  C   ALA A  32      31.428 -10.865  -7.381  1.00  0.00           C  
ATOM    511  O   ALA A  32      32.317 -11.474  -7.980  1.00  0.00           O  
ATOM    512  N   ALA A  33      31.239  -9.550  -7.548  1.00  0.00           N  
ATOM    513  H   ALA A  33      30.531  -9.101  -6.990  1.00  0.00           H  
ATOM    514  CA  ALA A  33      32.072  -8.694  -8.383  1.00  0.00           C  
ATOM    515  HA  ALA A  33      32.327  -9.254  -9.275  1.00  0.00           H  
ATOM    516  CB  ALA A  33      31.267  -7.462  -8.811  1.00  0.00           C  
ATOM    517  HB1 ALA A  33      30.364  -7.777  -9.331  1.00  0.00           H  
ATOM    518  HB2 ALA A  33      30.996  -6.873  -7.933  1.00  0.00           H  
ATOM    519  HB3 ALA A  33      31.871  -6.850  -9.482  1.00  0.00           H  
ATOM    520  C   ALA A  33      33.390  -8.305  -7.691  1.00  0.00           C  
ATOM    521  O   ALA A  33      33.400  -7.769  -6.585  1.00  0.00           O  
ATOM    522  N   SER A  34      34.521  -8.528  -8.366  1.00  0.00           N  
ATOM    523  H   SER A  34      34.426  -8.970  -9.275  1.00  0.00           H  
ATOM    524  CA  SER A  34      35.873  -8.360  -7.786  1.00  0.00           C  
ATOM    525  HA  SER A  34      35.833  -8.796  -6.787  1.00  0.00           H  
ATOM    526  CB  SER A  34      36.902  -9.190  -8.569  1.00  0.00           C  
ATOM    527  HB2 SER A  34      37.864  -9.142  -8.058  1.00  0.00           H  
ATOM    528  HB3 SER A  34      36.586 -10.233  -8.591  1.00  0.00           H  
ATOM    529  OG  SER A  34      37.065  -8.720  -9.893  1.00  0.00           O  
ATOM    530  HG  SER A  34      36.307  -9.021 -10.408  1.00  0.00           H  
ATOM    531  C   SER A  34      36.355  -6.905  -7.567  1.00  0.00           C  
ATOM    532  O   SER A  34      37.563  -6.673  -7.502  1.00  0.00           O  
ATOM    533  N   LYS A  35      35.460  -5.911  -7.436  1.00  0.00           N  
ATOM    534  H   LYS A  35      34.483  -6.182  -7.363  1.00  0.00           H  
ATOM    535  CA  LYS A  35      35.808  -4.499  -7.159  1.00  0.00           C  
ATOM    536  HA  LYS A  35      36.747  -4.489  -6.602  1.00  0.00           H  
ATOM    537  CB  LYS A  35      36.018  -3.707  -8.466  1.00  0.00           C  
ATOM    538  HB2 LYS A  35      35.182  -3.889  -9.145  1.00  0.00           H  
ATOM    539  HB3 LYS A  35      36.036  -2.641  -8.228  1.00  0.00           H  
ATOM    540  CG  LYS A  35      37.341  -4.066  -9.158  1.00  0.00           C  
ATOM    541  HG2 LYS A  35      38.153  -3.971  -8.434  1.00  0.00           H  
ATOM    542  HG3 LYS A  35      37.292  -5.097  -9.503  1.00  0.00           H  
ATOM    543  CD  LYS A  35      37.651  -3.160 -10.358  1.00  0.00           C  
ATOM    544  HD2 LYS A  35      36.881  -3.272 -11.122  1.00  0.00           H  
ATOM    545  HD3 LYS A  35      37.652  -2.119 -10.027  1.00  0.00           H  
ATOM    546  CE  LYS A  35      39.031  -3.488 -10.949  1.00  0.00           C  
ATOM    547  HE2 LYS A  35      39.252  -2.758 -11.732  1.00  0.00           H  
ATOM    548  HE3 LYS A  35      39.779  -3.375 -10.159  1.00  0.00           H  
ATOM    549  NZ  LYS A  35      39.090  -4.855 -11.526  1.00  0.00           N  
ATOM    550  HZ1 LYS A  35      40.019  -5.097 -11.837  1.00  0.00           H  
ATOM    551  HZ2 LYS A  35      38.768  -5.549 -10.865  1.00  0.00           H  
ATOM    552  HZ3 LYS A  35      38.482  -4.920 -12.351  1.00  0.00           H  
ATOM    553  C   LYS A  35      34.776  -3.787  -6.279  1.00  0.00           C  
ATOM    554  O   LYS A  35      33.569  -3.961  -6.443  1.00  0.00           O  
ATOM    555  N   ASN A  36      35.291  -2.924  -5.399  1.00  0.00           N  
ATOM    556  H   ASN A  36      36.295  -2.927  -5.289  1.00  0.00           H  
ATOM    557  CA  ASN A  36      34.549  -2.041  -4.495  1.00  0.00           C  
ATOM    558  HA  ASN A  36      34.028  -2.665  -3.767  1.00  0.00           H  
ATOM    559  CB  ASN A  36      35.533  -1.111  -3.740  1.00  0.00           C  
ATOM    560  HB2 ASN A  36      36.007  -0.439  -4.457  1.00  0.00           H  
ATOM    561  HB3 ASN A  36      34.964  -0.495  -3.045  1.00  0.00           H  
ATOM    562  CG  ASN A  36      36.647  -1.809  -2.972  1.00  0.00           C  
ATOM    563  OD1 ASN A  36      37.281  -2.735  -3.443  1.00  0.00           O  
ATOM    564  ND2 ASN A  36      36.955  -1.367  -1.774  1.00  0.00           N  
ATOM    565 HD21 ASN A  36      37.688  -1.859  -1.293  1.00  0.00           H  
ATOM    566 HD22 ASN A  36      36.476  -0.585  -1.368  1.00  0.00           H  
ATOM    567  C   ASN A  36      33.497  -1.187  -5.232  1.00  0.00           C  
ATOM    568  O   ASN A  36      33.693  -0.774  -6.375  1.00  0.00           O  
ATOM    569  N   THR A  37      32.401  -0.869  -4.540  1.00  0.00           N  
ATOM    570  H   THR A  37      32.292  -1.220  -3.598  1.00  0.00           H  
ATOM    571  CA  THR A  37      31.261  -0.103  -5.063  1.00  0.00           C  
ATOM    572  HA  THR A  37      31.629   0.723  -5.672  1.00  0.00           H  
ATOM    573  CB  THR A  37      30.404  -1.005  -5.966  1.00  0.00           C  
ATOM    574  HB  THR A  37      30.991  -1.226  -6.855  1.00  0.00           H  
ATOM    575  CG2 THR A  37      29.996  -2.339  -5.335  1.00  0.00           C  
ATOM    576 HG21 THR A  37      29.226  -2.818  -5.940  1.00  0.00           H  
ATOM    577 HG22 THR A  37      30.858  -3.004  -5.280  1.00  0.00           H  
ATOM    578 HG23 THR A  37      29.608  -2.176  -4.331  1.00  0.00           H  
ATOM    579  OG1 THR A  37      29.224  -0.366  -6.378  1.00  0.00           O  
ATOM    580  HG1 THR A  37      29.459   0.547  -6.663  1.00  0.00           H  
ATOM    581  C   THR A  37      30.463   0.496  -3.899  1.00  0.00           C  
ATOM    582  O   THR A  37      30.527  -0.014  -2.778  1.00  0.00           O  
ATOM    583  N   THR A  38      29.773   1.621  -4.116  1.00  0.00           N  
ATOM    584  H   THR A  38      29.719   1.975  -5.068  1.00  0.00           H  
ATOM    585  CA  THR A  38      28.982   2.258  -3.045  1.00  0.00           C  
ATOM    586  HA  THR A  38      29.574   2.215  -2.131  1.00  0.00           H  
ATOM    587  CB  THR A  38      28.677   3.740  -3.308  1.00  0.00           C  
ATOM    588  HB  THR A  38      28.278   4.161  -2.385  1.00  0.00           H  
ATOM    589  CG2 THR A  38      29.906   4.557  -3.700  1.00  0.00           C  
ATOM    590 HG21 THR A  38      30.677   4.440  -2.939  1.00  0.00           H  
ATOM    591 HG22 THR A  38      30.299   4.226  -4.662  1.00  0.00           H  
ATOM    592 HG23 THR A  38      29.635   5.611  -3.767  1.00  0.00           H  
ATOM    593  OG1 THR A  38      27.700   3.908  -4.304  1.00  0.00           O  
ATOM    594  HG1 THR A  38      28.128   3.698  -5.145  1.00  0.00           H  
ATOM    595  C   THR A  38      27.681   1.498  -2.770  1.00  0.00           C  
ATOM    596  O   THR A  38      27.179   0.773  -3.619  1.00  0.00           O  
ATOM    597  N   GLU A  39      27.093   1.684  -1.587  1.00  0.00           N  
ATOM    598  H   GLU A  39      27.582   2.222  -0.890  1.00  0.00           H  
ATOM    599  CA  GLU A  39      25.847   1.016  -1.172  1.00  0.00           C  
ATOM    600  HA  GLU A  39      26.007  -0.065  -1.180  1.00  0.00           H  
ATOM    601  CB  GLU A  39      25.569   1.469   0.273  1.00  0.00           C  
ATOM    602  HB2 GLU A  39      26.516   1.556   0.810  1.00  0.00           H  
ATOM    603  HB3 GLU A  39      25.112   2.459   0.250  1.00  0.00           H  
ATOM    604  CG  GLU A  39      24.690   0.501   1.066  1.00  0.00           C  
ATOM    605  HG2 GLU A  39      23.761   0.343   0.522  1.00  0.00           H  
ATOM    606  HG3 GLU A  39      25.206  -0.457   1.155  1.00  0.00           H  
ATOM    607  CD  GLU A  39      24.367   1.053   2.460  1.00  0.00           C  
ATOM    608  OE1 GLU A  39      24.504   0.332   3.473  1.00  0.00           O  
ATOM    609  OE2 GLU A  39      23.892   2.204   2.580  1.00  0.00           O  
ATOM    610  C   GLU A  39      24.658   1.324  -2.118  1.00  0.00           C  
ATOM    611  O   GLU A  39      23.952   0.423  -2.573  1.00  0.00           O  
ATOM    612  N   LYS A  40      24.503   2.600  -2.508  1.00  0.00           N  
ATOM    613  H   LYS A  40      25.147   3.276  -2.128  1.00  0.00           H  
ATOM    614  CA  LYS A  40      23.512   3.043  -3.509  1.00  0.00           C  
ATOM    615  HA  LYS A  40      22.515   2.722  -3.200  1.00  0.00           H  
ATOM    616  CB  LYS A  40      23.536   4.572  -3.671  1.00  0.00           C  
ATOM    617  HB2 LYS A  40      24.536   4.891  -3.971  1.00  0.00           H  
ATOM    618  HB3 LYS A  40      22.843   4.833  -4.473  1.00  0.00           H  
ATOM    619  CG  LYS A  40      23.125   5.336  -2.407  1.00  0.00           C  
ATOM    620  HG2 LYS A  40      22.177   4.947  -2.040  1.00  0.00           H  
ATOM    621  HG3 LYS A  40      23.888   5.208  -1.638  1.00  0.00           H  
ATOM    622  CD  LYS A  40      22.971   6.827  -2.738  1.00  0.00           C  
ATOM    623  HD2 LYS A  40      23.920   7.215  -3.115  1.00  0.00           H  
ATOM    624  HD3 LYS A  40      22.205   6.941  -3.508  1.00  0.00           H  
ATOM    625  CE  LYS A  40      22.551   7.598  -1.484  1.00  0.00           C  
ATOM    626  HE2 LYS A  40      21.664   7.112  -1.062  1.00  0.00           H  
ATOM    627  HE3 LYS A  40      23.356   7.527  -0.746  1.00  0.00           H  
ATOM    628  NZ  LYS A  40      22.255   9.021  -1.791  1.00  0.00           N  
ATOM    629  HZ1 LYS A  40      21.991   9.514  -0.949  1.00  0.00           H  
ATOM    630  HZ2 LYS A  40      23.063   9.482  -2.192  1.00  0.00           H  
ATOM    631  HZ3 LYS A  40      21.484   9.083  -2.445  1.00  0.00           H  
ATOM    632  C   LYS A  40      23.773   2.424  -4.880  1.00  0.00           C  
ATOM    633  O   LYS A  40      22.858   1.943  -5.535  1.00  0.00           O  
ATOM    634  N   GLU A  41      25.027   2.443  -5.315  1.00  0.00           N  
ATOM    635  H   GLU A  41      25.740   2.835  -4.715  1.00  0.00           H  
ATOM    636  CA  GLU A  41      25.448   1.862  -6.587  1.00  0.00           C  
ATOM    637  HA  GLU A  41      24.856   2.298  -7.393  1.00  0.00           H  
ATOM    638  CB  GLU A  41      26.913   2.245  -6.792  1.00  0.00           C  
ATOM    639  HB2 GLU A  41      27.007   3.329  -6.700  1.00  0.00           H  
ATOM    640  HB3 GLU A  41      27.493   1.766  -6.007  1.00  0.00           H  
ATOM    641  CG  GLU A  41      27.472   1.860  -8.159  1.00  0.00           C  
ATOM    642  HG2 GLU A  41      27.235   0.817  -8.360  1.00  0.00           H  
ATOM    643  HG3 GLU A  41      26.995   2.486  -8.908  1.00  0.00           H  
ATOM    644  CD  GLU A  41      28.996   2.028  -8.234  1.00  0.00           C  
ATOM    645  OE1 GLU A  41      29.662   2.072  -7.164  1.00  0.00           O  
ATOM    646  OE2 GLU A  41      29.498   1.981  -9.377  1.00  0.00           O  
ATOM    647  C   GLU A  41      25.221   0.341  -6.618  1.00  0.00           C  
ATOM    648  O   GLU A  41      24.699  -0.174  -7.601  1.00  0.00           O  
ATOM    649  N   THR A  42      25.494  -0.350  -5.510  1.00  0.00           N  
ATOM    650  H   THR A  42      25.960   0.148  -4.763  1.00  0.00           H  
ATOM    651  CA  THR A  42      25.216  -1.779  -5.299  1.00  0.00           C  
ATOM    652  HA  THR A  42      25.764  -2.362  -6.039  1.00  0.00           H  
ATOM    653  CB  THR A  42      25.679  -2.218  -3.900  1.00  0.00           C  
ATOM    654  HB  THR A  42      25.158  -1.638  -3.141  1.00  0.00           H  
ATOM    655  CG2 THR A  42      25.436  -3.701  -3.615  1.00  0.00           C  
ATOM    656 HG21 THR A  42      25.948  -4.306  -4.362  1.00  0.00           H  
ATOM    657 HG22 THR A  42      25.834  -3.946  -2.631  1.00  0.00           H  
ATOM    658 HG23 THR A  42      24.370  -3.923  -3.626  1.00  0.00           H  
ATOM    659  OG1 THR A  42      27.058  -2.005  -3.759  1.00  0.00           O  
ATOM    660  HG1 THR A  42      27.225  -1.052  -3.825  1.00  0.00           H  
ATOM    661  C   THR A  42      23.726  -2.082  -5.465  1.00  0.00           C  
ATOM    662  O   THR A  42      23.357  -2.953  -6.256  1.00  0.00           O  
ATOM    663  N   PHE A  43      22.851  -1.337  -4.777  1.00  0.00           N  
ATOM    664  H   PHE A  43      23.202  -0.649  -4.114  1.00  0.00           H  
ATOM    665  CA  PHE A  43      21.400  -1.486  -4.935  1.00  0.00           C  
ATOM    666  HA  PHE A  43      21.132  -2.527  -4.761  1.00  0.00           H  
ATOM    667  CB  PHE A  43      20.672  -0.609  -3.908  1.00  0.00           C  
ATOM    668  HB2 PHE A  43      20.947   0.424  -4.110  1.00  0.00           H  
ATOM    669  HB3 PHE A  43      19.598  -0.703  -4.074  1.00  0.00           H  
ATOM    670  CG  PHE A  43      20.946  -0.892  -2.439  1.00  0.00           C  
ATOM    671  CD1 PHE A  43      21.256  -2.189  -1.980  1.00  0.00           C  
ATOM    672  HD1 PHE A  43      21.321  -3.016  -2.668  1.00  0.00           H  
ATOM    673  CE1 PHE A  43      21.498  -2.418  -0.614  1.00  0.00           C  
ATOM    674  HE1 PHE A  43      21.751  -3.409  -0.264  1.00  0.00           H  
ATOM    675  CZ  PHE A  43      21.415  -1.355   0.303  1.00  0.00           C  
ATOM    676  HZ  PHE A  43      21.604  -1.528   1.355  1.00  0.00           H  
ATOM    677  CE2 PHE A  43      21.102  -0.062  -0.149  1.00  0.00           C  
ATOM    678  HE2 PHE A  43      21.053   0.757   0.555  1.00  0.00           H  
ATOM    679  CD2 PHE A  43      20.872   0.168  -1.517  1.00  0.00           C  
ATOM    680  HD2 PHE A  43      20.649   1.168  -1.860  1.00  0.00           H  
ATOM    681  C   PHE A  43      20.937  -1.158  -6.363  1.00  0.00           C  
ATOM    682  O   PHE A  43      20.093  -1.873  -6.902  1.00  0.00           O  
ATOM    683  N   CYS A  44      21.521  -0.143  -7.008  1.00  0.00           N  
ATOM    684  H   CYS A  44      22.171   0.438  -6.487  1.00  0.00           H  
ATOM    685  CA  CYS A  44      21.248   0.188  -8.407  1.00  0.00           C  
ATOM    686  HA  CYS A  44      20.171   0.320  -8.527  1.00  0.00           H  
ATOM    687  CB  CYS A  44      21.939   1.510  -8.756  1.00  0.00           C  
ATOM    688  HB2 CYS A  44      21.603   2.303  -8.088  1.00  0.00           H  
ATOM    689  HB3 CYS A  44      23.018   1.394  -8.657  1.00  0.00           H  
ATOM    690  SG  CYS A  44      21.550   1.955 -10.472  1.00  0.00           S  
ATOM    691  HG  CYS A  44      20.392   2.611 -10.261  1.00  0.00           H  
ATOM    692  C   CYS A  44      21.681  -0.933  -9.367  1.00  0.00           C  
ATOM    693  O   CYS A  44      20.910  -1.298 -10.250  1.00  0.00           O  
ATOM    694  N   ARG A  45      22.860  -1.538  -9.185  1.00  0.00           N  
ATOM    695  H   ARG A  45      23.468  -1.175  -8.455  1.00  0.00           H  
ATOM    696  CA  ARG A  45      23.327  -2.708  -9.952  1.00  0.00           C  
ATOM    697  HA  ARG A  45      23.328  -2.468 -11.017  1.00  0.00           H  
ATOM    698  CB  ARG A  45      24.767  -3.072  -9.534  1.00  0.00           C  
ATOM    699  HB2 ARG A  45      24.812  -3.124  -8.446  1.00  0.00           H  
ATOM    700  HB3 ARG A  45      25.009  -4.059  -9.931  1.00  0.00           H  
ATOM    701  CG  ARG A  45      25.840  -2.083 -10.029  1.00  0.00           C  
ATOM    702  HG2 ARG A  45      25.886  -2.110 -11.118  1.00  0.00           H  
ATOM    703  HG3 ARG A  45      25.575  -1.076  -9.722  1.00  0.00           H  
ATOM    704  CD  ARG A  45      27.210  -2.441  -9.433  1.00  0.00           C  
ATOM    705  HD2 ARG A  45      27.101  -2.549  -8.349  1.00  0.00           H  
ATOM    706  HD3 ARG A  45      27.523  -3.395  -9.849  1.00  0.00           H  
ATOM    707  NE  ARG A  45      28.246  -1.435  -9.745  1.00  0.00           N  
ATOM    708  HE  ARG A  45      27.936  -0.546 -10.117  1.00  0.00           H  
ATOM    709  CZ  ARG A  45      29.533  -1.525  -9.437  1.00  0.00           C  
ATOM    710  NH1 ARG A  45      30.053  -2.606  -8.918  1.00  0.00           N  
ATOM    711 HH11 ARG A  45      29.441  -3.359  -8.663  1.00  0.00           H  
ATOM    712 HH12 ARG A  45      31.023  -2.631  -8.659  1.00  0.00           H  
ATOM    713  NH2 ARG A  45      30.356  -0.538  -9.630  1.00  0.00           N  
ATOM    714 HH21 ARG A  45      29.975   0.399  -9.824  1.00  0.00           H  
ATOM    715 HH22 ARG A  45      31.299  -0.569  -9.305  1.00  0.00           H  
ATOM    716  C   ARG A  45      22.391  -3.907  -9.765  1.00  0.00           C  
ATOM    717  O   ARG A  45      22.078  -4.580 -10.742  1.00  0.00           O  
ATOM    718  N   ALA A  46      21.892  -4.136  -8.548  1.00  0.00           N  
ATOM    719  H   ALA A  46      22.218  -3.558  -7.783  1.00  0.00           H  
ATOM    720  CA  ALA A  46      20.902  -5.180  -8.274  1.00  0.00           C  
ATOM    721  HA  ALA A  46      21.276  -6.121  -8.676  1.00  0.00           H  
ATOM    722  CB  ALA A  46      20.754  -5.362  -6.756  1.00  0.00           C  
ATOM    723  HB1 ALA A  46      21.730  -5.574  -6.313  1.00  0.00           H  
ATOM    724  HB2 ALA A  46      20.344  -4.460  -6.297  1.00  0.00           H  
ATOM    725  HB3 ALA A  46      20.086  -6.202  -6.551  1.00  0.00           H  
ATOM    726  C   ALA A  46      19.561  -4.892  -8.977  1.00  0.00           C  
ATOM    727  O   ALA A  46      19.076  -5.733  -9.731  1.00  0.00           O  
ATOM    728  N   ALA A  47      19.021  -3.679  -8.834  1.00  0.00           N  
ATOM    729  H   ALA A  47      19.462  -3.019  -8.201  1.00  0.00           H  
ATOM    730  CA  ALA A  47      17.845  -3.229  -9.577  1.00  0.00           C  
ATOM    731  HA  ALA A  47      16.985  -3.835  -9.283  1.00  0.00           H  
ATOM    732  CB  ALA A  47      17.584  -1.774  -9.178  1.00  0.00           C  
ATOM    733  HB1 ALA A  47      17.460  -1.703  -8.099  1.00  0.00           H  
ATOM    734  HB2 ALA A  47      18.418  -1.146  -9.480  1.00  0.00           H  
ATOM    735  HB3 ALA A  47      16.677  -1.418  -9.657  1.00  0.00           H  
ATOM    736  C   ALA A  47      18.041  -3.392 -11.100  1.00  0.00           C  
ATOM    737  O   ALA A  47      17.198  -3.964 -11.778  1.00  0.00           O  
ATOM    738  N   THR A  48      19.209  -3.003 -11.623  1.00  0.00           N  
ATOM    739  H   THR A  48      19.859  -2.557 -10.987  1.00  0.00           H  
ATOM    740  CA  THR A  48      19.580  -3.070 -13.047  1.00  0.00           C  
ATOM    741  HA  THR A  48      18.829  -2.524 -13.616  1.00  0.00           H  
ATOM    742  CB  THR A  48      20.940  -2.377 -13.297  1.00  0.00           C  
ATOM    743  HB  THR A  48      21.713  -2.869 -12.709  1.00  0.00           H  
ATOM    744  CG2 THR A  48      21.364  -2.388 -14.765  1.00  0.00           C  
ATOM    745 HG21 THR A  48      22.285  -1.815 -14.880  1.00  0.00           H  
ATOM    746 HG22 THR A  48      21.549  -3.409 -15.101  1.00  0.00           H  
ATOM    747 HG23 THR A  48      20.585  -1.936 -15.381  1.00  0.00           H  
ATOM    748  OG1 THR A  48      20.881  -1.013 -12.928  1.00  0.00           O  
ATOM    749  HG1 THR A  48      20.831  -0.989 -11.956  1.00  0.00           H  
ATOM    750  C   THR A  48      19.589  -4.506 -13.590  1.00  0.00           C  
ATOM    751  O   THR A  48      18.991  -4.762 -14.635  1.00  0.00           O  
ATOM    752  N   VAL A  49      20.211  -5.477 -12.903  1.00  0.00           N  
ATOM    753  H   VAL A  49      20.701  -5.248 -12.044  1.00  0.00           H  
ATOM    754  CA  VAL A  49      20.222  -6.874 -13.394  1.00  0.00           C  
ATOM    755  HA  VAL A  49      20.410  -6.839 -14.467  1.00  0.00           H  
ATOM    756  CB  VAL A  49      21.347  -7.742 -12.794  1.00  0.00           C  
ATOM    757  HB  VAL A  49      21.294  -8.717 -13.282  1.00  0.00           H  
ATOM    758  CG1 VAL A  49      22.723  -7.159 -13.135  1.00  0.00           C  
ATOM    759 HG11 VAL A  49      23.499  -7.847 -12.798  1.00  0.00           H  
ATOM    760 HG12 VAL A  49      22.813  -7.037 -14.215  1.00  0.00           H  
ATOM    761 HG13 VAL A  49      22.865  -6.194 -12.649  1.00  0.00           H  
ATOM    762  CG2 VAL A  49      21.239  -7.993 -11.285  1.00  0.00           C  
ATOM    763 HG21 VAL A  49      22.055  -8.643 -10.970  1.00  0.00           H  
ATOM    764 HG22 VAL A  49      21.293  -7.056 -10.738  1.00  0.00           H  
ATOM    765 HG23 VAL A  49      20.305  -8.501 -11.048  1.00  0.00           H  
ATOM    766  C   VAL A  49      18.866  -7.565 -13.241  1.00  0.00           C  
ATOM    767  O   VAL A  49      18.485  -8.342 -14.115  1.00  0.00           O  
ATOM    768  N   LEU A  50      18.106  -7.266 -12.183  1.00  0.00           N  
ATOM    769  H   LEU A  50      18.469  -6.617 -11.492  1.00  0.00           H  
ATOM    770  CA  LEU A  50      16.755  -7.810 -12.005  1.00  0.00           C  
ATOM    771  HA  LEU A  50      16.779  -8.881 -12.204  1.00  0.00           H  
ATOM    772  CB  LEU A  50      16.302  -7.591 -10.552  1.00  0.00           C  
ATOM    773  HB2 LEU A  50      16.359  -6.524 -10.327  1.00  0.00           H  
ATOM    774  HB3 LEU A  50      15.259  -7.893 -10.460  1.00  0.00           H  
ATOM    775  CG  LEU A  50      17.138  -8.370  -9.512  1.00  0.00           C  
ATOM    776  HG  LEU A  50      18.194  -8.146  -9.631  1.00  0.00           H  
ATOM    777  CD1 LEU A  50      16.706  -7.950  -8.109  1.00  0.00           C  
ATOM    778 HD11 LEU A  50      17.293  -8.487  -7.365  1.00  0.00           H  
ATOM    779 HD12 LEU A  50      16.870  -6.879  -7.983  1.00  0.00           H  
ATOM    780 HD13 LEU A  50      15.652  -8.175  -7.970  1.00  0.00           H  
ATOM    781  CD2 LEU A  50      16.953  -9.884  -9.620  1.00  0.00           C  
ATOM    782 HD21 LEU A  50      17.339 -10.244 -10.573  1.00  0.00           H  
ATOM    783 HD22 LEU A  50      17.504 -10.383  -8.826  1.00  0.00           H  
ATOM    784 HD23 LEU A  50      15.898 -10.137  -9.535  1.00  0.00           H  
ATOM    785  C   LEU A  50      15.764  -7.213 -13.019  1.00  0.00           C  
ATOM    786  O   LEU A  50      14.888  -7.922 -13.509  1.00  0.00           O  
ATOM    787  N   ARG A  51      15.948  -5.943 -13.398  1.00  0.00           N  
ATOM    788  H   ARG A  51      16.627  -5.392 -12.878  1.00  0.00           H  
ATOM    789  CA  ARG A  51      15.247  -5.270 -14.503  1.00  0.00           C  
ATOM    790  HA  ARG A  51      14.178  -5.394 -14.371  1.00  0.00           H  
ATOM    791  CB  ARG A  51      15.581  -3.775 -14.437  1.00  0.00           C  
ATOM    792  HB2 ARG A  51      15.378  -3.448 -13.419  1.00  0.00           H  
ATOM    793  HB3 ARG A  51      16.642  -3.630 -14.639  1.00  0.00           H  
ATOM    794  CG  ARG A  51      14.763  -2.889 -15.386  1.00  0.00           C  
ATOM    795  HG2 ARG A  51      14.872  -3.241 -16.412  1.00  0.00           H  
ATOM    796  HG3 ARG A  51      13.714  -2.941 -15.112  1.00  0.00           H  
ATOM    797  CD  ARG A  51      15.231  -1.428 -15.321  1.00  0.00           C  
ATOM    798  HD2 ARG A  51      16.203  -1.373 -15.811  1.00  0.00           H  
ATOM    799  HD3 ARG A  51      14.526  -0.808 -15.880  1.00  0.00           H  
ATOM    800  NE  ARG A  51      15.337  -0.930 -13.936  1.00  0.00           N  
ATOM    801  HE  ARG A  51      14.653  -1.284 -13.263  1.00  0.00           H  
ATOM    802  CZ  ARG A  51      16.264  -0.135 -13.442  1.00  0.00           C  
ATOM    803  NH1 ARG A  51      17.195   0.379 -14.193  1.00  0.00           N  
ATOM    804 HH11 ARG A  51      17.160   0.199 -15.172  1.00  0.00           H  
ATOM    805 HH12 ARG A  51      17.729   1.176 -13.864  1.00  0.00           H  
ATOM    806  NH2 ARG A  51      16.274   0.169 -12.183  1.00  0.00           N  
ATOM    807 HH21 ARG A  51      15.563  -0.255 -11.569  1.00  0.00           H  
ATOM    808 HH22 ARG A  51      16.972   0.777 -11.808  1.00  0.00           H  
ATOM    809  C   ARG A  51      15.573  -5.886 -15.856  1.00  0.00           C  
ATOM    810  O   ARG A  51      14.656  -6.153 -16.636  1.00  0.00           O  
ATOM    811  N   GLN A  52      16.851  -6.171 -16.121  1.00  0.00           N  
ATOM    812  H   GLN A  52      17.563  -5.865 -15.467  1.00  0.00           H  
ATOM    813  CA  GLN A  52      17.257  -6.903 -17.322  1.00  0.00           C  
ATOM    814  HA  GLN A  52      16.870  -6.361 -18.186  1.00  0.00           H  
ATOM    815  CB  GLN A  52      18.792  -6.930 -17.430  1.00  0.00           C  
ATOM    816  HB2 GLN A  52      19.162  -5.905 -17.360  1.00  0.00           H  
ATOM    817  HB3 GLN A  52      19.217  -7.511 -16.611  1.00  0.00           H  
ATOM    818  CG  GLN A  52      19.248  -7.527 -18.772  1.00  0.00           C  
ATOM    819  HG2 GLN A  52      19.055  -8.599 -18.785  1.00  0.00           H  
ATOM    820  HG3 GLN A  52      18.663  -7.069 -19.572  1.00  0.00           H  
ATOM    821  CD  GLN A  52      20.727  -7.304 -19.074  1.00  0.00           C  
ATOM    822  OE1 GLN A  52      21.577  -7.218 -18.204  1.00  0.00           O  
ATOM    823  NE2 GLN A  52      21.101  -7.221 -20.332  1.00  0.00           N  
ATOM    824 HE21 GLN A  52      22.090  -7.126 -20.490  1.00  0.00           H  
ATOM    825 HE22 GLN A  52      20.443  -7.371 -21.074  1.00  0.00           H  
ATOM    826  C   GLN A  52      16.634  -8.308 -17.356  1.00  0.00           C  
ATOM    827  O   GLN A  52      16.143  -8.725 -18.404  1.00  0.00           O  
ATOM    828  N   PHE A  53      16.545  -8.988 -16.206  1.00  0.00           N  
ATOM    829  H   PHE A  53      17.013  -8.616 -15.386  1.00  0.00           H  
ATOM    830  CA  PHE A  53      15.834 -10.265 -16.096  1.00  0.00           C  
ATOM    831  HA  PHE A  53      16.237 -10.940 -16.852  1.00  0.00           H  
ATOM    832  CB  PHE A  53      16.092 -10.914 -14.722  1.00  0.00           C  
ATOM    833  HB2 PHE A  53      17.163 -10.885 -14.518  1.00  0.00           H  
ATOM    834  HB3 PHE A  53      15.601 -10.337 -13.940  1.00  0.00           H  
ATOM    835  CG  PHE A  53      15.622 -12.355 -14.623  1.00  0.00           C  
ATOM    836  CD1 PHE A  53      14.262 -12.653 -14.408  1.00  0.00           C  
ATOM    837  HD1 PHE A  53      13.542 -11.857 -14.285  1.00  0.00           H  
ATOM    838  CE1 PHE A  53      13.827 -13.994 -14.374  1.00  0.00           C  
ATOM    839  HE1 PHE A  53      12.781 -14.223 -14.225  1.00  0.00           H  
ATOM    840  CZ  PHE A  53      14.754 -15.037 -14.527  1.00  0.00           C  
ATOM    841  HZ  PHE A  53      14.421 -16.065 -14.493  1.00  0.00           H  
ATOM    842  CE2 PHE A  53      16.119 -14.745 -14.713  1.00  0.00           C  
ATOM    843  HE2 PHE A  53      16.837 -15.549 -14.810  1.00  0.00           H  
ATOM    844  CD2 PHE A  53      16.549 -13.409 -14.772  1.00  0.00           C  
ATOM    845  HD2 PHE A  53      17.597 -13.197 -14.930  1.00  0.00           H  
ATOM    846  C   PHE A  53      14.332 -10.123 -16.401  1.00  0.00           C  
ATOM    847  O   PHE A  53      13.836 -10.799 -17.306  1.00  0.00           O  
ATOM    848  N   TYR A  54      13.586  -9.255 -15.699  1.00  0.00           N  
ATOM    849  H   TYR A  54      14.016  -8.679 -14.979  1.00  0.00           H  
ATOM    850  CA  TYR A  54      12.128  -9.223 -15.888  1.00  0.00           C  
ATOM    851  HA  TYR A  54      11.796 -10.263 -15.897  1.00  0.00           H  
ATOM    852  CB  TYR A  54      11.389  -8.568 -14.708  1.00  0.00           C  
ATOM    853  HB2 TYR A  54      10.337  -8.836 -14.794  1.00  0.00           H  
ATOM    854  HB3 TYR A  54      11.748  -9.033 -13.790  1.00  0.00           H  
ATOM    855  CG  TYR A  54      11.447  -7.058 -14.555  1.00  0.00           C  
ATOM    856  CD1 TYR A  54      12.045  -6.506 -13.407  1.00  0.00           C  
ATOM    857  HD1 TYR A  54      12.545  -7.147 -12.698  1.00  0.00           H  
ATOM    858  CE1 TYR A  54      12.019  -5.118 -13.185  1.00  0.00           C  
ATOM    859  HE1 TYR A  54      12.480  -4.696 -12.307  1.00  0.00           H  
ATOM    860  CZ  TYR A  54      11.431  -4.268 -14.140  1.00  0.00           C  
ATOM    861  OH  TYR A  54      11.422  -2.925 -13.949  1.00  0.00           O  
ATOM    862  HH  TYR A  54      12.106  -2.628 -13.308  1.00  0.00           H  
ATOM    863  CE2 TYR A  54      10.838  -4.814 -15.297  1.00  0.00           C  
ATOM    864  HE2 TYR A  54      10.403  -4.148 -16.027  1.00  0.00           H  
ATOM    865  CD2 TYR A  54      10.823  -6.209 -15.491  1.00  0.00           C  
ATOM    866  HD2 TYR A  54      10.334  -6.617 -16.366  1.00  0.00           H  
ATOM    867  C   TYR A  54      11.715  -8.665 -17.255  1.00  0.00           C  
ATOM    868  O   TYR A  54      10.716  -9.121 -17.800  1.00  0.00           O  
ATOM    869  N   SER A  55      12.495  -7.758 -17.858  1.00  0.00           N  
ATOM    870  H   SER A  55      13.296  -7.401 -17.350  1.00  0.00           H  
ATOM    871  CA  SER A  55      12.240  -7.252 -19.223  1.00  0.00           C  
ATOM    872  HA  SER A  55      11.252  -6.794 -19.257  1.00  0.00           H  
ATOM    873  CB  SER A  55      13.287  -6.203 -19.614  1.00  0.00           C  
ATOM    874  HB2 SER A  55      14.279  -6.657 -19.616  1.00  0.00           H  
ATOM    875  HB3 SER A  55      13.066  -5.842 -20.620  1.00  0.00           H  
ATOM    876  OG  SER A  55      13.276  -5.105 -18.728  1.00  0.00           O  
ATOM    877  HG  SER A  55      13.724  -5.374 -17.907  1.00  0.00           H  
ATOM    878  C   SER A  55      12.286  -8.351 -20.292  1.00  0.00           C  
ATOM    879  O   SER A  55      11.678  -8.212 -21.354  1.00  0.00           O  
ATOM    880  N   HIE A  56      13.044  -9.417 -20.026  1.00  0.00           N  
ATOM    881  H   HIE A  56      13.515  -9.455 -19.130  1.00  0.00           H  
ATOM    882  CA  HIE A  56      13.241 -10.539 -20.940  1.00  0.00           C  
ATOM    883  HA  HIE A  56      13.128 -10.202 -21.971  1.00  0.00           H  
ATOM    884  CB  HIE A  56      14.686 -11.030 -20.750  1.00  0.00           C  
ATOM    885  HB2 HIE A  56      15.338 -10.162 -20.643  1.00  0.00           H  
ATOM    886  HB3 HIE A  56      14.768 -11.611 -19.831  1.00  0.00           H  
ATOM    887  CG  HIE A  56      15.236 -11.832 -21.896  1.00  0.00           C  
ATOM    888  ND1 HIE A  56      15.521 -11.322 -23.165  1.00  0.00           N  
ATOM    889  CE1 HIE A  56      16.135 -12.313 -23.826  1.00  0.00           C  
ATOM    890  HE1 HIE A  56      16.509 -12.231 -24.838  1.00  0.00           H  
ATOM    891  NE2 HIE A  56      16.251 -13.400 -23.045  1.00  0.00           N  
ATOM    892  HE2 HIE A  56      16.709 -14.262 -23.299  1.00  0.00           H  
ATOM    893  CD2 HIE A  56      15.689 -13.115 -21.820  1.00  0.00           C  
ATOM    894  HD2 HIE A  56      15.650 -13.754 -20.948  1.00  0.00           H  
ATOM    895  C   HIE A  56      12.191 -11.629 -20.698  1.00  0.00           C  
ATOM    896  O   HIE A  56      11.400 -11.968 -21.581  1.00  0.00           O  
ATOM    897  N   HIE A  57      12.138 -12.133 -19.461  1.00  0.00           N  
ATOM    898  H   HIE A  57      12.775 -11.759 -18.764  1.00  0.00           H  
ATOM    899  CA  HIE A  57      11.311 -13.286 -19.090  1.00  0.00           C  
ATOM    900  HA  HIE A  57      11.366 -14.014 -19.901  1.00  0.00           H  
ATOM    901  CB  HIE A  57      11.895 -13.975 -17.852  1.00  0.00           C  
ATOM    902  HB2 HIE A  57      11.976 -13.257 -17.035  1.00  0.00           H  
ATOM    903  HB3 HIE A  57      11.225 -14.776 -17.540  1.00  0.00           H  
ATOM    904  CG  HIE A  57      13.244 -14.587 -18.132  1.00  0.00           C  
ATOM    905  ND1 HIE A  57      13.470 -15.704 -18.936  1.00  0.00           N  
ATOM    906  CE1 HIE A  57      14.794 -15.902 -18.936  1.00  0.00           C  
ATOM    907  HE1 HIE A  57      15.289 -16.707 -19.465  1.00  0.00           H  
ATOM    908  NE2 HIE A  57      15.404 -14.979 -18.172  1.00  0.00           N  
ATOM    909  HE2 HIE A  57      16.388 -14.954 -17.946  1.00  0.00           H  
ATOM    910  CD2 HIE A  57      14.443 -14.128 -17.677  1.00  0.00           C  
ATOM    911  HD2 HIE A  57      14.588 -13.277 -17.028  1.00  0.00           H  
ATOM    912  C   HIE A  57       9.821 -12.975 -18.932  1.00  0.00           C  
ATOM    913  O   HIE A  57       9.031 -13.913 -18.913  1.00  0.00           O  
ATOM    914  N   GLU A  58       9.395 -11.705 -18.927  1.00  0.00           N  
ATOM    915  H   GLU A  58      10.079 -10.958 -18.881  1.00  0.00           H  
ATOM    916  CA  GLU A  58       7.969 -11.334 -19.019  1.00  0.00           C  
ATOM    917  HA  GLU A  58       7.452 -11.700 -18.135  1.00  0.00           H  
ATOM    918  CB  GLU A  58       7.859  -9.798 -19.038  1.00  0.00           C  
ATOM    919  HB2 GLU A  58       8.196  -9.435 -18.067  1.00  0.00           H  
ATOM    920  HB3 GLU A  58       8.519  -9.396 -19.809  1.00  0.00           H  
ATOM    921  CG  GLU A  58       6.436  -9.268 -19.282  1.00  0.00           C  
ATOM    922  HG2 GLU A  58       6.209  -9.318 -20.350  1.00  0.00           H  
ATOM    923  HG3 GLU A  58       5.731  -9.906 -18.746  1.00  0.00           H  
ATOM    924  CD  GLU A  58       6.257  -7.826 -18.787  1.00  0.00           C  
ATOM    925  OE1 GLU A  58       5.191  -7.501 -18.213  1.00  0.00           O  
ATOM    926  OE2 GLU A  58       7.199  -7.006 -18.878  1.00  0.00           O  
ATOM    927  C   GLU A  58       7.259 -11.969 -20.230  1.00  0.00           C  
ATOM    928  O   GLU A  58       6.073 -12.292 -20.154  1.00  0.00           O  
ATOM    929  N   LYS A  59       7.989 -12.199 -21.331  1.00  0.00           N  
ATOM    930  H   LYS A  59       8.964 -11.922 -21.307  1.00  0.00           H  
ATOM    931  CA  LYS A  59       7.471 -12.827 -22.558  1.00  0.00           C  
ATOM    932  HA  LYS A  59       6.381 -12.847 -22.518  1.00  0.00           H  
ATOM    933  CB  LYS A  59       7.904 -11.998 -23.777  1.00  0.00           C  
ATOM    934  HB2 LYS A  59       8.973 -12.153 -23.935  1.00  0.00           H  
ATOM    935  HB3 LYS A  59       7.373 -12.370 -24.656  1.00  0.00           H  
ATOM    936  CG  LYS A  59       7.640 -10.491 -23.638  1.00  0.00           C  
ATOM    937  HG2 LYS A  59       6.577 -10.312 -23.469  1.00  0.00           H  
ATOM    938  HG3 LYS A  59       8.208 -10.096 -22.794  1.00  0.00           H  
ATOM    939  CD  LYS A  59       8.096  -9.767 -24.907  1.00  0.00           C  
ATOM    940  HD2 LYS A  59       9.094 -10.118 -25.178  1.00  0.00           H  
ATOM    941  HD3 LYS A  59       7.400  -9.992 -25.718  1.00  0.00           H  
ATOM    942  CE  LYS A  59       8.147  -8.260 -24.649  1.00  0.00           C  
ATOM    943  HE2 LYS A  59       7.138  -7.907 -24.415  1.00  0.00           H  
ATOM    944  HE3 LYS A  59       8.776  -8.084 -23.769  1.00  0.00           H  
ATOM    945  NZ  LYS A  59       8.698  -7.543 -25.825  1.00  0.00           N  
ATOM    946  HZ1 LYS A  59       9.630  -7.886 -26.025  1.00  0.00           H  
ATOM    947  HZ2 LYS A  59       8.114  -7.696 -26.636  1.00  0.00           H  
ATOM    948  HZ3 LYS A  59       8.755  -6.550 -25.639  1.00  0.00           H  
ATOM    949  C   LYS A  59       7.915 -14.280 -22.751  1.00  0.00           C  
ATOM    950  O   LYS A  59       7.454 -14.918 -23.694  1.00  0.00           O  
ATOM    951  N   ASP A  60       8.840 -14.784 -21.931  1.00  0.00           N  
ATOM    952  H   ASP A  60       9.109 -14.245 -21.121  1.00  0.00           H  
ATOM    953  CA  ASP A  60       9.560 -16.033 -22.212  1.00  0.00           C  
ATOM    954  HA  ASP A  60       9.192 -16.415 -23.166  1.00  0.00           H  
ATOM    955  CB  ASP A  60      11.057 -15.799 -22.437  1.00  0.00           C  
ATOM    956  HB2 ASP A  60      11.187 -14.967 -23.132  1.00  0.00           H  
ATOM    957  HB3 ASP A  60      11.543 -15.541 -21.497  1.00  0.00           H  
ATOM    958  CG  ASP A  60      11.718 -17.045 -23.035  1.00  0.00           C  
ATOM    959  OD1 ASP A  60      11.035 -18.072 -23.279  1.00  0.00           O  
ATOM    960  OD2 ASP A  60      12.910 -16.960 -23.397  1.00  0.00           O  
ATOM    961  C   ASP A  60       9.275 -17.141 -21.195  1.00  0.00           C  
ATOM    962  O   ASP A  60      10.071 -17.481 -20.319  1.00  0.00           O  
ATOM    963  N   THR A  61       8.105 -17.748 -21.350  1.00  0.00           N  
ATOM    964  H   THR A  61       7.470 -17.399 -22.057  1.00  0.00           H  
ATOM    965  CA  THR A  61       7.658 -18.886 -20.547  1.00  0.00           C  
ATOM    966  HA  THR A  61       7.989 -18.732 -19.519  1.00  0.00           H  
ATOM    967  CB  THR A  61       6.125 -18.942 -20.539  1.00  0.00           C  
ATOM    968  HB  THR A  61       5.801 -19.809 -19.968  1.00  0.00           H  
ATOM    969  CG2 THR A  61       5.499 -17.694 -19.915  1.00  0.00           C  
ATOM    970 HG21 THR A  61       5.863 -17.571 -18.896  1.00  0.00           H  
ATOM    971 HG22 THR A  61       5.748 -16.807 -20.498  1.00  0.00           H  
ATOM    972 HG23 THR A  61       4.416 -17.808 -19.895  1.00  0.00           H  
ATOM    973  OG1 THR A  61       5.632 -19.050 -21.857  1.00  0.00           O  
ATOM    974  HG1 THR A  61       5.771 -19.956 -22.146  1.00  0.00           H  
ATOM    975  C   THR A  61       8.248 -20.226 -21.007  1.00  0.00           C  
ATOM    976  O   THR A  61       7.825 -21.264 -20.499  1.00  0.00           O  
ATOM    977  N   ARG A  62       9.208 -20.269 -21.952  1.00  0.00           N  
ATOM    978  H   ARG A  62       9.584 -19.389 -22.305  1.00  0.00           H  
ATOM    979  CA  ARG A  62       9.793 -21.538 -22.459  1.00  0.00           C  
ATOM    980  HA  ARG A  62       8.989 -22.191 -22.799  1.00  0.00           H  
ATOM    981  CB  ARG A  62      10.743 -21.262 -23.635  1.00  0.00           C  
ATOM    982  HB2 ARG A  62      11.519 -20.570 -23.305  1.00  0.00           H  
ATOM    983  HB3 ARG A  62      11.234 -22.195 -23.918  1.00  0.00           H  
ATOM    984  CG  ARG A  62      10.020 -20.711 -24.876  1.00  0.00           C  
ATOM    985  HG2 ARG A  62       9.317 -21.464 -25.233  1.00  0.00           H  
ATOM    986  HG3 ARG A  62       9.460 -19.811 -24.619  1.00  0.00           H  
ATOM    987  CD  ARG A  62      11.002 -20.379 -26.008  1.00  0.00           C  
ATOM    988  HD2 ARG A  62      11.598 -21.266 -26.234  1.00  0.00           H  
ATOM    989  HD3 ARG A  62      10.426 -20.103 -26.893  1.00  0.00           H  
ATOM    990  NE  ARG A  62      11.889 -19.261 -25.640  1.00  0.00           N  
ATOM    991  HE  ARG A  62      11.704 -18.817 -24.733  1.00  0.00           H  
ATOM    992  CZ  ARG A  62      12.866 -18.736 -26.346  1.00  0.00           C  
ATOM    993  NH1 ARG A  62      13.157 -19.164 -27.543  1.00  0.00           N  
ATOM    994 HH11 ARG A  62      12.619 -19.923 -27.911  1.00  0.00           H  
ATOM    995 HH12 ARG A  62      13.909 -18.747 -28.055  1.00  0.00           H  
ATOM    996  NH2 ARG A  62      13.580 -17.770 -25.862  1.00  0.00           N  
ATOM    997 HH21 ARG A  62      13.370 -17.474 -24.899  1.00  0.00           H  
ATOM    998 HH22 ARG A  62      14.304 -17.311 -26.368  1.00  0.00           H  
ATOM    999  C   ARG A  62      10.540 -22.342 -21.386  1.00  0.00           C  
ATOM   1000  O   ARG A  62      10.793 -23.527 -21.571  1.00  0.00           O  
ATOM   1001  N   CYS A  63      10.904 -21.695 -20.279  1.00  0.00           N  
ATOM   1002  H   CYS A  63      10.682 -20.714 -20.221  1.00  0.00           H  
ATOM   1003  CA  CYS A  63      11.546 -22.308 -19.117  1.00  0.00           C  
ATOM   1004  HA  CYS A  63      12.292 -23.028 -19.461  1.00  0.00           H  
ATOM   1005  CB  CYS A  63      12.270 -21.196 -18.335  1.00  0.00           C  
ATOM   1006  HB2 CYS A  63      12.707 -21.634 -17.432  1.00  0.00           H  
ATOM   1007  HB3 CYS A  63      13.082 -20.791 -18.942  1.00  0.00           H  
ATOM   1008  SG  CYS A  63      11.141 -19.845 -17.856  1.00  0.00           S  
ATOM   1009  HG  CYS A  63      11.334 -19.016 -18.899  1.00  0.00           H  
ATOM   1010  C   CYS A  63      10.590 -23.091 -18.193  1.00  0.00           C  
ATOM   1011  O   CYS A  63      11.067 -23.833 -17.340  1.00  0.00           O  
ATOM   1012  N   LEU A  64       9.266 -22.927 -18.308  1.00  0.00           N  
ATOM   1013  H   LEU A  64       8.901 -22.388 -19.084  1.00  0.00           H  
ATOM   1014  CA  LEU A  64       8.302 -23.438 -17.325  1.00  0.00           C  
ATOM   1015  HA  LEU A  64       8.773 -23.416 -16.341  1.00  0.00           H  
ATOM   1016  CB  LEU A  64       7.072 -22.519 -17.280  1.00  0.00           C  
ATOM   1017  HB2 LEU A  64       6.556 -22.588 -18.241  1.00  0.00           H  
ATOM   1018  HB3 LEU A  64       6.391 -22.883 -16.510  1.00  0.00           H  
ATOM   1019  CG  LEU A  64       7.390 -21.039 -17.007  1.00  0.00           C  
ATOM   1020  HG  LEU A  64       7.985 -20.630 -17.822  1.00  0.00           H  
ATOM   1021  CD1 LEU A  64       6.083 -20.261 -16.933  1.00  0.00           C  
ATOM   1022 HD11 LEU A  64       5.484 -20.466 -17.819  1.00  0.00           H  
ATOM   1023 HD12 LEU A  64       5.529 -20.569 -16.051  1.00  0.00           H  
ATOM   1024 HD13 LEU A  64       6.291 -19.194 -16.889  1.00  0.00           H  
ATOM   1025  CD2 LEU A  64       8.144 -20.828 -15.689  1.00  0.00           C  
ATOM   1026 HD21 LEU A  64       9.131 -21.284 -15.748  1.00  0.00           H  
ATOM   1027 HD22 LEU A  64       8.277 -19.762 -15.521  1.00  0.00           H  
ATOM   1028 HD23 LEU A  64       7.586 -21.257 -14.858  1.00  0.00           H  
ATOM   1029  C   LEU A  64       7.875 -24.891 -17.577  1.00  0.00           C  
ATOM   1030  O   LEU A  64       7.569 -25.287 -18.702  1.00  0.00           O  
ATOM   1031  N   GLY A  65       7.771 -25.670 -16.498  1.00  0.00           N  
ATOM   1032  H   GLY A  65       7.984 -25.261 -15.595  1.00  0.00           H  
ATOM   1033  CA  GLY A  65       7.178 -27.006 -16.531  1.00  0.00           C  
ATOM   1034  HA2 GLY A  65       7.615 -27.571 -17.358  1.00  0.00           H  
ATOM   1035  HA3 GLY A  65       7.395 -27.528 -15.600  1.00  0.00           H  
ATOM   1036  C   GLY A  65       5.661 -26.927 -16.712  1.00  0.00           C  
ATOM   1037  O   GLY A  65       5.013 -26.104 -16.070  1.00  0.00           O  
ATOM   1038  N   ALA A  66       5.100 -27.806 -17.551  1.00  0.00           N  
ATOM   1039  H   ALA A  66       5.731 -28.453 -17.998  1.00  0.00           H  
ATOM   1040  CA  ALA A  66       3.768 -27.695 -18.173  1.00  0.00           C  
ATOM   1041  HA  ALA A  66       3.761 -26.778 -18.764  1.00  0.00           H  
ATOM   1042  CB  ALA A  66       3.633 -28.876 -19.147  1.00  0.00           C  
ATOM   1043  HB1 ALA A  66       3.633 -29.819 -18.597  1.00  0.00           H  
ATOM   1044  HB2 ALA A  66       2.697 -28.794 -19.702  1.00  0.00           H  
ATOM   1045  HB3 ALA A  66       4.459 -28.873 -19.861  1.00  0.00           H  
ATOM   1046  C   ALA A  66       2.532 -27.611 -17.238  1.00  0.00           C  
ATOM   1047  O   ALA A  66       1.405 -27.501 -17.714  1.00  0.00           O  
ATOM   1048  N   THR A  67       2.703 -27.658 -15.916  1.00  0.00           N  
ATOM   1049  H   THR A  67       3.657 -27.577 -15.592  1.00  0.00           H  
ATOM   1050  CA  THR A  67       1.618 -27.428 -14.950  1.00  0.00           C  
ATOM   1051  HA  THR A  67       0.712 -27.898 -15.337  1.00  0.00           H  
ATOM   1052  CB  THR A  67       1.951 -28.107 -13.608  1.00  0.00           C  
ATOM   1053  HB  THR A  67       3.021 -28.319 -13.561  1.00  0.00           H  
ATOM   1054  CG2 THR A  67       1.565 -27.350 -12.338  1.00  0.00           C  
ATOM   1055 HG21 THR A  67       0.508 -27.091 -12.357  1.00  0.00           H  
ATOM   1056 HG22 THR A  67       2.179 -26.456 -12.243  1.00  0.00           H  
ATOM   1057 HG23 THR A  67       1.758 -27.983 -11.470  1.00  0.00           H  
ATOM   1058  OG1 THR A  67       1.241 -29.318 -13.537  1.00  0.00           O  
ATOM   1059  HG1 THR A  67       1.570 -29.916 -14.214  1.00  0.00           H  
ATOM   1060  C   THR A  67       1.325 -25.929 -14.821  1.00  0.00           C  
ATOM   1061  O   THR A  67       2.215 -25.135 -14.520  1.00  0.00           O  
ATOM   1062  N   ALA A  68       0.055 -25.540 -14.985  1.00  0.00           N  
ATOM   1063  H   ALA A  68      -0.616 -26.245 -15.252  1.00  0.00           H  
ATOM   1064  CA  ALA A  68      -0.399 -24.143 -15.042  1.00  0.00           C  
ATOM   1065  HA  ALA A  68       0.037 -23.678 -15.927  1.00  0.00           H  
ATOM   1066  CB  ALA A  68      -1.923 -24.163 -15.225  1.00  0.00           C  
ATOM   1067  HB1 ALA A  68      -2.182 -24.712 -16.132  1.00  0.00           H  
ATOM   1068  HB2 ALA A  68      -2.404 -24.637 -14.368  1.00  0.00           H  
ATOM   1069  HB3 ALA A  68      -2.295 -23.141 -15.321  1.00  0.00           H  
ATOM   1070  C   ALA A  68       0.007 -23.280 -13.824  1.00  0.00           C  
ATOM   1071  O   ALA A  68       0.177 -22.067 -13.945  1.00  0.00           O  
ATOM   1072  N   GLN A  69       0.238 -23.901 -12.664  1.00  0.00           N  
ATOM   1073  H   GLN A  69       0.104 -24.899 -12.630  1.00  0.00           H  
ATOM   1074  CA  GLN A  69       0.744 -23.230 -11.467  1.00  0.00           C  
ATOM   1075  HA  GLN A  69       0.046 -22.435 -11.200  1.00  0.00           H  
ATOM   1076  CB  GLN A  69       0.767 -24.258 -10.328  1.00  0.00           C  
ATOM   1077  HB2 GLN A  69      -0.193 -24.777 -10.290  1.00  0.00           H  
ATOM   1078  HB3 GLN A  69       1.544 -24.992 -10.544  1.00  0.00           H  
ATOM   1079  CG  GLN A  69       1.033 -23.647  -8.947  1.00  0.00           C  
ATOM   1080  HG2 GLN A  69       1.926 -23.025  -8.969  1.00  0.00           H  
ATOM   1081  HG3 GLN A  69       0.186 -23.027  -8.652  1.00  0.00           H  
ATOM   1082  CD  GLN A  69       1.268 -24.747  -7.922  1.00  0.00           C  
ATOM   1083  OE1 GLN A  69       2.194 -25.528  -8.033  1.00  0.00           O  
ATOM   1084  NE2 GLN A  69       0.441 -24.871  -6.911  1.00  0.00           N  
ATOM   1085 HE21 GLN A  69       0.648 -25.609  -6.260  1.00  0.00           H  
ATOM   1086 HE22 GLN A  69      -0.321 -24.233  -6.777  1.00  0.00           H  
ATOM   1087  C   GLN A  69       2.131 -22.588 -11.682  1.00  0.00           C  
ATOM   1088  O   GLN A  69       2.402 -21.535 -11.108  1.00  0.00           O  
ATOM   1089  N   GLN A  70       2.990 -23.159 -12.541  1.00  0.00           N  
ATOM   1090  H   GLN A  70       2.705 -23.988 -13.053  1.00  0.00           H  
ATOM   1091  CA  GLN A  70       4.281 -22.551 -12.882  1.00  0.00           C  
ATOM   1092  HA  GLN A  70       4.792 -22.304 -11.952  1.00  0.00           H  
ATOM   1093  CB  GLN A  70       5.180 -23.524 -13.667  1.00  0.00           C  
ATOM   1094  HB2 GLN A  70       4.711 -23.772 -14.621  1.00  0.00           H  
ATOM   1095  HB3 GLN A  70       6.105 -22.990 -13.883  1.00  0.00           H  
ATOM   1096  CG  GLN A  70       5.500 -24.823 -12.896  1.00  0.00           C  
ATOM   1097  HG2 GLN A  70       5.411 -24.636 -11.825  1.00  0.00           H  
ATOM   1098  HG3 GLN A  70       4.757 -25.576 -13.163  1.00  0.00           H  
ATOM   1099  CD  GLN A  70       6.902 -25.400 -13.137  1.00  0.00           C  
ATOM   1100  OE1 GLN A  70       7.816 -24.772 -13.649  1.00  0.00           O  
ATOM   1101  NE2 GLN A  70       7.156 -26.628 -12.736  1.00  0.00           N  
ATOM   1102 HE21 GLN A  70       8.094 -26.964 -12.885  1.00  0.00           H  
ATOM   1103 HE22 GLN A  70       6.457 -27.179 -12.271  1.00  0.00           H  
ATOM   1104  C   GLN A  70       4.108 -21.230 -13.649  1.00  0.00           C  
ATOM   1105  O   GLN A  70       4.832 -20.280 -13.370  1.00  0.00           O  
ATOM   1106  N   PHE A  71       3.120 -21.129 -14.548  1.00  0.00           N  
ATOM   1107  H   PHE A  71       2.542 -21.937 -14.719  1.00  0.00           H  
ATOM   1108  CA  PHE A  71       2.760 -19.874 -15.223  1.00  0.00           C  
ATOM   1109  HA  PHE A  71       3.652 -19.432 -15.666  1.00  0.00           H  
ATOM   1110  CB  PHE A  71       1.754 -20.142 -16.355  1.00  0.00           C  
ATOM   1111  HB2 PHE A  71       0.886 -20.670 -15.964  1.00  0.00           H  
ATOM   1112  HB3 PHE A  71       1.393 -19.181 -16.726  1.00  0.00           H  
ATOM   1113  CG  PHE A  71       2.310 -20.920 -17.535  1.00  0.00           C  
ATOM   1114  CD1 PHE A  71       2.377 -22.327 -17.501  1.00  0.00           C  
ATOM   1115  HD1 PHE A  71       2.057 -22.868 -16.625  1.00  0.00           H  
ATOM   1116  CE1 PHE A  71       2.862 -23.039 -18.613  1.00  0.00           C  
ATOM   1117  HE1 PHE A  71       2.909 -24.118 -18.586  1.00  0.00           H  
ATOM   1118  CZ  PHE A  71       3.279 -22.347 -19.763  1.00  0.00           C  
ATOM   1119  HZ  PHE A  71       3.644 -22.894 -20.621  1.00  0.00           H  
ATOM   1120  CE2 PHE A  71       3.213 -20.944 -19.801  1.00  0.00           C  
ATOM   1121  HE2 PHE A  71       3.523 -20.411 -20.690  1.00  0.00           H  
ATOM   1122  CD2 PHE A  71       2.733 -20.232 -18.688  1.00  0.00           C  
ATOM   1123  HD2 PHE A  71       2.686 -19.153 -18.728  1.00  0.00           H  
ATOM   1124  C   PHE A  71       2.200 -18.838 -14.241  1.00  0.00           C  
ATOM   1125  O   PHE A  71       2.540 -17.661 -14.338  1.00  0.00           O  
ATOM   1126  N   HIE A  72       1.399 -19.263 -13.256  1.00  0.00           N  
ATOM   1127  H   HIE A  72       1.121 -20.237 -13.251  1.00  0.00           H  
ATOM   1128  CA  HIE A  72       0.908 -18.369 -12.201  1.00  0.00           C  
ATOM   1129  HA  HIE A  72       0.451 -17.496 -12.669  1.00  0.00           H  
ATOM   1130  CB  HIE A  72      -0.184 -19.057 -11.373  1.00  0.00           C  
ATOM   1131  HB2 HIE A  72      -1.007 -19.343 -12.029  1.00  0.00           H  
ATOM   1132  HB3 HIE A  72       0.218 -19.958 -10.908  1.00  0.00           H  
ATOM   1133  CG  HIE A  72      -0.719 -18.144 -10.302  1.00  0.00           C  
ATOM   1134  ND1 HIE A  72      -1.376 -16.933 -10.536  1.00  0.00           N  
ATOM   1135  CE1 HIE A  72      -1.585 -16.392  -9.326  1.00  0.00           C  
ATOM   1136  HE1 HIE A  72      -2.046 -15.427  -9.149  1.00  0.00           H  
ATOM   1137  NE2 HIE A  72      -1.104 -17.196  -8.361  1.00  0.00           N  
ATOM   1138  HE2 HIE A  72      -1.115 -16.984  -7.371  1.00  0.00           H  
ATOM   1139  CD2 HIE A  72      -0.549 -18.305  -8.958  1.00  0.00           C  
ATOM   1140  HD2 HIE A  72      -0.035 -19.121  -8.469  1.00  0.00           H  
ATOM   1141  C   HIE A  72       2.049 -17.828 -11.324  1.00  0.00           C  
ATOM   1142  O   HIE A  72       2.175 -16.612 -11.183  1.00  0.00           O  
ATOM   1143  N   ARG A  73       2.937 -18.696 -10.811  1.00  0.00           N  
ATOM   1144  H   ARG A  73       2.793 -19.686 -10.984  1.00  0.00           H  
ATOM   1145  CA  ARG A  73       4.138 -18.274 -10.062  1.00  0.00           C  
ATOM   1146  HA  ARG A  73       3.829 -17.640  -9.227  1.00  0.00           H  
ATOM   1147  CB  ARG A  73       4.889 -19.490  -9.489  1.00  0.00           C  
ATOM   1148  HB2 ARG A  73       4.888 -20.296 -10.223  1.00  0.00           H  
ATOM   1149  HB3 ARG A  73       5.922 -19.189  -9.316  1.00  0.00           H  
ATOM   1150  CG  ARG A  73       4.329 -20.009  -8.149  1.00  0.00           C  
ATOM   1151  HG2 ARG A  73       4.296 -19.191  -7.430  1.00  0.00           H  
ATOM   1152  HG3 ARG A  73       3.319 -20.394  -8.292  1.00  0.00           H  
ATOM   1153  CD  ARG A  73       5.235 -21.128  -7.599  1.00  0.00           C  
ATOM   1154  HD2 ARG A  73       5.127 -22.005  -8.239  1.00  0.00           H  
ATOM   1155  HD3 ARG A  73       6.272 -20.796  -7.652  1.00  0.00           H  
ATOM   1156  NE  ARG A  73       4.942 -21.504  -6.197  1.00  0.00           N  
ATOM   1157  HE  ARG A  73       4.462 -20.841  -5.593  1.00  0.00           H  
ATOM   1158  CZ  ARG A  73       5.448 -22.542  -5.550  1.00  0.00           C  
ATOM   1159  NH1 ARG A  73       6.290 -23.378  -6.099  1.00  0.00           N  
ATOM   1160 HH11 ARG A  73       6.773 -23.089  -6.943  1.00  0.00           H  
ATOM   1161 HH12 ARG A  73       6.624 -24.152  -5.564  1.00  0.00           H  
ATOM   1162  NH2 ARG A  73       5.134 -22.763  -4.311  1.00  0.00           N  
ATOM   1163 HH21 ARG A  73       4.682 -21.983  -3.808  1.00  0.00           H  
ATOM   1164 HH22 ARG A  73       5.670 -23.378  -3.741  1.00  0.00           H  
ATOM   1165  C   ARG A  73       5.073 -17.392 -10.906  1.00  0.00           C  
ATOM   1166  O   ARG A  73       5.550 -16.390 -10.391  1.00  0.00           O  
ATOM   1167  N   HIE A  74       5.279 -17.680 -12.196  1.00  0.00           N  
ATOM   1168  H   HIE A  74       4.911 -18.555 -12.551  1.00  0.00           H  
ATOM   1169  CA  HIE A  74       6.034 -16.818 -13.130  1.00  0.00           C  
ATOM   1170  HA  HIE A  74       7.045 -16.667 -12.750  1.00  0.00           H  
ATOM   1171  CB  HIE A  74       6.146 -17.540 -14.483  1.00  0.00           C  
ATOM   1172  HB2 HIE A  74       6.785 -18.414 -14.359  1.00  0.00           H  
ATOM   1173  HB3 HIE A  74       5.158 -17.894 -14.774  1.00  0.00           H  
ATOM   1174  CG  HIE A  74       6.663 -16.705 -15.632  1.00  0.00           C  
ATOM   1175  ND1 HIE A  74       5.902 -15.769 -16.335  1.00  0.00           N  
ATOM   1176  CE1 HIE A  74       6.708 -15.276 -17.285  1.00  0.00           C  
ATOM   1177  HE1 HIE A  74       6.435 -14.508 -18.000  1.00  0.00           H  
ATOM   1178  NE2 HIE A  74       7.914 -15.858 -17.222  1.00  0.00           N  
ATOM   1179  HE2 HIE A  74       8.693 -15.601 -17.827  1.00  0.00           H  
ATOM   1180  CD2 HIE A  74       7.912 -16.762 -16.182  1.00  0.00           C  
ATOM   1181  HD2 HIE A  74       8.734 -17.387 -15.866  1.00  0.00           H  
ATOM   1182  C   HIE A  74       5.412 -15.419 -13.271  1.00  0.00           C  
ATOM   1183  O   HIE A  74       6.102 -14.412 -13.111  1.00  0.00           O  
ATOM   1184  N   LYS A  75       4.090 -15.338 -13.449  1.00  0.00           N  
ATOM   1185  H   LYS A  75       3.589 -16.207 -13.613  1.00  0.00           H  
ATOM   1186  CA  LYS A  75       3.354 -14.069 -13.535  1.00  0.00           C  
ATOM   1187  HA  LYS A  75       3.783 -13.494 -14.356  1.00  0.00           H  
ATOM   1188  CB  LYS A  75       1.890 -14.408 -13.850  1.00  0.00           C  
ATOM   1189  HB2 LYS A  75       1.885 -15.271 -14.515  1.00  0.00           H  
ATOM   1190  HB3 LYS A  75       1.359 -14.683 -12.936  1.00  0.00           H  
ATOM   1191  CG  LYS A  75       1.136 -13.292 -14.578  1.00  0.00           C  
ATOM   1192  HG2 LYS A  75       1.016 -12.424 -13.927  1.00  0.00           H  
ATOM   1193  HG3 LYS A  75       1.702 -13.006 -15.466  1.00  0.00           H  
ATOM   1194  CD  LYS A  75      -0.235 -13.839 -15.001  1.00  0.00           C  
ATOM   1195  HD2 LYS A  75      -0.096 -14.814 -15.475  1.00  0.00           H  
ATOM   1196  HD3 LYS A  75      -0.860 -13.966 -14.115  1.00  0.00           H  
ATOM   1197  CE  LYS A  75      -0.917 -12.905 -16.001  1.00  0.00           C  
ATOM   1198  HE2 LYS A  75      -1.185 -11.975 -15.491  1.00  0.00           H  
ATOM   1199  HE3 LYS A  75      -0.199 -12.663 -16.792  1.00  0.00           H  
ATOM   1200  NZ  LYS A  75      -2.118 -13.550 -16.588  1.00  0.00           N  
ATOM   1201  HZ1 LYS A  75      -2.781 -13.804 -15.867  1.00  0.00           H  
ATOM   1202  HZ2 LYS A  75      -2.567 -12.927 -17.246  1.00  0.00           H  
ATOM   1203  HZ3 LYS A  75      -1.850 -14.391 -17.086  1.00  0.00           H  
ATOM   1204  C   LYS A  75       3.522 -13.234 -12.259  1.00  0.00           C  
ATOM   1205  O   LYS A  75       3.808 -12.039 -12.330  1.00  0.00           O  
ATOM   1206  N   GLN A  76       3.392 -13.889 -11.102  1.00  0.00           N  
ATOM   1207  H   GLN A  76       3.178 -14.881 -11.151  1.00  0.00           H  
ATOM   1208  CA  GLN A  76       3.620 -13.305  -9.778  1.00  0.00           C  
ATOM   1209  HA  GLN A  76       2.995 -12.419  -9.660  1.00  0.00           H  
ATOM   1210  CB  GLN A  76       3.229 -14.320  -8.686  1.00  0.00           C  
ATOM   1211  HB2 GLN A  76       3.861 -15.196  -8.814  1.00  0.00           H  
ATOM   1212  HB3 GLN A  76       3.459 -13.898  -7.708  1.00  0.00           H  
ATOM   1213  CG  GLN A  76       1.760 -14.802  -8.716  1.00  0.00           C  
ATOM   1214  HG2 GLN A  76       1.298 -14.582  -9.678  1.00  0.00           H  
ATOM   1215  HG3 GLN A  76       1.761 -15.885  -8.592  1.00  0.00           H  
ATOM   1216  CD  GLN A  76       0.881 -14.235  -7.606  1.00  0.00           C  
ATOM   1217  OE1 GLN A  76      -0.123 -13.588  -7.860  1.00  0.00           O  
ATOM   1218  NE2 GLN A  76       1.201 -14.482  -6.354  1.00  0.00           N  
ATOM   1219 HE21 GLN A  76       0.623 -14.077  -5.638  1.00  0.00           H  
ATOM   1220 HE22 GLN A  76       2.019 -15.034  -6.148  1.00  0.00           H  
ATOM   1221  C   GLN A  76       5.083 -12.860  -9.614  1.00  0.00           C  
ATOM   1222  O   GLN A  76       5.316 -11.747  -9.151  1.00  0.00           O  
ATOM   1223  N   LEU A  77       6.061 -13.664 -10.054  1.00  0.00           N  
ATOM   1224  H   LEU A  77       5.800 -14.568 -10.437  1.00  0.00           H  
ATOM   1225  CA  LEU A  77       7.497 -13.359 -10.007  1.00  0.00           C  
ATOM   1226  HA  LEU A  77       7.791 -13.213  -8.967  1.00  0.00           H  
ATOM   1227  CB  LEU A  77       8.291 -14.566 -10.571  1.00  0.00           C  
ATOM   1228  HB2 LEU A  77       8.028 -15.464 -10.011  1.00  0.00           H  
ATOM   1229  HB3 LEU A  77       7.971 -14.732 -11.595  1.00  0.00           H  
ATOM   1230  CG  LEU A  77       9.828 -14.427 -10.586  1.00  0.00           C  
ATOM   1231  HG  LEU A  77      10.105 -13.395 -10.800  1.00  0.00           H  
ATOM   1232  CD1 LEU A  77      10.431 -14.844  -9.245  1.00  0.00           C  
ATOM   1233 HD11 LEU A  77      11.506 -14.663  -9.252  1.00  0.00           H  
ATOM   1234 HD12 LEU A  77       9.979 -14.274  -8.442  1.00  0.00           H  
ATOM   1235 HD13 LEU A  77      10.248 -15.903  -9.062  1.00  0.00           H  
ATOM   1236  CD2 LEU A  77      10.443 -15.320 -11.666  1.00  0.00           C  
ATOM   1237 HD21 LEU A  77      10.070 -15.030 -12.648  1.00  0.00           H  
ATOM   1238 HD22 LEU A  77      11.528 -15.215 -11.664  1.00  0.00           H  
ATOM   1239 HD23 LEU A  77      10.185 -16.364 -11.482  1.00  0.00           H  
ATOM   1240  C   LEU A  77       7.787 -12.050 -10.755  1.00  0.00           C  
ATOM   1241  O   LEU A  77       8.320 -11.121 -10.153  1.00  0.00           O  
ATOM   1242  N   ILE A  78       7.377 -11.945 -12.026  1.00  0.00           N  
ATOM   1243  H   ILE A  78       6.899 -12.743 -12.442  1.00  0.00           H  
ATOM   1244  CA  ILE A  78       7.594 -10.741 -12.850  1.00  0.00           C  
ATOM   1245  HA  ILE A  78       8.664 -10.551 -12.915  1.00  0.00           H  
ATOM   1246  CB  ILE A  78       7.047 -10.972 -14.282  1.00  0.00           C  
ATOM   1247  HB  ILE A  78       6.010 -11.302 -14.193  1.00  0.00           H  
ATOM   1248  CG2 ILE A  78       7.032  -9.677 -15.120  1.00  0.00           C  
ATOM   1249 HG21 ILE A  78       6.318  -8.965 -14.707  1.00  0.00           H  
ATOM   1250 HG22 ILE A  78       8.022  -9.220 -15.139  1.00  0.00           H  
ATOM   1251 HG23 ILE A  78       6.721  -9.901 -16.141  1.00  0.00           H  
ATOM   1252  CG1 ILE A  78       7.813 -12.093 -15.031  1.00  0.00           C  
ATOM   1253 HG12 ILE A  78       7.775 -13.010 -14.447  1.00  0.00           H  
ATOM   1254 HG13 ILE A  78       7.292 -12.300 -15.965  1.00  0.00           H  
ATOM   1255  CD1 ILE A  78       9.287 -11.811 -15.358  1.00  0.00           C  
ATOM   1256 HD11 ILE A  78       9.856 -11.643 -14.444  1.00  0.00           H  
ATOM   1257 HD12 ILE A  78       9.708 -12.675 -15.872  1.00  0.00           H  
ATOM   1258 HD13 ILE A  78       9.373 -10.944 -16.011  1.00  0.00           H  
ATOM   1259  C   ILE A  78       6.973  -9.504 -12.180  1.00  0.00           C  
ATOM   1260  O   ILE A  78       7.616  -8.454 -12.096  1.00  0.00           O  
ATOM   1261  N   ARG A  79       5.759  -9.635 -11.624  1.00  0.00           N  
ATOM   1262  H   ARG A  79       5.293 -10.533 -11.721  1.00  0.00           H  
ATOM   1263  CA  ARG A  79       5.092  -8.564 -10.862  1.00  0.00           C  
ATOM   1264  HA  ARG A  79       5.050  -7.674 -11.492  1.00  0.00           H  
ATOM   1265  CB  ARG A  79       3.651  -8.991 -10.524  1.00  0.00           C  
ATOM   1266  HB2 ARG A  79       3.145  -9.297 -11.442  1.00  0.00           H  
ATOM   1267  HB3 ARG A  79       3.662  -9.837  -9.836  1.00  0.00           H  
ATOM   1268  CG  ARG A  79       2.872  -7.832  -9.889  1.00  0.00           C  
ATOM   1269  HG2 ARG A  79       3.342  -7.547  -8.946  1.00  0.00           H  
ATOM   1270  HG3 ARG A  79       2.899  -6.973 -10.562  1.00  0.00           H  
ATOM   1271  CD  ARG A  79       1.412  -8.198  -9.613  1.00  0.00           C  
ATOM   1272  HD2 ARG A  79       0.925  -8.458 -10.553  1.00  0.00           H  
ATOM   1273  HD3 ARG A  79       1.373  -9.050  -8.931  1.00  0.00           H  
ATOM   1274  NE  ARG A  79       0.746  -7.044  -9.002  1.00  0.00           N  
ATOM   1275  HE  ARG A  79       1.353  -6.315  -8.616  1.00  0.00           H  
ATOM   1276  CZ  ARG A  79      -0.515  -6.677  -9.047  1.00  0.00           C  
ATOM   1277  NH1 ARG A  79      -1.475  -7.378  -9.583  1.00  0.00           N  
ATOM   1278 HH11 ARG A  79      -1.289  -8.297  -9.927  1.00  0.00           H  
ATOM   1279 HH12 ARG A  79      -2.397  -6.978  -9.559  1.00  0.00           H  
ATOM   1280  NH2 ARG A  79      -0.817  -5.538  -8.533  1.00  0.00           N  
ATOM   1281 HH21 ARG A  79      -0.078  -5.041  -8.050  1.00  0.00           H  
ATOM   1282 HH22 ARG A  79      -1.733  -5.099  -8.640  1.00  0.00           H  
ATOM   1283  C   ARG A  79       5.884  -8.164  -9.611  1.00  0.00           C  
ATOM   1284  O   ARG A  79       6.142  -6.982  -9.405  1.00  0.00           O  
ATOM   1285  N   PHE A  80       6.315  -9.113  -8.784  1.00  0.00           N  
ATOM   1286  H   PHE A  80       6.060 -10.079  -8.971  1.00  0.00           H  
ATOM   1287  CA  PHE A  80       7.094  -8.800  -7.580  1.00  0.00           C  
ATOM   1288  HA  PHE A  80       6.614  -7.966  -7.070  1.00  0.00           H  
ATOM   1289  CB  PHE A  80       7.078  -9.998  -6.624  1.00  0.00           C  
ATOM   1290  HB2 PHE A  80       7.539 -10.843  -7.134  1.00  0.00           H  
ATOM   1291  HB3 PHE A  80       7.687  -9.750  -5.756  1.00  0.00           H  
ATOM   1292  CG  PHE A  80       5.718 -10.451  -6.109  1.00  0.00           C  
ATOM   1293  CD1 PHE A  80       4.636  -9.553  -5.965  1.00  0.00           C  
ATOM   1294  HD1 PHE A  80       4.738  -8.513  -6.229  1.00  0.00           H  
ATOM   1295  CE1 PHE A  80       3.399 -10.006  -5.474  1.00  0.00           C  
ATOM   1296  HE1 PHE A  80       2.570  -9.318  -5.372  1.00  0.00           H  
ATOM   1297  CZ  PHE A  80       3.238 -11.354  -5.112  1.00  0.00           C  
ATOM   1298  HZ  PHE A  80       2.287 -11.698  -4.726  1.00  0.00           H  
ATOM   1299  CE2 PHE A  80       4.311 -12.250  -5.244  1.00  0.00           C  
ATOM   1300  HE2 PHE A  80       4.185 -13.286  -4.958  1.00  0.00           H  
ATOM   1301  CD2 PHE A  80       5.548 -11.799  -5.739  1.00  0.00           C  
ATOM   1302  HD2 PHE A  80       6.368 -12.494  -5.839  1.00  0.00           H  
ATOM   1303  C   PHE A  80       8.521  -8.305  -7.874  1.00  0.00           C  
ATOM   1304  O   PHE A  80       9.030  -7.506  -7.096  1.00  0.00           O  
ATOM   1305  N   LEU A  81       9.149  -8.685  -8.993  1.00  0.00           N  
ATOM   1306  H   LEU A  81       8.722  -9.416  -9.557  1.00  0.00           H  
ATOM   1307  CA  LEU A  81      10.418  -8.098  -9.457  1.00  0.00           C  
ATOM   1308  HA  LEU A  81      11.129  -8.095  -8.634  1.00  0.00           H  
ATOM   1309  CB  LEU A  81      10.996  -8.922 -10.623  1.00  0.00           C  
ATOM   1310  HB2 LEU A  81      10.212  -9.063 -11.368  1.00  0.00           H  
ATOM   1311  HB3 LEU A  81      11.789  -8.334 -11.077  1.00  0.00           H  
ATOM   1312  CG  LEU A  81      11.599 -10.291 -10.265  1.00  0.00           C  
ATOM   1313  HG  LEU A  81      10.853 -10.915  -9.781  1.00  0.00           H  
ATOM   1314  CD1 LEU A  81      12.059 -10.983 -11.549  1.00  0.00           C  
ATOM   1315 HD11 LEU A  81      11.220 -11.069 -12.241  1.00  0.00           H  
ATOM   1316 HD12 LEU A  81      12.863 -10.415 -12.021  1.00  0.00           H  
ATOM   1317 HD13 LEU A  81      12.418 -11.986 -11.318  1.00  0.00           H  
ATOM   1318  CD2 LEU A  81      12.811 -10.157  -9.340  1.00  0.00           C  
ATOM   1319 HD21 LEU A  81      12.508  -9.756  -8.375  1.00  0.00           H  
ATOM   1320 HD22 LEU A  81      13.254 -11.139  -9.173  1.00  0.00           H  
ATOM   1321 HD23 LEU A  81      13.557  -9.505  -9.794  1.00  0.00           H  
ATOM   1322  C   LEU A  81      10.246  -6.631  -9.886  1.00  0.00           C  
ATOM   1323  O   LEU A  81      11.083  -5.790  -9.556  1.00  0.00           O  
ATOM   1324  N   LYS A  82       9.136  -6.306 -10.561  1.00  0.00           N  
ATOM   1325  H   LYS A  82       8.527  -7.058 -10.869  1.00  0.00           H  
ATOM   1326  CA  LYS A  82       8.753  -4.918 -10.869  1.00  0.00           C  
ATOM   1327  HA  LYS A  82       9.600  -4.422 -11.352  1.00  0.00           H  
ATOM   1328  CB  LYS A  82       7.559  -4.907 -11.843  1.00  0.00           C  
ATOM   1329  HB2 LYS A  82       6.791  -5.603 -11.506  1.00  0.00           H  
ATOM   1330  HB3 LYS A  82       7.130  -3.905 -11.871  1.00  0.00           H  
ATOM   1331  CG  LYS A  82       8.013  -5.280 -13.262  1.00  0.00           C  
ATOM   1332  HG2 LYS A  82       8.690  -4.501 -13.610  1.00  0.00           H  
ATOM   1333  HG3 LYS A  82       8.553  -6.228 -13.245  1.00  0.00           H  
ATOM   1334  CD  LYS A  82       6.848  -5.389 -14.253  1.00  0.00           C  
ATOM   1335  HD2 LYS A  82       6.185  -6.205 -13.955  1.00  0.00           H  
ATOM   1336  HD3 LYS A  82       6.293  -4.449 -14.261  1.00  0.00           H  
ATOM   1337  CE  LYS A  82       7.422  -5.663 -15.647  1.00  0.00           C  
ATOM   1338  HE2 LYS A  82       8.178  -4.904 -15.863  1.00  0.00           H  
ATOM   1339  HE3 LYS A  82       7.926  -6.635 -15.643  1.00  0.00           H  
ATOM   1340  NZ  LYS A  82       6.387  -5.643 -16.707  1.00  0.00           N  
ATOM   1341  HZ1 LYS A  82       5.872  -4.782 -16.773  1.00  0.00           H  
ATOM   1342  HZ2 LYS A  82       6.807  -5.847 -17.622  1.00  0.00           H  
ATOM   1343  HZ3 LYS A  82       5.740  -6.431 -16.667  1.00  0.00           H  
ATOM   1344  C   LYS A  82       8.474  -4.107  -9.598  1.00  0.00           C  
ATOM   1345  O   LYS A  82       8.963  -2.988  -9.479  1.00  0.00           O  
ATOM   1346  N   ARG A  83       7.764  -4.674  -8.612  1.00  0.00           N  
ATOM   1347  H   ARG A  83       7.342  -5.579  -8.803  1.00  0.00           H  
ATOM   1348  CA  ARG A  83       7.522  -4.017  -7.306  1.00  0.00           C  
ATOM   1349  HA  ARG A  83       7.190  -2.998  -7.510  1.00  0.00           H  
ATOM   1350  CB  ARG A  83       6.382  -4.740  -6.564  1.00  0.00           C  
ATOM   1351  HB2 ARG A  83       5.606  -5.005  -7.286  1.00  0.00           H  
ATOM   1352  HB3 ARG A  83       6.756  -5.657  -6.106  1.00  0.00           H  
ATOM   1353  CG  ARG A  83       5.744  -3.838  -5.491  1.00  0.00           C  
ATOM   1354  HG2 ARG A  83       6.466  -3.640  -4.698  1.00  0.00           H  
ATOM   1355  HG3 ARG A  83       5.457  -2.893  -5.951  1.00  0.00           H  
ATOM   1356  CD  ARG A  83       4.497  -4.495  -4.886  1.00  0.00           C  
ATOM   1357  HD2 ARG A  83       3.820  -4.777  -5.696  1.00  0.00           H  
ATOM   1358  HD3 ARG A  83       4.804  -5.396  -4.352  1.00  0.00           H  
ATOM   1359  NE  ARG A  83       3.776  -3.591  -3.966  1.00  0.00           N  
ATOM   1360  HE  ARG A  83       3.985  -2.601  -4.024  1.00  0.00           H  
ATOM   1361  CZ  ARG A  83       2.774  -3.928  -3.171  1.00  0.00           C  
ATOM   1362  NH1 ARG A  83       2.357  -5.157  -3.052  1.00  0.00           N  
ATOM   1363 HH11 ARG A  83       2.735  -5.842  -3.673  1.00  0.00           H  
ATOM   1364 HH12 ARG A  83       1.653  -5.389  -2.380  1.00  0.00           H  
ATOM   1365  NH2 ARG A  83       2.121  -3.038  -2.489  1.00  0.00           N  
ATOM   1366 HH21 ARG A  83       2.405  -2.061  -2.538  1.00  0.00           H  
ATOM   1367 HH22 ARG A  83       1.219  -3.252  -2.113  1.00  0.00           H  
ATOM   1368  C   ARG A  83       8.795  -3.875  -6.451  1.00  0.00           C  
ATOM   1369  O   ARG A  83       8.915  -2.904  -5.711  1.00  0.00           O  
ATOM   1370  N   LEU A  84       9.758  -4.789  -6.597  1.00  0.00           N  
ATOM   1371  H   LEU A  84       9.543  -5.612  -7.145  1.00  0.00           H  
ATOM   1372  CA  LEU A  84      11.083  -4.709  -5.972  1.00  0.00           C  
ATOM   1373  HA  LEU A  84      10.948  -4.466  -4.915  1.00  0.00           H  
ATOM   1374  CB  LEU A  84      11.765  -6.089  -6.064  1.00  0.00           C  
ATOM   1375  HB2 LEU A  84      11.201  -6.799  -5.459  1.00  0.00           H  
ATOM   1376  HB3 LEU A  84      11.722  -6.425  -7.098  1.00  0.00           H  
ATOM   1377  CG  LEU A  84      13.241  -6.118  -5.627  1.00  0.00           C  
ATOM   1378  HG  LEU A  84      13.826  -5.450  -6.256  1.00  0.00           H  
ATOM   1379  CD1 LEU A  84      13.440  -5.723  -4.162  1.00  0.00           C  
ATOM   1380 HD11 LEU A  84      12.830  -6.357  -3.520  1.00  0.00           H  
ATOM   1381 HD12 LEU A  84      14.490  -5.833  -3.890  1.00  0.00           H  
ATOM   1382 HD13 LEU A  84      13.156  -4.683  -4.014  1.00  0.00           H  
ATOM   1383  CD2 LEU A  84      13.784  -7.532  -5.816  1.00  0.00           C  
ATOM   1384 HD21 LEU A  84      13.630  -7.846  -6.848  1.00  0.00           H  
ATOM   1385 HD22 LEU A  84      14.852  -7.542  -5.603  1.00  0.00           H  
ATOM   1386 HD23 LEU A  84      13.272  -8.223  -5.150  1.00  0.00           H  
ATOM   1387  C   LEU A  84      11.941  -3.588  -6.574  1.00  0.00           C  
ATOM   1388  O   LEU A  84      12.397  -2.731  -5.827  1.00  0.00           O  
ATOM   1389  N   ASP A  85      12.131  -3.575  -7.897  1.00  0.00           N  
ATOM   1390  H   ASP A  85      11.727  -4.319  -8.457  1.00  0.00           H  
ATOM   1391  CA  ASP A  85      12.854  -2.520  -8.627  1.00  0.00           C  
ATOM   1392  HA  ASP A  85      13.898  -2.507  -8.318  1.00  0.00           H  
ATOM   1393  CB  ASP A  85      12.788  -2.900 -10.118  1.00  0.00           C  
ATOM   1394  HB2 ASP A  85      13.177  -3.917 -10.218  1.00  0.00           H  
ATOM   1395  HB3 ASP A  85      11.738  -2.920 -10.424  1.00  0.00           H  
ATOM   1396  CG  ASP A  85      13.568  -2.002 -11.085  1.00  0.00           C  
ATOM   1397  OD1 ASP A  85      14.390  -1.165 -10.658  1.00  0.00           O  
ATOM   1398  OD2 ASP A  85      13.355  -2.152 -12.311  1.00  0.00           O  
ATOM   1399  C   ASP A  85      12.254  -1.128  -8.337  1.00  0.00           C  
ATOM   1400  O   ASP A  85      12.963  -0.193  -7.961  1.00  0.00           O  
ATOM   1401  N   ARG A  86      10.915  -1.037  -8.350  1.00  0.00           N  
ATOM   1402  H   ARG A  86      10.403  -1.836  -8.715  1.00  0.00           H  
ATOM   1403  CA  ARG A  86      10.131   0.139  -7.932  1.00  0.00           C  
ATOM   1404  HA  ARG A  86      10.389   0.976  -8.573  1.00  0.00           H  
ATOM   1405  CB  ARG A  86       8.652  -0.198  -8.154  1.00  0.00           C  
ATOM   1406  HB2 ARG A  86       8.520  -0.474  -9.201  1.00  0.00           H  
ATOM   1407  HB3 ARG A  86       8.404  -1.058  -7.534  1.00  0.00           H  
ATOM   1408  CG  ARG A  86       7.653   0.923  -7.847  1.00  0.00           C  
ATOM   1409  HG2 ARG A  86       7.787   1.285  -6.831  1.00  0.00           H  
ATOM   1410  HG3 ARG A  86       7.795   1.750  -8.543  1.00  0.00           H  
ATOM   1411  CD  ARG A  86       6.245   0.342  -7.999  1.00  0.00           C  
ATOM   1412  HD2 ARG A  86       6.107   0.043  -9.039  1.00  0.00           H  
ATOM   1413  HD3 ARG A  86       6.138  -0.534  -7.355  1.00  0.00           H  
ATOM   1414  NE  ARG A  86       5.221   1.317  -7.625  1.00  0.00           N  
ATOM   1415  HE  ARG A  86       5.510   2.082  -7.007  1.00  0.00           H  
ATOM   1416  CZ  ARG A  86       3.979   1.354  -8.043  1.00  0.00           C  
ATOM   1417  NH1 ARG A  86       3.464   0.470  -8.855  1.00  0.00           N  
ATOM   1418 HH11 ARG A  86       4.021  -0.326  -9.097  1.00  0.00           H  
ATOM   1419 HH12 ARG A  86       2.477   0.478  -9.005  1.00  0.00           H  
ATOM   1420  NH2 ARG A  86       3.218   2.312  -7.629  1.00  0.00           N  
ATOM   1421 HH21 ARG A  86       3.587   2.843  -6.842  1.00  0.00           H  
ATOM   1422 HH22 ARG A  86       2.299   2.503  -7.990  1.00  0.00           H  
ATOM   1423  C   ARG A  86      10.408   0.627  -6.501  1.00  0.00           C  
ATOM   1424  O   ARG A  86      10.353   1.831  -6.274  1.00  0.00           O  
ATOM   1425  N   ASN A  87      10.711  -0.254  -5.542  1.00  0.00           N  
ATOM   1426  H   ASN A  87      10.737  -1.234  -5.785  1.00  0.00           H  
ATOM   1427  CA  ASN A  87      11.086   0.157  -4.178  1.00  0.00           C  
ATOM   1428  HA  ASN A  87      10.582   1.100  -3.967  1.00  0.00           H  
ATOM   1429  CB  ASN A  87      10.575  -0.891  -3.162  1.00  0.00           C  
ATOM   1430  HB2 ASN A  87       9.789  -1.482  -3.632  1.00  0.00           H  
ATOM   1431  HB3 ASN A  87      11.381  -1.569  -2.891  1.00  0.00           H  
ATOM   1432  CG  ASN A  87       9.966  -0.293  -1.891  1.00  0.00           C  
ATOM   1433  OD1 ASN A  87      10.041   0.892  -1.588  1.00  0.00           O  
ATOM   1434  ND2 ASN A  87       9.257  -1.097  -1.133  1.00  0.00           N  
ATOM   1435 HD21 ASN A  87       8.706  -0.663  -0.387  1.00  0.00           H  
ATOM   1436 HD22 ASN A  87       9.131  -2.056  -1.391  1.00  0.00           H  
ATOM   1437  C   ASN A  87      12.598   0.449  -4.049  1.00  0.00           C  
ATOM   1438  O   ASN A  87      12.978   1.411  -3.384  1.00  0.00           O  
ATOM   1439  N   LEU A  88      13.470  -0.319  -4.720  1.00  0.00           N  
ATOM   1440  H   LEU A  88      13.100  -1.078  -5.283  1.00  0.00           H  
ATOM   1441  CA  LEU A  88      14.924  -0.080  -4.737  1.00  0.00           C  
ATOM   1442  HA  LEU A  88      15.298  -0.128  -3.716  1.00  0.00           H  
ATOM   1443  CB  LEU A  88      15.624  -1.146  -5.602  1.00  0.00           C  
ATOM   1444  HB2 LEU A  88      15.113  -1.198  -6.564  1.00  0.00           H  
ATOM   1445  HB3 LEU A  88      16.649  -0.822  -5.795  1.00  0.00           H  
ATOM   1446  CG  LEU A  88      15.678  -2.553  -4.986  1.00  0.00           C  
ATOM   1447  HG  LEU A  88      14.678  -2.882  -4.714  1.00  0.00           H  
ATOM   1448  CD1 LEU A  88      16.263  -3.540  -5.996  1.00  0.00           C  
ATOM   1449 HD11 LEU A  88      17.287  -3.260  -6.250  1.00  0.00           H  
ATOM   1450 HD12 LEU A  88      16.255  -4.546  -5.579  1.00  0.00           H  
ATOM   1451 HD13 LEU A  88      15.655  -3.536  -6.900  1.00  0.00           H  
ATOM   1452  CD2 LEU A  88      16.559  -2.597  -3.739  1.00  0.00           C  
ATOM   1453 HD21 LEU A  88      16.129  -1.982  -2.952  1.00  0.00           H  
ATOM   1454 HD22 LEU A  88      16.629  -3.622  -3.381  1.00  0.00           H  
ATOM   1455 HD23 LEU A  88      17.557  -2.227  -3.979  1.00  0.00           H  
ATOM   1456  C   LEU A  88      15.282   1.321  -5.256  1.00  0.00           C  
ATOM   1457  O   LEU A  88      16.204   1.948  -4.734  1.00  0.00           O  
ATOM   1458  N   TRP A  89      14.504   1.833  -6.214  1.00  0.00           N  
ATOM   1459  H   TRP A  89      13.823   1.206  -6.633  1.00  0.00           H  
ATOM   1460  CA  TRP A  89      14.553   3.212  -6.727  1.00  0.00           C  
ATOM   1461  HA  TRP A  89      15.429   3.335  -7.365  1.00  0.00           H  
ATOM   1462  CB  TRP A  89      13.286   3.402  -7.574  1.00  0.00           C  
ATOM   1463  HB2 TRP A  89      13.304   2.665  -8.377  1.00  0.00           H  
ATOM   1464  HB3 TRP A  89      12.426   3.170  -6.949  1.00  0.00           H  
ATOM   1465  CG  TRP A  89      13.036   4.744  -8.197  1.00  0.00           C  
ATOM   1466  CD1 TRP A  89      12.131   5.648  -7.756  1.00  0.00           C  
ATOM   1467  HD1 TRP A  89      11.508   5.520  -6.876  1.00  0.00           H  
ATOM   1468  NE1 TRP A  89      12.089   6.726  -8.620  1.00  0.00           N  
ATOM   1469  HE1 TRP A  89      11.479   7.521  -8.489  1.00  0.00           H  
ATOM   1470  CE2 TRP A  89      12.951   6.562  -9.680  1.00  0.00           C  
ATOM   1471  CZ2 TRP A  89      13.220   7.334 -10.819  1.00  0.00           C  
ATOM   1472  HZ2 TRP A  89      12.691   8.262 -10.983  1.00  0.00           H  
ATOM   1473  CH2 TRP A  89      14.165   6.868 -11.747  1.00  0.00           C  
ATOM   1474  HH2 TRP A  89      14.380   7.448 -12.631  1.00  0.00           H  
ATOM   1475  CZ3 TRP A  89      14.823   5.644 -11.524  1.00  0.00           C  
ATOM   1476  HZ3 TRP A  89      15.539   5.282 -12.243  1.00  0.00           H  
ATOM   1477  CE3 TRP A  89      14.541   4.876 -10.378  1.00  0.00           C  
ATOM   1478  HE3 TRP A  89      15.049   3.934 -10.220  1.00  0.00           H  
ATOM   1479  CD2 TRP A  89      13.594   5.312  -9.425  1.00  0.00           C  
ATOM   1480  C   TRP A  89      14.624   4.281  -5.620  1.00  0.00           C  
ATOM   1481  O   TRP A  89      15.310   5.290  -5.787  1.00  0.00           O  
ATOM   1482  N   GLY A  90      13.982   4.044  -4.466  1.00  0.00           N  
ATOM   1483  H   GLY A  90      13.469   3.173  -4.372  1.00  0.00           H  
ATOM   1484  CA  GLY A  90      14.027   4.946  -3.309  1.00  0.00           C  
ATOM   1485  HA2 GLY A  90      13.820   5.964  -3.638  1.00  0.00           H  
ATOM   1486  HA3 GLY A  90      13.251   4.645  -2.608  1.00  0.00           H  
ATOM   1487  C   GLY A  90      15.362   4.946  -2.554  1.00  0.00           C  
ATOM   1488  O   GLY A  90      15.808   5.997  -2.097  1.00  0.00           O  
ATOM   1489  N   LEU A  91      16.043   3.799  -2.462  1.00  0.00           N  
ATOM   1490  H   LEU A  91      15.658   2.981  -2.921  1.00  0.00           H  
ATOM   1491  CA  LEU A  91      17.389   3.711  -1.873  1.00  0.00           C  
ATOM   1492  HA  LEU A  91      17.441   4.339  -0.985  1.00  0.00           H  
ATOM   1493  CB  LEU A  91      17.672   2.251  -1.482  1.00  0.00           C  
ATOM   1494  HB2 LEU A  91      17.585   1.632  -2.378  1.00  0.00           H  
ATOM   1495  HB3 LEU A  91      18.701   2.181  -1.128  1.00  0.00           H  
ATOM   1496  CG  LEU A  91      16.747   1.686  -0.391  1.00  0.00           C  
ATOM   1497  HG  LEU A  91      15.703   1.840  -0.663  1.00  0.00           H  
ATOM   1498  CD1 LEU A  91      16.994   0.183  -0.275  1.00  0.00           C  
ATOM   1499 HD11 LEU A  91      18.024  -0.010   0.027  1.00  0.00           H  
ATOM   1500 HD12 LEU A  91      16.316  -0.241   0.461  1.00  0.00           H  
ATOM   1501 HD13 LEU A  91      16.797  -0.295  -1.234  1.00  0.00           H  
ATOM   1502  CD2 LEU A  91      17.024   2.343   0.963  1.00  0.00           C  
ATOM   1503 HD21 LEU A  91      18.074   2.233   1.234  1.00  0.00           H  
ATOM   1504 HD22 LEU A  91      16.765   3.400   0.928  1.00  0.00           H  
ATOM   1505 HD23 LEU A  91      16.404   1.871   1.724  1.00  0.00           H  
ATOM   1506  C   LEU A  91      18.477   4.202  -2.840  1.00  0.00           C  
ATOM   1507  O   LEU A  91      19.527   4.706  -2.432  1.00  0.00           O  
ATOM   1508  N   ALA A  92      18.239   4.018  -4.137  1.00  0.00           N  
ATOM   1509  H   ALA A  92      17.371   3.554  -4.394  1.00  0.00           H  
ATOM   1510  CA  ALA A  92      19.231   4.191  -5.182  1.00  0.00           C  
ATOM   1511  HA  ALA A  92      20.000   4.886  -4.841  1.00  0.00           H  
ATOM   1512  CB  ALA A  92      19.896   2.836  -5.422  1.00  0.00           C  
ATOM   1513  HB1 ALA A  92      20.625   2.936  -6.222  1.00  0.00           H  
ATOM   1514  HB2 ALA A  92      19.152   2.091  -5.710  1.00  0.00           H  
ATOM   1515  HB3 ALA A  92      20.402   2.523  -4.512  1.00  0.00           H  
ATOM   1516  C   ALA A  92      18.616   4.791  -6.449  1.00  0.00           C  
ATOM   1517  O   ALA A  92      18.500   4.122  -7.472  1.00  0.00           O  
ATOM   1518  N   GLY A  93      18.300   6.089  -6.402  1.00  0.00           N  
ATOM   1519  H   GLY A  93      18.313   6.541  -5.500  1.00  0.00           H  
ATOM   1520  CA  GLY A  93      17.766   6.864  -7.535  1.00  0.00           C  
ATOM   1521  HA2 GLY A  93      16.869   6.363  -7.904  1.00  0.00           H  
ATOM   1522  HA3 GLY A  93      17.472   7.853  -7.181  1.00  0.00           H  
ATOM   1523  C   GLY A  93      18.725   7.050  -8.726  1.00  0.00           C  
ATOM   1524  O   GLY A  93      18.572   7.998  -9.490  1.00  0.00           O  
ATOM   1525  N   LEU A  94      19.743   6.197  -8.875  1.00  0.00           N  
ATOM   1526  H   LEU A  94      19.702   5.365  -8.299  1.00  0.00           H  
ATOM   1527  CA  LEU A  94      20.518   6.082 -10.104  1.00  0.00           C  
ATOM   1528  HA  LEU A  94      20.693   7.073 -10.522  1.00  0.00           H  
ATOM   1529  CB  LEU A  94      21.869   5.408  -9.810  1.00  0.00           C  
ATOM   1530  HB2 LEU A  94      21.669   4.495  -9.250  1.00  0.00           H  
ATOM   1531  HB3 LEU A  94      22.340   5.125 -10.754  1.00  0.00           H  
ATOM   1532  CG  LEU A  94      22.860   6.259  -8.999  1.00  0.00           C  
ATOM   1533  HG  LEU A  94      22.375   6.630  -8.096  1.00  0.00           H  
ATOM   1534  CD1 LEU A  94      24.043   5.386  -8.582  1.00  0.00           C  
ATOM   1535 HD11 LEU A  94      24.551   5.005  -9.468  1.00  0.00           H  
ATOM   1536 HD12 LEU A  94      24.748   5.973  -7.994  1.00  0.00           H  
ATOM   1537 HD13 LEU A  94      23.690   4.549  -7.980  1.00  0.00           H  
ATOM   1538  CD2 LEU A  94      23.393   7.447  -9.802  1.00  0.00           C  
ATOM   1539 HD21 LEU A  94      24.139   7.985  -9.219  1.00  0.00           H  
ATOM   1540 HD22 LEU A  94      22.583   8.137 -10.033  1.00  0.00           H  
ATOM   1541 HD23 LEU A  94      23.847   7.101 -10.731  1.00  0.00           H  
ATOM   1542  C   LEU A  94      19.695   5.270 -11.111  1.00  0.00           C  
ATOM   1543  O   LEU A  94      19.303   4.136 -10.840  1.00  0.00           O  
ATOM   1544  N   ASN A  95      19.443   5.854 -12.282  1.00  0.00           N  
ATOM   1545  H   ASN A  95      19.736   6.810 -12.408  1.00  0.00           H  
ATOM   1546  CA  ASN A  95      18.582   5.257 -13.303  1.00  0.00           C  
ATOM   1547  HA  ASN A  95      17.601   5.083 -12.860  1.00  0.00           H  
ATOM   1548  CB  ASN A  95      18.449   6.311 -14.419  1.00  0.00           C  
ATOM   1549  HB2 ASN A  95      18.331   7.300 -13.975  1.00  0.00           H  
ATOM   1550  HB3 ASN A  95      19.355   6.326 -15.024  1.00  0.00           H  
ATOM   1551  CG  ASN A  95      17.269   6.068 -15.337  1.00  0.00           C  
ATOM   1552  OD1 ASN A  95      17.304   5.213 -16.197  1.00  0.00           O  
ATOM   1553  ND2 ASN A  95      16.211   6.838 -15.216  1.00  0.00           N  
ATOM   1554 HD21 ASN A  95      15.461   6.669 -15.864  1.00  0.00           H  
ATOM   1555 HD22 ASN A  95      16.177   7.566 -14.527  1.00  0.00           H  
ATOM   1556  C   ASN A  95      19.104   3.879 -13.784  1.00  0.00           C  
ATOM   1557  O   ASN A  95      18.324   2.949 -13.982  1.00  0.00           O  
ATOM   1558  N   SER A  96      20.424   3.710 -13.880  1.00  0.00           N  
ATOM   1559  H   SER A  96      21.029   4.479 -13.622  1.00  0.00           H  
ATOM   1560  CA  SER A  96      21.096   2.448 -14.208  1.00  0.00           C  
ATOM   1561  HA  SER A  96      20.577   1.619 -13.729  1.00  0.00           H  
ATOM   1562  CB  SER A  96      21.053   2.238 -15.729  1.00  0.00           C  
ATOM   1563  HB2 SER A  96      20.014   2.204 -16.058  1.00  0.00           H  
ATOM   1564  HB3 SER A  96      21.547   3.074 -16.225  1.00  0.00           H  
ATOM   1565  OG  SER A  96      21.692   1.035 -16.107  1.00  0.00           O  
ATOM   1566  HG  SER A  96      21.669   0.948 -17.064  1.00  0.00           H  
ATOM   1567  C   SER A  96      22.538   2.480 -13.690  1.00  0.00           C  
ATOM   1568  O   SER A  96      23.110   3.563 -13.540  1.00  0.00           O  
ATOM   1569  N   CYS A  97      23.137   1.313 -13.435  1.00  0.00           N  
ATOM   1570  H   CYS A  97      22.596   0.463 -13.546  1.00  0.00           H  
ATOM   1571  CA  CYS A  97      24.570   1.193 -13.167  1.00  0.00           C  
ATOM   1572  HA  CYS A  97      25.064   2.073 -13.572  1.00  0.00           H  
ATOM   1573  CB  CYS A  97      24.822   1.207 -11.656  1.00  0.00           C  
ATOM   1574  HB2 CYS A  97      24.431   2.128 -11.223  1.00  0.00           H  
ATOM   1575  HB3 CYS A  97      24.319   0.354 -11.199  1.00  0.00           H  
ATOM   1576  SG  CYS A  97      26.610   1.090 -11.368  1.00  0.00           S  
ATOM   1577  HG  CYS A  97      26.919   2.380 -11.561  1.00  0.00           H  
ATOM   1578  C   CYS A  97      25.153  -0.069 -13.838  1.00  0.00           C  
ATOM   1579  O   CYS A  97      24.762  -1.184 -13.476  1.00  0.00           O  
ATOM   1580  N   PRO A  98      26.067   0.068 -14.822  1.00  0.00           N  
ATOM   1581  CD  PRO A  98      26.601   1.308 -15.370  1.00  0.00           C  
ATOM   1582  HD2 PRO A  98      26.941   1.981 -14.582  1.00  0.00           H  
ATOM   1583  HD3 PRO A  98      25.837   1.791 -15.981  1.00  0.00           H  
ATOM   1584  CG  PRO A  98      27.788   0.907 -16.245  1.00  0.00           C  
ATOM   1585  HG2 PRO A  98      28.696   0.886 -15.641  1.00  0.00           H  
ATOM   1586  HG3 PRO A  98      27.907   1.580 -17.095  1.00  0.00           H  
ATOM   1587  CB  PRO A  98      27.431  -0.511 -16.690  1.00  0.00           C  
ATOM   1588  HB2 PRO A  98      28.319  -1.097 -16.932  1.00  0.00           H  
ATOM   1589  HB3 PRO A  98      26.760  -0.464 -17.550  1.00  0.00           H  
ATOM   1590  CA  PRO A  98      26.674  -1.079 -15.486  1.00  0.00           C  
ATOM   1591  HA  PRO A  98      25.891  -1.747 -15.846  1.00  0.00           H  
ATOM   1592  C   PRO A  98      27.592  -1.851 -14.531  1.00  0.00           C  
ATOM   1593  O   PRO A  98      28.502  -1.299 -13.914  1.00  0.00           O  
ATOM   1594  N   VAL A  99      27.365  -3.157 -14.439  1.00  0.00           N  
ATOM   1595  H   VAL A  99      26.603  -3.544 -14.972  1.00  0.00           H  
ATOM   1596  CA  VAL A  99      28.219  -4.078 -13.685  1.00  0.00           C  
ATOM   1597  HA  VAL A  99      28.501  -3.575 -12.761  1.00  0.00           H  
ATOM   1598  CB  VAL A  99      27.474  -5.374 -13.279  1.00  0.00           C  
ATOM   1599  HB  VAL A  99      27.960  -5.762 -12.383  1.00  0.00           H  
ATOM   1600  CG1 VAL A  99      26.000  -5.113 -12.931  1.00  0.00           C  
ATOM   1601 HG11 VAL A  99      25.531  -6.029 -12.586  1.00  0.00           H  
ATOM   1602 HG12 VAL A  99      25.927  -4.357 -12.151  1.00  0.00           H  
ATOM   1603 HG13 VAL A  99      25.443  -4.781 -13.807  1.00  0.00           H  
ATOM   1604  CG2 VAL A  99      27.515  -6.485 -14.333  1.00  0.00           C  
ATOM   1605 HG21 VAL A  99      28.535  -6.844 -14.464  1.00  0.00           H  
ATOM   1606 HG22 VAL A  99      27.135  -6.115 -15.285  1.00  0.00           H  
ATOM   1607 HG23 VAL A  99      26.905  -7.325 -14.003  1.00  0.00           H  
ATOM   1608  C   VAL A  99      29.509  -4.354 -14.465  1.00  0.00           C  
ATOM   1609  O   VAL A  99      29.527  -4.330 -15.698  1.00  0.00           O  
ATOM   1610  N   LYS A 100      30.586  -4.659 -13.741  1.00  0.00           N  
ATOM   1611  H   LYS A 100      30.495  -4.673 -12.733  1.00  0.00           H  
ATOM   1612  CA  LYS A 100      31.846  -5.189 -14.276  1.00  0.00           C  
ATOM   1613  HA  LYS A 100      31.647  -5.725 -15.206  1.00  0.00           H  
ATOM   1614  CB  LYS A 100      32.850  -4.057 -14.566  1.00  0.00           C  
ATOM   1615  HB2 LYS A 100      32.994  -3.449 -13.672  1.00  0.00           H  
ATOM   1616  HB3 LYS A 100      33.805  -4.508 -14.827  1.00  0.00           H  
ATOM   1617  CG  LYS A 100      32.418  -3.166 -15.739  1.00  0.00           C  
ATOM   1618  HG2 LYS A 100      32.058  -3.798 -16.553  1.00  0.00           H  
ATOM   1619  HG3 LYS A 100      31.613  -2.503 -15.418  1.00  0.00           H  
ATOM   1620  CD  LYS A 100      33.593  -2.333 -16.262  1.00  0.00           C  
ATOM   1621  HD2 LYS A 100      33.959  -1.681 -15.467  1.00  0.00           H  
ATOM   1622  HD3 LYS A 100      34.394  -3.009 -16.572  1.00  0.00           H  
ATOM   1623  CE  LYS A 100      33.128  -1.501 -17.462  1.00  0.00           C  
ATOM   1624  HE2 LYS A 100      32.648  -2.175 -18.178  1.00  0.00           H  
ATOM   1625  HE3 LYS A 100      32.374  -0.784 -17.120  1.00  0.00           H  
ATOM   1626  NZ  LYS A 100      34.263  -0.800 -18.113  1.00  0.00           N  
ATOM   1627  HZ1 LYS A 100      34.705  -0.166 -17.460  1.00  0.00           H  
ATOM   1628  HZ2 LYS A 100      33.944  -0.273 -18.917  1.00  0.00           H  
ATOM   1629  HZ3 LYS A 100      34.953  -1.474 -18.422  1.00  0.00           H  
ATOM   1630  C   LYS A 100      32.411  -6.209 -13.295  1.00  0.00           C  
ATOM   1631  O   LYS A 100      31.966  -6.274 -12.151  1.00  0.00           O  
ATOM   1632  N   GLU A 101      33.385  -6.990 -13.757  1.00  0.00           N  
ATOM   1633  H   GLU A 101      33.812  -6.732 -14.641  1.00  0.00           H  
ATOM   1634  CA  GLU A 101      34.162  -7.945 -12.956  1.00  0.00           C  
ATOM   1635  HA  GLU A 101      34.748  -8.528 -13.669  1.00  0.00           H  
ATOM   1636  CB  GLU A 101      35.177  -7.212 -12.051  1.00  0.00           C  
ATOM   1637  HB2 GLU A 101      34.762  -7.144 -11.044  1.00  0.00           H  
ATOM   1638  HB3 GLU A 101      36.067  -7.835 -12.008  1.00  0.00           H  
ATOM   1639  CG  GLU A 101      35.632  -5.788 -12.411  1.00  0.00           C  
ATOM   1640  HG2 GLU A 101      34.779  -5.106 -12.400  1.00  0.00           H  
ATOM   1641  HG3 GLU A 101      36.296  -5.462 -11.610  1.00  0.00           H  
ATOM   1642  CD  GLU A 101      36.372  -5.662 -13.745  1.00  0.00           C  
ATOM   1643  OE1 GLU A 101      35.803  -6.028 -14.797  1.00  0.00           O  
ATOM   1644  OE2 GLU A 101      37.511  -5.136 -13.691  1.00  0.00           O  
ATOM   1645  C   GLU A 101      33.315  -8.975 -12.173  1.00  0.00           C  
ATOM   1646  O   GLU A 101      33.752  -9.469 -11.132  1.00  0.00           O  
ATOM   1647  N   ALA A 102      32.089  -9.233 -12.649  1.00  0.00           N  
ATOM   1648  H   ALA A 102      31.857  -8.832 -13.541  1.00  0.00           H  
ATOM   1649  CA  ALA A 102      30.999  -9.927 -11.960  1.00  0.00           C  
ATOM   1650  HA  ALA A 102      31.176  -9.890 -10.887  1.00  0.00           H  
ATOM   1651  CB  ALA A 102      29.707  -9.150 -12.248  1.00  0.00           C  
ATOM   1652  HB1 ALA A 102      28.869  -9.618 -11.734  1.00  0.00           H  
ATOM   1653  HB2 ALA A 102      29.807  -8.124 -11.893  1.00  0.00           H  
ATOM   1654  HB3 ALA A 102      29.506  -9.148 -13.319  1.00  0.00           H  
ATOM   1655  C   ALA A 102      30.872 -11.415 -12.342  1.00  0.00           C  
ATOM   1656  O   ALA A 102      31.361 -11.848 -13.385  1.00  0.00           O  
ATOM   1657  N   ASN A 103      30.192 -12.195 -11.496  1.00  0.00           N  
ATOM   1658  H   ASN A 103      29.768 -11.751 -10.692  1.00  0.00           H  
ATOM   1659  CA  ASN A 103      30.057 -13.655 -11.638  1.00  0.00           C  
ATOM   1660  HA  ASN A 103      30.783 -13.997 -12.380  1.00  0.00           H  
ATOM   1661  CB  ASN A 103      30.443 -14.280 -10.280  1.00  0.00           C  
ATOM   1662  HB2 ASN A 103      31.057 -13.577  -9.716  1.00  0.00           H  
ATOM   1663  HB3 ASN A 103      29.558 -14.507  -9.688  1.00  0.00           H  
ATOM   1664  CG  ASN A 103      31.246 -15.552 -10.451  1.00  0.00           C  
ATOM   1665  OD1 ASN A 103      30.878 -16.430 -11.209  1.00  0.00           O  
ATOM   1666  ND2 ASN A 103      32.373 -15.676  -9.790  1.00  0.00           N  
ATOM   1667 HD21 ASN A 103      32.919 -16.498  -9.975  1.00  0.00           H  
ATOM   1668 HD22 ASN A 103      32.706 -14.922  -9.214  1.00  0.00           H  
ATOM   1669  C   ASN A 103      28.663 -14.076 -12.173  1.00  0.00           C  
ATOM   1670  O   ASN A 103      27.924 -13.250 -12.705  1.00  0.00           O  
ATOM   1671  N   GLN A 104      28.278 -15.350 -12.041  1.00  0.00           N  
ATOM   1672  H   GLN A 104      28.940 -16.006 -11.634  1.00  0.00           H  
ATOM   1673  CA  GLN A 104      26.933 -15.870 -12.352  1.00  0.00           C  
ATOM   1674  HA  GLN A 104      26.259 -15.048 -12.595  1.00  0.00           H  
ATOM   1675  CB  GLN A 104      26.993 -16.827 -13.559  1.00  0.00           C  
ATOM   1676  HB2 GLN A 104      27.701 -17.624 -13.324  1.00  0.00           H  
ATOM   1677  HB3 GLN A 104      26.015 -17.291 -13.699  1.00  0.00           H  
ATOM   1678  CG  GLN A 104      27.431 -16.175 -14.883  1.00  0.00           C  
ATOM   1679  HG2 GLN A 104      28.270 -15.500 -14.715  1.00  0.00           H  
ATOM   1680  HG3 GLN A 104      27.777 -16.961 -15.554  1.00  0.00           H  
ATOM   1681  CD  GLN A 104      26.300 -15.442 -15.595  1.00  0.00           C  
ATOM   1682  OE1 GLN A 104      25.250 -15.992 -15.893  1.00  0.00           O  
ATOM   1683  NE2 GLN A 104      26.485 -14.181 -15.919  1.00  0.00           N  
ATOM   1684 HE21 GLN A 104      25.731 -13.693 -16.370  1.00  0.00           H  
ATOM   1685 HE22 GLN A 104      27.314 -13.694 -15.630  1.00  0.00           H  
ATOM   1686  C   GLN A 104      26.348 -16.611 -11.137  1.00  0.00           C  
ATOM   1687  O   GLN A 104      27.077 -17.293 -10.419  1.00  0.00           O  
ATOM   1688  N   SER A 105      25.033 -16.529 -10.909  1.00  0.00           N  
ATOM   1689  H   SER A 105      24.466 -15.901 -11.478  1.00  0.00           H  
ATOM   1690  CA  SER A 105      24.351 -17.288  -9.843  1.00  0.00           C  
ATOM   1691  HA  SER A 105      24.817 -18.269  -9.760  1.00  0.00           H  
ATOM   1692  CB  SER A 105      24.515 -16.546  -8.514  1.00  0.00           C  
ATOM   1693  HB2 SER A 105      25.537 -16.173  -8.425  1.00  0.00           H  
ATOM   1694  HB3 SER A 105      23.829 -15.697  -8.488  1.00  0.00           H  
ATOM   1695  OG  SER A 105      24.255 -17.411  -7.425  1.00  0.00           O  
ATOM   1696  HG  SER A 105      25.077 -17.877  -7.230  1.00  0.00           H  
ATOM   1697  C   SER A 105      22.865 -17.490 -10.161  1.00  0.00           C  
ATOM   1698  O   SER A 105      22.342 -16.746 -10.986  1.00  0.00           O  
ATOM   1699  N   THR A 106      22.161 -18.449  -9.543  1.00  0.00           N  
ATOM   1700  H   THR A 106      22.590 -18.995  -8.814  1.00  0.00           H  
ATOM   1701  CA  THR A 106      20.701 -18.581  -9.758  1.00  0.00           C  
ATOM   1702  HA  THR A 106      20.539 -18.603 -10.835  1.00  0.00           H  
ATOM   1703  CB  THR A 106      20.052 -19.884  -9.225  1.00  0.00           C  
ATOM   1704  HB  THR A 106      19.310 -20.187  -9.964  1.00  0.00           H  
ATOM   1705  CG2 THR A 106      21.019 -21.049  -9.023  1.00  0.00           C  
ATOM   1706 HG21 THR A 106      21.574 -21.229  -9.943  1.00  0.00           H  
ATOM   1707 HG22 THR A 106      21.706 -20.833  -8.205  1.00  0.00           H  
ATOM   1708 HG23 THR A 106      20.448 -21.948  -8.783  1.00  0.00           H  
ATOM   1709  OG1 THR A 106      19.360 -19.711  -8.003  1.00  0.00           O  
ATOM   1710  HG1 THR A 106      18.555 -20.239  -8.101  1.00  0.00           H  
ATOM   1711  C   THR A 106      19.964 -17.352  -9.228  1.00  0.00           C  
ATOM   1712  O   THR A 106      20.388 -16.745  -8.236  1.00  0.00           O  
ATOM   1713  N   LEU A 107      18.845 -16.993  -9.863  1.00  0.00           N  
ATOM   1714  H   LEU A 107      18.572 -17.500 -10.703  1.00  0.00           H  
ATOM   1715  CA  LEU A 107      18.001 -15.888  -9.407  1.00  0.00           C  
ATOM   1716  HA  LEU A 107      18.597 -14.977  -9.428  1.00  0.00           H  
ATOM   1717  CB  LEU A 107      16.836 -15.730 -10.403  1.00  0.00           C  
ATOM   1718  HB2 LEU A 107      16.319 -16.687 -10.479  1.00  0.00           H  
ATOM   1719  HB3 LEU A 107      17.242 -15.494 -11.389  1.00  0.00           H  
ATOM   1720  CG  LEU A 107      15.809 -14.652 -10.013  1.00  0.00           C  
ATOM   1721  HG  LEU A 107      15.384 -14.897  -9.042  1.00  0.00           H  
ATOM   1722  CD1 LEU A 107      16.413 -13.245  -9.964  1.00  0.00           C  
ATOM   1723 HD11 LEU A 107      16.874 -13.005 -10.922  1.00  0.00           H  
ATOM   1724 HD12 LEU A 107      15.631 -12.520  -9.744  1.00  0.00           H  
ATOM   1725 HD13 LEU A 107      17.163 -13.190  -9.177  1.00  0.00           H  
ATOM   1726  CD2 LEU A 107      14.667 -14.627 -11.022  1.00  0.00           C  
ATOM   1727 HD21 LEU A 107      13.883 -13.955 -10.678  1.00  0.00           H  
ATOM   1728 HD22 LEU A 107      15.045 -14.282 -11.981  1.00  0.00           H  
ATOM   1729 HD23 LEU A 107      14.248 -15.626 -11.143  1.00  0.00           H  
ATOM   1730  C   LEU A 107      17.532 -16.081  -7.951  1.00  0.00           C  
ATOM   1731  O   LEU A 107      17.557 -15.134  -7.170  1.00  0.00           O  
ATOM   1732  N   GLU A 108      17.163 -17.299  -7.550  1.00  0.00           N  
ATOM   1733  H   GLU A 108      17.183 -18.054  -8.227  1.00  0.00           H  
ATOM   1734  CA  GLU A 108      16.760 -17.594  -6.165  1.00  0.00           C  
ATOM   1735  HA  GLU A 108      15.952 -16.915  -5.886  1.00  0.00           H  
ATOM   1736  CB  GLU A 108      16.224 -19.030  -6.121  1.00  0.00           C  
ATOM   1737  HB2 GLU A 108      15.501 -19.127  -6.924  1.00  0.00           H  
ATOM   1738  HB3 GLU A 108      17.035 -19.732  -6.321  1.00  0.00           H  
ATOM   1739  CG  GLU A 108      15.538 -19.398  -4.797  1.00  0.00           C  
ATOM   1740  HG2 GLU A 108      16.296 -19.462  -4.015  1.00  0.00           H  
ATOM   1741  HG3 GLU A 108      14.833 -18.607  -4.534  1.00  0.00           H  
ATOM   1742  CD  GLU A 108      14.772 -20.727  -4.901  1.00  0.00           C  
ATOM   1743  OE1 GLU A 108      14.304 -21.094  -6.004  1.00  0.00           O  
ATOM   1744  OE2 GLU A 108      14.689 -21.477  -3.898  1.00  0.00           O  
ATOM   1745  C   GLU A 108      17.902 -17.385  -5.153  1.00  0.00           C  
ATOM   1746  O   GLU A 108      17.718 -16.739  -4.118  1.00  0.00           O  
ATOM   1747  N   ASN A 109      19.110 -17.862  -5.478  1.00  0.00           N  
ATOM   1748  H   ASN A 109      19.214 -18.350  -6.364  1.00  0.00           H  
ATOM   1749  CA  ASN A 109      20.290 -17.673  -4.630  1.00  0.00           C  
ATOM   1750  HA  ASN A 109      20.054 -18.027  -3.624  1.00  0.00           H  
ATOM   1751  CB  ASN A 109      21.436 -18.521  -5.203  1.00  0.00           C  
ATOM   1752  HB2 ASN A 109      21.126 -19.565  -5.271  1.00  0.00           H  
ATOM   1753  HB3 ASN A 109      21.689 -18.173  -6.204  1.00  0.00           H  
ATOM   1754  CG  ASN A 109      22.666 -18.412  -4.327  1.00  0.00           C  
ATOM   1755  OD1 ASN A 109      23.460 -17.492  -4.429  1.00  0.00           O  
ATOM   1756  ND2 ASN A 109      22.840 -19.305  -3.386  1.00  0.00           N  
ATOM   1757 HD21 ASN A 109      23.648 -19.199  -2.799  1.00  0.00           H  
ATOM   1758 HD22 ASN A 109      22.169 -20.042  -3.258  1.00  0.00           H  
ATOM   1759  C   ASN A 109      20.692 -16.189  -4.506  1.00  0.00           C  
ATOM   1760  O   ASN A 109      21.042 -15.721  -3.418  1.00  0.00           O  
ATOM   1761  N   PHE A 110      20.614 -15.450  -5.613  1.00  0.00           N  
ATOM   1762  H   PHE A 110      20.368 -15.920  -6.482  1.00  0.00           H  
ATOM   1763  CA  PHE A 110      20.841 -14.007  -5.658  1.00  0.00           C  
ATOM   1764  HA  PHE A 110      21.827 -13.794  -5.245  1.00  0.00           H  
ATOM   1765  CB  PHE A 110      20.826 -13.575  -7.132  1.00  0.00           C  
ATOM   1766  HB2 PHE A 110      21.542 -14.189  -7.682  1.00  0.00           H  
ATOM   1767  HB3 PHE A 110      19.841 -13.779  -7.552  1.00  0.00           H  
ATOM   1768  CG  PHE A 110      21.166 -12.120  -7.383  1.00  0.00           C  
ATOM   1769  CD1 PHE A 110      22.509 -11.731  -7.547  1.00  0.00           C  
ATOM   1770  HD1 PHE A 110      23.301 -12.464  -7.473  1.00  0.00           H  
ATOM   1771  CE1 PHE A 110      22.825 -10.389  -7.821  1.00  0.00           C  
ATOM   1772  HE1 PHE A 110      23.856 -10.093  -7.935  1.00  0.00           H  
ATOM   1773  CZ  PHE A 110      21.802  -9.432  -7.938  1.00  0.00           C  
ATOM   1774  HZ  PHE A 110      22.044  -8.404  -8.159  1.00  0.00           H  
ATOM   1775  CE2 PHE A 110      20.461  -9.815  -7.771  1.00  0.00           C  
ATOM   1776  HE2 PHE A 110      19.679  -9.078  -7.870  1.00  0.00           H  
ATOM   1777  CD2 PHE A 110      20.143 -11.158  -7.492  1.00  0.00           C  
ATOM   1778  HD2 PHE A 110      19.110 -11.455  -7.376  1.00  0.00           H  
ATOM   1779  C   PHE A 110      19.805 -13.236  -4.819  1.00  0.00           C  
ATOM   1780  O   PHE A 110      20.167 -12.295  -4.113  1.00  0.00           O  
ATOM   1781  N   LEU A 111      18.534 -13.657  -4.837  1.00  0.00           N  
ATOM   1782  H   LEU A 111      18.292 -14.417  -5.467  1.00  0.00           H  
ATOM   1783  CA  LEU A 111      17.454 -13.040  -4.063  1.00  0.00           C  
ATOM   1784  HA  LEU A 111      17.553 -11.961  -4.164  1.00  0.00           H  
ATOM   1785  CB  LEU A 111      16.088 -13.443  -4.651  1.00  0.00           C  
ATOM   1786  HB2 LEU A 111      16.067 -14.528  -4.759  1.00  0.00           H  
ATOM   1787  HB3 LEU A 111      15.301 -13.165  -3.948  1.00  0.00           H  
ATOM   1788  CG  LEU A 111      15.782 -12.787  -6.016  1.00  0.00           C  
ATOM   1789  HG  LEU A 111      16.644 -12.861  -6.675  1.00  0.00           H  
ATOM   1790  CD1 LEU A 111      14.590 -13.471  -6.679  1.00  0.00           C  
ATOM   1791 HD11 LEU A 111      14.814 -14.528  -6.819  1.00  0.00           H  
ATOM   1792 HD12 LEU A 111      13.711 -13.376  -6.047  1.00  0.00           H  
ATOM   1793 HD13 LEU A 111      14.392 -13.018  -7.649  1.00  0.00           H  
ATOM   1794  CD2 LEU A 111      15.421 -11.307  -5.887  1.00  0.00           C  
ATOM   1795 HD21 LEU A 111      16.246 -10.762  -5.437  1.00  0.00           H  
ATOM   1796 HD22 LEU A 111      15.237 -10.889  -6.877  1.00  0.00           H  
ATOM   1797 HD23 LEU A 111      14.529 -11.198  -5.276  1.00  0.00           H  
ATOM   1798  C   LEU A 111      17.535 -13.319  -2.552  1.00  0.00           C  
ATOM   1799  O   LEU A 111      17.326 -12.383  -1.782  1.00  0.00           O  
ATOM   1800  N   GLU A 112      17.872 -14.527  -2.081  1.00  0.00           N  
ATOM   1801  H   GLU A 112      17.967 -15.303  -2.732  1.00  0.00           H  
ATOM   1802  CA  GLU A 112      18.088 -14.743  -0.632  1.00  0.00           C  
ATOM   1803  HA  GLU A 112      17.248 -14.293  -0.104  1.00  0.00           H  
ATOM   1804  CB  GLU A 112      18.099 -16.238  -0.260  1.00  0.00           C  
ATOM   1805  HB2 GLU A 112      17.203 -16.709  -0.670  1.00  0.00           H  
ATOM   1806  HB3 GLU A 112      18.964 -16.707  -0.730  1.00  0.00           H  
ATOM   1807  CG  GLU A 112      18.156 -16.516   1.264  1.00  0.00           C  
ATOM   1808  HG2 GLU A 112      18.188 -17.596   1.407  1.00  0.00           H  
ATOM   1809  HG3 GLU A 112      19.087 -16.115   1.668  1.00  0.00           H  
ATOM   1810  CD  GLU A 112      16.959 -15.957   2.067  1.00  0.00           C  
ATOM   1811  OE1 GLU A 112      17.078 -15.699   3.288  1.00  0.00           O  
ATOM   1812  OE2 GLU A 112      15.871 -15.765   1.480  1.00  0.00           O  
ATOM   1813  C   GLU A 112      19.355 -14.032  -0.125  1.00  0.00           C  
ATOM   1814  O   GLU A 112      19.365 -13.528   1.000  1.00  0.00           O  
ATOM   1815  N   ARG A 113      20.409 -13.887  -0.944  1.00  0.00           N  
ATOM   1816  H   ARG A 113      20.385 -14.345  -1.853  1.00  0.00           H  
ATOM   1817  CA  ARG A 113      21.554 -13.020  -0.602  1.00  0.00           C  
ATOM   1818  HA  ARG A 113      21.879 -13.257   0.411  1.00  0.00           H  
ATOM   1819  CB  ARG A 113      22.731 -13.259  -1.553  1.00  0.00           C  
ATOM   1820  HB2 ARG A 113      22.375 -13.335  -2.583  1.00  0.00           H  
ATOM   1821  HB3 ARG A 113      23.417 -12.412  -1.487  1.00  0.00           H  
ATOM   1822  CG  ARG A 113      23.485 -14.531  -1.141  1.00  0.00           C  
ATOM   1823  HG2 ARG A 113      23.771 -14.448  -0.092  1.00  0.00           H  
ATOM   1824  HG3 ARG A 113      22.841 -15.404  -1.260  1.00  0.00           H  
ATOM   1825  CD  ARG A 113      24.761 -14.705  -1.964  1.00  0.00           C  
ATOM   1826  HD2 ARG A 113      25.345 -13.784  -1.913  1.00  0.00           H  
ATOM   1827  HD3 ARG A 113      25.352 -15.505  -1.518  1.00  0.00           H  
ATOM   1828  NE  ARG A 113      24.459 -15.062  -3.355  1.00  0.00           N  
ATOM   1829  HE  ARG A 113      23.833 -15.845  -3.514  1.00  0.00           H  
ATOM   1830  CZ  ARG A 113      25.013 -14.582  -4.445  1.00  0.00           C  
ATOM   1831  NH1 ARG A 113      25.801 -13.544  -4.472  1.00  0.00           N  
ATOM   1832 HH11 ARG A 113      26.012 -13.038  -3.640  1.00  0.00           H  
ATOM   1833 HH12 ARG A 113      26.242 -13.297  -5.366  1.00  0.00           H  
ATOM   1834  NH2 ARG A 113      24.795 -15.174  -5.571  1.00  0.00           N  
ATOM   1835 HH21 ARG A 113      24.268 -16.044  -5.616  1.00  0.00           H  
ATOM   1836 HH22 ARG A 113      25.413 -14.893  -6.328  1.00  0.00           H  
ATOM   1837  C   ARG A 113      21.171 -11.545  -0.557  1.00  0.00           C  
ATOM   1838  O   ARG A 113      21.487 -10.891   0.431  1.00  0.00           O  
ATOM   1839  N   LEU A 114      20.416 -11.036  -1.534  1.00  0.00           N  
ATOM   1840  H   LEU A 114      20.220 -11.621  -2.341  1.00  0.00           H  
ATOM   1841  CA  LEU A 114      19.857  -9.673  -1.498  1.00  0.00           C  
ATOM   1842  HA  LEU A 114      20.687  -8.971  -1.419  1.00  0.00           H  
ATOM   1843  CB  LEU A 114      19.115  -9.400  -2.825  1.00  0.00           C  
ATOM   1844  HB2 LEU A 114      19.843  -9.422  -3.637  1.00  0.00           H  
ATOM   1845  HB3 LEU A 114      18.411 -10.215  -2.993  1.00  0.00           H  
ATOM   1846  CG  LEU A 114      18.317  -8.082  -2.911  1.00  0.00           C  
ATOM   1847  HG  LEU A 114      17.533  -8.089  -2.154  1.00  0.00           H  
ATOM   1848  CD1 LEU A 114      19.171  -6.826  -2.719  1.00  0.00           C  
ATOM   1849 HD11 LEU A 114      19.669  -6.853  -1.751  1.00  0.00           H  
ATOM   1850 HD12 LEU A 114      19.916  -6.753  -3.508  1.00  0.00           H  
ATOM   1851 HD13 LEU A 114      18.534  -5.941  -2.750  1.00  0.00           H  
ATOM   1852  CD2 LEU A 114      17.661  -7.970  -4.289  1.00  0.00           C  
ATOM   1853 HD21 LEU A 114      17.028  -8.837  -4.463  1.00  0.00           H  
ATOM   1854 HD22 LEU A 114      17.045  -7.072  -4.334  1.00  0.00           H  
ATOM   1855 HD23 LEU A 114      18.423  -7.931  -5.066  1.00  0.00           H  
ATOM   1856  C   LEU A 114      18.969  -9.462  -0.257  1.00  0.00           C  
ATOM   1857  O   LEU A 114      19.080  -8.440   0.413  1.00  0.00           O  
ATOM   1858  N   LYS A 115      18.153 -10.458   0.118  1.00  0.00           N  
ATOM   1859  H   LYS A 115      18.067 -11.249  -0.515  1.00  0.00           H  
ATOM   1860  CA  LYS A 115      17.350 -10.466   1.357  1.00  0.00           C  
ATOM   1861  HA  LYS A 115      16.770  -9.546   1.400  1.00  0.00           H  
ATOM   1862  CB  LYS A 115      16.397 -11.672   1.321  1.00  0.00           C  
ATOM   1863  HB2 LYS A 115      15.937 -11.731   0.335  1.00  0.00           H  
ATOM   1864  HB3 LYS A 115      16.977 -12.582   1.480  1.00  0.00           H  
ATOM   1865  CG  LYS A 115      15.282 -11.598   2.375  1.00  0.00           C  
ATOM   1866  HG2 LYS A 115      15.707 -11.343   3.346  1.00  0.00           H  
ATOM   1867  HG3 LYS A 115      14.565 -10.823   2.097  1.00  0.00           H  
ATOM   1868  CD  LYS A 115      14.560 -12.942   2.521  1.00  0.00           C  
ATOM   1869  HD2 LYS A 115      15.286 -13.685   2.848  1.00  0.00           H  
ATOM   1870  HD3 LYS A 115      13.816 -12.847   3.309  1.00  0.00           H  
ATOM   1871  CE  LYS A 115      13.884 -13.418   1.226  1.00  0.00           C  
ATOM   1872  HE2 LYS A 115      13.058 -12.745   0.995  1.00  0.00           H  
ATOM   1873  HE3 LYS A 115      14.612 -13.388   0.410  1.00  0.00           H  
ATOM   1874  NZ  LYS A 115      13.386 -14.805   1.357  1.00  0.00           N  
ATOM   1875  HZ1 LYS A 115      12.919 -15.131   0.513  1.00  0.00           H  
ATOM   1876  HZ2 LYS A 115      14.200 -15.413   1.500  1.00  0.00           H  
ATOM   1877  HZ3 LYS A 115      12.757 -14.894   2.145  1.00  0.00           H  
ATOM   1878  C   LYS A 115      18.213 -10.493   2.618  1.00  0.00           C  
ATOM   1879  O   LYS A 115      17.898  -9.817   3.592  1.00  0.00           O  
ATOM   1880  N   THR A 116      19.309 -11.244   2.608  1.00  0.00           N  
ATOM   1881  H   THR A 116      19.477 -11.827   1.795  1.00  0.00           H  
ATOM   1882  CA  THR A 116      20.282 -11.290   3.708  1.00  0.00           C  
ATOM   1883  HA  THR A 116      19.757 -11.493   4.638  1.00  0.00           H  
ATOM   1884  CB  THR A 116      21.288 -12.425   3.484  1.00  0.00           C  
ATOM   1885  HB  THR A 116      21.811 -12.276   2.540  1.00  0.00           H  
ATOM   1886  CG2 THR A 116      22.322 -12.541   4.602  1.00  0.00           C  
ATOM   1887 HG21 THR A 116      22.965 -11.661   4.613  1.00  0.00           H  
ATOM   1888 HG22 THR A 116      21.824 -12.637   5.567  1.00  0.00           H  
ATOM   1889 HG23 THR A 116      22.942 -13.421   4.430  1.00  0.00           H  
ATOM   1890  OG1 THR A 116      20.583 -13.641   3.431  1.00  0.00           O  
ATOM   1891  HG1 THR A 116      20.124 -13.683   2.571  1.00  0.00           H  
ATOM   1892  C   THR A 116      20.986  -9.946   3.873  1.00  0.00           C  
ATOM   1893  O   THR A 116      21.105  -9.454   4.991  1.00  0.00           O  
ATOM   1894  N   ILE A 117      21.359  -9.295   2.769  1.00  0.00           N  
ATOM   1895  H   ILE A 117      21.272  -9.774   1.877  1.00  0.00           H  
ATOM   1896  CA  ILE A 117      21.900  -7.928   2.766  1.00  0.00           C  
ATOM   1897  HA  ILE A 117      22.724  -7.884   3.480  1.00  0.00           H  
ATOM   1898  CB  ILE A 117      22.481  -7.594   1.369  1.00  0.00           C  
ATOM   1899  HB  ILE A 117      21.735  -7.849   0.615  1.00  0.00           H  
ATOM   1900  CG2 ILE A 117      22.815  -6.097   1.219  1.00  0.00           C  
ATOM   1901 HG21 ILE A 117      21.910  -5.494   1.289  1.00  0.00           H  
ATOM   1902 HG22 ILE A 117      23.510  -5.787   2.001  1.00  0.00           H  
ATOM   1903 HG23 ILE A 117      23.264  -5.900   0.246  1.00  0.00           H  
ATOM   1904  CG1 ILE A 117      23.751  -8.447   1.122  1.00  0.00           C  
ATOM   1905 HG12 ILE A 117      24.574  -8.060   1.727  1.00  0.00           H  
ATOM   1906 HG13 ILE A 117      23.574  -9.475   1.436  1.00  0.00           H  
ATOM   1907  CD1 ILE A 117      24.190  -8.502  -0.346  1.00  0.00           C  
ATOM   1908 HD11 ILE A 117      25.031  -9.189  -0.445  1.00  0.00           H  
ATOM   1909 HD12 ILE A 117      23.368  -8.861  -0.966  1.00  0.00           H  
ATOM   1910 HD13 ILE A 117      24.506  -7.518  -0.689  1.00  0.00           H  
ATOM   1911  C   ILE A 117      20.849  -6.912   3.249  1.00  0.00           C  
ATOM   1912  O   ILE A 117      21.183  -6.033   4.036  1.00  0.00           O  
ATOM   1913  N   MET A 118      19.571  -7.045   2.872  1.00  0.00           N  
ATOM   1914  H   MET A 118      19.345  -7.736   2.165  1.00  0.00           H  
ATOM   1915  CA  MET A 118      18.494  -6.168   3.366  1.00  0.00           C  
ATOM   1916  HA  MET A 118      18.830  -5.132   3.286  1.00  0.00           H  
ATOM   1917  CB  MET A 118      17.247  -6.322   2.482  1.00  0.00           C  
ATOM   1918  HB2 MET A 118      17.019  -7.380   2.348  1.00  0.00           H  
ATOM   1919  HB3 MET A 118      16.394  -5.842   2.963  1.00  0.00           H  
ATOM   1920  CG  MET A 118      17.467  -5.662   1.116  1.00  0.00           C  
ATOM   1921  HG2 MET A 118      18.434  -5.970   0.718  1.00  0.00           H  
ATOM   1922  HG3 MET A 118      16.701  -6.012   0.427  1.00  0.00           H  
ATOM   1923  SD  MET A 118      17.411  -3.849   1.176  1.00  0.00           S  
ATOM   1924  CE  MET A 118      18.066  -3.466  -0.467  1.00  0.00           C  
ATOM   1925  HE1 MET A 118      17.395  -3.860  -1.228  1.00  0.00           H  
ATOM   1926  HE2 MET A 118      18.153  -2.386  -0.585  1.00  0.00           H  
ATOM   1927  HE3 MET A 118      19.051  -3.914  -0.583  1.00  0.00           H  
ATOM   1928  C   MET A 118      18.155  -6.385   4.850  1.00  0.00           C  
ATOM   1929  O   MET A 118      17.838  -5.416   5.536  1.00  0.00           O  
ATOM   1930  N   ARG A 119      18.269  -7.613   5.381  1.00  0.00           N  
ATOM   1931  H   ARG A 119      18.447  -8.381   4.741  1.00  0.00           H  
ATOM   1932  CA  ARG A 119      18.215  -7.903   6.832  1.00  0.00           C  
ATOM   1933  HA  ARG A 119      17.294  -7.505   7.259  1.00  0.00           H  
ATOM   1934  CB  ARG A 119      18.292  -9.421   7.063  1.00  0.00           C  
ATOM   1935  HB2 ARG A 119      19.073  -9.831   6.422  1.00  0.00           H  
ATOM   1936  HB3 ARG A 119      18.591  -9.605   8.097  1.00  0.00           H  
ATOM   1937  CG  ARG A 119      16.987 -10.190   6.823  1.00  0.00           C  
ATOM   1938  HG2 ARG A 119      16.319 -10.030   7.670  1.00  0.00           H  
ATOM   1939  HG3 ARG A 119      16.499  -9.850   5.909  1.00  0.00           H  
ATOM   1940  CD  ARG A 119      17.349 -11.677   6.694  1.00  0.00           C  
ATOM   1941  HD2 ARG A 119      17.708 -11.833   5.676  1.00  0.00           H  
ATOM   1942  HD3 ARG A 119      18.165 -11.914   7.381  1.00  0.00           H  
ATOM   1943  NE  ARG A 119      16.220 -12.582   6.987  1.00  0.00           N  
ATOM   1944  HE  ARG A 119      15.580 -12.301   7.710  1.00  0.00           H  
ATOM   1945  CZ  ARG A 119      16.019 -13.758   6.410  1.00  0.00           C  
ATOM   1946  NH1 ARG A 119      16.824 -14.212   5.495  1.00  0.00           N  
ATOM   1947 HH11 ARG A 119      17.665 -13.722   5.264  1.00  0.00           H  
ATOM   1948 HH12 ARG A 119      16.634 -15.014   4.879  1.00  0.00           H  
ATOM   1949  NH2 ARG A 119      14.999 -14.489   6.758  1.00  0.00           N  
ATOM   1950 HH21 ARG A 119      14.417 -14.230   7.531  1.00  0.00           H  
ATOM   1951 HH22 ARG A 119      14.902 -15.388   6.314  1.00  0.00           H  
ATOM   1952  C   ARG A 119      19.366  -7.244   7.597  1.00  0.00           C  
ATOM   1953  O   ARG A 119      19.141  -6.644   8.639  1.00  0.00           O  
ATOM   1954  N   GLU A 120      20.586  -7.352   7.078  1.00  0.00           N  
ATOM   1955  H   GLU A 120      20.697  -7.922   6.247  1.00  0.00           H  
ATOM   1956  CA  GLU A 120      21.787  -6.685   7.601  1.00  0.00           C  
ATOM   1957  HA  GLU A 120      21.946  -6.964   8.644  1.00  0.00           H  
ATOM   1958  CB  GLU A 120      22.978  -7.214   6.775  1.00  0.00           C  
ATOM   1959  HB2 GLU A 120      23.209  -8.230   7.108  1.00  0.00           H  
ATOM   1960  HB3 GLU A 120      22.662  -7.280   5.734  1.00  0.00           H  
ATOM   1961  CG  GLU A 120      24.272  -6.394   6.759  1.00  0.00           C  
ATOM   1962  HG2 GLU A 120      24.905  -6.808   5.974  1.00  0.00           H  
ATOM   1963  HG3 GLU A 120      24.058  -5.364   6.470  1.00  0.00           H  
ATOM   1964  CD  GLU A 120      25.065  -6.403   8.066  1.00  0.00           C  
ATOM   1965  OE1 GLU A 120      24.464  -6.299   9.155  1.00  0.00           O  
ATOM   1966  OE2 GLU A 120      26.314  -6.338   7.976  1.00  0.00           O  
ATOM   1967  C   GLU A 120      21.624  -5.153   7.574  1.00  0.00           C  
ATOM   1968  O   GLU A 120      21.834  -4.478   8.581  1.00  0.00           O  
ATOM   1969  N   LYS A 121      21.131  -4.584   6.466  1.00  0.00           N  
ATOM   1970  H   LYS A 121      21.004  -5.161   5.639  1.00  0.00           H  
ATOM   1971  CA  LYS A 121      20.850  -3.145   6.382  1.00  0.00           C  
ATOM   1972  HA  LYS A 121      21.765  -2.635   6.673  1.00  0.00           H  
ATOM   1973  CB  LYS A 121      20.484  -2.760   4.937  1.00  0.00           C  
ATOM   1974  HB2 LYS A 121      21.264  -3.120   4.262  1.00  0.00           H  
ATOM   1975  HB3 LYS A 121      19.551  -3.256   4.664  1.00  0.00           H  
ATOM   1976  CG  LYS A 121      20.314  -1.242   4.731  1.00  0.00           C  
ATOM   1977  HG2 LYS A 121      20.005  -1.071   3.699  1.00  0.00           H  
ATOM   1978  HG3 LYS A 121      19.524  -0.869   5.383  1.00  0.00           H  
ATOM   1979  CD  LYS A 121      21.610  -0.462   4.996  1.00  0.00           C  
ATOM   1980  HD2 LYS A 121      21.953  -0.639   6.015  1.00  0.00           H  
ATOM   1981  HD3 LYS A 121      22.372  -0.814   4.300  1.00  0.00           H  
ATOM   1982  CE  LYS A 121      21.407   1.045   4.825  1.00  0.00           C  
ATOM   1983  HE2 LYS A 121      21.001   1.233   3.827  1.00  0.00           H  
ATOM   1984  HE3 LYS A 121      20.682   1.390   5.568  1.00  0.00           H  
ATOM   1985  NZ  LYS A 121      22.693   1.766   4.980  1.00  0.00           N  
ATOM   1986  HZ1 LYS A 121      23.154   1.567   5.852  1.00  0.00           H  
ATOM   1987  HZ2 LYS A 121      23.345   1.460   4.244  1.00  0.00           H  
ATOM   1988  HZ3 LYS A 121      22.600   2.758   4.826  1.00  0.00           H  
ATOM   1989  C   LYS A 121      19.776  -2.707   7.380  1.00  0.00           C  
ATOM   1990  O   LYS A 121      19.961  -1.697   8.047  1.00  0.00           O  
ATOM   1991  N   TYR A 122      18.681  -3.460   7.497  1.00  0.00           N  
ATOM   1992  H   TYR A 122      18.585  -4.253   6.874  1.00  0.00           H  
ATOM   1993  CA  TYR A 122      17.592  -3.193   8.443  1.00  0.00           C  
ATOM   1994  HA  TYR A 122      17.249  -2.169   8.301  1.00  0.00           H  
ATOM   1995  CB  TYR A 122      16.424  -4.136   8.128  1.00  0.00           C  
ATOM   1996  HB2 TYR A 122      16.094  -3.963   7.104  1.00  0.00           H  
ATOM   1997  HB3 TYR A 122      16.765  -5.170   8.194  1.00  0.00           H  
ATOM   1998  CG  TYR A 122      15.244  -3.942   9.055  1.00  0.00           C  
ATOM   1999  CD1 TYR A 122      14.372  -2.859   8.850  1.00  0.00           C  
ATOM   2000  HD1 TYR A 122      14.527  -2.185   8.021  1.00  0.00           H  
ATOM   2001  CE1 TYR A 122      13.334  -2.608   9.766  1.00  0.00           C  
ATOM   2002  HE1 TYR A 122      12.690  -1.751   9.645  1.00  0.00           H  
ATOM   2003  CZ  TYR A 122      13.184  -3.434  10.895  1.00  0.00           C  
ATOM   2004  OH  TYR A 122      12.203  -3.163  11.792  1.00  0.00           O  
ATOM   2005  HH  TYR A 122      12.581  -3.108  12.677  1.00  0.00           H  
ATOM   2006  CE2 TYR A 122      14.052  -4.530  11.099  1.00  0.00           C  
ATOM   2007  HE2 TYR A 122      13.948  -5.139  11.985  1.00  0.00           H  
ATOM   2008  CD2 TYR A 122      15.081  -4.785  10.175  1.00  0.00           C  
ATOM   2009  HD2 TYR A 122      15.777  -5.593  10.355  1.00  0.00           H  
ATOM   2010  C   TYR A 122      18.025  -3.315   9.913  1.00  0.00           C  
ATOM   2011  O   TYR A 122      17.655  -2.476  10.730  1.00  0.00           O  
ATOM   2012  N   SER A 123      18.861  -4.307  10.233  1.00  0.00           N  
ATOM   2013  H   SER A 123      19.097  -4.978   9.510  1.00  0.00           H  
ATOM   2014  CA  SER A 123      19.537  -4.444  11.529  1.00  0.00           C  
ATOM   2015  HA  SER A 123      18.798  -4.588  12.317  1.00  0.00           H  
ATOM   2016  CB  SER A 123      20.441  -5.685  11.469  1.00  0.00           C  
ATOM   2017  HB2 SER A 123      19.822  -6.572  11.322  1.00  0.00           H  
ATOM   2018  HB3 SER A 123      21.119  -5.599  10.622  1.00  0.00           H  
ATOM   2019  OG  SER A 123      21.215  -5.852  12.634  1.00  0.00           O  
ATOM   2020  HG  SER A 123      22.055  -6.250  12.388  1.00  0.00           H  
ATOM   2021  C   SER A 123      20.327  -3.169  11.852  1.00  0.00           C  
ATOM   2022  O   SER A 123      20.156  -2.572  12.908  1.00  0.00           O  
ATOM   2023  N   LYS A 124      21.074  -2.652  10.870  1.00  0.00           N  
ATOM   2024  H   LYS A 124      21.170  -3.201  10.020  1.00  0.00           H  
ATOM   2025  CA  LYS A 124      21.788  -1.366  10.928  1.00  0.00           C  
ATOM   2026  HA  LYS A 124      22.191  -1.254  11.936  1.00  0.00           H  
ATOM   2027  CB  LYS A 124      22.969  -1.440   9.940  1.00  0.00           C  
ATOM   2028  HB2 LYS A 124      22.595  -1.738   8.960  1.00  0.00           H  
ATOM   2029  HB3 LYS A 124      23.439  -0.461   9.851  1.00  0.00           H  
ATOM   2030  CG  LYS A 124      24.037  -2.439  10.425  1.00  0.00           C  
ATOM   2031  HG2 LYS A 124      24.526  -2.023  11.309  1.00  0.00           H  
ATOM   2032  HG3 LYS A 124      23.572  -3.384  10.706  1.00  0.00           H  
ATOM   2033  CD  LYS A 124      25.084  -2.742   9.347  1.00  0.00           C  
ATOM   2034  HD2 LYS A 124      24.608  -3.300   8.536  1.00  0.00           H  
ATOM   2035  HD3 LYS A 124      25.490  -1.807   8.962  1.00  0.00           H  
ATOM   2036  CE  LYS A 124      26.202  -3.579   9.981  1.00  0.00           C  
ATOM   2037  HE2 LYS A 124      26.692  -2.981  10.754  1.00  0.00           H  
ATOM   2038  HE3 LYS A 124      25.738  -4.453  10.452  1.00  0.00           H  
ATOM   2039  NZ  LYS A 124      27.193  -4.042   8.985  1.00  0.00           N  
ATOM   2040  HZ1 LYS A 124      26.758  -4.779   8.419  1.00  0.00           H  
ATOM   2041  HZ2 LYS A 124      27.966  -4.513   9.432  1.00  0.00           H  
ATOM   2042  HZ3 LYS A 124      27.503  -3.313   8.364  1.00  0.00           H  
ATOM   2043  C   LYS A 124      20.900  -0.113  10.730  1.00  0.00           C  
ATOM   2044  O   LYS A 124      21.446   0.971  10.541  1.00  0.00           O  
ATOM   2045  N   CYS A 125      19.568  -0.236  10.774  1.00  0.00           N  
ATOM   2046  H   CYS A 125      19.194  -1.163  10.926  1.00  0.00           H  
ATOM   2047  CA  CYS A 125      18.593   0.872  10.680  1.00  0.00           C  
ATOM   2048  HA  CYS A 125      19.106   1.807  10.911  1.00  0.00           H  
ATOM   2049  CB  CYS A 125      18.032   0.963   9.245  1.00  0.00           C  
ATOM   2050  HB2 CYS A 125      17.538   0.023   8.998  1.00  0.00           H  
ATOM   2051  HB3 CYS A 125      17.293   1.764   9.209  1.00  0.00           H  
ATOM   2052  SG  CYS A 125      19.313   1.316   8.009  1.00  0.00           S  
ATOM   2053  HG  CYS A 125      19.949   0.146   8.188  1.00  0.00           H  
ATOM   2054  C   CYS A 125      17.429   0.765  11.699  1.00  0.00           C  
ATOM   2055  O   CYS A 125      16.421   1.470  11.538  1.00  0.00           O  
ATOM   2056  N   SER A 126      17.544  -0.147  12.673  1.00  0.00           N  
ATOM   2057  H   SER A 126      18.442  -0.595  12.786  1.00  0.00           H  
ATOM   2058  CA  SER A 126      16.572  -0.398  13.754  1.00  0.00           C  
ATOM   2059  HA  SER A 126      15.578  -0.085  13.446  1.00  0.00           H  
ATOM   2060  CB  SER A 126      16.524  -1.887  14.085  1.00  0.00           C  
ATOM   2061  HB2 SER A 126      17.529  -2.248  14.325  1.00  0.00           H  
ATOM   2062  HB3 SER A 126      15.882  -2.043  14.956  1.00  0.00           H  
ATOM   2063  OG  SER A 126      15.998  -2.589  12.973  1.00  0.00           O  
ATOM   2064  HG  SER A 126      16.585  -2.412  12.217  1.00  0.00           H  
ATOM   2065  C   SER A 126      16.872   0.389  15.027  1.00  0.00           C  
ATOM   2066  O   SER A 126      15.927   0.494  15.835  1.00  0.00           O  
ATOM   2067  OXT SER A 126      18.020   0.860  15.176  1.00  0.00           O  
TER    2068      SER   126                                                      
ATOM   2068  N   MET B 127     -18.554  26.532 -25.419  1.00  0.00           N  
ATOM   2069  H1  MET B 127     -17.776  25.991 -25.777  1.00  0.00           H  
ATOM   2070  H2  MET B 127     -18.744  27.268 -26.086  1.00  0.00           H  
ATOM   2071  H3  MET B 127     -19.363  25.937 -25.318  1.00  0.00           H  
ATOM   2072  CA  MET B 127     -18.164  27.117 -24.115  1.00  0.00           C  
ATOM   2073  HA  MET B 127     -18.943  27.798 -23.773  1.00  0.00           H  
ATOM   2074  CB  MET B 127     -18.000  26.001 -23.064  1.00  0.00           C  
ATOM   2075  HB2 MET B 127     -18.958  25.494 -22.942  1.00  0.00           H  
ATOM   2076  HB3 MET B 127     -17.273  25.270 -23.422  1.00  0.00           H  
ATOM   2077  CG  MET B 127     -17.540  26.507 -21.694  1.00  0.00           C  
ATOM   2078  HG2 MET B 127     -17.547  25.673 -20.993  1.00  0.00           H  
ATOM   2079  HG3 MET B 127     -16.511  26.854 -21.774  1.00  0.00           H  
ATOM   2080  SD  MET B 127     -18.556  27.850 -21.022  1.00  0.00           S  
ATOM   2081  CE  MET B 127     -19.882  26.904 -20.221  1.00  0.00           C  
ATOM   2082  HE1 MET B 127     -19.458  26.253 -19.455  1.00  0.00           H  
ATOM   2083  HE2 MET B 127     -20.583  27.594 -19.749  1.00  0.00           H  
ATOM   2084  HE3 MET B 127     -20.412  26.301 -20.957  1.00  0.00           H  
ATOM   2085  C   MET B 127     -16.886  27.926 -24.308  1.00  0.00           C  
ATOM   2086  O   MET B 127     -16.152  27.614 -25.237  1.00  0.00           O  
ATOM   2087  N   HIE B 128     -16.621  28.938 -23.477  1.00  0.00           N  
ATOM   2088  H   HIE B 128     -17.266  29.136 -22.719  1.00  0.00           H  
ATOM   2089  CA  HIE B 128     -15.292  29.554 -23.354  1.00  0.00           C  
ATOM   2090  HA  HIE B 128     -14.651  29.234 -24.178  1.00  0.00           H  
ATOM   2091  CB  HIE B 128     -15.412  31.086 -23.421  1.00  0.00           C  
ATOM   2092  HB2 HIE B 128     -15.854  31.462 -22.496  1.00  0.00           H  
ATOM   2093  HB3 HIE B 128     -16.075  31.354 -24.245  1.00  0.00           H  
ATOM   2094  CG  HIE B 128     -14.089  31.778 -23.647  1.00  0.00           C  
ATOM   2095  ND1 HIE B 128     -12.932  31.575 -22.894  1.00  0.00           N  
ATOM   2096  CE1 HIE B 128     -12.005  32.402 -23.405  1.00  0.00           C  
ATOM   2097  HE1 HIE B 128     -10.992  32.500 -23.033  1.00  0.00           H  
ATOM   2098  NE2 HIE B 128     -12.520  33.105 -24.427  1.00  0.00           N  
ATOM   2099  HE2 HIE B 128     -12.029  33.815 -24.956  1.00  0.00           H  
ATOM   2100  CD2 HIE B 128     -13.834  32.725 -24.595  1.00  0.00           C  
ATOM   2101  HD2 HIE B 128     -14.538  33.114 -25.318  1.00  0.00           H  
ATOM   2102  C   HIE B 128     -14.645  29.097 -22.039  1.00  0.00           C  
ATOM   2103  O   HIE B 128     -15.305  29.122 -20.999  1.00  0.00           O  
ATOM   2104  N   HIE B 129     -13.374  28.686 -22.054  1.00  0.00           N  
ATOM   2105  H   HIE B 129     -12.860  28.700 -22.925  1.00  0.00           H  
ATOM   2106  CA  HIE B 129     -12.684  28.216 -20.844  1.00  0.00           C  
ATOM   2107  HA  HIE B 129     -13.274  27.397 -20.431  1.00  0.00           H  
ATOM   2108  CB  HIE B 129     -11.304  27.647 -21.209  1.00  0.00           C  
ATOM   2109  HB2 HIE B 129     -10.599  28.466 -21.358  1.00  0.00           H  
ATOM   2110  HB3 HIE B 129     -11.382  27.097 -22.147  1.00  0.00           H  
ATOM   2111  CG  HIE B 129     -10.753  26.690 -20.178  1.00  0.00           C  
ATOM   2112  ND1 HIE B 129      -9.619  26.895 -19.387  1.00  0.00           N  
ATOM   2113  CE1 HIE B 129      -9.455  25.765 -18.674  1.00  0.00           C  
ATOM   2114  HE1 HIE B 129      -8.637  25.581 -17.987  1.00  0.00           H  
ATOM   2115  NE2 HIE B 129     -10.423  24.881 -18.972  1.00  0.00           N  
ATOM   2116  HE2 HIE B 129     -10.508  23.929 -18.612  1.00  0.00           H  
ATOM   2117  CD2 HIE B 129     -11.250  25.448 -19.913  1.00  0.00           C  
ATOM   2118  HD2 HIE B 129     -12.112  24.983 -20.371  1.00  0.00           H  
ATOM   2119  C   HIE B 129     -12.591  29.278 -19.734  1.00  0.00           C  
ATOM   2120  O   HIE B 129     -12.488  28.912 -18.570  1.00  0.00           O  
ATOM   2121  N   HIE B 130     -12.727  30.573 -20.044  1.00  0.00           N  
ATOM   2122  H   HIE B 130     -12.791  30.813 -21.027  1.00  0.00           H  
ATOM   2123  CA  HIE B 130     -12.873  31.668 -19.066  1.00  0.00           C  
ATOM   2124  HA  HIE B 130     -11.995  31.695 -18.417  1.00  0.00           H  
ATOM   2125  CB  HIE B 130     -12.931  32.988 -19.857  1.00  0.00           C  
ATOM   2126  HB2 HIE B 130     -13.848  33.013 -20.447  1.00  0.00           H  
ATOM   2127  HB3 HIE B 130     -12.096  32.991 -20.558  1.00  0.00           H  
ATOM   2128  CG  HIE B 130     -12.838  34.287 -19.088  1.00  0.00           C  
ATOM   2129  ND1 HIE B 130     -12.110  35.382 -19.545  1.00  0.00           N  
ATOM   2130  CE1 HIE B 130     -12.334  36.378 -18.676  1.00  0.00           C  
ATOM   2131  HE1 HIE B 130     -11.907  37.370 -18.753  1.00  0.00           H  
ATOM   2132  NE2 HIE B 130     -13.175  35.971 -17.709  1.00  0.00           N  
ATOM   2133  HE2 HIE B 130     -13.502  36.542 -16.941  1.00  0.00           H  
ATOM   2134  CD2 HIE B 130     -13.514  34.659 -17.957  1.00  0.00           C  
ATOM   2135  HD2 HIE B 130     -14.201  34.058 -17.380  1.00  0.00           H  
ATOM   2136  C   HIE B 130     -14.106  31.490 -18.164  1.00  0.00           C  
ATOM   2137  O   HIE B 130     -14.015  31.694 -16.957  1.00  0.00           O  
ATOM   2138  N   HIE B 131     -15.245  31.083 -18.735  1.00  0.00           N  
ATOM   2139  H   HIE B 131     -15.228  30.853 -19.719  1.00  0.00           H  
ATOM   2140  CA  HIE B 131     -16.500  30.827 -18.007  1.00  0.00           C  
ATOM   2141  HA  HIE B 131     -16.578  31.499 -17.151  1.00  0.00           H  
ATOM   2142  CB  HIE B 131     -17.700  31.089 -18.940  1.00  0.00           C  
ATOM   2143  HB2 HIE B 131     -18.607  30.739 -18.443  1.00  0.00           H  
ATOM   2144  HB3 HIE B 131     -17.580  30.496 -19.846  1.00  0.00           H  
ATOM   2145  CG  HIE B 131     -17.953  32.526 -19.347  1.00  0.00           C  
ATOM   2146  ND1 HIE B 131     -19.036  32.939 -20.126  1.00  0.00           N  
ATOM   2147  CE1 HIE B 131     -18.962  34.275 -20.201  1.00  0.00           C  
ATOM   2148  HE1 HIE B 131     -19.684  34.903 -20.710  1.00  0.00           H  
ATOM   2149  NE2 HIE B 131     -17.883  34.720 -19.535  1.00  0.00           N  
ATOM   2150  HE2 HIE B 131     -17.624  35.691 -19.430  1.00  0.00           H  
ATOM   2151  CD2 HIE B 131     -17.234  33.633 -18.989  1.00  0.00           C  
ATOM   2152  HD2 HIE B 131     -16.349  33.652 -18.371  1.00  0.00           H  
ATOM   2153  C   HIE B 131     -16.588  29.409 -17.422  1.00  0.00           C  
ATOM   2154  O   HIE B 131     -17.432  29.158 -16.569  1.00  0.00           O  
ATOM   2155  N   HIE B 132     -15.747  28.472 -17.868  1.00  0.00           N  
ATOM   2156  H   HIE B 132     -15.063  28.733 -18.560  1.00  0.00           H  
ATOM   2157  CA  HIE B 132     -15.795  27.078 -17.409  1.00  0.00           C  
ATOM   2158  HA  HIE B 132     -16.840  26.760 -17.436  1.00  0.00           H  
ATOM   2159  CB  HIE B 132     -15.010  26.195 -18.382  1.00  0.00           C  
ATOM   2160  HB2 HIE B 132     -13.941  26.363 -18.249  1.00  0.00           H  
ATOM   2161  HB3 HIE B 132     -15.279  26.459 -19.405  1.00  0.00           H  
ATOM   2162  CG  HIE B 132     -15.310  24.738 -18.183  1.00  0.00           C  
ATOM   2163  ND1 HIE B 132     -14.551  23.850 -17.423  1.00  0.00           N  
ATOM   2164  CE1 HIE B 132     -15.247  22.700 -17.404  1.00  0.00           C  
ATOM   2165  HE1 HIE B 132     -14.940  21.788 -16.902  1.00  0.00           H  
ATOM   2166  NE2 HIE B 132     -16.378  22.836 -18.114  1.00  0.00           N  
ATOM   2167  HE2 HIE B 132     -17.089  22.108 -18.261  1.00  0.00           H  
ATOM   2168  CD2 HIE B 132     -16.449  24.118 -18.596  1.00  0.00           C  
ATOM   2169  HD2 HIE B 132     -17.274  24.548 -19.146  1.00  0.00           H  
ATOM   2170  C   HIE B 132     -15.324  26.907 -15.954  1.00  0.00           C  
ATOM   2171  O   HIE B 132     -14.440  27.638 -15.499  1.00  0.00           O  
ATOM   2172  N   HIE B 133     -15.909  25.949 -15.231  1.00  0.00           N  
ATOM   2173  H   HIE B 133     -16.577  25.354 -15.699  1.00  0.00           H  
ATOM   2174  CA  HIE B 133     -15.819  25.785 -13.772  1.00  0.00           C  
ATOM   2175  HA  HIE B 133     -16.345  26.623 -13.312  1.00  0.00           H  
ATOM   2176  CB  HIE B 133     -16.560  24.505 -13.356  1.00  0.00           C  
ATOM   2177  HB2 HIE B 133     -16.708  24.505 -12.275  1.00  0.00           H  
ATOM   2178  HB3 HIE B 133     -15.945  23.643 -13.613  1.00  0.00           H  
ATOM   2179  CG  HIE B 133     -17.896  24.332 -14.030  1.00  0.00           C  
ATOM   2180  ND1 HIE B 133     -19.023  25.136 -13.837  1.00  0.00           N  
ATOM   2181  CE1 HIE B 133     -19.966  24.660 -14.667  1.00  0.00           C  
ATOM   2182  HE1 HIE B 133     -20.975  25.053 -14.754  1.00  0.00           H  
ATOM   2183  NE2 HIE B 133     -19.474  23.627 -15.375  1.00  0.00           N  
ATOM   2184  HE2 HIE B 133     -19.976  23.085 -16.088  1.00  0.00           H  
ATOM   2185  CD2 HIE B 133     -18.170  23.408 -14.994  1.00  0.00           C  
ATOM   2186  HD2 HIE B 133     -17.495  22.656 -15.383  1.00  0.00           H  
ATOM   2187  C   HIE B 133     -14.381  25.781 -13.231  1.00  0.00           C  
ATOM   2188  O   HIE B 133     -13.459  25.242 -13.847  1.00  0.00           O  
ATOM   2189  N   LYS B 134     -14.180  26.381 -12.052  1.00  0.00           N  
ATOM   2190  H   LYS B 134     -15.000  26.716 -11.552  1.00  0.00           H  
ATOM   2191  CA  LYS B 134     -12.864  26.575 -11.418  1.00  0.00           C  
ATOM   2192  HA  LYS B 134     -12.106  26.085 -12.025  1.00  0.00           H  
ATOM   2193  CB  LYS B 134     -12.535  28.079 -11.309  1.00  0.00           C  
ATOM   2194  HB2 LYS B 134     -13.248  28.543 -10.623  1.00  0.00           H  
ATOM   2195  HB3 LYS B 134     -11.540  28.190 -10.876  1.00  0.00           H  
ATOM   2196  CG  LYS B 134     -12.576  28.859 -12.638  1.00  0.00           C  
ATOM   2197  HG2 LYS B 134     -13.592  28.843 -13.033  1.00  0.00           H  
ATOM   2198  HG3 LYS B 134     -12.310  29.899 -12.442  1.00  0.00           H  
ATOM   2199  CD  LYS B 134     -11.614  28.291 -13.689  1.00  0.00           C  
ATOM   2200  HD2 LYS B 134     -10.585  28.387 -13.341  1.00  0.00           H  
ATOM   2201  HD3 LYS B 134     -11.838  27.235 -13.826  1.00  0.00           H  
ATOM   2202  CE  LYS B 134     -11.770  28.999 -15.038  1.00  0.00           C  
ATOM   2203  HE2 LYS B 134     -12.736  29.516 -15.058  1.00  0.00           H  
ATOM   2204  HE3 LYS B 134     -10.981  29.743 -15.161  1.00  0.00           H  
ATOM   2205  NZ  LYS B 134     -11.753  28.006 -16.134  1.00  0.00           N  
ATOM   2206  HZ1 LYS B 134     -12.576  27.417 -16.023  1.00  0.00           H  
ATOM   2207  HZ2 LYS B 134     -11.865  28.462 -17.036  1.00  0.00           H  
ATOM   2208  HZ3 LYS B 134     -10.918  27.445 -16.146  1.00  0.00           H  
ATOM   2209  C   LYS B 134     -12.795  25.894 -10.056  1.00  0.00           C  
ATOM   2210  O   LYS B 134     -13.811  25.737  -9.388  1.00  0.00           O  
ATOM   2211  N   VAL B 135     -11.591  25.502  -9.646  1.00  0.00           N  
ATOM   2212  H   VAL B 135     -10.795  25.718 -10.224  1.00  0.00           H  
ATOM   2213  CA  VAL B 135     -11.331  25.001  -8.288  1.00  0.00           C  
ATOM   2214  HA  VAL B 135     -12.046  24.207  -8.071  1.00  0.00           H  
ATOM   2215  CB  VAL B 135      -9.913  24.391  -8.192  1.00  0.00           C  
ATOM   2216  HB  VAL B 135      -9.179  25.141  -8.490  1.00  0.00           H  
ATOM   2217  CG1 VAL B 135      -9.578  23.921  -6.772  1.00  0.00           C  
ATOM   2218 HG11 VAL B 135      -9.547  24.767  -6.087  1.00  0.00           H  
ATOM   2219 HG12 VAL B 135     -10.312  23.191  -6.432  1.00  0.00           H  
ATOM   2220 HG13 VAL B 135      -8.589  23.461  -6.761  1.00  0.00           H  
ATOM   2221  CG2 VAL B 135      -9.772  23.172  -9.116  1.00  0.00           C  
ATOM   2222 HG21 VAL B 135      -8.775  22.742  -9.010  1.00  0.00           H  
ATOM   2223 HG22 VAL B 135     -10.513  22.415  -8.858  1.00  0.00           H  
ATOM   2224 HG23 VAL B 135      -9.902  23.467 -10.154  1.00  0.00           H  
ATOM   2225  C   VAL B 135     -11.550  26.133  -7.268  1.00  0.00           C  
ATOM   2226  O   VAL B 135     -11.129  27.265  -7.495  1.00  0.00           O  
ATOM   2227  N   LEU B 136     -12.225  25.816  -6.160  1.00  0.00           N  
ATOM   2228  H   LEU B 136     -12.563  24.862  -6.101  1.00  0.00           H  
ATOM   2229  CA  LEU B 136     -12.480  26.698  -5.008  1.00  0.00           C  
ATOM   2230  HA  LEU B 136     -12.100  27.696  -5.233  1.00  0.00           H  
ATOM   2231  CB  LEU B 136     -14.008  26.785  -4.811  1.00  0.00           C  
ATOM   2232  HB2 LEU B 136     -14.444  27.211  -5.715  1.00  0.00           H  
ATOM   2233  HB3 LEU B 136     -14.392  25.771  -4.696  1.00  0.00           H  
ATOM   2234  CG  LEU B 136     -14.482  27.611  -3.596  1.00  0.00           C  
ATOM   2235  HG  LEU B 136     -14.061  27.190  -2.684  1.00  0.00           H  
ATOM   2236  CD1 LEU B 136     -14.082  29.082  -3.702  1.00  0.00           C  
ATOM   2237 HD11 LEU B 136     -12.996  29.172  -3.705  1.00  0.00           H  
ATOM   2238 HD12 LEU B 136     -14.482  29.519  -4.616  1.00  0.00           H  
ATOM   2239 HD13 LEU B 136     -14.463  29.630  -2.841  1.00  0.00           H  
ATOM   2240  CD2 LEU B 136     -16.004  27.546  -3.463  1.00  0.00           C  
ATOM   2241 HD21 LEU B 136     -16.480  28.024  -4.317  1.00  0.00           H  
ATOM   2242 HD22 LEU B 136     -16.324  26.505  -3.416  1.00  0.00           H  
ATOM   2243 HD23 LEU B 136     -16.313  28.054  -2.550  1.00  0.00           H  
ATOM   2244  C   LEU B 136     -11.764  26.224  -3.728  1.00  0.00           C  
ATOM   2245  O   LEU B 136     -11.453  27.033  -2.857  1.00  0.00           O  
ATOM   2246  N   GLN B 137     -11.501  24.918  -3.611  1.00  0.00           N  
ATOM   2247  H   GLN B 137     -11.777  24.305  -4.367  1.00  0.00           H  
ATOM   2248  CA  GLN B 137     -10.679  24.334  -2.550  1.00  0.00           C  
ATOM   2249  HA  GLN B 137     -10.063  25.126  -2.120  1.00  0.00           H  
ATOM   2250  CB  GLN B 137     -11.561  23.762  -1.422  1.00  0.00           C  
ATOM   2251  HB2 GLN B 137     -12.251  24.538  -1.087  1.00  0.00           H  
ATOM   2252  HB3 GLN B 137     -12.137  22.919  -1.804  1.00  0.00           H  
ATOM   2253  CG  GLN B 137     -10.722  23.286  -0.221  1.00  0.00           C  
ATOM   2254  HG2 GLN B 137     -10.072  22.469  -0.538  1.00  0.00           H  
ATOM   2255  HG3 GLN B 137     -10.088  24.109   0.109  1.00  0.00           H  
ATOM   2256  CD  GLN B 137     -11.535  22.809   0.983  1.00  0.00           C  
ATOM   2257  OE1 GLN B 137     -12.761  22.855   1.044  1.00  0.00           O  
ATOM   2258  NE2 GLN B 137     -10.873  22.339   2.017  1.00  0.00           N  
ATOM   2259 HE21 GLN B 137     -11.395  22.006   2.806  1.00  0.00           H  
ATOM   2260 HE22 GLN B 137      -9.869  22.278   1.983  1.00  0.00           H  
ATOM   2261  C   GLN B 137      -9.733  23.284  -3.144  1.00  0.00           C  
ATOM   2262  O   GLN B 137     -10.182  22.397  -3.868  1.00  0.00           O  
ATOM   2263  N   GLU B 138      -8.446  23.417  -2.819  1.00  0.00           N  
ATOM   2264  H   GLU B 138      -8.193  24.177  -2.210  1.00  0.00           H  
ATOM   2265  CA  GLU B 138      -7.313  22.671  -3.390  1.00  0.00           C  
ATOM   2266  HA  GLU B 138      -7.244  22.958  -4.434  1.00  0.00           H  
ATOM   2267  CB  GLU B 138      -6.037  23.170  -2.681  1.00  0.00           C  
ATOM   2268  HB2 GLU B 138      -6.002  24.260  -2.736  1.00  0.00           H  
ATOM   2269  HB3 GLU B 138      -6.116  22.905  -1.624  1.00  0.00           H  
ATOM   2270  CG  GLU B 138      -4.701  22.610  -3.199  1.00  0.00           C  
ATOM   2271  HG2 GLU B 138      -3.926  22.909  -2.491  1.00  0.00           H  
ATOM   2272  HG3 GLU B 138      -4.741  21.520  -3.193  1.00  0.00           H  
ATOM   2273  CD  GLU B 138      -4.297  23.096  -4.599  1.00  0.00           C  
ATOM   2274  OE1 GLU B 138      -3.133  22.854  -4.984  1.00  0.00           O  
ATOM   2275  OE2 GLU B 138      -5.151  23.644  -5.330  1.00  0.00           O  
ATOM   2276  C   GLU B 138      -7.444  21.131  -3.279  1.00  0.00           C  
ATOM   2277  O   GLU B 138      -7.880  20.652  -2.225  1.00  0.00           O  
ATOM   2278  N   PRO B 139      -7.061  20.346  -4.313  1.00  0.00           N  
ATOM   2279  CD  PRO B 139      -6.733  20.769  -5.669  1.00  0.00           C  
ATOM   2280  HD2 PRO B 139      -5.655  20.900  -5.749  1.00  0.00           H  
ATOM   2281  HD3 PRO B 139      -7.248  21.679  -5.970  1.00  0.00           H  
ATOM   2282  CG  PRO B 139      -7.184  19.628  -6.575  1.00  0.00           C  
ATOM   2283  HG2 PRO B 139      -6.631  19.607  -7.512  1.00  0.00           H  
ATOM   2284  HG3 PRO B 139      -8.253  19.711  -6.769  1.00  0.00           H  
ATOM   2285  CB  PRO B 139      -6.897  18.400  -5.718  1.00  0.00           C  
ATOM   2286  HB2 PRO B 139      -5.853  18.112  -5.852  1.00  0.00           H  
ATOM   2287  HB3 PRO B 139      -7.553  17.570  -5.978  1.00  0.00           H  
ATOM   2288  CA  PRO B 139      -7.140  18.885  -4.280  1.00  0.00           C  
ATOM   2289  HA  PRO B 139      -8.152  18.626  -3.993  1.00  0.00           H  
ATOM   2290  C   PRO B 139      -6.187  18.206  -3.289  1.00  0.00           C  
ATOM   2291  O   PRO B 139      -4.966  18.323  -3.378  1.00  0.00           O  
ATOM   2292  N   THR B 140      -6.752  17.407  -2.383  1.00  0.00           N  
ATOM   2293  H   THR B 140      -7.766  17.326  -2.407  1.00  0.00           H  
ATOM   2294  CA  THR B 140      -5.998  16.480  -1.521  1.00  0.00           C  
ATOM   2295  HA  THR B 140      -4.937  16.723  -1.598  1.00  0.00           H  
ATOM   2296  CB  THR B 140      -6.379  16.677  -0.048  1.00  0.00           C  
ATOM   2297  HB  THR B 140      -6.340  17.742   0.187  1.00  0.00           H  
ATOM   2298  CG2 THR B 140      -7.766  16.145   0.315  1.00  0.00           C  
ATOM   2299 HG21 THR B 140      -7.802  15.061   0.206  1.00  0.00           H  
ATOM   2300 HG22 THR B 140      -7.991  16.403   1.349  1.00  0.00           H  
ATOM   2301 HG23 THR B 140      -8.520  16.596  -0.332  1.00  0.00           H  
ATOM   2302  OG1 THR B 140      -5.442  16.008   0.763  1.00  0.00           O  
ATOM   2303  HG1 THR B 140      -4.652  16.554   0.818  1.00  0.00           H  
ATOM   2304  C   THR B 140      -6.156  15.033  -2.000  1.00  0.00           C  
ATOM   2305  O   THR B 140      -7.030  14.748  -2.820  1.00  0.00           O  
ATOM   2306  N   CYS B 141      -5.310  14.106  -1.538  1.00  0.00           N  
ATOM   2307  H   CYS B 141      -4.682  14.353  -0.783  1.00  0.00           H  
ATOM   2308  CA  CYS B 141      -5.310  12.713  -1.992  1.00  0.00           C  
ATOM   2309  HA  CYS B 141      -6.341  12.417  -2.161  1.00  0.00           H  
ATOM   2310  CB  CYS B 141      -4.555  12.644  -3.332  1.00  0.00           C  
ATOM   2311  HB2 CYS B 141      -5.012  13.344  -4.035  1.00  0.00           H  
ATOM   2312  HB3 CYS B 141      -3.518  12.943  -3.177  1.00  0.00           H  
ATOM   2313  SG  CYS B 141      -4.611  10.983  -4.061  1.00  0.00           S  
ATOM   2314  HG  CYS B 141      -3.622  10.452  -3.325  1.00  0.00           H  
ATOM   2315  C   CYS B 141      -4.721  11.778  -0.922  1.00  0.00           C  
ATOM   2316  O   CYS B 141      -3.697  12.108  -0.327  1.00  0.00           O  
ATOM   2317  N   VAL B 142      -5.350  10.622  -0.692  1.00  0.00           N  
ATOM   2318  H   VAL B 142      -6.181  10.432  -1.245  1.00  0.00           H  
ATOM   2319  CA  VAL B 142      -4.972   9.626   0.332  1.00  0.00           C  
ATOM   2320  HA  VAL B 142      -3.976   9.865   0.699  1.00  0.00           H  
ATOM   2321  CB  VAL B 142      -5.932   9.653   1.543  1.00  0.00           C  
ATOM   2322  HB  VAL B 142      -5.643   8.851   2.221  1.00  0.00           H  
ATOM   2323  CG1 VAL B 142      -5.818  10.968   2.321  1.00  0.00           C  
ATOM   2324 HG11 VAL B 142      -4.779  11.130   2.611  1.00  0.00           H  
ATOM   2325 HG12 VAL B 142      -6.147  11.804   1.704  1.00  0.00           H  
ATOM   2326 HG13 VAL B 142      -6.431  10.923   3.220  1.00  0.00           H  
ATOM   2327  CG2 VAL B 142      -7.405   9.427   1.165  1.00  0.00           C  
ATOM   2328 HG21 VAL B 142      -8.020   9.421   2.064  1.00  0.00           H  
ATOM   2329 HG22 VAL B 142      -7.756  10.220   0.504  1.00  0.00           H  
ATOM   2330 HG23 VAL B 142      -7.522   8.467   0.663  1.00  0.00           H  
ATOM   2331  C   VAL B 142      -4.899   8.216  -0.256  1.00  0.00           C  
ATOM   2332  O   VAL B 142      -5.613   7.914  -1.210  1.00  0.00           O  
ATOM   2333  N   SER B 143      -4.065   7.336   0.299  1.00  0.00           N  
ATOM   2334  H   SER B 143      -3.520   7.639   1.103  1.00  0.00           H  
ATOM   2335  CA  SER B 143      -3.949   5.935  -0.139  1.00  0.00           C  
ATOM   2336  HA  SER B 143      -4.373   5.828  -1.133  1.00  0.00           H  
ATOM   2337  CB  SER B 143      -2.471   5.558  -0.228  1.00  0.00           C  
ATOM   2338  HB2 SER B 143      -1.950   6.308  -0.820  1.00  0.00           H  
ATOM   2339  HB3 SER B 143      -2.039   5.532   0.773  1.00  0.00           H  
ATOM   2340  OG  SER B 143      -2.319   4.295  -0.840  1.00  0.00           O  
ATOM   2341  HG  SER B 143      -2.568   4.397  -1.767  1.00  0.00           H  
ATOM   2342  C   SER B 143      -4.681   4.962   0.785  1.00  0.00           C  
ATOM   2343  O   SER B 143      -4.564   5.090   2.001  1.00  0.00           O  
ATOM   2344  N   ASP B 144      -5.369   3.943   0.254  1.00  0.00           N  
ATOM   2345  H   ASP B 144      -5.530   3.883  -0.748  1.00  0.00           H  
ATOM   2346  CA  ASP B 144      -5.754   2.783   1.085  1.00  0.00           C  
ATOM   2347  HA  ASP B 144      -6.068   3.147   2.063  1.00  0.00           H  
ATOM   2348  CB  ASP B 144      -6.961   2.055   0.481  1.00  0.00           C  
ATOM   2349  HB2 ASP B 144      -7.351   1.373   1.236  1.00  0.00           H  
ATOM   2350  HB3 ASP B 144      -7.744   2.783   0.266  1.00  0.00           H  
ATOM   2351  CG  ASP B 144      -6.680   1.238  -0.780  1.00  0.00           C  
ATOM   2352  OD1 ASP B 144      -5.597   1.335  -1.395  1.00  0.00           O  
ATOM   2353  OD2 ASP B 144      -7.552   0.415  -1.134  1.00  0.00           O  
ATOM   2354  C   ASP B 144      -4.580   1.807   1.338  1.00  0.00           C  
ATOM   2355  O   ASP B 144      -4.681   0.904   2.176  1.00  0.00           O  
ATOM   2356  N   TYR B 145      -3.472   2.001   0.614  1.00  0.00           N  
ATOM   2357  H   TYR B 145      -3.468   2.808   0.004  1.00  0.00           H  
ATOM   2358  CA  TYR B 145      -2.282   1.152   0.548  1.00  0.00           C  
ATOM   2359  HA  TYR B 145      -1.713   1.530  -0.300  1.00  0.00           H  
ATOM   2360  CB  TYR B 145      -1.409   1.370   1.793  1.00  0.00           C  
ATOM   2361  HB2 TYR B 145      -1.692   2.308   2.271  1.00  0.00           H  
ATOM   2362  HB3 TYR B 145      -1.613   0.579   2.510  1.00  0.00           H  
ATOM   2363  CG  TYR B 145       0.079   1.446   1.509  1.00  0.00           C  
ATOM   2364  CD1 TYR B 145       0.592   2.518   0.754  1.00  0.00           C  
ATOM   2365  HD1 TYR B 145      -0.078   3.265   0.348  1.00  0.00           H  
ATOM   2366  CE1 TYR B 145       1.982   2.641   0.555  1.00  0.00           C  
ATOM   2367  HE1 TYR B 145       2.388   3.462  -0.014  1.00  0.00           H  
ATOM   2368  CZ  TYR B 145       2.862   1.708   1.137  1.00  0.00           C  
ATOM   2369  OH  TYR B 145       4.201   1.879   1.005  1.00  0.00           O  
ATOM   2370  HH  TYR B 145       4.717   1.178   1.456  1.00  0.00           H  
ATOM   2371  CE2 TYR B 145       2.346   0.618   1.874  1.00  0.00           C  
ATOM   2372  HE2 TYR B 145       3.025  -0.086   2.329  1.00  0.00           H  
ATOM   2373  CD2 TYR B 145       0.956   0.485   2.050  1.00  0.00           C  
ATOM   2374  HD2 TYR B 145       0.556  -0.336   2.626  1.00  0.00           H  
ATOM   2375  C   TYR B 145      -2.582  -0.319   0.192  1.00  0.00           C  
ATOM   2376  O   TYR B 145      -1.956  -1.248   0.707  1.00  0.00           O  
ATOM   2377  N   MET B 146      -3.566  -0.548  -0.688  1.00  0.00           N  
ATOM   2378  H   MET B 146      -4.083   0.259  -1.031  1.00  0.00           H  
ATOM   2379  CA  MET B 146      -3.982  -1.888  -1.127  1.00  0.00           C  
ATOM   2380  HA  MET B 146      -3.110  -2.541  -1.105  1.00  0.00           H  
ATOM   2381  CB  MET B 146      -5.012  -2.437  -0.126  1.00  0.00           C  
ATOM   2382  HB2 MET B 146      -4.494  -2.616   0.811  1.00  0.00           H  
ATOM   2383  HB3 MET B 146      -5.794  -1.693   0.036  1.00  0.00           H  
ATOM   2384  CG  MET B 146      -5.673  -3.756  -0.546  1.00  0.00           C  
ATOM   2385  HG2 MET B 146      -6.283  -3.585  -1.433  1.00  0.00           H  
ATOM   2386  HG3 MET B 146      -4.892  -4.475  -0.799  1.00  0.00           H  
ATOM   2387  SD  MET B 146      -6.730  -4.483   0.735  1.00  0.00           S  
ATOM   2388  CE  MET B 146      -7.249  -5.990  -0.124  1.00  0.00           C  
ATOM   2389  HE1 MET B 146      -7.913  -6.564   0.522  1.00  0.00           H  
ATOM   2390  HE2 MET B 146      -6.372  -6.591  -0.367  1.00  0.00           H  
ATOM   2391  HE3 MET B 146      -7.772  -5.727  -1.043  1.00  0.00           H  
ATOM   2392  C   MET B 146      -4.526  -1.963  -2.557  1.00  0.00           C  
ATOM   2393  O   MET B 146      -4.311  -2.986  -3.200  1.00  0.00           O  
ATOM   2394  N   SER B 147      -5.254  -0.955  -3.051  1.00  0.00           N  
ATOM   2395  H   SER B 147      -5.377  -0.124  -2.477  1.00  0.00           H  
ATOM   2396  CA  SER B 147      -5.830  -0.954  -4.410  1.00  0.00           C  
ATOM   2397  HA  SER B 147      -5.064  -1.268  -5.112  1.00  0.00           H  
ATOM   2398  CB  SER B 147      -6.976  -1.980  -4.464  1.00  0.00           C  
ATOM   2399  HB2 SER B 147      -6.561  -2.986  -4.397  1.00  0.00           H  
ATOM   2400  HB3 SER B 147      -7.615  -1.821  -3.599  1.00  0.00           H  
ATOM   2401  OG  SER B 147      -7.791  -1.902  -5.619  1.00  0.00           O  
ATOM   2402  HG  SER B 147      -7.222  -1.912  -6.398  1.00  0.00           H  
ATOM   2403  C   SER B 147      -6.316   0.417  -4.896  1.00  0.00           C  
ATOM   2404  O   SER B 147      -6.244   0.674  -6.099  1.00  0.00           O  
ATOM   2405  N   ILE B 148      -6.809   1.291  -4.013  1.00  0.00           N  
ATOM   2406  H   ILE B 148      -6.732   1.079  -3.021  1.00  0.00           H  
ATOM   2407  CA  ILE B 148      -7.463   2.552  -4.377  1.00  0.00           C  
ATOM   2408  HA  ILE B 148      -7.245   2.778  -5.421  1.00  0.00           H  
ATOM   2409  CB  ILE B 148      -9.002   2.430  -4.242  1.00  0.00           C  
ATOM   2410  HB  ILE B 148      -9.225   2.173  -3.204  1.00  0.00           H  
ATOM   2411  CG2 ILE B 148      -9.696   3.771  -4.542  1.00  0.00           C  
ATOM   2412 HG21 ILE B 148     -10.777   3.642  -4.568  1.00  0.00           H  
ATOM   2413 HG22 ILE B 148      -9.464   4.494  -3.763  1.00  0.00           H  
ATOM   2414 HG23 ILE B 148      -9.349   4.166  -5.497  1.00  0.00           H  
ATOM   2415  CG1 ILE B 148      -9.624   1.318  -5.121  1.00  0.00           C  
ATOM   2416 HG12 ILE B 148      -9.153   0.366  -4.880  1.00  0.00           H  
ATOM   2417 HG13 ILE B 148     -10.677   1.219  -4.856  1.00  0.00           H  
ATOM   2418  CD1 ILE B 148      -9.538   1.536  -6.640  1.00  0.00           C  
ATOM   2419 HD11 ILE B 148     -10.137   2.398  -6.934  1.00  0.00           H  
ATOM   2420 HD12 ILE B 148      -9.925   0.654  -7.149  1.00  0.00           H  
ATOM   2421 HD13 ILE B 148      -8.507   1.693  -6.950  1.00  0.00           H  
ATOM   2422  C   ILE B 148      -6.905   3.708  -3.541  1.00  0.00           C  
ATOM   2423  O   ILE B 148      -7.229   3.869  -2.363  1.00  0.00           O  
ATOM   2424  N   SER B 149      -6.126   4.581  -4.181  1.00  0.00           N  
ATOM   2425  H   SER B 149      -5.996   4.434  -5.176  1.00  0.00           H  
ATOM   2426  CA  SER B 149      -5.938   5.938  -3.657  1.00  0.00           C  
ATOM   2427  HA  SER B 149      -5.939   5.897  -2.569  1.00  0.00           H  
ATOM   2428  CB  SER B 149      -4.585   6.526  -4.077  1.00  0.00           C  
ATOM   2429  HB2 SER B 149      -4.526   6.590  -5.163  1.00  0.00           H  
ATOM   2430  HB3 SER B 149      -4.486   7.530  -3.662  1.00  0.00           H  
ATOM   2431  OG  SER B 149      -3.524   5.714  -3.584  1.00  0.00           O  
ATOM   2432  HG  SER B 149      -3.449   4.961  -4.182  1.00  0.00           H  
ATOM   2433  C   SER B 149      -7.139   6.803  -4.071  1.00  0.00           C  
ATOM   2434  O   SER B 149      -7.754   6.554  -5.108  1.00  0.00           O  
ATOM   2435  N   THR B 150      -7.528   7.795  -3.270  1.00  0.00           N  
ATOM   2436  H   THR B 150      -6.990   7.971  -2.425  1.00  0.00           H  
ATOM   2437  CA  THR B 150      -8.693   8.666  -3.536  1.00  0.00           C  
ATOM   2438  HA  THR B 150      -9.024   8.529  -4.566  1.00  0.00           H  
ATOM   2439  CB  THR B 150      -9.883   8.308  -2.629  1.00  0.00           C  
ATOM   2440  HB  THR B 150      -9.581   8.381  -1.584  1.00  0.00           H  
ATOM   2441  CG2 THR B 150     -11.121   9.177  -2.856  1.00  0.00           C  
ATOM   2442 HG21 THR B 150     -11.948   8.793  -2.258  1.00  0.00           H  
ATOM   2443 HG22 THR B 150     -10.926  10.205  -2.552  1.00  0.00           H  
ATOM   2444 HG23 THR B 150     -11.404   9.156  -3.910  1.00  0.00           H  
ATOM   2445  OG1 THR B 150     -10.286   6.988  -2.907  1.00  0.00           O  
ATOM   2446  HG1 THR B 150      -9.525   6.422  -2.755  1.00  0.00           H  
ATOM   2447  C   THR B 150      -8.320  10.133  -3.376  1.00  0.00           C  
ATOM   2448  O   THR B 150      -7.702  10.504  -2.379  1.00  0.00           O  
ATOM   2449  N   CYS B 151      -8.717  10.950  -4.353  1.00  0.00           N  
ATOM   2450  H   CYS B 151      -9.251  10.551  -5.117  1.00  0.00           H  
ATOM   2451  CA  CYS B 151      -8.515  12.394  -4.416  1.00  0.00           C  
ATOM   2452  HA  CYS B 151      -7.928  12.698  -3.556  1.00  0.00           H  
ATOM   2453  CB  CYS B 151      -7.698  12.689  -5.684  1.00  0.00           C  
ATOM   2454  HB2 CYS B 151      -6.739  12.176  -5.612  1.00  0.00           H  
ATOM   2455  HB3 CYS B 151      -8.236  12.300  -6.549  1.00  0.00           H  
ATOM   2456  SG  CYS B 151      -7.395  14.462  -5.931  1.00  0.00           S  
ATOM   2457  HG  CYS B 151      -6.931  14.734  -4.699  1.00  0.00           H  
ATOM   2458  C   CYS B 151      -9.859  13.146  -4.341  1.00  0.00           C  
ATOM   2459  O   CYS B 151     -10.865  12.672  -4.874  1.00  0.00           O  
ATOM   2460  N   GLU B 152      -9.875  14.301  -3.674  1.00  0.00           N  
ATOM   2461  H   GLU B 152      -9.001  14.654  -3.297  1.00  0.00           H  
ATOM   2462  CA  GLU B 152     -11.076  15.110  -3.426  1.00  0.00           C  
ATOM   2463  HA  GLU B 152     -11.807  14.891  -4.202  1.00  0.00           H  
ATOM   2464  CB  GLU B 152     -11.691  14.719  -2.064  1.00  0.00           C  
ATOM   2465  HB2 GLU B 152     -11.671  13.634  -1.950  1.00  0.00           H  
ATOM   2466  HB3 GLU B 152     -11.077  15.160  -1.278  1.00  0.00           H  
ATOM   2467  CG  GLU B 152     -13.148  15.194  -1.924  1.00  0.00           C  
ATOM   2468  HG2 GLU B 152     -13.254  16.172  -2.393  1.00  0.00           H  
ATOM   2469  HG3 GLU B 152     -13.793  14.502  -2.469  1.00  0.00           H  
ATOM   2470  CD  GLU B 152     -13.654  15.334  -0.481  1.00  0.00           C  
ATOM   2471  OE1 GLU B 152     -13.037  14.771   0.451  1.00  0.00           O  
ATOM   2472  OE2 GLU B 152     -14.690  16.027  -0.336  1.00  0.00           O  
ATOM   2473  C   GLU B 152     -10.757  16.616  -3.482  1.00  0.00           C  
ATOM   2474  O   GLU B 152      -9.685  17.040  -3.043  1.00  0.00           O  
ATOM   2475  N   TRP B 153     -11.686  17.416  -4.020  1.00  0.00           N  
ATOM   2476  H   TRP B 153     -12.550  16.982  -4.335  1.00  0.00           H  
ATOM   2477  CA  TRP B 153     -11.619  18.883  -4.112  1.00  0.00           C  
ATOM   2478  HA  TRP B 153     -11.132  19.271  -3.215  1.00  0.00           H  
ATOM   2479  CB  TRP B 153     -10.768  19.286  -5.327  1.00  0.00           C  
ATOM   2480  HB2 TRP B 153     -10.604  20.362  -5.315  1.00  0.00           H  
ATOM   2481  HB3 TRP B 153      -9.796  18.824  -5.216  1.00  0.00           H  
ATOM   2482  CG  TRP B 153     -11.264  18.903  -6.685  1.00  0.00           C  
ATOM   2483  CD1 TRP B 153     -11.975  19.694  -7.517  1.00  0.00           C  
ATOM   2484  HD1 TRP B 153     -12.289  20.708  -7.293  1.00  0.00           H  
ATOM   2485  NE1 TRP B 153     -12.221  19.017  -8.697  1.00  0.00           N  
ATOM   2486  HE1 TRP B 153     -12.768  19.413  -9.451  1.00  0.00           H  
ATOM   2487  CE2 TRP B 153     -11.643  17.763  -8.694  1.00  0.00           C  
ATOM   2488  CZ2 TRP B 153     -11.579  16.723  -9.639  1.00  0.00           C  
ATOM   2489  HZ2 TRP B 153     -12.050  16.837 -10.602  1.00  0.00           H  
ATOM   2490  CH2 TRP B 153     -10.926  15.526  -9.302  1.00  0.00           C  
ATOM   2491  HH2 TRP B 153     -10.862  14.718 -10.015  1.00  0.00           H  
ATOM   2492  CZ3 TRP B 153     -10.348  15.377  -8.031  1.00  0.00           C  
ATOM   2493  HZ3 TRP B 153      -9.838  14.460  -7.767  1.00  0.00           H  
ATOM   2494  CE3 TRP B 153     -10.404  16.430  -7.098  1.00  0.00           C  
ATOM   2495  HE3 TRP B 153      -9.927  16.314  -6.136  1.00  0.00           H  
ATOM   2496  CD2 TRP B 153     -11.054  17.645  -7.401  1.00  0.00           C  
ATOM   2497  C   TRP B 153     -13.019  19.520  -4.202  1.00  0.00           C  
ATOM   2498  O   TRP B 153     -14.037  18.827  -4.255  1.00  0.00           O  
ATOM   2499  N   LYS B 154     -13.093  20.859  -4.258  1.00  0.00           N  
ATOM   2500  H   LYS B 154     -12.218  21.373  -4.214  1.00  0.00           H  
ATOM   2501  CA  LYS B 154     -14.335  21.603  -4.562  1.00  0.00           C  
ATOM   2502  HA  LYS B 154     -15.129  20.894  -4.813  1.00  0.00           H  
ATOM   2503  CB  LYS B 154     -14.810  22.436  -3.365  1.00  0.00           C  
ATOM   2504  HB2 LYS B 154     -14.014  23.118  -3.070  1.00  0.00           H  
ATOM   2505  HB3 LYS B 154     -15.672  23.033  -3.670  1.00  0.00           H  
ATOM   2506  CG  LYS B 154     -15.222  21.561  -2.179  1.00  0.00           C  
ATOM   2507  HG2 LYS B 154     -16.077  20.946  -2.458  1.00  0.00           H  
ATOM   2508  HG3 LYS B 154     -14.391  20.914  -1.896  1.00  0.00           H  
ATOM   2509  CD  LYS B 154     -15.595  22.433  -0.980  1.00  0.00           C  
ATOM   2510  HD2 LYS B 154     -14.753  23.092  -0.758  1.00  0.00           H  
ATOM   2511  HD3 LYS B 154     -16.473  23.040  -1.214  1.00  0.00           H  
ATOM   2512  CE  LYS B 154     -15.887  21.517   0.212  1.00  0.00           C  
ATOM   2513  HE2 LYS B 154     -16.958  21.293   0.243  1.00  0.00           H  
ATOM   2514  HE3 LYS B 154     -15.355  20.572   0.060  1.00  0.00           H  
ATOM   2515  NZ  LYS B 154     -15.427  22.136   1.474  1.00  0.00           N  
ATOM   2516  HZ1 LYS B 154     -15.528  21.493   2.247  1.00  0.00           H  
ATOM   2517  HZ2 LYS B 154     -14.437  22.379   1.383  1.00  0.00           H  
ATOM   2518  HZ3 LYS B 154     -15.935  22.987   1.662  1.00  0.00           H  
ATOM   2519  C   LYS B 154     -14.168  22.517  -5.763  1.00  0.00           C  
ATOM   2520  O   LYS B 154     -13.133  23.164  -5.912  1.00  0.00           O  
ATOM   2521  N   MET B 155     -15.225  22.606  -6.562  1.00  0.00           N  
ATOM   2522  H   MET B 155     -16.045  22.065  -6.303  1.00  0.00           H  
ATOM   2523  CA  MET B 155     -15.409  23.590  -7.627  1.00  0.00           C  
ATOM   2524  HA  MET B 155     -14.433  23.864  -8.023  1.00  0.00           H  
ATOM   2525  CB  MET B 155     -16.226  22.949  -8.764  1.00  0.00           C  
ATOM   2526  HB2 MET B 155     -17.230  22.731  -8.395  1.00  0.00           H  
ATOM   2527  HB3 MET B 155     -16.317  23.656  -9.589  1.00  0.00           H  
ATOM   2528  CG  MET B 155     -15.613  21.637  -9.288  1.00  0.00           C  
ATOM   2529  HG2 MET B 155     -15.630  20.898  -8.486  1.00  0.00           H  
ATOM   2530  HG3 MET B 155     -16.251  21.253 -10.084  1.00  0.00           H  
ATOM   2531  SD  MET B 155     -13.912  21.740  -9.923  1.00  0.00           S  
ATOM   2532  CE  MET B 155     -14.197  22.741 -11.404  1.00  0.00           C  
ATOM   2533  HE1 MET B 155     -14.942  22.253 -12.033  1.00  0.00           H  
ATOM   2534  HE2 MET B 155     -14.560  23.726 -11.117  1.00  0.00           H  
ATOM   2535  HE3 MET B 155     -13.269  22.849 -11.964  1.00  0.00           H  
ATOM   2536  C   MET B 155     -16.083  24.869  -7.087  1.00  0.00           C  
ATOM   2537  O   MET B 155     -16.593  24.889  -5.968  1.00  0.00           O  
ATOM   2538  N   ASN B 156     -16.120  25.938  -7.883  1.00  0.00           N  
ATOM   2539  H   ASN B 156     -15.616  25.887  -8.765  1.00  0.00           H  
ATOM   2540  CA  ASN B 156     -16.786  27.205  -7.555  1.00  0.00           C  
ATOM   2541  HA  ASN B 156     -16.536  27.461  -6.526  1.00  0.00           H  
ATOM   2542  CB  ASN B 156     -16.229  28.312  -8.468  1.00  0.00           C  
ATOM   2543  HB2 ASN B 156     -16.619  29.269  -8.121  1.00  0.00           H  
ATOM   2544  HB3 ASN B 156     -15.143  28.345  -8.380  1.00  0.00           H  
ATOM   2545  CG  ASN B 156     -16.582  28.135  -9.938  1.00  0.00           C  
ATOM   2546  OD1 ASN B 156     -16.480  27.065 -10.511  1.00  0.00           O  
ATOM   2547  ND2 ASN B 156     -16.986  29.182 -10.615  1.00  0.00           N  
ATOM   2548 HD21 ASN B 156     -17.253  29.027 -11.572  1.00  0.00           H  
ATOM   2549 HD22 ASN B 156     -17.099  30.072 -10.164  1.00  0.00           H  
ATOM   2550  C   ASN B 156     -18.327  27.136  -7.606  1.00  0.00           C  
ATOM   2551  O   ASN B 156     -18.994  28.038  -7.103  1.00  0.00           O  
ATOM   2552  N   GLY B 157     -18.889  26.073  -8.191  1.00  0.00           N  
ATOM   2553  H   GLY B 157     -18.281  25.383  -8.606  1.00  0.00           H  
ATOM   2554  CA  GLY B 157     -20.328  25.833  -8.268  1.00  0.00           C  
ATOM   2555  HA2 GLY B 157     -20.780  26.121  -7.319  1.00  0.00           H  
ATOM   2556  HA3 GLY B 157     -20.752  26.456  -9.056  1.00  0.00           H  
ATOM   2557  C   GLY B 157     -20.691  24.367  -8.561  1.00  0.00           C  
ATOM   2558  O   GLY B 157     -19.798  23.528  -8.731  1.00  0.00           O  
ATOM   2559  N   PRO B 158     -21.996  24.032  -8.602  1.00  0.00           N  
ATOM   2560  CD  PRO B 158     -23.123  24.871  -8.226  1.00  0.00           C  
ATOM   2561  HD2 PRO B 158     -23.519  25.365  -9.115  1.00  0.00           H  
ATOM   2562  HD3 PRO B 158     -22.863  25.610  -7.468  1.00  0.00           H  
ATOM   2563  CG  PRO B 158     -24.159  23.902  -7.662  1.00  0.00           C  
ATOM   2564  HG2 PRO B 158     -25.170  24.303  -7.732  1.00  0.00           H  
ATOM   2565  HG3 PRO B 158     -23.909  23.656  -6.629  1.00  0.00           H  
ATOM   2566  CB  PRO B 158     -23.971  22.670  -8.547  1.00  0.00           C  
ATOM   2567  HB2 PRO B 158     -24.551  22.799  -9.462  1.00  0.00           H  
ATOM   2568  HB3 PRO B 158     -24.275  21.758  -8.033  1.00  0.00           H  
ATOM   2569  CA  PRO B 158     -22.465  22.670  -8.847  1.00  0.00           C  
ATOM   2570  HA  PRO B 158     -21.966  22.031  -8.131  1.00  0.00           H  
ATOM   2571  C   PRO B 158     -22.119  22.174 -10.256  1.00  0.00           C  
ATOM   2572  O   PRO B 158     -22.729  22.580 -11.241  1.00  0.00           O  
ATOM   2573  N   THR B 159     -21.110  21.308 -10.337  1.00  0.00           N  
ATOM   2574  H   THR B 159     -20.680  21.005  -9.475  1.00  0.00           H  
ATOM   2575  CA  THR B 159     -20.477  20.869 -11.591  1.00  0.00           C  
ATOM   2576  HA  THR B 159     -20.761  21.537 -12.404  1.00  0.00           H  
ATOM   2577  CB  THR B 159     -18.952  20.954 -11.417  1.00  0.00           C  
ATOM   2578  HB  THR B 159     -18.650  20.302 -10.597  1.00  0.00           H  
ATOM   2579  CG2 THR B 159     -18.169  20.560 -12.667  1.00  0.00           C  
ATOM   2580 HG21 THR B 159     -18.537  21.125 -13.523  1.00  0.00           H  
ATOM   2581 HG22 THR B 159     -17.112  20.779 -12.521  1.00  0.00           H  
ATOM   2582 HG23 THR B 159     -18.278  19.494 -12.859  1.00  0.00           H  
ATOM   2583  OG1 THR B 159     -18.560  22.273 -11.101  1.00  0.00           O  
ATOM   2584  HG1 THR B 159     -19.082  22.584 -10.348  1.00  0.00           H  
ATOM   2585  C   THR B 159     -20.905  19.442 -11.956  1.00  0.00           C  
ATOM   2586  O   THR B 159     -20.914  18.572 -11.082  1.00  0.00           O  
ATOM   2587  N   GLN B 160     -21.221  19.151 -13.225  1.00  0.00           N  
ATOM   2588  H   GLN B 160     -21.199  19.888 -13.918  1.00  0.00           H  
ATOM   2589  CA  GLN B 160     -21.391  17.769 -13.708  1.00  0.00           C  
ATOM   2590  HA  GLN B 160     -21.852  17.172 -12.920  1.00  0.00           H  
ATOM   2591  CB  GLN B 160     -22.337  17.728 -14.923  1.00  0.00           C  
ATOM   2592  HB2 GLN B 160     -22.125  18.560 -15.598  1.00  0.00           H  
ATOM   2593  HB3 GLN B 160     -22.184  16.794 -15.465  1.00  0.00           H  
ATOM   2594  CG  GLN B 160     -23.803  17.771 -14.460  1.00  0.00           C  
ATOM   2595  HG2 GLN B 160     -23.965  16.981 -13.726  1.00  0.00           H  
ATOM   2596  HG3 GLN B 160     -24.012  18.727 -13.983  1.00  0.00           H  
ATOM   2597  CD  GLN B 160     -24.786  17.575 -15.608  1.00  0.00           C  
ATOM   2598  OE1 GLN B 160     -24.708  18.200 -16.647  1.00  0.00           O  
ATOM   2599  NE2 GLN B 160     -25.776  16.719 -15.466  1.00  0.00           N  
ATOM   2600 HE21 GLN B 160     -26.374  16.621 -16.266  1.00  0.00           H  
ATOM   2601 HE22 GLN B 160     -25.847  16.149 -14.645  1.00  0.00           H  
ATOM   2602  C   GLN B 160     -20.018  17.131 -13.967  1.00  0.00           C  
ATOM   2603  O   GLN B 160     -19.573  16.992 -15.105  1.00  0.00           O  
ATOM   2604  N   CYS B 161     -19.316  16.784 -12.887  1.00  0.00           N  
ATOM   2605  H   CYS B 161     -19.728  16.958 -11.978  1.00  0.00           H  
ATOM   2606  CA  CYS B 161     -17.905  16.401 -12.911  1.00  0.00           C  
ATOM   2607  HA  CYS B 161     -17.316  17.265 -13.218  1.00  0.00           H  
ATOM   2608  CB  CYS B 161     -17.496  16.010 -11.487  1.00  0.00           C  
ATOM   2609  HB2 CYS B 161     -18.057  15.126 -11.184  1.00  0.00           H  
ATOM   2610  HB3 CYS B 161     -16.432  15.768 -11.470  1.00  0.00           H  
ATOM   2611  SG  CYS B 161     -17.832  17.365 -10.321  1.00  0.00           S  
ATOM   2612  HG  CYS B 161     -17.311  16.750  -9.247  1.00  0.00           H  
ATOM   2613  C   CYS B 161     -17.586  15.273 -13.905  1.00  0.00           C  
ATOM   2614  O   CYS B 161     -16.605  15.385 -14.634  1.00  0.00           O  
ATOM   2615  N   SER B 162     -18.447  14.258 -14.005  1.00  0.00           N  
ATOM   2616  H   SER B 162     -19.265  14.241 -13.411  1.00  0.00           H  
ATOM   2617  CA  SER B 162     -18.293  13.102 -14.899  1.00  0.00           C  
ATOM   2618  HA  SER B 162     -17.257  12.789 -14.819  1.00  0.00           H  
ATOM   2619  CB  SER B 162     -19.157  11.948 -14.379  1.00  0.00           C  
ATOM   2620  HB2 SER B 162     -19.186  11.135 -15.103  1.00  0.00           H  
ATOM   2621  HB3 SER B 162     -18.712  11.567 -13.461  1.00  0.00           H  
ATOM   2622  OG  SER B 162     -20.466  12.393 -14.090  1.00  0.00           O  
ATOM   2623  HG  SER B 162     -20.707  11.973 -13.222  1.00  0.00           H  
ATOM   2624  C   SER B 162     -18.519  13.392 -16.394  1.00  0.00           C  
ATOM   2625  O   SER B 162     -18.628  12.480 -17.212  1.00  0.00           O  
ATOM   2626  N   THR B 163     -18.539  14.667 -16.782  1.00  0.00           N  
ATOM   2627  H   THR B 163     -18.494  15.356 -16.043  1.00  0.00           H  
ATOM   2628  CA  THR B 163     -18.468  15.149 -18.173  1.00  0.00           C  
ATOM   2629  HA  THR B 163     -17.980  14.401 -18.798  1.00  0.00           H  
ATOM   2630  CB  THR B 163     -19.895  15.355 -18.701  1.00  0.00           C  
ATOM   2631  HB  THR B 163     -20.516  15.771 -17.905  1.00  0.00           H  
ATOM   2632  CG2 THR B 163     -20.032  16.257 -19.928  1.00  0.00           C  
ATOM   2633 HG21 THR B 163     -19.797  17.287 -19.658  1.00  0.00           H  
ATOM   2634 HG22 THR B 163     -19.358  15.922 -20.717  1.00  0.00           H  
ATOM   2635 HG23 THR B 163     -21.060  16.225 -20.287  1.00  0.00           H  
ATOM   2636  OG1 THR B 163     -20.393  14.086 -19.057  1.00  0.00           O  
ATOM   2637  HG1 THR B 163     -20.138  13.478 -18.350  1.00  0.00           H  
ATOM   2638  C   THR B 163     -17.620  16.417 -18.282  1.00  0.00           C  
ATOM   2639  O   THR B 163     -16.858  16.577 -19.232  1.00  0.00           O  
ATOM   2640  N   GLU B 164     -17.702  17.295 -17.283  1.00  0.00           N  
ATOM   2641  H   GLU B 164     -18.399  17.144 -16.561  1.00  0.00           H  
ATOM   2642  CA  GLU B 164     -16.960  18.556 -17.235  1.00  0.00           C  
ATOM   2643  HA  GLU B 164     -17.014  19.039 -18.212  1.00  0.00           H  
ATOM   2644  CB  GLU B 164     -17.625  19.474 -16.185  1.00  0.00           C  
ATOM   2645  HB2 GLU B 164     -17.591  18.966 -15.221  1.00  0.00           H  
ATOM   2646  HB3 GLU B 164     -17.038  20.388 -16.081  1.00  0.00           H  
ATOM   2647  CG  GLU B 164     -19.092  19.857 -16.475  1.00  0.00           C  
ATOM   2648  HG2 GLU B 164     -19.657  18.986 -16.804  1.00  0.00           H  
ATOM   2649  HG3 GLU B 164     -19.541  20.200 -15.539  1.00  0.00           H  
ATOM   2650  CD  GLU B 164     -19.230  20.966 -17.524  1.00  0.00           C  
ATOM   2651  OE1 GLU B 164     -20.127  21.824 -17.357  1.00  0.00           O  
ATOM   2652  OE2 GLU B 164     -18.391  21.027 -18.450  1.00  0.00           O  
ATOM   2653  C   GLU B 164     -15.466  18.376 -16.905  1.00  0.00           C  
ATOM   2654  O   GLU B 164     -14.669  19.257 -17.231  1.00  0.00           O  
ATOM   2655  N   LEU B 165     -15.066  17.283 -16.237  1.00  0.00           N  
ATOM   2656  H   LEU B 165     -15.758  16.567 -16.032  1.00  0.00           H  
ATOM   2657  CA  LEU B 165     -13.725  17.087 -15.666  1.00  0.00           C  
ATOM   2658  HA  LEU B 165     -13.064  17.864 -16.052  1.00  0.00           H  
ATOM   2659  CB  LEU B 165     -13.776  17.237 -14.126  1.00  0.00           C  
ATOM   2660  HB2 LEU B 165     -14.356  16.404 -13.730  1.00  0.00           H  
ATOM   2661  HB3 LEU B 165     -12.762  17.139 -13.738  1.00  0.00           H  
ATOM   2662  CG  LEU B 165     -14.375  18.544 -13.567  1.00  0.00           C  
ATOM   2663  HG  LEU B 165     -15.392  18.675 -13.935  1.00  0.00           H  
ATOM   2664  CD1 LEU B 165     -14.429  18.477 -12.039  1.00  0.00           C  
ATOM   2665 HD11 LEU B 165     -14.960  19.346 -11.654  1.00  0.00           H  
ATOM   2666 HD12 LEU B 165     -14.970  17.583 -11.731  1.00  0.00           H  
ATOM   2667 HD13 LEU B 165     -13.423  18.453 -11.623  1.00  0.00           H  
ATOM   2668  CD2 LEU B 165     -13.542  19.770 -13.940  1.00  0.00           C  
ATOM   2669 HD21 LEU B 165     -13.974  20.663 -13.492  1.00  0.00           H  
ATOM   2670 HD22 LEU B 165     -12.513  19.647 -13.601  1.00  0.00           H  
ATOM   2671 HD23 LEU B 165     -13.552  19.895 -15.018  1.00  0.00           H  
ATOM   2672  C   LEU B 165     -13.083  15.739 -16.058  1.00  0.00           C  
ATOM   2673  O   LEU B 165     -13.748  14.751 -16.373  1.00  0.00           O  
ATOM   2674  N   ARG B 166     -11.749  15.691 -15.973  1.00  0.00           N  
ATOM   2675  H   ARG B 166     -11.265  16.558 -15.747  1.00  0.00           H  
ATOM   2676  CA  ARG B 166     -10.928  14.481 -16.138  1.00  0.00           C  
ATOM   2677  HA  ARG B 166     -11.491  13.613 -15.794  1.00  0.00           H  
ATOM   2678  CB  ARG B 166     -10.603  14.279 -17.628  1.00  0.00           C  
ATOM   2679  HB2 ARG B 166     -11.533  14.066 -18.158  1.00  0.00           H  
ATOM   2680  HB3 ARG B 166     -10.188  15.200 -18.033  1.00  0.00           H  
ATOM   2681  CG  ARG B 166      -9.599  13.139 -17.871  1.00  0.00           C  
ATOM   2682  HG2 ARG B 166      -8.670  13.346 -17.340  1.00  0.00           H  
ATOM   2683  HG3 ARG B 166     -10.014  12.203 -17.494  1.00  0.00           H  
ATOM   2684  CD  ARG B 166      -9.248  12.996 -19.355  1.00  0.00           C  
ATOM   2685  HD2 ARG B 166      -8.912  13.965 -19.732  1.00  0.00           H  
ATOM   2686  HD3 ARG B 166      -8.416  12.297 -19.459  1.00  0.00           H  
ATOM   2687  NE  ARG B 166     -10.402  12.537 -20.151  1.00  0.00           N  
ATOM   2688  HE  ARG B 166     -10.960  13.256 -20.584  1.00  0.00           H  
ATOM   2689  CZ  ARG B 166     -10.803  11.287 -20.304  1.00  0.00           C  
ATOM   2690  NH1 ARG B 166     -10.199  10.283 -19.728  1.00  0.00           N  
ATOM   2691 HH11 ARG B 166      -9.412  10.456 -19.108  1.00  0.00           H  
ATOM   2692 HH12 ARG B 166     -10.523   9.346 -19.857  1.00  0.00           H  
ATOM   2693  NH2 ARG B 166     -11.832  11.020 -21.061  1.00  0.00           N  
ATOM   2694 HH21 ARG B 166     -12.340  11.772 -21.500  1.00  0.00           H  
ATOM   2695 HH22 ARG B 166     -12.122  10.071 -21.211  1.00  0.00           H  
ATOM   2696  C   ARG B 166      -9.665  14.606 -15.296  1.00  0.00           C  
ATOM   2697  O   ARG B 166      -8.977  15.620 -15.382  1.00  0.00           O  
ATOM   2698  N   LEU B 167      -9.325  13.558 -14.547  1.00  0.00           N  
ATOM   2699  H   LEU B 167      -9.892  12.719 -14.597  1.00  0.00           H  
ATOM   2700  CA  LEU B 167      -8.053  13.461 -13.834  1.00  0.00           C  
ATOM   2701  HA  LEU B 167      -7.637  14.463 -13.728  1.00  0.00           H  
ATOM   2702  CB  LEU B 167      -8.307  12.892 -12.423  1.00  0.00           C  
ATOM   2703  HB2 LEU B 167      -9.153  13.419 -11.978  1.00  0.00           H  
ATOM   2704  HB3 LEU B 167      -8.586  11.841 -12.519  1.00  0.00           H  
ATOM   2705  CG  LEU B 167      -7.109  13.001 -11.456  1.00  0.00           C  
ATOM   2706  HG  LEU B 167      -6.239  12.510 -11.890  1.00  0.00           H  
ATOM   2707  CD1 LEU B 167      -6.760  14.459 -11.139  1.00  0.00           C  
ATOM   2708 HD11 LEU B 167      -7.640  14.985 -10.766  1.00  0.00           H  
ATOM   2709 HD12 LEU B 167      -5.981  14.495 -10.379  1.00  0.00           H  
ATOM   2710 HD13 LEU B 167      -6.385  14.965 -12.024  1.00  0.00           H  
ATOM   2711  CD2 LEU B 167      -7.439  12.312 -10.130  1.00  0.00           C  
ATOM   2712 HD21 LEU B 167      -6.593  12.401  -9.449  1.00  0.00           H  
ATOM   2713 HD22 LEU B 167      -8.311  12.780  -9.671  1.00  0.00           H  
ATOM   2714 HD23 LEU B 167      -7.641  11.254 -10.301  1.00  0.00           H  
ATOM   2715  C   LEU B 167      -7.049  12.626 -14.642  1.00  0.00           C  
ATOM   2716  O   LEU B 167      -7.417  11.618 -15.257  1.00  0.00           O  
ATOM   2717  N   LEU B 168      -5.784  13.040 -14.630  1.00  0.00           N  
ATOM   2718  H   LEU B 168      -5.566  13.917 -14.161  1.00  0.00           H  
ATOM   2719  CA  LEU B 168      -4.639  12.298 -15.152  1.00  0.00           C  
ATOM   2720  HA  LEU B 168      -4.966  11.296 -15.417  1.00  0.00           H  
ATOM   2721  CB  LEU B 168      -4.071  12.963 -16.421  1.00  0.00           C  
ATOM   2722  HB2 LEU B 168      -3.673  13.948 -16.172  1.00  0.00           H  
ATOM   2723  HB3 LEU B 168      -3.229  12.351 -16.749  1.00  0.00           H  
ATOM   2724  CG  LEU B 168      -5.079  13.087 -17.585  1.00  0.00           C  
ATOM   2725  HG  LEU B 168      -5.873  12.351 -17.465  1.00  0.00           H  
ATOM   2726  CD1 LEU B 168      -5.703  14.485 -17.663  1.00  0.00           C  
ATOM   2727 HD11 LEU B 168      -4.926  15.229 -17.837  1.00  0.00           H  
ATOM   2728 HD12 LEU B 168      -6.432  14.523 -18.470  1.00  0.00           H  
ATOM   2729 HD13 LEU B 168      -6.203  14.722 -16.724  1.00  0.00           H  
ATOM   2730  CD2 LEU B 168      -4.399  12.817 -18.929  1.00  0.00           C  
ATOM   2731 HD21 LEU B 168      -3.569  13.510 -19.072  1.00  0.00           H  
ATOM   2732 HD22 LEU B 168      -4.010  11.798 -18.944  1.00  0.00           H  
ATOM   2733 HD23 LEU B 168      -5.114  12.933 -19.743  1.00  0.00           H  
ATOM   2734  C   LEU B 168      -3.577  12.149 -14.055  1.00  0.00           C  
ATOM   2735  O   LEU B 168      -3.415  13.037 -13.212  1.00  0.00           O  
ATOM   2736  N   TYR B 169      -2.880  11.013 -14.047  1.00  0.00           N  
ATOM   2737  H   TYR B 169      -3.042  10.336 -14.789  1.00  0.00           H  
ATOM   2738  CA  TYR B 169      -1.900  10.663 -13.019  1.00  0.00           C  
ATOM   2739  HA  TYR B 169      -1.415  11.585 -12.693  1.00  0.00           H  
ATOM   2740  CB  TYR B 169      -2.592  10.039 -11.791  1.00  0.00           C  
ATOM   2741  HB2 TYR B 169      -1.834   9.897 -11.020  1.00  0.00           H  
ATOM   2742  HB3 TYR B 169      -3.304  10.766 -11.398  1.00  0.00           H  
ATOM   2743  CG  TYR B 169      -3.340   8.722 -11.981  1.00  0.00           C  
ATOM   2744  CD1 TYR B 169      -4.604   8.712 -12.603  1.00  0.00           C  
ATOM   2745  HD1 TYR B 169      -5.019   9.629 -12.994  1.00  0.00           H  
ATOM   2746  CE1 TYR B 169      -5.335   7.511 -12.715  1.00  0.00           C  
ATOM   2747  HE1 TYR B 169      -6.294   7.497 -13.208  1.00  0.00           H  
ATOM   2748  CZ  TYR B 169      -4.814   6.316 -12.181  1.00  0.00           C  
ATOM   2749  OH  TYR B 169      -5.500   5.154 -12.342  1.00  0.00           O  
ATOM   2750  HH  TYR B 169      -5.772   5.071 -13.270  1.00  0.00           H  
ATOM   2751  CE2 TYR B 169      -3.562   6.325 -11.528  1.00  0.00           C  
ATOM   2752  HE2 TYR B 169      -3.175   5.399 -11.126  1.00  0.00           H  
ATOM   2753  CD2 TYR B 169      -2.823   7.523 -11.439  1.00  0.00           C  
ATOM   2754  HD2 TYR B 169      -1.858   7.525 -10.955  1.00  0.00           H  
ATOM   2755  C   TYR B 169      -0.813   9.745 -13.582  1.00  0.00           C  
ATOM   2756  O   TYR B 169      -1.097   8.853 -14.376  1.00  0.00           O  
ATOM   2757  N   GLN B 170       0.438   9.961 -13.167  1.00  0.00           N  
ATOM   2758  H   GLN B 170       0.604  10.694 -12.488  1.00  0.00           H  
ATOM   2759  CA  GLN B 170       1.615   9.223 -13.645  1.00  0.00           C  
ATOM   2760  HA  GLN B 170       1.298   8.235 -13.987  1.00  0.00           H  
ATOM   2761  CB  GLN B 170       2.251   9.956 -14.839  1.00  0.00           C  
ATOM   2762  HB2 GLN B 170       1.492  10.077 -15.614  1.00  0.00           H  
ATOM   2763  HB3 GLN B 170       2.582  10.949 -14.529  1.00  0.00           H  
ATOM   2764  CG  GLN B 170       3.449   9.188 -15.430  1.00  0.00           C  
ATOM   2765  HG2 GLN B 170       4.302   9.243 -14.753  1.00  0.00           H  
ATOM   2766  HG3 GLN B 170       3.175   8.141 -15.547  1.00  0.00           H  
ATOM   2767  CD  GLN B 170       3.887   9.712 -16.792  1.00  0.00           C  
ATOM   2768  OE1 GLN B 170       3.581  10.824 -17.194  1.00  0.00           O  
ATOM   2769  NE2 GLN B 170       4.616   8.934 -17.557  1.00  0.00           N  
ATOM   2770 HE21 GLN B 170       4.772   9.245 -18.496  1.00  0.00           H  
ATOM   2771 HE22 GLN B 170       4.854   7.992 -17.253  1.00  0.00           H  
ATOM   2772  C   GLN B 170       2.623   9.035 -12.509  1.00  0.00           C  
ATOM   2773  O   GLN B 170       2.769   9.915 -11.660  1.00  0.00           O  
ATOM   2774  N   LEU B 171       3.283   7.874 -12.472  1.00  0.00           N  
ATOM   2775  H   LEU B 171       3.158   7.244 -13.251  1.00  0.00           H  
ATOM   2776  CA  LEU B 171       4.277   7.487 -11.464  1.00  0.00           C  
ATOM   2777  HA  LEU B 171       4.034   7.988 -10.526  1.00  0.00           H  
ATOM   2778  CB  LEU B 171       4.126   5.965 -11.239  1.00  0.00           C  
ATOM   2779  HB2 LEU B 171       3.133   5.767 -10.840  1.00  0.00           H  
ATOM   2780  HB3 LEU B 171       4.178   5.482 -12.212  1.00  0.00           H  
ATOM   2781  CG  LEU B 171       5.157   5.278 -10.328  1.00  0.00           C  
ATOM   2782  HG  LEU B 171       6.149   5.500 -10.703  1.00  0.00           H  
ATOM   2783  CD1 LEU B 171       5.067   5.729  -8.872  1.00  0.00           C  
ATOM   2784 HD11 LEU B 171       5.075   6.810  -8.807  1.00  0.00           H  
ATOM   2785 HD12 LEU B 171       4.157   5.344  -8.420  1.00  0.00           H  
ATOM   2786 HD13 LEU B 171       5.922   5.333  -8.324  1.00  0.00           H  
ATOM   2787  CD2 LEU B 171       4.950   3.763 -10.345  1.00  0.00           C  
ATOM   2788 HD21 LEU B 171       5.678   3.292  -9.685  1.00  0.00           H  
ATOM   2789 HD22 LEU B 171       3.944   3.527 -10.009  1.00  0.00           H  
ATOM   2790 HD23 LEU B 171       5.089   3.376 -11.353  1.00  0.00           H  
ATOM   2791  C   LEU B 171       5.701   7.927 -11.879  1.00  0.00           C  
ATOM   2792  O   LEU B 171       6.090   7.801 -13.035  1.00  0.00           O  
ATOM   2793  N   VAL B 172       6.495   8.422 -10.924  1.00  0.00           N  
ATOM   2794  H   VAL B 172       6.093   8.555 -10.001  1.00  0.00           H  
ATOM   2795  CA  VAL B 172       7.867   8.933 -11.147  1.00  0.00           C  
ATOM   2796  HA  VAL B 172       7.883   9.450 -12.107  1.00  0.00           H  
ATOM   2797  CB  VAL B 172       8.198   9.980 -10.051  1.00  0.00           C  
ATOM   2798  HB  VAL B 172       8.032   9.526  -9.075  1.00  0.00           H  
ATOM   2799  CG1 VAL B 172       9.632  10.528 -10.068  1.00  0.00           C  
ATOM   2800 HG11 VAL B 172      10.338   9.740  -9.807  1.00  0.00           H  
ATOM   2801 HG12 VAL B 172       9.874  10.911 -11.060  1.00  0.00           H  
ATOM   2802 HG13 VAL B 172       9.740  11.327  -9.334  1.00  0.00           H  
ATOM   2803  CG2 VAL B 172       7.277  11.208 -10.191  1.00  0.00           C  
ATOM   2804 HG21 VAL B 172       7.464  11.904  -9.372  1.00  0.00           H  
ATOM   2805 HG22 VAL B 172       7.466  11.710 -11.141  1.00  0.00           H  
ATOM   2806 HG23 VAL B 172       6.229  10.914 -10.153  1.00  0.00           H  
ATOM   2807  C   VAL B 172       8.923   7.814 -11.267  1.00  0.00           C  
ATOM   2808  O   VAL B 172      10.050   8.068 -11.688  1.00  0.00           O  
ATOM   2809  N   PHE B 173       8.574   6.566 -10.937  1.00  0.00           N  
ATOM   2810  H   PHE B 173       7.618   6.406 -10.673  1.00  0.00           H  
ATOM   2811  CA  PHE B 173       9.425   5.397 -11.175  1.00  0.00           C  
ATOM   2812  HA  PHE B 173      10.410   5.614 -10.760  1.00  0.00           H  
ATOM   2813  CB  PHE B 173       8.874   4.163 -10.442  1.00  0.00           C  
ATOM   2814  HB2 PHE B 173       8.940   4.324  -9.365  1.00  0.00           H  
ATOM   2815  HB3 PHE B 173       7.827   4.036 -10.704  1.00  0.00           H  
ATOM   2816  CG  PHE B 173       9.605   2.884 -10.800  1.00  0.00           C  
ATOM   2817  CD1 PHE B 173      10.936   2.702 -10.385  1.00  0.00           C  
ATOM   2818  HD1 PHE B 173      11.398   3.437  -9.748  1.00  0.00           H  
ATOM   2819  CE1 PHE B 173      11.663   1.574 -10.804  1.00  0.00           C  
ATOM   2820  HE1 PHE B 173      12.687   1.428 -10.482  1.00  0.00           H  
ATOM   2821  CZ  PHE B 173      11.052   0.621 -11.634  1.00  0.00           C  
ATOM   2822  HZ  PHE B 173      11.606  -0.246 -11.964  1.00  0.00           H  
ATOM   2823  CE2 PHE B 173       9.723   0.797 -12.050  1.00  0.00           C  
ATOM   2824  HE2 PHE B 173       9.266   0.069 -12.705  1.00  0.00           H  
ATOM   2825  CD2 PHE B 173       9.000   1.932 -11.642  1.00  0.00           C  
ATOM   2826  HD2 PHE B 173       7.995   2.084 -12.011  1.00  0.00           H  
ATOM   2827  C   PHE B 173       9.620   5.120 -12.678  1.00  0.00           C  
ATOM   2828  O   PHE B 173       8.727   5.365 -13.496  1.00  0.00           O  
ATOM   2829  N   LEU B 174      10.799   4.588 -13.009  1.00  0.00           N  
ATOM   2830  H   LEU B 174      11.395   4.328 -12.238  1.00  0.00           H  
ATOM   2831  CA  LEU B 174      11.361   4.396 -14.348  1.00  0.00           C  
ATOM   2832  HA  LEU B 174      11.783   5.354 -14.652  1.00  0.00           H  
ATOM   2833  CB  LEU B 174      12.503   3.362 -14.219  1.00  0.00           C  
ATOM   2834  HB2 LEU B 174      12.614   3.060 -13.176  1.00  0.00           H  
ATOM   2835  HB3 LEU B 174      12.263   2.454 -14.774  1.00  0.00           H  
ATOM   2836  CG  LEU B 174      13.855   3.897 -14.703  1.00  0.00           C  
ATOM   2837  HG  LEU B 174      14.068   4.850 -14.220  1.00  0.00           H  
ATOM   2838  CD1 LEU B 174      14.950   2.906 -14.333  1.00  0.00           C  
ATOM   2839 HD11 LEU B 174      14.995   2.798 -13.249  1.00  0.00           H  
ATOM   2840 HD12 LEU B 174      14.736   1.939 -14.787  1.00  0.00           H  
ATOM   2841 HD13 LEU B 174      15.909   3.274 -14.694  1.00  0.00           H  
ATOM   2842  CD2 LEU B 174      13.867   4.093 -16.219  1.00  0.00           C  
ATOM   2843 HD21 LEU B 174      14.872   4.345 -16.555  1.00  0.00           H  
ATOM   2844 HD22 LEU B 174      13.554   3.176 -16.720  1.00  0.00           H  
ATOM   2845 HD23 LEU B 174      13.197   4.905 -16.488  1.00  0.00           H  
ATOM   2846  C   LEU B 174      10.339   3.966 -15.420  1.00  0.00           C  
ATOM   2847  O   LEU B 174       9.876   2.830 -15.433  1.00  0.00           O  
ATOM   2848  N   LEU B 175      10.053   4.885 -16.354  1.00  0.00           N  
ATOM   2849  H   LEU B 175      10.414   5.813 -16.209  1.00  0.00           H  
ATOM   2850  CA  LEU B 175       9.215   4.668 -17.548  1.00  0.00           C  
ATOM   2851  HA  LEU B 175       9.027   5.651 -17.978  1.00  0.00           H  
ATOM   2852  CB  LEU B 175       9.981   3.850 -18.614  1.00  0.00           C  
ATOM   2853  HB2 LEU B 175      10.199   2.869 -18.189  1.00  0.00           H  
ATOM   2854  HB3 LEU B 175       9.334   3.693 -19.479  1.00  0.00           H  
ATOM   2855  CG  LEU B 175      11.293   4.493 -19.104  1.00  0.00           C  
ATOM   2856  HG  LEU B 175      11.873   4.835 -18.251  1.00  0.00           H  
ATOM   2857  CD1 LEU B 175      12.140   3.470 -19.857  1.00  0.00           C  
ATOM   2858 HD11 LEU B 175      12.337   2.614 -19.211  1.00  0.00           H  
ATOM   2859 HD12 LEU B 175      13.091   3.915 -20.149  1.00  0.00           H  
ATOM   2860 HD13 LEU B 175      11.607   3.129 -20.745  1.00  0.00           H  
ATOM   2861  CD2 LEU B 175      11.050   5.693 -20.021  1.00  0.00           C  
ATOM   2862 HD21 LEU B 175      12.002   6.105 -20.351  1.00  0.00           H  
ATOM   2863 HD22 LEU B 175      10.473   5.382 -20.893  1.00  0.00           H  
ATOM   2864 HD23 LEU B 175      10.499   6.466 -19.490  1.00  0.00           H  
ATOM   2865  C   LEU B 175       7.802   4.128 -17.241  1.00  0.00           C  
ATOM   2866  O   LEU B 175       7.209   3.408 -18.043  1.00  0.00           O  
ATOM   2867  N   SER B 176       7.246   4.500 -16.086  1.00  0.00           N  
ATOM   2868  H   SER B 176       7.780   5.081 -15.456  1.00  0.00           H  
ATOM   2869  CA  SER B 176       5.843   4.231 -15.766  1.00  0.00           C  
ATOM   2870  HA  SER B 176       5.626   3.178 -15.951  1.00  0.00           H  
ATOM   2871  CB  SER B 176       5.543   4.543 -14.305  1.00  0.00           C  
ATOM   2872  HB2 SER B 176       5.604   5.619 -14.144  1.00  0.00           H  
ATOM   2873  HB3 SER B 176       4.530   4.209 -14.076  1.00  0.00           H  
ATOM   2874  OG  SER B 176       6.457   3.897 -13.446  1.00  0.00           O  
ATOM   2875  HG  SER B 176       7.294   4.395 -13.517  1.00  0.00           H  
ATOM   2876  C   SER B 176       4.933   5.096 -16.634  1.00  0.00           C  
ATOM   2877  O   SER B 176       5.104   6.313 -16.678  1.00  0.00           O  
ATOM   2878  N   GLU B 177       3.958   4.488 -17.304  1.00  0.00           N  
ATOM   2879  H   GLU B 177       3.901   3.484 -17.284  1.00  0.00           H  
ATOM   2880  CA  GLU B 177       3.027   5.213 -18.181  1.00  0.00           C  
ATOM   2881  HA  GLU B 177       3.625   5.878 -18.806  1.00  0.00           H  
ATOM   2882  CB  GLU B 177       2.274   4.225 -19.097  1.00  0.00           C  
ATOM   2883  HB2 GLU B 177       2.128   3.278 -18.573  1.00  0.00           H  
ATOM   2884  HB3 GLU B 177       1.283   4.613 -19.336  1.00  0.00           H  
ATOM   2885  CG  GLU B 177       3.017   3.971 -20.419  1.00  0.00           C  
ATOM   2886  HG2 GLU B 177       4.018   3.597 -20.191  1.00  0.00           H  
ATOM   2887  HG3 GLU B 177       2.485   3.183 -20.958  1.00  0.00           H  
ATOM   2888  CD  GLU B 177       3.121   5.219 -21.322  1.00  0.00           C  
ATOM   2889  OE1 GLU B 177       3.723   5.081 -22.408  1.00  0.00           O  
ATOM   2890  OE2 GLU B 177       2.608   6.293 -20.920  1.00  0.00           O  
ATOM   2891  C   GLU B 177       2.037   6.129 -17.443  1.00  0.00           C  
ATOM   2892  O   GLU B 177       1.773   5.983 -16.243  1.00  0.00           O  
ATOM   2893  N   ALA B 178       1.481   7.083 -18.191  1.00  0.00           N  
ATOM   2894  H   ALA B 178       1.731   7.105 -19.179  1.00  0.00           H  
ATOM   2895  CA  ALA B 178       0.387   7.931 -17.731  1.00  0.00           C  
ATOM   2896  HA  ALA B 178       0.627   8.280 -16.728  1.00  0.00           H  
ATOM   2897  CB  ALA B 178       0.293   9.158 -18.646  1.00  0.00           C  
ATOM   2898  HB1 ALA B 178       1.242   9.698 -18.637  1.00  0.00           H  
ATOM   2899  HB2 ALA B 178       0.070   8.845 -19.668  1.00  0.00           H  
ATOM   2900  HB3 ALA B 178      -0.493   9.825 -18.292  1.00  0.00           H  
ATOM   2901  C   ALA B 178      -0.950   7.165 -17.639  1.00  0.00           C  
ATOM   2902  O   ALA B 178      -1.199   6.187 -18.344  1.00  0.00           O  
ATOM   2903  N   HIE B 179      -1.853   7.640 -16.785  1.00  0.00           N  
ATOM   2904  H   HIE B 179      -1.574   8.397 -16.171  1.00  0.00           H  
ATOM   2905  CA  HIE B 179      -3.162   7.036 -16.534  1.00  0.00           C  
ATOM   2906  HA  HIE B 179      -3.439   6.431 -17.398  1.00  0.00           H  
ATOM   2907  CB  HIE B 179      -3.051   6.106 -15.318  1.00  0.00           C  
ATOM   2908  HB2 HIE B 179      -2.029   5.731 -15.237  1.00  0.00           H  
ATOM   2909  HB3 HIE B 179      -3.259   6.664 -14.408  1.00  0.00           H  
ATOM   2910  CG  HIE B 179      -3.962   4.912 -15.424  1.00  0.00           C  
ATOM   2911  ND1 HIE B 179      -5.353   4.909 -15.267  1.00  0.00           N  
ATOM   2912  CE1 HIE B 179      -5.747   3.659 -15.561  1.00  0.00           C  
ATOM   2913  HE1 HIE B 179      -6.776   3.321 -15.547  1.00  0.00           H  
ATOM   2914  NE2 HIE B 179      -4.689   2.892 -15.881  1.00  0.00           N  
ATOM   2915  HE2 HIE B 179      -4.718   1.914 -16.133  1.00  0.00           H  
ATOM   2916  CD2 HIE B 179      -3.558   3.670 -15.811  1.00  0.00           C  
ATOM   2917  HD2 HIE B 179      -2.542   3.382 -16.054  1.00  0.00           H  
ATOM   2918  C   HIE B 179      -4.241   8.114 -16.366  1.00  0.00           C  
ATOM   2919  O   HIE B 179      -3.931   9.299 -16.230  1.00  0.00           O  
ATOM   2920  N   THR B 180      -5.523   7.739 -16.397  1.00  0.00           N  
ATOM   2921  H   THR B 180      -5.743   6.746 -16.407  1.00  0.00           H  
ATOM   2922  CA  THR B 180      -6.633   8.702 -16.311  1.00  0.00           C  
ATOM   2923  HA  THR B 180      -6.329   9.467 -15.600  1.00  0.00           H  
ATOM   2924  CB  THR B 180      -6.868   9.410 -17.666  1.00  0.00           C  
ATOM   2925  HB  THR B 180      -5.962   9.961 -17.923  1.00  0.00           H  
ATOM   2926  CG2 THR B 180      -7.190   8.463 -18.821  1.00  0.00           C  
ATOM   2927 HG21 THR B 180      -6.368   7.762 -18.967  1.00  0.00           H  
ATOM   2928 HG22 THR B 180      -8.102   7.905 -18.607  1.00  0.00           H  
ATOM   2929 HG23 THR B 180      -7.317   9.037 -19.738  1.00  0.00           H  
ATOM   2930  OG1 THR B 180      -7.947  10.328 -17.616  1.00  0.00           O  
ATOM   2931  HG1 THR B 180      -7.780  10.893 -16.835  1.00  0.00           H  
ATOM   2932  C   THR B 180      -7.913   8.081 -15.750  1.00  0.00           C  
ATOM   2933  O   THR B 180      -8.232   6.924 -16.016  1.00  0.00           O  
ATOM   2934  N   CYS B 181      -8.650   8.892 -14.989  1.00  0.00           N  
ATOM   2935  H   CYS B 181      -8.334   9.851 -14.884  1.00  0.00           H  
ATOM   2936  CA  CYS B 181      -9.964   8.586 -14.424  1.00  0.00           C  
ATOM   2937  HA  CYS B 181     -10.367   7.694 -14.908  1.00  0.00           H  
ATOM   2938  CB  CYS B 181      -9.834   8.293 -12.919  1.00  0.00           C  
ATOM   2939  HB2 CYS B 181      -9.246   9.076 -12.438  1.00  0.00           H  
ATOM   2940  HB3 CYS B 181     -10.823   8.278 -12.455  1.00  0.00           H  
ATOM   2941  SG  CYS B 181      -9.049   6.682 -12.626  1.00  0.00           S  
ATOM   2942  HG  CYS B 181      -9.081   6.764 -11.282  1.00  0.00           H  
ATOM   2943  C   CYS B 181     -10.941   9.746 -14.687  1.00  0.00           C  
ATOM   2944  O   CYS B 181     -10.532  10.879 -14.968  1.00  0.00           O  
ATOM   2945  N   ILE B 182     -12.239   9.460 -14.586  1.00  0.00           N  
ATOM   2946  H   ILE B 182     -12.507   8.535 -14.285  1.00  0.00           H  
ATOM   2947  CA  ILE B 182     -13.315  10.454 -14.672  1.00  0.00           C  
ATOM   2948  HA  ILE B 182     -12.926  11.370 -15.109  1.00  0.00           H  
ATOM   2949  CB  ILE B 182     -14.418   9.965 -15.641  1.00  0.00           C  
ATOM   2950  HB  ILE B 182     -14.778   8.990 -15.309  1.00  0.00           H  
ATOM   2951  CG2 ILE B 182     -15.608  10.937 -15.633  1.00  0.00           C  
ATOM   2952 HG21 ILE B 182     -15.289  11.940 -15.920  1.00  0.00           H  
ATOM   2953 HG22 ILE B 182     -16.393  10.600 -16.309  1.00  0.00           H  
ATOM   2954 HG23 ILE B 182     -16.045  10.968 -14.635  1.00  0.00           H  
ATOM   2955  CG1 ILE B 182     -13.821   9.819 -17.065  1.00  0.00           C  
ATOM   2956 HG12 ILE B 182     -13.360  10.762 -17.361  1.00  0.00           H  
ATOM   2957 HG13 ILE B 182     -13.042   9.057 -17.042  1.00  0.00           H  
ATOM   2958  CD1 ILE B 182     -14.819   9.407 -18.155  1.00  0.00           C  
ATOM   2959 HD11 ILE B 182     -15.502  10.228 -18.373  1.00  0.00           H  
ATOM   2960 HD12 ILE B 182     -14.275   9.162 -19.067  1.00  0.00           H  
ATOM   2961 HD13 ILE B 182     -15.386   8.533 -17.832  1.00  0.00           H  
ATOM   2962  C   ILE B 182     -13.818  10.742 -13.239  1.00  0.00           C  
ATOM   2963  O   ILE B 182     -14.198   9.788 -12.558  1.00  0.00           O  
ATOM   2964  N   PRO B 183     -13.781  12.000 -12.752  1.00  0.00           N  
ATOM   2965  CD  PRO B 183     -13.073  13.131 -13.329  1.00  0.00           C  
ATOM   2966  HD2 PRO B 183     -13.758  13.710 -13.950  1.00  0.00           H  
ATOM   2967  HD3 PRO B 183     -12.196  12.823 -13.894  1.00  0.00           H  
ATOM   2968  CG  PRO B 183     -12.616  13.954 -12.137  1.00  0.00           C  
ATOM   2969  HG2 PRO B 183     -12.436  14.995 -12.405  1.00  0.00           H  
ATOM   2970  HG3 PRO B 183     -11.722  13.499 -11.710  1.00  0.00           H  
ATOM   2971  CB  PRO B 183     -13.790  13.801 -11.175  1.00  0.00           C  
ATOM   2972  HB2 PRO B 183     -14.551  14.538 -11.436  1.00  0.00           H  
ATOM   2973  HB3 PRO B 183     -13.484  13.929 -10.137  1.00  0.00           H  
ATOM   2974  CA  PRO B 183     -14.316  12.382 -11.439  1.00  0.00           C  
ATOM   2975  HA  PRO B 183     -13.925  11.703 -10.681  1.00  0.00           H  
ATOM   2976  C   PRO B 183     -15.852  12.367 -11.385  1.00  0.00           C  
ATOM   2977  O   PRO B 183     -16.506  12.400 -12.421  1.00  0.00           O  
ATOM   2978  N   GLU B 184     -16.424  12.441 -10.182  1.00  0.00           N  
ATOM   2979  H   GLU B 184     -15.817  12.420  -9.365  1.00  0.00           H  
ATOM   2980  CA  GLU B 184     -17.870  12.573  -9.923  1.00  0.00           C  
ATOM   2981  HA  GLU B 184     -18.353  12.913 -10.840  1.00  0.00           H  
ATOM   2982  CB  GLU B 184     -18.449  11.179  -9.596  1.00  0.00           C  
ATOM   2983  HB2 GLU B 184     -18.141  10.495 -10.390  1.00  0.00           H  
ATOM   2984  HB3 GLU B 184     -18.001  10.822  -8.666  1.00  0.00           H  
ATOM   2985  CG  GLU B 184     -19.981  11.079  -9.471  1.00  0.00           C  
ATOM   2986  HG2 GLU B 184     -20.259  10.022  -9.446  1.00  0.00           H  
ATOM   2987  HG3 GLU B 184     -20.277  11.516  -8.516  1.00  0.00           H  
ATOM   2988  CD  GLU B 184     -20.727  11.789 -10.614  1.00  0.00           C  
ATOM   2989  OE1 GLU B 184     -21.240  12.903 -10.368  1.00  0.00           O  
ATOM   2990  OE2 GLU B 184     -20.710  11.284 -11.759  1.00  0.00           O  
ATOM   2991  C   GLU B 184     -18.148  13.647  -8.839  1.00  0.00           C  
ATOM   2992  O   GLU B 184     -17.231  14.114  -8.161  1.00  0.00           O  
ATOM   2993  N   ASN B 185     -19.389  14.116  -8.700  1.00  0.00           N  
ATOM   2994  H   ASN B 185     -20.130  13.703  -9.268  1.00  0.00           H  
ATOM   2995  CA  ASN B 185     -19.794  15.179  -7.778  1.00  0.00           C  
ATOM   2996  HA  ASN B 185     -19.037  15.963  -7.803  1.00  0.00           H  
ATOM   2997  CB  ASN B 185     -21.109  15.761  -8.322  1.00  0.00           C  
ATOM   2998  HB2 ASN B 185     -21.003  15.966  -9.389  1.00  0.00           H  
ATOM   2999  HB3 ASN B 185     -21.910  15.030  -8.199  1.00  0.00           H  
ATOM   3000  CG  ASN B 185     -21.500  17.038  -7.611  1.00  0.00           C  
ATOM   3001  OD1 ASN B 185     -21.955  17.043  -6.477  1.00  0.00           O  
ATOM   3002  ND2 ASN B 185     -21.342  18.165  -8.258  1.00  0.00           N  
ATOM   3003 HD21 ASN B 185     -21.573  19.004  -7.743  1.00  0.00           H  
ATOM   3004 HD22 ASN B 185     -21.048  18.168  -9.229  1.00  0.00           H  
ATOM   3005  C   ASN B 185     -19.943  14.692  -6.319  1.00  0.00           C  
ATOM   3006  O   ASN B 185     -20.842  13.913  -6.005  1.00  0.00           O  
ATOM   3007  N   ASN B 186     -19.118  15.205  -5.397  1.00  0.00           N  
ATOM   3008  H   ASN B 186     -18.476  15.921  -5.703  1.00  0.00           H  
ATOM   3009  CA  ASN B 186     -19.179  14.898  -3.953  1.00  0.00           C  
ATOM   3010  HA  ASN B 186     -19.563  13.879  -3.870  1.00  0.00           H  
ATOM   3011  CB  ASN B 186     -17.761  14.899  -3.327  1.00  0.00           C  
ATOM   3012  HB2 ASN B 186     -17.066  14.408  -4.003  1.00  0.00           H  
ATOM   3013  HB3 ASN B 186     -17.426  15.922  -3.163  1.00  0.00           H  
ATOM   3014  CG  ASN B 186     -17.720  14.142  -1.999  1.00  0.00           C  
ATOM   3015  OD1 ASN B 186     -18.448  13.186  -1.790  1.00  0.00           O  
ATOM   3016  ND2 ASN B 186     -16.887  14.508  -1.051  1.00  0.00           N  
ATOM   3017 HD21 ASN B 186     -16.892  13.975  -0.203  1.00  0.00           H  
ATOM   3018 HD22 ASN B 186     -16.212  15.270  -1.130  1.00  0.00           H  
ATOM   3019  C   ASN B 186     -20.190  15.786  -3.182  1.00  0.00           C  
ATOM   3020  O   ASN B 186     -19.885  16.314  -2.115  1.00  0.00           O  
ATOM   3021  N   GLY B 187     -21.381  16.001  -3.747  1.00  0.00           N  
ATOM   3022  H   GLY B 187     -21.548  15.585  -4.657  1.00  0.00           H  
ATOM   3023  CA  GLY B 187     -22.438  16.835  -3.170  1.00  0.00           C  
ATOM   3024  HA2 GLY B 187     -23.399  16.476  -3.536  1.00  0.00           H  
ATOM   3025  HA3 GLY B 187     -22.434  16.721  -2.085  1.00  0.00           H  
ATOM   3026  C   GLY B 187     -22.302  18.331  -3.490  1.00  0.00           C  
ATOM   3027  O   GLY B 187     -21.414  19.032  -2.999  1.00  0.00           O  
ATOM   3028  N   GLY B 188     -23.231  18.852  -4.297  1.00  0.00           N  
ATOM   3029  H   GLY B 188     -23.843  18.211  -4.781  1.00  0.00           H  
ATOM   3030  CA  GLY B 188     -23.283  20.269  -4.654  1.00  0.00           C  
ATOM   3031  HA2 GLY B 188     -24.158  20.453  -5.276  1.00  0.00           H  
ATOM   3032  HA3 GLY B 188     -23.368  20.871  -3.748  1.00  0.00           H  
ATOM   3033  C   GLY B 188     -22.045  20.700  -5.439  1.00  0.00           C  
ATOM   3034  O   GLY B 188     -21.894  20.345  -6.601  1.00  0.00           O  
ATOM   3035  N   ALA B 189     -21.162  21.488  -4.823  1.00  0.00           N  
ATOM   3036  H   ALA B 189     -21.320  21.699  -3.850  1.00  0.00           H  
ATOM   3037  CA  ALA B 189     -19.904  21.942  -5.431  1.00  0.00           C  
ATOM   3038  HA  ALA B 189     -20.044  22.018  -6.512  1.00  0.00           H  
ATOM   3039  CB  ALA B 189     -19.617  23.346  -4.894  1.00  0.00           C  
ATOM   3040  HB1 ALA B 189     -20.469  24.001  -5.074  1.00  0.00           H  
ATOM   3041  HB2 ALA B 189     -19.403  23.300  -3.827  1.00  0.00           H  
ATOM   3042  HB3 ALA B 189     -18.753  23.754  -5.413  1.00  0.00           H  
ATOM   3043  C   ALA B 189     -18.703  20.987  -5.208  1.00  0.00           C  
ATOM   3044  O   ALA B 189     -17.603  21.268  -5.692  1.00  0.00           O  
ATOM   3045  N   GLY B 190     -18.875  19.908  -4.435  1.00  0.00           N  
ATOM   3046  H   GLY B 190     -19.805  19.704  -4.084  1.00  0.00           H  
ATOM   3047  CA  GLY B 190     -17.829  18.918  -4.160  1.00  0.00           C  
ATOM   3048  HA2 GLY B 190     -16.921  19.429  -3.847  1.00  0.00           H  
ATOM   3049  HA3 GLY B 190     -18.154  18.272  -3.344  1.00  0.00           H  
ATOM   3050  C   GLY B 190     -17.489  18.035  -5.362  1.00  0.00           C  
ATOM   3051  O   GLY B 190     -18.302  17.847  -6.266  1.00  0.00           O  
ATOM   3052  N   CYS B 191     -16.291  17.452  -5.368  1.00  0.00           N  
ATOM   3053  H   CYS B 191     -15.625  17.670  -4.630  1.00  0.00           H  
ATOM   3054  CA  CYS B 191     -15.812  16.577  -6.434  1.00  0.00           C  
ATOM   3055  HA  CYS B 191     -16.661  16.058  -6.876  1.00  0.00           H  
ATOM   3056  CB  CYS B 191     -15.170  17.455  -7.513  1.00  0.00           C  
ATOM   3057  HB2 CYS B 191     -15.880  18.223  -7.821  1.00  0.00           H  
ATOM   3058  HB3 CYS B 191     -14.278  17.934  -7.104  1.00  0.00           H  
ATOM   3059  SG  CYS B 191     -14.733  16.441  -8.948  1.00  0.00           S  
ATOM   3060  HG  CYS B 191     -13.613  15.916  -8.426  1.00  0.00           H  
ATOM   3061  C   CYS B 191     -14.841  15.518  -5.892  1.00  0.00           C  
ATOM   3062  O   CYS B 191     -13.994  15.828  -5.054  1.00  0.00           O  
ATOM   3063  N   VAL B 192     -14.947  14.280  -6.378  1.00  0.00           N  
ATOM   3064  H   VAL B 192     -15.656  14.098  -7.087  1.00  0.00           H  
ATOM   3065  CA  VAL B 192     -14.155  13.130  -5.916  1.00  0.00           C  
ATOM   3066  HA  VAL B 192     -13.238  13.509  -5.465  1.00  0.00           H  
ATOM   3067  CB  VAL B 192     -14.921  12.369  -4.810  1.00  0.00           C  
ATOM   3068  HB  VAL B 192     -15.180  13.088  -4.034  1.00  0.00           H  
ATOM   3069  CG1 VAL B 192     -16.223  11.724  -5.311  1.00  0.00           C  
ATOM   3070 HG11 VAL B 192     -16.763  11.291  -4.468  1.00  0.00           H  
ATOM   3071 HG12 VAL B 192     -16.862  12.475  -5.777  1.00  0.00           H  
ATOM   3072 HG13 VAL B 192     -16.008  10.941  -6.038  1.00  0.00           H  
ATOM   3073  CG2 VAL B 192     -14.064  11.286  -4.143  1.00  0.00           C  
ATOM   3074 HG21 VAL B 192     -13.137  11.728  -3.776  1.00  0.00           H  
ATOM   3075 HG22 VAL B 192     -14.605  10.873  -3.291  1.00  0.00           H  
ATOM   3076 HG23 VAL B 192     -13.837  10.482  -4.841  1.00  0.00           H  
ATOM   3077  C   VAL B 192     -13.740  12.236  -7.087  1.00  0.00           C  
ATOM   3078  O   VAL B 192     -14.470  12.096  -8.070  1.00  0.00           O  
ATOM   3079  N   CYS B 193     -12.550  11.636  -6.996  1.00  0.00           N  
ATOM   3080  H   CYS B 193     -11.974  11.857  -6.187  1.00  0.00           H  
ATOM   3081  CA  CYS B 193     -11.993  10.734  -8.007  1.00  0.00           C  
ATOM   3082  HA  CYS B 193     -12.815  10.226  -8.518  1.00  0.00           H  
ATOM   3083  CB  CYS B 193     -11.235  11.587  -9.032  1.00  0.00           C  
ATOM   3084  HB2 CYS B 193     -11.875  12.407  -9.356  1.00  0.00           H  
ATOM   3085  HB3 CYS B 193     -10.344  12.006  -8.560  1.00  0.00           H  
ATOM   3086  SG  CYS B 193     -10.764  10.602 -10.485  1.00  0.00           S  
ATOM   3087  HG  CYS B 193     -10.005   9.679  -9.866  1.00  0.00           H  
ATOM   3088  C   CYS B 193     -11.069   9.659  -7.393  1.00  0.00           C  
ATOM   3089  O   CYS B 193     -10.155   9.967  -6.627  1.00  0.00           O  
ATOM   3090  N   HIE B 194     -11.268   8.394  -7.765  1.00  0.00           N  
ATOM   3091  H   HIE B 194     -12.038   8.195  -8.396  1.00  0.00           H  
ATOM   3092  CA  HIE B 194     -10.406   7.250  -7.435  1.00  0.00           C  
ATOM   3093  HA  HIE B 194     -10.032   7.365  -6.416  1.00  0.00           H  
ATOM   3094  CB  HIE B 194     -11.255   5.968  -7.498  1.00  0.00           C  
ATOM   3095  HB2 HIE B 194     -10.615   5.103  -7.324  1.00  0.00           H  
ATOM   3096  HB3 HIE B 194     -11.993   6.003  -6.695  1.00  0.00           H  
ATOM   3097  CG  HIE B 194     -11.990   5.788  -8.806  1.00  0.00           C  
ATOM   3098  ND1 HIE B 194     -13.077   6.557  -9.216  1.00  0.00           N  
ATOM   3099  CE1 HIE B 194     -13.405   6.131 -10.442  1.00  0.00           C  
ATOM   3100  HE1 HIE B 194     -14.210   6.543 -11.038  1.00  0.00           H  
ATOM   3101  NE2 HIE B 194     -12.585   5.132 -10.819  1.00  0.00           N  
ATOM   3102  HE2 HIE B 194     -12.636   4.642 -11.700  1.00  0.00           H  
ATOM   3103  CD2 HIE B 194     -11.683   4.904  -9.800  1.00  0.00           C  
ATOM   3104  HD2 HIE B 194     -10.876   4.185  -9.785  1.00  0.00           H  
ATOM   3105  C   HIE B 194      -9.194   7.137  -8.374  1.00  0.00           C  
ATOM   3106  O   HIE B 194      -9.235   7.591  -9.521  1.00  0.00           O  
ATOM   3107  N   LEU B 195      -8.125   6.490  -7.900  1.00  0.00           N  
ATOM   3108  H   LEU B 195      -8.134   6.189  -6.929  1.00  0.00           H  
ATOM   3109  CA  LEU B 195      -6.901   6.204  -8.647  1.00  0.00           C  
ATOM   3110  HA  LEU B 195      -7.098   6.315  -9.716  1.00  0.00           H  
ATOM   3111  CB  LEU B 195      -5.775   7.186  -8.263  1.00  0.00           C  
ATOM   3112  HB2 LEU B 195      -5.421   6.945  -7.260  1.00  0.00           H  
ATOM   3113  HB3 LEU B 195      -4.952   6.992  -8.953  1.00  0.00           H  
ATOM   3114  CG  LEU B 195      -6.120   8.692  -8.319  1.00  0.00           C  
ATOM   3115  HG  LEU B 195      -6.878   8.874  -9.080  1.00  0.00           H  
ATOM   3116  CD1 LEU B 195      -6.595   9.236  -6.969  1.00  0.00           C  
ATOM   3117 HD11 LEU B 195      -6.796  10.301  -7.059  1.00  0.00           H  
ATOM   3118 HD12 LEU B 195      -7.519   8.751  -6.664  1.00  0.00           H  
ATOM   3119 HD13 LEU B 195      -5.836   9.078  -6.204  1.00  0.00           H  
ATOM   3120  CD2 LEU B 195      -4.885   9.511  -8.685  1.00  0.00           C  
ATOM   3121 HD21 LEU B 195      -5.152  10.564  -8.759  1.00  0.00           H  
ATOM   3122 HD22 LEU B 195      -4.117   9.394  -7.922  1.00  0.00           H  
ATOM   3123 HD23 LEU B 195      -4.501   9.181  -9.645  1.00  0.00           H  
ATOM   3124  C   LEU B 195      -6.474   4.752  -8.383  1.00  0.00           C  
ATOM   3125  O   LEU B 195      -6.418   4.318  -7.231  1.00  0.00           O  
ATOM   3126  N   LEU B 196      -6.163   4.007  -9.444  1.00  0.00           N  
ATOM   3127  H   LEU B 196      -6.137   4.449 -10.354  1.00  0.00           H  
ATOM   3128  CA  LEU B 196      -5.798   2.588  -9.373  1.00  0.00           C  
ATOM   3129  HA  LEU B 196      -6.453   2.084  -8.658  1.00  0.00           H  
ATOM   3130  CB  LEU B 196      -5.995   1.952 -10.764  1.00  0.00           C  
ATOM   3131  HB2 LEU B 196      -5.350   2.478 -11.468  1.00  0.00           H  
ATOM   3132  HB3 LEU B 196      -5.660   0.914 -10.731  1.00  0.00           H  
ATOM   3133  CG  LEU B 196      -7.446   2.001 -11.288  1.00  0.00           C  
ATOM   3134  HG  LEU B 196      -7.857   3.002 -11.159  1.00  0.00           H  
ATOM   3135  CD1 LEU B 196      -7.491   1.677 -12.783  1.00  0.00           C  
ATOM   3136 HD11 LEU B 196      -8.517   1.736 -13.143  1.00  0.00           H  
ATOM   3137 HD12 LEU B 196      -6.885   2.406 -13.318  1.00  0.00           H  
ATOM   3138 HD13 LEU B 196      -7.093   0.676 -12.956  1.00  0.00           H  
ATOM   3139  CD2 LEU B 196      -8.346   1.002 -10.556  1.00  0.00           C  
ATOM   3140 HD21 LEU B 196      -9.356   1.050 -10.962  1.00  0.00           H  
ATOM   3141 HD22 LEU B 196      -7.955  -0.010 -10.673  1.00  0.00           H  
ATOM   3142 HD23 LEU B 196      -8.388   1.251  -9.497  1.00  0.00           H  
ATOM   3143  C   LEU B 196      -4.353   2.448  -8.873  1.00  0.00           C  
ATOM   3144  O   LEU B 196      -3.419   2.864  -9.560  1.00  0.00           O  
ATOM   3145  N   MET B 197      -4.183   1.926  -7.655  1.00  0.00           N  
ATOM   3146  H   MET B 197      -5.008   1.580  -7.172  1.00  0.00           H  
ATOM   3147  CA  MET B 197      -2.933   1.963  -6.887  1.00  0.00           C  
ATOM   3148  HA  MET B 197      -2.091   1.877  -7.574  1.00  0.00           H  
ATOM   3149  CB  MET B 197      -2.820   3.316  -6.155  1.00  0.00           C  
ATOM   3150  HB2 MET B 197      -3.726   3.507  -5.579  1.00  0.00           H  
ATOM   3151  HB3 MET B 197      -1.992   3.263  -5.457  1.00  0.00           H  
ATOM   3152  CG  MET B 197      -2.560   4.489  -7.108  1.00  0.00           C  
ATOM   3153  HG2 MET B 197      -1.929   4.143  -7.926  1.00  0.00           H  
ATOM   3154  HG3 MET B 197      -3.512   4.815  -7.526  1.00  0.00           H  
ATOM   3155  SD  MET B 197      -1.723   5.904  -6.353  1.00  0.00           S  
ATOM   3156  CE  MET B 197      -1.951   7.135  -7.661  1.00  0.00           C  
ATOM   3157  HE1 MET B 197      -3.004   7.395  -7.729  1.00  0.00           H  
ATOM   3158  HE2 MET B 197      -1.371   8.029  -7.430  1.00  0.00           H  
ATOM   3159  HE3 MET B 197      -1.623   6.726  -8.615  1.00  0.00           H  
ATOM   3160  C   MET B 197      -2.840   0.776  -5.909  1.00  0.00           C  
ATOM   3161  O   MET B 197      -3.060   0.915  -4.708  1.00  0.00           O  
ATOM   3162  N   ASP B 198      -2.514  -0.410  -6.430  1.00  0.00           N  
ATOM   3163  H   ASP B 198      -2.379  -0.493  -7.435  1.00  0.00           H  
ATOM   3164  CA  ASP B 198      -2.345  -1.668  -5.679  1.00  0.00           C  
ATOM   3165  HA  ASP B 198      -2.838  -1.571  -4.715  1.00  0.00           H  
ATOM   3166  CB  ASP B 198      -3.030  -2.829  -6.435  1.00  0.00           C  
ATOM   3167  HB2 ASP B 198      -2.812  -3.761  -5.911  1.00  0.00           H  
ATOM   3168  HB3 ASP B 198      -4.109  -2.683  -6.395  1.00  0.00           H  
ATOM   3169  CG  ASP B 198      -2.648  -2.987  -7.917  1.00  0.00           C  
ATOM   3170  OD1 ASP B 198      -3.051  -4.022  -8.494  1.00  0.00           O  
ATOM   3171  OD2 ASP B 198      -1.924  -2.122  -8.464  1.00  0.00           O  
ATOM   3172  C   ASP B 198      -0.871  -2.007  -5.372  1.00  0.00           C  
ATOM   3173  O   ASP B 198      -0.497  -2.192  -4.211  1.00  0.00           O  
ATOM   3174  N   ASP B 199      -0.004  -2.018  -6.394  1.00  0.00           N  
ATOM   3175  H   ASP B 199      -0.416  -1.928  -7.323  1.00  0.00           H  
ATOM   3176  CA  ASP B 199       1.448  -2.290  -6.296  1.00  0.00           C  
ATOM   3177  HA  ASP B 199       1.561  -3.167  -5.662  1.00  0.00           H  
ATOM   3178  CB  ASP B 199       2.039  -2.628  -7.687  1.00  0.00           C  
ATOM   3179  HB2 ASP B 199       1.537  -2.029  -8.453  1.00  0.00           H  
ATOM   3180  HB3 ASP B 199       3.097  -2.366  -7.734  1.00  0.00           H  
ATOM   3181  CG  ASP B 199       1.970  -4.114  -8.049  1.00  0.00           C  
ATOM   3182  OD1 ASP B 199       1.571  -4.954  -7.211  1.00  0.00           O  
ATOM   3183  OD2 ASP B 199       2.323  -4.472  -9.187  1.00  0.00           O  
ATOM   3184  C   ASP B 199       2.268  -1.189  -5.592  1.00  0.00           C  
ATOM   3185  O   ASP B 199       3.495  -1.147  -5.712  1.00  0.00           O  
ATOM   3186  N   VAL B 200       1.617  -0.292  -4.848  1.00  0.00           N  
ATOM   3187  H   VAL B 200       0.628  -0.441  -4.689  1.00  0.00           H  
ATOM   3188  CA  VAL B 200       2.272   0.869  -4.229  1.00  0.00           C  
ATOM   3189  HA  VAL B 200       2.796   1.370  -5.034  1.00  0.00           H  
ATOM   3190  CB  VAL B 200       1.283   1.876  -3.618  1.00  0.00           C  
ATOM   3191  HB  VAL B 200       1.857   2.631  -3.081  1.00  0.00           H  
ATOM   3192  CG1 VAL B 200       0.532   2.608  -4.730  1.00  0.00           C  
ATOM   3193 HG11 VAL B 200      -0.092   3.381  -4.283  1.00  0.00           H  
ATOM   3194 HG12 VAL B 200       1.244   3.083  -5.406  1.00  0.00           H  
ATOM   3195 HG13 VAL B 200      -0.085   1.909  -5.289  1.00  0.00           H  
ATOM   3196  CG2 VAL B 200       0.282   1.266  -2.628  1.00  0.00           C  
ATOM   3197 HG21 VAL B 200       0.816   0.750  -1.828  1.00  0.00           H  
ATOM   3198 HG22 VAL B 200      -0.316   2.062  -2.185  1.00  0.00           H  
ATOM   3199 HG23 VAL B 200      -0.382   0.564  -3.132  1.00  0.00           H  
ATOM   3200  C   VAL B 200       3.341   0.502  -3.200  1.00  0.00           C  
ATOM   3201  O   VAL B 200       3.253  -0.539  -2.542  1.00  0.00           O  
ATOM   3202  N   VAL B 201       4.357   1.355  -3.070  1.00  0.00           N  
ATOM   3203  H   VAL B 201       4.363   2.182  -3.667  1.00  0.00           H  
ATOM   3204  CA  VAL B 201       5.504   1.149  -2.176  1.00  0.00           C  
ATOM   3205  HA  VAL B 201       5.215   0.475  -1.370  1.00  0.00           H  
ATOM   3206  CB  VAL B 201       6.690   0.513  -2.924  1.00  0.00           C  
ATOM   3207  HB  VAL B 201       7.498   0.443  -2.211  1.00  0.00           H  
ATOM   3208  CG1 VAL B 201       6.421  -0.906  -3.437  1.00  0.00           C  
ATOM   3209 HG11 VAL B 201       7.320  -1.312  -3.899  1.00  0.00           H  
ATOM   3210 HG12 VAL B 201       6.138  -1.549  -2.607  1.00  0.00           H  
ATOM   3211 HG13 VAL B 201       5.625  -0.890  -4.179  1.00  0.00           H  
ATOM   3212  CG2 VAL B 201       7.188   1.357  -4.095  1.00  0.00           C  
ATOM   3213 HG21 VAL B 201       6.420   1.402  -4.865  1.00  0.00           H  
ATOM   3214 HG22 VAL B 201       7.419   2.370  -3.771  1.00  0.00           H  
ATOM   3215 HG23 VAL B 201       8.090   0.914  -4.512  1.00  0.00           H  
ATOM   3216  C   VAL B 201       5.945   2.456  -1.518  1.00  0.00           C  
ATOM   3217  O   VAL B 201       5.588   3.546  -1.967  1.00  0.00           O  
ATOM   3218  N   SER B 202       6.798   2.362  -0.497  1.00  0.00           N  
ATOM   3219  H   SER B 202       7.019   1.436  -0.138  1.00  0.00           H  
ATOM   3220  CA  SER B 202       7.325   3.525   0.226  1.00  0.00           C  
ATOM   3221  HA  SER B 202       6.496   4.044   0.695  1.00  0.00           H  
ATOM   3222  CB  SER B 202       8.268   3.074   1.340  1.00  0.00           C  
ATOM   3223  HB2 SER B 202       9.003   2.381   0.933  1.00  0.00           H  
ATOM   3224  HB3 SER B 202       8.782   3.942   1.754  1.00  0.00           H  
ATOM   3225  OG  SER B 202       7.540   2.443   2.374  1.00  0.00           O  
ATOM   3226  HG  SER B 202       7.106   1.660   1.993  1.00  0.00           H  
ATOM   3227  C   SER B 202       8.029   4.529  -0.691  1.00  0.00           C  
ATOM   3228  O   SER B 202       7.869   5.728  -0.483  1.00  0.00           O  
ATOM   3229  N   ALA B 203       8.745   4.063  -1.720  1.00  0.00           N  
ATOM   3230  H   ALA B 203       8.854   3.062  -1.810  1.00  0.00           H  
ATOM   3231  CA  ALA B 203       9.449   4.908  -2.691  1.00  0.00           C  
ATOM   3232  HA  ALA B 203      10.046   5.640  -2.143  1.00  0.00           H  
ATOM   3233  CB  ALA B 203      10.398   3.993  -3.475  1.00  0.00           C  
ATOM   3234  HB1 ALA B 203       9.817   3.297  -4.079  1.00  0.00           H  
ATOM   3235  HB2 ALA B 203      11.018   4.593  -4.139  1.00  0.00           H  
ATOM   3236  HB3 ALA B 203      11.041   3.436  -2.794  1.00  0.00           H  
ATOM   3237  C   ALA B 203       8.545   5.709  -3.663  1.00  0.00           C  
ATOM   3238  O   ALA B 203       9.063   6.511  -4.442  1.00  0.00           O  
ATOM   3239  N   ASP B 204       7.227   5.473  -3.705  1.00  0.00           N  
ATOM   3240  H   ASP B 204       6.802   4.858  -3.018  1.00  0.00           H  
ATOM   3241  CA  ASP B 204       6.370   6.056  -4.747  1.00  0.00           C  
ATOM   3242  HA  ASP B 204       6.867   5.896  -5.706  1.00  0.00           H  
ATOM   3243  CB  ASP B 204       5.015   5.355  -4.809  1.00  0.00           C  
ATOM   3244  HB2 ASP B 204       4.611   5.251  -3.801  1.00  0.00           H  
ATOM   3245  HB3 ASP B 204       4.319   5.976  -5.377  1.00  0.00           H  
ATOM   3246  CG  ASP B 204       5.035   3.997  -5.483  1.00  0.00           C  
ATOM   3247  OD1 ASP B 204       5.899   3.691  -6.326  1.00  0.00           O  
ATOM   3248  OD2 ASP B 204       4.067   3.256  -5.241  1.00  0.00           O  
ATOM   3249  C   ASP B 204       6.098   7.557  -4.614  1.00  0.00           C  
ATOM   3250  O   ASP B 204       5.672   8.057  -3.574  1.00  0.00           O  
ATOM   3251  N   GLN B 205       6.170   8.249  -5.751  1.00  0.00           N  
ATOM   3252  H   GLN B 205       6.531   7.782  -6.568  1.00  0.00           H  
ATOM   3253  CA  GLN B 205       5.602   9.580  -5.944  1.00  0.00           C  
ATOM   3254  HA  GLN B 205       4.824   9.735  -5.195  1.00  0.00           H  
ATOM   3255  CB  GLN B 205       6.686  10.650  -5.722  1.00  0.00           C  
ATOM   3256  HB2 GLN B 205       7.138  10.472  -4.747  1.00  0.00           H  
ATOM   3257  HB3 GLN B 205       7.464  10.554  -6.482  1.00  0.00           H  
ATOM   3258  CG  GLN B 205       6.112  12.078  -5.760  1.00  0.00           C  
ATOM   3259  HG2 GLN B 205       5.903  12.348  -6.796  1.00  0.00           H  
ATOM   3260  HG3 GLN B 205       5.170  12.105  -5.211  1.00  0.00           H  
ATOM   3261  CD  GLN B 205       7.026  13.136  -5.143  1.00  0.00           C  
ATOM   3262  OE1 GLN B 205       7.992  12.871  -4.446  1.00  0.00           O  
ATOM   3263  NE2 GLN B 205       6.736  14.397  -5.370  1.00  0.00           N  
ATOM   3264 HE21 GLN B 205       7.362  15.088  -5.004  1.00  0.00           H  
ATOM   3265 HE22 GLN B 205       5.895  14.628  -5.889  1.00  0.00           H  
ATOM   3266  C   GLN B 205       4.935   9.678  -7.324  1.00  0.00           C  
ATOM   3267  O   GLN B 205       5.481   9.206  -8.321  1.00  0.00           O  
ATOM   3268  N   TYR B 206       3.750  10.283  -7.382  1.00  0.00           N  
ATOM   3269  H   TYR B 206       3.348  10.636  -6.519  1.00  0.00           H  
ATOM   3270  CA  TYR B 206       2.983  10.525  -8.602  1.00  0.00           C  
ATOM   3271  HA  TYR B 206       3.504  10.078  -9.444  1.00  0.00           H  
ATOM   3272  CB  TYR B 206       1.584   9.885  -8.486  1.00  0.00           C  
ATOM   3273  HB2 TYR B 206       1.129  10.212  -7.551  1.00  0.00           H  
ATOM   3274  HB3 TYR B 206       0.966  10.290  -9.289  1.00  0.00           H  
ATOM   3275  CG  TYR B 206       1.501   8.364  -8.555  1.00  0.00           C  
ATOM   3276  CD1 TYR B 206       1.912   7.563  -7.470  1.00  0.00           C  
ATOM   3277  HD1 TYR B 206       2.339   8.021  -6.590  1.00  0.00           H  
ATOM   3278  CE1 TYR B 206       1.763   6.162  -7.522  1.00  0.00           C  
ATOM   3279  HE1 TYR B 206       2.081   5.543  -6.697  1.00  0.00           H  
ATOM   3280  CZ  TYR B 206       1.197   5.549  -8.658  1.00  0.00           C  
ATOM   3281  OH  TYR B 206       1.045   4.196  -8.697  1.00  0.00           O  
ATOM   3282  HH  TYR B 206       0.414   3.940  -9.375  1.00  0.00           H  
ATOM   3283  CE2 TYR B 206       0.769   6.351  -9.742  1.00  0.00           C  
ATOM   3284  HE2 TYR B 206       0.329   5.892 -10.615  1.00  0.00           H  
ATOM   3285  CD2 TYR B 206       0.930   7.748  -9.690  1.00  0.00           C  
ATOM   3286  HD2 TYR B 206       0.610   8.359 -10.524  1.00  0.00           H  
ATOM   3287  C   TYR B 206       2.857  12.032  -8.867  1.00  0.00           C  
ATOM   3288  O   TYR B 206       2.760  12.832  -7.931  1.00  0.00           O  
ATOM   3289  N   THR B 207       2.787  12.435 -10.134  1.00  0.00           N  
ATOM   3290  H   THR B 207       2.877  11.733 -10.867  1.00  0.00           H  
ATOM   3291  CA  THR B 207       2.217  13.735 -10.544  1.00  0.00           C  
ATOM   3292  HA  THR B 207       2.406  14.483  -9.777  1.00  0.00           H  
ATOM   3293  CB  THR B 207       2.843  14.240 -11.852  1.00  0.00           C  
ATOM   3294  HB  THR B 207       2.358  15.173 -12.145  1.00  0.00           H  
ATOM   3295  CG2 THR B 207       4.342  14.497 -11.709  1.00  0.00           C  
ATOM   3296 HG21 THR B 207       4.864  13.565 -11.489  1.00  0.00           H  
ATOM   3297 HG22 THR B 207       4.725  14.897 -12.648  1.00  0.00           H  
ATOM   3298 HG23 THR B 207       4.525  15.215 -10.912  1.00  0.00           H  
ATOM   3299  OG1 THR B 207       2.678  13.291 -12.877  1.00  0.00           O  
ATOM   3300  HG1 THR B 207       1.768  13.336 -13.183  1.00  0.00           H  
ATOM   3301  C   THR B 207       0.701  13.613 -10.721  1.00  0.00           C  
ATOM   3302  O   THR B 207       0.209  12.534 -11.056  1.00  0.00           O  
ATOM   3303  N   LEU B 208      -0.040  14.707 -10.526  1.00  0.00           N  
ATOM   3304  H   LEU B 208       0.423  15.582 -10.285  1.00  0.00           H  
ATOM   3305  CA  LEU B 208      -1.496  14.772 -10.708  1.00  0.00           C  
ATOM   3306  HA  LEU B 208      -1.846  13.886 -11.239  1.00  0.00           H  
ATOM   3307  CB  LEU B 208      -2.201  14.843  -9.336  1.00  0.00           C  
ATOM   3308  HB2 LEU B 208      -1.856  15.746  -8.827  1.00  0.00           H  
ATOM   3309  HB3 LEU B 208      -3.272  14.955  -9.513  1.00  0.00           H  
ATOM   3310  CG  LEU B 208      -1.994  13.650  -8.385  1.00  0.00           C  
ATOM   3311  HG  LEU B 208      -0.930  13.510  -8.189  1.00  0.00           H  
ATOM   3312  CD1 LEU B 208      -2.700  13.926  -7.057  1.00  0.00           C  
ATOM   3313 HD11 LEU B 208      -3.756  14.137  -7.232  1.00  0.00           H  
ATOM   3314 HD12 LEU B 208      -2.245  14.788  -6.570  1.00  0.00           H  
ATOM   3315 HD13 LEU B 208      -2.624  13.064  -6.397  1.00  0.00           H  
ATOM   3316  CD2 LEU B 208      -2.572  12.356  -8.951  1.00  0.00           C  
ATOM   3317 HD21 LEU B 208      -3.635  12.483  -9.158  1.00  0.00           H  
ATOM   3318 HD22 LEU B 208      -2.054  12.106  -9.872  1.00  0.00           H  
ATOM   3319 HD23 LEU B 208      -2.431  11.541  -8.243  1.00  0.00           H  
ATOM   3320  C   LEU B 208      -1.863  15.994 -11.556  1.00  0.00           C  
ATOM   3321  O   LEU B 208      -1.436  17.097 -11.229  1.00  0.00           O  
ATOM   3322  N   ASP B 209      -2.690  15.807 -12.584  1.00  0.00           N  
ATOM   3323  H   ASP B 209      -3.004  14.860 -12.771  1.00  0.00           H  
ATOM   3324  CA  ASP B 209      -3.100  16.836 -13.546  1.00  0.00           C  
ATOM   3325  HA  ASP B 209      -2.846  17.823 -13.157  1.00  0.00           H  
ATOM   3326  CB  ASP B 209      -2.341  16.639 -14.871  1.00  0.00           C  
ATOM   3327  HB2 ASP B 209      -2.192  15.574 -15.056  1.00  0.00           H  
ATOM   3328  HB3 ASP B 209      -2.948  17.019 -15.689  1.00  0.00           H  
ATOM   3329  CG  ASP B 209      -0.987  17.349 -14.896  1.00  0.00           C  
ATOM   3330  OD1 ASP B 209      -0.740  18.165 -15.815  1.00  0.00           O  
ATOM   3331  OD2 ASP B 209      -0.140  17.128 -14.000  1.00  0.00           O  
ATOM   3332  C   ASP B 209      -4.620  16.807 -13.783  1.00  0.00           C  
ATOM   3333  O   ASP B 209      -5.176  15.778 -14.177  1.00  0.00           O  
ATOM   3334  N   LEU B 210      -5.298  17.940 -13.562  1.00  0.00           N  
ATOM   3335  H   LEU B 210      -4.767  18.767 -13.300  1.00  0.00           H  
ATOM   3336  CA  LEU B 210      -6.758  18.067 -13.646  1.00  0.00           C  
ATOM   3337  HA  LEU B 210      -7.187  17.069 -13.737  1.00  0.00           H  
ATOM   3338  CB  LEU B 210      -7.286  18.681 -12.337  1.00  0.00           C  
ATOM   3339  HB2 LEU B 210      -7.001  18.032 -11.508  1.00  0.00           H  
ATOM   3340  HB3 LEU B 210      -6.795  19.643 -12.201  1.00  0.00           H  
ATOM   3341  CG  LEU B 210      -8.811  18.904 -12.292  1.00  0.00           C  
ATOM   3342  HG  LEU B 210      -9.115  19.535 -13.127  1.00  0.00           H  
ATOM   3343  CD1 LEU B 210      -9.594  17.591 -12.363  1.00  0.00           C  
ATOM   3344 HD11 LEU B 210     -10.659  17.806 -12.298  1.00  0.00           H  
ATOM   3345 HD12 LEU B 210      -9.406  17.095 -13.311  1.00  0.00           H  
ATOM   3346 HD13 LEU B 210      -9.299  16.939 -11.540  1.00  0.00           H  
ATOM   3347  CD2 LEU B 210      -9.189  19.626 -10.999  1.00  0.00           C  
ATOM   3348 HD21 LEU B 210      -8.898  19.025 -10.136  1.00  0.00           H  
ATOM   3349 HD22 LEU B 210      -8.686  20.592 -10.949  1.00  0.00           H  
ATOM   3350 HD23 LEU B 210     -10.265  19.791 -10.971  1.00  0.00           H  
ATOM   3351  C   LEU B 210      -7.176  18.870 -14.883  1.00  0.00           C  
ATOM   3352  O   LEU B 210      -7.043  20.096 -14.934  1.00  0.00           O  
ATOM   3353  N   TRP B 211      -7.719  18.169 -15.875  1.00  0.00           N  
ATOM   3354  H   TRP B 211      -7.891  17.182 -15.708  1.00  0.00           H  
ATOM   3355  CA  TRP B 211      -8.353  18.745 -17.059  1.00  0.00           C  
ATOM   3356  HA  TRP B 211      -7.822  19.647 -17.353  1.00  0.00           H  
ATOM   3357  CB  TRP B 211      -8.239  17.731 -18.207  1.00  0.00           C  
ATOM   3358  HB2 TRP B 211      -7.180  17.568 -18.412  1.00  0.00           H  
ATOM   3359  HB3 TRP B 211      -8.641  16.780 -17.861  1.00  0.00           H  
ATOM   3360  CG  TRP B 211      -8.923  18.065 -19.501  1.00  0.00           C  
ATOM   3361  CD1 TRP B 211      -8.304  18.529 -20.610  1.00  0.00           C  
ATOM   3362  HD1 TRP B 211      -7.242  18.724 -20.688  1.00  0.00           H  
ATOM   3363  NE1 TRP B 211      -9.227  18.705 -21.621  1.00  0.00           N  
ATOM   3364  HE1 TRP B 211      -8.998  19.098 -22.531  1.00  0.00           H  
ATOM   3365  CE2 TRP B 211     -10.495  18.358 -21.219  1.00  0.00           C  
ATOM   3366  CZ2 TRP B 211     -11.735  18.357 -21.872  1.00  0.00           C  
ATOM   3367  HZ2 TRP B 211     -11.813  18.674 -22.901  1.00  0.00           H  
ATOM   3368  CH2 TRP B 211     -12.880  17.953 -21.166  1.00  0.00           C  
ATOM   3369  HH2 TRP B 211     -13.850  17.964 -21.647  1.00  0.00           H  
ATOM   3370  CZ3 TRP B 211     -12.767  17.552 -19.824  1.00  0.00           C  
ATOM   3371  HZ3 TRP B 211     -13.658  17.263 -19.281  1.00  0.00           H  
ATOM   3372  CE3 TRP B 211     -11.514  17.553 -19.182  1.00  0.00           C  
ATOM   3373  HE3 TRP B 211     -11.452  17.262 -18.148  1.00  0.00           H  
ATOM   3374  CD2 TRP B 211     -10.341  17.953 -19.859  1.00  0.00           C  
ATOM   3375  C   TRP B 211      -9.805  19.135 -16.758  1.00  0.00           C  
ATOM   3376  O   TRP B 211     -10.501  18.448 -16.003  1.00  0.00           O  
ATOM   3377  N   ALA B 212     -10.269  20.226 -17.370  1.00  0.00           N  
ATOM   3378  H   ALA B 212      -9.639  20.755 -17.964  1.00  0.00           H  
ATOM   3379  CA  ALA B 212     -11.644  20.698 -17.277  1.00  0.00           C  
ATOM   3380  HA  ALA B 212     -12.289  19.856 -17.031  1.00  0.00           H  
ATOM   3381  CB  ALA B 212     -11.723  21.724 -16.142  1.00  0.00           C  
ATOM   3382  HB1 ALA B 212     -11.135  22.607 -16.396  1.00  0.00           H  
ATOM   3383  HB2 ALA B 212     -12.757  22.028 -15.988  1.00  0.00           H  
ATOM   3384  HB3 ALA B 212     -11.339  21.286 -15.221  1.00  0.00           H  
ATOM   3385  C   ALA B 212     -12.123  21.298 -18.609  1.00  0.00           C  
ATOM   3386  O   ALA B 212     -11.507  22.239 -19.117  1.00  0.00           O  
ATOM   3387  N   GLY B 213     -13.227  20.775 -19.155  1.00  0.00           N  
ATOM   3388  H   GLY B 213     -13.656  20.010 -18.639  1.00  0.00           H  
ATOM   3389  CA  GLY B 213     -14.031  21.308 -20.270  1.00  0.00           C  
ATOM   3390  HA2 GLY B 213     -14.925  20.690 -20.372  1.00  0.00           H  
ATOM   3391  HA3 GLY B 213     -14.354  22.310 -19.995  1.00  0.00           H  
ATOM   3392  C   GLY B 213     -13.381  21.423 -21.658  1.00  0.00           C  
ATOM   3393  O   GLY B 213     -14.074  21.342 -22.669  1.00  0.00           O  
ATOM   3394  N   GLN B 214     -12.069  21.642 -21.729  1.00  0.00           N  
ATOM   3395  H   GLN B 214     -11.590  21.708 -20.842  1.00  0.00           H  
ATOM   3396  CA  GLN B 214     -11.293  21.893 -22.947  1.00  0.00           C  
ATOM   3397  HA  GLN B 214     -11.656  21.247 -23.749  1.00  0.00           H  
ATOM   3398  CB  GLN B 214     -11.499  23.366 -23.360  1.00  0.00           C  
ATOM   3399  HB2 GLN B 214     -12.559  23.521 -23.566  1.00  0.00           H  
ATOM   3400  HB3 GLN B 214     -11.217  24.016 -22.530  1.00  0.00           H  
ATOM   3401  CG  GLN B 214     -10.694  23.785 -24.603  1.00  0.00           C  
ATOM   3402  HG2 GLN B 214      -9.627  23.752 -24.378  1.00  0.00           H  
ATOM   3403  HG3 GLN B 214     -10.895  23.077 -25.408  1.00  0.00           H  
ATOM   3404  CD  GLN B 214     -11.029  25.192 -25.103  1.00  0.00           C  
ATOM   3405  OE1 GLN B 214     -11.740  25.970 -24.486  1.00  0.00           O  
ATOM   3406  NE2 GLN B 214     -10.521  25.583 -26.251  1.00  0.00           N  
ATOM   3407 HE21 GLN B 214     -10.744  26.514 -26.550  1.00  0.00           H  
ATOM   3408 HE22 GLN B 214      -9.927  24.973 -26.785  1.00  0.00           H  
ATOM   3409  C   GLN B 214      -9.801  21.590 -22.736  1.00  0.00           C  
ATOM   3410  O   GLN B 214      -9.171  20.981 -23.599  1.00  0.00           O  
ATOM   3411  N   GLN B 215      -9.239  21.993 -21.590  1.00  0.00           N  
ATOM   3412  H   GLN B 215      -9.831  22.395 -20.875  1.00  0.00           H  
ATOM   3413  CA  GLN B 215      -7.796  21.978 -21.317  1.00  0.00           C  
ATOM   3414  HA  GLN B 215      -7.352  21.112 -21.807  1.00  0.00           H  
ATOM   3415  CB  GLN B 215      -7.162  23.243 -21.934  1.00  0.00           C  
ATOM   3416  HB2 GLN B 215      -6.078  23.187 -21.824  1.00  0.00           H  
ATOM   3417  HB3 GLN B 215      -7.380  23.262 -23.003  1.00  0.00           H  
ATOM   3418  CG  GLN B 215      -7.657  24.555 -21.300  1.00  0.00           C  
ATOM   3419  HG2 GLN B 215      -8.736  24.633 -21.423  1.00  0.00           H  
ATOM   3420  HG3 GLN B 215      -7.429  24.552 -20.236  1.00  0.00           H  
ATOM   3421  CD  GLN B 215      -7.026  25.803 -21.911  1.00  0.00           C  
ATOM   3422  OE1 GLN B 215      -6.247  25.763 -22.848  1.00  0.00           O  
ATOM   3423  NE2 GLN B 215      -7.355  26.969 -21.408  1.00  0.00           N  
ATOM   3424 HE21 GLN B 215      -6.914  27.771 -21.816  1.00  0.00           H  
ATOM   3425 HE22 GLN B 215      -8.021  27.030 -20.647  1.00  0.00           H  
ATOM   3426  C   GLN B 215      -7.502  21.851 -19.809  1.00  0.00           C  
ATOM   3427  O   GLN B 215      -8.415  21.724 -18.993  1.00  0.00           O  
ATOM   3428  N   LEU B 216      -6.220  21.884 -19.425  1.00  0.00           N  
ATOM   3429  H   LEU B 216      -5.514  22.038 -20.129  1.00  0.00           H  
ATOM   3430  CA  LEU B 216      -5.790  21.876 -18.019  1.00  0.00           C  
ATOM   3431  HA  LEU B 216      -6.159  20.955 -17.571  1.00  0.00           H  
ATOM   3432  CB  LEU B 216      -4.246  21.871 -17.941  1.00  0.00           C  
ATOM   3433  HB2 LEU B 216      -3.840  22.435 -18.783  1.00  0.00           H  
ATOM   3434  HB3 LEU B 216      -3.914  22.364 -17.026  1.00  0.00           H  
ATOM   3435  CG  LEU B 216      -3.680  20.442 -17.951  1.00  0.00           C  
ATOM   3436  HG  LEU B 216      -4.215  19.850 -18.694  1.00  0.00           H  
ATOM   3437  CD1 LEU B 216      -2.195  20.429 -18.301  1.00  0.00           C  
ATOM   3438 HD11 LEU B 216      -2.049  20.765 -19.326  1.00  0.00           H  
ATOM   3439 HD12 LEU B 216      -1.643  21.077 -17.620  1.00  0.00           H  
ATOM   3440 HD13 LEU B 216      -1.808  19.413 -18.205  1.00  0.00           H  
ATOM   3441  CD2 LEU B 216      -3.843  19.780 -16.583  1.00  0.00           C  
ATOM   3442 HD21 LEU B 216      -3.771  18.705 -16.711  1.00  0.00           H  
ATOM   3443 HD22 LEU B 216      -3.058  20.108 -15.899  1.00  0.00           H  
ATOM   3444 HD23 LEU B 216      -4.804  20.011 -16.136  1.00  0.00           H  
ATOM   3445  C   LEU B 216      -6.388  23.026 -17.184  1.00  0.00           C  
ATOM   3446  O   LEU B 216      -6.637  24.125 -17.680  1.00  0.00           O  
ATOM   3447  N   LEU B 217      -6.596  22.743 -15.897  1.00  0.00           N  
ATOM   3448  H   LEU B 217      -6.467  21.779 -15.609  1.00  0.00           H  
ATOM   3449  CA  LEU B 217      -7.104  23.670 -14.880  1.00  0.00           C  
ATOM   3450  HA  LEU B 217      -7.153  24.675 -15.300  1.00  0.00           H  
ATOM   3451  CB  LEU B 217      -8.534  23.212 -14.521  1.00  0.00           C  
ATOM   3452  HB2 LEU B 217      -9.150  23.287 -15.417  1.00  0.00           H  
ATOM   3453  HB3 LEU B 217      -8.495  22.160 -14.235  1.00  0.00           H  
ATOM   3454  CG  LEU B 217      -9.218  23.979 -13.374  1.00  0.00           C  
ATOM   3455  HG  LEU B 217      -8.608  23.916 -12.473  1.00  0.00           H  
ATOM   3456  CD1 LEU B 217      -9.443  25.449 -13.730  1.00  0.00           C  
ATOM   3457 HD11 LEU B 217      -9.923  25.951 -12.893  1.00  0.00           H  
ATOM   3458 HD12 LEU B 217      -8.484  25.934 -13.912  1.00  0.00           H  
ATOM   3459 HD13 LEU B 217     -10.069  25.520 -14.618  1.00  0.00           H  
ATOM   3460  CD2 LEU B 217     -10.579  23.355 -13.065  1.00  0.00           C  
ATOM   3461 HD21 LEU B 217     -11.246  23.456 -13.923  1.00  0.00           H  
ATOM   3462 HD22 LEU B 217     -10.455  22.297 -12.828  1.00  0.00           H  
ATOM   3463 HD23 LEU B 217     -11.031  23.855 -12.212  1.00  0.00           H  
ATOM   3464  C   LEU B 217      -6.187  23.749 -13.644  1.00  0.00           C  
ATOM   3465  O   LEU B 217      -6.050  24.820 -13.061  1.00  0.00           O  
ATOM   3466  N   TRP B 218      -5.577  22.630 -13.244  1.00  0.00           N  
ATOM   3467  H   TRP B 218      -5.728  21.781 -13.773  1.00  0.00           H  
ATOM   3468  CA  TRP B 218      -4.734  22.507 -12.048  1.00  0.00           C  
ATOM   3469  HA  TRP B 218      -4.173  23.432 -11.905  1.00  0.00           H  
ATOM   3470  CB  TRP B 218      -5.638  22.301 -10.821  1.00  0.00           C  
ATOM   3471  HB2 TRP B 218      -6.199  23.219 -10.643  1.00  0.00           H  
ATOM   3472  HB3 TRP B 218      -6.367  21.523 -11.041  1.00  0.00           H  
ATOM   3473  CG  TRP B 218      -4.942  21.916  -9.553  1.00  0.00           C  
ATOM   3474  CD1 TRP B 218      -4.562  22.769  -8.578  1.00  0.00           C  
ATOM   3475  HD1 TRP B 218      -4.737  23.838  -8.562  1.00  0.00           H  
ATOM   3476  NE1 TRP B 218      -3.920  22.074  -7.575  1.00  0.00           N  
ATOM   3477  HE1 TRP B 218      -3.633  22.512  -6.686  1.00  0.00           H  
ATOM   3478  CE2 TRP B 218      -3.877  20.727  -7.835  1.00  0.00           C  
ATOM   3479  CZ2 TRP B 218      -3.395  19.631  -7.106  1.00  0.00           C  
ATOM   3480  HZ2 TRP B 218      -2.968  19.792  -6.126  1.00  0.00           H  
ATOM   3481  CH2 TRP B 218      -3.506  18.344  -7.654  1.00  0.00           C  
ATOM   3482  HH2 TRP B 218      -3.156  17.489  -7.093  1.00  0.00           H  
ATOM   3483  CZ3 TRP B 218      -4.089  18.172  -8.923  1.00  0.00           C  
ATOM   3484  HZ3 TRP B 218      -4.169  17.182  -9.346  1.00  0.00           H  
ATOM   3485  CE3 TRP B 218      -4.588  19.281  -9.638  1.00  0.00           C  
ATOM   3486  HE3 TRP B 218      -5.042  19.130 -10.603  1.00  0.00           H  
ATOM   3487  CD2 TRP B 218      -4.508  20.587  -9.105  1.00  0.00           C  
ATOM   3488  C   TRP B 218      -3.718  21.363 -12.207  1.00  0.00           C  
ATOM   3489  O   TRP B 218      -3.943  20.449 -13.006  1.00  0.00           O  
ATOM   3490  N   LYS B 219      -2.611  21.394 -11.453  1.00  0.00           N  
ATOM   3491  H   LYS B 219      -2.522  22.134 -10.766  1.00  0.00           H  
ATOM   3492  CA  LYS B 219      -1.658  20.276 -11.349  1.00  0.00           C  
ATOM   3493  HA  LYS B 219      -2.246  19.362 -11.273  1.00  0.00           H  
ATOM   3494  CB  LYS B 219      -0.786  20.155 -12.615  1.00  0.00           C  
ATOM   3495  HB2 LYS B 219      -0.070  19.349 -12.462  1.00  0.00           H  
ATOM   3496  HB3 LYS B 219      -1.427  19.872 -13.451  1.00  0.00           H  
ATOM   3497  CG  LYS B 219      -0.034  21.442 -12.992  1.00  0.00           C  
ATOM   3498  HG2 LYS B 219      -0.745  22.266 -13.046  1.00  0.00           H  
ATOM   3499  HG3 LYS B 219       0.702  21.676 -12.221  1.00  0.00           H  
ATOM   3500  CD  LYS B 219       0.665  21.365 -14.358  1.00  0.00           C  
ATOM   3501  HD2 LYS B 219      -0.055  21.075 -15.128  1.00  0.00           H  
ATOM   3502  HD3 LYS B 219       1.010  22.372 -14.596  1.00  0.00           H  
ATOM   3503  CE  LYS B 219       1.889  20.437 -14.400  1.00  0.00           C  
ATOM   3504  HE2 LYS B 219       2.563  20.817 -15.172  1.00  0.00           H  
ATOM   3505  HE3 LYS B 219       2.411  20.489 -13.441  1.00  0.00           H  
ATOM   3506  NZ  LYS B 219       1.532  19.037 -14.725  1.00  0.00           N  
ATOM   3507  HZ1 LYS B 219       0.839  18.960 -15.476  1.00  0.00           H  
ATOM   3508  HZ2 LYS B 219       2.313  18.447 -14.954  1.00  0.00           H  
ATOM   3509  HZ3 LYS B 219       1.006  18.557 -13.989  1.00  0.00           H  
ATOM   3510  C   LYS B 219      -0.810  20.335 -10.072  1.00  0.00           C  
ATOM   3511  O   LYS B 219      -0.383  21.406  -9.649  1.00  0.00           O  
ATOM   3512  N   GLY B 220      -0.504  19.163  -9.522  1.00  0.00           N  
ATOM   3513  H   GLY B 220      -0.853  18.337  -9.998  1.00  0.00           H  
ATOM   3514  CA  GLY B 220       0.255  18.968  -8.287  1.00  0.00           C  
ATOM   3515  HA2 GLY B 220       1.001  19.755  -8.182  1.00  0.00           H  
ATOM   3516  HA3 GLY B 220      -0.431  19.039  -7.441  1.00  0.00           H  
ATOM   3517  C   GLY B 220       0.969  17.612  -8.242  1.00  0.00           C  
ATOM   3518  O   GLY B 220       1.275  17.008  -9.271  1.00  0.00           O  
ATOM   3519  N   SER B 221       1.257  17.107  -7.042  1.00  0.00           N  
ATOM   3520  H   SER B 221       0.938  17.597  -6.215  1.00  0.00           H  
ATOM   3521  CA  SER B 221       1.928  15.816  -6.831  1.00  0.00           C  
ATOM   3522  HA  SER B 221       1.601  15.130  -7.611  1.00  0.00           H  
ATOM   3523  CB  SER B 221       3.451  15.991  -6.960  1.00  0.00           C  
ATOM   3524  HB2 SER B 221       3.676  16.381  -7.954  1.00  0.00           H  
ATOM   3525  HB3 SER B 221       3.791  16.715  -6.220  1.00  0.00           H  
ATOM   3526  OG  SER B 221       4.163  14.779  -6.774  1.00  0.00           O  
ATOM   3527  HG  SER B 221       3.732  14.078  -7.306  1.00  0.00           H  
ATOM   3528  C   SER B 221       1.522  15.196  -5.490  1.00  0.00           C  
ATOM   3529  O   SER B 221       1.091  15.895  -4.578  1.00  0.00           O  
ATOM   3530  N   PHE B 222       1.638  13.872  -5.386  1.00  0.00           N  
ATOM   3531  H   PHE B 222       2.041  13.369  -6.169  1.00  0.00           H  
ATOM   3532  CA  PHE B 222       1.147  13.054  -4.275  1.00  0.00           C  
ATOM   3533  HA  PHE B 222       1.173  13.639  -3.354  1.00  0.00           H  
ATOM   3534  CB  PHE B 222      -0.316  12.675  -4.575  1.00  0.00           C  
ATOM   3535  HB2 PHE B 222      -0.957  13.505  -4.271  1.00  0.00           H  
ATOM   3536  HB3 PHE B 222      -0.425  12.572  -5.656  1.00  0.00           H  
ATOM   3537  CG  PHE B 222      -0.842  11.392  -3.953  1.00  0.00           C  
ATOM   3538  CD1 PHE B 222      -1.280  11.357  -2.615  1.00  0.00           C  
ATOM   3539  HD1 PHE B 222      -1.230  12.241  -1.991  1.00  0.00           H  
ATOM   3540  CE1 PHE B 222      -1.816  10.171  -2.082  1.00  0.00           C  
ATOM   3541  HE1 PHE B 222      -2.168  10.151  -1.062  1.00  0.00           H  
ATOM   3542  CZ  PHE B 222      -1.914   9.016  -2.874  1.00  0.00           C  
ATOM   3543  HZ  PHE B 222      -2.334   8.108  -2.463  1.00  0.00           H  
ATOM   3544  CE2 PHE B 222      -1.461   9.043  -4.202  1.00  0.00           C  
ATOM   3545  HE2 PHE B 222      -1.537   8.156  -4.809  1.00  0.00           H  
ATOM   3546  CD2 PHE B 222      -0.928  10.226  -4.741  1.00  0.00           C  
ATOM   3547  HD2 PHE B 222      -0.598  10.241  -5.769  1.00  0.00           H  
ATOM   3548  C   PHE B 222       2.035  11.817  -4.077  1.00  0.00           C  
ATOM   3549  O   PHE B 222       2.535  11.239  -5.043  1.00  0.00           O  
ATOM   3550  N   LYS B 223       2.200  11.382  -2.824  1.00  0.00           N  
ATOM   3551  H   LYS B 223       1.738  11.882  -2.075  1.00  0.00           H  
ATOM   3552  CA  LYS B 223       2.839  10.109  -2.460  1.00  0.00           C  
ATOM   3553  HA  LYS B 223       3.239   9.616  -3.344  1.00  0.00           H  
ATOM   3554  CB  LYS B 223       4.016  10.359  -1.516  1.00  0.00           C  
ATOM   3555  HB2 LYS B 223       3.680  10.958  -0.667  1.00  0.00           H  
ATOM   3556  HB3 LYS B 223       4.348   9.389  -1.135  1.00  0.00           H  
ATOM   3557  CG  LYS B 223       5.210  11.049  -2.191  1.00  0.00           C  
ATOM   3558  HG2 LYS B 223       5.573  10.441  -3.010  1.00  0.00           H  
ATOM   3559  HG3 LYS B 223       4.926  12.032  -2.568  1.00  0.00           H  
ATOM   3560  CD  LYS B 223       6.291  11.194  -1.126  1.00  0.00           C  
ATOM   3561  HD2 LYS B 223       5.989  12.017  -0.482  1.00  0.00           H  
ATOM   3562  HD3 LYS B 223       6.334  10.271  -0.544  1.00  0.00           H  
ATOM   3563  CE  LYS B 223       7.701  11.455  -1.641  1.00  0.00           C  
ATOM   3564  HE2 LYS B 223       8.019  10.593  -2.238  1.00  0.00           H  
ATOM   3565  HE3 LYS B 223       7.705  12.343  -2.275  1.00  0.00           H  
ATOM   3566  NZ  LYS B 223       8.596  11.646  -0.476  1.00  0.00           N  
ATOM   3567  HZ1 LYS B 223       8.404  10.927   0.232  1.00  0.00           H  
ATOM   3568  HZ2 LYS B 223       9.571  11.603  -0.721  1.00  0.00           H  
ATOM   3569  HZ3 LYS B 223       8.357  12.488   0.034  1.00  0.00           H  
ATOM   3570  C   LYS B 223       1.832   9.185  -1.761  1.00  0.00           C  
ATOM   3571  O   LYS B 223       1.248   9.622  -0.772  1.00  0.00           O  
ATOM   3572  N   PRO B 224       1.657   7.919  -2.186  1.00  0.00           N  
ATOM   3573  CD  PRO B 224       2.193   7.316  -3.394  1.00  0.00           C  
ATOM   3574  HD2 PRO B 224       3.189   6.927  -3.185  1.00  0.00           H  
ATOM   3575  HD3 PRO B 224       2.225   8.020  -4.226  1.00  0.00           H  
ATOM   3576  CG  PRO B 224       1.239   6.176  -3.732  1.00  0.00           C  
ATOM   3577  HG2 PRO B 224       1.745   5.378  -4.276  1.00  0.00           H  
ATOM   3578  HG3 PRO B 224       0.395   6.562  -4.304  1.00  0.00           H  
ATOM   3579  CB  PRO B 224       0.761   5.709  -2.359  1.00  0.00           C  
ATOM   3580  HB2 PRO B 224       1.480   4.991  -1.961  1.00  0.00           H  
ATOM   3581  HB3 PRO B 224      -0.228   5.258  -2.420  1.00  0.00           H  
ATOM   3582  CA  PRO B 224       0.750   6.989  -1.511  1.00  0.00           C  
ATOM   3583  HA  PRO B 224      -0.248   7.421  -1.517  1.00  0.00           H  
ATOM   3584  C   PRO B 224       1.146   6.689  -0.058  1.00  0.00           C  
ATOM   3585  O   PRO B 224       0.289   6.635   0.819  1.00  0.00           O  
ATOM   3586  N   SER B 225       2.443   6.496   0.186  1.00  0.00           N  
ATOM   3587  H   SER B 225       3.097   6.600  -0.576  1.00  0.00           H  
ATOM   3588  CA  SER B 225       3.023   6.081   1.467  1.00  0.00           C  
ATOM   3589  HA  SER B 225       2.500   5.196   1.830  1.00  0.00           H  
ATOM   3590  CB  SER B 225       4.487   5.707   1.208  1.00  0.00           C  
ATOM   3591  HB2 SER B 225       4.992   5.511   2.154  1.00  0.00           H  
ATOM   3592  HB3 SER B 225       4.504   4.803   0.600  1.00  0.00           H  
ATOM   3593  OG  SER B 225       5.151   6.750   0.504  1.00  0.00           O  
ATOM   3594  HG  SER B 225       6.046   6.463   0.257  1.00  0.00           H  
ATOM   3595  C   SER B 225       2.926   7.152   2.561  1.00  0.00           C  
ATOM   3596  O   SER B 225       2.688   6.833   3.721  1.00  0.00           O  
ATOM   3597  N   GLU B 226       3.076   8.429   2.209  1.00  0.00           N  
ATOM   3598  H   GLU B 226       3.321   8.610   1.250  1.00  0.00           H  
ATOM   3599  CA  GLU B 226       3.068   9.558   3.156  1.00  0.00           C  
ATOM   3600  HA  GLU B 226       3.400   9.191   4.127  1.00  0.00           H  
ATOM   3601  CB  GLU B 226       4.096  10.620   2.708  1.00  0.00           C  
ATOM   3602  HB2 GLU B 226       3.763  11.065   1.769  1.00  0.00           H  
ATOM   3603  HB3 GLU B 226       4.155  11.399   3.470  1.00  0.00           H  
ATOM   3604  CG  GLU B 226       5.501  10.006   2.513  1.00  0.00           C  
ATOM   3605  HG2 GLU B 226       5.804   9.511   3.438  1.00  0.00           H  
ATOM   3606  HG3 GLU B 226       5.446   9.247   1.730  1.00  0.00           H  
ATOM   3607  CD  GLU B 226       6.597  10.992   2.092  1.00  0.00           C  
ATOM   3608  OE1 GLU B 226       7.721  10.528   1.785  1.00  0.00           O  
ATOM   3609  OE2 GLU B 226       6.327  12.197   1.896  1.00  0.00           O  
ATOM   3610  C   GLU B 226       1.655  10.133   3.403  1.00  0.00           C  
ATOM   3611  O   GLU B 226       1.499  11.124   4.112  1.00  0.00           O  
ATOM   3612  N   HIE B 227       0.623   9.497   2.830  1.00  0.00           N  
ATOM   3613  H   HIE B 227       0.849   8.690   2.263  1.00  0.00           H  
ATOM   3614  CA  HIE B 227      -0.788   9.907   2.885  1.00  0.00           C  
ATOM   3615  HA  HIE B 227      -0.929  10.550   3.757  1.00  0.00           H  
ATOM   3616  CB  HIE B 227      -1.132  10.746   1.637  1.00  0.00           C  
ATOM   3617  HB2 HIE B 227      -0.896  10.164   0.750  1.00  0.00           H  
ATOM   3618  HB3 HIE B 227      -2.201  10.955   1.633  1.00  0.00           H  
ATOM   3619  CG  HIE B 227      -0.433  12.082   1.552  1.00  0.00           C  
ATOM   3620  ND1 HIE B 227      -0.959  13.295   2.002  1.00  0.00           N  
ATOM   3621  CE1 HIE B 227       0.017  14.199   1.848  1.00  0.00           C  
ATOM   3622  HE1 HIE B 227      -0.063  15.235   2.146  1.00  0.00           H  
ATOM   3623  NE2 HIE B 227       1.110  13.629   1.309  1.00  0.00           N  
ATOM   3624  HE2 HIE B 227       2.000  14.087   1.171  1.00  0.00           H  
ATOM   3625  CD2 HIE B 227       0.840  12.294   1.109  1.00  0.00           C  
ATOM   3626  HD2 HIE B 227       1.520  11.532   0.762  1.00  0.00           H  
ATOM   3627  C   HIE B 227      -1.740   8.704   3.067  1.00  0.00           C  
ATOM   3628  O   HIE B 227      -2.856   8.692   2.548  1.00  0.00           O  
ATOM   3629  N   VAL B 228      -1.334   7.644   3.770  1.00  0.00           N  
ATOM   3630  H   VAL B 228      -0.397   7.638   4.147  1.00  0.00           H  
ATOM   3631  CA  VAL B 228      -2.199   6.465   3.984  1.00  0.00           C  
ATOM   3632  HA  VAL B 228      -2.602   6.184   3.012  1.00  0.00           H  
ATOM   3633  CB  VAL B 228      -1.395   5.253   4.489  1.00  0.00           C  
ATOM   3634  HB  VAL B 228      -0.885   5.544   5.402  1.00  0.00           H  
ATOM   3635  CG1 VAL B 228      -2.290   4.038   4.782  1.00  0.00           C  
ATOM   3636 HG11 VAL B 228      -2.862   3.770   3.892  1.00  0.00           H  
ATOM   3637 HG12 VAL B 228      -1.669   3.192   5.074  1.00  0.00           H  
ATOM   3638 HG13 VAL B 228      -2.972   4.250   5.604  1.00  0.00           H  
ATOM   3639  CG2 VAL B 228      -0.340   4.812   3.469  1.00  0.00           C  
ATOM   3640 HG21 VAL B 228      -0.813   4.563   2.521  1.00  0.00           H  
ATOM   3641 HG22 VAL B 228       0.376   5.615   3.307  1.00  0.00           H  
ATOM   3642 HG23 VAL B 228       0.209   3.945   3.838  1.00  0.00           H  
ATOM   3643  C   VAL B 228      -3.396   6.775   4.906  1.00  0.00           C  
ATOM   3644  O   VAL B 228      -3.240   7.343   5.990  1.00  0.00           O  
ATOM   3645  N   LYS B 229      -4.591   6.331   4.493  1.00  0.00           N  
ATOM   3646  H   LYS B 229      -4.602   5.884   3.578  1.00  0.00           H  
ATOM   3647  CA  LYS B 229      -5.850   6.241   5.256  1.00  0.00           C  
ATOM   3648  HA  LYS B 229      -5.662   6.486   6.299  1.00  0.00           H  
ATOM   3649  CB  LYS B 229      -6.886   7.255   4.722  1.00  0.00           C  
ATOM   3650  HB2 LYS B 229      -6.486   8.263   4.831  1.00  0.00           H  
ATOM   3651  HB3 LYS B 229      -7.077   7.073   3.663  1.00  0.00           H  
ATOM   3652  CG  LYS B 229      -8.206   7.133   5.509  1.00  0.00           C  
ATOM   3653  HG2 LYS B 229      -8.682   6.179   5.274  1.00  0.00           H  
ATOM   3654  HG3 LYS B 229      -7.974   7.137   6.571  1.00  0.00           H  
ATOM   3655  CD  LYS B 229      -9.215   8.255   5.223  1.00  0.00           C  
ATOM   3656  HD2 LYS B 229      -8.751   9.221   5.432  1.00  0.00           H  
ATOM   3657  HD3 LYS B 229      -9.510   8.215   4.173  1.00  0.00           H  
ATOM   3658  CE  LYS B 229     -10.443   8.054   6.129  1.00  0.00           C  
ATOM   3659  HE2 LYS B 229     -10.857   7.060   5.940  1.00  0.00           H  
ATOM   3660  HE3 LYS B 229     -10.112   8.070   7.173  1.00  0.00           H  
ATOM   3661  NZ  LYS B 229     -11.501   9.074   5.916  1.00  0.00           N  
ATOM   3662  HZ1 LYS B 229     -12.294   8.894   6.545  1.00  0.00           H  
ATOM   3663  HZ2 LYS B 229     -11.180  10.007   6.125  1.00  0.00           H  
ATOM   3664  HZ3 LYS B 229     -11.880   9.036   4.981  1.00  0.00           H  
ATOM   3665  C   LYS B 229      -6.376   4.795   5.152  1.00  0.00           C  
ATOM   3666  O   LYS B 229      -6.886   4.429   4.092  1.00  0.00           O  
ATOM   3667  N   PRO B 230      -6.249   3.957   6.200  1.00  0.00           N  
ATOM   3668  CD  PRO B 230      -5.557   4.206   7.453  1.00  0.00           C  
ATOM   3669  HD2 PRO B 230      -6.279   4.554   8.193  1.00  0.00           H  
ATOM   3670  HD3 PRO B 230      -4.744   4.921   7.342  1.00  0.00           H  
ATOM   3671  CG  PRO B 230      -4.993   2.855   7.881  1.00  0.00           C  
ATOM   3672  HG2 PRO B 230      -4.857   2.794   8.956  1.00  0.00           H  
ATOM   3673  HG3 PRO B 230      -4.058   2.657   7.356  1.00  0.00           H  
ATOM   3674  CB  PRO B 230      -6.073   1.894   7.403  1.00  0.00           C  
ATOM   3675  HB2 PRO B 230      -6.884   1.870   8.132  1.00  0.00           H  
ATOM   3676  HB3 PRO B 230      -5.675   0.892   7.245  1.00  0.00           H  
ATOM   3677  CA  PRO B 230      -6.550   2.535   6.095  1.00  0.00           C  
ATOM   3678  HA  PRO B 230      -5.941   2.156   5.276  1.00  0.00           H  
ATOM   3679  C   PRO B 230      -8.019   2.201   5.811  1.00  0.00           C  
ATOM   3680  O   PRO B 230      -8.928   2.999   6.047  1.00  0.00           O  
ATOM   3681  N   ARG B 231      -8.258   0.966   5.361  1.00  0.00           N  
ATOM   3682  H   ARG B 231      -7.452   0.372   5.194  1.00  0.00           H  
ATOM   3683  CA  ARG B 231      -9.600   0.380   5.225  1.00  0.00           C  
ATOM   3684  HA  ARG B 231     -10.241   1.109   4.727  1.00  0.00           H  
ATOM   3685  CB  ARG B 231      -9.509  -0.883   4.350  1.00  0.00           C  
ATOM   3686  HB2 ARG B 231      -8.781  -1.571   4.783  1.00  0.00           H  
ATOM   3687  HB3 ARG B 231     -10.484  -1.374   4.334  1.00  0.00           H  
ATOM   3688  CG  ARG B 231      -9.095  -0.550   2.901  1.00  0.00           C  
ATOM   3689  HG2 ARG B 231      -9.808   0.165   2.487  1.00  0.00           H  
ATOM   3690  HG3 ARG B 231      -8.103  -0.099   2.898  1.00  0.00           H  
ATOM   3691  CD  ARG B 231      -9.064  -1.800   2.010  1.00  0.00           C  
ATOM   3692  HD2 ARG B 231      -8.240  -2.441   2.334  1.00  0.00           H  
ATOM   3693  HD3 ARG B 231      -9.999  -2.345   2.155  1.00  0.00           H  
ATOM   3694  NE  ARG B 231      -8.900  -1.453   0.577  1.00  0.00           N  
ATOM   3695  HE  ARG B 231      -8.316  -0.652   0.341  1.00  0.00           H  
ATOM   3696  CZ  ARG B 231      -9.415  -2.065  -0.474  1.00  0.00           C  
ATOM   3697  NH1 ARG B 231     -10.130  -3.150  -0.381  1.00  0.00           N  
ATOM   3698 HH11 ARG B 231     -10.262  -3.547   0.533  1.00  0.00           H  
ATOM   3699 HH12 ARG B 231     -10.485  -3.583  -1.206  1.00  0.00           H  
ATOM   3700  NH2 ARG B 231      -9.216  -1.582  -1.660  1.00  0.00           N  
ATOM   3701 HH21 ARG B 231      -8.626  -0.743  -1.712  1.00  0.00           H  
ATOM   3702 HH22 ARG B 231      -9.582  -1.990  -2.493  1.00  0.00           H  
ATOM   3703  C   ARG B 231     -10.222   0.107   6.608  1.00  0.00           C  
ATOM   3704  O   ARG B 231      -9.508  -0.147   7.576  1.00  0.00           O  
ATOM   3705  N   ALA B 232     -11.552   0.179   6.716  1.00  0.00           N  
ATOM   3706  H   ALA B 232     -12.091   0.365   5.890  1.00  0.00           H  
ATOM   3707  CA  ALA B 232     -12.287  -0.009   7.976  1.00  0.00           C  
ATOM   3708  HA  ALA B 232     -11.775   0.562   8.747  1.00  0.00           H  
ATOM   3709  CB  ALA B 232     -13.691   0.583   7.818  1.00  0.00           C  
ATOM   3710  HB1 ALA B 232     -14.240   0.047   7.044  1.00  0.00           H  
ATOM   3711  HB2 ALA B 232     -14.233   0.495   8.759  1.00  0.00           H  
ATOM   3712  HB3 ALA B 232     -13.625   1.637   7.550  1.00  0.00           H  
ATOM   3713  C   ALA B 232     -12.361  -1.498   8.397  1.00  0.00           C  
ATOM   3714  O   ALA B 232     -12.579  -2.342   7.523  1.00  0.00           O  
ATOM   3715  N   PRO B 233     -12.215  -1.857   9.691  1.00  0.00           N  
ATOM   3716  CD  PRO B 233     -11.813  -1.018  10.809  1.00  0.00           C  
ATOM   3717  HD2 PRO B 233     -12.699  -0.605  11.293  1.00  0.00           H  
ATOM   3718  HD3 PRO B 233     -11.132  -0.223  10.509  1.00  0.00           H  
ATOM   3719  CG  PRO B 233     -11.081  -1.959  11.762  1.00  0.00           C  
ATOM   3720  HG2 PRO B 233     -11.126  -1.608  12.792  1.00  0.00           H  
ATOM   3721  HG3 PRO B 233     -10.045  -2.068  11.438  1.00  0.00           H  
ATOM   3722  CB  PRO B 233     -11.807  -3.291  11.576  1.00  0.00           C  
ATOM   3723  HB2 PRO B 233     -12.665  -3.350  12.242  1.00  0.00           H  
ATOM   3724  HB3 PRO B 233     -11.137  -4.132  11.756  1.00  0.00           H  
ATOM   3725  CA  PRO B 233     -12.282  -3.256  10.122  1.00  0.00           C  
ATOM   3726  HA  PRO B 233     -11.582  -3.830   9.515  1.00  0.00           H  
ATOM   3727  C   PRO B 233     -13.682  -3.865   9.967  1.00  0.00           C  
ATOM   3728  O   PRO B 233     -14.697  -3.206  10.203  1.00  0.00           O  
ATOM   3729  N   GLY B 234     -13.733  -5.142   9.585  1.00  0.00           N  
ATOM   3730  H   GLY B 234     -12.862  -5.652   9.522  1.00  0.00           H  
ATOM   3731  CA  GLY B 234     -14.976  -5.847   9.260  1.00  0.00           C  
ATOM   3732  HA2 GLY B 234     -15.732  -5.124   8.949  1.00  0.00           H  
ATOM   3733  HA3 GLY B 234     -14.799  -6.512   8.415  1.00  0.00           H  
ATOM   3734  C   GLY B 234     -15.554  -6.680  10.407  1.00  0.00           C  
ATOM   3735  O   GLY B 234     -14.859  -7.012  11.369  1.00  0.00           O  
ATOM   3736  N   ASN B 235     -16.826  -7.064  10.248  1.00  0.00           N  
ATOM   3737  H   ASN B 235     -17.263  -6.814   9.371  1.00  0.00           H  
ATOM   3738  CA  ASN B 235     -17.503  -8.129  11.001  1.00  0.00           C  
ATOM   3739  HA  ASN B 235     -18.569  -8.031  10.793  1.00  0.00           H  
ATOM   3740  CB  ASN B 235     -17.073  -9.507  10.446  1.00  0.00           C  
ATOM   3741  HB2 ASN B 235     -15.999  -9.635  10.581  1.00  0.00           H  
ATOM   3742  HB3 ASN B 235     -17.571 -10.280  11.031  1.00  0.00           H  
ATOM   3743  CG  ASN B 235     -17.406  -9.729   8.974  1.00  0.00           C  
ATOM   3744  OD1 ASN B 235     -17.397  -8.833   8.145  1.00  0.00           O  
ATOM   3745  ND2 ASN B 235     -17.720 -10.945   8.594  1.00  0.00           N  
ATOM   3746 HD21 ASN B 235     -17.951 -11.068   7.625  1.00  0.00           H  
ATOM   3747 HD22 ASN B 235     -17.726 -11.694   9.262  1.00  0.00           H  
ATOM   3748  C   ASN B 235     -17.396  -7.996  12.537  1.00  0.00           C  
ATOM   3749  O   ASN B 235     -17.127  -8.973  13.232  1.00  0.00           O  
ATOM   3750  N   LEU B 236     -17.593  -6.783  13.068  1.00  0.00           N  
ATOM   3751  H   LEU B 236     -17.797  -6.015  12.452  1.00  0.00           H  
ATOM   3752  CA  LEU B 236     -17.540  -6.514  14.508  1.00  0.00           C  
ATOM   3753  HA  LEU B 236     -16.583  -6.889  14.872  1.00  0.00           H  
ATOM   3754  CB  LEU B 236     -17.582  -4.995  14.761  1.00  0.00           C  
ATOM   3755  HB2 LEU B 236     -16.725  -4.528  14.273  1.00  0.00           H  
ATOM   3756  HB3 LEU B 236     -18.490  -4.600  14.303  1.00  0.00           H  
ATOM   3757  CG  LEU B 236     -17.587  -4.606  16.254  1.00  0.00           C  
ATOM   3758  HG  LEU B 236     -18.426  -5.083  16.755  1.00  0.00           H  
ATOM   3759  CD1 LEU B 236     -16.297  -4.986  16.979  1.00  0.00           C  
ATOM   3760 HD11 LEU B 236     -16.343  -4.642  18.012  1.00  0.00           H  
ATOM   3761 HD12 LEU B 236     -16.183  -6.065  16.998  1.00  0.00           H  
ATOM   3762 HD13 LEU B 236     -15.437  -4.535  16.484  1.00  0.00           H  
ATOM   3763  CD2 LEU B 236     -17.767  -3.101  16.393  1.00  0.00           C  
ATOM   3764 HD21 LEU B 236     -16.925  -2.600  15.920  1.00  0.00           H  
ATOM   3765 HD22 LEU B 236     -18.695  -2.799  15.907  1.00  0.00           H  
ATOM   3766 HD23 LEU B 236     -17.810  -2.833  17.447  1.00  0.00           H  
ATOM   3767  C   LEU B 236     -18.657  -7.248  15.271  1.00  0.00           C  
ATOM   3768  O   LEU B 236     -19.831  -7.182  14.904  1.00  0.00           O  
ATOM   3769  N   THR B 237     -18.287  -7.889  16.375  1.00  0.00           N  
ATOM   3770  H   THR B 237     -17.300  -7.893  16.613  1.00  0.00           H  
ATOM   3771  CA  THR B 237     -19.161  -8.694  17.238  1.00  0.00           C  
ATOM   3772  HA  THR B 237     -20.204  -8.460  17.027  1.00  0.00           H  
ATOM   3773  CB  THR B 237     -18.942 -10.190  16.970  1.00  0.00           C  
ATOM   3774  HB  THR B 237     -19.481 -10.767  17.722  1.00  0.00           H  
ATOM   3775  CG2 THR B 237     -19.442 -10.635  15.598  1.00  0.00           C  
ATOM   3776 HG21 THR B 237     -19.296 -11.710  15.493  1.00  0.00           H  
ATOM   3777 HG22 THR B 237     -18.896 -10.123  14.807  1.00  0.00           H  
ATOM   3778 HG23 THR B 237     -20.504 -10.412  15.503  1.00  0.00           H  
ATOM   3779  OG1 THR B 237     -17.573 -10.502  17.062  1.00  0.00           O  
ATOM   3780  HG1 THR B 237     -17.122 -10.032  16.347  1.00  0.00           H  
ATOM   3781  C   THR B 237     -18.914  -8.392  18.718  1.00  0.00           C  
ATOM   3782  O   THR B 237     -17.894  -7.800  19.081  1.00  0.00           O  
ATOM   3783  N   VAL B 238     -19.858  -8.804  19.563  1.00  0.00           N  
ATOM   3784  H   VAL B 238     -20.662  -9.290  19.192  1.00  0.00           H  
ATOM   3785  CA  VAL B 238     -19.793  -8.733  21.026  1.00  0.00           C  
ATOM   3786  HA  VAL B 238     -18.748  -8.641  21.315  1.00  0.00           H  
ATOM   3787  CB  VAL B 238     -20.529  -7.483  21.543  1.00  0.00           C  
ATOM   3788  HB  VAL B 238     -20.114  -6.614  21.033  1.00  0.00           H  
ATOM   3789  CG1 VAL B 238     -22.035  -7.515  21.258  1.00  0.00           C  
ATOM   3790 HG11 VAL B 238     -22.476  -6.566  21.539  1.00  0.00           H  
ATOM   3791 HG12 VAL B 238     -22.218  -7.671  20.196  1.00  0.00           H  
ATOM   3792 HG13 VAL B 238     -22.518  -8.312  21.823  1.00  0.00           H  
ATOM   3793  CG2 VAL B 238     -20.322  -7.280  23.046  1.00  0.00           C  
ATOM   3794 HG21 VAL B 238     -20.862  -8.043  23.606  1.00  0.00           H  
ATOM   3795 HG22 VAL B 238     -19.261  -7.333  23.286  1.00  0.00           H  
ATOM   3796 HG23 VAL B 238     -20.698  -6.300  23.337  1.00  0.00           H  
ATOM   3797  C   VAL B 238     -20.329 -10.038  21.624  1.00  0.00           C  
ATOM   3798  O   VAL B 238     -21.252 -10.639  21.076  1.00  0.00           O  
ATOM   3799  N   HIE B 239     -19.730 -10.502  22.719  1.00  0.00           N  
ATOM   3800  H   HIE B 239     -18.946  -9.973  23.086  1.00  0.00           H  
ATOM   3801  CA  HIE B 239     -19.973 -11.814  23.326  1.00  0.00           C  
ATOM   3802  HA  HIE B 239     -21.023 -12.080  23.193  1.00  0.00           H  
ATOM   3803  CB  HIE B 239     -19.117 -12.851  22.575  1.00  0.00           C  
ATOM   3804  HB2 HIE B 239     -19.342 -12.791  21.509  1.00  0.00           H  
ATOM   3805  HB3 HIE B 239     -18.064 -12.601  22.713  1.00  0.00           H  
ATOM   3806  CG  HIE B 239     -19.336 -14.278  23.005  1.00  0.00           C  
ATOM   3807  ND1 HIE B 239     -20.566 -14.835  23.363  1.00  0.00           N  
ATOM   3808  CE1 HIE B 239     -20.325 -16.130  23.610  1.00  0.00           C  
ATOM   3809  HE1 HIE B 239     -21.077 -16.843  23.917  1.00  0.00           H  
ATOM   3810  NE2 HIE B 239     -19.026 -16.413  23.411  1.00  0.00           N  
ATOM   3811  HE2 HIE B 239     -18.611 -17.328  23.512  1.00  0.00           H  
ATOM   3812  CD2 HIE B 239     -18.386 -15.257  23.022  1.00  0.00           C  
ATOM   3813  HD2 HIE B 239     -17.348 -15.138  22.745  1.00  0.00           H  
ATOM   3814  C   HIE B 239     -19.683 -11.789  24.836  1.00  0.00           C  
ATOM   3815  O   HIE B 239     -19.032 -10.871  25.333  1.00  0.00           O  
ATOM   3816  N   THR B 240     -20.170 -12.780  25.580  1.00  0.00           N  
ATOM   3817  H   THR B 240     -20.589 -13.567  25.096  1.00  0.00           H  
ATOM   3818  CA  THR B 240     -19.963 -12.906  27.036  1.00  0.00           C  
ATOM   3819  HA  THR B 240     -19.664 -11.934  27.433  1.00  0.00           H  
ATOM   3820  CB  THR B 240     -21.267 -13.283  27.764  1.00  0.00           C  
ATOM   3821  HB  THR B 240     -21.028 -13.646  28.765  1.00  0.00           H  
ATOM   3822  CG2 THR B 240     -22.208 -12.086  27.916  1.00  0.00           C  
ATOM   3823 HG21 THR B 240     -23.125 -12.399  28.419  1.00  0.00           H  
ATOM   3824 HG22 THR B 240     -22.455 -11.658  26.945  1.00  0.00           H  
ATOM   3825 HG23 THR B 240     -21.728 -11.322  28.529  1.00  0.00           H  
ATOM   3826  OG1 THR B 240     -21.963 -14.295  27.077  1.00  0.00           O  
ATOM   3827  HG1 THR B 240     -22.355 -13.894  26.297  1.00  0.00           H  
ATOM   3828  C   THR B 240     -18.829 -13.874  27.401  1.00  0.00           C  
ATOM   3829  O   THR B 240     -18.406 -14.745  26.633  1.00  0.00           O  
ATOM   3830  N   GLN B 241     -18.299 -13.701  28.607  1.00  0.00           N  
ATOM   3831  H   GLN B 241     -18.615 -12.907  29.156  1.00  0.00           H  
ATOM   3832  CA  GLN B 241     -17.266 -14.516  29.242  1.00  0.00           C  
ATOM   3833  HA  GLN B 241     -17.227 -15.498  28.769  1.00  0.00           H  
ATOM   3834  CB  GLN B 241     -15.886 -13.831  29.128  1.00  0.00           C  
ATOM   3835  HB2 GLN B 241     -15.935 -12.896  29.679  1.00  0.00           H  
ATOM   3836  HB3 GLN B 241     -15.140 -14.446  29.634  1.00  0.00           H  
ATOM   3837  CG  GLN B 241     -15.382 -13.506  27.710  1.00  0.00           C  
ATOM   3838  HG2 GLN B 241     -16.197 -13.188  27.062  1.00  0.00           H  
ATOM   3839  HG3 GLN B 241     -14.682 -12.674  27.780  1.00  0.00           H  
ATOM   3840  CD  GLN B 241     -14.641 -14.678  27.081  1.00  0.00           C  
ATOM   3841  OE1 GLN B 241     -13.423 -14.795  27.191  1.00  0.00           O  
ATOM   3842  NE2 GLN B 241     -15.340 -15.578  26.425  1.00  0.00           N  
ATOM   3843 HE21 GLN B 241     -14.847 -16.350  26.013  1.00  0.00           H  
ATOM   3844 HE22 GLN B 241     -16.350 -15.474  26.360  1.00  0.00           H  
ATOM   3845  C   GLN B 241     -17.627 -14.704  30.724  1.00  0.00           C  
ATOM   3846  O   GLN B 241     -18.427 -13.953  31.282  1.00  0.00           O  
ATOM   3847  N   VAL B 242     -17.011 -15.692  31.376  1.00  0.00           N  
ATOM   3848  H   VAL B 242     -16.352 -16.266  30.878  1.00  0.00           H  
ATOM   3849  CA  VAL B 242     -17.069 -15.825  32.842  1.00  0.00           C  
ATOM   3850  HA  VAL B 242     -18.119 -15.878  33.132  1.00  0.00           H  
ATOM   3851  CB  VAL B 242     -16.383 -17.121  33.323  1.00  0.00           C  
ATOM   3852  HB  VAL B 242     -16.501 -17.184  34.405  1.00  0.00           H  
ATOM   3853  CG1 VAL B 242     -17.059 -18.355  32.713  1.00  0.00           C  
ATOM   3854 HG11 VAL B 242     -16.905 -18.389  31.635  1.00  0.00           H  
ATOM   3855 HG12 VAL B 242     -18.129 -18.329  32.920  1.00  0.00           H  
ATOM   3856 HG13 VAL B 242     -16.641 -19.259  33.158  1.00  0.00           H  
ATOM   3857  CG2 VAL B 242     -14.883 -17.174  33.005  1.00  0.00           C  
ATOM   3858 HG21 VAL B 242     -14.713 -17.114  31.931  1.00  0.00           H  
ATOM   3859 HG22 VAL B 242     -14.460 -18.105  33.384  1.00  0.00           H  
ATOM   3860 HG23 VAL B 242     -14.370 -16.345  33.494  1.00  0.00           H  
ATOM   3861  C   VAL B 242     -16.471 -14.592  33.539  1.00  0.00           C  
ATOM   3862  O   VAL B 242     -15.675 -13.865  32.942  1.00  0.00           O  
ATOM   3863  N   SER B 243     -16.847 -14.379  34.803  1.00  0.00           N  
ATOM   3864  H   SER B 243     -17.492 -15.027  35.223  1.00  0.00           H  
ATOM   3865  CA  SER B 243     -16.418 -13.233  35.623  1.00  0.00           C  
ATOM   3866  HA  SER B 243     -16.969 -13.280  36.562  1.00  0.00           H  
ATOM   3867  CB  SER B 243     -14.925 -13.333  35.971  1.00  0.00           C  
ATOM   3868  HB2 SER B 243     -14.334 -13.260  35.058  1.00  0.00           H  
ATOM   3869  HB3 SER B 243     -14.647 -12.507  36.629  1.00  0.00           H  
ATOM   3870  OG  SER B 243     -14.638 -14.570  36.609  1.00  0.00           O  
ATOM   3871  HG  SER B 243     -14.931 -14.523  37.524  1.00  0.00           H  
ATOM   3872  C   SER B 243     -16.802 -11.886  34.995  1.00  0.00           C  
ATOM   3873  O   SER B 243     -15.952 -11.036  34.726  1.00  0.00           O  
ATOM   3874  N   ASP B 244     -18.103 -11.739  34.726  1.00  0.00           N  
ATOM   3875  H   ASP B 244     -18.723 -12.433  35.126  1.00  0.00           H  
ATOM   3876  CA  ASP B 244     -18.798 -10.495  34.369  1.00  0.00           C  
ATOM   3877  HA  ASP B 244     -19.765 -10.798  33.967  1.00  0.00           H  
ATOM   3878  CB  ASP B 244     -19.110  -9.667  35.631  1.00  0.00           C  
ATOM   3879  HB2 ASP B 244     -18.176  -9.242  36.002  1.00  0.00           H  
ATOM   3880  HB3 ASP B 244     -19.764  -8.839  35.351  1.00  0.00           H  
ATOM   3881  CG  ASP B 244     -19.775 -10.445  36.782  1.00  0.00           C  
ATOM   3882  OD1 ASP B 244     -20.064 -11.659  36.630  1.00  0.00           O  
ATOM   3883  OD2 ASP B 244     -19.967  -9.802  37.835  1.00  0.00           O  
ATOM   3884  C   ASP B 244     -18.118  -9.705  33.238  1.00  0.00           C  
ATOM   3885  O   ASP B 244     -18.076  -8.474  33.230  1.00  0.00           O  
ATOM   3886  N   THR B 245     -17.535 -10.428  32.281  1.00  0.00           N  
ATOM   3887  H   THR B 245     -17.616 -11.434  32.352  1.00  0.00           H  
ATOM   3888  CA  THR B 245     -16.649  -9.882  31.251  1.00  0.00           C  
ATOM   3889  HA  THR B 245     -16.509  -8.816  31.422  1.00  0.00           H  
ATOM   3890  CB  THR B 245     -15.258 -10.526  31.366  1.00  0.00           C  
ATOM   3891  HB  THR B 245     -15.361 -11.607  31.454  1.00  0.00           H  
ATOM   3892  CG2 THR B 245     -14.324 -10.214  30.194  1.00  0.00           C  
ATOM   3893 HG21 THR B 245     -14.710 -10.658  29.278  1.00  0.00           H  
ATOM   3894 HG22 THR B 245     -14.238  -9.135  30.067  1.00  0.00           H  
ATOM   3895 HG23 THR B 245     -13.341 -10.636  30.400  1.00  0.00           H  
ATOM   3896  OG1 THR B 245     -14.616 -10.025  32.517  1.00  0.00           O  
ATOM   3897  HG1 THR B 245     -15.102 -10.362  33.296  1.00  0.00           H  
ATOM   3898  C   THR B 245     -17.270 -10.037  29.868  1.00  0.00           C  
ATOM   3899  O   THR B 245     -17.695 -11.117  29.468  1.00  0.00           O  
ATOM   3900  N   LEU B 246     -17.300  -8.946  29.111  1.00  0.00           N  
ATOM   3901  H   LEU B 246     -16.886  -8.100  29.485  1.00  0.00           H  
ATOM   3902  CA  LEU B 246     -17.598  -8.944  27.685  1.00  0.00           C  
ATOM   3903  HA  LEU B 246     -18.259  -9.778  27.453  1.00  0.00           H  
ATOM   3904  CB  LEU B 246     -18.311  -7.633  27.306  1.00  0.00           C  
ATOM   3905  HB2 LEU B 246     -17.747  -6.809  27.740  1.00  0.00           H  
ATOM   3906  HB3 LEU B 246     -18.303  -7.507  26.222  1.00  0.00           H  
ATOM   3907  CG  LEU B 246     -19.766  -7.559  27.802  1.00  0.00           C  
ATOM   3908  HG  LEU B 246     -19.823  -7.918  28.828  1.00  0.00           H  
ATOM   3909  CD1 LEU B 246     -20.256  -6.113  27.777  1.00  0.00           C  
ATOM   3910 HD11 LEU B 246     -19.614  -5.497  28.404  1.00  0.00           H  
ATOM   3911 HD12 LEU B 246     -20.250  -5.732  26.756  1.00  0.00           H  
ATOM   3912 HD13 LEU B 246     -21.270  -6.073  28.178  1.00  0.00           H  
ATOM   3913  CD2 LEU B 246     -20.695  -8.408  26.933  1.00  0.00           C  
ATOM   3914 HD21 LEU B 246     -20.422  -9.458  27.008  1.00  0.00           H  
ATOM   3915 HD22 LEU B 246     -21.722  -8.295  27.280  1.00  0.00           H  
ATOM   3916 HD23 LEU B 246     -20.636  -8.086  25.896  1.00  0.00           H  
ATOM   3917  C   LEU B 246     -16.313  -9.138  26.874  1.00  0.00           C  
ATOM   3918  O   LEU B 246     -15.211  -8.773  27.300  1.00  0.00           O  
ATOM   3919  N   LEU B 247     -16.479  -9.677  25.672  1.00  0.00           N  
ATOM   3920  H   LEU B 247     -17.421  -9.957  25.414  1.00  0.00           H  
ATOM   3921  CA  LEU B 247     -15.462  -9.771  24.636  1.00  0.00           C  
ATOM   3922  HA  LEU B 247     -14.583  -9.199  24.935  1.00  0.00           H  
ATOM   3923  CB  LEU B 247     -15.072 -11.252  24.472  1.00  0.00           C  
ATOM   3924  HB2 LEU B 247     -14.672 -11.615  25.419  1.00  0.00           H  
ATOM   3925  HB3 LEU B 247     -15.982 -11.814  24.253  1.00  0.00           H  
ATOM   3926  CG  LEU B 247     -14.052 -11.539  23.354  1.00  0.00           C  
ATOM   3927  HG  LEU B 247     -14.415 -11.147  22.406  1.00  0.00           H  
ATOM   3928  CD1 LEU B 247     -12.685 -10.929  23.665  1.00  0.00           C  
ATOM   3929 HD11 LEU B 247     -11.989 -11.179  22.863  1.00  0.00           H  
ATOM   3930 HD12 LEU B 247     -12.760  -9.844  23.717  1.00  0.00           H  
ATOM   3931 HD13 LEU B 247     -12.306 -11.327  24.603  1.00  0.00           H  
ATOM   3932  CD2 LEU B 247     -13.868 -13.052  23.224  1.00  0.00           C  
ATOM   3933 HD21 LEU B 247     -13.140 -13.260  22.438  1.00  0.00           H  
ATOM   3934 HD22 LEU B 247     -13.523 -13.479  24.164  1.00  0.00           H  
ATOM   3935 HD23 LEU B 247     -14.816 -13.508  22.937  1.00  0.00           H  
ATOM   3936  C   LEU B 247     -16.021  -9.154  23.353  1.00  0.00           C  
ATOM   3937  O   LEU B 247     -17.112  -9.518  22.919  1.00  0.00           O  
ATOM   3938  N   LEU B 248     -15.270  -8.241  22.748  1.00  0.00           N  
ATOM   3939  H   LEU B 248     -14.409  -7.954  23.199  1.00  0.00           H  
ATOM   3940  CA  LEU B 248     -15.510  -7.728  21.401  1.00  0.00           C  
ATOM   3941  HA  LEU B 248     -16.498  -8.036  21.065  1.00  0.00           H  
ATOM   3942  CB  LEU B 248     -15.460  -6.193  21.418  1.00  0.00           C  
ATOM   3943  HB2 LEU B 248     -14.476  -5.895  21.781  1.00  0.00           H  
ATOM   3944  HB3 LEU B 248     -15.555  -5.821  20.395  1.00  0.00           H  
ATOM   3945  CG  LEU B 248     -16.562  -5.573  22.307  1.00  0.00           C  
ATOM   3946  HG  LEU B 248     -17.032  -6.334  22.928  1.00  0.00           H  
ATOM   3947  CD1 LEU B 248     -15.966  -4.515  23.232  1.00  0.00           C  
ATOM   3948 HD11 LEU B 248     -16.752  -4.116  23.870  1.00  0.00           H  
ATOM   3949 HD12 LEU B 248     -15.203  -4.976  23.862  1.00  0.00           H  
ATOM   3950 HD13 LEU B 248     -15.521  -3.712  22.649  1.00  0.00           H  
ATOM   3951  CD2 LEU B 248     -17.648  -4.920  21.455  1.00  0.00           C  
ATOM   3952 HD21 LEU B 248     -18.031  -5.648  20.741  1.00  0.00           H  
ATOM   3953 HD22 LEU B 248     -18.466  -4.585  22.093  1.00  0.00           H  
ATOM   3954 HD23 LEU B 248     -17.235  -4.073  20.911  1.00  0.00           H  
ATOM   3955  C   LEU B 248     -14.474  -8.317  20.443  1.00  0.00           C  
ATOM   3956  O   LEU B 248     -13.322  -8.506  20.838  1.00  0.00           O  
ATOM   3957  N   THR B 249     -14.877  -8.587  19.200  1.00  0.00           N  
ATOM   3958  H   THR B 249     -15.836  -8.368  18.948  1.00  0.00           H  
ATOM   3959  CA  THR B 249     -14.038  -9.274  18.195  1.00  0.00           C  
ATOM   3960  HA  THR B 249     -12.986  -9.095  18.425  1.00  0.00           H  
ATOM   3961  CB  THR B 249     -14.282 -10.801  18.164  1.00  0.00           C  
ATOM   3962  HB  THR B 249     -15.003 -11.031  17.381  1.00  0.00           H  
ATOM   3963  CG2 THR B 249     -12.999 -11.575  17.869  1.00  0.00           C  
ATOM   3964 HG21 THR B 249     -13.217 -12.642  17.835  1.00  0.00           H  
ATOM   3965 HG22 THR B 249     -12.587 -11.268  16.907  1.00  0.00           H  
ATOM   3966 HG23 THR B 249     -12.264 -11.387  18.652  1.00  0.00           H  
ATOM   3967  OG1 THR B 249     -14.812 -11.304  19.373  1.00  0.00           O  
ATOM   3968  HG1 THR B 249     -15.713 -10.975  19.421  1.00  0.00           H  
ATOM   3969  C   THR B 249     -14.316  -8.717  16.798  1.00  0.00           C  
ATOM   3970  O   THR B 249     -15.470  -8.418  16.482  1.00  0.00           O  
ATOM   3971  N   TRP B 250     -13.298  -8.585  15.947  1.00  0.00           N  
ATOM   3972  H   TRP B 250     -12.358  -8.830  16.257  1.00  0.00           H  
ATOM   3973  CA  TRP B 250     -13.440  -8.101  14.562  1.00  0.00           C  
ATOM   3974  HA  TRP B 250     -14.427  -8.378  14.184  1.00  0.00           H  
ATOM   3975  CB  TRP B 250     -13.347  -6.561  14.541  1.00  0.00           C  
ATOM   3976  HB2 TRP B 250     -13.434  -6.207  13.515  1.00  0.00           H  
ATOM   3977  HB3 TRP B 250     -14.213  -6.171  15.075  1.00  0.00           H  
ATOM   3978  CG  TRP B 250     -12.126  -5.944  15.159  1.00  0.00           C  
ATOM   3979  CD1 TRP B 250     -10.987  -5.613  14.505  1.00  0.00           C  
ATOM   3980  HD1 TRP B 250     -10.816  -5.761  13.446  1.00  0.00           H  
ATOM   3981  NE1 TRP B 250     -10.069  -5.098  15.400  1.00  0.00           N  
ATOM   3982  HE1 TRP B 250      -9.136  -4.790  15.141  1.00  0.00           H  
ATOM   3983  CE2 TRP B 250     -10.564  -5.088  16.687  1.00  0.00           C  
ATOM   3984  CZ2 TRP B 250     -10.022  -4.699  17.917  1.00  0.00           C  
ATOM   3985  HZ2 TRP B 250      -8.999  -4.363  17.982  1.00  0.00           H  
ATOM   3986  CH2 TRP B 250     -10.817  -4.779  19.071  1.00  0.00           C  
ATOM   3987  HH2 TRP B 250     -10.402  -4.510  20.031  1.00  0.00           H  
ATOM   3988  CZ3 TRP B 250     -12.144  -5.233  18.977  1.00  0.00           C  
ATOM   3989  HZ3 TRP B 250     -12.747  -5.300  19.871  1.00  0.00           H  
ATOM   3990  CE3 TRP B 250     -12.672  -5.639  17.739  1.00  0.00           C  
ATOM   3991  HE3 TRP B 250     -13.680  -6.016  17.681  1.00  0.00           H  
ATOM   3992  CD2 TRP B 250     -11.894  -5.591  16.558  1.00  0.00           C  
ATOM   3993  C   TRP B 250     -12.418  -8.769  13.625  1.00  0.00           C  
ATOM   3994  O   TRP B 250     -11.650  -9.628  14.049  1.00  0.00           O  
ATOM   3995  N   SER B 251     -12.425  -8.405  12.338  1.00  0.00           N  
ATOM   3996  H   SER B 251     -13.103  -7.710  12.045  1.00  0.00           H  
ATOM   3997  CA  SER B 251     -11.455  -8.885  11.342  1.00  0.00           C  
ATOM   3998  HA  SER B 251     -10.817  -9.637  11.807  1.00  0.00           H  
ATOM   3999  CB  SER B 251     -12.186  -9.583  10.194  1.00  0.00           C  
ATOM   4000  HB2 SER B 251     -12.854 -10.345  10.597  1.00  0.00           H  
ATOM   4001  HB3 SER B 251     -12.772  -8.849   9.637  1.00  0.00           H  
ATOM   4002  OG  SER B 251     -11.247 -10.195   9.335  1.00  0.00           O  
ATOM   4003  HG  SER B 251     -11.692 -10.494   8.537  1.00  0.00           H  
ATOM   4004  C   SER B 251     -10.536  -7.771  10.821  1.00  0.00           C  
ATOM   4005  O   SER B 251     -10.962  -6.619  10.680  1.00  0.00           O  
ATOM   4006  N   ASN B 252      -9.283  -8.122  10.508  1.00  0.00           N  
ATOM   4007  H   ASN B 252      -9.061  -9.106  10.551  1.00  0.00           H  
ATOM   4008  CA  ASN B 252      -8.294  -7.228   9.903  1.00  0.00           C  
ATOM   4009  HA  ASN B 252      -8.313  -6.287  10.452  1.00  0.00           H  
ATOM   4010  CB  ASN B 252      -6.898  -7.849  10.103  1.00  0.00           C  
ATOM   4011  HB2 ASN B 252      -6.799  -8.160  11.143  1.00  0.00           H  
ATOM   4012  HB3 ASN B 252      -6.790  -8.729   9.469  1.00  0.00           H  
ATOM   4013  CG  ASN B 252      -5.756  -6.892   9.783  1.00  0.00           C  
ATOM   4014  OD1 ASN B 252      -5.783  -6.143   8.819  1.00  0.00           O  
ATOM   4015  ND2 ASN B 252      -4.717  -6.895  10.586  1.00  0.00           N  
ATOM   4016 HD21 ASN B 252      -3.934  -6.306  10.349  1.00  0.00           H  
ATOM   4017 HD22 ASN B 252      -4.687  -7.503  11.384  1.00  0.00           H  
ATOM   4018  C   ASN B 252      -8.630  -6.989   8.406  1.00  0.00           C  
ATOM   4019  O   ASN B 252      -8.781  -7.960   7.663  1.00  0.00           O  
ATOM   4020  N   PRO B 253      -8.742  -5.734   7.925  1.00  0.00           N  
ATOM   4021  CD  PRO B 253      -8.654  -4.516   8.719  1.00  0.00           C  
ATOM   4022  HD2 PRO B 253      -7.659  -4.392   9.145  1.00  0.00           H  
ATOM   4023  HD3 PRO B 253      -9.400  -4.543   9.514  1.00  0.00           H  
ATOM   4024  CG  PRO B 253      -8.969  -3.362   7.773  1.00  0.00           C  
ATOM   4025  HG2 PRO B 253      -8.045  -2.969   7.347  1.00  0.00           H  
ATOM   4026  HG3 PRO B 253      -9.523  -2.580   8.290  1.00  0.00           H  
ATOM   4027  CB  PRO B 253      -9.807  -4.022   6.681  1.00  0.00           C  
ATOM   4028  HB2 PRO B 253      -9.778  -3.462   5.747  1.00  0.00           H  
ATOM   4029  HB3 PRO B 253     -10.836  -4.118   7.025  1.00  0.00           H  
ATOM   4030  CA  PRO B 253      -9.205  -5.424   6.565  1.00  0.00           C  
ATOM   4031  HA  PRO B 253     -10.009  -6.114   6.305  1.00  0.00           H  
ATOM   4032  C   PRO B 253      -8.147  -5.557   5.442  1.00  0.00           C  
ATOM   4033  O   PRO B 253      -8.364  -5.051   4.338  1.00  0.00           O  
ATOM   4034  N   TYR B 254      -7.031  -6.249   5.700  1.00  0.00           N  
ATOM   4035  H   TYR B 254      -6.941  -6.669   6.617  1.00  0.00           H  
ATOM   4036  CA  TYR B 254      -5.929  -6.487   4.756  1.00  0.00           C  
ATOM   4037  HA  TYR B 254      -6.248  -6.173   3.763  1.00  0.00           H  
ATOM   4038  CB  TYR B 254      -4.716  -5.640   5.161  1.00  0.00           C  
ATOM   4039  HB2 TYR B 254      -4.449  -5.864   6.196  1.00  0.00           H  
ATOM   4040  HB3 TYR B 254      -3.865  -5.924   4.542  1.00  0.00           H  
ATOM   4041  CG  TYR B 254      -4.931  -4.152   5.014  1.00  0.00           C  
ATOM   4042  CD1 TYR B 254      -4.667  -3.538   3.778  1.00  0.00           C  
ATOM   4043  HD1 TYR B 254      -4.330  -4.128   2.941  1.00  0.00           H  
ATOM   4044  CE1 TYR B 254      -4.856  -2.154   3.628  1.00  0.00           C  
ATOM   4045  HE1 TYR B 254      -4.636  -1.662   2.695  1.00  0.00           H  
ATOM   4046  CZ  TYR B 254      -5.346  -1.395   4.704  1.00  0.00           C  
ATOM   4047  OH  TYR B 254      -5.582  -0.076   4.524  1.00  0.00           O  
ATOM   4048  HH  TYR B 254      -5.190   0.241   3.687  1.00  0.00           H  
ATOM   4049  CE2 TYR B 254      -5.631  -2.011   5.940  1.00  0.00           C  
ATOM   4050  HE2 TYR B 254      -6.018  -1.422   6.757  1.00  0.00           H  
ATOM   4051  CD2 TYR B 254      -5.409  -3.392   6.098  1.00  0.00           C  
ATOM   4052  HD2 TYR B 254      -5.624  -3.877   7.042  1.00  0.00           H  
ATOM   4053  C   TYR B 254      -5.513  -7.971   4.701  1.00  0.00           C  
ATOM   4054  O   TYR B 254      -5.550  -8.643   5.731  1.00  0.00           O  
ATOM   4055  N   PRO B 255      -5.068  -8.494   3.540  1.00  0.00           N  
ATOM   4056  CD  PRO B 255      -5.068  -7.850   2.234  1.00  0.00           C  
ATOM   4057  HD2 PRO B 255      -4.595  -6.869   2.271  1.00  0.00           H  
ATOM   4058  HD3 PRO B 255      -6.096  -7.760   1.884  1.00  0.00           H  
ATOM   4059  CG  PRO B 255      -4.286  -8.779   1.303  1.00  0.00           C  
ATOM   4060  HG2 PRO B 255      -3.231  -8.504   1.306  1.00  0.00           H  
ATOM   4061  HG3 PRO B 255      -4.683  -8.759   0.288  1.00  0.00           H  
ATOM   4062  CB  PRO B 255      -4.459 -10.154   1.951  1.00  0.00           C  
ATOM   4063  HB2 PRO B 255      -3.651 -10.837   1.678  1.00  0.00           H  
ATOM   4064  HB3 PRO B 255      -5.425 -10.574   1.663  1.00  0.00           H  
ATOM   4065  CA  PRO B 255      -4.470  -9.829   3.447  1.00  0.00           C  
ATOM   4066  HA  PRO B 255      -5.110 -10.539   3.967  1.00  0.00           H  
ATOM   4067  C   PRO B 255      -3.044  -9.861   4.044  1.00  0.00           C  
ATOM   4068  O   PRO B 255      -2.359  -8.835   3.984  1.00  0.00           O  
ATOM   4069  N   PRO B 256      -2.552 -11.013   4.555  1.00  0.00           N  
ATOM   4070  CD  PRO B 256      -3.265 -12.280   4.660  1.00  0.00           C  
ATOM   4071  HD2 PRO B 256      -3.221 -12.800   3.702  1.00  0.00           H  
ATOM   4072  HD3 PRO B 256      -4.300 -12.146   4.973  1.00  0.00           H  
ATOM   4073  CG  PRO B 256      -2.523 -13.087   5.723  1.00  0.00           C  
ATOM   4074  HG2 PRO B 256      -2.620 -14.160   5.555  1.00  0.00           H  
ATOM   4075  HG3 PRO B 256      -2.891 -12.817   6.714  1.00  0.00           H  
ATOM   4076  CB  PRO B 256      -1.083 -12.611   5.558  1.00  0.00           C  
ATOM   4077  HB2 PRO B 256      -0.623 -13.142   4.722  1.00  0.00           H  
ATOM   4078  HB3 PRO B 256      -0.505 -12.759   6.472  1.00  0.00           H  
ATOM   4079  CA  PRO B 256      -1.244 -11.123   5.224  1.00  0.00           C  
ATOM   4080  HA  PRO B 256      -1.287 -10.566   6.151  1.00  0.00           H  
ATOM   4081  C   PRO B 256      -0.052 -10.602   4.408  1.00  0.00           C  
ATOM   4082  O   PRO B 256       0.889 -10.023   4.959  1.00  0.00           O  
ATOM   4083  N   ASP B 257      -0.123 -10.769   3.090  1.00  0.00           N  
ATOM   4084  H   ASP B 257      -0.808 -11.431   2.745  1.00  0.00           H  
ATOM   4085  CA  ASP B 257       0.853 -10.306   2.103  1.00  0.00           C  
ATOM   4086  HA  ASP B 257       1.802 -10.806   2.291  1.00  0.00           H  
ATOM   4087  CB  ASP B 257       0.357 -10.698   0.694  1.00  0.00           C  
ATOM   4088  HB2 ASP B 257      -0.363  -9.942   0.372  1.00  0.00           H  
ATOM   4089  HB3 ASP B 257       1.202 -10.649   0.006  1.00  0.00           H  
ATOM   4090  CG  ASP B 257      -0.330 -12.071   0.545  1.00  0.00           C  
ATOM   4091  OD1 ASP B 257      -1.111 -12.180  -0.424  1.00  0.00           O  
ATOM   4092  OD2 ASP B 257      -0.114 -12.965   1.395  1.00  0.00           O  
ATOM   4093  C   ASP B 257       1.074  -8.778   2.146  1.00  0.00           C  
ATOM   4094  O   ASP B 257       2.175  -8.292   1.867  1.00  0.00           O  
ATOM   4095  N   ASN B 258       0.035  -8.004   2.489  1.00  0.00           N  
ATOM   4096  H   ASN B 258      -0.807  -8.461   2.823  1.00  0.00           H  
ATOM   4097  CA  ASN B 258       0.093  -6.546   2.515  1.00  0.00           C  
ATOM   4098  HA  ASN B 258       0.418  -6.214   1.529  1.00  0.00           H  
ATOM   4099  CB  ASN B 258      -1.312  -5.972   2.780  1.00  0.00           C  
ATOM   4100  HB2 ASN B 258      -2.023  -6.440   2.101  1.00  0.00           H  
ATOM   4101  HB3 ASN B 258      -1.614  -6.203   3.802  1.00  0.00           H  
ATOM   4102  CG  ASN B 258      -1.362  -4.465   2.598  1.00  0.00           C  
ATOM   4103  OD1 ASN B 258      -0.727  -3.714   3.317  1.00  0.00           O  
ATOM   4104  ND2 ASN B 258      -2.057  -3.978   1.596  1.00  0.00           N  
ATOM   4105 HD21 ASN B 258      -1.984  -2.971   1.435  1.00  0.00           H  
ATOM   4106 HD22 ASN B 258      -2.551  -4.565   0.952  1.00  0.00           H  
ATOM   4107  C   ASN B 258       1.130  -6.061   3.537  1.00  0.00           C  
ATOM   4108  O   ASN B 258       1.204  -6.549   4.667  1.00  0.00           O  
ATOM   4109  N   TYR B 259       1.930  -5.065   3.158  1.00  0.00           N  
ATOM   4110  H   TYR B 259       1.870  -4.726   2.209  1.00  0.00           H  
ATOM   4111  CA  TYR B 259       2.932  -4.453   4.025  1.00  0.00           C  
ATOM   4112  HA  TYR B 259       3.675  -5.210   4.256  1.00  0.00           H  
ATOM   4113  CB  TYR B 259       3.652  -3.343   3.248  1.00  0.00           C  
ATOM   4114  HB2 TYR B 259       2.954  -2.516   3.105  1.00  0.00           H  
ATOM   4115  HB3 TYR B 259       4.463  -2.983   3.877  1.00  0.00           H  
ATOM   4116  CG  TYR B 259       4.245  -3.730   1.891  1.00  0.00           C  
ATOM   4117  CD1 TYR B 259       4.924  -4.955   1.701  1.00  0.00           C  
ATOM   4118  HD1 TYR B 259       4.999  -5.665   2.504  1.00  0.00           H  
ATOM   4119  CE1 TYR B 259       5.504  -5.273   0.455  1.00  0.00           C  
ATOM   4120  HE1 TYR B 259       6.012  -6.213   0.310  1.00  0.00           H  
ATOM   4121  CZ  TYR B 259       5.405  -4.365  -0.619  1.00  0.00           C  
ATOM   4122  OH  TYR B 259       5.949  -4.665  -1.830  1.00  0.00           O  
ATOM   4123  HH  TYR B 259       6.652  -5.331  -1.777  1.00  0.00           H  
ATOM   4124  CE2 TYR B 259       4.736  -3.138  -0.428  1.00  0.00           C  
ATOM   4125  HE2 TYR B 259       4.662  -2.433  -1.240  1.00  0.00           H  
ATOM   4126  CD2 TYR B 259       4.164  -2.822   0.816  1.00  0.00           C  
ATOM   4127  HD2 TYR B 259       3.681  -1.862   0.946  1.00  0.00           H  
ATOM   4128  C   TYR B 259       2.366  -3.973   5.381  1.00  0.00           C  
ATOM   4129  O   TYR B 259       2.975  -4.314   6.397  1.00  0.00           O  
ATOM   4130  N   LEU B 260       1.174  -3.352   5.423  1.00  0.00           N  
ATOM   4131  H   LEU B 260       0.674  -3.232   4.545  1.00  0.00           H  
ATOM   4132  CA  LEU B 260       0.491  -2.870   6.642  1.00  0.00           C  
ATOM   4133  HA  LEU B 260       1.155  -2.195   7.181  1.00  0.00           H  
ATOM   4134  CB  LEU B 260      -0.810  -2.117   6.267  1.00  0.00           C  
ATOM   4135  HB2 LEU B 260      -1.384  -2.743   5.583  1.00  0.00           H  
ATOM   4136  HB3 LEU B 260      -1.421  -2.004   7.165  1.00  0.00           H  
ATOM   4137  CG  LEU B 260      -0.661  -0.717   5.652  1.00  0.00           C  
ATOM   4138  HG  LEU B 260       0.023  -0.757   4.807  1.00  0.00           H  
ATOM   4139  CD1 LEU B 260      -2.031  -0.234   5.173  1.00  0.00           C  
ATOM   4140 HD11 LEU B 260      -1.949   0.777   4.777  1.00  0.00           H  
ATOM   4141 HD12 LEU B 260      -2.747  -0.237   5.995  1.00  0.00           H  
ATOM   4142 HD13 LEU B 260      -2.387  -0.892   4.381  1.00  0.00           H  
ATOM   4143  CD2 LEU B 260      -0.147   0.298   6.673  1.00  0.00           C  
ATOM   4144 HD21 LEU B 260      -0.076   1.282   6.209  1.00  0.00           H  
ATOM   4145 HD22 LEU B 260      -0.824   0.344   7.523  1.00  0.00           H  
ATOM   4146 HD23 LEU B 260       0.846   0.009   7.011  1.00  0.00           H  
ATOM   4147  C   LEU B 260       0.070  -3.969   7.628  1.00  0.00           C  
ATOM   4148  O   LEU B 260      -0.121  -3.665   8.803  1.00  0.00           O  
ATOM   4149  N   TYR B 261      -0.121  -5.218   7.186  1.00  0.00           N  
ATOM   4150  H   TYR B 261       0.111  -5.417   6.221  1.00  0.00           H  
ATOM   4151  CA  TYR B 261      -0.924  -6.222   7.911  1.00  0.00           C  
ATOM   4152  HA  TYR B 261      -1.970  -5.908   7.893  1.00  0.00           H  
ATOM   4153  CB  TYR B 261      -0.826  -7.567   7.179  1.00  0.00           C  
ATOM   4154  HB2 TYR B 261      -1.224  -7.450   6.170  1.00  0.00           H  
ATOM   4155  HB3 TYR B 261       0.224  -7.846   7.079  1.00  0.00           H  
ATOM   4156  CG  TYR B 261      -1.567  -8.703   7.861  1.00  0.00           C  
ATOM   4157  CD1 TYR B 261      -0.870  -9.659   8.628  1.00  0.00           C  
ATOM   4158  HD1 TYR B 261       0.197  -9.574   8.760  1.00  0.00           H  
ATOM   4159  CE1 TYR B 261      -1.562 -10.750   9.194  1.00  0.00           C  
ATOM   4160  HE1 TYR B 261      -1.040 -11.496   9.774  1.00  0.00           H  
ATOM   4161  CZ  TYR B 261      -2.951 -10.887   8.993  1.00  0.00           C  
ATOM   4162  OH  TYR B 261      -3.613 -11.953   9.514  1.00  0.00           O  
ATOM   4163  HH  TYR B 261      -4.556 -11.900   9.350  1.00  0.00           H  
ATOM   4164  CE2 TYR B 261      -3.650  -9.921   8.239  1.00  0.00           C  
ATOM   4165  HE2 TYR B 261      -4.712 -10.019   8.071  1.00  0.00           H  
ATOM   4166  CD2 TYR B 261      -2.957  -8.830   7.685  1.00  0.00           C  
ATOM   4167  HD2 TYR B 261      -3.496  -8.099   7.101  1.00  0.00           H  
ATOM   4168  C   TYR B 261      -0.536  -6.384   9.391  1.00  0.00           C  
ATOM   4169  O   TYR B 261      -1.390  -6.290  10.270  1.00  0.00           O  
ATOM   4170  N   ASN B 262       0.760  -6.561   9.664  1.00  0.00           N  
ATOM   4171  H   ASN B 262       1.400  -6.598   8.884  1.00  0.00           H  
ATOM   4172  CA  ASN B 262       1.334  -6.718  11.007  1.00  0.00           C  
ATOM   4173  HA  ASN B 262       0.514  -6.950  11.689  1.00  0.00           H  
ATOM   4174  CB  ASN B 262       2.274  -7.944  11.033  1.00  0.00           C  
ATOM   4175  HB2 ASN B 262       2.676  -8.050  12.041  1.00  0.00           H  
ATOM   4176  HB3 ASN B 262       1.692  -8.841  10.826  1.00  0.00           H  
ATOM   4177  CG  ASN B 262       3.430  -7.896  10.045  1.00  0.00           C  
ATOM   4178  OD1 ASN B 262       3.309  -7.469   8.904  1.00  0.00           O  
ATOM   4179  ND2 ASN B 262       4.588  -8.379  10.431  1.00  0.00           N  
ATOM   4180 HD21 ASN B 262       5.356  -8.330   9.790  1.00  0.00           H  
ATOM   4181 HD22 ASN B 262       4.698  -8.721  11.368  1.00  0.00           H  
ATOM   4182  C   ASN B 262       1.954  -5.423  11.587  1.00  0.00           C  
ATOM   4183  O   ASN B 262       2.786  -5.489  12.489  1.00  0.00           O  
ATOM   4184  N   HIE B 263       1.555  -4.257  11.064  1.00  0.00           N  
ATOM   4185  H   HIE B 263       0.913  -4.300  10.280  1.00  0.00           H  
ATOM   4186  CA  HIE B 263       1.807  -2.913  11.624  1.00  0.00           C  
ATOM   4187  HA  HIE B 263       2.424  -2.992  12.522  1.00  0.00           H  
ATOM   4188  CB  HIE B 263       2.561  -2.036  10.601  1.00  0.00           C  
ATOM   4189  HB2 HIE B 263       2.010  -2.029   9.660  1.00  0.00           H  
ATOM   4190  HB3 HIE B 263       2.564  -1.011  10.974  1.00  0.00           H  
ATOM   4191  CG  HIE B 263       4.002  -2.394  10.308  1.00  0.00           C  
ATOM   4192  ND1 HIE B 263       5.048  -1.467  10.283  1.00  0.00           N  
ATOM   4193  CE1 HIE B 263       6.137  -2.140   9.892  1.00  0.00           C  
ATOM   4194  HE1 HIE B 263       7.118  -1.705   9.762  1.00  0.00           H  
ATOM   4195  NE2 HIE B 263       5.836  -3.427   9.666  1.00  0.00           N  
ATOM   4196  HE2 HIE B 263       6.504  -4.120   9.332  1.00  0.00           H  
ATOM   4197  CD2 HIE B 263       4.492  -3.607   9.912  1.00  0.00           C  
ATOM   4198  HD2 HIE B 263       3.924  -4.514   9.779  1.00  0.00           H  
ATOM   4199  C   HIE B 263       0.500  -2.205  12.050  1.00  0.00           C  
ATOM   4200  O   HIE B 263       0.543  -1.173  12.723  1.00  0.00           O  
ATOM   4201  N   LEU B 264      -0.661  -2.728  11.637  1.00  0.00           N  
ATOM   4202  H   LEU B 264      -0.634  -3.572  11.087  1.00  0.00           H  
ATOM   4203  CA  LEU B 264      -1.985  -2.166  11.904  1.00  0.00           C  
ATOM   4204  HA  LEU B 264      -1.932  -1.088  11.743  1.00  0.00           H  
ATOM   4205  CB  LEU B 264      -2.974  -2.774  10.887  1.00  0.00           C  
ATOM   4206  HB2 LEU B 264      -2.513  -2.809   9.898  1.00  0.00           H  
ATOM   4207  HB3 LEU B 264      -3.175  -3.804  11.188  1.00  0.00           H  
ATOM   4208  CG  LEU B 264      -4.306  -2.009  10.776  1.00  0.00           C  
ATOM   4209  HG  LEU B 264      -4.633  -1.708  11.770  1.00  0.00           H  
ATOM   4210  CD1 LEU B 264      -4.159  -0.768   9.886  1.00  0.00           C  
ATOM   4211 HD11 LEU B 264      -3.427  -0.090  10.320  1.00  0.00           H  
ATOM   4212 HD12 LEU B 264      -3.829  -1.060   8.889  1.00  0.00           H  
ATOM   4213 HD13 LEU B 264      -5.113  -0.249   9.805  1.00  0.00           H  
ATOM   4214  CD2 LEU B 264      -5.389  -2.897  10.160  1.00  0.00           C  
ATOM   4215 HD21 LEU B 264      -6.319  -2.340  10.056  1.00  0.00           H  
ATOM   4216 HD22 LEU B 264      -5.062  -3.251   9.183  1.00  0.00           H  
ATOM   4217 HD23 LEU B 264      -5.562  -3.757  10.808  1.00  0.00           H  
ATOM   4218  C   LEU B 264      -2.425  -2.427  13.359  1.00  0.00           C  
ATOM   4219  O   LEU B 264      -2.393  -3.561  13.828  1.00  0.00           O  
ATOM   4220  N   THR B 265      -2.885  -1.385  14.050  1.00  0.00           N  
ATOM   4221  H   THR B 265      -2.921  -0.490  13.574  1.00  0.00           H  
ATOM   4222  CA  THR B 265      -3.469  -1.439  15.409  1.00  0.00           C  
ATOM   4223  HA  THR B 265      -3.690  -2.475  15.671  1.00  0.00           H  
ATOM   4224  CB  THR B 265      -2.500  -0.894  16.470  1.00  0.00           C  
ATOM   4225  HB  THR B 265      -2.980  -0.955  17.446  1.00  0.00           H  
ATOM   4226  CG2 THR B 265      -1.182  -1.665  16.542  1.00  0.00           C  
ATOM   4227 HG21 THR B 265      -0.627  -1.574  15.608  1.00  0.00           H  
ATOM   4228 HG22 THR B 265      -0.578  -1.274  17.362  1.00  0.00           H  
ATOM   4229 HG23 THR B 265      -1.396  -2.716  16.733  1.00  0.00           H  
ATOM   4230  OG1 THR B 265      -2.196   0.454  16.202  1.00  0.00           O  
ATOM   4231  HG1 THR B 265      -1.730   0.458  15.360  1.00  0.00           H  
ATOM   4232  C   THR B 265      -4.790  -0.659  15.456  1.00  0.00           C  
ATOM   4233  O   THR B 265      -5.118   0.068  14.510  1.00  0.00           O  
ATOM   4234  N   TYR B 266      -5.573  -0.814  16.531  1.00  0.00           N  
ATOM   4235  H   TYR B 266      -5.202  -1.296  17.342  1.00  0.00           H  
ATOM   4236  CA  TYR B 266      -6.993  -0.435  16.540  1.00  0.00           C  
ATOM   4237  HA  TYR B 266      -7.221   0.045  15.592  1.00  0.00           H  
ATOM   4238  CB  TYR B 266      -7.891  -1.689  16.613  1.00  0.00           C  
ATOM   4239  HB2 TYR B 266      -7.908  -2.061  17.634  1.00  0.00           H  
ATOM   4240  HB3 TYR B 266      -8.914  -1.397  16.378  1.00  0.00           H  
ATOM   4241  CG  TYR B 266      -7.509  -2.844  15.707  1.00  0.00           C  
ATOM   4242  CD1 TYR B 266      -7.914  -2.856  14.357  1.00  0.00           C  
ATOM   4243  HD1 TYR B 266      -8.482  -2.025  13.967  1.00  0.00           H  
ATOM   4244  CE1 TYR B 266      -7.570  -3.941  13.524  1.00  0.00           C  
ATOM   4245  HE1 TYR B 266      -7.857  -3.951  12.483  1.00  0.00           H  
ATOM   4246  CZ  TYR B 266      -6.817  -5.020  14.045  1.00  0.00           C  
ATOM   4247  OH  TYR B 266      -6.485  -6.072  13.257  1.00  0.00           O  
ATOM   4248  HH  TYR B 266      -5.817  -6.617  13.691  1.00  0.00           H  
ATOM   4249  CE2 TYR B 266      -6.429  -5.009  15.399  1.00  0.00           C  
ATOM   4250  HE2 TYR B 266      -5.869  -5.833  15.816  1.00  0.00           H  
ATOM   4251  CD2 TYR B 266      -6.770  -3.924  16.224  1.00  0.00           C  
ATOM   4252  HD2 TYR B 266      -6.452  -3.933  17.260  1.00  0.00           H  
ATOM   4253  C   TYR B 266      -7.374   0.573  17.636  1.00  0.00           C  
ATOM   4254  O   TYR B 266      -6.668   0.773  18.626  1.00  0.00           O  
ATOM   4255  N   ALA B 267      -8.559   1.162  17.486  1.00  0.00           N  
ATOM   4256  H   ALA B 267      -9.064   0.990  16.623  1.00  0.00           H  
ATOM   4257  CA  ALA B 267      -9.290   1.815  18.565  1.00  0.00           C  
ATOM   4258  HA  ALA B 267      -8.915   1.446  19.522  1.00  0.00           H  
ATOM   4259  CB  ALA B 267      -9.062   3.329  18.523  1.00  0.00           C  
ATOM   4260  HB1 ALA B 267      -8.003   3.541  18.672  1.00  0.00           H  
ATOM   4261  HB2 ALA B 267      -9.380   3.730  17.561  1.00  0.00           H  
ATOM   4262  HB3 ALA B 267      -9.628   3.805  19.324  1.00  0.00           H  
ATOM   4263  C   ALA B 267     -10.776   1.455  18.469  1.00  0.00           C  
ATOM   4264  O   ALA B 267     -11.384   1.560  17.401  1.00  0.00           O  
ATOM   4265  N   VAL B 268     -11.361   1.056  19.596  1.00  0.00           N  
ATOM   4266  H   VAL B 268     -10.791   1.066  20.439  1.00  0.00           H  
ATOM   4267  CA  VAL B 268     -12.788   0.755  19.761  1.00  0.00           C  
ATOM   4268  HA  VAL B 268     -13.211   0.505  18.790  1.00  0.00           H  
ATOM   4269  CB  VAL B 268     -12.975  -0.481  20.672  1.00  0.00           C  
ATOM   4270  HB  VAL B 268     -12.508  -0.277  21.634  1.00  0.00           H  
ATOM   4271  CG1 VAL B 268     -14.444  -0.845  20.926  1.00  0.00           C  
ATOM   4272 HG11 VAL B 268     -14.953  -1.042  19.983  1.00  0.00           H  
ATOM   4273 HG12 VAL B 268     -14.502  -1.740  21.545  1.00  0.00           H  
ATOM   4274 HG13 VAL B 268     -14.944  -0.039  21.455  1.00  0.00           H  
ATOM   4275  CG2 VAL B 268     -12.308  -1.723  20.063  1.00  0.00           C  
ATOM   4276 HG21 VAL B 268     -12.742  -1.946  19.088  1.00  0.00           H  
ATOM   4277 HG22 VAL B 268     -11.237  -1.562  19.947  1.00  0.00           H  
ATOM   4278 HG23 VAL B 268     -12.450  -2.583  20.716  1.00  0.00           H  
ATOM   4279  C   VAL B 268     -13.526   1.993  20.292  1.00  0.00           C  
ATOM   4280  O   VAL B 268     -12.977   2.782  21.061  1.00  0.00           O  
ATOM   4281  N   ASN B 269     -14.792   2.149  19.906  1.00  0.00           N  
ATOM   4282  H   ASN B 269     -15.165   1.453  19.266  1.00  0.00           H  
ATOM   4283  CA  ASN B 269     -15.743   3.133  20.421  1.00  0.00           C  
ATOM   4284  HA  ASN B 269     -15.300   3.665  21.262  1.00  0.00           H  
ATOM   4285  CB  ASN B 269     -16.048   4.137  19.296  1.00  0.00           C  
ATOM   4286  HB2 ASN B 269     -15.193   4.797  19.194  1.00  0.00           H  
ATOM   4287  HB3 ASN B 269     -16.188   3.589  18.363  1.00  0.00           H  
ATOM   4288  CG  ASN B 269     -17.277   5.009  19.488  1.00  0.00           C  
ATOM   4289  OD1 ASN B 269     -18.030   5.245  18.550  1.00  0.00           O  
ATOM   4290  ND2 ASN B 269     -17.527   5.507  20.677  1.00  0.00           N  
ATOM   4291 HD21 ASN B 269     -18.328   6.112  20.783  1.00  0.00           H  
ATOM   4292 HD22 ASN B 269     -16.927   5.345  21.481  1.00  0.00           H  
ATOM   4293  C   ASN B 269     -17.001   2.406  20.915  1.00  0.00           C  
ATOM   4294  O   ASN B 269     -17.626   1.692  20.134  1.00  0.00           O  
ATOM   4295  N   ILE B 270     -17.366   2.604  22.183  1.00  0.00           N  
ATOM   4296  H   ILE B 270     -16.858   3.302  22.715  1.00  0.00           H  
ATOM   4297  CA  ILE B 270     -18.563   2.046  22.838  1.00  0.00           C  
ATOM   4298  HA  ILE B 270     -19.109   1.430  22.128  1.00  0.00           H  
ATOM   4299  CB  ILE B 270     -18.164   1.162  24.049  1.00  0.00           C  
ATOM   4300  HB  ILE B 270     -17.521   1.755  24.697  1.00  0.00           H  
ATOM   4301  CG2 ILE B 270     -19.387   0.745  24.892  1.00  0.00           C  
ATOM   4302 HG21 ILE B 270     -19.857   1.619  25.342  1.00  0.00           H  
ATOM   4303 HG22 ILE B 270     -20.117   0.231  24.267  1.00  0.00           H  
ATOM   4304 HG23 ILE B 270     -19.092   0.093  25.714  1.00  0.00           H  
ATOM   4305  CG1 ILE B 270     -17.350  -0.062  23.566  1.00  0.00           C  
ATOM   4306 HG12 ILE B 270     -17.923  -0.603  22.816  1.00  0.00           H  
ATOM   4307 HG13 ILE B 270     -16.438   0.303  23.096  1.00  0.00           H  
ATOM   4308  CD1 ILE B 270     -16.923  -1.051  24.659  1.00  0.00           C  
ATOM   4309 HD11 ILE B 270     -17.777  -1.640  24.993  1.00  0.00           H  
ATOM   4310 HD12 ILE B 270     -16.170  -1.727  24.257  1.00  0.00           H  
ATOM   4311 HD13 ILE B 270     -16.497  -0.515  25.506  1.00  0.00           H  
ATOM   4312  C   ILE B 270     -19.474   3.202  23.260  1.00  0.00           C  
ATOM   4313  O   ILE B 270     -18.961   4.243  23.671  1.00  0.00           O  
ATOM   4314  N   TRP B 271     -20.797   3.043  23.186  1.00  0.00           N  
ATOM   4315  H   TRP B 271     -21.171   2.172  22.820  1.00  0.00           H  
ATOM   4316  CA  TRP B 271     -21.748   4.010  23.758  1.00  0.00           C  
ATOM   4317  HA  TRP B 271     -21.341   4.342  24.711  1.00  0.00           H  
ATOM   4318  CB  TRP B 271     -21.883   5.244  22.854  1.00  0.00           C  
ATOM   4319  HB2 TRP B 271     -22.363   6.035  23.435  1.00  0.00           H  
ATOM   4320  HB3 TRP B 271     -20.889   5.607  22.595  1.00  0.00           H  
ATOM   4321  CG  TRP B 271     -22.657   5.068  21.584  1.00  0.00           C  
ATOM   4322  CD1 TRP B 271     -23.914   5.520  21.383  1.00  0.00           C  
ATOM   4323  HD1 TRP B 271     -24.513   6.046  22.124  1.00  0.00           H  
ATOM   4324  NE1 TRP B 271     -24.325   5.202  20.106  1.00  0.00           N  
ATOM   4325  HE1 TRP B 271     -25.251   5.428  19.770  1.00  0.00           H  
ATOM   4326  CE2 TRP B 271     -23.341   4.536  19.407  1.00  0.00           C  
ATOM   4327  CZ2 TRP B 271     -23.266   4.032  18.098  1.00  0.00           C  
ATOM   4328  HZ2 TRP B 271     -24.092   4.176  17.419  1.00  0.00           H  
ATOM   4329  CH2 TRP B 271     -22.120   3.324  17.698  1.00  0.00           C  
ATOM   4330  HH2 TRP B 271     -22.063   2.910  16.702  1.00  0.00           H  
ATOM   4331  CZ3 TRP B 271     -21.057   3.149  18.602  1.00  0.00           C  
ATOM   4332  HZ3 TRP B 271     -20.175   2.597  18.315  1.00  0.00           H  
ATOM   4333  CE3 TRP B 271     -21.127   3.697  19.897  1.00  0.00           C  
ATOM   4334  HE3 TRP B 271     -20.295   3.572  20.572  1.00  0.00           H  
ATOM   4335  CD2 TRP B 271     -22.270   4.399  20.341  1.00  0.00           C  
ATOM   4336  C   TRP B 271     -23.121   3.395  24.057  1.00  0.00           C  
ATOM   4337  O   TRP B 271     -23.449   2.323  23.544  1.00  0.00           O  
ATOM   4338  N   SER B 272     -23.912   4.045  24.915  1.00  0.00           N  
ATOM   4339  H   SER B 272     -23.573   4.912  25.317  1.00  0.00           H  
ATOM   4340  CA  SER B 272     -25.265   3.590  25.278  1.00  0.00           C  
ATOM   4341  HA  SER B 272     -25.232   2.511  25.412  1.00  0.00           H  
ATOM   4342  CB  SER B 272     -25.671   4.196  26.624  1.00  0.00           C  
ATOM   4343  HB2 SER B 272     -24.924   3.950  27.378  1.00  0.00           H  
ATOM   4344  HB3 SER B 272     -25.731   5.280  26.528  1.00  0.00           H  
ATOM   4345  OG  SER B 272     -26.929   3.688  27.027  1.00  0.00           O  
ATOM   4346  HG  SER B 272     -26.824   2.735  27.173  1.00  0.00           H  
ATOM   4347  C   SER B 272     -26.328   3.897  24.206  1.00  0.00           C  
ATOM   4348  O   SER B 272     -26.261   4.913  23.524  1.00  0.00           O  
ATOM   4349  N   GLU B 273     -27.346   3.038  24.091  1.00  0.00           N  
ATOM   4350  H   GLU B 273     -27.324   2.221  24.694  1.00  0.00           H  
ATOM   4351  CA  GLU B 273     -28.603   3.288  23.355  1.00  0.00           C  
ATOM   4352  HA  GLU B 273     -28.405   3.946  22.506  1.00  0.00           H  
ATOM   4353  CB  GLU B 273     -29.147   1.950  22.824  1.00  0.00           C  
ATOM   4354  HB2 GLU B 273     -29.127   1.239  23.644  1.00  0.00           H  
ATOM   4355  HB3 GLU B 273     -30.186   2.051  22.506  1.00  0.00           H  
ATOM   4356  CG  GLU B 273     -28.346   1.364  21.657  1.00  0.00           C  
ATOM   4357  HG2 GLU B 273     -27.313   1.710  21.689  1.00  0.00           H  
ATOM   4358  HG3 GLU B 273     -28.323   0.280  21.775  1.00  0.00           H  
ATOM   4359  CD  GLU B 273     -28.983   1.683  20.298  1.00  0.00           C  
ATOM   4360  OE1 GLU B 273     -28.693   2.737  19.697  1.00  0.00           O  
ATOM   4361  OE2 GLU B 273     -29.677   0.814  19.723  1.00  0.00           O  
ATOM   4362  C   GLU B 273     -29.684   3.985  24.213  1.00  0.00           C  
ATOM   4363  O   GLU B 273     -30.826   4.136  23.771  1.00  0.00           O  
ATOM   4364  N   ASN B 274     -29.361   4.384  25.449  1.00  0.00           N  
ATOM   4365  H   ASN B 274     -28.415   4.211  25.766  1.00  0.00           H  
ATOM   4366  CA  ASN B 274     -30.303   5.002  26.390  1.00  0.00           C  
ATOM   4367  HA  ASN B 274     -31.204   5.303  25.856  1.00  0.00           H  
ATOM   4368  CB  ASN B 274     -30.691   3.962  27.458  1.00  0.00           C  
ATOM   4369  HB2 ASN B 274     -29.801   3.706  28.027  1.00  0.00           H  
ATOM   4370  HB3 ASN B 274     -31.407   4.418  28.142  1.00  0.00           H  
ATOM   4371  CG  ASN B 274     -31.316   2.682  26.917  1.00  0.00           C  
ATOM   4372  OD1 ASN B 274     -30.880   1.574  27.194  1.00  0.00           O  
ATOM   4373  ND2 ASN B 274     -32.366   2.774  26.134  1.00  0.00           N  
ATOM   4374 HD21 ASN B 274     -32.753   1.909  25.812  1.00  0.00           H  
ATOM   4375 HD22 ASN B 274     -32.629   3.667  25.748  1.00  0.00           H  
ATOM   4376  C   ASN B 274     -29.769   6.286  27.052  1.00  0.00           C  
ATOM   4377  O   ASN B 274     -30.563   7.174  27.351  1.00  0.00           O  
ATOM   4378  N   ASP B 275     -28.455   6.387  27.288  1.00  0.00           N  
ATOM   4379  H   ASP B 275     -27.858   5.599  27.065  1.00  0.00           H  
ATOM   4380  CA  ASP B 275     -27.812   7.565  27.892  1.00  0.00           C  
ATOM   4381  HA  ASP B 275     -28.578   8.222  28.298  1.00  0.00           H  
ATOM   4382  CB  ASP B 275     -26.988   7.116  29.105  1.00  0.00           C  
ATOM   4383  HB2 ASP B 275     -27.640   6.552  29.776  1.00  0.00           H  
ATOM   4384  HB3 ASP B 275     -26.192   6.447  28.776  1.00  0.00           H  
ATOM   4385  CG  ASP B 275     -26.364   8.268  29.901  1.00  0.00           C  
ATOM   4386  OD1 ASP B 275     -25.869   7.962  31.004  1.00  0.00           O  
ATOM   4387  OD2 ASP B 275     -26.394   9.436  29.447  1.00  0.00           O  
ATOM   4388  C   ASP B 275     -26.954   8.358  26.876  1.00  0.00           C  
ATOM   4389  O   ASP B 275     -25.887   7.875  26.483  1.00  0.00           O  
ATOM   4390  N   PRO B 276     -27.367   9.583  26.483  1.00  0.00           N  
ATOM   4391  CD  PRO B 276     -28.667  10.179  26.760  1.00  0.00           C  
ATOM   4392  HD2 PRO B 276     -28.617  10.734  27.699  1.00  0.00           H  
ATOM   4393  HD3 PRO B 276     -29.462   9.434  26.802  1.00  0.00           H  
ATOM   4394  CG  PRO B 276     -28.935  11.129  25.600  1.00  0.00           C  
ATOM   4395  HG2 PRO B 276     -29.612  11.934  25.885  1.00  0.00           H  
ATOM   4396  HG3 PRO B 276     -29.329  10.568  24.751  1.00  0.00           H  
ATOM   4397  CB  PRO B 276     -27.535  11.643  25.280  1.00  0.00           C  
ATOM   4398  HB2 PRO B 276     -27.293  12.460  25.962  1.00  0.00           H  
ATOM   4399  HB3 PRO B 276     -27.457  11.977  24.245  1.00  0.00           H  
ATOM   4400  CA  PRO B 276     -26.621  10.441  25.557  1.00  0.00           C  
ATOM   4401  HA  PRO B 276     -26.472   9.887  24.629  1.00  0.00           H  
ATOM   4402  C   PRO B 276     -25.246  10.927  26.049  1.00  0.00           C  
ATOM   4403  O   PRO B 276     -24.502  11.497  25.252  1.00  0.00           O  
ATOM   4404  N   ALA B 277     -24.903  10.748  27.330  1.00  0.00           N  
ATOM   4405  H   ALA B 277     -25.564  10.292  27.959  1.00  0.00           H  
ATOM   4406  CA  ALA B 277     -23.601  11.132  27.884  1.00  0.00           C  
ATOM   4407  HA  ALA B 277     -23.146  11.892  27.247  1.00  0.00           H  
ATOM   4408  CB  ALA B 277     -23.843  11.760  29.260  1.00  0.00           C  
ATOM   4409  HB1 ALA B 277     -24.528  12.603  29.165  1.00  0.00           H  
ATOM   4410  HB2 ALA B 277     -24.275  11.021  29.938  1.00  0.00           H  
ATOM   4411  HB3 ALA B 277     -22.897  12.114  29.672  1.00  0.00           H  
ATOM   4412  C   ALA B 277     -22.597   9.963  27.972  1.00  0.00           C  
ATOM   4413  O   ALA B 277     -21.392  10.194  28.068  1.00  0.00           O  
ATOM   4414  N   ASP B 278     -23.066   8.711  27.955  1.00  0.00           N  
ATOM   4415  H   ASP B 278     -24.061   8.585  27.817  1.00  0.00           H  
ATOM   4416  CA  ASP B 278     -22.245   7.515  28.196  1.00  0.00           C  
ATOM   4417  HA  ASP B 278     -21.477   7.792  28.920  1.00  0.00           H  
ATOM   4418  CB  ASP B 278     -23.115   6.432  28.864  1.00  0.00           C  
ATOM   4419  HB2 ASP B 278     -23.745   6.909  29.614  1.00  0.00           H  
ATOM   4420  HB3 ASP B 278     -23.770   5.979  28.120  1.00  0.00           H  
ATOM   4421  CG  ASP B 278     -22.313   5.341  29.583  1.00  0.00           C  
ATOM   4422  OD1 ASP B 278     -22.934   4.431  30.175  1.00  0.00           O  
ATOM   4423  OD2 ASP B 278     -21.065   5.389  29.636  1.00  0.00           O  
ATOM   4424  C   ASP B 278     -21.496   7.044  26.929  1.00  0.00           C  
ATOM   4425  O   ASP B 278     -21.671   5.917  26.462  1.00  0.00           O  
ATOM   4426  N   PHE B 279     -20.692   7.936  26.335  1.00  0.00           N  
ATOM   4427  H   PHE B 279     -20.602   8.839  26.794  1.00  0.00           H  
ATOM   4428  CA  PHE B 279     -19.899   7.709  25.118  1.00  0.00           C  
ATOM   4429  HA  PHE B 279     -20.250   6.795  24.640  1.00  0.00           H  
ATOM   4430  CB  PHE B 279     -20.137   8.866  24.137  1.00  0.00           C  
ATOM   4431  HB2 PHE B 279     -21.212   8.974  23.981  1.00  0.00           H  
ATOM   4432  HB3 PHE B 279     -19.784   9.792  24.594  1.00  0.00           H  
ATOM   4433  CG  PHE B 279     -19.464   8.705  22.783  1.00  0.00           C  
ATOM   4434  CD1 PHE B 279     -18.114   9.069  22.611  1.00  0.00           C  
ATOM   4435  HD1 PHE B 279     -17.554   9.457  23.452  1.00  0.00           H  
ATOM   4436  CE1 PHE B 279     -17.498   8.942  21.352  1.00  0.00           C  
ATOM   4437  HE1 PHE B 279     -16.462   9.228  21.229  1.00  0.00           H  
ATOM   4438  CZ  PHE B 279     -18.235   8.463  20.254  1.00  0.00           C  
ATOM   4439  HZ  PHE B 279     -17.763   8.375  19.286  1.00  0.00           H  
ATOM   4440  CE2 PHE B 279     -19.582   8.089  20.423  1.00  0.00           C  
ATOM   4441  HE2 PHE B 279     -20.158   7.719  19.587  1.00  0.00           H  
ATOM   4442  CD2 PHE B 279     -20.193   8.214  21.683  1.00  0.00           C  
ATOM   4443  HD2 PHE B 279     -21.235   7.947  21.804  1.00  0.00           H  
ATOM   4444  C   PHE B 279     -18.404   7.527  25.436  1.00  0.00           C  
ATOM   4445  O   PHE B 279     -17.820   8.292  26.203  1.00  0.00           O  
ATOM   4446  N   ARG B 280     -17.771   6.497  24.856  1.00  0.00           N  
ATOM   4447  H   ARG B 280     -18.314   5.904  24.233  1.00  0.00           H  
ATOM   4448  CA  ARG B 280     -16.467   5.969  25.303  1.00  0.00           C  
ATOM   4449  HA  ARG B 280     -15.950   6.746  25.870  1.00  0.00           H  
ATOM   4450  CB  ARG B 280     -16.689   4.756  26.223  1.00  0.00           C  
ATOM   4451  HB2 ARG B 280     -17.011   3.911  25.614  1.00  0.00           H  
ATOM   4452  HB3 ARG B 280     -15.736   4.495  26.688  1.00  0.00           H  
ATOM   4453  CG  ARG B 280     -17.737   4.978  27.324  1.00  0.00           C  
ATOM   4454  HG2 ARG B 280     -17.474   5.855  27.918  1.00  0.00           H  
ATOM   4455  HG3 ARG B 280     -18.725   5.119  26.882  1.00  0.00           H  
ATOM   4456  CD  ARG B 280     -17.780   3.746  28.219  1.00  0.00           C  
ATOM   4457  HD2 ARG B 280     -17.965   2.859  27.610  1.00  0.00           H  
ATOM   4458  HD3 ARG B 280     -16.808   3.651  28.706  1.00  0.00           H  
ATOM   4459  NE  ARG B 280     -18.831   3.864  29.235  1.00  0.00           N  
ATOM   4460  HE  ARG B 280     -19.582   4.546  29.097  1.00  0.00           H  
ATOM   4461  CZ  ARG B 280     -18.884   3.213  30.372  1.00  0.00           C  
ATOM   4462  NH1 ARG B 280     -17.982   2.334  30.699  1.00  0.00           N  
ATOM   4463 HH11 ARG B 280     -17.273   2.094  30.033  1.00  0.00           H  
ATOM   4464 HH12 ARG B 280     -18.116   1.822  31.560  1.00  0.00           H  
ATOM   4465  NH2 ARG B 280     -19.852   3.424  31.205  1.00  0.00           N  
ATOM   4466 HH21 ARG B 280     -20.555   4.113  30.917  1.00  0.00           H  
ATOM   4467 HH22 ARG B 280     -19.898   2.909  32.068  1.00  0.00           H  
ATOM   4468  C   ARG B 280     -15.562   5.552  24.145  1.00  0.00           C  
ATOM   4469  O   ARG B 280     -16.035   5.137  23.083  1.00  0.00           O  
ATOM   4470  N   ILE B 281     -14.248   5.578  24.366  1.00  0.00           N  
ATOM   4471  H   ILE B 281     -13.920   5.854  25.281  1.00  0.00           H  
ATOM   4472  CA  ILE B 281     -13.227   5.077  23.431  1.00  0.00           C  
ATOM   4473  HA  ILE B 281     -13.704   4.394  22.734  1.00  0.00           H  
ATOM   4474  CB  ILE B 281     -12.613   6.239  22.596  1.00  0.00           C  
ATOM   4475  HB  ILE B 281     -12.299   7.028  23.283  1.00  0.00           H  
ATOM   4476  CG2 ILE B 281     -11.368   5.806  21.794  1.00  0.00           C  
ATOM   4477 HG21 ILE B 281     -10.946   6.651  21.253  1.00  0.00           H  
ATOM   4478 HG22 ILE B 281     -10.585   5.452  22.464  1.00  0.00           H  
ATOM   4479 HG23 ILE B 281     -11.623   5.017  21.086  1.00  0.00           H  
ATOM   4480  CG1 ILE B 281     -13.698   6.821  21.650  1.00  0.00           C  
ATOM   4481 HG12 ILE B 281     -14.124   6.012  21.055  1.00  0.00           H  
ATOM   4482 HG13 ILE B 281     -14.497   7.247  22.257  1.00  0.00           H  
ATOM   4483  CD1 ILE B 281     -13.239   7.928  20.691  1.00  0.00           C  
ATOM   4484 HD11 ILE B 281     -12.587   7.518  19.922  1.00  0.00           H  
ATOM   4485 HD12 ILE B 281     -14.113   8.364  20.206  1.00  0.00           H  
ATOM   4486 HD13 ILE B 281     -12.717   8.707  21.247  1.00  0.00           H  
ATOM   4487  C   ILE B 281     -12.197   4.242  24.207  1.00  0.00           C  
ATOM   4488  O   ILE B 281     -11.908   4.536  25.364  1.00  0.00           O  
ATOM   4489  N   TYR B 282     -11.653   3.212  23.562  1.00  0.00           N  
ATOM   4490  H   TYR B 282     -11.977   3.023  22.620  1.00  0.00           H  
ATOM   4491  CA  TYR B 282     -10.607   2.338  24.084  1.00  0.00           C  
ATOM   4492  HA  TYR B 282     -10.144   2.801  24.957  1.00  0.00           H  
ATOM   4493  CB  TYR B 282     -11.226   0.999  24.525  1.00  0.00           C  
ATOM   4494  HB2 TYR B 282     -11.663   0.510  23.655  1.00  0.00           H  
ATOM   4495  HB3 TYR B 282     -10.429   0.351  24.894  1.00  0.00           H  
ATOM   4496  CG  TYR B 282     -12.297   1.123  25.596  1.00  0.00           C  
ATOM   4497  CD1 TYR B 282     -13.645   1.327  25.235  1.00  0.00           C  
ATOM   4498  HD1 TYR B 282     -13.921   1.367  24.191  1.00  0.00           H  
ATOM   4499  CE1 TYR B 282     -14.623   1.504  26.232  1.00  0.00           C  
ATOM   4500  HE1 TYR B 282     -15.653   1.672  25.969  1.00  0.00           H  
ATOM   4501  CZ  TYR B 282     -14.266   1.442  27.593  1.00  0.00           C  
ATOM   4502  OH  TYR B 282     -15.224   1.565  28.551  1.00  0.00           O  
ATOM   4503  HH  TYR B 282     -14.909   1.179  29.371  1.00  0.00           H  
ATOM   4504  CE2 TYR B 282     -12.921   1.208  27.956  1.00  0.00           C  
ATOM   4505  HE2 TYR B 282     -12.638   1.157  28.997  1.00  0.00           H  
ATOM   4506  CD2 TYR B 282     -11.940   1.059  26.958  1.00  0.00           C  
ATOM   4507  HD2 TYR B 282     -10.906   0.906  27.236  1.00  0.00           H  
ATOM   4508  C   TYR B 282      -9.532   2.132  23.008  1.00  0.00           C  
ATOM   4509  O   TYR B 282      -9.825   1.623  21.926  1.00  0.00           O  
ATOM   4510  N   GLN B 283      -8.291   2.530  23.287  1.00  0.00           N  
ATOM   4511  H   GLN B 283      -8.099   2.916  24.197  1.00  0.00           H  
ATOM   4512  CA  GLN B 283      -7.146   2.226  22.420  1.00  0.00           C  
ATOM   4513  HA  GLN B 283      -7.422   2.447  21.387  1.00  0.00           H  
ATOM   4514  CB  GLN B 283      -5.959   3.125  22.811  1.00  0.00           C  
ATOM   4515  HB2 GLN B 283      -6.310   4.144  22.978  1.00  0.00           H  
ATOM   4516  HB3 GLN B 283      -5.551   2.764  23.756  1.00  0.00           H  
ATOM   4517  CG  GLN B 283      -4.824   3.156  21.770  1.00  0.00           C  
ATOM   4518  HG2 GLN B 283      -3.920   3.496  22.276  1.00  0.00           H  
ATOM   4519  HG3 GLN B 283      -4.624   2.157  21.385  1.00  0.00           H  
ATOM   4520  CD  GLN B 283      -5.076   4.114  20.602  1.00  0.00           C  
ATOM   4521  OE1 GLN B 283      -6.149   4.655  20.396  1.00  0.00           O  
ATOM   4522  NE2 GLN B 283      -4.063   4.407  19.815  1.00  0.00           N  
ATOM   4523 HE21 GLN B 283      -4.240   5.059  19.069  1.00  0.00           H  
ATOM   4524 HE22 GLN B 283      -3.161   4.001  19.980  1.00  0.00           H  
ATOM   4525  C   GLN B 283      -6.785   0.732  22.531  1.00  0.00           C  
ATOM   4526  O   GLN B 283      -6.793   0.182  23.632  1.00  0.00           O  
ATOM   4527  N   VAL B 284      -6.435   0.086  21.416  1.00  0.00           N  
ATOM   4528  H   VAL B 284      -6.455   0.577  20.526  1.00  0.00           H  
ATOM   4529  CA  VAL B 284      -5.986  -1.314  21.376  1.00  0.00           C  
ATOM   4530  HA  VAL B 284      -6.008  -1.737  22.382  1.00  0.00           H  
ATOM   4531  CB  VAL B 284      -6.930  -2.169  20.512  1.00  0.00           C  
ATOM   4532  HB  VAL B 284      -6.917  -1.778  19.501  1.00  0.00           H  
ATOM   4533  CG1 VAL B 284      -6.498  -3.641  20.468  1.00  0.00           C  
ATOM   4534 HG11 VAL B 284      -7.224  -4.229  19.906  1.00  0.00           H  
ATOM   4535 HG12 VAL B 284      -5.534  -3.740  19.968  1.00  0.00           H  
ATOM   4536 HG13 VAL B 284      -6.433  -4.048  21.477  1.00  0.00           H  
ATOM   4537  CG2 VAL B 284      -8.372  -2.118  21.038  1.00  0.00           C  
ATOM   4538 HG21 VAL B 284      -9.011  -2.728  20.403  1.00  0.00           H  
ATOM   4539 HG22 VAL B 284      -8.408  -2.499  22.059  1.00  0.00           H  
ATOM   4540 HG23 VAL B 284      -8.748  -1.095  21.020  1.00  0.00           H  
ATOM   4541  C   VAL B 284      -4.540  -1.353  20.881  1.00  0.00           C  
ATOM   4542  O   VAL B 284      -4.251  -1.144  19.705  1.00  0.00           O  
ATOM   4543  N   THR B 285      -3.616  -1.586  21.809  1.00  0.00           N  
ATOM   4544  H   THR B 285      -3.921  -1.762  22.758  1.00  0.00           H  
ATOM   4545  CA  THR B 285      -2.155  -1.603  21.606  1.00  0.00           C  
ATOM   4546  HA  THR B 285      -1.876  -0.767  20.966  1.00  0.00           H  
ATOM   4547  CB  THR B 285      -1.465  -1.432  22.971  1.00  0.00           C  
ATOM   4548  HB  THR B 285      -0.410  -1.697  22.895  1.00  0.00           H  
ATOM   4549  CG2 THR B 285      -1.557   0.005  23.484  1.00  0.00           C  
ATOM   4550 HG21 THR B 285      -1.030   0.090  24.434  1.00  0.00           H  
ATOM   4551 HG22 THR B 285      -1.092   0.679  22.765  1.00  0.00           H  
ATOM   4552 HG23 THR B 285      -2.600   0.291  23.623  1.00  0.00           H  
ATOM   4553  OG1 THR B 285      -2.098  -2.267  23.921  1.00  0.00           O  
ATOM   4554  HG1 THR B 285      -1.492  -2.408  24.652  1.00  0.00           H  
ATOM   4555  C   THR B 285      -1.620  -2.867  20.918  1.00  0.00           C  
ATOM   4556  O   THR B 285      -0.405  -3.026  20.801  1.00  0.00           O  
ATOM   4557  N   TYR B 286      -2.496  -3.768  20.468  1.00  0.00           N  
ATOM   4558  H   TYR B 286      -3.475  -3.543  20.534  1.00  0.00           H  
ATOM   4559  CA  TYR B 286      -2.143  -5.062  19.885  1.00  0.00           C  
ATOM   4560  HA  TYR B 286      -1.061  -5.182  19.925  1.00  0.00           H  
ATOM   4561  CB  TYR B 286      -2.764  -6.190  20.728  1.00  0.00           C  
ATOM   4562  HB2 TYR B 286      -3.849  -6.147  20.619  1.00  0.00           H  
ATOM   4563  HB3 TYR B 286      -2.437  -7.150  20.328  1.00  0.00           H  
ATOM   4564  CG  TYR B 286      -2.409  -6.157  22.207  1.00  0.00           C  
ATOM   4565  CD1 TYR B 286      -1.063  -6.270  22.612  1.00  0.00           C  
ATOM   4566  HD1 TYR B 286      -0.281  -6.368  21.871  1.00  0.00           H  
ATOM   4567  CE1 TYR B 286      -0.728  -6.252  23.980  1.00  0.00           C  
ATOM   4568  HE1 TYR B 286       0.303  -6.336  24.283  1.00  0.00           H  
ATOM   4569  CZ  TYR B 286      -1.745  -6.121  24.950  1.00  0.00           C  
ATOM   4570  OH  TYR B 286      -1.433  -6.123  26.273  1.00  0.00           O  
ATOM   4571  HH  TYR B 286      -0.528  -6.398  26.427  1.00  0.00           H  
ATOM   4572  CE2 TYR B 286      -3.090  -6.000  24.547  1.00  0.00           C  
ATOM   4573  HE2 TYR B 286      -3.859  -5.897  25.297  1.00  0.00           H  
ATOM   4574  CD2 TYR B 286      -3.424  -6.022  23.178  1.00  0.00           C  
ATOM   4575  HD2 TYR B 286      -4.460  -5.945  22.875  1.00  0.00           H  
ATOM   4576  C   TYR B 286      -2.557  -5.175  18.410  1.00  0.00           C  
ATOM   4577  O   TYR B 286      -3.516  -4.546  17.963  1.00  0.00           O  
ATOM   4578  N   LEU B 287      -1.842  -6.034  17.675  1.00  0.00           N  
ATOM   4579  H   LEU B 287      -1.050  -6.476  18.111  1.00  0.00           H  
ATOM   4580  CA  LEU B 287      -2.220  -6.500  16.333  1.00  0.00           C  
ATOM   4581  HA  LEU B 287      -2.471  -5.643  15.705  1.00  0.00           H  
ATOM   4582  CB  LEU B 287      -1.031  -7.266  15.714  1.00  0.00           C  
ATOM   4583  HB2 LEU B 287      -0.889  -8.188  16.280  1.00  0.00           H  
ATOM   4584  HB3 LEU B 287      -1.309  -7.551  14.698  1.00  0.00           H  
ATOM   4585  CG  LEU B 287       0.320  -6.526  15.662  1.00  0.00           C  
ATOM   4586  HG  LEU B 287       0.636  -6.268  16.674  1.00  0.00           H  
ATOM   4587  CD1 LEU B 287       1.382  -7.443  15.055  1.00  0.00           C  
ATOM   4588 HD11 LEU B 287       2.343  -6.928  15.036  1.00  0.00           H  
ATOM   4589 HD12 LEU B 287       1.100  -7.712  14.039  1.00  0.00           H  
ATOM   4590 HD13 LEU B 287       1.480  -8.345  15.658  1.00  0.00           H  
ATOM   4591  CD2 LEU B 287       0.258  -5.250  14.825  1.00  0.00           C  
ATOM   4592 HD21 LEU B 287      -0.406  -4.532  15.305  1.00  0.00           H  
ATOM   4593 HD22 LEU B 287      -0.131  -5.469  13.831  1.00  0.00           H  
ATOM   4594 HD23 LEU B 287       1.247  -4.802  14.743  1.00  0.00           H  
ATOM   4595  C   LEU B 287      -3.456  -7.424  16.377  1.00  0.00           C  
ATOM   4596  O   LEU B 287      -4.157  -7.583  15.378  1.00  0.00           O  
ATOM   4597  N   GLU B 288      -3.714  -8.025  17.542  1.00  0.00           N  
ATOM   4598  H   GLU B 288      -3.114  -7.811  18.317  1.00  0.00           H  
ATOM   4599  CA  GLU B 288      -4.842  -8.920  17.818  1.00  0.00           C  
ATOM   4600  HA  GLU B 288      -4.815  -9.734  17.095  1.00  0.00           H  
ATOM   4601  CB  GLU B 288      -4.637  -9.520  19.223  1.00  0.00           C  
ATOM   4602  HB2 GLU B 288      -3.693 -10.068  19.238  1.00  0.00           H  
ATOM   4603  HB3 GLU B 288      -4.545  -8.701  19.938  1.00  0.00           H  
ATOM   4604  CG  GLU B 288      -5.756 -10.447  19.723  1.00  0.00           C  
ATOM   4605  HG2 GLU B 288      -5.488 -10.787  20.726  1.00  0.00           H  
ATOM   4606  HG3 GLU B 288      -6.677  -9.867  19.813  1.00  0.00           H  
ATOM   4607  CD  GLU B 288      -6.018 -11.678  18.843  1.00  0.00           C  
ATOM   4608  OE1 GLU B 288      -7.100 -12.271  19.045  1.00  0.00           O  
ATOM   4609  OE2 GLU B 288      -5.168 -11.996  17.980  1.00  0.00           O  
ATOM   4610  C   GLU B 288      -6.189  -8.171  17.728  1.00  0.00           C  
ATOM   4611  O   GLU B 288      -6.375  -7.178  18.438  1.00  0.00           O  
ATOM   4612  N   PRO B 289      -7.147  -8.608  16.887  1.00  0.00           N  
ATOM   4613  CD  PRO B 289      -7.040  -9.727  15.956  1.00  0.00           C  
ATOM   4614  HD2 PRO B 289      -6.925 -10.673  16.484  1.00  0.00           H  
ATOM   4615  HD3 PRO B 289      -6.194  -9.565  15.287  1.00  0.00           H  
ATOM   4616  CG  PRO B 289      -8.336  -9.741  15.144  1.00  0.00           C  
ATOM   4617  HG2 PRO B 289      -9.072 -10.383  15.632  1.00  0.00           H  
ATOM   4618  HG3 PRO B 289      -8.167 -10.060  14.116  1.00  0.00           H  
ATOM   4619  CB  PRO B 289      -8.786  -8.284  15.220  1.00  0.00           C  
ATOM   4620  HB2 PRO B 289      -9.846  -8.161  15.019  1.00  0.00           H  
ATOM   4621  HB3 PRO B 289      -8.209  -7.692  14.511  1.00  0.00           H  
ATOM   4622  CA  PRO B 289      -8.401  -7.892  16.651  1.00  0.00           C  
ATOM   4623  HA  PRO B 289      -8.216  -6.819  16.681  1.00  0.00           H  
ATOM   4624  C   PRO B 289      -9.486  -8.206  17.703  1.00  0.00           C  
ATOM   4625  O   PRO B 289     -10.595  -8.628  17.358  1.00  0.00           O  
ATOM   4626  N   SER B 290      -9.198  -7.998  18.994  1.00  0.00           N  
ATOM   4627  H   SER B 290      -8.281  -7.635  19.236  1.00  0.00           H  
ATOM   4628  CA  SER B 290     -10.193  -8.160  20.066  1.00  0.00           C  
ATOM   4629  HA  SER B 290     -11.166  -7.911  19.645  1.00  0.00           H  
ATOM   4630  CB  SER B 290     -10.269  -9.627  20.517  1.00  0.00           C  
ATOM   4631  HB2 SER B 290     -11.132  -9.749  21.170  1.00  0.00           H  
ATOM   4632  HB3 SER B 290     -10.411 -10.270  19.647  1.00  0.00           H  
ATOM   4633  OG  SER B 290      -9.118 -10.044  21.225  1.00  0.00           O  
ATOM   4634  HG  SER B 290      -8.506 -10.439  20.584  1.00  0.00           H  
ATOM   4635  C   SER B 290     -10.003  -7.213  21.260  1.00  0.00           C  
ATOM   4636  O   SER B 290      -8.961  -6.578  21.441  1.00  0.00           O  
ATOM   4637  N   LEU B 291     -11.045  -7.106  22.095  1.00  0.00           N  
ATOM   4638  H   LEU B 291     -11.882  -7.625  21.849  1.00  0.00           H  
ATOM   4639  CA  LEU B 291     -11.055  -6.321  23.334  1.00  0.00           C  
ATOM   4640  HA  LEU B 291     -10.035  -6.268  23.717  1.00  0.00           H  
ATOM   4641  CB  LEU B 291     -11.517  -4.879  23.010  1.00  0.00           C  
ATOM   4642  HB2 LEU B 291     -10.801  -4.429  22.318  1.00  0.00           H  
ATOM   4643  HB3 LEU B 291     -12.480  -4.937  22.499  1.00  0.00           H  
ATOM   4644  CG  LEU B 291     -11.676  -3.947  24.230  1.00  0.00           C  
ATOM   4645  HG  LEU B 291     -12.347  -4.403  24.959  1.00  0.00           H  
ATOM   4646  CD1 LEU B 291     -10.330  -3.663  24.895  1.00  0.00           C  
ATOM   4647 HD11 LEU B 291      -9.934  -4.576  25.335  1.00  0.00           H  
ATOM   4648 HD12 LEU B 291      -9.617  -3.272  24.169  1.00  0.00           H  
ATOM   4649 HD13 LEU B 291     -10.465  -2.937  25.696  1.00  0.00           H  
ATOM   4650  CD2 LEU B 291     -12.290  -2.615  23.795  1.00  0.00           C  
ATOM   4651 HD21 LEU B 291     -12.440  -1.983  24.668  1.00  0.00           H  
ATOM   4652 HD22 LEU B 291     -11.621  -2.113  23.097  1.00  0.00           H  
ATOM   4653 HD23 LEU B 291     -13.254  -2.795  23.324  1.00  0.00           H  
ATOM   4654  C   LEU B 291     -11.937  -6.984  24.404  1.00  0.00           C  
ATOM   4655  O   LEU B 291     -13.157  -7.055  24.248  1.00  0.00           O  
ATOM   4656  N   ARG B 292     -11.340  -7.428  25.517  1.00  0.00           N  
ATOM   4657  H   ARG B 292     -10.341  -7.314  25.586  1.00  0.00           H  
ATOM   4658  CA  ARG B 292     -12.087  -7.748  26.746  1.00  0.00           C  
ATOM   4659  HA  ARG B 292     -13.036  -8.207  26.471  1.00  0.00           H  
ATOM   4660  CB  ARG B 292     -11.310  -8.725  27.646  1.00  0.00           C  
ATOM   4661  HB2 ARG B 292     -10.260  -8.427  27.697  1.00  0.00           H  
ATOM   4662  HB3 ARG B 292     -11.724  -8.674  28.656  1.00  0.00           H  
ATOM   4663  CG  ARG B 292     -11.426 -10.177  27.160  1.00  0.00           C  
ATOM   4664  HG2 ARG B 292     -12.483 -10.442  27.096  1.00  0.00           H  
ATOM   4665  HG3 ARG B 292     -10.969 -10.266  26.174  1.00  0.00           H  
ATOM   4666  CD  ARG B 292     -10.726 -11.137  28.133  1.00  0.00           C  
ATOM   4667  HD2 ARG B 292      -9.653 -10.943  28.095  1.00  0.00           H  
ATOM   4668  HD3 ARG B 292     -11.069 -10.923  29.148  1.00  0.00           H  
ATOM   4669  NE  ARG B 292     -11.029 -12.553  27.826  1.00  0.00           N  
ATOM   4670  HE  ARG B 292     -12.004 -12.811  27.788  1.00  0.00           H  
ATOM   4671  CZ  ARG B 292     -10.177 -13.549  27.654  1.00  0.00           C  
ATOM   4672  NH1 ARG B 292      -8.882 -13.391  27.682  1.00  0.00           N  
ATOM   4673 HH11 ARG B 292      -8.516 -12.465  27.795  1.00  0.00           H  
ATOM   4674 HH12 ARG B 292      -8.268 -14.171  27.548  1.00  0.00           H  
ATOM   4675  NH2 ARG B 292     -10.627 -14.752  27.453  1.00  0.00           N  
ATOM   4676 HH21 ARG B 292     -11.635 -14.896  27.388  1.00  0.00           H  
ATOM   4677 HH22 ARG B 292     -10.005 -15.518  27.293  1.00  0.00           H  
ATOM   4678  C   ARG B 292     -12.428  -6.470  27.514  1.00  0.00           C  
ATOM   4679  O   ARG B 292     -11.613  -5.555  27.581  1.00  0.00           O  
ATOM   4680  N   ILE B 293     -13.601  -6.430  28.143  1.00  0.00           N  
ATOM   4681  H   ILE B 293     -14.241  -7.209  28.008  1.00  0.00           H  
ATOM   4682  CA  ILE B 293     -14.039  -5.329  29.013  1.00  0.00           C  
ATOM   4683  HA  ILE B 293     -13.161  -4.958  29.544  1.00  0.00           H  
ATOM   4684  CB  ILE B 293     -14.597  -4.141  28.182  1.00  0.00           C  
ATOM   4685  HB  ILE B 293     -13.746  -3.686  27.672  1.00  0.00           H  
ATOM   4686  CG2 ILE B 293     -15.609  -4.559  27.098  1.00  0.00           C  
ATOM   4687 HG21 ILE B 293     -16.507  -4.961  27.562  1.00  0.00           H  
ATOM   4688 HG22 ILE B 293     -15.882  -3.703  26.483  1.00  0.00           H  
ATOM   4689 HG23 ILE B 293     -15.177  -5.308  26.435  1.00  0.00           H  
ATOM   4690  CG1 ILE B 293     -15.214  -3.072  29.113  1.00  0.00           C  
ATOM   4691 HG12 ILE B 293     -16.155  -3.437  29.526  1.00  0.00           H  
ATOM   4692 HG13 ILE B 293     -14.528  -2.885  29.941  1.00  0.00           H  
ATOM   4693  CD1 ILE B 293     -15.480  -1.731  28.424  1.00  0.00           C  
ATOM   4694 HD11 ILE B 293     -15.819  -1.013  29.170  1.00  0.00           H  
ATOM   4695 HD12 ILE B 293     -14.563  -1.368  27.961  1.00  0.00           H  
ATOM   4696 HD13 ILE B 293     -16.259  -1.834  27.670  1.00  0.00           H  
ATOM   4697  C   ILE B 293     -15.017  -5.841  30.077  1.00  0.00           C  
ATOM   4698  O   ILE B 293     -15.959  -6.561  29.764  1.00  0.00           O  
ATOM   4699  N   ALA B 294     -14.798  -5.483  31.344  1.00  0.00           N  
ATOM   4700  H   ALA B 294     -14.001  -4.913  31.568  1.00  0.00           H  
ATOM   4701  CA  ALA B 294     -15.717  -5.829  32.428  1.00  0.00           C  
ATOM   4702  HA  ALA B 294     -15.879  -6.908  32.418  1.00  0.00           H  
ATOM   4703  CB  ALA B 294     -15.070  -5.475  33.773  1.00  0.00           C  
ATOM   4704  HB1 ALA B 294     -14.169  -6.072  33.918  1.00  0.00           H  
ATOM   4705  HB2 ALA B 294     -14.807  -4.419  33.803  1.00  0.00           H  
ATOM   4706  HB3 ALA B 294     -15.767  -5.692  34.585  1.00  0.00           H  
ATOM   4707  C   ALA B 294     -17.081  -5.135  32.231  1.00  0.00           C  
ATOM   4708  O   ALA B 294     -17.166  -3.903  32.158  1.00  0.00           O  
ATOM   4709  N   ALA B 295     -18.151  -5.927  32.154  1.00  0.00           N  
ATOM   4710  H   ALA B 295     -18.027  -6.922  32.314  1.00  0.00           H  
ATOM   4711  CA  ALA B 295     -19.520  -5.461  31.952  1.00  0.00           C  
ATOM   4712  HA  ALA B 295     -19.560  -4.877  31.031  1.00  0.00           H  
ATOM   4713  CB  ALA B 295     -20.424  -6.689  31.799  1.00  0.00           C  
ATOM   4714  HB1 ALA B 295     -20.033  -7.345  31.023  1.00  0.00           H  
ATOM   4715  HB2 ALA B 295     -20.467  -7.241  32.738  1.00  0.00           H  
ATOM   4716  HB3 ALA B 295     -21.430  -6.370  31.525  1.00  0.00           H  
ATOM   4717  C   ALA B 295     -19.996  -4.559  33.101  1.00  0.00           C  
ATOM   4718  O   ALA B 295     -20.734  -3.610  32.866  1.00  0.00           O  
ATOM   4719  N   SER B 296     -19.491  -4.772  34.320  1.00  0.00           N  
ATOM   4720  H   SER B 296     -18.880  -5.568  34.441  1.00  0.00           H  
ATOM   4721  CA  SER B 296     -19.707  -3.908  35.491  1.00  0.00           C  
ATOM   4722  HA  SER B 296     -20.781  -3.778  35.622  1.00  0.00           H  
ATOM   4723  CB  SER B 296     -19.170  -4.622  36.737  1.00  0.00           C  
ATOM   4724  HB2 SER B 296     -19.316  -3.991  37.616  1.00  0.00           H  
ATOM   4725  HB3 SER B 296     -19.724  -5.553  36.881  1.00  0.00           H  
ATOM   4726  OG  SER B 296     -17.794  -4.924  36.582  1.00  0.00           O  
ATOM   4727  HG  SER B 296     -17.547  -5.553  37.272  1.00  0.00           H  
ATOM   4728  C   SER B 296     -19.105  -2.493  35.369  1.00  0.00           C  
ATOM   4729  O   SER B 296     -19.295  -1.668  36.261  1.00  0.00           O  
ATOM   4730  N   THR B 297     -18.407  -2.171  34.269  1.00  0.00           N  
ATOM   4731  H   THR B 297     -18.243  -2.901  33.586  1.00  0.00           H  
ATOM   4732  CA  THR B 297     -18.069  -0.777  33.904  1.00  0.00           C  
ATOM   4733  HA  THR B 297     -17.919  -0.210  34.823  1.00  0.00           H  
ATOM   4734  CB  THR B 297     -16.766  -0.676  33.091  1.00  0.00           C  
ATOM   4735  HB  THR B 297     -16.536   0.383  32.969  1.00  0.00           H  
ATOM   4736  CG2 THR B 297     -15.569  -1.319  33.788  1.00  0.00           C  
ATOM   4737 HG21 THR B 297     -15.758  -2.376  33.962  1.00  0.00           H  
ATOM   4738 HG22 THR B 297     -14.681  -1.206  33.168  1.00  0.00           H  
ATOM   4739 HG23 THR B 297     -15.401  -0.828  34.746  1.00  0.00           H  
ATOM   4740  OG1 THR B 297     -16.895  -1.225  31.797  1.00  0.00           O  
ATOM   4741  HG1 THR B 297     -16.978  -2.195  31.891  1.00  0.00           H  
ATOM   4742  C   THR B 297     -19.187  -0.060  33.132  1.00  0.00           C  
ATOM   4743  O   THR B 297     -19.118   1.158  32.947  1.00  0.00           O  
ATOM   4744  N   LEU B 298     -20.197  -0.790  32.656  1.00  0.00           N  
ATOM   4745  H   LEU B 298     -20.217  -1.775  32.899  1.00  0.00           H  
ATOM   4746  CA  LEU B 298     -21.387  -0.313  31.951  1.00  0.00           C  
ATOM   4747  HA  LEU B 298     -21.227   0.702  31.585  1.00  0.00           H  
ATOM   4748  CB  LEU B 298     -21.662  -1.239  30.747  1.00  0.00           C  
ATOM   4749  HB2 LEU B 298     -22.019  -2.193  31.133  1.00  0.00           H  
ATOM   4750  HB3 LEU B 298     -22.468  -0.815  30.150  1.00  0.00           H  
ATOM   4751  CG  LEU B 298     -20.455  -1.511  29.827  1.00  0.00           C  
ATOM   4752  HG  LEU B 298     -19.595  -1.839  30.410  1.00  0.00           H  
ATOM   4753  CD1 LEU B 298     -20.786  -2.633  28.850  1.00  0.00           C  
ATOM   4754 HD11 LEU B 298     -21.054  -3.532  29.409  1.00  0.00           H  
ATOM   4755 HD12 LEU B 298     -21.630  -2.343  28.225  1.00  0.00           H  
ATOM   4756 HD13 LEU B 298     -19.915  -2.852  28.232  1.00  0.00           H  
ATOM   4757  CD2 LEU B 298     -20.063  -0.270  29.023  1.00  0.00           C  
ATOM   4758 HD21 LEU B 298     -20.891   0.034  28.383  1.00  0.00           H  
ATOM   4759 HD22 LEU B 298     -19.816   0.539  29.704  1.00  0.00           H  
ATOM   4760 HD23 LEU B 298     -19.193  -0.494  28.405  1.00  0.00           H  
ATOM   4761  C   LEU B 298     -22.592  -0.291  32.910  1.00  0.00           C  
ATOM   4762  O   LEU B 298     -22.548  -0.851  34.004  1.00  0.00           O  
ATOM   4763  N   LYS B 299     -23.691   0.344  32.504  1.00  0.00           N  
ATOM   4764  H   LYS B 299     -23.680   0.790  31.593  1.00  0.00           H  
ATOM   4765  CA  LYS B 299     -24.962   0.323  33.242  1.00  0.00           C  
ATOM   4766  HA  LYS B 299     -24.743   0.328  34.311  1.00  0.00           H  
ATOM   4767  CB  LYS B 299     -25.780   1.583  32.907  1.00  0.00           C  
ATOM   4768  HB2 LYS B 299     -25.961   1.623  31.832  1.00  0.00           H  
ATOM   4769  HB3 LYS B 299     -26.741   1.528  33.420  1.00  0.00           H  
ATOM   4770  CG  LYS B 299     -25.043   2.858  33.358  1.00  0.00           C  
ATOM   4771  HG2 LYS B 299     -24.954   2.840  34.446  1.00  0.00           H  
ATOM   4772  HG3 LYS B 299     -24.039   2.877  32.932  1.00  0.00           H  
ATOM   4773  CD  LYS B 299     -25.754   4.148  32.934  1.00  0.00           C  
ATOM   4774  HD2 LYS B 299     -25.802   4.199  31.844  1.00  0.00           H  
ATOM   4775  HD3 LYS B 299     -26.765   4.161  33.347  1.00  0.00           H  
ATOM   4776  CE  LYS B 299     -24.940   5.329  33.478  1.00  0.00           C  
ATOM   4777  HE2 LYS B 299     -24.804   5.191  34.553  1.00  0.00           H  
ATOM   4778  HE3 LYS B 299     -23.955   5.317  33.000  1.00  0.00           H  
ATOM   4779  NZ  LYS B 299     -25.597   6.630  33.223  1.00  0.00           N  
ATOM   4780  HZ1 LYS B 299     -25.090   7.408  33.614  1.00  0.00           H  
ATOM   4781  HZ2 LYS B 299     -25.601   6.846  32.220  1.00  0.00           H  
ATOM   4782  HZ3 LYS B 299     -26.561   6.660  33.513  1.00  0.00           H  
ATOM   4783  C   LYS B 299     -25.723  -0.972  32.935  1.00  0.00           C  
ATOM   4784  O   LYS B 299     -25.906  -1.322  31.768  1.00  0.00           O  
ATOM   4785  N   SER B 300     -26.166  -1.667  33.985  1.00  0.00           N  
ATOM   4786  H   SER B 300     -25.983  -1.304  34.904  1.00  0.00           H  
ATOM   4787  CA  SER B 300     -27.035  -2.849  33.882  1.00  0.00           C  
ATOM   4788  HA  SER B 300     -26.700  -3.433  33.034  1.00  0.00           H  
ATOM   4789  CB  SER B 300     -26.889  -3.754  35.110  1.00  0.00           C  
ATOM   4790  HB2 SER B 300     -25.845  -4.052  35.217  1.00  0.00           H  
ATOM   4791  HB3 SER B 300     -27.194  -3.209  36.005  1.00  0.00           H  
ATOM   4792  OG  SER B 300     -27.686  -4.914  34.988  1.00  0.00           O  
ATOM   4793  HG  SER B 300     -27.482  -5.342  34.117  1.00  0.00           H  
ATOM   4794  C   SER B 300     -28.492  -2.461  33.608  1.00  0.00           C  
ATOM   4795  O   SER B 300     -28.914  -1.350  33.941  1.00  0.00           O  
ATOM   4796  N   GLY B 301     -29.240  -3.336  32.935  1.00  0.00           N  
ATOM   4797  H   GLY B 301     -28.817  -4.226  32.660  1.00  0.00           H  
ATOM   4798  CA  GLY B 301     -30.598  -3.085  32.442  1.00  0.00           C  
ATOM   4799  HA2 GLY B 301     -31.019  -4.038  32.124  1.00  0.00           H  
ATOM   4800  HA3 GLY B 301     -31.211  -2.681  33.247  1.00  0.00           H  
ATOM   4801  C   GLY B 301     -30.662  -2.121  31.250  1.00  0.00           C  
ATOM   4802  O   GLY B 301     -31.753  -1.706  30.857  1.00  0.00           O  
ATOM   4803  N   ILE B 302     -29.509  -1.748  30.683  1.00  0.00           N  
ATOM   4804  H   ILE B 302     -28.673  -2.214  31.007  1.00  0.00           H  
ATOM   4805  CA  ILE B 302     -29.336  -0.705  29.661  1.00  0.00           C  
ATOM   4806  HA  ILE B 302     -30.315  -0.331  29.362  1.00  0.00           H  
ATOM   4807  CB  ILE B 302     -28.527   0.473  30.264  1.00  0.00           C  
ATOM   4808  HB  ILE B 302     -27.656   0.041  30.746  1.00  0.00           H  
ATOM   4809  CG2 ILE B 302     -27.982   1.461  29.218  1.00  0.00           C  
ATOM   4810 HG21 ILE B 302     -28.795   1.856  28.620  1.00  0.00           H  
ATOM   4811 HG22 ILE B 302     -27.456   2.278  29.713  1.00  0.00           H  
ATOM   4812 HG23 ILE B 302     -27.287   0.959  28.551  1.00  0.00           H  
ATOM   4813  CG1 ILE B 302     -29.303   1.235  31.364  1.00  0.00           C  
ATOM   4814 HG12 ILE B 302     -29.689   0.522  32.093  1.00  0.00           H  
ATOM   4815 HG13 ILE B 302     -28.604   1.882  31.894  1.00  0.00           H  
ATOM   4816  CD1 ILE B 302     -30.468   2.109  30.880  1.00  0.00           C  
ATOM   4817 HD11 ILE B 302     -30.090   2.947  30.296  1.00  0.00           H  
ATOM   4818 HD12 ILE B 302     -31.000   2.505  31.744  1.00  0.00           H  
ATOM   4819 HD13 ILE B 302     -31.162   1.524  30.277  1.00  0.00           H  
ATOM   4820  C   ILE B 302     -28.679  -1.297  28.405  1.00  0.00           C  
ATOM   4821  O   ILE B 302     -27.785  -2.144  28.492  1.00  0.00           O  
ATOM   4822  N   SER B 303     -29.094  -0.822  27.228  1.00  0.00           N  
ATOM   4823  H   SER B 303     -29.784  -0.077  27.232  1.00  0.00           H  
ATOM   4824  CA  SER B 303     -28.546  -1.260  25.940  1.00  0.00           C  
ATOM   4825  HA  SER B 303     -28.188  -2.275  26.063  1.00  0.00           H  
ATOM   4826  CB  SER B 303     -29.660  -1.330  24.895  1.00  0.00           C  
ATOM   4827  HB2 SER B 303     -30.465  -1.961  25.262  1.00  0.00           H  
ATOM   4828  HB3 SER B 303     -30.068  -0.335  24.726  1.00  0.00           H  
ATOM   4829  OG  SER B 303     -29.175  -1.873  23.682  1.00  0.00           O  
ATOM   4830  HG  SER B 303     -28.682  -2.691  23.896  1.00  0.00           H  
ATOM   4831  C   SER B 303     -27.341  -0.424  25.486  1.00  0.00           C  
ATOM   4832  O   SER B 303     -27.243   0.766  25.797  1.00  0.00           O  
ATOM   4833  N   TYR B 304     -26.413  -1.045  24.746  1.00  0.00           N  
ATOM   4834  H   TYR B 304     -26.583  -2.009  24.489  1.00  0.00           H  
ATOM   4835  CA  TYR B 304     -25.155  -0.447  24.273  1.00  0.00           C  
ATOM   4836  HA  TYR B 304     -25.267   0.636  24.236  1.00  0.00           H  
ATOM   4837  CB  TYR B 304     -24.000  -0.778  25.237  1.00  0.00           C  
ATOM   4838  HB2 TYR B 304     -24.036  -1.842  25.471  1.00  0.00           H  
ATOM   4839  HB3 TYR B 304     -23.053  -0.599  24.726  1.00  0.00           H  
ATOM   4840  CG  TYR B 304     -23.975   0.008  26.535  1.00  0.00           C  
ATOM   4841  CD1 TYR B 304     -23.107   1.108  26.687  1.00  0.00           C  
ATOM   4842  HD1 TYR B 304     -22.463   1.401  25.871  1.00  0.00           H  
ATOM   4843  CE1 TYR B 304     -23.074   1.831  27.898  1.00  0.00           C  
ATOM   4844  HE1 TYR B 304     -22.421   2.685  28.014  1.00  0.00           H  
ATOM   4845  CZ  TYR B 304     -23.894   1.428  28.969  1.00  0.00           C  
ATOM   4846  OH  TYR B 304     -23.858   2.069  30.163  1.00  0.00           O  
ATOM   4847  HH  TYR B 304     -23.486   2.986  30.099  1.00  0.00           H  
ATOM   4848  CE2 TYR B 304     -24.746   0.317  28.823  1.00  0.00           C  
ATOM   4849  HE2 TYR B 304     -25.368   0.015  29.652  1.00  0.00           H  
ATOM   4850  CD2 TYR B 304     -24.798  -0.383  27.606  1.00  0.00           C  
ATOM   4851  HD2 TYR B 304     -25.471  -1.224  27.498  1.00  0.00           H  
ATOM   4852  C   TYR B 304     -24.789  -0.908  22.855  1.00  0.00           C  
ATOM   4853  O   TYR B 304     -25.205  -1.972  22.390  1.00  0.00           O  
ATOM   4854  N   ARG B 305     -23.971  -0.094  22.176  1.00  0.00           N  
ATOM   4855  H   ARG B 305     -23.684   0.759  22.651  1.00  0.00           H  
ATOM   4856  CA  ARG B 305     -23.339  -0.363  20.876  1.00  0.00           C  
ATOM   4857  HA  ARG B 305     -23.613  -1.360  20.543  1.00  0.00           H  
ATOM   4858  CB  ARG B 305     -23.793   0.675  19.841  1.00  0.00           C  
ATOM   4859  HB2 ARG B 305     -23.691   1.672  20.275  1.00  0.00           H  
ATOM   4860  HB3 ARG B 305     -23.141   0.623  18.967  1.00  0.00           H  
ATOM   4861  CG  ARG B 305     -25.227   0.469  19.361  1.00  0.00           C  
ATOM   4862  HG2 ARG B 305     -25.333  -0.521  18.917  1.00  0.00           H  
ATOM   4863  HG3 ARG B 305     -25.911   0.567  20.203  1.00  0.00           H  
ATOM   4864  CD  ARG B 305     -25.523   1.544  18.314  1.00  0.00           C  
ATOM   4865  HD2 ARG B 305     -25.267   2.510  18.749  1.00  0.00           H  
ATOM   4866  HD3 ARG B 305     -24.911   1.388  17.425  1.00  0.00           H  
ATOM   4867  NE  ARG B 305     -26.944   1.590  17.983  1.00  0.00           N  
ATOM   4868  HE  ARG B 305     -27.516   2.184  18.586  1.00  0.00           H  
ATOM   4869  CZ  ARG B 305     -27.633   0.964  17.059  1.00  0.00           C  
ATOM   4870  NH1 ARG B 305     -27.076   0.218  16.145  1.00  0.00           N  
ATOM   4871 HH11 ARG B 305     -26.077   0.097  16.183  1.00  0.00           H  
ATOM   4872 HH12 ARG B 305     -27.633  -0.200  15.427  1.00  0.00           H  
ATOM   4873  NH2 ARG B 305     -28.925   1.094  17.066  1.00  0.00           N  
ATOM   4874 HH21 ARG B 305     -29.323   1.495  17.927  1.00  0.00           H  
ATOM   4875 HH22 ARG B 305     -29.515   0.672  16.384  1.00  0.00           H  
ATOM   4876  C   ARG B 305     -21.818  -0.298  20.952  1.00  0.00           C  
ATOM   4877  O   ARG B 305     -21.264   0.377  21.818  1.00  0.00           O  
ATOM   4878  N   ALA B 306     -21.164  -0.894  19.953  1.00  0.00           N  
ATOM   4879  H   ALA B 306     -21.707  -1.434  19.290  1.00  0.00           H  
ATOM   4880  CA  ALA B 306     -19.756  -0.661  19.652  1.00  0.00           C  
ATOM   4881  HA  ALA B 306     -19.473   0.268  20.140  1.00  0.00           H  
ATOM   4882  CB  ALA B 306     -18.905  -1.779  20.265  1.00  0.00           C  
ATOM   4883  HB1 ALA B 306     -19.109  -1.859  21.332  1.00  0.00           H  
ATOM   4884  HB2 ALA B 306     -19.135  -2.730  19.790  1.00  0.00           H  
ATOM   4885  HB3 ALA B 306     -17.845  -1.557  20.128  1.00  0.00           H  
ATOM   4886  C   ALA B 306     -19.480  -0.473  18.145  1.00  0.00           C  
ATOM   4887  O   ALA B 306     -20.285  -0.867  17.292  1.00  0.00           O  
ATOM   4888  N   ARG B 307     -18.316   0.123  17.849  1.00  0.00           N  
ATOM   4889  H   ARG B 307     -17.799   0.470  18.655  1.00  0.00           H  
ATOM   4890  CA  ARG B 307     -17.627   0.264  16.550  1.00  0.00           C  
ATOM   4891  HA  ARG B 307     -17.924  -0.540  15.877  1.00  0.00           H  
ATOM   4892  CB  ARG B 307     -17.969   1.604  15.879  1.00  0.00           C  
ATOM   4893  HB2 ARG B 307     -17.751   2.407  16.583  1.00  0.00           H  
ATOM   4894  HB3 ARG B 307     -17.328   1.732  15.006  1.00  0.00           H  
ATOM   4895  CG  ARG B 307     -19.426   1.694  15.397  1.00  0.00           C  
ATOM   4896  HG2 ARG B 307     -19.609   0.901  14.669  1.00  0.00           H  
ATOM   4897  HG3 ARG B 307     -20.104   1.554  16.236  1.00  0.00           H  
ATOM   4898  CD  ARG B 307     -19.730   3.047  14.742  1.00  0.00           C  
ATOM   4899  HD2 ARG B 307     -19.120   3.150  13.844  1.00  0.00           H  
ATOM   4900  HD3 ARG B 307     -20.779   3.056  14.440  1.00  0.00           H  
ATOM   4901  NE  ARG B 307     -19.464   4.177  15.656  1.00  0.00           N  
ATOM   4902  HE  ARG B 307     -19.029   3.970  16.543  1.00  0.00           H  
ATOM   4903  CZ  ARG B 307     -19.710   5.453  15.438  1.00  0.00           C  
ATOM   4904  NH1 ARG B 307     -20.286   5.887  14.353  1.00  0.00           N  
ATOM   4905 HH11 ARG B 307     -20.575   5.225  13.657  1.00  0.00           H  
ATOM   4906 HH12 ARG B 307     -20.412   6.868  14.198  1.00  0.00           H  
ATOM   4907  NH2 ARG B 307     -19.369   6.331  16.333  1.00  0.00           N  
ATOM   4908 HH21 ARG B 307     -18.916   6.012  17.190  1.00  0.00           H  
ATOM   4909 HH22 ARG B 307     -19.561   7.303  16.193  1.00  0.00           H  
ATOM   4910  C   ARG B 307     -16.107   0.167  16.762  1.00  0.00           C  
ATOM   4911  O   ARG B 307     -15.632   0.358  17.881  1.00  0.00           O  
ATOM   4912  N   VAL B 308     -15.345  -0.067  15.698  1.00  0.00           N  
ATOM   4913  H   VAL B 308     -15.807  -0.266  14.815  1.00  0.00           H  
ATOM   4914  CA  VAL B 308     -13.869  -0.100  15.721  1.00  0.00           C  
ATOM   4915  HA  VAL B 308     -13.527   0.482  16.574  1.00  0.00           H  
ATOM   4916  CB  VAL B 308     -13.375  -1.548  15.939  1.00  0.00           C  
ATOM   4917  HB  VAL B 308     -13.841  -1.928  16.847  1.00  0.00           H  
ATOM   4918  CG1 VAL B 308     -13.769  -2.473  14.784  1.00  0.00           C  
ATOM   4919 HG11 VAL B 308     -14.851  -2.571  14.733  1.00  0.00           H  
ATOM   4920 HG12 VAL B 308     -13.403  -2.069  13.845  1.00  0.00           H  
ATOM   4921 HG13 VAL B 308     -13.343  -3.463  14.940  1.00  0.00           H  
ATOM   4922  CG2 VAL B 308     -11.858  -1.641  16.131  1.00  0.00           C  
ATOM   4923 HG21 VAL B 308     -11.538  -0.963  16.919  1.00  0.00           H  
ATOM   4924 HG22 VAL B 308     -11.604  -2.652  16.444  1.00  0.00           H  
ATOM   4925 HG23 VAL B 308     -11.326  -1.420  15.208  1.00  0.00           H  
ATOM   4926  C   VAL B 308     -13.274   0.567  14.475  1.00  0.00           C  
ATOM   4927  O   VAL B 308     -13.938   0.646  13.443  1.00  0.00           O  
ATOM   4928  N   ARG B 309     -12.041   1.077  14.563  1.00  0.00           N  
ATOM   4929  H   ARG B 309     -11.579   1.020  15.468  1.00  0.00           H  
ATOM   4930  CA  ARG B 309     -11.262   1.673  13.459  1.00  0.00           C  
ATOM   4931  HA  ARG B 309     -11.568   1.215  12.518  1.00  0.00           H  
ATOM   4932  CB  ARG B 309     -11.571   3.174  13.364  1.00  0.00           C  
ATOM   4933  HB2 ARG B 309     -11.077   3.578  12.482  1.00  0.00           H  
ATOM   4934  HB3 ARG B 309     -12.646   3.305  13.226  1.00  0.00           H  
ATOM   4935  CG  ARG B 309     -11.115   3.985  14.585  1.00  0.00           C  
ATOM   4936  HG2 ARG B 309     -11.621   3.642  15.484  1.00  0.00           H  
ATOM   4937  HG3 ARG B 309     -10.042   3.875  14.724  1.00  0.00           H
[truncated: 28,594 more chars]
