# Supplementary material for: Insights into receptor structure and dynamics at the surface of living cells
Source: Nat Commun. 2023 Mar 22;14:1596. doi: 10.1038/s41467-023-37284-4 (PMC10033668; doi:10.1038/s41467-023-37284-4)
Supplement: Supplementary file 15 — Source Data [file 41467_2023_37284_MOESM15_ESM.zip › Source data/Main/Figure 5/b/Average structures of MD sub-trajectories/IL-4Ra/MD_sub-average_3bpn_9.pdb]

ATOM      1  N   CYS A   1      10.377   6.340   3.570  1.00  0.00           N  
ATOM      2  H1  CYS A   1      10.222   7.232   4.028  1.00  0.00           H  
ATOM      3  H2  CYS A   1       9.459   6.023   3.290  1.00  0.00           H  
ATOM      4  H3  CYS A   1      10.923   6.487   2.728  1.00  0.00           H  
ATOM      5  CA  CYS A   1      11.023   5.357   4.455  1.00  0.00           C  
ATOM      6  HA  CYS A   1      12.057   5.676   4.586  1.00  0.00           H  
ATOM      7  CB  CYS A   1      10.350   5.276   5.837  1.00  0.00           C  
ATOM      8  HB2 CYS A   1       9.279   5.079   5.732  1.00  0.00           H  
ATOM      9  HB3 CYS A   1      10.792   4.467   6.422  1.00  0.00           H  
ATOM     10  SG  CYS A   1      10.617   6.851   6.697  1.00  0.00           S  
ATOM     11  HG  CYS A   1      10.033   6.514   7.857  1.00  0.00           H  
ATOM     12  C   CYS A   1      11.049   4.011   3.751  1.00  0.00           C  
ATOM     13  O   CYS A   1      10.021   3.546   3.265  1.00  0.00           O  
ATOM     14  N   ASP A   2      12.231   3.415   3.638  1.00  0.00           N  
ATOM     15  H   ASP A   2      13.025   3.851   4.076  1.00  0.00           H  
ATOM     16  CA  ASP A   2      12.570   2.652   2.435  1.00  0.00           C  
ATOM     17  HA  ASP A   2      11.847   2.904   1.656  1.00  0.00           H  
ATOM     18  CB  ASP A   2      13.911   3.156   1.870  1.00  0.00           C  
ATOM     19  HB2 ASP A   2      14.703   2.923   2.583  1.00  0.00           H  
ATOM     20  HB3 ASP A   2      14.129   2.617   0.945  1.00  0.00           H  
ATOM     21  CG  ASP A   2      13.936   4.680   1.573  1.00  0.00           C  
ATOM     22  OD1 ASP A   2      14.941   5.130   0.988  1.00  0.00           O  
ATOM     23  OD2 ASP A   2      12.963   5.403   1.928  1.00  0.00           O  
ATOM     24  C   ASP A   2      12.407   1.141   2.660  1.00  0.00           C  
ATOM     25  O   ASP A   2      13.313   0.323   2.508  1.00  0.00           O  
ATOM     26  N   ILE A   3      11.172   0.783   3.033  1.00  0.00           N  
ATOM     27  H   ILE A   3      10.504   1.541   3.134  1.00  0.00           H  
ATOM     28  CA  ILE A   3      10.682  -0.584   3.301  1.00  0.00           C  
ATOM     29  HA  ILE A   3      11.386  -1.054   3.986  1.00  0.00           H  
ATOM     30  CB  ILE A   3       9.303  -0.482   4.016  1.00  0.00           C  
ATOM     31  HB  ILE A   3       8.604  -0.010   3.321  1.00  0.00           H  
ATOM     32  CG2 ILE A   3       8.708  -1.845   4.412  1.00  0.00           C  
ATOM     33 HG21 ILE A   3       8.402  -2.388   3.526  1.00  0.00           H  
ATOM     34 HG22 ILE A   3       9.439  -2.437   4.959  1.00  0.00           H  
ATOM     35 HG23 ILE A   3       7.819  -1.697   5.024  1.00  0.00           H  
ATOM     36  CG1 ILE A   3       9.355   0.406   5.288  1.00  0.00           C  
ATOM     37 HG12 ILE A   3       9.639   1.423   5.017  1.00  0.00           H  
ATOM     38 HG13 ILE A   3       8.352   0.474   5.711  1.00  0.00           H  
ATOM     39  CD1 ILE A   3      10.310  -0.085   6.386  1.00  0.00           C  
ATOM     40 HD11 ILE A   3      11.328  -0.165   6.005  1.00  0.00           H  
ATOM     41 HD12 ILE A   3      10.315   0.630   7.207  1.00  0.00           H  
ATOM     42 HD13 ILE A   3       9.985  -1.052   6.769  1.00  0.00           H  
ATOM     43  C   ILE A   3      10.685  -1.477   2.033  1.00  0.00           C  
ATOM     44  O   ILE A   3      10.434  -2.682   2.093  1.00  0.00           O  
ATOM     45  N   THR A   4      11.083  -0.908   0.892  1.00  0.00           N  
ATOM     46  H   THR A   4      11.280   0.084   0.931  1.00  0.00           H  
ATOM     47  CA  THR A   4      11.270  -1.513  -0.435  1.00  0.00           C  
ATOM     48  HA  THR A   4      10.303  -1.625  -0.920  1.00  0.00           H  
ATOM     49  CB  THR A   4      12.130  -0.554  -1.278  1.00  0.00           C  
ATOM     50  HB  THR A   4      13.132  -0.515  -0.851  1.00  0.00           H  
ATOM     51  CG2 THR A   4      12.263  -0.933  -2.750  1.00  0.00           C  
ATOM     52 HG21 THR A   4      11.279  -1.060  -3.195  1.00  0.00           H  
ATOM     53 HG22 THR A   4      12.828  -1.858  -2.846  1.00  0.00           H  
ATOM     54 HG23 THR A   4      12.793  -0.145  -3.285  1.00  0.00           H  
ATOM     55  OG1 THR A   4      11.589   0.744  -1.205  1.00  0.00           O  
ATOM     56  HG1 THR A   4      10.631   0.661  -1.349  1.00  0.00           H  
ATOM     57  C   THR A   4      11.894  -2.901  -0.391  1.00  0.00           C  
ATOM     58  O   THR A   4      11.308  -3.841  -0.919  1.00  0.00           O  
ATOM     59  N   LEU A   5      13.024  -3.089   0.301  1.00  0.00           N  
ATOM     60  H   LEU A   5      13.454  -2.290   0.747  1.00  0.00           H  
ATOM     61  CA  LEU A   5      13.670  -4.408   0.402  1.00  0.00           C  
ATOM     62  HA  LEU A   5      13.887  -4.771  -0.602  1.00  0.00           H  
ATOM     63  CB  LEU A   5      14.999  -4.277   1.177  1.00  0.00           C  
ATOM     64  HB2 LEU A   5      14.798  -3.767   2.120  1.00  0.00           H  
ATOM     65  HB3 LEU A   5      15.375  -5.272   1.413  1.00  0.00           H  
ATOM     66  CG  LEU A   5      16.106  -3.510   0.424  1.00  0.00           C  
ATOM     67  HG  LEU A   5      15.719  -2.557   0.064  1.00  0.00           H  
ATOM     68  CD1 LEU A   5      17.268  -3.227   1.376  1.00  0.00           C  
ATOM     69 HD11 LEU A   5      16.914  -2.649   2.231  1.00  0.00           H  
ATOM     70 HD12 LEU A   5      17.705  -4.159   1.728  1.00  0.00           H  
ATOM     71 HD13 LEU A   5      18.034  -2.640   0.868  1.00  0.00           H  
ATOM     72  CD2 LEU A   5      16.652  -4.311  -0.762  1.00  0.00           C  
ATOM     73 HD21 LEU A   5      17.480  -3.773  -1.223  1.00  0.00           H  
ATOM     74 HD22 LEU A   5      16.996  -5.291  -0.432  1.00  0.00           H  
ATOM     75 HD23 LEU A   5      15.875  -4.437  -1.514  1.00  0.00           H  
ATOM     76  C   LEU A   5      12.747  -5.463   1.044  1.00  0.00           C  
ATOM     77  O   LEU A   5      12.690  -6.600   0.578  1.00  0.00           O  
ATOM     78  N   GLN A   6      11.973  -5.094   2.068  1.00  0.00           N  
ATOM     79  H   GLN A   6      11.914  -4.108   2.292  1.00  0.00           H  
ATOM     80  CA  GLN A   6      11.065  -6.014   2.754  1.00  0.00           C  
ATOM     81  HA  GLN A   6      11.573  -6.975   2.842  1.00  0.00           H  
ATOM     82  CB  GLN A   6      10.799  -5.494   4.176  1.00  0.00           C  
ATOM     83  HB2 GLN A   6      11.684  -4.987   4.565  1.00  0.00           H  
ATOM     84  HB3 GLN A   6       9.972  -4.783   4.149  1.00  0.00           H  
ATOM     85  CG  GLN A   6      10.462  -6.656   5.121  1.00  0.00           C  
ATOM     86  HG2 GLN A   6       9.740  -7.321   4.647  1.00  0.00           H  
ATOM     87  HG3 GLN A   6      11.367  -7.227   5.329  1.00  0.00           H  
ATOM     88  CD  GLN A   6       9.859  -6.167   6.429  1.00  0.00           C  
ATOM     89  OE1 GLN A   6       8.644  -6.116   6.581  1.00  0.00           O  
ATOM     90  NE2 GLN A   6      10.660  -5.788   7.406  1.00  0.00           N  
ATOM     91 HE21 GLN A   6      10.253  -5.517   8.282  1.00  0.00           H  
ATOM     92 HE22 GLN A   6      11.672  -5.803   7.308  1.00  0.00           H  
ATOM     93  C   GLN A   6       9.767  -6.256   1.961  1.00  0.00           C  
ATOM     94  O   GLN A   6       9.259  -7.375   1.944  1.00  0.00           O  
ATOM     95  N   GLU A   7       9.252  -5.249   1.251  1.00  0.00           N  
ATOM     96  H   GLU A   7       9.707  -4.340   1.306  1.00  0.00           H  
ATOM     97  CA  GLU A   7       8.127  -5.411   0.312  1.00  0.00           C  
ATOM     98  HA  GLU A   7       7.271  -5.856   0.819  1.00  0.00           H  
ATOM     99  CB  GLU A   7       7.707  -4.058  -0.256  1.00  0.00           C  
ATOM    100  HB2 GLU A   7       8.582  -3.547  -0.653  1.00  0.00           H  
ATOM    101  HB3 GLU A   7       7.000  -4.227  -1.066  1.00  0.00           H  
ATOM    102  CG  GLU A   7       7.026  -3.156   0.772  1.00  0.00           C  
ATOM    103  HG2 GLU A   7       6.171  -3.685   1.193  1.00  0.00           H  
ATOM    104  HG3 GLU A   7       7.724  -2.953   1.581  1.00  0.00           H  
ATOM    105  CD  GLU A   7       6.571  -1.835   0.150  1.00  0.00           C  
ATOM    106  OE1 GLU A   7       5.746  -1.126   0.773  1.00  0.00           O  
ATOM    107  OE2 GLU A   7       7.035  -1.501  -0.965  1.00  0.00           O  
ATOM    108  C   GLU A   7       8.497  -6.311  -0.869  1.00  0.00           C  
ATOM    109  O   GLU A   7       7.704  -7.161  -1.276  1.00  0.00           O  
ATOM    110  N   ILE A   8       9.727  -6.182  -1.374  1.00  0.00           N  
ATOM    111  H   ILE A   8      10.309  -5.418  -1.033  1.00  0.00           H  
ATOM    112  CA  ILE A   8      10.299  -7.074  -2.384  1.00  0.00           C  
ATOM    113  HA  ILE A   8       9.612  -7.128  -3.230  1.00  0.00           H  
ATOM    114  CB  ILE A   8      11.641  -6.502  -2.901  1.00  0.00           C  
ATOM    115  HB  ILE A   8      12.239  -6.179  -2.047  1.00  0.00           H  
ATOM    116  CG2 ILE A   8      12.442  -7.571  -3.656  1.00  0.00           C  
ATOM    117 HG21 ILE A   8      11.819  -8.048  -4.412  1.00  0.00           H  
ATOM    118 HG22 ILE A   8      13.314  -7.132  -4.138  1.00  0.00           H  
ATOM    119 HG23 ILE A   8      12.809  -8.313  -2.950  1.00  0.00           H  
ATOM    120  CG1 ILE A   8      11.384  -5.284  -3.817  1.00  0.00           C  
ATOM    121 HG12 ILE A   8      10.941  -5.619  -4.756  1.00  0.00           H  
ATOM    122 HG13 ILE A   8      10.670  -4.616  -3.336  1.00  0.00           H  
ATOM    123  CD1 ILE A   8      12.643  -4.462  -4.123  1.00  0.00           C  
ATOM    124 HD11 ILE A   8      13.322  -5.021  -4.763  1.00  0.00           H  
ATOM    125 HD12 ILE A   8      12.359  -3.546  -4.641  1.00  0.00           H  
ATOM    126 HD13 ILE A   8      13.152  -4.203  -3.193  1.00  0.00           H  
ATOM    127  C   ILE A   8      10.410  -8.496  -1.820  1.00  0.00           C  
ATOM    128  O   ILE A   8       9.917  -9.424  -2.452  1.00  0.00           O  
ATOM    129  N   ILE A   9      10.955  -8.694  -0.610  1.00  0.00           N  
ATOM    130  H   ILE A   9      11.386  -7.902  -0.136  1.00  0.00           H  
ATOM    131  CA  ILE A   9      11.037 -10.032   0.016  1.00  0.00           C  
ATOM    132  HA  ILE A   9      11.564 -10.692  -0.671  1.00  0.00           H  
ATOM    133  CB  ILE A   9      11.862  -9.969   1.325  1.00  0.00           C  
ATOM    134  HB  ILE A   9      11.494  -9.127   1.913  1.00  0.00           H  
ATOM    135  CG2 ILE A   9      11.721 -11.244   2.181  1.00  0.00           C  
ATOM    136 HG21 ILE A   9      12.354 -11.181   3.065  1.00  0.00           H  
ATOM    137 HG22 ILE A   9      10.693 -11.358   2.526  1.00  0.00           H  
ATOM    138 HG23 ILE A   9      12.003 -12.121   1.596  1.00  0.00           H  
ATOM    139  CG1 ILE A   9      13.358  -9.745   1.002  1.00  0.00           C  
ATOM    140 HG12 ILE A   9      13.799 -10.668   0.621  1.00  0.00           H  
ATOM    141 HG13 ILE A   9      13.454  -8.996   0.219  1.00  0.00           H  
ATOM    142  CD1 ILE A   9      14.171  -9.255   2.208  1.00  0.00           C  
ATOM    143 HD11 ILE A   9      15.155  -8.939   1.870  1.00  0.00           H  
ATOM    144 HD12 ILE A   9      13.676  -8.404   2.676  1.00  0.00           H  
ATOM    145 HD13 ILE A   9      14.296 -10.054   2.937  1.00  0.00           H  
ATOM    146  C   ILE A   9       9.642 -10.655   0.222  1.00  0.00           C  
ATOM    147  O   ILE A   9       9.460 -11.843  -0.049  1.00  0.00           O  
ATOM    148  N   LYS A  10       8.641  -9.866   0.643  1.00  0.00           N  
ATOM    149  H   LYS A  10       8.876  -8.905   0.880  1.00  0.00           H  
ATOM    150  CA  LYS A  10       7.229 -10.297   0.736  1.00  0.00           C  
ATOM    151  HA  LYS A  10       7.177 -11.194   1.351  1.00  0.00           H  
ATOM    152  CB  LYS A  10       6.354  -9.200   1.379  1.00  0.00           C  
ATOM    153  HB2 LYS A  10       6.537  -8.252   0.873  1.00  0.00           H  
ATOM    154  HB3 LYS A  10       5.303  -9.460   1.235  1.00  0.00           H  
ATOM    155  CG  LYS A  10       6.600  -9.034   2.889  1.00  0.00           C  
ATOM    156  HG2 LYS A  10       6.329  -9.959   3.400  1.00  0.00           H  
ATOM    157  HG3 LYS A  10       7.657  -8.854   3.070  1.00  0.00           H  
ATOM    158  CD  LYS A  10       5.777  -7.877   3.480  1.00  0.00           C  
ATOM    159  HD2 LYS A  10       5.865  -6.995   2.843  1.00  0.00           H  
ATOM    160  HD3 LYS A  10       4.728  -8.182   3.532  1.00  0.00           H  
ATOM    161  CE  LYS A  10       6.295  -7.527   4.881  1.00  0.00           C  
ATOM    162  HE2 LYS A  10       6.455  -8.457   5.435  1.00  0.00           H  
ATOM    163  HE3 LYS A  10       7.261  -7.020   4.783  1.00  0.00           H  
ATOM    164  NZ  LYS A  10       5.344  -6.684   5.645  1.00  0.00           N  
ATOM    165  HZ1 LYS A  10       5.743  -6.411   6.532  1.00  0.00           H  
ATOM    166  HZ2 LYS A  10       5.052  -5.844   5.156  1.00  0.00           H  
ATOM    167  HZ3 LYS A  10       4.506  -7.228   5.855  1.00  0.00           H  
ATOM    168  C   LYS A  10       6.662 -10.691  -0.633  1.00  0.00           C  
ATOM    169  O   LYS A  10       6.151 -11.795  -0.786  1.00  0.00           O  
ATOM    170  N   THR A  11       6.831  -9.843  -1.646  1.00  0.00           N  
ATOM    171  H   THR A  11       7.296  -8.964  -1.451  1.00  0.00           H  
ATOM    172  CA  THR A  11       6.372 -10.104  -3.023  1.00  0.00           C  
ATOM    173  HA  THR A  11       5.297 -10.291  -3.006  1.00  0.00           H  
ATOM    174  CB  THR A  11       6.639  -8.885  -3.923  1.00  0.00           C  
ATOM    175  HB  THR A  11       7.716  -8.747  -4.029  1.00  0.00           H  
ATOM    176  CG2 THR A  11       6.025  -9.025  -5.316  1.00  0.00           C  
ATOM    177 HG21 THR A  11       6.179  -8.104  -5.879  1.00  0.00           H  
ATOM    178 HG22 THR A  11       6.498  -9.841  -5.860  1.00  0.00           H  
ATOM    179 HG23 THR A  11       4.955  -9.214  -5.234  1.00  0.00           H  
ATOM    180  OG1 THR A  11       6.089  -7.713  -3.359  1.00  0.00           O  
ATOM    181  HG1 THR A  11       6.658  -7.444  -2.611  1.00  0.00           H  
ATOM    182  C   THR A  11       7.053 -11.342  -3.618  1.00  0.00           C  
ATOM    183  O   THR A  11       6.424 -12.123  -4.321  1.00  0.00           O  
ATOM    184  N   LEU A  12       8.325 -11.576  -3.296  1.00  0.00           N  
ATOM    185  H   LEU A  12       8.820 -10.868  -2.762  1.00  0.00           H  
ATOM    186  CA  LEU A  12       9.064 -12.777  -3.690  1.00  0.00           C  
ATOM    187  HA  LEU A  12       8.869 -12.977  -4.744  1.00  0.00           H  
ATOM    188  CB  LEU A  12      10.573 -12.517  -3.524  1.00  0.00           C  
ATOM    189  HB2 LEU A  12      10.754 -12.166  -2.507  1.00  0.00           H  
ATOM    190  HB3 LEU A  12      11.092 -13.463  -3.659  1.00  0.00           H  
ATOM    191  CG  LEU A  12      11.168 -11.497  -4.517  1.00  0.00           C  
ATOM    192  HG  LEU A  12      10.500 -10.645  -4.626  1.00  0.00           H  
ATOM    193  CD1 LEU A  12      12.532 -10.994  -4.049  1.00  0.00           C  
ATOM    194 HD11 LEU A  12      13.245 -11.812  -4.075  1.00  0.00           H  
ATOM    195 HD12 LEU A  12      12.877 -10.210  -4.721  1.00  0.00           H  
ATOM    196 HD13 LEU A  12      12.457 -10.599  -3.038  1.00  0.00           H  
ATOM    197  CD2 LEU A  12      11.376 -12.130  -5.889  1.00  0.00           C  
ATOM    198 HD21 LEU A  12      10.428 -12.509  -6.258  1.00  0.00           H  
ATOM    199 HD22 LEU A  12      11.741 -11.375  -6.584  1.00  0.00           H  
ATOM    200 HD23 LEU A  12      12.092 -12.952  -5.828  1.00  0.00           H  
ATOM    201  C   LEU A  12       8.605 -14.043  -2.939  1.00  0.00           C  
ATOM    202  O   LEU A  12       8.734 -15.130  -3.491  1.00  0.00           O  
ATOM    203  N   ASN A  13       8.035 -13.944  -1.729  1.00  0.00           N  
ATOM    204  H   ASN A  13       7.999 -13.040  -1.277  1.00  0.00           H  
ATOM    205  CA  ASN A  13       7.276 -15.056  -1.132  1.00  0.00           C  
ATOM    206  HA  ASN A  13       7.849 -15.973  -1.245  1.00  0.00           H  
ATOM    207  CB  ASN A  13       7.027 -14.845   0.371  1.00  0.00           C  
ATOM    208  HB2 ASN A  13       6.556 -13.878   0.530  1.00  0.00           H  
ATOM    209  HB3 ASN A  13       6.334 -15.612   0.720  1.00  0.00           H  
ATOM    210  CG  ASN A  13       8.272 -14.956   1.227  1.00  0.00           C  
ATOM    211  OD1 ASN A  13       9.214 -15.673   0.928  1.00  0.00           O  
ATOM    212  ND2 ASN A  13       8.303 -14.266   2.343  1.00  0.00           N  
ATOM    213 HD21 ASN A  13       9.145 -14.320   2.885  1.00  0.00           H  
ATOM    214 HD22 ASN A  13       7.518 -13.695   2.593  1.00  0.00           H  
ATOM    215  C   ASN A  13       5.948 -15.299  -1.859  1.00  0.00           C  
ATOM    216  O   ASN A  13       5.653 -16.441  -2.210  1.00  0.00           O  
ATOM    217  N   SER A  14       5.172 -14.243  -2.133  1.00  0.00           N  
ATOM    218  H   SER A  14       5.431 -13.329  -1.774  1.00  0.00           H  
ATOM    219  CA  SER A  14       3.903 -14.358  -2.869  1.00  0.00           C  
ATOM    220  HA  SER A  14       3.246 -15.036  -2.323  1.00  0.00           H  
ATOM    221  CB  SER A  14       3.214 -12.997  -2.992  1.00  0.00           C  
ATOM    222  HB2 SER A  14       3.854 -12.313  -3.552  1.00  0.00           H  
ATOM    223  HB3 SER A  14       2.270 -13.112  -3.526  1.00  0.00           H  
ATOM    224  OG  SER A  14       2.962 -12.454  -1.716  1.00  0.00           O  
ATOM    225  HG  SER A  14       2.179 -12.874  -1.342  1.00  0.00           H  
ATOM    226  C   SER A  14       4.097 -14.932  -4.271  1.00  0.00           C  
ATOM    227  O   SER A  14       3.290 -15.746  -4.708  1.00  0.00           O  
ATOM    228  N   LEU A  15       5.174 -14.563  -4.969  1.00  0.00           N  
ATOM    229  H   LEU A  15       5.755 -13.823  -4.587  1.00  0.00           H  
ATOM    230  CA  LEU A  15       5.530 -15.131  -6.269  1.00  0.00           C  
ATOM    231  HA  LEU A  15       4.673 -15.043  -6.937  1.00  0.00           H  
ATOM    232  CB  LEU A  15       6.709 -14.345  -6.867  1.00  0.00           C  
ATOM    233  HB2 LEU A  15       7.468 -14.201  -6.098  1.00  0.00           H  
ATOM    234  HB3 LEU A  15       7.148 -14.946  -7.658  1.00  0.00           H  
ATOM    235  CG  LEU A  15       6.305 -12.989  -7.470  1.00  0.00           C  
ATOM    236  HG  LEU A  15       5.631 -12.464  -6.796  1.00  0.00           H  
ATOM    237  CD1 LEU A  15       7.529 -12.113  -7.724  1.00  0.00           C  
ATOM    238 HD11 LEU A  15       7.213 -11.156  -8.142  1.00  0.00           H  
ATOM    239 HD12 LEU A  15       8.045 -11.926  -6.784  1.00  0.00           H  
ATOM    240 HD13 LEU A  15       8.207 -12.608  -8.418  1.00  0.00           H  
ATOM    241  CD2 LEU A  15       5.616 -13.196  -8.815  1.00  0.00           C  
ATOM    242 HD21 LEU A  15       6.250 -13.777  -9.484  1.00  0.00           H  
ATOM    243 HD22 LEU A  15       4.670 -13.710  -8.668  1.00  0.00           H  
ATOM    244 HD23 LEU A  15       5.417 -12.234  -9.275  1.00  0.00           H  
ATOM    245  C   LEU A  15       5.850 -16.629  -6.180  1.00  0.00           C  
ATOM    246  O   LEU A  15       5.315 -17.392  -6.979  1.00  0.00           O  
ATOM    247  N   THR A  16       6.657 -17.066  -5.204  1.00  0.00           N  
ATOM    248  H   THR A  16       7.069 -16.403  -4.558  1.00  0.00           H  
ATOM    249  CA  THR A  16       6.965 -18.496  -5.009  1.00  0.00           C  
ATOM    250  HA  THR A  16       7.244 -18.914  -5.977  1.00  0.00           H  
ATOM    251  CB  THR A  16       8.169 -18.694  -4.068  1.00  0.00           C  
ATOM    252  HB  THR A  16       8.251 -19.753  -3.819  1.00  0.00           H  
ATOM    253  CG2 THR A  16       9.463 -18.259  -4.758  1.00  0.00           C  
ATOM    254 HG21 THR A  16       9.438 -17.194  -4.983  1.00  0.00           H  
ATOM    255 HG22 THR A  16      10.310 -18.472  -4.110  1.00  0.00           H  
ATOM    256 HG23 THR A  16       9.595 -18.818  -5.685  1.00  0.00           H  
ATOM    257  OG1 THR A  16       8.056 -17.949  -2.868  1.00  0.00           O  
ATOM    258  HG1 THR A  16       7.159 -18.076  -2.535  1.00  0.00           H  
ATOM    259  C   THR A  16       5.755 -19.325  -4.555  1.00  0.00           C  
ATOM    260  O   THR A  16       5.722 -20.527  -4.797  1.00  0.00           O  
ATOM    261  N   GLU A  17       4.713 -18.708  -3.986  1.00  0.00           N  
ATOM    262  H   GLU A  17       4.807 -17.735  -3.722  1.00  0.00           H  
ATOM    263  CA  GLU A  17       3.398 -19.342  -3.792  1.00  0.00           C  
ATOM    264  HA  GLU A  17       3.544 -20.332  -3.355  1.00  0.00           H  
ATOM    265  CB  GLU A  17       2.625 -18.506  -2.745  1.00  0.00           C  
ATOM    266  HB2 GLU A  17       2.984 -18.813  -1.763  1.00  0.00           H  
ATOM    267  HB3 GLU A  17       2.909 -17.461  -2.853  1.00  0.00           H  
ATOM    268  CG  GLU A  17       1.087 -18.533  -2.714  1.00  0.00           C  
ATOM    269  HG2 GLU A  17       0.758 -18.043  -1.794  1.00  0.00           H  
ATOM    270  HG3 GLU A  17       0.729 -17.922  -3.541  1.00  0.00           H  
ATOM    271  CD  GLU A  17       0.430 -19.913  -2.811  1.00  0.00           C  
ATOM    272  OE1 GLU A  17       0.997 -20.913  -2.322  1.00  0.00           O  
ATOM    273  OE2 GLU A  17      -0.665 -19.996  -3.424  1.00  0.00           O  
ATOM    274  C   GLU A  17       2.648 -19.589  -5.124  1.00  0.00           C  
ATOM    275  O   GLU A  17       1.894 -20.550  -5.230  1.00  0.00           O  
ATOM    276  N   GLN A  18       2.900 -18.844  -6.209  1.00  0.00           N  
ATOM    277  H   GLN A  18       3.635 -18.150  -6.156  1.00  0.00           H  
ATOM    278  CA  GLN A  18       2.216 -19.033  -7.508  1.00  0.00           C  
ATOM    279  HA  GLN A  18       1.162 -19.186  -7.279  1.00  0.00           H  
ATOM    280  CB  GLN A  18       2.300 -17.774  -8.393  1.00  0.00           C  
ATOM    281  HB2 GLN A  18       3.318 -17.666  -8.761  1.00  0.00           H  
ATOM    282  HB3 GLN A  18       1.645 -17.926  -9.250  1.00  0.00           H  
ATOM    283  CG  GLN A  18       1.879 -16.462  -7.724  1.00  0.00           C  
ATOM    284  HG2 GLN A  18       2.697 -16.109  -7.103  1.00  0.00           H  
ATOM    285  HG3 GLN A  18       1.698 -15.708  -8.486  1.00  0.00           H  
ATOM    286  CD  GLN A  18       0.622 -16.608  -6.882  1.00  0.00           C  
ATOM    287  OE1 GLN A  18      -0.453 -16.938  -7.351  1.00  0.00           O  
ATOM    288  NE2 GLN A  18       0.705 -16.367  -5.601  1.00  0.00           N  
ATOM    289 HE21 GLN A  18      -0.077 -16.619  -5.020  1.00  0.00           H  
ATOM    290 HE22 GLN A  18       1.619 -16.173  -5.200  1.00  0.00           H  
ATOM    291  C   GLN A  18       2.651 -20.296  -8.290  1.00  0.00           C  
ATOM    292  O   GLN A  18       2.479 -20.366  -9.511  1.00  0.00           O  
ATOM    293  N   LYS A  19       3.188 -21.309  -7.597  1.00  0.00           N  
ATOM    294  H   LYS A  19       3.225 -21.185  -6.592  1.00  0.00           H  
ATOM    295  CA  LYS A  19       3.742 -22.548  -8.153  1.00  0.00           C  
ATOM    296  HA  LYS A  19       4.640 -22.268  -8.699  1.00  0.00           H  
ATOM    297  CB  LYS A  19       4.185 -23.459  -6.995  1.00  0.00           C  
ATOM    298  HB2 LYS A  19       4.777 -22.860  -6.299  1.00  0.00           H  
ATOM    299  HB3 LYS A  19       3.312 -23.845  -6.466  1.00  0.00           H  
ATOM    300  CG  LYS A  19       5.053 -24.626  -7.492  1.00  0.00           C  
ATOM    301  HG2 LYS A  19       4.428 -25.341  -8.027  1.00  0.00           H  
ATOM    302  HG3 LYS A  19       5.800 -24.240  -8.183  1.00  0.00           H  
ATOM    303  CD  LYS A  19       5.761 -25.336  -6.327  1.00  0.00           C  
ATOM    304  HD2 LYS A  19       6.334 -24.610  -5.744  1.00  0.00           H  
ATOM    305  HD3 LYS A  19       5.004 -25.775  -5.675  1.00  0.00           H  
ATOM    306  CE  LYS A  19       6.700 -26.450  -6.820  1.00  0.00           C  
ATOM    307  HE2 LYS A  19       6.978 -27.068  -5.963  1.00  0.00           H  
ATOM    308  HE3 LYS A  19       6.164 -27.071  -7.541  1.00  0.00           H  
ATOM    309  NZ  LYS A  19       7.932 -25.898  -7.435  1.00  0.00           N  
ATOM    310  HZ1 LYS A  19       8.489 -25.373  -6.751  1.00  0.00           H  
ATOM    311  HZ2 LYS A  19       8.515 -26.564  -7.920  1.00  0.00           H  
ATOM    312  HZ3 LYS A  19       7.730 -25.127  -8.075  1.00  0.00           H  
ATOM    313  C   LYS A  19       2.772 -23.219  -9.134  1.00  0.00           C  
ATOM    314  O   LYS A  19       1.685 -23.656  -8.736  1.00  0.00           O  
ATOM    315  N   THR A  20       3.176 -23.249 -10.406  1.00  0.00           N  
ATOM    316  H   THR A  20       4.115 -22.896 -10.583  1.00  0.00           H  
ATOM    317  CA  THR A  20       2.421 -23.625 -11.624  1.00  0.00           C  
ATOM    318  HA  THR A  20       1.754 -24.459 -11.411  1.00  0.00           H  
ATOM    319  CB  THR A  20       1.593 -22.440 -12.165  1.00  0.00           C  
ATOM    320  HB  THR A  20       1.264 -22.674 -13.176  1.00  0.00           H  
ATOM    321  CG2 THR A  20       0.333 -22.143 -11.359  1.00  0.00           C  
ATOM    322 HG21 THR A  20      -0.215 -21.339 -11.852  1.00  0.00           H  
ATOM    323 HG22 THR A  20      -0.292 -23.033 -11.323  1.00  0.00           H  
ATOM    324 HG23 THR A  20       0.587 -21.845 -10.347  1.00  0.00           H  
ATOM    325  OG1 THR A  20       2.372 -21.270 -12.244  1.00  0.00           O  
ATOM    326  HG1 THR A  20       2.469 -20.922 -11.339  1.00  0.00           H  
ATOM    327  C   THR A  20       3.398 -24.052 -12.732  1.00  0.00           C  
ATOM    328  O   THR A  20       4.608 -23.926 -12.569  1.00  0.00           O  
ATOM    329  N   LEU A  21       2.915 -24.520 -13.891  1.00  0.00           N  
ATOM    330  H   LEU A  21       1.909 -24.587 -14.013  1.00  0.00           H  
ATOM    331  CA  LEU A  21       3.788 -24.793 -15.053  1.00  0.00           C  
ATOM    332  HA  LEU A  21       4.554 -25.508 -14.750  1.00  0.00           H  
ATOM    333  CB  LEU A  21       2.951 -25.394 -16.201  1.00  0.00           C  
ATOM    334  HB2 LEU A  21       1.961 -24.936 -16.189  1.00  0.00           H  
ATOM    335  HB3 LEU A  21       3.412 -25.138 -17.156  1.00  0.00           H  
ATOM    336  CG  LEU A  21       2.809 -26.925 -16.132  1.00  0.00           C  
ATOM    337  HG  LEU A  21       2.543 -27.221 -15.117  1.00  0.00           H  
ATOM    338  CD1 LEU A  21       1.702 -27.393 -17.075  1.00  0.00           C  
ATOM    339 HD11 LEU A  21       1.637 -28.481 -17.057  1.00  0.00           H  
ATOM    340 HD12 LEU A  21       1.915 -27.063 -18.093  1.00  0.00           H  
ATOM    341 HD13 LEU A  21       0.754 -26.977 -16.748  1.00  0.00           H  
ATOM    342  CD2 LEU A  21       4.102 -27.634 -16.538  1.00  0.00           C  
ATOM    343 HD21 LEU A  21       4.391 -27.336 -17.547  1.00  0.00           H  
ATOM    344 HD22 LEU A  21       3.965 -28.714 -16.509  1.00  0.00           H  
ATOM    345 HD23 LEU A  21       4.909 -27.373 -15.854  1.00  0.00           H  
ATOM    346  C   LEU A  21       4.561 -23.544 -15.530  1.00  0.00           C  
ATOM    347  O   LEU A  21       5.652 -23.670 -16.076  1.00  0.00           O  
ATOM    348  N   CYS A  22       4.030 -22.344 -15.278  1.00  0.00           N  
ATOM    349  H   CYS A  22       3.131 -22.317 -14.830  1.00  0.00           H  
ATOM    350  CA  CYS A  22       4.680 -21.069 -15.579  1.00  0.00           C  
ATOM    351  HA  CYS A  22       5.084 -21.126 -16.589  1.00  0.00           H  
ATOM    352  CB  CYS A  22       3.588 -19.986 -15.571  1.00  0.00           C  
ATOM    353  HB2 CYS A  22       2.733 -20.323 -16.163  1.00  0.00           H  
ATOM    354  HB3 CYS A  22       3.256 -19.808 -14.546  1.00  0.00           H  
ATOM    355  SG  CYS A  22       4.200 -18.431 -16.283  1.00  0.00           S  
ATOM    356  HG  CYS A  22       4.283 -18.834 -17.560  1.00  0.00           H  
ATOM    357  C   CYS A  22       5.872 -20.754 -14.641  1.00  0.00           C  
ATOM    358  O   CYS A  22       6.873 -20.214 -15.106  1.00  0.00           O  
ATOM    359  N   THR A  23       5.840 -21.145 -13.354  1.00  0.00           N  
ATOM    360  H   THR A  23       5.046 -21.677 -13.016  1.00  0.00           H  
ATOM    361  CA  THR A  23       6.990 -20.956 -12.425  1.00  0.00           C  
ATOM    362  HA  THR A  23       7.395 -19.959 -12.576  1.00  0.00           H  
ATOM    363  CB  THR A  23       6.588 -21.067 -10.946  1.00  0.00           C  
ATOM    364  HB  THR A  23       7.477 -20.934 -10.332  1.00  0.00           H  
ATOM    365  CG2 THR A  23       5.594 -19.982 -10.550  1.00  0.00           C  
ATOM    366 HG21 THR A  23       6.025 -19.007 -10.771  1.00  0.00           H  
ATOM    367 HG22 THR A  23       4.663 -20.102 -11.102  1.00  0.00           H  
ATOM    368 HG23 THR A  23       5.397 -20.045  -9.480  1.00  0.00           H  
ATOM    369  OG1 THR A  23       6.026 -22.323 -10.651  1.00  0.00           O  
ATOM    370  HG1 THR A  23       6.762 -22.939 -10.519  1.00  0.00           H  
ATOM    371  C   THR A  23       8.150 -21.920 -12.667  1.00  0.00           C  
ATOM    372  O   THR A  23       9.274 -21.645 -12.250  1.00  0.00           O  
ATOM    373  N   GLU A  24       7.892 -23.029 -13.360  1.00  0.00           N  
ATOM    374  H   GLU A  24       6.938 -23.212 -13.640  1.00  0.00           H  
ATOM    375  CA  GLU A  24       8.926 -23.973 -13.795  1.00  0.00           C  
ATOM    376  HA  GLU A  24       9.703 -23.992 -13.031  1.00  0.00           H  
ATOM    377  CB  GLU A  24       8.303 -25.379 -13.898  1.00  0.00           C  
ATOM    378  HB2 GLU A  24       7.479 -25.470 -13.186  1.00  0.00           H  
ATOM    379  HB3 GLU A  24       7.896 -25.508 -14.903  1.00  0.00           H  
ATOM    380  CG  GLU A  24       9.298 -26.513 -13.600  1.00  0.00           C  
ATOM    381  HG2 GLU A  24       8.806 -27.463 -13.827  1.00  0.00           H  
ATOM    382  HG3 GLU A  24      10.158 -26.438 -14.266  1.00  0.00           H  
ATOM    383  CD  GLU A  24       9.757 -26.502 -12.127  1.00  0.00           C  
ATOM    384  OE1 GLU A  24      10.848 -25.939 -11.850  1.00  0.00           O  
ATOM    385  OE2 GLU A  24       8.998 -27.035 -11.279  1.00  0.00           O  
ATOM    386  C   GLU A  24       9.602 -23.549 -15.120  1.00  0.00           C  
ATOM    387  O   GLU A  24      10.642 -24.089 -15.487  1.00  0.00           O  
ATOM    388  N   LEU A  25       9.041 -22.583 -15.867  1.00  0.00           N  
ATOM    389  H   LEU A  25       8.188 -22.152 -15.541  1.00  0.00           H  
ATOM    390  CA  LEU A  25       9.648 -22.084 -17.108  1.00  0.00           C  
ATOM    391  HA  LEU A  25       9.855 -22.947 -17.739  1.00  0.00           H  
ATOM    392  CB  LEU A  25       8.713 -21.121 -17.855  1.00  0.00           C  
ATOM    393  HB2 LEU A  25       8.412 -20.332 -17.168  1.00  0.00           H  
ATOM    394  HB3 LEU A  25       9.280 -20.655 -18.661  1.00  0.00           H  
ATOM    395  CG  LEU A  25       7.460 -21.760 -18.467  1.00  0.00           C  
ATOM    396  HG  LEU A  25       6.825 -22.156 -17.683  1.00  0.00           H  
ATOM    397  CD1 LEU A  25       6.692 -20.680 -19.224  1.00  0.00           C  
ATOM    398 HD11 LEU A  25       7.331 -20.260 -19.997  1.00  0.00           H  
ATOM    399 HD12 LEU A  25       5.807 -21.113 -19.685  1.00  0.00           H  
ATOM    400 HD13 LEU A  25       6.387 -19.890 -18.536  1.00  0.00           H  
ATOM    401  CD2 LEU A  25       7.794 -22.871 -19.468  1.00  0.00           C  
ATOM    402 HD21 LEU A  25       8.502 -22.511 -20.213  1.00  0.00           H  
ATOM    403 HD22 LEU A  25       8.213 -23.729 -18.941  1.00  0.00           H  
ATOM    404 HD23 LEU A  25       6.881 -23.205 -19.961  1.00  0.00           H  
ATOM    405  C   LEU A  25      10.987 -21.385 -16.870  1.00  0.00           C  
ATOM    406  O   LEU A  25      11.201 -20.720 -15.856  1.00  0.00           O  
ATOM    407  N   THR A  26      11.880 -21.485 -17.853  1.00  0.00           N  
ATOM    408  H   THR A  26      11.643 -22.001 -18.687  1.00  0.00           H  
ATOM    409  CA  THR A  26      13.228 -20.921 -17.764  1.00  0.00           C  
ATOM    410  HA  THR A  26      13.568 -21.105 -16.754  1.00  0.00           H  
ATOM    411  CB  THR A  26      14.198 -21.636 -18.712  1.00  0.00           C  
ATOM    412  HB  THR A  26      15.151 -21.107 -18.715  1.00  0.00           H  
ATOM    413  CG2 THR A  26      14.450 -23.087 -18.300  1.00  0.00           C  
ATOM    414 HG21 THR A  26      15.164 -23.540 -18.988  1.00  0.00           H  
ATOM    415 HG22 THR A  26      14.861 -23.114 -17.291  1.00  0.00           H  
ATOM    416 HG23 THR A  26      13.520 -23.655 -18.323  1.00  0.00           H  
ATOM    417  OG1 THR A  26      13.672 -21.638 -20.018  1.00  0.00           O  
ATOM    418  HG1 THR A  26      13.521 -20.718 -20.265  1.00  0.00           H  
ATOM    419  C   THR A  26      13.288 -19.409 -18.010  1.00  0.00           C  
ATOM    420  O   THR A  26      12.608 -18.877 -18.887  1.00  0.00           O  
ATOM    421  N   VAL A  27      14.204 -18.749 -17.302  1.00  0.00           N  
ATOM    422  H   VAL A  27      14.703 -19.284 -16.598  1.00  0.00           H  
ATOM    423  CA  VAL A  27      14.645 -17.355 -17.450  1.00  0.00           C  
ATOM    424  HA  VAL A  27      14.315 -17.002 -18.429  1.00  0.00           H  
ATOM    425  CB  VAL A  27      14.002 -16.411 -16.387  1.00  0.00           C  
ATOM    426  HB  VAL A  27      13.166 -15.912 -16.878  1.00  0.00           H  
ATOM    427  CG1 VAL A  27      13.419 -17.129 -15.162  1.00  0.00           C  
ATOM    428 HG11 VAL A  27      13.018 -16.402 -14.458  1.00  0.00           H  
ATOM    429 HG12 VAL A  27      12.602 -17.779 -15.476  1.00  0.00           H  
ATOM    430 HG13 VAL A  27      14.188 -17.724 -14.669  1.00  0.00           H  
ATOM    431  CG2 VAL A  27      14.919 -15.306 -15.842  1.00  0.00           C  
ATOM    432 HG21 VAL A  27      15.295 -14.686 -16.654  1.00  0.00           H  
ATOM    433 HG22 VAL A  27      15.756 -15.745 -15.295  1.00  0.00           H  
ATOM    434 HG23 VAL A  27      14.363 -14.663 -15.157  1.00  0.00           H  
ATOM    435  C   VAL A  27      16.182 -17.326 -17.476  1.00  0.00           C  
ATOM    436  O   VAL A  27      16.846 -18.173 -16.872  1.00  0.00           O  
ATOM    437  N   THR A  28      16.756 -16.350 -18.186  1.00  0.00           N  
ATOM    438  H   THR A  28      16.156 -15.657 -18.602  1.00  0.00           H  
ATOM    439  CA  THR A  28      18.215 -16.161 -18.290  1.00  0.00           C  
ATOM    440  HA  THR A  28      18.663 -17.106 -18.593  1.00  0.00           H  
ATOM    441  CB  THR A  28      18.556 -15.113 -19.355  1.00  0.00           C  
ATOM    442  HB  THR A  28      18.066 -14.171 -19.109  1.00  0.00           H  
ATOM    443  CG2 THR A  28      20.055 -14.868 -19.518  1.00  0.00           C  
ATOM    444 HG21 THR A  28      20.567 -15.813 -19.706  1.00  0.00           H  
ATOM    445 HG22 THR A  28      20.222 -14.195 -20.359  1.00  0.00           H  
ATOM    446 HG23 THR A  28      20.462 -14.406 -18.619  1.00  0.00           H  
ATOM    447  OG1 THR A  28      18.080 -15.561 -20.604  1.00  0.00           O  
ATOM    448  HG1 THR A  28      17.150 -15.787 -20.511  1.00  0.00           H  
ATOM    449  C   THR A  28      18.817 -15.764 -16.941  1.00  0.00           C  
ATOM    450  O   THR A  28      18.374 -14.800 -16.318  1.00  0.00           O  
ATOM    451  N   ASP A  29      19.826 -16.502 -16.486  1.00  0.00           N  
ATOM    452  H   ASP A  29      20.190 -17.219 -17.103  1.00  0.00           H  
ATOM    453  CA  ASP A  29      20.432 -16.399 -15.159  1.00  0.00           C  
ATOM    454  HA  ASP A  29      19.633 -16.173 -14.451  1.00  0.00           H  
ATOM    455  CB  ASP A  29      21.006 -17.767 -14.759  1.00  0.00           C  
ATOM    456  HB2 ASP A  29      20.286 -18.540 -15.037  1.00  0.00           H  
ATOM    457  HB3 ASP A  29      21.927 -17.957 -15.311  1.00  0.00           H  
ATOM    458  CG  ASP A  29      21.265 -17.885 -13.253  1.00  0.00           C  
ATOM    459  OD1 ASP A  29      21.231 -19.017 -12.730  1.00  0.00           O  
ATOM    460  OD2 ASP A  29      21.397 -16.868 -12.539  1.00  0.00           O  
ATOM    461  C   ASP A  29      21.446 -15.245 -15.080  1.00  0.00           C  
ATOM    462  O   ASP A  29      22.668 -15.417 -15.150  1.00  0.00           O  
ATOM    463  N   ILE A  30      20.910 -14.028 -14.941  1.00  0.00           N  
ATOM    464  H   ILE A  30      19.901 -13.967 -15.025  1.00  0.00           H  
ATOM    465  CA  ILE A  30      21.680 -12.776 -14.876  1.00  0.00           C  
ATOM    466  HA  ILE A  30      22.243 -12.699 -15.805  1.00  0.00           H  
ATOM    467  CB  ILE A  30      20.744 -11.543 -14.792  1.00  0.00           C  
ATOM    468  HB  ILE A  30      21.369 -10.665 -14.955  1.00  0.00           H  
ATOM    469  CG2 ILE A  30      19.711 -11.554 -15.931  1.00  0.00           C  
ATOM    470 HG21 ILE A  30      19.190 -10.598 -15.976  1.00  0.00           H  
ATOM    471 HG22 ILE A  30      20.205 -11.727 -16.887  1.00  0.00           H  
ATOM    472 HG23 ILE A  30      18.971 -12.336 -15.765  1.00  0.00           H  
ATOM    473  CG1 ILE A  30      20.014 -11.359 -13.437  1.00  0.00           C  
ATOM    474 HG12 ILE A  30      19.057 -10.866 -13.615  1.00  0.00           H  
ATOM    475 HG13 ILE A  30      19.804 -12.330 -12.988  1.00  0.00           H  
ATOM    476  CD1 ILE A  30      20.767 -10.485 -12.425  1.00  0.00           C  
ATOM    477 HD11 ILE A  30      21.666 -10.983 -12.071  1.00  0.00           H  
ATOM    478 HD12 ILE A  30      21.042  -9.534 -12.877  1.00  0.00           H  
ATOM    479 HD13 ILE A  30      20.121 -10.290 -11.569  1.00  0.00           H  
ATOM    480  C   ILE A  30      22.715 -12.744 -13.744  1.00  0.00           C  
ATOM    481  O   ILE A  30      23.648 -11.944 -13.807  1.00  0.00           O  
ATOM    482  N   PHE A  31      22.589 -13.593 -12.718  1.00  0.00           N  
ATOM    483  H   PHE A  31      21.865 -14.302 -12.757  1.00  0.00           H  
ATOM    484  CA  PHE A  31      23.521 -13.637 -11.589  1.00  0.00           C  
ATOM    485  HA  PHE A  31      23.737 -12.616 -11.274  1.00  0.00           H  
ATOM    486  CB  PHE A  31      22.851 -14.369 -10.417  1.00  0.00           C  
ATOM    487  HB2 PHE A  31      22.744 -15.422 -10.677  1.00  0.00           H  
ATOM    488  HB3 PHE A  31      23.506 -14.309  -9.546  1.00  0.00           H  
ATOM    489  CG  PHE A  31      21.489 -13.803 -10.039  1.00  0.00           C  
ATOM    490  CD1 PHE A  31      21.390 -12.500  -9.517  1.00  0.00           C  
ATOM    491  HD1 PHE A  31      22.281 -11.910  -9.357  1.00  0.00           H  
ATOM    492  CE1 PHE A  31      20.130 -11.954  -9.208  1.00  0.00           C  
ATOM    493  HE1 PHE A  31      20.058 -10.950  -8.815  1.00  0.00           H  
ATOM    494  CZ  PHE A  31      18.967 -12.716  -9.411  1.00  0.00           C  
ATOM    495  HZ  PHE A  31      17.998 -12.300  -9.184  1.00  0.00           H  
ATOM    496  CE2 PHE A  31      19.060 -14.023  -9.917  1.00  0.00           C  
ATOM    497  HE2 PHE A  31      18.160 -14.608 -10.066  1.00  0.00           H  
ATOM    498  CD2 PHE A  31      20.317 -14.562 -10.240  1.00  0.00           C  
ATOM    499  HD2 PHE A  31      20.377 -15.556 -10.658  1.00  0.00           H  
ATOM    500  C   PHE A  31      24.863 -14.272 -11.982  1.00  0.00           C  
ATOM    501  O   PHE A  31      25.914 -13.833 -11.510  1.00  0.00           O  
ATOM    502  N   ALA A  32      24.853 -15.232 -12.914  1.00  0.00           N  
ATOM    503  H   ALA A  32      23.961 -15.525 -13.301  1.00  0.00           H  
ATOM    504  CA  ALA A  32      26.073 -15.791 -13.503  1.00  0.00           C  
ATOM    505  HA  ALA A  32      26.731 -16.133 -12.701  1.00  0.00           H  
ATOM    506  CB  ALA A  32      25.674 -17.003 -14.357  1.00  0.00           C  
ATOM    507  HB1 ALA A  32      25.038 -16.690 -15.187  1.00  0.00           H  
ATOM    508  HB2 ALA A  32      26.570 -17.479 -14.757  1.00  0.00           H  
ATOM    509  HB3 ALA A  32      25.132 -17.726 -13.746  1.00  0.00           H  
ATOM    510  C   ALA A  32      26.843 -14.735 -14.325  1.00  0.00           C  
ATOM    511  O   ALA A  32      28.070 -14.754 -14.387  1.00  0.00           O  
ATOM    512  N   ALA A  33      26.124 -13.767 -14.906  1.00  0.00           N  
ATOM    513  H   ALA A  33      25.121 -13.803 -14.793  1.00  0.00           H  
ATOM    514  CA  ALA A  33      26.676 -12.653 -15.681  1.00  0.00           C  
ATOM    515  HA  ALA A  33      27.548 -13.020 -16.225  1.00  0.00           H  
ATOM    516  CB  ALA A  33      25.624 -12.234 -16.719  1.00  0.00           C  
ATOM    517  HB1 ALA A  33      25.328 -13.098 -17.316  1.00  0.00           H  
ATOM    518  HB2 ALA A  33      24.745 -11.818 -16.226  1.00  0.00           H  
ATOM    519  HB3 ALA A  33      26.045 -11.481 -17.388  1.00  0.00           H  
ATOM    520  C   ALA A  33      27.161 -11.457 -14.824  1.00  0.00           C  
ATOM    521  O   ALA A  33      27.475 -10.400 -15.372  1.00  0.00           O  
ATOM    522  N   SER A  34      27.218 -11.581 -13.491  1.00  0.00           N  
ATOM    523  H   SER A  34      26.992 -12.481 -13.089  1.00  0.00           H  
ATOM    524  CA  SER A  34      27.590 -10.496 -12.553  1.00  0.00           C  
ATOM    525  HA  SER A  34      26.982  -9.623 -12.786  1.00  0.00           H  
ATOM    526  CB  SER A  34      27.253 -10.915 -11.119  1.00  0.00           C  
ATOM    527  HB2 SER A  34      27.589 -10.143 -10.426  1.00  0.00           H  
ATOM    528  HB3 SER A  34      26.173 -11.028 -11.019  1.00  0.00           H  
ATOM    529  OG  SER A  34      27.886 -12.139 -10.801  1.00  0.00           O  
ATOM    530  HG  SER A  34      27.235 -12.855 -10.932  1.00  0.00           H  
ATOM    531  C   SER A  34      29.060 -10.041 -12.632  1.00  0.00           C  
ATOM    532  O   SER A  34      29.442  -9.028 -12.042  1.00  0.00           O  
ATOM    533  N   LYS A  35      29.886 -10.734 -13.425  1.00  0.00           N  
ATOM    534  H   LYS A  35      29.492 -11.549 -13.869  1.00  0.00           H  
ATOM    535  CA  LYS A  35      31.236 -10.301 -13.822  1.00  0.00           C  
ATOM    536  HA  LYS A  35      31.901 -10.395 -12.963  1.00  0.00           H  
ATOM    537  CB  LYS A  35      31.705 -11.249 -14.937  1.00  0.00           C  
ATOM    538  HB2 LYS A  35      31.748 -12.263 -14.535  1.00  0.00           H  
ATOM    539  HB3 LYS A  35      30.971 -11.233 -15.747  1.00  0.00           H  
ATOM    540  CG  LYS A  35      33.077 -10.880 -15.514  1.00  0.00           C  
ATOM    541  HG2 LYS A  35      33.008  -9.906 -15.998  1.00  0.00           H  
ATOM    542  HG3 LYS A  35      33.812 -10.836 -14.709  1.00  0.00           H  
ATOM    543  CD  LYS A  35      33.519 -11.910 -16.558  1.00  0.00           C  
ATOM    544  HD2 LYS A  35      33.621 -12.887 -16.082  1.00  0.00           H  
ATOM    545  HD3 LYS A  35      32.761 -11.968 -17.342  1.00  0.00           H  
ATOM    546  CE  LYS A  35      34.857 -11.478 -17.163  1.00  0.00           C  
ATOM    547  HE2 LYS A  35      34.746 -10.465 -17.563  1.00  0.00           H  
ATOM    548  HE3 LYS A  35      35.605 -11.435 -16.365  1.00  0.00           H  
ATOM    549  NZ  LYS A  35      35.287 -12.413 -18.232  1.00  0.00           N  
ATOM    550  HZ1 LYS A  35      34.593 -12.453 -18.968  1.00  0.00           H  
ATOM    551  HZ2 LYS A  35      36.165 -12.109 -18.633  1.00  0.00           H  
ATOM    552  HZ3 LYS A  35      35.407 -13.346 -17.857  1.00  0.00           H  
ATOM    553  C   LYS A  35      31.232  -8.829 -14.275  1.00  0.00           C  
ATOM    554  O   LYS A  35      30.432  -8.447 -15.128  1.00  0.00           O  
ATOM    555  N   ASN A  36      32.124  -8.011 -13.704  1.00  0.00           N  
ATOM    556  H   ASN A  36      32.727  -8.402 -13.000  1.00  0.00           H  
ATOM    557  CA  ASN A  36      32.289  -6.582 -14.027  1.00  0.00           C  
ATOM    558  HA  ASN A  36      32.904  -6.146 -13.239  1.00  0.00           H  
ATOM    559  CB  ASN A  36      33.075  -6.428 -15.351  1.00  0.00           C  
ATOM    560  HB2 ASN A  36      32.549  -6.948 -16.151  1.00  0.00           H  
ATOM    561  HB3 ASN A  36      33.108  -5.373 -15.626  1.00  0.00           H  
ATOM    562  CG  ASN A  36      34.501  -6.941 -15.288  1.00  0.00           C  
ATOM    563  OD1 ASN A  36      34.778  -8.129 -15.346  1.00  0.00           O  
ATOM    564  ND2 ASN A  36      35.464  -6.054 -15.189  1.00  0.00           N  
ATOM    565 HD21 ASN A  36      36.406  -6.401 -15.170  1.00  0.00           H  
ATOM    566 HD22 ASN A  36      35.249  -5.072 -15.168  1.00  0.00           H  
ATOM    567  C   ASN A  36      30.978  -5.752 -13.996  1.00  0.00           C  
ATOM    568  O   ASN A  36      30.853  -4.792 -14.749  1.00  0.00           O  
ATOM    569  N   THR A  37      30.002  -6.123 -13.160  1.00  0.00           N  
ATOM    570  H   THR A  37      30.143  -6.922 -12.554  1.00  0.00           H  
ATOM    571  CA  THR A  37      28.658  -5.517 -13.124  1.00  0.00           C  
ATOM    572  HA  THR A  37      28.592  -4.677 -13.818  1.00  0.00           H  
ATOM    573  CB  THR A  37      27.632  -6.578 -13.549  1.00  0.00           C  
ATOM    574  HB  THR A  37      27.671  -7.403 -12.840  1.00  0.00           H  
ATOM    575  CG2 THR A  37      26.199  -6.057 -13.584  1.00  0.00           C  
ATOM    576 HG21 THR A  37      26.104  -5.297 -14.359  1.00  0.00           H  
ATOM    577 HG22 THR A  37      25.515  -6.880 -13.765  1.00  0.00           H  
ATOM    578 HG23 THR A  37      25.929  -5.634 -12.621  1.00  0.00           H  
ATOM    579  OG1 THR A  37      27.937  -7.077 -14.843  1.00  0.00           O  
ATOM    580  HG1 THR A  37      28.838  -7.447 -14.811  1.00  0.00           H  
ATOM    581  C   THR A  37      28.334  -5.000 -11.718  1.00  0.00           C  
ATOM    582  O   THR A  37      28.621  -5.690 -10.740  1.00  0.00           O  
ATOM    583  N   THR A  38      27.728  -3.815 -11.584  1.00  0.00           N  
ATOM    584  H   THR A  38      27.524  -3.264 -12.422  1.00  0.00           H  
ATOM    585  CA  THR A  38      27.345  -3.277 -10.264  1.00  0.00           C  
ATOM    586  HA  THR A  38      28.141  -3.543  -9.568  1.00  0.00           H  
ATOM    587  CB  THR A  38      27.236  -1.741 -10.222  1.00  0.00           C  
ATOM    588  HB  THR A  38      27.246  -1.461  -9.168  1.00  0.00           H  
ATOM    589  CG2 THR A  38      28.406  -1.003 -10.869  1.00  0.00           C  
ATOM    590 HG21 THR A  38      28.495  -1.260 -11.925  1.00  0.00           H  
ATOM    591 HG22 THR A  38      28.251   0.072 -10.784  1.00  0.00           H  
ATOM    592 HG23 THR A  38      29.333  -1.270 -10.362  1.00  0.00           H  
ATOM    593  OG1 THR A  38      26.007  -1.274 -10.732  1.00  0.00           O  
ATOM    594  HG1 THR A  38      26.201  -0.931 -11.648  1.00  0.00           H  
ATOM    595  C   THR A  38      26.052  -3.881  -9.700  1.00  0.00           C  
ATOM    596  O   THR A  38      25.246  -4.502 -10.396  1.00  0.00           O  
ATOM    597  N   GLU A  39      25.806  -3.626  -8.413  1.00  0.00           N  
ATOM    598  H   GLU A  39      26.523  -3.153  -7.884  1.00  0.00           H  
ATOM    599  CA  GLU A  39      24.545  -3.937  -7.722  1.00  0.00           C  
ATOM    600  HA  GLU A  39      24.421  -5.019  -7.668  1.00  0.00           H  
ATOM    601  CB  GLU A  39      24.674  -3.389  -6.286  1.00  0.00           C  
ATOM    602  HB2 GLU A  39      25.523  -3.873  -5.803  1.00  0.00           H  
ATOM    603  HB3 GLU A  39      24.870  -2.316  -6.326  1.00  0.00           H  
ATOM    604  CG  GLU A  39      23.439  -3.623  -5.418  1.00  0.00           C  
ATOM    605  HG2 GLU A  39      22.593  -3.086  -5.851  1.00  0.00           H  
ATOM    606  HG3 GLU A  39      23.204  -4.691  -5.423  1.00  0.00           H  
ATOM    607  CD  GLU A  39      23.671  -3.131  -3.982  1.00  0.00           C  
ATOM    608  OE1 GLU A  39      23.621  -1.908  -3.723  1.00  0.00           O  
ATOM    609  OE2 GLU A  39      23.847  -3.957  -3.063  1.00  0.00           O  
ATOM    610  C   GLU A  39      23.298  -3.356  -8.430  1.00  0.00           C  
ATOM    611  O   GLU A  39      22.281  -4.040  -8.574  1.00  0.00           O  
ATOM    612  N   LYS A  40      23.385  -2.113  -8.929  1.00  0.00           N  
ATOM    613  H   LYS A  40      24.287  -1.655  -8.893  1.00  0.00           H  
ATOM    614  CA  LYS A  40      22.267  -1.428  -9.604  1.00  0.00           C  
ATOM    615  HA  LYS A  40      21.354  -1.632  -9.043  1.00  0.00           H  
ATOM    616  CB  LYS A  40      22.494   0.091  -9.640  1.00  0.00           C  
ATOM    617  HB2 LYS A  40      23.487   0.315 -10.037  1.00  0.00           H  
ATOM    618  HB3 LYS A  40      21.749   0.537 -10.301  1.00  0.00           H  
ATOM    619  CG  LYS A  40      22.330   0.700  -8.240  1.00  0.00           C  
ATOM    620  HG2 LYS A  40      21.376   0.375  -7.823  1.00  0.00           H  
ATOM    621  HG3 LYS A  40      23.134   0.349  -7.592  1.00  0.00           H  
ATOM    622  CD  LYS A  40      22.347   2.232  -8.284  1.00  0.00           C  
ATOM    623  HD2 LYS A  40      23.331   2.575  -8.612  1.00  0.00           H  
ATOM    624  HD3 LYS A  40      21.589   2.581  -8.987  1.00  0.00           H  
ATOM    625  CE  LYS A  40      22.031   2.767  -6.882  1.00  0.00           C  
ATOM    626  HE2 LYS A  40      21.066   2.350  -6.567  1.00  0.00           H  
ATOM    627  HE3 LYS A  40      22.793   2.399  -6.187  1.00  0.00           H  
ATOM    628  NZ  LYS A  40      21.970   4.249  -6.851  1.00  0.00           N  
ATOM    629  HZ1 LYS A  40      22.862   4.653  -7.110  1.00  0.00           H  
ATOM    630  HZ2 LYS A  40      21.260   4.582  -7.492  1.00  0.00           H  
ATOM    631  HZ3 LYS A  40      21.726   4.566  -5.921  1.00  0.00           H  
ATOM    632  C   LYS A  40      22.009  -1.971 -11.006  1.00  0.00           C  
ATOM    633  O   LYS A  40      20.850  -2.184 -11.359  1.00  0.00           O  
ATOM    634  N   GLU A  41      23.062  -2.255 -11.776  1.00  0.00           N  
ATOM    635  H   GLU A  41      23.996  -2.055 -11.434  1.00  0.00           H  
ATOM    636  CA  GLU A  41      22.910  -3.000 -13.034  1.00  0.00           C  
ATOM    637  HA  GLU A  41      22.216  -2.474 -13.689  1.00  0.00           H  
ATOM    638  CB  GLU A  41      24.248  -3.149 -13.767  1.00  0.00           C  
ATOM    639  HB2 GLU A  41      24.967  -3.560 -13.059  1.00  0.00           H  
ATOM    640  HB3 GLU A  41      24.121  -3.868 -14.578  1.00  0.00           H  
ATOM    641  CG  GLU A  41      24.786  -1.843 -14.373  1.00  0.00           C  
ATOM    642  HG2 GLU A  41      24.844  -1.953 -15.459  1.00  0.00           H  
ATOM    643  HG3 GLU A  41      24.092  -1.027 -14.163  1.00  0.00           H  
ATOM    644  CD  GLU A  41      26.169  -1.505 -13.813  1.00  0.00           C  
ATOM    645  OE1 GLU A  41      27.078  -2.360 -13.921  1.00  0.00           O  
ATOM    646  OE2 GLU A  41      26.277  -0.454 -13.142  1.00  0.00           O  
ATOM    647  C   GLU A  41      22.324  -4.392 -12.771  1.00  0.00           C  
ATOM    648  O   GLU A  41      21.433  -4.822 -13.491  1.00  0.00           O  
ATOM    649  N   THR A  42      22.752  -5.073 -11.706  1.00  0.00           N  
ATOM    650  H   THR A  42      23.506  -4.671 -11.156  1.00  0.00           H  
ATOM    651  CA  THR A  42      22.240  -6.399 -11.323  1.00  0.00           C  
ATOM    652  HA  THR A  42      22.366  -7.072 -12.171  1.00  0.00           H  
ATOM    653  CB  THR A  42      23.064  -6.981 -10.165  1.00  0.00           C  
ATOM    654  HB  THR A  42      23.032  -6.312  -9.307  1.00  0.00           H  
ATOM    655  CG2 THR A  42      22.595  -8.368  -9.725  1.00  0.00           C  
ATOM    656 HG21 THR A  42      23.270  -8.746  -8.957  1.00  0.00           H  
ATOM    657 HG22 THR A  42      21.589  -8.315  -9.312  1.00  0.00           H  
ATOM    658 HG23 THR A  42      22.609  -9.049 -10.575  1.00  0.00           H  
ATOM    659  OG1 THR A  42      24.399  -7.124 -10.592  1.00  0.00           O  
ATOM    660  HG1 THR A  42      24.799  -6.237 -10.607  1.00  0.00           H  
ATOM    661  C   THR A  42      20.742  -6.367 -10.998  1.00  0.00           C  
ATOM    662  O   THR A  42      19.987  -7.167 -11.552  1.00  0.00           O  
ATOM    663  N   PHE A  43      20.266  -5.419 -10.179  1.00  0.00           N  
ATOM    664  H   PHE A  43      20.924  -4.809  -9.697  1.00  0.00           H  
ATOM    665  CA  PHE A  43      18.828  -5.262  -9.914  1.00  0.00           C  
ATOM    666  HA  PHE A  43      18.429  -6.210  -9.554  1.00  0.00           H  
ATOM    667  CB  PHE A  43      18.607  -4.191  -8.834  1.00  0.00           C  
ATOM    668  HB2 PHE A  43      19.000  -3.246  -9.211  1.00  0.00           H  
ATOM    669  HB3 PHE A  43      17.533  -4.063  -8.698  1.00  0.00           H  
ATOM    670  CG  PHE A  43      19.212  -4.437  -7.457  1.00  0.00           C  
ATOM    671  CD1 PHE A  43      19.544  -5.730  -6.995  1.00  0.00           C  
ATOM    672  HD1 PHE A  43      19.399  -6.596  -7.622  1.00  0.00           H  
ATOM    673  CE1 PHE A  43      20.089  -5.906  -5.710  1.00  0.00           C  
ATOM    674  HE1 PHE A  43      20.369  -6.893  -5.371  1.00  0.00           H  
ATOM    675  CZ  PHE A  43      20.282  -4.799  -4.868  1.00  0.00           C  
ATOM    676  HZ  PHE A  43      20.709  -4.936  -3.884  1.00  0.00           H  
ATOM    677  CE2 PHE A  43      19.948  -3.511  -5.320  1.00  0.00           C  
ATOM    678  HE2 PHE A  43      20.118  -2.655  -4.684  1.00  0.00           H  
ATOM    679  CD2 PHE A  43      19.423  -3.332  -6.610  1.00  0.00           C  
ATOM    680  HD2 PHE A  43      19.184  -2.337  -6.957  1.00  0.00           H  
ATOM    681  C   PHE A  43      18.036  -4.914 -11.187  1.00  0.00           C  
ATOM    682  O   PHE A  43      17.006  -5.533 -11.457  1.00  0.00           O  
ATOM    683  N   CYS A  44      18.545  -3.986 -12.003  1.00  0.00           N  
ATOM    684  H   CYS A  44      19.395  -3.508 -11.719  1.00  0.00           H  
ATOM    685  CA  CYS A  44      17.952  -3.629 -13.293  1.00  0.00           C  
ATOM    686  HA  CYS A  44      16.920  -3.316 -13.129  1.00  0.00           H  
ATOM    687  CB  CYS A  44      18.731  -2.444 -13.865  1.00  0.00           C  
ATOM    688  HB2 CYS A  44      18.693  -1.608 -13.164  1.00  0.00           H  
ATOM    689  HB3 CYS A  44      19.772  -2.735 -14.006  1.00  0.00           H  
ATOM    690  SG  CYS A  44      18.023  -1.958 -15.466  1.00  0.00           S  
ATOM    691  HG  CYS A  44      17.070  -1.120 -15.016  1.00  0.00           H  
ATOM    692  C   CYS A  44      17.914  -4.806 -14.287  1.00  0.00           C  
ATOM    693  O   CYS A  44      16.934  -4.962 -15.009  1.00  0.00           O  
ATOM    694  N   ARG A  45      18.929  -5.682 -14.305  1.00  0.00           N  
ATOM    695  H   ARG A  45      19.743  -5.468 -13.734  1.00  0.00           H  
ATOM    696  CA  ARG A  45      18.959  -6.926 -15.102  1.00  0.00           C  
ATOM    697  HA  ARG A  45      18.753  -6.699 -16.151  1.00  0.00           H  
ATOM    698  CB  ARG A  45      20.338  -7.584 -14.995  1.00  0.00           C  
ATOM    699  HB2 ARG A  45      20.670  -7.552 -13.959  1.00  0.00           H  
ATOM    700  HB3 ARG A  45      20.253  -8.626 -15.293  1.00  0.00           H  
ATOM    701  CG  ARG A  45      21.399  -6.944 -15.882  1.00  0.00           C  
ATOM    702  HG2 ARG A  45      21.165  -7.131 -16.925  1.00  0.00           H  
ATOM    703  HG3 ARG A  45      21.440  -5.875 -15.710  1.00  0.00           H  
ATOM    704  CD  ARG A  45      22.750  -7.568 -15.546  1.00  0.00           C  
ATOM    705  HD2 ARG A  45      22.985  -7.353 -14.501  1.00  0.00           H  
ATOM    706  HD3 ARG A  45      22.679  -8.650 -15.672  1.00  0.00           H  
ATOM    707  NE  ARG A  45      23.828  -7.033 -16.393  1.00  0.00           N  
ATOM    708  HE  ARG A  45      23.623  -6.203 -16.928  1.00  0.00           H  
ATOM    709  CZ  ARG A  45      25.071  -7.480 -16.392  1.00  0.00           C  
ATOM    710  NH1 ARG A  45      25.394  -8.582 -15.777  1.00  0.00           N  
ATOM    711 HH11 ARG A  45      24.698  -9.094 -15.276  1.00  0.00           H  
ATOM    712 HH12 ARG A  45      26.362  -8.891 -15.744  1.00  0.00           H  
ATOM    713  NH2 ARG A  45      26.027  -6.813 -16.963  1.00  0.00           N  
ATOM    714 HH21 ARG A  45      25.835  -5.919 -17.373  1.00  0.00           H  
ATOM    715 HH22 ARG A  45      26.958  -6.982 -16.595  1.00  0.00           H  
ATOM    716  C   ARG A  45      17.916  -7.938 -14.643  1.00  0.00           C  
ATOM    717  O   ARG A  45      17.284  -8.567 -15.487  1.00  0.00           O  
ATOM    718  N   ALA A  46      17.709  -8.079 -13.330  1.00  0.00           N  
ATOM    719  H   ALA A  46      18.307  -7.573 -12.686  1.00  0.00           H  
ATOM    720  CA  ALA A  46      16.645  -8.922 -12.784  1.00  0.00           C  
ATOM    721  HA  ALA A  46      16.735  -9.917 -13.221  1.00  0.00           H  
ATOM    722  CB  ALA A  46      16.815  -9.048 -11.265  1.00  0.00           C  
ATOM    723  HB1 ALA A  46      17.807  -9.441 -11.036  1.00  0.00           H  
ATOM    724  HB2 ALA A  46      16.698  -8.076 -10.787  1.00  0.00           H  
ATOM    725  HB3 ALA A  46      16.062  -9.733 -10.873  1.00  0.00           H  
ATOM    726  C   ALA A  46      15.265  -8.370 -13.181  1.00  0.00           C  
ATOM    727  O   ALA A  46      14.451  -9.104 -13.737  1.00  0.00           O  
ATOM    728  N   ALA A  47      15.040  -7.063 -13.005  1.00  0.00           N  
ATOM    729  H   ALA A  47      15.728  -6.518 -12.496  1.00  0.00           H  
ATOM    730  CA  ALA A  47      13.858  -6.376 -13.521  1.00  0.00           C  
ATOM    731  HA  ALA A  47      12.975  -6.781 -13.024  1.00  0.00           H  
ATOM    732  CB  ALA A  47      13.966  -4.885 -13.178  1.00  0.00           C  
ATOM    733  HB1 ALA A  47      14.783  -4.423 -13.727  1.00  0.00           H  
ATOM    734  HB2 ALA A  47      13.039  -4.390 -13.453  1.00  0.00           H  
ATOM    735  HB3 ALA A  47      14.128  -4.746 -12.111  1.00  0.00           H  
ATOM    736  C   ALA A  47      13.681  -6.591 -15.037  1.00  0.00           C  
ATOM    737  O   ALA A  47      12.606  -6.969 -15.476  1.00  0.00           O  
ATOM    738  N   THR A  48      14.743  -6.438 -15.835  1.00  0.00           N  
ATOM    739  H   THR A  48      15.600  -6.129 -15.396  1.00  0.00           H  
ATOM    740  CA  THR A  48      14.732  -6.553 -17.305  1.00  0.00           C  
ATOM    741  HA  THR A  48      13.982  -5.865 -17.691  1.00  0.00           H  
ATOM    742  CB  THR A  48      16.087  -6.132 -17.911  1.00  0.00           C  
ATOM    743  HB  THR A  48      16.879  -6.748 -17.486  1.00  0.00           H  
ATOM    744  CG2 THR A  48      16.143  -6.253 -19.435  1.00  0.00           C  
ATOM    745 HG21 THR A  48      17.084  -5.839 -19.797  1.00  0.00           H  
ATOM    746 HG22 THR A  48      16.086  -7.300 -19.737  1.00  0.00           H  
ATOM    747 HG23 THR A  48      15.317  -5.697 -19.878  1.00  0.00           H  
ATOM    748  OG1 THR A  48      16.354  -4.776 -17.626  1.00  0.00           O  
ATOM    749  HG1 THR A  48      16.522  -4.720 -16.667  1.00  0.00           H  
ATOM    750  C   THR A  48      14.332  -7.950 -17.790  1.00  0.00           C  
ATOM    751  O   THR A  48      13.422  -8.052 -18.613  1.00  0.00           O  
ATOM    752  N   VAL A  49      14.940  -9.033 -17.286  1.00  0.00           N  
ATOM    753  H   VAL A  49      15.677  -8.918 -16.597  1.00  0.00           H  
ATOM    754  CA  VAL A  49      14.571 -10.393 -17.737  1.00  0.00           C  
ATOM    755  HA  VAL A  49      14.508 -10.369 -18.827  1.00  0.00           H  
ATOM    756  CB  VAL A  49      15.619 -11.470 -17.394  1.00  0.00           C  
ATOM    757  HB  VAL A  49      15.280 -12.405 -17.841  1.00  0.00           H  
ATOM    758  CG1 VAL A  49      16.966 -11.131 -18.042  1.00  0.00           C  
ATOM    759 HG11 VAL A  49      16.823 -10.972 -19.112  1.00  0.00           H  
ATOM    760 HG12 VAL A  49      17.390 -10.233 -17.597  1.00  0.00           H  
ATOM    761 HG13 VAL A  49      17.654 -11.964 -17.906  1.00  0.00           H  
ATOM    762  CG2 VAL A  49      15.805 -11.730 -15.894  1.00  0.00           C  
ATOM    763 HG21 VAL A  49      16.563 -12.500 -15.749  1.00  0.00           H  
ATOM    764 HG22 VAL A  49      16.115 -10.822 -15.383  1.00  0.00           H  
ATOM    765 HG23 VAL A  49      14.878 -12.094 -15.452  1.00  0.00           H  
ATOM    766  C   VAL A  49      13.185 -10.811 -17.245  1.00  0.00           C  
ATOM    767  O   VAL A  49      12.446 -11.449 -17.992  1.00  0.00           O  
ATOM    768  N   LEU A  50      12.782 -10.406 -16.036  1.00  0.00           N  
ATOM    769  H   LEU A  50      13.421  -9.878 -15.452  1.00  0.00           H  
ATOM    770  CA  LEU A  50      11.426 -10.662 -15.551  1.00  0.00           C  
ATOM    771  HA  LEU A  50      11.180 -11.703 -15.751  1.00  0.00           H  
ATOM    772  CB  LEU A  50      11.371 -10.438 -14.029  1.00  0.00           C  
ATOM    773  HB2 LEU A  50      11.704  -9.421 -13.813  1.00  0.00           H  
ATOM    774  HB3 LEU A  50      10.334 -10.521 -13.703  1.00  0.00           H  
ATOM    775  CG  LEU A  50      12.227 -11.438 -13.218  1.00  0.00           C  
ATOM    776  HG  LEU A  50      13.267 -11.383 -13.533  1.00  0.00           H  
ATOM    777  CD1 LEU A  50      12.153 -11.078 -11.734  1.00  0.00           C  
ATOM    778 HD11 LEU A  50      12.774 -11.759 -11.155  1.00  0.00           H  
ATOM    779 HD12 LEU A  50      12.518 -10.061 -11.589  1.00  0.00           H  
ATOM    780 HD13 LEU A  50      11.125 -11.148 -11.386  1.00  0.00           H  
ATOM    781  CD2 LEU A  50      11.756 -12.887 -13.383  1.00  0.00           C  
ATOM    782 HD21 LEU A  50      10.693 -12.965 -13.160  1.00  0.00           H  
ATOM    783 HD22 LEU A  50      11.944 -13.229 -14.400  1.00  0.00           H  
ATOM    784 HD23 LEU A  50      12.318 -13.535 -12.713  1.00  0.00           H  
ATOM    785  C   LEU A  50      10.383  -9.834 -16.322  1.00  0.00           C  
ATOM    786  O   LEU A  50       9.287 -10.328 -16.575  1.00  0.00           O  
ATOM    787  N   ARG A  51      10.729  -8.616 -16.763  1.00  0.00           N  
ATOM    788  H   ARG A  51      11.614  -8.236 -16.438  1.00  0.00           H  
ATOM    789  CA  ARG A  51       9.905  -7.760 -17.639  1.00  0.00           C  
ATOM    790  HA  ARG A  51       8.910  -7.685 -17.218  1.00  0.00           H  
ATOM    791  CB  ARG A  51      10.520  -6.356 -17.682  1.00  0.00           C  
ATOM    792  HB2 ARG A  51      10.632  -6.019 -16.652  1.00  0.00           H  
ATOM    793  HB3 ARG A  51      11.507  -6.400 -18.143  1.00  0.00           H  
ATOM    794  CG  ARG A  51       9.665  -5.320 -18.429  1.00  0.00           C  
ATOM    795  HG2 ARG A  51       9.449  -5.668 -19.439  1.00  0.00           H  
ATOM    796  HG3 ARG A  51       8.725  -5.188 -17.905  1.00  0.00           H  
ATOM    797  CD  ARG A  51      10.379  -3.968 -18.529  1.00  0.00           C  
ATOM    798  HD2 ARG A  51      11.190  -4.078 -19.249  1.00  0.00           H  
ATOM    799  HD3 ARG A  51       9.673  -3.228 -18.909  1.00  0.00           H  
ATOM    800  NE  ARG A  51      10.906  -3.517 -17.226  1.00  0.00           N  
ATOM    801  HE  ARG A  51      10.357  -3.757 -16.397  1.00  0.00           H  
ATOM    802  CZ  ARG A  51      12.034  -2.878 -16.999  1.00  0.00           C  
ATOM    803  NH1 ARG A  51      12.811  -2.522 -17.976  1.00  0.00           N  
ATOM    804 HH11 ARG A  51      12.486  -2.669 -18.906  1.00  0.00           H  
ATOM    805 HH12 ARG A  51      13.546  -1.845 -17.804  1.00  0.00           H  
ATOM    806  NH2 ARG A  51      12.404  -2.566 -15.796  1.00  0.00           N  
ATOM    807 HH21 ARG A  51      11.796  -2.841 -15.010  1.00  0.00           H  
ATOM    808 HH22 ARG A  51      13.254  -2.066 -15.636  1.00  0.00           H  
ATOM    809  C   ARG A  51       9.727  -8.336 -19.036  1.00  0.00           C  
ATOM    810  O   ARG A  51       8.606  -8.346 -19.549  1.00  0.00           O  
ATOM    811  N   GLN A  52      10.793  -8.882 -19.620  1.00  0.00           N  
ATOM    812  H   GLN A  52      11.691  -8.801 -19.152  1.00  0.00           H  
ATOM    813  CA  GLN A  52      10.697  -9.674 -20.846  1.00  0.00           C  
ATOM    814  HA  GLN A  52      10.251  -9.064 -21.634  1.00  0.00           H  
ATOM    815  CB  GLN A  52      12.092 -10.128 -21.301  1.00  0.00           C  
ATOM    816  HB2 GLN A  52      12.618 -10.582 -20.461  1.00  0.00           H  
ATOM    817  HB3 GLN A  52      11.981 -10.883 -22.082  1.00  0.00           H  
ATOM    818  CG  GLN A  52      12.924  -8.971 -21.870  1.00  0.00           C  
ATOM    819  HG2 GLN A  52      12.428  -8.588 -22.761  1.00  0.00           H  
ATOM    820  HG3 GLN A  52      12.993  -8.160 -21.149  1.00  0.00           H  
ATOM    821  CD  GLN A  52      14.340  -9.410 -22.227  1.00  0.00           C  
ATOM    822  OE1 GLN A  52      15.019 -10.109 -21.494  1.00  0.00           O  
ATOM    823  NE2 GLN A  52      14.849  -9.026 -23.377  1.00  0.00           N  
ATOM    824 HE21 GLN A  52      15.761  -9.391 -23.590  1.00  0.00           H  
ATOM    825 HE22 GLN A  52      14.305  -8.484 -24.023  1.00  0.00           H  
ATOM    826  C   GLN A  52       9.772 -10.878 -20.637  1.00  0.00           C  
ATOM    827  O   GLN A  52       8.868 -11.090 -21.443  1.00  0.00           O  
ATOM    828  N   PHE A  53       9.921 -11.603 -19.521  1.00  0.00           N  
ATOM    829  H   PHE A  53      10.716 -11.405 -18.921  1.00  0.00           H  
ATOM    830  CA  PHE A  53       9.080 -12.754 -19.184  1.00  0.00           C  
ATOM    831  HA  PHE A  53       9.152 -13.474 -20.001  1.00  0.00           H  
ATOM    832  CB  PHE A  53       9.627 -13.430 -17.916  1.00  0.00           C  
ATOM    833  HB2 PHE A  53      10.698 -13.592 -18.043  1.00  0.00           H  
ATOM    834  HB3 PHE A  53       9.500 -12.767 -17.064  1.00  0.00           H  
ATOM    835  CG  PHE A  53       8.978 -14.756 -17.576  1.00  0.00           C  
ATOM    836  CD1 PHE A  53       7.732 -14.796 -16.921  1.00  0.00           C  
ATOM    837  HD1 PHE A  53       7.227 -13.879 -16.651  1.00  0.00           H  
ATOM    838  CE1 PHE A  53       7.132 -16.033 -16.623  1.00  0.00           C  
ATOM    839  HE1 PHE A  53       6.171 -16.067 -16.130  1.00  0.00           H  
ATOM    840  CZ  PHE A  53       7.785 -17.230 -16.961  1.00  0.00           C  
ATOM    841  HZ  PHE A  53       7.327 -18.180 -16.723  1.00  0.00           H  
ATOM    842  CE2 PHE A  53       9.043 -17.193 -17.591  1.00  0.00           C  
ATOM    843  HE2 PHE A  53       9.560 -18.114 -17.824  1.00  0.00           H  
ATOM    844  CD2 PHE A  53       9.632 -15.960 -17.909  1.00  0.00           C  
ATOM    845  HD2 PHE A  53      10.594 -15.941 -18.400  1.00  0.00           H  
ATOM    846  C   PHE A  53       7.591 -12.391 -19.049  1.00  0.00           C  
ATOM    847  O   PHE A  53       6.758 -13.014 -19.711  1.00  0.00           O  
ATOM    848  N   TYR A  54       7.220 -11.391 -18.233  1.00  0.00           N  
ATOM    849  H   TYR A  54       7.926 -10.894 -17.696  1.00  0.00           H  
ATOM    850  CA  TYR A  54       5.800 -11.065 -18.039  1.00  0.00           C  
ATOM    851  HA  TYR A  54       5.277 -12.015 -17.916  1.00  0.00           H  
ATOM    852  CB  TYR A  54       5.541 -10.282 -16.736  1.00  0.00           C  
ATOM    853  HB2 TYR A  54       4.471 -10.330 -16.532  1.00  0.00           H  
ATOM    854  HB3 TYR A  54       6.027 -10.820 -15.922  1.00  0.00           H  
ATOM    855  CG  TYR A  54       5.932  -8.812 -16.657  1.00  0.00           C  
ATOM    856  CD1 TYR A  54       6.894  -8.404 -15.711  1.00  0.00           C  
ATOM    857  HD1 TYR A  54       7.413  -9.143 -15.120  1.00  0.00           H  
ATOM    858  CE1 TYR A  54       7.199  -7.040 -15.541  1.00  0.00           C  
ATOM    859  HE1 TYR A  54       7.937  -6.730 -14.820  1.00  0.00           H  
ATOM    860  CZ  TYR A  54       6.576  -6.075 -16.357  1.00  0.00           C  
ATOM    861  OH  TYR A  54       6.888  -4.761 -16.229  1.00  0.00           O  
ATOM    862  HH  TYR A  54       7.760  -4.617 -15.791  1.00  0.00           H  
ATOM    863  CE2 TYR A  54       5.620  -6.477 -17.312  1.00  0.00           C  
ATOM    864  HE2 TYR A  54       5.163  -5.731 -17.945  1.00  0.00           H  
ATOM    865  CD2 TYR A  54       5.275  -7.839 -17.438  1.00  0.00           C  
ATOM    866  HD2 TYR A  54       4.509  -8.126 -18.147  1.00  0.00           H  
ATOM    867  C   TYR A  54       5.163 -10.416 -19.275  1.00  0.00           C  
ATOM    868  O   TYR A  54       3.997 -10.683 -19.546  1.00  0.00           O  
ATOM    869  N   SER A  55       5.913  -9.643 -20.073  1.00  0.00           N  
ATOM    870  H   SER A  55       6.867  -9.449 -19.797  1.00  0.00           H  
ATOM    871  CA  SER A  55       5.404  -9.052 -21.327  1.00  0.00           C  
ATOM    872  HA  SER A  55       4.491  -8.496 -21.110  1.00  0.00           H  
ATOM    873  CB  SER A  55       6.427  -8.081 -21.920  1.00  0.00           C  
ATOM    874  HB2 SER A  55       7.340  -8.619 -22.181  1.00  0.00           H  
ATOM    875  HB3 SER A  55       6.012  -7.632 -22.824  1.00  0.00           H  
ATOM    876  OG  SER A  55       6.733  -7.058 -20.997  1.00  0.00           O  
ATOM    877  HG  SER A  55       7.363  -7.427 -20.351  1.00  0.00           H  
ATOM    878  C   SER A  55       5.061 -10.101 -22.395  1.00  0.00           C  
ATOM    879  O   SER A  55       4.312  -9.814 -23.331  1.00  0.00           O  
ATOM    880  N   HIE A  56       5.627 -11.306 -22.271  1.00  0.00           N  
ATOM    881  H   HIE A  56       6.278 -11.443 -21.508  1.00  0.00           H  
ATOM    882  CA  HIE A  56       5.321 -12.455 -23.122  1.00  0.00           C  
ATOM    883  HA  HIE A  56       4.967 -12.107 -24.094  1.00  0.00           H  
ATOM    884  CB  HIE A  56       6.618 -13.244 -23.358  1.00  0.00           C  
ATOM    885  HB2 HIE A  56       7.368 -12.577 -23.786  1.00  0.00           H  
ATOM    886  HB3 HIE A  56       7.005 -13.617 -22.409  1.00  0.00           H  
ATOM    887  CG  HIE A  56       6.427 -14.402 -24.296  1.00  0.00           C  
ATOM    888  ND1 HIE A  56       6.436 -14.325 -25.689  1.00  0.00           N  
ATOM    889  CE1 HIE A  56       6.086 -15.545 -26.121  1.00  0.00           C  
ATOM    890  HE1 HIE A  56       5.956 -15.809 -27.162  1.00  0.00           H  
ATOM    891  NE2 HIE A  56       5.860 -16.365 -25.083  1.00  0.00           N  
ATOM    892  HE2 HIE A  56       5.439 -17.295 -25.139  1.00  0.00           H  
ATOM    893  CD2 HIE A  56       6.065 -15.661 -23.923  1.00  0.00           C  
ATOM    894  HD2 HIE A  56       5.888 -16.005 -22.915  1.00  0.00           H  
ATOM    895  C   HIE A  56       4.204 -13.330 -22.531  1.00  0.00           C  
ATOM    896  O   HIE A  56       3.155 -13.519 -23.152  1.00  0.00           O  
ATOM    897  N   HIE A  57       4.407 -13.859 -21.318  1.00  0.00           N  
ATOM    898  H   HIE A  57       5.275 -13.637 -20.840  1.00  0.00           H  
ATOM    899  CA  HIE A  57       3.508 -14.850 -20.699  1.00  0.00           C  
ATOM    900  HA  HIE A  57       3.235 -15.578 -21.464  1.00  0.00           H  
ATOM    901  CB  HIE A  57       4.228 -15.636 -19.594  1.00  0.00           C  
ATOM    902  HB2 HIE A  57       4.679 -14.946 -18.880  1.00  0.00           H  
ATOM    903  HB3 HIE A  57       3.502 -16.250 -19.059  1.00  0.00           H  
ATOM    904  CG  HIE A  57       5.276 -16.562 -20.150  1.00  0.00           C  
ATOM    905  ND1 HIE A  57       5.023 -17.701 -20.917  1.00  0.00           N  
ATOM    906  CE1 HIE A  57       6.218 -18.179 -21.278  1.00  0.00           C  
ATOM    907  HE1 HIE A  57       6.360 -19.058 -21.893  1.00  0.00           H  
ATOM    908  NE2 HIE A  57       7.200 -17.419 -20.764  1.00  0.00           N  
ATOM    909  HE2 HIE A  57       8.191 -17.578 -20.873  1.00  0.00           H  
ATOM    910  CD2 HIE A  57       6.622 -16.388 -20.060  1.00  0.00           C  
ATOM    911  HD2 HIE A  57       7.120 -15.581 -19.544  1.00  0.00           H  
ATOM    912  C   HIE A  57       2.171 -14.293 -20.206  1.00  0.00           C  
ATOM    913  O   HIE A  57       1.277 -15.080 -19.914  1.00  0.00           O  
ATOM    914  N   GLU A  58       1.958 -12.974 -20.183  1.00  0.00           N  
ATOM    915  H   GLU A  58       2.728 -12.334 -20.345  1.00  0.00           H  
ATOM    916  CA  GLU A  58       0.599 -12.433 -20.006  1.00  0.00           C  
ATOM    917  HA  GLU A  58       0.140 -12.958 -19.170  1.00  0.00           H  
ATOM    918  CB  GLU A  58       0.647 -10.951 -19.615  1.00  0.00           C  
ATOM    919  HB2 GLU A  58      -0.321 -10.694 -19.186  1.00  0.00           H  
ATOM    920  HB3 GLU A  58       1.399 -10.833 -18.836  1.00  0.00           H  
ATOM    921  CG  GLU A  58       0.941  -9.955 -20.747  1.00  0.00           C  
ATOM    922  HG2 GLU A  58       1.913 -10.176 -21.191  1.00  0.00           H  
ATOM    923  HG3 GLU A  58       0.180 -10.060 -21.522  1.00  0.00           H  
ATOM    924  CD  GLU A  58       0.918  -8.504 -20.246  1.00  0.00           C  
ATOM    925  OE1 GLU A  58       0.940  -7.581 -21.086  1.00  0.00           O  
ATOM    926  OE2 GLU A  58       0.853  -8.273 -19.015  1.00  0.00           O  
ATOM    927  C   GLU A  58      -0.327 -12.696 -21.210  1.00  0.00           C  
ATOM    928  O   GLU A  58      -1.546 -12.582 -21.076  1.00  0.00           O  
ATOM    929  N   LYS A  59       0.244 -13.088 -22.360  1.00  0.00           N  
ATOM    930  H   LYS A  59       1.257 -13.117 -22.378  1.00  0.00           H  
ATOM    931  CA  LYS A  59      -0.475 -13.531 -23.567  1.00  0.00           C  
ATOM    932  HA  LYS A  59      -1.544 -13.347 -23.446  1.00  0.00           H  
ATOM    933  CB  LYS A  59       0.035 -12.743 -24.782  1.00  0.00           C  
ATOM    934  HB2 LYS A  59       1.103 -12.937 -24.902  1.00  0.00           H  
ATOM    935  HB3 LYS A  59      -0.482 -13.102 -25.674  1.00  0.00           H  
ATOM    936  CG  LYS A  59      -0.197 -11.233 -24.649  1.00  0.00           C  
ATOM    937  HG2 LYS A  59      -1.269 -11.030 -24.621  1.00  0.00           H  
ATOM    938  HG3 LYS A  59       0.262 -10.867 -23.731  1.00  0.00           H  
ATOM    939  CD  LYS A  59       0.444 -10.502 -25.828  1.00  0.00           C  
ATOM    940  HD2 LYS A  59       1.504 -10.762 -25.869  1.00  0.00           H  
ATOM    941  HD3 LYS A  59      -0.041 -10.812 -26.755  1.00  0.00           H  
ATOM    942  CE  LYS A  59       0.291  -8.994 -25.623  1.00  0.00           C  
ATOM    943  HE2 LYS A  59       0.672  -8.737 -24.627  1.00  0.00           H  
ATOM    944  HE3 LYS A  59      -0.773  -8.744 -25.651  1.00  0.00           H  
ATOM    945  NZ  LYS A  59       1.036  -8.247 -26.663  1.00  0.00           N  
ATOM    946  HZ1 LYS A  59       0.891  -7.252 -26.554  1.00  0.00           H  
ATOM    947  HZ2 LYS A  59       0.735  -8.535 -27.585  1.00  0.00           H  
ATOM    948  HZ3 LYS A  59       2.026  -8.441 -26.567  1.00  0.00           H  
ATOM    949  C   LYS A  59      -0.317 -15.026 -23.846  1.00  0.00           C  
ATOM    950  O   LYS A  59      -1.228 -15.642 -24.392  1.00  0.00           O  
ATOM    951  N   ASP A  60       0.847 -15.602 -23.541  1.00  0.00           N  
ATOM    952  H   ASP A  60       1.580 -15.023 -23.159  1.00  0.00           H  
ATOM    953  CA  ASP A  60       1.167 -16.985 -23.910  1.00  0.00           C  
ATOM    954  HA  ASP A  60       0.724 -17.163 -24.891  1.00  0.00           H  
ATOM    955  CB  ASP A  60       2.680 -17.146 -24.100  1.00  0.00           C  
ATOM    956  HB2 ASP A  60       3.046 -16.301 -24.685  1.00  0.00           H  
ATOM    957  HB3 ASP A  60       3.182 -17.133 -23.133  1.00  0.00           H  
ATOM    958  CG  ASP A  60       3.035 -18.435 -24.849  1.00  0.00           C  
ATOM    959  OD1 ASP A  60       4.210 -18.570 -25.264  1.00  0.00           O  
ATOM    960  OD2 ASP A  60       2.141 -19.265 -25.135  1.00  0.00           O  
ATOM    961  C   ASP A  60       0.554 -18.037 -22.966  1.00  0.00           C  
ATOM    962  O   ASP A  60       1.199 -18.583 -22.068  1.00  0.00           O  
ATOM    963  N   THR A  61      -0.714 -18.370 -23.213  1.00  0.00           N  
ATOM    964  H   THR A  61      -1.210 -17.852 -23.931  1.00  0.00           H  
ATOM    965  CA  THR A  61      -1.468 -19.379 -22.451  1.00  0.00           C  
ATOM    966  HA  THR A  61      -1.422 -19.111 -21.395  1.00  0.00           H  
ATOM    967  CB  THR A  61      -2.946 -19.385 -22.875  1.00  0.00           C  
ATOM    968  HB  THR A  61      -3.473 -20.158 -22.313  1.00  0.00           H  
ATOM    969  CG2 THR A  61      -3.633 -18.049 -22.597  1.00  0.00           C  
ATOM    970 HG21 THR A  61      -4.693 -18.135 -22.832  1.00  0.00           H  
ATOM    971 HG22 THR A  61      -3.519 -17.786 -21.546  1.00  0.00           H  
ATOM    972 HG23 THR A  61      -3.199 -17.263 -23.215  1.00  0.00           H  
ATOM    973  OG1 THR A  61      -3.069 -19.655 -24.256  1.00  0.00           O  
ATOM    974  HG1 THR A  61      -3.001 -20.604 -24.388  1.00  0.00           H  
ATOM    975  C   THR A  61      -0.910 -20.803 -22.564  1.00  0.00           C  
ATOM    976  O   THR A  61      -1.375 -21.687 -21.847  1.00  0.00           O  
ATOM    977  N   ARG A  62       0.092 -21.067 -23.420  1.00  0.00           N  
ATOM    978  H   ARG A  62       0.503 -20.287 -23.928  1.00  0.00           H  
ATOM    979  CA  ARG A  62       0.742 -22.389 -23.530  1.00  0.00           C  
ATOM    980  HA  ARG A  62      -0.033 -23.150 -23.623  1.00  0.00           H  
ATOM    981  CB  ARG A  62       1.640 -22.447 -24.777  1.00  0.00           C  
ATOM    982  HB2 ARG A  62       2.461 -21.742 -24.644  1.00  0.00           H  
ATOM    983  HB3 ARG A  62       2.071 -23.447 -24.850  1.00  0.00           H  
ATOM    984  CG  ARG A  62       0.885 -22.149 -26.089  1.00  0.00           C  
ATOM    985  HG2 ARG A  62       0.133 -22.923 -26.245  1.00  0.00           H  
ATOM    986  HG3 ARG A  62       0.377 -21.186 -26.024  1.00  0.00           H  
ATOM    987  CD  ARG A  62       1.826 -22.115 -27.301  1.00  0.00           C  
ATOM    988  HD2 ARG A  62       2.354 -23.069 -27.364  1.00  0.00           H  
ATOM    989  HD3 ARG A  62       1.222 -21.985 -28.201  1.00  0.00           H  
ATOM    990  NE  ARG A  62       2.793 -21.007 -27.192  1.00  0.00           N  
ATOM    991  HE  ARG A  62       2.663 -20.378 -26.392  1.00  0.00           H  
ATOM    992  CZ  ARG A  62       3.817 -20.733 -27.973  1.00  0.00           C  
ATOM    993  NH1 ARG A  62       4.029 -21.400 -29.074  1.00  0.00           N  
ATOM    994 HH11 ARG A  62       3.375 -22.123 -29.301  1.00  0.00           H  
ATOM    995 HH12 ARG A  62       4.801 -21.177 -29.671  1.00  0.00           H  
ATOM    996  NH2 ARG A  62       4.656 -19.796 -27.655  1.00  0.00           N  
ATOM    997 HH21 ARG A  62       4.520 -19.331 -26.746  1.00  0.00           H  
ATOM    998 HH22 ARG A  62       5.464 -19.594 -28.203  1.00  0.00           H  
ATOM    999  C   ARG A  62       1.543 -22.766 -22.275  1.00  0.00           C  
ATOM   1000  O   ARG A  62       1.951 -23.915 -22.147  1.00  0.00           O  
ATOM   1001  N   CYS A  63       1.750 -21.832 -21.343  1.00  0.00           N  
ATOM   1002  H   CYS A  63       1.438 -20.890 -21.539  1.00  0.00           H  
ATOM   1003  CA  CYS A  63       2.344 -22.088 -20.028  1.00  0.00           C  
ATOM   1004  HA  CYS A  63       3.155 -22.806 -20.158  1.00  0.00           H  
ATOM   1005  CB  CYS A  63       2.959 -20.778 -19.506  1.00  0.00           C  
ATOM   1006  HB2 CYS A  63       3.531 -21.001 -18.605  1.00  0.00           H  
ATOM   1007  HB3 CYS A  63       3.633 -20.354 -20.254  1.00  0.00           H  
ATOM   1008  SG  CYS A  63       1.684 -19.552 -19.094  1.00  0.00           S  
ATOM   1009  HG  CYS A  63       1.566 -19.003 -20.317  1.00  0.00           H  
ATOM   1010  C   CYS A  63       1.381 -22.724 -18.994  1.00  0.00           C  
ATOM   1011  O   CYS A  63       1.753 -22.856 -17.827  1.00  0.00           O  
ATOM   1012  N   LEU A  64       0.150 -23.100 -19.379  1.00  0.00           N  
ATOM   1013  H   LEU A  64      -0.113 -22.979 -20.348  1.00  0.00           H  
ATOM   1014  CA  LEU A  64      -0.919 -23.517 -18.461  1.00  0.00           C  
ATOM   1015  HA  LEU A  64      -0.559 -23.434 -17.435  1.00  0.00           H  
ATOM   1016  CB  LEU A  64      -2.128 -22.573 -18.616  1.00  0.00           C  
ATOM   1017  HB2 LEU A  64      -2.549 -22.719 -19.612  1.00  0.00           H  
ATOM   1018  HB3 LEU A  64      -2.887 -22.861 -17.887  1.00  0.00           H  
ATOM   1019  CG  LEU A  64      -1.815 -21.077 -18.442  1.00  0.00           C  
ATOM   1020  HG  LEU A  64      -1.093 -20.755 -19.192  1.00  0.00           H  
ATOM   1021  CD1 LEU A  64      -3.083 -20.244 -18.620  1.00  0.00           C  
ATOM   1022 HD11 LEU A  64      -3.479 -20.404 -19.623  1.00  0.00           H  
ATOM   1023 HD12 LEU A  64      -3.829 -20.538 -17.885  1.00  0.00           H  
ATOM   1024 HD13 LEU A  64      -2.846 -19.186 -18.501  1.00  0.00           H  
ATOM   1025  CD2 LEU A  64      -1.256 -20.781 -17.055  1.00  0.00           C  
ATOM   1026 HD21 LEU A  64      -1.093 -19.712 -16.980  1.00  0.00           H  
ATOM   1027 HD22 LEU A  64      -1.951 -21.107 -16.283  1.00  0.00           H  
ATOM   1028 HD23 LEU A  64      -0.291 -21.270 -16.922  1.00  0.00           H  
ATOM   1029  C   LEU A  64      -1.365 -24.973 -18.663  1.00  0.00           C  
ATOM   1030  O   LEU A  64      -1.708 -25.388 -19.767  1.00  0.00           O  
ATOM   1031  N   GLY A  65      -1.462 -25.731 -17.566  1.00  0.00           N  
ATOM   1032  H   GLY A  65      -1.190 -25.319 -16.688  1.00  0.00           H  
ATOM   1033  CA  GLY A  65      -2.208 -26.994 -17.535  1.00  0.00           C  
ATOM   1034  HA2 GLY A  65      -1.993 -27.564 -18.441  1.00  0.00           H  
ATOM   1035  HA3 GLY A  65      -1.899 -27.585 -16.675  1.00  0.00           H  
ATOM   1036  C   GLY A  65      -3.717 -26.739 -17.447  1.00  0.00           C  
ATOM   1037  O   GLY A  65      -4.133 -25.733 -16.877  1.00  0.00           O  
ATOM   1038  N   ALA A  66      -4.544 -27.646 -17.970  1.00  0.00           N  
ATOM   1039  H   ALA A  66      -4.125 -28.442 -18.426  1.00  0.00           H  
ATOM   1040  CA  ALA A  66      -5.975 -27.428 -18.235  1.00  0.00           C  
ATOM   1041  HA  ALA A  66      -6.052 -26.539 -18.865  1.00  0.00           H  
ATOM   1042  CB  ALA A  66      -6.456 -28.626 -19.067  1.00  0.00           C  
ATOM   1043  HB1 ALA A  66      -5.823 -28.754 -19.946  1.00  0.00           H  
ATOM   1044  HB2 ALA A  66      -6.427 -29.535 -18.463  1.00  0.00           H  
ATOM   1045  HB3 ALA A  66      -7.482 -28.458 -19.401  1.00  0.00           H  
ATOM   1046  C   ALA A  66      -6.918 -27.167 -17.024  1.00  0.00           C  
ATOM   1047  O   ALA A  66      -8.135 -27.155 -17.200  1.00  0.00           O  
ATOM   1048  N   THR A  67      -6.417 -26.972 -15.798  1.00  0.00           N  
ATOM   1049  H   THR A  67      -5.420 -26.809 -15.735  1.00  0.00           H  
ATOM   1050  CA  THR A  67      -7.251 -26.632 -14.630  1.00  0.00           C  
ATOM   1051  HA  THR A  67      -8.285 -26.888 -14.861  1.00  0.00           H  
ATOM   1052  CB  THR A  67      -6.886 -27.476 -13.399  1.00  0.00           C  
ATOM   1053  HB  THR A  67      -6.969 -28.531 -13.662  1.00  0.00           H  
ATOM   1054  CG2 THR A  67      -5.489 -27.226 -12.829  1.00  0.00           C  
ATOM   1055 HG21 THR A  67      -4.739 -27.382 -13.602  1.00  0.00           H  
ATOM   1056 HG22 THR A  67      -5.416 -26.210 -12.442  1.00  0.00           H  
ATOM   1057 HG23 THR A  67      -5.310 -27.927 -12.014  1.00  0.00           H  
ATOM   1058  OG1 THR A  67      -7.789 -27.193 -12.355  1.00  0.00           O  
ATOM   1059  HG1 THR A  67      -8.457 -27.887 -12.344  1.00  0.00           H  
ATOM   1060  C   THR A  67      -7.227 -25.127 -14.342  1.00  0.00           C  
ATOM   1061  O   THR A  67      -6.165 -24.506 -14.294  1.00  0.00           O  
ATOM   1062  N   ALA A  68      -8.400 -24.528 -14.111  1.00  0.00           N  
ATOM   1063  H   ALA A  68      -9.236 -25.088 -14.172  1.00  0.00           H  
ATOM   1064  CA  ALA A  68      -8.569 -23.080 -13.949  1.00  0.00           C  
ATOM   1065  HA  ALA A  68      -8.276 -22.598 -14.884  1.00  0.00           H  
ATOM   1066  CB  ALA A  68     -10.061 -22.810 -13.722  1.00  0.00           C  
ATOM   1067  HB1 ALA A  68     -10.398 -23.296 -12.804  1.00  0.00           H  
ATOM   1068  HB2 ALA A  68     -10.232 -21.736 -13.637  1.00  0.00           H  
ATOM   1069  HB3 ALA A  68     -10.641 -23.191 -14.565  1.00  0.00           H  
ATOM   1070  C   ALA A  68      -7.708 -22.456 -12.828  1.00  0.00           C  
ATOM   1071  O   ALA A  68      -7.327 -21.290 -12.928  1.00  0.00           O  
ATOM   1072  N   GLN A  69      -7.333 -23.229 -11.801  1.00  0.00           N  
ATOM   1073  H   GLN A  69      -7.682 -24.175 -11.766  1.00  0.00           H  
ATOM   1074  CA  GLN A  69      -6.440 -22.776 -10.729  1.00  0.00           C  
ATOM   1075  HA  GLN A  69      -6.873 -21.871 -10.303  1.00  0.00           H  
ATOM   1076  CB  GLN A  69      -6.404 -23.865  -9.638  1.00  0.00           C  
ATOM   1077  HB2 GLN A  69      -7.424 -24.056  -9.302  1.00  0.00           H  
ATOM   1078  HB3 GLN A  69      -6.030 -24.787 -10.087  1.00  0.00           H  
ATOM   1079  CG  GLN A  69      -5.541 -23.565  -8.396  1.00  0.00           C  
ATOM   1080  HG2 GLN A  69      -5.502 -24.476  -7.797  1.00  0.00           H  
ATOM   1081  HG3 GLN A  69      -4.519 -23.328  -8.691  1.00  0.00           H  
ATOM   1082  CD  GLN A  69      -6.075 -22.441  -7.506  1.00  0.00           C  
ATOM   1083  OE1 GLN A  69      -6.697 -21.490  -7.942  1.00  0.00           O  
ATOM   1084  NE2 GLN A  69      -5.852 -22.503  -6.213  1.00  0.00           N  
ATOM   1085 HE21 GLN A  69      -6.241 -21.758  -5.660  1.00  0.00           H  
ATOM   1086 HE22 GLN A  69      -5.350 -23.267  -5.802  1.00  0.00           H  
ATOM   1087  C   GLN A  69      -5.031 -22.402 -11.236  1.00  0.00           C  
ATOM   1088  O   GLN A  69      -4.421 -21.473 -10.709  1.00  0.00           O  
ATOM   1089  N   GLN A  70      -4.525 -23.055 -12.293  1.00  0.00           N  
ATOM   1090  H   GLN A  70      -5.092 -23.762 -12.747  1.00  0.00           H  
ATOM   1091  CA  GLN A  70      -3.266 -22.656 -12.942  1.00  0.00           C  
ATOM   1092  HA  GLN A  70      -2.484 -22.580 -12.185  1.00  0.00           H  
ATOM   1093  CB  GLN A  70      -2.826 -23.693 -13.993  1.00  0.00           C  
ATOM   1094  HB2 GLN A  70      -3.638 -23.820 -14.709  1.00  0.00           H  
ATOM   1095  HB3 GLN A  70      -1.976 -23.300 -14.552  1.00  0.00           H  
ATOM   1096  CG  GLN A  70      -2.475 -25.073 -13.405  1.00  0.00           C  
ATOM   1097  HG2 GLN A  70      -3.019 -25.232 -12.474  1.00  0.00           H  
ATOM   1098  HG3 GLN A  70      -2.815 -25.834 -14.106  1.00  0.00           H  
ATOM   1099  CD  GLN A  70      -0.985 -25.331 -13.157  1.00  0.00           C  
ATOM   1100  OE1 GLN A  70      -0.082 -24.718 -13.703  1.00  0.00           O  
ATOM   1101  NE2 GLN A  70      -0.659 -26.306 -12.339  1.00  0.00           N  
ATOM   1102 HE21 GLN A  70       0.322 -26.498 -12.228  1.00  0.00           H  
ATOM   1103 HE22 GLN A  70      -1.365 -26.853 -11.881  1.00  0.00           H  
ATOM   1104  C   GLN A  70      -3.402 -21.270 -13.587  1.00  0.00           C  
ATOM   1105  O   GLN A  70      -2.519 -20.439 -13.423  1.00  0.00           O  
ATOM   1106  N   PHE A  71      -4.529 -20.985 -14.248  1.00  0.00           N  
ATOM   1107  H   PHE A  71      -5.237 -21.702 -14.303  1.00  0.00           H  
ATOM   1108  CA  PHE A  71      -4.824 -19.670 -14.833  1.00  0.00           C  
ATOM   1109  HA  PHE A  71      -3.972 -19.373 -15.447  1.00  0.00           H  
ATOM   1110  CB  PHE A  71      -6.051 -19.815 -15.750  1.00  0.00           C  
ATOM   1111  HB2 PHE A  71      -5.822 -20.560 -16.513  1.00  0.00           H  
ATOM   1112  HB3 PHE A  71      -6.878 -20.209 -15.163  1.00  0.00           H  
ATOM   1113  CG  PHE A  71      -6.536 -18.563 -16.465  1.00  0.00           C  
ATOM   1114  CD1 PHE A  71      -7.921 -18.348 -16.620  1.00  0.00           C  
ATOM   1115  HD1 PHE A  71      -8.624 -19.066 -16.220  1.00  0.00           H  
ATOM   1116  CE1 PHE A  71      -8.394 -17.242 -17.351  1.00  0.00           C  
ATOM   1117  HE1 PHE A  71      -9.456 -17.121 -17.521  1.00  0.00           H  
ATOM   1118  CZ  PHE A  71      -7.482 -16.342 -17.929  1.00  0.00           C  
ATOM   1119  HZ  PHE A  71      -7.837 -15.516 -18.533  1.00  0.00           H  
ATOM   1120  CE2 PHE A  71      -6.100 -16.549 -17.772  1.00  0.00           C  
ATOM   1121  HE2 PHE A  71      -5.392 -15.878 -18.242  1.00  0.00           H  
ATOM   1122  CD2 PHE A  71      -5.627 -17.658 -17.049  1.00  0.00           C  
ATOM   1123  HD2 PHE A  71      -4.558 -17.815 -16.965  1.00  0.00           H  
ATOM   1124  C   PHE A  71      -5.019 -18.576 -13.762  1.00  0.00           C  
ATOM   1125  O   PHE A  71      -4.680 -17.416 -13.994  1.00  0.00           O  
ATOM   1126  N   HIE A  72      -5.523 -18.927 -12.573  1.00  0.00           N  
ATOM   1127  H   HIE A  72      -5.856 -19.876 -12.456  1.00  0.00           H  
ATOM   1128  CA  HIE A  72      -5.607 -18.008 -11.435  1.00  0.00           C  
ATOM   1129  HA  HIE A  72      -6.030 -17.065 -11.779  1.00  0.00           H  
ATOM   1130  CB  HIE A  72      -6.567 -18.566 -10.377  1.00  0.00           C  
ATOM   1131  HB2 HIE A  72      -7.545 -18.742 -10.828  1.00  0.00           H  
ATOM   1132  HB3 HIE A  72      -6.186 -19.511  -9.989  1.00  0.00           H  
ATOM   1133  CG  HIE A  72      -6.729 -17.592  -9.246  1.00  0.00           C  
ATOM   1134  ND1 HIE A  72      -7.188 -16.281  -9.395  1.00  0.00           N  
ATOM   1135  CE1 HIE A  72      -7.040 -15.716  -8.186  1.00  0.00           C  
ATOM   1136  HE1 HIE A  72      -7.253 -14.681  -7.954  1.00  0.00           H  
ATOM   1137  NE2 HIE A  72      -6.517 -16.593  -7.312  1.00  0.00           N  
ATOM   1138  HE2 HIE A  72      -6.182 -16.336  -6.388  1.00  0.00           H  
ATOM   1139  CD2 HIE A  72      -6.324 -17.791  -7.960  1.00  0.00           C  
ATOM   1140  HD2 HIE A  72      -5.890 -18.699  -7.559  1.00  0.00           H  
ATOM   1141  C   HIE A  72      -4.226 -17.653 -10.858  1.00  0.00           C  
ATOM   1142  O   HIE A  72      -3.831 -16.483 -10.892  1.00  0.00           O  
ATOM   1143  N   ARG A  73      -3.437 -18.658 -10.441  1.00  0.00           N  
ATOM   1144  H   ARG A  73      -3.809 -19.603 -10.476  1.00  0.00           H  
ATOM   1145  CA  ARG A  73      -2.043 -18.458  -9.994  1.00  0.00           C  
ATOM   1146  HA  ARG A  73      -2.043 -17.755  -9.158  1.00  0.00           H  
ATOM   1147  CB  ARG A  73      -1.405 -19.777  -9.503  1.00  0.00           C  
ATOM   1148  HB2 ARG A  73      -1.727 -20.596 -10.147  1.00  0.00           H  
ATOM   1149  HB3 ARG A  73      -0.323 -19.674  -9.599  1.00  0.00           H  
ATOM   1150  CG  ARG A  73      -1.699 -20.135  -8.028  1.00  0.00           C  
ATOM   1151  HG2 ARG A  73      -1.436 -19.288  -7.397  1.00  0.00           H  
ATOM   1152  HG3 ARG A  73      -2.763 -20.342  -7.906  1.00  0.00           H  
ATOM   1153  CD  ARG A  73      -0.875 -21.360  -7.571  1.00  0.00           C  
ATOM   1154  HD2 ARG A  73      -1.270 -22.250  -8.063  1.00  0.00           H  
ATOM   1155  HD3 ARG A  73       0.157 -21.228  -7.895  1.00  0.00           H  
ATOM   1156  NE  ARG A  73      -0.882 -21.559  -6.102  1.00  0.00           N  
ATOM   1157  HE  ARG A  73      -1.210 -20.802  -5.508  1.00  0.00           H  
ATOM   1158  CZ  ARG A  73      -0.312 -22.546  -5.422  1.00  0.00           C  
ATOM   1159  NH1 ARG A  73       0.364 -23.516  -5.980  1.00  0.00           N  
ATOM   1160 HH11 ARG A  73       0.624 -23.449  -6.957  1.00  0.00           H  
ATOM   1161 HH12 ARG A  73       0.750 -24.223  -5.388  1.00  0.00           H  
ATOM   1162  NH2 ARG A  73      -0.424 -22.586  -4.133  1.00  0.00           N  
ATOM   1163 HH21 ARG A  73      -0.638 -21.674  -3.703  1.00  0.00           H  
ATOM   1164 HH22 ARG A  73       0.231 -23.100  -3.581  1.00  0.00           H  
ATOM   1165  C   ARG A  73      -1.176 -17.777 -11.068  1.00  0.00           C  
ATOM   1166  O   ARG A  73      -0.352 -16.941 -10.724  1.00  0.00           O  
ATOM   1167  N   HIE A  74      -1.404 -18.026 -12.360  1.00  0.00           N  
ATOM   1168  H   HIE A  74      -2.034 -18.783 -12.595  1.00  0.00           H  
ATOM   1169  CA  HIE A  74      -0.733 -17.326 -13.468  1.00  0.00           C  
ATOM   1170  HA  HIE A  74       0.346 -17.411 -13.335  1.00  0.00           H  
ATOM   1171  CB  HIE A  74      -1.109 -18.031 -14.772  1.00  0.00           C  
ATOM   1172  HB2 HIE A  74      -0.571 -18.979 -14.824  1.00  0.00           H  
ATOM   1173  HB3 HIE A  74      -2.176 -18.241 -14.756  1.00  0.00           H  
ATOM   1174  CG  HIE A  74      -0.856 -17.237 -16.025  1.00  0.00           C  
ATOM   1175  ND1 HIE A  74      -1.786 -16.380 -16.620  1.00  0.00           N  
ATOM   1176  CE1 HIE A  74      -1.180 -15.910 -17.722  1.00  0.00           C  
ATOM   1177  HE1 HIE A  74      -1.620 -15.221 -18.431  1.00  0.00           H  
ATOM   1178  NE2 HIE A  74       0.051 -16.427 -17.836  1.00  0.00           N  
ATOM   1179  HE2 HIE A  74       0.684 -16.230 -18.610  1.00  0.00           H  
ATOM   1180  CD2 HIE A  74       0.283 -17.262 -16.770  1.00  0.00           C  
ATOM   1181  HD2 HIE A  74       1.172 -17.850 -16.588  1.00  0.00           H  
ATOM   1182  C   HIE A  74      -1.044 -15.823 -13.540  1.00  0.00           C  
ATOM   1183  O   HIE A  74      -0.122 -15.011 -13.617  1.00  0.00           O  
ATOM   1184  N   LYS A  75      -2.317 -15.423 -13.452  1.00  0.00           N  
ATOM   1185  H   LYS A  75      -3.042 -16.131 -13.426  1.00  0.00           H  
ATOM   1186  CA  LYS A  75      -2.683 -13.996 -13.443  1.00  0.00           C  
ATOM   1187  HA  LYS A  75      -2.219 -13.514 -14.306  1.00  0.00           H  
ATOM   1188  CB  LYS A  75      -4.205 -13.848 -13.539  1.00  0.00           C  
ATOM   1189  HB2 LYS A  75      -4.676 -14.583 -12.885  1.00  0.00           H  
ATOM   1190  HB3 LYS A  75      -4.490 -12.850 -13.200  1.00  0.00           H  
ATOM   1191  CG  LYS A  75      -4.666 -14.018 -14.995  1.00  0.00           C  
ATOM   1192  HG2 LYS A  75      -4.264 -13.191 -15.582  1.00  0.00           H  
ATOM   1193  HG3 LYS A  75      -4.276 -14.950 -15.406  1.00  0.00           H  
ATOM   1194  CD  LYS A  75      -6.193 -14.012 -15.124  1.00  0.00           C  
ATOM   1195  HD2 LYS A  75      -6.603 -13.154 -14.590  1.00  0.00           H  
ATOM   1196  HD3 LYS A  75      -6.445 -13.924 -16.183  1.00  0.00           H  
ATOM   1197  CE  LYS A  75      -6.768 -15.319 -14.570  1.00  0.00           C  
ATOM   1198  HE2 LYS A  75      -6.317 -16.147 -15.127  1.00  0.00           H  
ATOM   1199  HE3 LYS A  75      -6.466 -15.434 -13.525  1.00  0.00           H  
ATOM   1200  NZ  LYS A  75      -8.241 -15.371 -14.695  1.00  0.00           N  
ATOM   1201  HZ1 LYS A  75      -8.574 -16.274 -14.389  1.00  0.00           H  
ATOM   1202  HZ2 LYS A  75      -8.497 -15.258 -15.668  1.00  0.00           H  
ATOM   1203  HZ3 LYS A  75      -8.679 -14.650 -14.138  1.00  0.00           H  
ATOM   1204  C   LYS A  75      -2.137 -13.274 -12.212  1.00  0.00           C  
ATOM   1205  O   LYS A  75      -1.666 -12.143 -12.330  1.00  0.00           O  
ATOM   1206  N   GLN A  76      -2.158 -13.940 -11.054  1.00  0.00           N  
ATOM   1207  H   GLN A  76      -2.581 -14.862 -11.034  1.00  0.00           H  
ATOM   1208  CA  GLN A  76      -1.493 -13.451  -9.846  1.00  0.00           C  
ATOM   1209  HA  GLN A  76      -1.852 -12.445  -9.634  1.00  0.00           H  
ATOM   1210  CB  GLN A  76      -1.832 -14.339  -8.640  1.00  0.00           C  
ATOM   1211  HB2 GLN A  76      -1.605 -15.372  -8.891  1.00  0.00           H  
ATOM   1212  HB3 GLN A  76      -1.192 -14.024  -7.814  1.00  0.00           H  
ATOM   1213  CG  GLN A  76      -3.302 -14.239  -8.192  1.00  0.00           C  
ATOM   1214  HG2 GLN A  76      -3.595 -13.190  -8.182  1.00  0.00           H  
ATOM   1215  HG3 GLN A  76      -3.931 -14.766  -8.907  1.00  0.00           H  
ATOM   1216  CD  GLN A  76      -3.587 -14.800  -6.794  1.00  0.00           C  
ATOM   1217  OE1 GLN A  76      -4.665 -14.632  -6.247  1.00  0.00           O  
ATOM   1218  NE2 GLN A  76      -2.674 -15.487  -6.143  1.00  0.00           N  
ATOM   1219 HE21 GLN A  76      -2.922 -15.783  -5.216  1.00  0.00           H  
ATOM   1220 HE22 GLN A  76      -1.805 -15.766  -6.587  1.00  0.00           H  
ATOM   1221  C   GLN A  76       0.028 -13.350 -10.035  1.00  0.00           C  
ATOM   1222  O   GLN A  76       0.598 -12.329  -9.658  1.00  0.00           O  
ATOM   1223  N   LEU A  77       0.679 -14.328 -10.682  1.00  0.00           N  
ATOM   1224  H   LEU A  77       0.170 -15.173 -10.922  1.00  0.00           H  
ATOM   1225  CA  LEU A  77       2.113 -14.291 -11.000  1.00  0.00           C  
ATOM   1226  HA  LEU A  77       2.666 -14.200 -10.065  1.00  0.00           H  
ATOM   1227  CB  LEU A  77       2.526 -15.612 -11.682  1.00  0.00           C  
ATOM   1228  HB2 LEU A  77       2.253 -16.454 -11.048  1.00  0.00           H  
ATOM   1229  HB3 LEU A  77       1.957 -15.709 -12.601  1.00  0.00           H  
ATOM   1230  CG  LEU A  77       4.017 -15.719 -12.047  1.00  0.00           C  
ATOM   1231  HG  LEU A  77       4.393 -14.756 -12.389  1.00  0.00           H  
ATOM   1232  CD1 LEU A  77       4.851 -16.181 -10.854  1.00  0.00           C  
ATOM   1233 HD11 LEU A  77       4.585 -17.203 -10.589  1.00  0.00           H  
ATOM   1234 HD12 LEU A  77       5.911 -16.142 -11.104  1.00  0.00           H  
ATOM   1235 HD13 LEU A  77       4.663 -15.542  -9.998  1.00  0.00           H  
ATOM   1236  CD2 LEU A  77       4.202 -16.724 -13.182  1.00  0.00           C  
ATOM   1237 HD21 LEU A  77       3.797 -17.696 -12.897  1.00  0.00           H  
ATOM   1238 HD22 LEU A  77       3.684 -16.370 -14.075  1.00  0.00           H  
ATOM   1239 HD23 LEU A  77       5.261 -16.837 -13.414  1.00  0.00           H  
ATOM   1240  C   LEU A  77       2.466 -13.063 -11.852  1.00  0.00           C  
ATOM   1241  O   LEU A  77       3.285 -12.253 -11.426  1.00  0.00           O  
ATOM   1242  N   ILE A  78       1.812 -12.878 -13.005  1.00  0.00           N  
ATOM   1243  H   ILE A  78       1.134 -13.582 -13.287  1.00  0.00           H  
ATOM   1244  CA  ILE A  78       2.035 -11.724 -13.895  1.00  0.00           C  
ATOM   1245  HA  ILE A  78       3.067 -11.736 -14.243  1.00  0.00           H  
ATOM   1246  CB  ILE A  78       1.090 -11.828 -15.118  1.00  0.00           C  
ATOM   1247  HB  ILE A  78       0.079 -11.976 -14.733  1.00  0.00           H  
ATOM   1248  CG2 ILE A  78       1.054 -10.530 -15.948  1.00  0.00           C  
ATOM   1249 HG21 ILE A  78       2.048 -10.274 -16.315  1.00  0.00           H  
ATOM   1250 HG22 ILE A  78       0.381 -10.660 -16.795  1.00  0.00           H  
ATOM   1251 HG23 ILE A  78       0.664  -9.705 -15.356  1.00  0.00           H  
ATOM   1252  CG1 ILE A  78       1.407 -13.048 -16.020  1.00  0.00           C  
ATOM   1253 HG12 ILE A  78       1.324 -13.962 -15.432  1.00  0.00           H  
ATOM   1254 HG13 ILE A  78       0.645 -13.106 -16.799  1.00  0.00           H  
ATOM   1255  CD1 ILE A  78       2.784 -13.059 -16.696  1.00  0.00           C  
ATOM   1256 HD11 ILE A  78       3.578 -13.053 -15.951  1.00  0.00           H  
ATOM   1257 HD12 ILE A  78       2.877 -13.966 -17.292  1.00  0.00           H  
ATOM   1258 HD13 ILE A  78       2.889 -12.199 -17.355  1.00  0.00           H  
ATOM   1259  C   ILE A  78       1.844 -10.400 -13.141  1.00  0.00           C  
ATOM   1260  O   ILE A  78       2.653  -9.478 -13.274  1.00  0.00           O  
ATOM   1261  N   ARG A  79       0.811 -10.312 -12.295  1.00  0.00           N  
ATOM   1262  H   ARG A  79       0.174 -11.099 -12.237  1.00  0.00           H  
ATOM   1263  CA  ARG A  79       0.548  -9.129 -11.469  1.00  0.00           C  
ATOM   1264  HA  ARG A  79       0.548  -8.257 -12.126  1.00  0.00           H  
ATOM   1265  CB  ARG A  79      -0.843  -9.265 -10.840  1.00  0.00           C  
ATOM   1266  HB2 ARG A  79      -1.568  -9.475 -11.628  1.00  0.00           H  
ATOM   1267  HB3 ARG A  79      -0.856 -10.082 -10.117  1.00  0.00           H  
ATOM   1268  CG  ARG A  79      -1.226  -7.956 -10.152  1.00  0.00           C  
ATOM   1269  HG2 ARG A  79      -0.571  -7.790  -9.295  1.00  0.00           H  
ATOM   1270  HG3 ARG A  79      -1.096  -7.130 -10.854  1.00  0.00           H  
ATOM   1271  CD  ARG A  79      -2.675  -7.960  -9.673  1.00  0.00           C  
ATOM   1272  HD2 ARG A  79      -3.342  -8.097 -10.528  1.00  0.00           H  
ATOM   1273  HD3 ARG A  79      -2.821  -8.766  -8.954  1.00  0.00           H  
ATOM   1274  NE  ARG A  79      -2.925  -6.678  -9.020  1.00  0.00           N  
ATOM   1275  HE  ARG A  79      -2.099  -6.125  -8.775  1.00  0.00           H  
ATOM   1276  CZ  ARG A  79      -4.038  -6.026  -8.801  1.00  0.00           C  
ATOM   1277  NH1 ARG A  79      -5.223  -6.468  -9.112  1.00  0.00           N  
ATOM   1278 HH11 ARG A  79      -5.326  -7.371  -9.521  1.00  0.00           H  
ATOM   1279 HH12 ARG A  79      -6.007  -5.888  -8.863  1.00  0.00           H  
ATOM   1280  NH2 ARG A  79      -3.945  -4.869  -8.244  1.00  0.00           N  
ATOM   1281 HH21 ARG A  79      -3.029  -4.572  -7.934  1.00  0.00           H  
ATOM   1282 HH22 ARG A  79      -4.751  -4.256  -8.117  1.00  0.00           H  
ATOM   1283  C   ARG A  79       1.653  -8.872 -10.433  1.00  0.00           C  
ATOM   1284  O   ARG A  79       2.195  -7.770 -10.389  1.00  0.00           O  
ATOM   1285  N   PHE A  80       2.057  -9.866  -9.643  1.00  0.00           N  
ATOM   1286  H   PHE A  80       1.584 -10.763  -9.700  1.00  0.00           H  
ATOM   1287  CA  PHE A  80       3.151  -9.706  -8.681  1.00  0.00           C  
ATOM   1288  HA  PHE A  80       2.959  -8.809  -8.099  1.00  0.00           H  
ATOM   1289  CB  PHE A  80       3.177 -10.906  -7.725  1.00  0.00           C  
ATOM   1290  HB2 PHE A  80       3.310 -11.799  -8.333  1.00  0.00           H  
ATOM   1291  HB3 PHE A  80       4.043 -10.801  -7.070  1.00  0.00           H  
ATOM   1292  CG  PHE A  80       1.957 -11.122  -6.840  1.00  0.00           C  
ATOM   1293  CD1 PHE A  80       1.582 -12.438  -6.502  1.00  0.00           C  
ATOM   1294  HD1 PHE A  80       2.141 -13.276  -6.894  1.00  0.00           H  
ATOM   1295  CE1 PHE A  80       0.481 -12.669  -5.659  1.00  0.00           C  
ATOM   1296  HE1 PHE A  80       0.193 -13.680  -5.405  1.00  0.00           H  
ATOM   1297  CZ  PHE A  80      -0.250 -11.587  -5.144  1.00  0.00           C  
ATOM   1298  HZ  PHE A  80      -1.098 -11.765  -4.494  1.00  0.00           H  
ATOM   1299  CE2 PHE A  80       0.120 -10.271  -5.469  1.00  0.00           C  
ATOM   1300  HE2 PHE A  80      -0.443  -9.441  -5.064  1.00  0.00           H  
ATOM   1301  CD2 PHE A  80       1.224 -10.037  -6.310  1.00  0.00           C  
ATOM   1302  HD2 PHE A  80       1.501  -9.019  -6.532  1.00  0.00           H  
ATOM   1303  C   PHE A  80       4.525  -9.474  -9.339  1.00  0.00           C  
ATOM   1304  O   PHE A  80       5.353  -8.780  -8.755  1.00  0.00           O  
ATOM   1305  N   LEU A  81       4.774  -9.978 -10.555  1.00  0.00           N  
ATOM   1306  H   LEU A  81       4.092 -10.614 -10.964  1.00  0.00           H  
ATOM   1307  CA  LEU A  81       5.982  -9.652 -11.335  1.00  0.00           C  
ATOM   1308  HA  LEU A  81       6.856  -9.797 -10.703  1.00  0.00           H  
ATOM   1309  CB  LEU A  81       6.094 -10.572 -12.567  1.00  0.00           C  
ATOM   1310  HB2 LEU A  81       5.142 -10.553 -13.099  1.00  0.00           H  
ATOM   1311  HB3 LEU A  81       6.852 -10.157 -13.231  1.00  0.00           H  
ATOM   1312  CG  LEU A  81       6.484 -12.036 -12.285  1.00  0.00           C  
ATOM   1313  HG  LEU A  81       5.790 -12.479 -11.578  1.00  0.00           H  
ATOM   1314  CD1 LEU A  81       6.421 -12.830 -13.589  1.00  0.00           C  
ATOM   1315 HD11 LEU A  81       7.156 -12.453 -14.299  1.00  0.00           H  
ATOM   1316 HD12 LEU A  81       6.622 -13.882 -13.388  1.00  0.00           H  
ATOM   1317 HD13 LEU A  81       5.425 -12.746 -14.021  1.00  0.00           H  
ATOM   1318  CD2 LEU A  81       7.904 -12.165 -11.733  1.00  0.00           C  
ATOM   1319 HD21 LEU A  81       7.981 -11.668 -10.768  1.00  0.00           H  
ATOM   1320 HD22 LEU A  81       8.151 -13.217 -11.595  1.00  0.00           H  
ATOM   1321 HD23 LEU A  81       8.616 -11.722 -12.428  1.00  0.00           H  
ATOM   1322  C   LEU A  81       6.010  -8.178 -11.777  1.00  0.00           C  
ATOM   1323  O   LEU A  81       7.050  -7.524 -11.663  1.00  0.00           O  
ATOM   1324  N   LYS A  82       4.862  -7.631 -12.201  1.00  0.00           N  
ATOM   1325  H   LYS A  82       4.062  -8.241 -12.335  1.00  0.00           H  
ATOM   1326  CA  LYS A  82       4.692  -6.185 -12.443  1.00  0.00           C  
ATOM   1327  HA  LYS A  82       5.485  -5.843 -13.113  1.00  0.00           H  
ATOM   1328  CB  LYS A  82       3.335  -5.907 -13.113  1.00  0.00           C  
ATOM   1329  HB2 LYS A  82       2.538  -6.442 -12.595  1.00  0.00           H  
ATOM   1330  HB3 LYS A  82       3.124  -4.837 -13.057  1.00  0.00           H  
ATOM   1331  CG  LYS A  82       3.362  -6.315 -14.591  1.00  0.00           C  
ATOM   1332  HG2 LYS A  82       4.133  -5.730 -15.090  1.00  0.00           H  
ATOM   1333  HG3 LYS A  82       3.608  -7.374 -14.681  1.00  0.00           H  
ATOM   1334  CD  LYS A  82       2.022  -6.043 -15.281  1.00  0.00           C  
ATOM   1335  HD2 LYS A  82       1.239  -6.626 -14.795  1.00  0.00           H  
ATOM   1336  HD3 LYS A  82       1.788  -4.979 -15.208  1.00  0.00           H  
ATOM   1337  CE  LYS A  82       2.134  -6.453 -16.752  1.00  0.00           C  
ATOM   1338  HE2 LYS A  82       2.988  -5.942 -17.203  1.00  0.00           H  
ATOM   1339  HE3 LYS A  82       2.331  -7.530 -16.803  1.00  0.00           H  
ATOM   1340  NZ  LYS A  82       0.904  -6.151 -17.519  1.00  0.00           N  
ATOM   1341  HZ1 LYS A  82       0.940  -6.691 -18.397  1.00  0.00           H  
ATOM   1342  HZ2 LYS A  82       0.089  -6.526 -17.060  1.00  0.00           H  
ATOM   1343  HZ3 LYS A  82       0.796  -5.175 -17.740  1.00  0.00           H  
ATOM   1344  C   LYS A  82       4.854  -5.361 -11.162  1.00  0.00           C  
ATOM   1345  O   LYS A  82       5.526  -4.335 -11.194  1.00  0.00           O  
ATOM   1346  N   ARG A  83       4.331  -5.831 -10.020  1.00  0.00           N  
ATOM   1347  H   ARG A  83       3.745  -6.659 -10.088  1.00  0.00           H  
ATOM   1348  CA  ARG A  83       4.533  -5.186  -8.702  1.00  0.00           C  
ATOM   1349  HA  ARG A  83       4.343  -4.119  -8.827  1.00  0.00           H  
ATOM   1350  CB  ARG A  83       3.490  -5.728  -7.697  1.00  0.00           C  
ATOM   1351  HB2 ARG A  83       2.545  -5.869  -8.227  1.00  0.00           H  
ATOM   1352  HB3 ARG A  83       3.816  -6.697  -7.313  1.00  0.00           H  
ATOM   1353  CG  ARG A  83       3.221  -4.769  -6.519  1.00  0.00           C  
ATOM   1354  HG2 ARG A  83       4.103  -4.717  -5.881  1.00  0.00           H  
ATOM   1355  HG3 ARG A  83       3.012  -3.773  -6.913  1.00  0.00           H  
ATOM   1356  CD  ARG A  83       2.013  -5.229  -5.684  1.00  0.00           C  
ATOM   1357  HD2 ARG A  83       1.161  -5.355  -6.355  1.00  0.00           H  
ATOM   1358  HD3 ARG A  83       2.243  -6.196  -5.231  1.00  0.00           H  
ATOM   1359  NE  ARG A  83       1.650  -4.264  -4.621  1.00  0.00           N  
ATOM   1360  HE  ARG A  83       2.264  -3.473  -4.475  1.00  0.00           H  
ATOM   1361  CZ  ARG A  83       0.546  -4.279  -3.887  1.00  0.00           C  
ATOM   1362  NH1 ARG A  83      -0.367  -5.202  -3.996  1.00  0.00           N  
ATOM   1363 HH11 ARG A  83      -0.294  -5.867  -4.740  1.00  0.00           H  
ATOM   1364 HH12 ARG A  83      -1.168  -5.179  -3.395  1.00  0.00           H  
ATOM   1365  NH2 ARG A  83       0.285  -3.314  -3.059  1.00  0.00           N  
ATOM   1366 HH21 ARG A  83       0.952  -2.554  -2.969  1.00  0.00           H  
ATOM   1367 HH22 ARG A  83      -0.691  -3.100  -2.900  1.00  0.00           H  
ATOM   1368  C   ARG A  83       5.991  -5.281  -8.202  1.00  0.00           C  
ATOM   1369  O   ARG A  83       6.426  -4.401  -7.466  1.00  0.00           O  
ATOM   1370  N   LEU A  84       6.756  -6.291  -8.632  1.00  0.00           N  
ATOM   1371  H   LEU A  84       6.302  -7.033  -9.150  1.00  0.00           H  
ATOM   1372  CA  LEU A  84       8.183  -6.458  -8.317  1.00  0.00           C  
ATOM   1373  HA  LEU A  84       8.335  -6.197  -7.268  1.00  0.00           H  
ATOM   1374  CB  LEU A  84       8.552  -7.944  -8.500  1.00  0.00           C  
ATOM   1375  HB2 LEU A  84       8.004  -8.534  -7.763  1.00  0.00           H  
ATOM   1376  HB3 LEU A  84       8.219  -8.262  -9.487  1.00  0.00           H  
ATOM   1377  CG  LEU A  84      10.053  -8.263  -8.387  1.00  0.00           C  
ATOM   1378  HG  LEU A  84      10.614  -7.662  -9.102  1.00  0.00           H  
ATOM   1379  CD1 LEU A  84      10.600  -8.005  -6.982  1.00  0.00           C  
ATOM   1380 HD11 LEU A  84      11.651  -8.285  -6.942  1.00  0.00           H  
ATOM   1381 HD12 LEU A  84      10.513  -6.947  -6.744  1.00  0.00           H  
ATOM   1382 HD13 LEU A  84      10.039  -8.586  -6.248  1.00  0.00           H  
ATOM   1383  CD2 LEU A  84      10.292  -9.730  -8.734  1.00  0.00           C  
ATOM   1384 HD21 LEU A  84       9.883  -9.947  -9.721  1.00  0.00           H  
ATOM   1385 HD22 LEU A  84      11.362  -9.932  -8.751  1.00  0.00           H  
ATOM   1386 HD23 LEU A  84       9.816 -10.376  -7.996  1.00  0.00           H  
ATOM   1387  C   LEU A  84       9.088  -5.524  -9.143  1.00  0.00           C  
ATOM   1388  O   LEU A  84       9.926  -4.834  -8.568  1.00  0.00           O  
ATOM   1389  N   ASP A  85       8.910  -5.495 -10.470  1.00  0.00           N  
ATOM   1390  H   ASP A  85       8.194  -6.096 -10.869  1.00  0.00           H  
ATOM   1391  CA  ASP A  85       9.620  -4.596 -11.401  1.00  0.00           C  
ATOM   1392  HA  ASP A  85      10.687  -4.819 -11.394  1.00  0.00           H  
ATOM   1393  CB  ASP A  85       9.061  -4.897 -12.810  1.00  0.00           C  
ATOM   1394  HB2 ASP A  85       9.161  -5.970 -12.987  1.00  0.00           H  
ATOM   1395  HB3 ASP A  85       7.994  -4.663 -12.830  1.00  0.00           H  
ATOM   1396  CG  ASP A  85       9.731  -4.186 -13.991  1.00  0.00           C  
ATOM   1397  OD1 ASP A  85      10.762  -3.504 -13.816  1.00  0.00           O  
ATOM   1398  OD2 ASP A  85       9.222  -4.331 -15.127  1.00  0.00           O  
ATOM   1399  C   ASP A  85       9.438  -3.128 -10.967  1.00  0.00           C  
ATOM   1400  O   ASP A  85      10.403  -2.399 -10.724  1.00  0.00           O  
ATOM   1401  N   ARG A  86       8.183  -2.766 -10.669  1.00  0.00           N  
ATOM   1402  H   ARG A  86       7.449  -3.431 -10.899  1.00  0.00           H  
ATOM   1403  CA  ARG A  86       7.763  -1.487 -10.070  1.00  0.00           C  
ATOM   1404  HA  ARG A  86       7.981  -0.678 -10.765  1.00  0.00           H  
ATOM   1405  CB  ARG A  86       6.241  -1.581  -9.891  1.00  0.00           C  
ATOM   1406  HB2 ARG A  86       5.803  -1.817 -10.862  1.00  0.00           H  
ATOM   1407  HB3 ARG A  86       6.029  -2.405  -9.209  1.00  0.00           H  
ATOM   1408  CG  ARG A  86       5.533  -0.327  -9.368  1.00  0.00           C  
ATOM   1409  HG2 ARG A  86       5.962  -0.021  -8.417  1.00  0.00           H  
ATOM   1410  HG3 ARG A  86       5.641   0.487 -10.088  1.00  0.00           H  
ATOM   1411  CD  ARG A  86       4.051  -0.673  -9.172  1.00  0.00           C  
ATOM   1412  HD2 ARG A  86       3.624  -0.928 -10.142  1.00  0.00           H  
ATOM   1413  HD3 ARG A  86       3.970  -1.537  -8.508  1.00  0.00           H  
ATOM   1414  NE  ARG A  86       3.317   0.451  -8.584  1.00  0.00           N  
ATOM   1415  HE  ARG A  86       3.868   1.140  -8.067  1.00  0.00           H  
ATOM   1416  CZ  ARG A  86       2.037   0.735  -8.688  1.00  0.00           C  
ATOM   1417  NH1 ARG A  86       1.206   0.007  -9.385  1.00  0.00           N  
ATOM   1418 HH11 ARG A  86       1.548  -0.870  -9.731  1.00  0.00           H  
ATOM   1419 HH12 ARG A  86       0.233   0.229  -9.403  1.00  0.00           H  
ATOM   1420  NH2 ARG A  86       1.576   1.786  -8.085  1.00  0.00           N  
ATOM   1421 HH21 ARG A  86       2.204   2.206  -7.394  1.00  0.00           H  
ATOM   1422 HH22 ARG A  86       0.650   2.143  -8.213  1.00  0.00           H  
ATOM   1423  C   ARG A  86       8.472  -1.115  -8.758  1.00  0.00           C  
ATOM   1424  O   ARG A  86       8.655   0.070  -8.507  1.00  0.00           O  
ATOM   1425  N   ASN A  87       8.890  -2.077  -7.929  1.00  0.00           N  
ATOM   1426  H   ASN A  87       8.738  -3.037  -8.204  1.00  0.00           H  
ATOM   1427  CA  ASN A  87       9.593  -1.797  -6.663  1.00  0.00           C  
ATOM   1428  HA  ASN A  87       9.362  -0.771  -6.376  1.00  0.00           H  
ATOM   1429  CB  ASN A  87       9.038  -2.733  -5.567  1.00  0.00           C  
ATOM   1430  HB2 ASN A  87       8.098  -3.168  -5.908  1.00  0.00           H  
ATOM   1431  HB3 ASN A  87       9.735  -3.550  -5.395  1.00  0.00           H  
ATOM   1432  CG  ASN A  87       8.725  -2.048  -4.239  1.00  0.00           C  
ATOM   1433  OD1 ASN A  87       8.911  -0.859  -4.025  1.00  0.00           O  
ATOM   1434  ND2 ASN A  87       8.156  -2.798  -3.324  1.00  0.00           N  
ATOM   1435 HD21 ASN A  87       7.795  -2.322  -2.495  1.00  0.00           H  
ATOM   1436 HD22 ASN A  87       7.951  -3.755  -3.524  1.00  0.00           H  
ATOM   1437  C   ASN A  87      11.133  -1.862  -6.800  1.00  0.00           C  
ATOM   1438  O   ASN A  87      11.838  -1.088  -6.153  1.00  0.00           O  
ATOM   1439  N   LEU A  88      11.660  -2.715  -7.695  1.00  0.00           N  
ATOM   1440  H   LEU A  88      11.017  -3.321  -8.193  1.00  0.00           H  
ATOM   1441  CA  LEU A  88      13.077  -2.725  -8.113  1.00  0.00           C  
ATOM   1442  HA  LEU A  88      13.706  -2.890  -7.238  1.00  0.00           H  
ATOM   1443  CB  LEU A  88      13.334  -3.840  -9.156  1.00  0.00           C  
ATOM   1444  HB2 LEU A  88      12.580  -3.760  -9.942  1.00  0.00           H  
ATOM   1445  HB3 LEU A  88      14.303  -3.662  -9.625  1.00  0.00           H  
ATOM   1446  CG  LEU A  88      13.335  -5.283  -8.620  1.00  0.00           C  
ATOM   1447  HG  LEU A  88      12.418  -5.470  -8.065  1.00  0.00           H  
ATOM   1448  CD1 LEU A  88      13.422  -6.279  -9.778  1.00  0.00           C  
ATOM   1449 HD11 LEU A  88      12.608  -6.092 -10.477  1.00  0.00           H  
ATOM   1450 HD12 LEU A  88      14.375  -6.178 -10.295  1.00  0.00           H  
ATOM   1451 HD13 LEU A  88      13.324  -7.297  -9.402  1.00  0.00           H  
ATOM   1452  CD2 LEU A  88      14.530  -5.558  -7.705  1.00  0.00           C  
ATOM   1453 HD21 LEU A  88      14.478  -4.922  -6.825  1.00  0.00           H  
ATOM   1454 HD22 LEU A  88      14.502  -6.598  -7.387  1.00  0.00           H  
ATOM   1455 HD23 LEU A  88      15.460  -5.364  -8.237  1.00  0.00           H  
ATOM   1456  C   LEU A  88      13.497  -1.377  -8.715  1.00  0.00           C  
ATOM   1457  O   LEU A  88      14.607  -0.909  -8.457  1.00  0.00           O  
ATOM   1458  N   TRP A  89      12.592  -0.727  -9.449  1.00  0.00           N  
ATOM   1459  H   TRP A  89      11.741  -1.228  -9.687  1.00  0.00           H  
ATOM   1460  CA  TRP A  89      12.748   0.632  -9.985  1.00  0.00           C  
ATOM   1461  HA  TRP A  89      13.491   0.629 -10.784  1.00  0.00           H  
ATOM   1462  CB  TRP A  89      11.391   1.036 -10.577  1.00  0.00           C  
ATOM   1463  HB2 TRP A  89      11.163   0.358 -11.402  1.00  0.00           H  
ATOM   1464  HB3 TRP A  89      10.627   0.879  -9.818  1.00  0.00           H  
ATOM   1465  CG  TRP A  89      11.242   2.441 -11.079  1.00  0.00           C  
ATOM   1466  CD1 TRP A  89      10.479   3.401 -10.504  1.00  0.00           C  
ATOM   1467  HD1 TRP A  89       9.908   3.273  -9.589  1.00  0.00           H  
ATOM   1468  NE1 TRP A  89      10.515   4.547 -11.274  1.00  0.00           N  
ATOM   1469  HE1 TRP A  89      10.024   5.398 -11.035  1.00  0.00           H  
ATOM   1470  CE2 TRP A  89      11.306   4.381 -12.390  1.00  0.00           C  
ATOM   1471  CZ2 TRP A  89      11.633   5.224 -13.461  1.00  0.00           C  
ATOM   1472  HZ2 TRP A  89      11.223   6.224 -13.512  1.00  0.00           H  
ATOM   1473  CH2 TRP A  89      12.503   4.751 -14.459  1.00  0.00           C  
ATOM   1474  HH2 TRP A  89      12.779   5.395 -15.283  1.00  0.00           H  
ATOM   1475  CZ3 TRP A  89      13.021   3.444 -14.378  1.00  0.00           C  
ATOM   1476  HZ3 TRP A  89      13.702   3.092 -15.139  1.00  0.00           H  
ATOM   1477  CE3 TRP A  89      12.670   2.600 -13.307  1.00  0.00           C  
ATOM   1478  HE3 TRP A  89      13.076   1.600 -13.252  1.00  0.00           H  
ATOM   1479  CD2 TRP A  89      11.805   3.046 -12.284  1.00  0.00           C  
ATOM   1480  C   TRP A  89      13.207   1.655  -8.932  1.00  0.00           C  
ATOM   1481  O   TRP A  89      14.027   2.523  -9.235  1.00  0.00           O  
ATOM   1482  N   GLY A  90      12.761   1.506  -7.677  1.00  0.00           N  
ATOM   1483  H   GLY A  90      12.147   0.728  -7.472  1.00  0.00           H  
ATOM   1484  CA  GLY A  90      13.160   2.374  -6.564  1.00  0.00           C  
ATOM   1485  HA2 GLY A  90      13.052   3.417  -6.863  1.00  0.00           H  
ATOM   1486  HA3 GLY A  90      12.500   2.186  -5.719  1.00  0.00           H  
ATOM   1487  C   GLY A  90      14.597   2.165  -6.075  1.00  0.00           C  
ATOM   1488  O   GLY A  90      15.193   3.094  -5.535  1.00  0.00           O  
ATOM   1489  N   LEU A  91      15.180   0.976  -6.287  1.00  0.00           N  
ATOM   1490  H   LEU A  91      14.637   0.265  -6.765  1.00  0.00           H  
ATOM   1491  CA  LEU A  91      16.593   0.690  -5.972  1.00  0.00           C  
ATOM   1492  HA  LEU A  91      16.874   1.222  -5.062  1.00  0.00           H  
ATOM   1493  CB  LEU A  91      16.774  -0.826  -5.747  1.00  0.00           C  
ATOM   1494  HB2 LEU A  91      16.605  -1.337  -6.695  1.00  0.00           H  
ATOM   1495  HB3 LEU A  91      17.811  -0.999  -5.457  1.00  0.00           H  
ATOM   1496  CG  LEU A  91      15.858  -1.469  -4.692  1.00  0.00           C  
ATOM   1497  HG  LEU A  91      14.813  -1.320  -4.963  1.00  0.00           H  
ATOM   1498  CD1 LEU A  91      16.130  -2.974  -4.662  1.00  0.00           C  
ATOM   1499 HD11 LEU A  91      17.166  -3.168  -4.383  1.00  0.00           H  
ATOM   1500 HD12 LEU A  91      15.475  -3.450  -3.933  1.00  0.00           H  
ATOM   1501 HD13 LEU A  91      15.934  -3.402  -5.644  1.00  0.00           H  
ATOM   1502  CD2 LEU A  91      16.101  -0.905  -3.294  1.00  0.00           C  
ATOM   1503 HD21 LEU A  91      17.149  -1.014  -3.015  1.00  0.00           H  
ATOM   1504 HD22 LEU A  91      15.828   0.150  -3.269  1.00  0.00           H  
ATOM   1505 HD23 LEU A  91      15.480  -1.433  -2.570  1.00  0.00           H  
ATOM   1506  C   LEU A  91      17.548   1.143  -7.091  1.00  0.00           C  
ATOM   1507  O   LEU A  91      18.666   1.617  -6.851  1.00  0.00           O  
ATOM   1508  N   ALA A  92      17.108   0.942  -8.335  1.00  0.00           N  
ATOM   1509  H   ALA A  92      16.183   0.538  -8.443  1.00  0.00           H  
ATOM   1510  CA  ALA A  92      17.895   1.114  -9.544  1.00  0.00           C  
ATOM   1511  HA  ALA A  92      18.651   1.883  -9.375  1.00  0.00           H  
ATOM   1512  CB  ALA A  92      18.618  -0.208  -9.841  1.00  0.00           C  
ATOM   1513  HB1 ALA A  92      17.887  -1.003  -9.995  1.00  0.00           H  
ATOM   1514  HB2 ALA A  92      19.223  -0.105 -10.743  1.00  0.00           H  
ATOM   1515  HB3 ALA A  92      19.263  -0.476  -9.003  1.00  0.00           H  
ATOM   1516  C   ALA A  92      16.999   1.578 -10.703  1.00  0.00           C  
ATOM   1517  O   ALA A  92      16.555   0.776 -11.522  1.00  0.00           O  
ATOM   1518  N   GLY A  93      16.805   2.896 -10.809  1.00  0.00           N  
ATOM   1519  H   GLY A  93      17.082   3.474 -10.033  1.00  0.00           H  
ATOM   1520  CA  GLY A  93      16.105   3.565 -11.917  1.00  0.00           C  
ATOM   1521  HA2 GLY A  93      15.124   3.103 -12.033  1.00  0.00           H  
ATOM   1522  HA3 GLY A  93      15.945   4.612 -11.661  1.00  0.00           H  
ATOM   1523  C   GLY A  93      16.815   3.506 -13.282  1.00  0.00           C  
ATOM   1524  O   GLY A  93      16.656   4.406 -14.103  1.00  0.00           O  
ATOM   1525  N   LEU A  94      17.635   2.482 -13.532  1.00  0.00           N  
ATOM   1526  H   LEU A  94      17.610   1.721 -12.865  1.00  0.00           H  
ATOM   1527  CA  LEU A  94      18.106   2.164 -14.875  1.00  0.00           C  
ATOM   1528  HA  LEU A  94      18.448   3.074 -15.369  1.00  0.00           H  
ATOM   1529  CB  LEU A  94      19.275   1.168 -14.789  1.00  0.00           C  
ATOM   1530  HB2 LEU A  94      18.955   0.357 -14.141  1.00  0.00           H  
ATOM   1531  HB3 LEU A  94      19.468   0.755 -15.781  1.00  0.00           H  
ATOM   1532  CG  LEU A  94      20.588   1.738 -14.225  1.00  0.00           C  
ATOM   1533  HG  LEU A  94      20.389   2.292 -13.307  1.00  0.00           H  
ATOM   1534  CD1 LEU A  94      21.539   0.588 -13.892  1.00  0.00           C  
ATOM   1535 HD11 LEU A  94      21.083  -0.059 -13.144  1.00  0.00           H  
ATOM   1536 HD12 LEU A  94      21.750   0.005 -14.789  1.00  0.00           H  
ATOM   1537 HD13 LEU A  94      22.476   0.980 -13.495  1.00  0.00           H  
ATOM   1538  CD2 LEU A  94      21.284   2.662 -15.226  1.00  0.00           C  
ATOM   1539 HD21 LEU A  94      21.502   2.123 -16.149  1.00  0.00           H  
ATOM   1540 HD22 LEU A  94      20.655   3.524 -15.448  1.00  0.00           H  
ATOM   1541 HD23 LEU A  94      22.222   3.023 -14.803  1.00  0.00           H  
ATOM   1542  C   LEU A  94      16.921   1.594 -15.673  1.00  0.00           C  
ATOM   1543  O   LEU A  94      16.293   0.621 -15.256  1.00  0.00           O  
ATOM   1544  N   ASN A  95      16.630   2.206 -16.823  1.00  0.00           N  
ATOM   1545  H   ASN A  95      17.166   3.027 -17.054  1.00  0.00           H  
ATOM   1546  CA  ASN A  95      15.488   1.870 -17.680  1.00  0.00           C  
ATOM   1547  HA  ASN A  95      14.563   2.058 -17.130  1.00  0.00           H  
ATOM   1548  CB  ASN A  95      15.557   2.828 -18.893  1.00  0.00           C  
ATOM   1549  HB2 ASN A  95      15.599   3.852 -18.522  1.00  0.00           H  
ATOM   1550  HB3 ASN A  95      16.467   2.641 -19.461  1.00  0.00           H  
ATOM   1551  CG  ASN A  95      14.386   2.720 -19.858  1.00  0.00           C  
ATOM   1552  OD1 ASN A  95      13.956   1.650 -20.241  1.00  0.00           O  
ATOM   1553  ND2 ASN A  95      13.842   3.827 -20.314  1.00  0.00           N  
ATOM   1554 HD21 ASN A  95      13.059   3.700 -20.934  1.00  0.00           H  
ATOM   1555 HD22 ASN A  95      14.171   4.732 -20.038  1.00  0.00           H  
ATOM   1556  C   ASN A  95      15.476   0.375 -18.073  1.00  0.00           C  
ATOM   1557  O   ASN A  95      14.478  -0.318 -17.882  1.00  0.00           O  
ATOM   1558  N   SER A  96      16.601  -0.137 -18.572  1.00  0.00           N  
ATOM   1559  H   SER A  96      17.411   0.461 -18.646  1.00  0.00           H  
ATOM   1560  CA  SER A  96      16.775  -1.521 -19.017  1.00  0.00           C  
ATOM   1561  HA  SER A  96      16.275  -2.198 -18.324  1.00  0.00           H  
ATOM   1562  CB  SER A  96      16.155  -1.688 -20.410  1.00  0.00           C  
ATOM   1563  HB2 SER A  96      15.080  -1.512 -20.347  1.00  0.00           H  
ATOM   1564  HB3 SER A  96      16.592  -0.950 -21.085  1.00  0.00           H  
ATOM   1565  OG  SER A  96      16.390  -2.983 -20.929  1.00  0.00           O  
ATOM   1566  HG  SER A  96      15.993  -3.035 -21.803  1.00  0.00           H  
ATOM   1567  C   SER A  96      18.264  -1.860 -19.054  1.00  0.00           C  
ATOM   1568  O   SER A  96      19.072  -1.034 -19.484  1.00  0.00           O  
ATOM   1569  N   CYS A  97      18.631  -3.065 -18.621  1.00  0.00           N  
ATOM   1570  H   CYS A  97      17.902  -3.701 -18.312  1.00  0.00           H  
ATOM   1571  CA  CYS A  97      20.006  -3.556 -18.646  1.00  0.00           C  
ATOM   1572  HA  CYS A  97      20.603  -2.906 -19.281  1.00  0.00           H  
ATOM   1573  CB  CYS A  97      20.624  -3.458 -17.245  1.00  0.00           C  
ATOM   1574  HB2 CYS A  97      20.480  -2.451 -16.850  1.00  0.00           H  
ATOM   1575  HB3 CYS A  97      20.131  -4.165 -16.578  1.00  0.00           H  
ATOM   1576  SG  CYS A  97      22.405  -3.817 -17.336  1.00  0.00           S  
ATOM   1577  HG  CYS A  97      22.778  -2.658 -17.896  1.00  0.00           H  
ATOM   1578  C   CYS A  97      20.008  -4.978 -19.236  1.00  0.00           C  
ATOM   1579  O   CYS A  97      19.691  -5.938 -18.526  1.00  0.00           O  
ATOM   1580  N   PRO A  98      20.264  -5.126 -20.551  1.00  0.00           N  
ATOM   1581  CD  PRO A  98      20.575  -4.067 -21.505  1.00  0.00           C  
ATOM   1582  HD2 PRO A  98      21.395  -3.437 -21.159  1.00  0.00           H  
ATOM   1583  HD3 PRO A  98      19.681  -3.465 -21.677  1.00  0.00           H  
ATOM   1584  CG  PRO A  98      20.987  -4.771 -22.796  1.00  0.00           C  
ATOM   1585  HG2 PRO A  98      22.060  -4.966 -22.777  1.00  0.00           H  
ATOM   1586  HG3 PRO A  98      20.715  -4.191 -23.679  1.00  0.00           H  
ATOM   1587  CB  PRO A  98      20.224  -6.092 -22.724  1.00  0.00           C  
ATOM   1588  HB2 PRO A  98      20.702  -6.868 -23.325  1.00  0.00           H  
ATOM   1589  HB3 PRO A  98      19.197  -5.935 -23.058  1.00  0.00           H  
ATOM   1590  CA  PRO A  98      20.225  -6.419 -21.227  1.00  0.00           C  
ATOM   1591  HA  PRO A  98      19.298  -6.935 -20.973  1.00  0.00           H  
ATOM   1592  C   PRO A  98      21.404  -7.321 -20.832  1.00  0.00           C  
ATOM   1593  O   PRO A  98      22.450  -6.860 -20.373  1.00  0.00           O  
ATOM   1594  N   VAL A  99      21.244  -8.625 -21.070  1.00  0.00           N  
ATOM   1595  H   VAL A  99      20.386  -8.925 -21.511  1.00  0.00           H  
ATOM   1596  CA  VAL A  99      22.243  -9.681 -20.833  1.00  0.00           C  
ATOM   1597  HA  VAL A  99      23.226  -9.225 -20.707  1.00  0.00           H  
ATOM   1598  CB  VAL A  99      21.909 -10.464 -19.537  1.00  0.00           C  
ATOM   1599  HB  VAL A  99      20.828 -10.594 -19.473  1.00  0.00           H  
ATOM   1600  CG1 VAL A  99      22.551 -11.853 -19.413  1.00  0.00           C  
ATOM   1601 HG11 VAL A  99      22.172 -12.514 -20.193  1.00  0.00           H  
ATOM   1602 HG12 VAL A  99      23.637 -11.783 -19.487  1.00  0.00           H  
ATOM   1603 HG13 VAL A  99      22.292 -12.298 -18.452  1.00  0.00           H  
ATOM   1604  CG2 VAL A  99      22.380  -9.670 -18.316  1.00  0.00           C  
ATOM   1605 HG21 VAL A  99      21.949  -8.672 -18.345  1.00  0.00           H  
ATOM   1606 HG22 VAL A  99      22.062 -10.167 -17.401  1.00  0.00           H  
ATOM   1607 HG23 VAL A  99      23.467  -9.584 -18.320  1.00  0.00           H  
ATOM   1608  C   VAL A  99      22.318 -10.588 -22.063  1.00  0.00           C  
ATOM   1609  O   VAL A  99      21.329 -10.759 -22.774  1.00  0.00           O  
ATOM   1610  N   LYS A 100      23.497 -11.173 -22.288  1.00  0.00           N  
ATOM   1611  H   LYS A 100      24.241 -11.003 -21.621  1.00  0.00           H  
ATOM   1612  CA  LYS A 100      23.760 -12.257 -23.245  1.00  0.00           C  
ATOM   1613  HA  LYS A 100      22.895 -12.921 -23.272  1.00  0.00           H  
ATOM   1614  CB  LYS A 100      23.943 -11.684 -24.658  1.00  0.00           C  
ATOM   1615  HB2 LYS A 100      24.169 -12.504 -25.334  1.00  0.00           H  
ATOM   1616  HB3 LYS A 100      22.991 -11.273 -24.994  1.00  0.00           H  
ATOM   1617  CG  LYS A 100      25.013 -10.585 -24.782  1.00  0.00           C  
ATOM   1618  HG2 LYS A 100      24.583  -9.639 -24.449  1.00  0.00           H  
ATOM   1619  HG3 LYS A 100      25.881 -10.827 -24.165  1.00  0.00           H  
ATOM   1620  CD  LYS A 100      25.455 -10.467 -26.246  1.00  0.00           C  
ATOM   1621  HD2 LYS A 100      26.141 -11.283 -26.457  1.00  0.00           H  
ATOM   1622  HD3 LYS A 100      24.590 -10.566 -26.905  1.00  0.00           H  
ATOM   1623  CE  LYS A 100      26.174  -9.157 -26.550  1.00  0.00           C  
ATOM   1624  HE2 LYS A 100      25.444  -8.344 -26.495  1.00  0.00           H  
ATOM   1625  HE3 LYS A 100      26.942  -8.986 -25.789  1.00  0.00           H  
ATOM   1626  NZ  LYS A 100      26.787  -9.233 -27.899  1.00  0.00           N  
ATOM   1627  HZ1 LYS A 100      27.488  -9.966 -27.914  1.00  0.00           H  
ATOM   1628  HZ2 LYS A 100      26.083  -9.482 -28.581  1.00  0.00           H  
ATOM   1629  HZ3 LYS A 100      27.217  -8.357 -28.165  1.00  0.00           H  
ATOM   1630  C   LYS A 100      24.943 -13.109 -22.756  1.00  0.00           C  
ATOM   1631  O   LYS A 100      25.491 -12.807 -21.698  1.00  0.00           O  
ATOM   1632  N   GLU A 101      25.290 -14.174 -23.478  1.00  0.00           N  
ATOM   1633  H   GLU A 101      24.936 -14.228 -24.427  1.00  0.00           H  
ATOM   1634  CA  GLU A 101      26.351 -15.139 -23.122  1.00  0.00           C  
ATOM   1635  HA  GLU A 101      26.279 -15.960 -23.837  1.00  0.00           H  
ATOM   1636  CB  GLU A 101      27.759 -14.529 -23.317  1.00  0.00           C  
ATOM   1637  HB2 GLU A 101      27.999 -13.901 -22.459  1.00  0.00           H  
ATOM   1638  HB3 GLU A 101      28.478 -15.350 -23.327  1.00  0.00           H  
ATOM   1639  CG  GLU A 101      27.983 -13.684 -24.586  1.00  0.00           C  
ATOM   1640  HG2 GLU A 101      27.627 -12.671 -24.383  1.00  0.00           H  
ATOM   1641  HG3 GLU A 101      29.056 -13.607 -24.774  1.00  0.00           H  
ATOM   1642  CD  GLU A 101      27.268 -14.214 -25.839  1.00  0.00           C  
ATOM   1643  OE1 GLU A 101      27.780 -15.167 -26.456  1.00  0.00           O  
ATOM   1644  OE2 GLU A 101      26.207 -13.634 -26.174  1.00  0.00           O  
ATOM   1645  C   GLU A 101      26.160 -15.788 -21.729  1.00  0.00           C  
ATOM   1646  O   GLU A 101      27.123 -16.023 -21.000  1.00  0.00           O  
ATOM   1647  N   ALA A 102      24.904 -16.037 -21.331  1.00  0.00           N  
ATOM   1648  H   ALA A 102      24.160 -15.871 -21.989  1.00  0.00           H  
ATOM   1649  CA  ALA A 102      24.525 -16.432 -19.972  1.00  0.00           C  
ATOM   1650  HA  ALA A 102      25.431 -16.671 -19.412  1.00  0.00           H  
ATOM   1651  CB  ALA A 102      23.865 -15.229 -19.286  1.00  0.00           C  
ATOM   1652  HB1 ALA A 102      23.621 -15.476 -18.252  1.00  0.00           H  
ATOM   1653  HB2 ALA A 102      24.549 -14.379 -19.297  1.00  0.00           H  
ATOM   1654  HB3 ALA A 102      22.951 -14.958 -19.815  1.00  0.00           H  
ATOM   1655  C   ALA A 102      23.626 -17.683 -19.919  1.00  0.00           C  
ATOM   1656  O   ALA A 102      22.836 -17.953 -20.825  1.00  0.00           O  
ATOM   1657  N   ASN A 103      23.738 -18.424 -18.811  1.00  0.00           N  
ATOM   1658  H   ASN A 103      24.398 -18.115 -18.118  1.00  0.00           H  
ATOM   1659  CA  ASN A 103      22.981 -19.648 -18.529  1.00  0.00           C  
ATOM   1660  HA  ASN A 103      23.113 -20.332 -19.369  1.00  0.00           H  
ATOM   1661  CB  ASN A 103      23.561 -20.306 -17.256  1.00  0.00           C  
ATOM   1662  HB2 ASN A 103      23.547 -19.579 -16.444  1.00  0.00           H  
ATOM   1663  HB3 ASN A 103      22.931 -21.142 -16.953  1.00  0.00           H  
ATOM   1664  CG  ASN A 103      24.973 -20.850 -17.405  1.00  0.00           C  
ATOM   1665  OD1 ASN A 103      25.515 -21.002 -18.482  1.00  0.00           O  
ATOM   1666  ND2 ASN A 103      25.612 -21.179 -16.309  1.00  0.00           N  
ATOM   1667 HD21 ASN A 103      26.540 -21.544 -16.436  1.00  0.00           H  
ATOM   1668 HD22 ASN A 103      25.181 -21.078 -15.409  1.00  0.00           H  
ATOM   1669  C   ASN A 103      21.465 -19.398 -18.376  1.00  0.00           C  
ATOM   1670  O   ASN A 103      20.999 -18.262 -18.316  1.00  0.00           O  
ATOM   1671  N   GLN A 104      20.686 -20.477 -18.255  1.00  0.00           N  
ATOM   1672  H   GLN A 104      21.128 -21.384 -18.246  1.00  0.00           H  
ATOM   1673  CA  GLN A 104      19.248 -20.456 -17.960  1.00  0.00           C  
ATOM   1674  HA  GLN A 104      18.903 -19.423 -17.892  1.00  0.00           H  
ATOM   1675  CB  GLN A 104      18.465 -21.148 -19.091  1.00  0.00           C  
ATOM   1676  HB2 GLN A 104      18.751 -22.200 -19.121  1.00  0.00           H  
ATOM   1677  HB3 GLN A 104      17.400 -21.097 -18.859  1.00  0.00           H  
ATOM   1678  CG  GLN A 104      18.693 -20.548 -20.490  1.00  0.00           C  
ATOM   1679  HG2 GLN A 104      19.746 -20.634 -20.762  1.00  0.00           H  
ATOM   1680  HG3 GLN A 104      18.121 -21.126 -21.215  1.00  0.00           H  
ATOM   1681  CD  GLN A 104      18.248 -19.093 -20.603  1.00  0.00           C  
ATOM   1682  OE1 GLN A 104      17.138 -18.730 -20.241  1.00  0.00           O  
ATOM   1683  NE2 GLN A 104      19.085 -18.218 -21.118  1.00  0.00           N  
ATOM   1684 HE21 GLN A 104      18.776 -17.254 -21.150  1.00  0.00           H  
ATOM   1685 HE22 GLN A 104      20.036 -18.463 -21.343  1.00  0.00           H  
ATOM   1686  C   GLN A 104      18.955 -21.134 -16.610  1.00  0.00           C  
ATOM   1687  O   GLN A 104      19.603 -22.117 -16.256  1.00  0.00           O  
ATOM   1688  N   SER A 105      17.945 -20.641 -15.892  1.00  0.00           N  
ATOM   1689  H   SER A 105      17.471 -19.816 -16.257  1.00  0.00           H  
ATOM   1690  CA  SER A 105      17.409 -21.191 -14.633  1.00  0.00           C  
ATOM   1691  HA  SER A 105      17.827 -22.179 -14.440  1.00  0.00           H  
ATOM   1692  CB  SER A 105      17.786 -20.248 -13.484  1.00  0.00           C  
ATOM   1693  HB2 SER A 105      18.869 -20.285 -13.349  1.00  0.00           H  
ATOM   1694  HB3 SER A 105      17.504 -19.227 -13.750  1.00  0.00           H  
ATOM   1695  OG  SER A 105      17.141 -20.600 -12.268  1.00  0.00           O  
ATOM   1696  HG  SER A 105      16.195 -20.370 -12.325  1.00  0.00           H  
ATOM   1697  C   SER A 105      15.888 -21.296 -14.717  1.00  0.00           C  
ATOM   1698  O   SER A 105      15.294 -20.476 -15.407  1.00  0.00           O  
ATOM   1699  N   THR A 106      15.228 -22.199 -13.980  1.00  0.00           N  
ATOM   1700  H   THR A 106      15.740 -22.819 -13.370  1.00  0.00           H  
ATOM   1701  CA  THR A 106      13.766 -22.089 -13.775  1.00  0.00           C  
ATOM   1702  HA  THR A 106      13.291 -22.016 -14.752  1.00  0.00           H  
ATOM   1703  CB  THR A 106      13.151 -23.326 -13.090  1.00  0.00           C  
ATOM   1704  HB  THR A 106      12.067 -23.212 -13.092  1.00  0.00           H  
ATOM   1705  CG2 THR A 106      13.507 -24.623 -13.816  1.00  0.00           C  
ATOM   1706 HG21 THR A 106      14.571 -24.838 -13.730  1.00  0.00           H  
ATOM   1707 HG22 THR A 106      12.940 -25.447 -13.382  1.00  0.00           H  
ATOM   1708 HG23 THR A 106      13.234 -24.540 -14.868  1.00  0.00           H  
ATOM   1709  OG1 THR A 106      13.579 -23.465 -11.756  1.00  0.00           O  
ATOM   1710  HG1 THR A 106      13.023 -24.177 -11.404  1.00  0.00           H  
ATOM   1711  C   THR A 106      13.425 -20.800 -13.011  1.00  0.00           C  
ATOM   1712  O   THR A 106      14.262 -20.276 -12.262  1.00  0.00           O  
ATOM   1713  N   LEU A 107      12.221 -20.258 -13.232  1.00  0.00           N  
ATOM   1714  H   LEU A 107      11.617 -20.692 -13.924  1.00  0.00           H  
ATOM   1715  CA  LEU A 107      11.764 -18.989 -12.653  1.00  0.00           C  
ATOM   1716  HA  LEU A 107      12.509 -18.226 -12.874  1.00  0.00           H  
ATOM   1717  CB  LEU A 107      10.434 -18.569 -13.320  1.00  0.00           C  
ATOM   1718  HB2 LEU A 107      10.613 -18.364 -14.376  1.00  0.00           H  
ATOM   1719  HB3 LEU A 107       9.739 -19.406 -13.276  1.00  0.00           H  
ATOM   1720  CG  LEU A 107       9.749 -17.346 -12.681  1.00  0.00           C  
ATOM   1721  HG  LEU A 107       9.553 -17.547 -11.631  1.00  0.00           H  
ATOM   1722  CD1 LEU A 107      10.582 -16.070 -12.810  1.00  0.00           C  
ATOM   1723 HD11 LEU A 107      10.742 -15.846 -13.864  1.00  0.00           H  
ATOM   1724 HD12 LEU A 107      10.058 -15.240 -12.339  1.00  0.00           H  
ATOM   1725 HD13 LEU A 107      11.546 -16.197 -12.320  1.00  0.00           H  
ATOM   1726  CD2 LEU A 107       8.412 -17.057 -13.353  1.00  0.00           C  
ATOM   1727 HD21 LEU A 107       7.768 -17.932 -13.305  1.00  0.00           H  
ATOM   1728 HD22 LEU A 107       7.913 -16.228 -12.854  1.00  0.00           H  
ATOM   1729 HD23 LEU A 107       8.576 -16.805 -14.397  1.00  0.00           H  
ATOM   1730  C   LEU A 107      11.652 -19.063 -11.128  1.00  0.00           C  
ATOM   1731  O   LEU A 107      12.087 -18.144 -10.442  1.00  0.00           O  
ATOM   1732  N   GLU A 108      11.127 -20.154 -10.578  1.00  0.00           N  
ATOM   1733  H   GLU A 108      10.720 -20.856 -11.194  1.00  0.00           H  
ATOM   1734  CA  GLU A 108      11.048 -20.346  -9.123  1.00  0.00           C  
ATOM   1735  HA  GLU A 108      10.480 -19.520  -8.694  1.00  0.00           H  
ATOM   1736  CB  GLU A 108      10.280 -21.643  -8.856  1.00  0.00           C  
ATOM   1737  HB2 GLU A 108       9.352 -21.593  -9.422  1.00  0.00           H  
ATOM   1738  HB3 GLU A 108      10.857 -22.493  -9.227  1.00  0.00           H  
ATOM   1739  CG  GLU A 108       9.944 -21.867  -7.376  1.00  0.00           C  
ATOM   1740  HG2 GLU A 108      10.870 -22.011  -6.814  1.00  0.00           H  
ATOM   1741  HG3 GLU A 108       9.433 -20.982  -6.990  1.00  0.00           H  
ATOM   1742  CD  GLU A 108       9.030 -23.086  -7.205  1.00  0.00           C  
ATOM   1743  OE1 GLU A 108       9.189 -23.850  -6.224  1.00  0.00           O  
ATOM   1744  OE2 GLU A 108       8.178 -23.349  -8.088  1.00  0.00           O  
ATOM   1745  C   GLU A 108      12.434 -20.341  -8.455  1.00  0.00           C  
ATOM   1746  O   GLU A 108      12.650 -19.649  -7.459  1.00  0.00           O  
ATOM   1747  N   ASN A 109      13.413 -21.027  -9.056  1.00  0.00           N  
ATOM   1748  H   ASN A 109      13.193 -21.540  -9.902  1.00  0.00           H  
ATOM   1749  CA  ASN A 109      14.798 -21.029  -8.581  1.00  0.00           C  
ATOM   1750  HA  ASN A 109      14.804 -21.293  -7.521  1.00  0.00           H  
ATOM   1751  CB  ASN A 109      15.553 -22.102  -9.377  1.00  0.00           C  
ATOM   1752  HB2 ASN A 109      15.040 -23.059  -9.276  1.00  0.00           H  
ATOM   1753  HB3 ASN A 109      15.568 -21.842 -10.434  1.00  0.00           H  
ATOM   1754  CG  ASN A 109      16.980 -22.245  -8.899  1.00  0.00           C  
ATOM   1755  OD1 ASN A 109      17.867 -21.478  -9.237  1.00  0.00           O  
ATOM   1756  ND2 ASN A 109      17.243 -23.213  -8.055  1.00  0.00           N  
ATOM   1757 HD21 ASN A 109      18.189 -23.304  -7.735  1.00  0.00           H  
ATOM   1758 HD22 ASN A 109      16.506 -23.824  -7.751  1.00  0.00           H  
ATOM   1759  C   ASN A 109      15.474 -19.649  -8.714  1.00  0.00           C  
ATOM   1760  O   ASN A 109      16.233 -19.233  -7.832  1.00  0.00           O  
ATOM   1761  N   PHE A 110      15.178 -18.930  -9.801  1.00  0.00           N  
ATOM   1762  H   PHE A 110      14.567 -19.348 -10.497  1.00  0.00           H  
ATOM   1763  CA  PHE A 110      15.659 -17.567 -10.030  1.00  0.00           C  
ATOM   1764  HA  PHE A 110      16.745 -17.560  -9.934  1.00  0.00           H  
ATOM   1765  CB  PHE A 110      15.294 -17.157 -11.466  1.00  0.00           C  
ATOM   1766  HB2 PHE A 110      15.703 -17.898 -12.154  1.00  0.00           H  
ATOM   1767  HB3 PHE A 110      14.211 -17.173 -11.582  1.00  0.00           H  
ATOM   1768  CG  PHE A 110      15.795 -15.788 -11.882  1.00  0.00           C  
ATOM   1769  CD1 PHE A 110      17.024 -15.667 -12.558  1.00  0.00           C  
ATOM   1770  HD1 PHE A 110      17.610 -16.546 -12.784  1.00  0.00           H  
ATOM   1771  CE1 PHE A 110      17.486 -14.400 -12.953  1.00  0.00           C  
ATOM   1772  HE1 PHE A 110      18.421 -14.313 -13.483  1.00  0.00           H  
ATOM   1773  CZ  PHE A 110      16.730 -13.252 -12.666  1.00  0.00           C  
ATOM   1774  HZ  PHE A 110      17.086 -12.280 -12.976  1.00  0.00           H  
ATOM   1775  CE2 PHE A 110      15.504 -13.368 -11.993  1.00  0.00           C  
ATOM   1776  HE2 PHE A 110      14.923 -12.483 -11.785  1.00  0.00           H  
ATOM   1777  CD2 PHE A 110      15.031 -14.637 -11.609  1.00  0.00           C  
ATOM   1778  HD2 PHE A 110      14.080 -14.731 -11.104  1.00  0.00           H  
ATOM   1779  C   PHE A 110      15.093 -16.586  -8.988  1.00  0.00           C  
ATOM   1780  O   PHE A 110      15.830 -15.757  -8.451  1.00  0.00           O  
ATOM   1781  N   LEU A 111      13.802 -16.709  -8.659  1.00  0.00           N  
ATOM   1782  H   LEU A 111      13.256 -17.413  -9.151  1.00  0.00           H  
ATOM   1783  CA  LEU A 111      13.112 -15.901  -7.647  1.00  0.00           C  
ATOM   1784  HA  LEU A 111      13.357 -14.853  -7.811  1.00  0.00           H  
ATOM   1785  CB  LEU A 111      11.590 -16.079  -7.787  1.00  0.00           C  
ATOM   1786  HB2 LEU A 111      11.367 -17.147  -7.762  1.00  0.00           H  
ATOM   1787  HB3 LEU A 111      11.102 -15.623  -6.922  1.00  0.00           H  
ATOM   1788  CG  LEU A 111      10.981 -15.463  -9.063  1.00  0.00           C  
ATOM   1789  HG  LEU A 111      11.553 -15.764  -9.937  1.00  0.00           H  
ATOM   1790  CD1 LEU A 111       9.548 -15.976  -9.203  1.00  0.00           C  
ATOM   1791 HD11 LEU A 111       9.052 -15.499 -10.047  1.00  0.00           H  
ATOM   1792 HD12 LEU A 111       9.568 -17.054  -9.363  1.00  0.00           H  
ATOM   1793 HD13 LEU A 111       9.005 -15.776  -8.284  1.00  0.00           H  
ATOM   1794  CD2 LEU A 111      10.952 -13.935  -9.030  1.00  0.00           C  
ATOM   1795 HD21 LEU A 111      11.960 -13.539  -8.916  1.00  0.00           H  
ATOM   1796 HD22 LEU A 111      10.537 -13.560  -9.965  1.00  0.00           H  
ATOM   1797 HD23 LEU A 111      10.330 -13.601  -8.204  1.00  0.00           H  
ATOM   1798  C   LEU A 111      13.549 -16.230  -6.215  1.00  0.00           C  
ATOM   1799  O   LEU A 111      13.733 -15.306  -5.425  1.00  0.00           O  
ATOM   1800  N   GLU A 112      13.766 -17.498  -5.859  1.00  0.00           N  
ATOM   1801  H   GLU A 112      13.517 -18.246  -6.505  1.00  0.00           H  
ATOM   1802  CA  GLU A 112      14.280 -17.854  -4.528  1.00  0.00           C  
ATOM   1803  HA  GLU A 112      13.669 -17.332  -3.793  1.00  0.00           H  
ATOM   1804  CB  GLU A 112      14.123 -19.367  -4.286  1.00  0.00           C  
ATOM   1805  HB2 GLU A 112      13.138 -19.683  -4.634  1.00  0.00           H  
ATOM   1806  HB3 GLU A 112      14.873 -19.903  -4.870  1.00  0.00           H  
ATOM   1807  CG  GLU A 112      14.257 -19.759  -2.802  1.00  0.00           C  
ATOM   1808  HG2 GLU A 112      14.112 -20.838  -2.715  1.00  0.00           H  
ATOM   1809  HG3 GLU A 112      15.274 -19.537  -2.471  1.00  0.00           H  
ATOM   1810  CD  GLU A 112      13.243 -19.037  -1.896  1.00  0.00           C  
ATOM   1811  OE1 GLU A 112      12.056 -18.915  -2.279  1.00  0.00           O  
ATOM   1812  OE2 GLU A 112      13.646 -18.504  -0.836  1.00  0.00           O  
ATOM   1813  C   GLU A 112      15.730 -17.366  -4.330  1.00  0.00           C  
ATOM   1814  O   GLU A 112      16.081 -16.832  -3.272  1.00  0.00           O  
ATOM   1815  N   ARG A 113      16.576 -17.426  -5.373  1.00  0.00           N  
ATOM   1816  H   ARG A 113      16.268 -17.904  -6.218  1.00  0.00           H  
ATOM   1817  CA  ARG A 113      17.906 -16.787  -5.347  1.00  0.00           C  
ATOM   1818  HA  ARG A 113      18.397 -17.062  -4.413  1.00  0.00           H  
ATOM   1819  CB  ARG A 113      18.778 -17.275  -6.508  1.00  0.00           C  
ATOM   1820  HB2 ARG A 113      18.201 -17.288  -7.434  1.00  0.00           H  
ATOM   1821  HB3 ARG A 113      19.617 -16.589  -6.630  1.00  0.00           H  
ATOM   1822  CG  ARG A 113      19.334 -18.670  -6.191  1.00  0.00           C  
ATOM   1823  HG2 ARG A 113      19.840 -18.646  -5.226  1.00  0.00           H  
ATOM   1824  HG3 ARG A 113      18.521 -19.395  -6.139  1.00  0.00           H  
ATOM   1825  CD  ARG A 113      20.348 -19.111  -7.247  1.00  0.00           C  
ATOM   1826  HD2 ARG A 113      21.103 -18.332  -7.368  1.00  0.00           H  
ATOM   1827  HD3 ARG A 113      20.846 -20.016  -6.892  1.00  0.00           H  
ATOM   1828  NE  ARG A 113      19.681 -19.416  -8.519  1.00  0.00           N  
ATOM   1829  HE  ARG A 113      18.871 -20.030  -8.483  1.00  0.00           H  
ATOM   1830  CZ  ARG A 113      20.054 -19.085  -9.737  1.00  0.00           C  
ATOM   1831  NH1 ARG A 113      21.041 -18.280 -10.011  1.00  0.00           N  
ATOM   1832 HH11 ARG A 113      21.563 -17.842  -9.285  1.00  0.00           H  
ATOM   1833 HH12 ARG A 113      21.268 -18.126 -11.002  1.00  0.00           H  
ATOM   1834  NH2 ARG A 113      19.441 -19.593 -10.749  1.00  0.00           N  
ATOM   1835 HH21 ARG A 113      18.688 -20.269 -10.619  1.00  0.00           H  
ATOM   1836 HH22 ARG A 113      19.877 -19.456 -11.657  1.00  0.00           H  
ATOM   1837  C   ARG A 113      17.831 -15.262  -5.313  1.00  0.00           C  
ATOM   1838  O   ARG A 113      18.515 -14.664  -4.487  1.00  0.00           O  
ATOM   1839  N   LEU A 114      16.953 -14.624  -6.092  1.00  0.00           N  
ATOM   1840  H   LEU A 114      16.447 -15.162  -6.791  1.00  0.00           H  
ATOM   1841  CA  LEU A 114      16.721 -13.173  -6.002  1.00  0.00           C  
ATOM   1842  HA  LEU A 114      17.671 -12.671  -6.192  1.00  0.00           H  
ATOM   1843  CB  LEU A 114      15.714 -12.736  -7.082  1.00  0.00           C  
ATOM   1844  HB2 LEU A 114      16.115 -12.989  -8.063  1.00  0.00           H  
ATOM   1845  HB3 LEU A 114      14.798 -13.309  -6.946  1.00  0.00           H  
ATOM   1846  CG  LEU A 114      15.341 -11.238  -7.057  1.00  0.00           C  
ATOM   1847  HG  LEU A 114      14.846 -11.006  -6.114  1.00  0.00           H  
ATOM   1848  CD1 LEU A 114      16.536 -10.295  -7.226  1.00  0.00           C  
ATOM   1849 HD11 LEU A 114      16.193  -9.261  -7.203  1.00  0.00           H  
ATOM   1850 HD12 LEU A 114      17.241 -10.435  -6.407  1.00  0.00           H  
ATOM   1851 HD13 LEU A 114      17.036 -10.481  -8.175  1.00  0.00           H  
ATOM   1852  CD2 LEU A 114      14.363 -10.940  -8.193  1.00  0.00           C  
ATOM   1853 HD21 LEU A 114      13.497 -11.595  -8.113  1.00  0.00           H  
ATOM   1854 HD22 LEU A 114      14.028  -9.904  -8.132  1.00  0.00           H  
ATOM   1855 HD23 LEU A 114      14.843 -11.114  -9.156  1.00  0.00           H  
ATOM   1856  C   LEU A 114      16.257 -12.759  -4.594  1.00  0.00           C  
ATOM   1857  O   LEU A 114      16.731 -11.762  -4.062  1.00  0.00           O  
ATOM   1858  N   LYS A 115      15.391 -13.549  -3.949  1.00  0.00           N  
ATOM   1859  H   LYS A 115      14.980 -14.320  -4.475  1.00  0.00           H  
ATOM   1860  CA  LYS A 115      14.955 -13.345  -2.554  1.00  0.00           C  
ATOM   1861  HA  LYS A 115      14.629 -12.313  -2.439  1.00  0.00           H  
ATOM   1862  CB  LYS A 115      13.770 -14.281  -2.299  1.00  0.00           C  
ATOM   1863  HB2 LYS A 115      13.051 -14.148  -3.103  1.00  0.00           H  
ATOM   1864  HB3 LYS A 115      14.127 -15.311  -2.336  1.00  0.00           H  
ATOM   1865  CG  LYS A 115      13.066 -14.043  -0.952  1.00  0.00           C  
ATOM   1866  HG2 LYS A 115      13.710 -14.410  -0.152  1.00  0.00           H  
ATOM   1867  HG3 LYS A 115      12.911 -12.973  -0.804  1.00  0.00           H  
ATOM   1868  CD  LYS A 115      11.702 -14.749  -0.854  1.00  0.00           C  
ATOM   1869  HD2 LYS A 115      11.404 -14.758   0.192  1.00  0.00           H  
ATOM   1870  HD3 LYS A 115      10.961 -14.191  -1.416  1.00  0.00           H  
ATOM   1871  CE  LYS A 115      11.765 -16.183  -1.386  1.00  0.00           C  
ATOM   1872  HE2 LYS A 115      12.165 -16.192  -2.404  1.00  0.00           H  
ATOM   1873  HE3 LYS A 115      12.469 -16.738  -0.762  1.00  0.00           H  
ATOM   1874  NZ  LYS A 115      10.477 -16.910  -1.400  1.00  0.00           N  
ATOM   1875  HZ1 LYS A 115      10.711 -17.876  -1.662  1.00  0.00           H  
ATOM   1876  HZ2 LYS A 115      10.037 -16.912  -0.489  1.00  0.00           H  
ATOM   1877  HZ3 LYS A 115       9.835 -16.580  -2.113  1.00  0.00           H  
ATOM   1878  C   LYS A 115      16.071 -13.572  -1.531  1.00  0.00           C  
ATOM   1879  O   LYS A 115      16.133 -12.861  -0.530  1.00  0.00           O  
ATOM   1880  N   THR A 116      16.966 -14.523  -1.791  1.00  0.00           N  
ATOM   1881  H   THR A 116      16.789 -15.124  -2.587  1.00  0.00           H  
ATOM   1882  CA  THR A 116      18.188 -14.757  -1.006  1.00  0.00           C  
ATOM   1883  HA  THR A 116      17.919 -14.860   0.043  1.00  0.00           H  
ATOM   1884  CB  THR A 116      18.867 -16.066  -1.445  1.00  0.00           C  
ATOM   1885  HB  THR A 116      19.142 -16.009  -2.496  1.00  0.00           H  
ATOM   1886  CG2 THR A 116      20.121 -16.385  -0.634  1.00  0.00           C  
ATOM   1887 HG21 THR A 116      20.893 -15.637  -0.815  1.00  0.00           H  
ATOM   1888 HG22 THR A 116      19.881 -16.409   0.430  1.00  0.00           H  
ATOM   1889 HG23 THR A 116      20.508 -17.359  -0.933  1.00  0.00           H  
ATOM   1890  OG1 THR A 116      17.982 -17.147  -1.260  1.00  0.00           O  
ATOM   1891  HG1 THR A 116      17.285 -17.110  -1.938  1.00  0.00           H  
ATOM   1892  C   THR A 116      19.153 -13.571  -1.112  1.00  0.00           C  
ATOM   1893  O   THR A 116      19.660 -13.101  -0.098  1.00  0.00           O  
ATOM   1894  N   ILE A 117      19.348 -13.020  -2.314  1.00  0.00           N  
ATOM   1895  H   ILE A 117      18.940 -13.482  -3.121  1.00  0.00           H  
ATOM   1896  CA  ILE A 117      20.151 -11.806  -2.547  1.00  0.00           C  
ATOM   1897  HA  ILE A 117      21.117 -11.930  -2.053  1.00  0.00           H  
ATOM   1898  CB  ILE A 117      20.415 -11.633  -4.063  1.00  0.00           C  
ATOM   1899  HB  ILE A 117      19.463 -11.729  -4.589  1.00  0.00           H  
ATOM   1900  CG2 ILE A 117      21.007 -10.250  -4.399  1.00  0.00           C  
ATOM   1901 HG21 ILE A 117      21.218 -10.167  -5.463  1.00  0.00           H  
ATOM   1902 HG22 ILE A 117      20.300  -9.459  -4.147  1.00  0.00           H  
ATOM   1903 HG23 ILE A 117      21.931 -10.092  -3.838  1.00  0.00           H  
ATOM   1904  CG1 ILE A 117      21.370 -12.751  -4.550  1.00  0.00           C  
ATOM   1905 HG12 ILE A 117      22.377 -12.556  -4.178  1.00  0.00           H  
ATOM   1906 HG13 ILE A 117      21.051 -13.710  -4.145  1.00  0.00           H  
ATOM   1907  CD1 ILE A 117      21.418 -12.906  -6.074  1.00  0.00           C  
ATOM   1908 HD11 ILE A 117      20.412 -13.064  -6.462  1.00  0.00           H  
ATOM   1909 HD12 ILE A 117      21.857 -12.023  -6.536  1.00  0.00           H  
ATOM   1910 HD13 ILE A 117      22.033 -13.769  -6.329  1.00  0.00           H  
ATOM   1911  C   ILE A 117      19.494 -10.571  -1.909  1.00  0.00           C  
ATOM   1912  O   ILE A 117      20.175  -9.786  -1.255  1.00  0.00           O  
ATOM   1913  N   MET A 118      18.170 -10.414  -2.012  1.00  0.00           N  
ATOM   1914  H   MET A 118      17.653 -11.051  -2.610  1.00  0.00           H  
ATOM   1915  CA  MET A 118      17.443  -9.315  -1.354  1.00  0.00           C  
ATOM   1916  HA  MET A 118      17.929  -8.373  -1.612  1.00  0.00           H  
ATOM   1917  CB  MET A 118      15.993  -9.268  -1.860  1.00  0.00           C  
ATOM   1918  HB2 MET A 118      15.568 -10.272  -1.845  1.00  0.00           H  
ATOM   1919  HB3 MET A 118      15.394  -8.628  -1.210  1.00  0.00           H  
ATOM   1920  CG  MET A 118      15.937  -8.703  -3.282  1.00  0.00           C  
ATOM   1921  HG2 MET A 118      16.720  -9.165  -3.883  1.00  0.00           H  
ATOM   1922  HG3 MET A 118      14.979  -8.964  -3.731  1.00  0.00           H  
ATOM   1923  SD  MET A 118      16.132  -6.900  -3.338  1.00  0.00           S  
ATOM   1924  CE  MET A 118      16.704  -6.715  -5.044  1.00  0.00           C  
ATOM   1925  HE1 MET A 118      16.878  -5.662  -5.262  1.00  0.00           H  
ATOM   1926  HE2 MET A 118      17.634  -7.265  -5.177  1.00  0.00           H  
ATOM   1927  HE3 MET A 118      15.950  -7.109  -5.724  1.00  0.00           H  
ATOM   1928  C   MET A 118      17.477  -9.411   0.178  1.00  0.00           C  
ATOM   1929  O   MET A 118      17.501  -8.385   0.854  1.00  0.00           O  
ATOM   1930  N   ARG A 119      17.527 -10.629   0.736  1.00  0.00           N  
ATOM   1931  H   ARG A 119      17.435 -11.430   0.121  1.00  0.00           H  
ATOM   1932  CA  ARG A 119      17.749 -10.884   2.170  1.00  0.00           C  
ATOM   1933  HA  ARG A 119      17.075 -10.253   2.750  1.00  0.00           H  
ATOM   1934  CB  ARG A 119      17.433 -12.357   2.459  1.00  0.00           C  
ATOM   1935  HB2 ARG A 119      16.442 -12.573   2.059  1.00  0.00           H  
ATOM   1936  HB3 ARG A 119      18.145 -12.988   1.930  1.00  0.00           H  
ATOM   1937  CG  ARG A 119      17.486 -12.728   3.953  1.00  0.00           C  
ATOM   1938  HG2 ARG A 119      18.201 -13.539   4.095  1.00  0.00           H  
ATOM   1939  HG3 ARG A 119      17.823 -11.880   4.551  1.00  0.00           H  
ATOM   1940  CD  ARG A 119      16.119 -13.174   4.484  1.00  0.00           C  
ATOM   1941  HD2 ARG A 119      16.231 -13.367   5.552  1.00  0.00           H  
ATOM   1942  HD3 ARG A 119      15.404 -12.360   4.348  1.00  0.00           H  
ATOM   1943  NE  ARG A 119      15.630 -14.387   3.795  1.00  0.00           N  
ATOM   1944  HE  ARG A 119      15.958 -14.532   2.851  1.00  0.00           H  
ATOM   1945  CZ  ARG A 119      14.842 -15.315   4.302  1.00  0.00           C  
ATOM   1946  NH1 ARG A 119      14.362 -15.227   5.511  1.00  0.00           N  
ATOM   1947 HH11 ARG A 119      14.625 -14.450   6.088  1.00  0.00           H  
ATOM   1948 HH12 ARG A 119      13.774 -15.953   5.870  1.00  0.00           H  
ATOM   1949  NH2 ARG A 119      14.525 -16.364   3.598  1.00  0.00           N  
ATOM   1950 HH21 ARG A 119      14.890 -16.489   2.666  1.00  0.00           H  
ATOM   1951 HH22 ARG A 119      13.966 -17.100   3.988  1.00  0.00           H  
ATOM   1952  C   ARG A 119      19.167 -10.516   2.605  1.00  0.00           C  
ATOM   1953  O   ARG A 119      19.323  -9.833   3.607  1.00  0.00           O  
ATOM   1954  N   GLU A 120      20.181 -10.920   1.848  1.00  0.00           N  
ATOM   1955  H   GLU A 120      19.988 -11.525   1.056  1.00  0.00           H  
ATOM   1956  CA  GLU A 120      21.575 -10.530   2.105  1.00  0.00           C  
ATOM   1957  HA  GLU A 120      21.849 -10.823   3.121  1.00  0.00           H  
ATOM   1958  CB  GLU A 120      22.468 -11.298   1.114  1.00  0.00           C  
ATOM   1959  HB2 GLU A 120      22.404 -12.362   1.343  1.00  0.00           H  
ATOM   1960  HB3 GLU A 120      22.070 -11.160   0.109  1.00  0.00           H  
ATOM   1961  CG  GLU A 120      23.948 -10.894   1.071  1.00  0.00           C  
ATOM   1962  HG2 GLU A 120      24.433 -11.497   0.300  1.00  0.00           H  
ATOM   1963  HG3 GLU A 120      24.022  -9.851   0.753  1.00  0.00           H  
ATOM   1964  CD  GLU A 120      24.722 -11.077   2.383  1.00  0.00           C  
ATOM   1965  OE1 GLU A 120      25.927 -10.729   2.358  1.00  0.00           O  
ATOM   1966  OE2 GLU A 120      24.150 -11.532   3.395  1.00  0.00           O  
ATOM   1967  C   GLU A 120      21.756  -9.004   2.016  1.00  0.00           C  
ATOM   1968  O   GLU A 120      22.437  -8.403   2.849  1.00  0.00           O  
ATOM   1969  N   LYS A 121      21.068  -8.342   1.073  1.00  0.00           N  
ATOM   1970  H   LYS A 121      20.586  -8.882   0.359  1.00  0.00           H  
ATOM   1971  CA  LYS A 121      21.007  -6.876   1.021  1.00  0.00           C  
ATOM   1972  HA  LYS A 121      22.034  -6.517   1.064  1.00  0.00           H  
ATOM   1973  CB  LYS A 121      20.366  -6.415  -0.300  1.00  0.00           C  
ATOM   1974  HB2 LYS A 121      20.911  -6.865  -1.132  1.00  0.00           H  
ATOM   1975  HB3 LYS A 121      19.336  -6.769  -0.343  1.00  0.00           H  
ATOM   1976  CG  LYS A 121      20.365  -4.886  -0.482  1.00  0.00           C  
ATOM   1977  HG2 LYS A 121      19.935  -4.661  -1.459  1.00  0.00           H  
ATOM   1978  HG3 LYS A 121      19.737  -4.425   0.280  1.00  0.00           H  
ATOM   1979  CD  LYS A 121      21.774  -4.282  -0.405  1.00  0.00           C  
ATOM   1980  HD2 LYS A 121      22.166  -4.371   0.609  1.00  0.00           H  
ATOM   1981  HD3 LYS A 121      22.423  -4.834  -1.087  1.00  0.00           H  
ATOM   1982  CE  LYS A 121      21.768  -2.803  -0.795  1.00  0.00           C  
ATOM   1983  HE2 LYS A 121      21.223  -2.699  -1.738  1.00  0.00           H  
ATOM   1984  HE3 LYS A 121      21.255  -2.224  -0.021  1.00  0.00           H  
ATOM   1985  NZ  LYS A 121      23.156  -2.327  -0.986  1.00  0.00           N  
ATOM   1986  HZ1 LYS A 121      23.189  -1.432  -1.455  1.00  0.00           H  
ATOM   1987  HZ2 LYS A 121      23.682  -2.322  -0.127  1.00  0.00           H  
ATOM   1988  HZ3 LYS A 121      23.611  -2.948  -1.665  1.00  0.00           H  
ATOM   1989  C   LYS A 121      20.295  -6.280   2.238  1.00  0.00           C  
ATOM   1990  O   LYS A 121      20.813  -5.336   2.820  1.00  0.00           O  
ATOM   1991  N   TYR A 122      19.143  -6.819   2.639  1.00  0.00           N  
ATOM   1992  H   TYR A 122      18.749  -7.567   2.081  1.00  0.00           H  
ATOM   1993  CA  TYR A 122      18.384  -6.348   3.806  1.00  0.00           C  
ATOM   1994  HA  TYR A 122      18.195  -5.282   3.683  1.00  0.00           H  
ATOM   1995  CB  TYR A 122      17.029  -7.068   3.848  1.00  0.00           C  
ATOM   1996  HB2 TYR A 122      16.503  -6.879   2.912  1.00  0.00           H  
ATOM   1997  HB3 TYR A 122      17.204  -8.142   3.917  1.00  0.00           H  
ATOM   1998  CG  TYR A 122      16.120  -6.641   4.986  1.00  0.00           C  
ATOM   1999  CD1 TYR A 122      15.606  -5.330   5.020  1.00  0.00           C  
ATOM   2000  HD1 TYR A 122      15.875  -4.622   4.248  1.00  0.00           H  
ATOM   2001  CE1 TYR A 122      14.790  -4.917   6.091  1.00  0.00           C  
ATOM   2002  HE1 TYR A 122      14.434  -3.899   6.145  1.00  0.00           H  
ATOM   2003  CZ  TYR A 122      14.468  -5.824   7.120  1.00  0.00           C  
ATOM   2004  OH  TYR A 122      13.685  -5.424   8.158  1.00  0.00           O  
ATOM   2005  HH  TYR A 122      14.210  -4.874   8.754  1.00  0.00           H  
ATOM   2006  CE2 TYR A 122      14.974  -7.141   7.083  1.00  0.00           C  
ATOM   2007  HE2 TYR A 122      14.760  -7.814   7.899  1.00  0.00           H  
ATOM   2008  CD2 TYR A 122      15.809  -7.545   6.023  1.00  0.00           C  
ATOM   2009  HD2 TYR A 122      16.248  -8.533   6.030  1.00  0.00           H  
ATOM   2010  C   TYR A 122      19.163  -6.499   5.125  1.00  0.00           C  
ATOM   2011  O   TYR A 122      19.203  -5.558   5.912  1.00  0.00           O  
ATOM   2012  N   SER A 123      19.875  -7.615   5.319  1.00  0.00           N  
ATOM   2013  H   SER A 123      19.761  -8.385   4.668  1.00  0.00           H  
ATOM   2014  CA  SER A 123      20.821  -7.816   6.431  1.00  0.00           C  
ATOM   2015  HA  SER A 123      20.296  -7.678   7.376  1.00  0.00           H  
ATOM   2016  CB  SER A 123      21.392  -9.238   6.390  1.00  0.00           C  
ATOM   2017  HB2 SER A 123      21.913  -9.386   5.442  1.00  0.00           H  
ATOM   2018  HB3 SER A 123      22.108  -9.360   7.206  1.00  0.00           H  
ATOM   2019  OG  SER A 123      20.379 -10.222   6.522  1.00  0.00           O  
ATOM   2020  HG  SER A 123      20.803 -11.073   6.384  1.00  0.00           H  
ATOM   2021  C   SER A 123      22.005  -6.838   6.418  1.00  0.00           C  
ATOM   2022  O   SER A 123      22.666  -6.674   7.435  1.00  0.00           O  
ATOM   2023  N   LYS A 124      22.291  -6.193   5.279  1.00  0.00           N  
ATOM   2024  H   LYS A 124      21.748  -6.439   4.462  1.00  0.00           H  
ATOM   2025  CA  LYS A 124      23.283  -5.109   5.124  1.00  0.00           C  
ATOM   2026  HA  LYS A 124      23.886  -5.056   6.033  1.00  0.00           H  
ATOM   2027  CB  LYS A 124      24.217  -5.455   3.951  1.00  0.00           C  
ATOM   2028  HB2 LYS A 124      23.623  -5.762   3.088  1.00  0.00           H  
ATOM   2029  HB3 LYS A 124      24.813  -4.583   3.679  1.00  0.00           H  
ATOM   2030  CG  LYS A 124      25.181  -6.574   4.369  1.00  0.00           C  
ATOM   2031  HG2 LYS A 124      25.862  -6.184   5.131  1.00  0.00           H  
ATOM   2032  HG3 LYS A 124      24.624  -7.405   4.800  1.00  0.00           H  
ATOM   2033  CD  LYS A 124      25.981  -7.117   3.184  1.00  0.00           C  
ATOM   2034  HD2 LYS A 124      25.309  -7.677   2.523  1.00  0.00           H  
ATOM   2035  HD3 LYS A 124      26.440  -6.291   2.642  1.00  0.00           H  
ATOM   2036  CE  LYS A 124      27.074  -8.037   3.733  1.00  0.00           C  
ATOM   2037  HE2 LYS A 124      27.811  -7.443   4.278  1.00  0.00           H  
ATOM   2038  HE3 LYS A 124      26.608  -8.725   4.445  1.00  0.00           H  
ATOM   2039  NZ  LYS A 124      27.714  -8.821   2.658  1.00  0.00           N  
ATOM   2040  HZ1 LYS A 124      28.040  -8.251   1.891  1.00  0.00           H  
ATOM   2041  HZ2 LYS A 124      28.439  -9.416   3.021  1.00  0.00           H  
ATOM   2042  HZ3 LYS A 124      27.019  -9.497   2.323  1.00  0.00           H  
ATOM   2043  C   LYS A 124      22.646  -3.711   5.021  1.00  0.00           C  
ATOM   2044  O   LYS A 124      23.322  -2.746   4.669  1.00  0.00           O  
ATOM   2045  N   CYS A 125      21.355  -3.623   5.342  1.00  0.00           N  
ATOM   2046  H   CYS A 125      20.902  -4.487   5.608  1.00  0.00           H  
ATOM   2047  CA  CYS A 125      20.545  -2.410   5.501  1.00  0.00           C  
ATOM   2048  HA  CYS A 125      21.212  -1.552   5.601  1.00  0.00           H  
ATOM   2049  CB  CYS A 125      19.644  -2.194   4.268  1.00  0.00           C  
ATOM   2050  HB2 CYS A 125      18.894  -2.986   4.239  1.00  0.00           H  
ATOM   2051  HB3 CYS A 125      19.123  -1.240   4.380  1.00  0.00           H  
ATOM   2052  SG  CYS A 125      20.578  -2.194   2.708  1.00  0.00           S  
ATOM   2053  HG  CYS A 125      20.950  -3.480   2.823  1.00  0.00           H  
ATOM   2054  C   CYS A 125      19.721  -2.498   6.808  1.00  0.00           C  
ATOM   2055  O   CYS A 125      18.569  -2.064   6.845  1.00  0.00           O  
ATOM   2056  N   SER A 126      20.308  -3.127   7.833  1.00  0.00           N  
ATOM   2057  H   SER A 126      21.294  -3.346   7.752  1.00  0.00           H  
ATOM   2058  CA  SER A 126      19.781  -3.389   9.183  1.00  0.00           C  
ATOM   2059  HA  SER A 126      19.018  -2.661   9.446  1.00  0.00           H  
ATOM   2060  CB  SER A 126      19.183  -4.795   9.289  1.00  0.00           C  
ATOM   2061  HB2 SER A 126      19.966  -5.538   9.111  1.00  0.00           H  
ATOM   2062  HB3 SER A 126      18.805  -4.939  10.304  1.00  0.00           H  
ATOM   2063  OG  SER A 126      18.124  -4.976   8.364  1.00  0.00           O  
ATOM   2064  HG  SER A 126      18.520  -4.981   7.475  1.00  0.00           H  
ATOM   2065  C   SER A 126      20.905  -3.246  10.216  1.00  0.00           C  
ATOM   2066  O   SER A 126      20.561  -3.259  11.416  1.00  0.00           O  
ATOM   2067  OXT SER A 126      22.076  -3.130   9.783  1.00  0.00           O  
TER    2068      SER   126                                                      
ATOM   2068  N   MET B 127     -18.112  29.401 -19.096  1.00  0.00           N  
ATOM   2069  H1  MET B 127     -18.998  29.272 -18.627  1.00  0.00           H  
ATOM   2070  H2  MET B 127     -17.549  28.568 -18.981  1.00  0.00           H  
ATOM   2071  H3  MET B 127     -18.261  29.531 -20.088  1.00  0.00           H  
ATOM   2072  CA  MET B 127     -17.378  30.566 -18.539  1.00  0.00           C  
ATOM   2073  HA  MET B 127     -17.950  31.474 -18.729  1.00  0.00           H  
ATOM   2074  CB  MET B 127     -17.226  30.397 -17.018  1.00  0.00           C  
ATOM   2075  HB2 MET B 127     -18.215  30.210 -16.598  1.00  0.00           H  
ATOM   2076  HB3 MET B 127     -16.601  29.526 -16.820  1.00  0.00           H  
ATOM   2077  CG  MET B 127     -16.627  31.610 -16.298  1.00  0.00           C  
ATOM   2078  HG2 MET B 127     -15.598  31.740 -16.623  1.00  0.00           H  
ATOM   2079  HG3 MET B 127     -17.188  32.508 -16.558  1.00  0.00           H  
ATOM   2080  SD  MET B 127     -16.588  31.456 -14.498  1.00  0.00           S  
ATOM   2081  CE  MET B 127     -18.326  31.709 -14.050  1.00  0.00           C  
ATOM   2082  HE1 MET B 127     -18.421  31.669 -12.964  1.00  0.00           H  
ATOM   2083  HE2 MET B 127     -18.655  32.687 -14.400  1.00  0.00           H  
ATOM   2084  HE3 MET B 127     -18.946  30.928 -14.488  1.00  0.00           H  
ATOM   2085  C   MET B 127     -16.037  30.698 -19.264  1.00  0.00           C  
ATOM   2086  O   MET B 127     -15.661  29.751 -19.942  1.00  0.00           O  
ATOM   2087  N   HIE B 128     -15.343  31.840 -19.182  1.00  0.00           N  
ATOM   2088  H   HIE B 128     -15.691  32.589 -18.600  1.00  0.00           H  
ATOM   2089  CA  HIE B 128     -13.954  31.984 -19.660  1.00  0.00           C  
ATOM   2090  HA  HIE B 128     -13.767  31.286 -20.481  1.00  0.00           H  
ATOM   2091  CB  HIE B 128     -13.761  33.411 -20.200  1.00  0.00           C  
ATOM   2092  HB2 HIE B 128     -13.933  34.128 -19.397  1.00  0.00           H  
ATOM   2093  HB3 HIE B 128     -14.496  33.602 -20.983  1.00  0.00           H  
ATOM   2094  CG  HIE B 128     -12.388  33.658 -20.764  1.00  0.00           C  
ATOM   2095  ND1 HIE B 128     -11.234  33.825 -20.003  1.00  0.00           N  
ATOM   2096  CE1 HIE B 128     -10.228  33.952 -20.884  1.00  0.00           C  
ATOM   2097  HE1 HIE B 128      -9.186  34.080 -20.619  1.00  0.00           H  
ATOM   2098  NE2 HIE B 128     -10.697  33.891 -22.144  1.00  0.00           N  
ATOM   2099  HE2 HIE B 128     -10.134  33.960 -22.983  1.00  0.00           H  
ATOM   2100  CD2 HIE B 128     -12.059  33.698 -22.088  1.00  0.00           C  
ATOM   2101  HD2 HIE B 128     -12.737  33.584 -22.923  1.00  0.00           H  
ATOM   2102  C   HIE B 128     -12.956  31.649 -18.535  1.00  0.00           C  
ATOM   2103  O   HIE B 128     -13.204  32.011 -17.383  1.00  0.00           O  
ATOM   2104  N   HIE B 129     -11.844  30.966 -18.830  1.00  0.00           N  
ATOM   2105  H   HIE B 129     -11.638  30.744 -19.797  1.00  0.00           H  
ATOM   2106  CA  HIE B 129     -10.950  30.419 -17.792  1.00  0.00           C  
ATOM   2107  HA  HIE B 129     -11.566  29.835 -17.112  1.00  0.00           H  
ATOM   2108  CB  HIE B 129      -9.950  29.444 -18.430  1.00  0.00           C  
ATOM   2109  HB2 HIE B 129     -10.427  28.910 -19.251  1.00  0.00           H  
ATOM   2110  HB3 HIE B 129      -9.671  28.705 -17.678  1.00  0.00           H  
ATOM   2111  CG  HIE B 129      -8.691  30.096 -18.937  1.00  0.00           C  
ATOM   2112  ND1 HIE B 129      -8.602  30.967 -20.024  1.00  0.00           N  
ATOM   2113  CE1 HIE B 129      -7.309  31.318 -20.101  1.00  0.00           C  
ATOM   2114  HE1 HIE B 129      -6.895  31.978 -20.851  1.00  0.00           H  
ATOM   2115  NE2 HIE B 129      -6.601  30.731 -19.121  1.00  0.00           N  
ATOM   2116  HE2 HIE B 129      -5.606  30.829 -18.973  1.00  0.00           H  
ATOM   2117  CD2 HIE B 129      -7.458  29.960 -18.370  1.00  0.00           C  
ATOM   2118  HD2 HIE B 129      -7.217  29.360 -17.501  1.00  0.00           H  
ATOM   2119  C   HIE B 129     -10.234  31.472 -16.922  1.00  0.00           C  
ATOM   2120  O   HIE B 129      -9.894  31.193 -15.769  1.00  0.00           O  
ATOM   2121  N   HIE B 130     -10.072  32.706 -17.415  1.00  0.00           N  
ATOM   2122  H   HIE B 130     -10.354  32.878 -18.376  1.00  0.00           H  
ATOM   2123  CA  HIE B 130      -9.575  33.833 -16.612  1.00  0.00           C  
ATOM   2124  HA  HIE B 130      -8.597  33.579 -16.199  1.00  0.00           H  
ATOM   2125  CB  HIE B 130      -9.403  35.076 -17.496  1.00  0.00           C  
ATOM   2126  HB2 HIE B 130     -10.373  35.387 -17.884  1.00  0.00           H  
ATOM   2127  HB3 HIE B 130      -8.761  34.822 -18.339  1.00  0.00           H  
ATOM   2128  CG  HIE B 130      -8.774  36.236 -16.768  1.00  0.00           C  
ATOM   2129  ND1 HIE B 130      -7.431  36.313 -16.406  1.00  0.00           N  
ATOM   2130  CE1 HIE B 130      -7.282  37.491 -15.783  1.00  0.00           C  
ATOM   2131  HE1 HIE B 130      -6.345  37.859 -15.384  1.00  0.00           H  
ATOM   2132  NE2 HIE B 130      -8.456  38.145 -15.729  1.00  0.00           N  
ATOM   2133  HE2 HIE B 130      -8.597  39.055 -15.311  1.00  0.00           H  
ATOM   2134  CD2 HIE B 130      -9.413  37.364 -16.341  1.00  0.00           C  
ATOM   2135  HD2 HIE B 130     -10.464  37.588 -16.453  1.00  0.00           H  
ATOM   2136  C   HIE B 130     -10.509  34.135 -15.434  1.00  0.00           C  
ATOM   2137  O   HIE B 130     -10.044  34.320 -14.313  1.00  0.00           O  
ATOM   2138  N   HIE B 131     -11.824  34.098 -15.667  1.00  0.00           N  
ATOM   2139  H   HIE B 131     -12.122  33.839 -16.597  1.00  0.00           H  
ATOM   2140  CA  HIE B 131     -12.873  34.334 -14.660  1.00  0.00           C  
ATOM   2141  HA  HIE B 131     -12.544  35.102 -13.955  1.00  0.00           H  
ATOM   2142  CB  HIE B 131     -14.128  34.855 -15.376  1.00  0.00           C  
ATOM   2143  HB2 HIE B 131     -14.942  34.916 -14.653  1.00  0.00           H  
ATOM   2144  HB3 HIE B 131     -14.429  34.152 -16.152  1.00  0.00           H  
ATOM   2145  CG  HIE B 131     -13.958  36.225 -15.985  1.00  0.00           C  
ATOM   2146  ND1 HIE B 131     -14.309  37.418 -15.358  1.00  0.00           N  
ATOM   2147  CE1 HIE B 131     -14.003  38.399 -16.216  1.00  0.00           C  
ATOM   2148  HE1 HIE B 131     -14.171  39.452 -16.027  1.00  0.00           H  
ATOM   2149  NE2 HIE B 131     -13.467  37.887 -17.339  1.00  0.00           N  
ATOM   2150  HE2 HIE B 131     -13.169  38.430 -18.138  1.00  0.00           H  
ATOM   2151  CD2 HIE B 131     -13.426  36.514 -17.210  1.00  0.00           C  
ATOM   2152  HD2 HIE B 131     -13.043  35.802 -17.925  1.00  0.00           H  
ATOM   2153  C   HIE B 131     -13.222  33.095 -13.821  1.00  0.00           C  
ATOM   2154  O   HIE B 131     -13.807  33.230 -12.752  1.00  0.00           O  
ATOM   2155  N   HIE B 132     -12.877  31.892 -14.294  1.00  0.00           N  
ATOM   2156  H   HIE B 132     -12.418  31.855 -15.191  1.00  0.00           H  
ATOM   2157  CA  HIE B 132     -13.198  30.617 -13.636  1.00  0.00           C  
ATOM   2158  HA  HIE B 132     -14.261  30.618 -13.396  1.00  0.00           H  
ATOM   2159  CB  HIE B 132     -12.939  29.473 -14.625  1.00  0.00           C  
ATOM   2160  HB2 HIE B 132     -11.865  29.296 -14.703  1.00  0.00           H  
ATOM   2161  HB3 HIE B 132     -13.313  29.761 -15.607  1.00  0.00           H  
ATOM   2162  CG  HIE B 132     -13.617  28.185 -14.250  1.00  0.00           C  
ATOM   2163  ND1 HIE B 132     -13.042  27.143 -13.529  1.00  0.00           N  
ATOM   2164  CE1 HIE B 132     -14.002  26.217 -13.388  1.00  0.00           C  
ATOM   2165  HE1 HIE B 132     -13.871  25.272 -12.881  1.00  0.00           H  
ATOM   2166  NE2 HIE B 132     -15.137  26.629 -13.981  1.00  0.00           N  
ATOM   2167  HE2 HIE B 132     -16.014  26.096 -14.045  1.00  0.00           H  
ATOM   2168  CD2 HIE B 132     -14.918  27.876 -14.510  1.00  0.00           C  
ATOM   2169  HD2 HIE B 132     -15.646  28.493 -15.011  1.00  0.00           H  
ATOM   2170  C   HIE B 132     -12.474  30.425 -12.295  1.00  0.00           C  
ATOM   2171  O   HIE B 132     -11.496  31.123 -12.003  1.00  0.00           O  
ATOM   2172  N   HIE B 133     -12.955  29.503 -11.461  1.00  0.00           N  
ATOM   2173  H   HIE B 133     -13.696  28.890 -11.782  1.00  0.00           H  
ATOM   2174  CA  HIE B 133     -12.455  29.310 -10.100  1.00  0.00           C  
ATOM   2175  HA  HIE B 133     -12.599  30.250  -9.566  1.00  0.00           H  
ATOM   2176  CB  HIE B 133     -13.284  28.249  -9.373  1.00  0.00           C  
ATOM   2177  HB2 HIE B 133     -12.862  28.091  -8.382  1.00  0.00           H  
ATOM   2178  HB3 HIE B 133     -13.229  27.308  -9.922  1.00  0.00           H  
ATOM   2179  CG  HIE B 133     -14.730  28.633  -9.202  1.00  0.00           C  
ATOM   2180  ND1 HIE B 133     -15.724  28.517 -10.175  1.00  0.00           N  
ATOM   2181  CE1 HIE B 133     -16.859  28.924  -9.586  1.00  0.00           C  
ATOM   2182  HE1 HIE B 133     -17.835  28.899 -10.055  1.00  0.00           H  
ATOM   2183  NE2 HIE B 133     -16.629  29.266  -8.308  1.00  0.00           N  
ATOM   2184  HE2 HIE B 133     -17.359  29.408  -7.609  1.00  0.00           H  
ATOM   2185  CD2 HIE B 133     -15.286  29.105  -8.050  1.00  0.00           C  
ATOM   2186  HD2 HIE B 133     -14.774  29.266  -7.110  1.00  0.00           H  
ATOM   2187  C   HIE B 133     -10.957  28.983 -10.058  1.00  0.00           C  
ATOM   2188  O   HIE B 133     -10.427  28.219 -10.862  1.00  0.00           O  
ATOM   2189  N   LYS B 134     -10.266  29.578  -9.087  1.00  0.00           N  
ATOM   2190  H   LYS B 134     -10.806  30.112  -8.414  1.00  0.00           H  
ATOM   2191  CA  LYS B 134      -8.826  29.431  -8.835  1.00  0.00           C  
ATOM   2192  HA  LYS B 134      -8.363  28.921  -9.678  1.00  0.00           H  
ATOM   2193  CB  LYS B 134      -8.189  30.823  -8.659  1.00  0.00           C  
ATOM   2194  HB2 LYS B 134      -8.621  31.290  -7.772  1.00  0.00           H  
ATOM   2195  HB3 LYS B 134      -7.119  30.706  -8.475  1.00  0.00           H  
ATOM   2196  CG  LYS B 134      -8.391  31.781  -9.848  1.00  0.00           C  
ATOM   2197  HG2 LYS B 134      -9.456  31.905 -10.046  1.00  0.00           H  
ATOM   2198  HG3 LYS B 134      -7.996  32.757  -9.561  1.00  0.00           H  
ATOM   2199  CD  LYS B 134      -7.673  31.319 -11.126  1.00  0.00           C  
ATOM   2200  HD2 LYS B 134      -6.604  31.269 -10.915  1.00  0.00           H  
ATOM   2201  HD3 LYS B 134      -8.018  30.328 -11.424  1.00  0.00           H  
ATOM   2202  CE  LYS B 134      -7.899  32.316 -12.270  1.00  0.00           C  
ATOM   2203  HE2 LYS B 134      -7.910  33.329 -11.853  1.00  0.00           H  
ATOM   2204  HE3 LYS B 134      -7.061  32.254 -12.969  1.00  0.00           H  
ATOM   2205  NZ  LYS B 134      -9.162  32.058 -13.002  1.00  0.00           N  
ATOM   2206  HZ1 LYS B 134      -9.427  32.864 -13.559  1.00  0.00           H  
ATOM   2207  HZ2 LYS B 134      -9.115  31.261 -13.626  1.00  0.00           H  
ATOM   2208  HZ3 LYS B 134      -9.944  31.893 -12.371  1.00  0.00           H  
ATOM   2209  C   LYS B 134      -8.600  28.581  -7.588  1.00  0.00           C  
ATOM   2210  O   LYS B 134      -9.420  28.629  -6.672  1.00  0.00           O  
ATOM   2211  N   VAL B 135      -7.485  27.854  -7.508  1.00  0.00           N  
ATOM   2212  H   VAL B 135      -6.827  27.883  -8.269  1.00  0.00           H  
ATOM   2213  CA  VAL B 135      -7.061  27.226  -6.242  1.00  0.00           C  
ATOM   2214  HA  VAL B 135      -7.870  26.586  -5.886  1.00  0.00           H  
ATOM   2215  CB  VAL B 135      -5.812  26.335  -6.430  1.00  0.00           C  
ATOM   2216  HB  VAL B 135      -5.023  26.918  -6.906  1.00  0.00           H  
ATOM   2217  CG1 VAL B 135      -5.277  25.785  -5.102  1.00  0.00           C  
ATOM   2218 HG11 VAL B 135      -4.439  25.112  -5.291  1.00  0.00           H  
ATOM   2219 HG12 VAL B 135      -4.906  26.592  -4.473  1.00  0.00           H  
ATOM   2220 HG13 VAL B 135      -6.058  25.232  -4.578  1.00  0.00           H  
ATOM   2221  CG2 VAL B 135      -6.134  25.123  -7.317  1.00  0.00           C  
ATOM   2222 HG21 VAL B 135      -5.245  24.502  -7.434  1.00  0.00           H  
ATOM   2223 HG22 VAL B 135      -6.927  24.526  -6.864  1.00  0.00           H  
ATOM   2224 HG23 VAL B 135      -6.452  25.452  -8.300  1.00  0.00           H  
ATOM   2225  C   VAL B 135      -6.826  28.321  -5.189  1.00  0.00           C  
ATOM   2226  O   VAL B 135      -6.222  29.348  -5.483  1.00  0.00           O  
ATOM   2227  N   LEU B 136      -7.333  28.111  -3.973  1.00  0.00           N  
ATOM   2228  H   LEU B 136      -7.858  27.255  -3.837  1.00  0.00           H  
ATOM   2229  CA  LEU B 136      -7.108  28.950  -2.788  1.00  0.00           C  
ATOM   2230  HA  LEU B 136      -6.621  29.877  -3.094  1.00  0.00           H  
ATOM   2231  CB  LEU B 136      -8.482  29.290  -2.174  1.00  0.00           C  
ATOM   2232  HB2 LEU B 136      -9.052  29.830  -2.926  1.00  0.00           H  
ATOM   2233  HB3 LEU B 136      -8.998  28.355  -1.956  1.00  0.00           H  
ATOM   2234  CG  LEU B 136      -8.467  30.136  -0.885  1.00  0.00           C  
ATOM   2235  HG  LEU B 136      -7.887  29.626  -0.117  1.00  0.00           H  
ATOM   2236  CD1 LEU B 136      -7.879  31.525  -1.121  1.00  0.00           C  
ATOM   2237 HD11 LEU B 136      -6.838  31.439  -1.435  1.00  0.00           H  
ATOM   2238 HD12 LEU B 136      -7.904  32.099  -0.195  1.00  0.00           H  
ATOM   2239 HD13 LEU B 136      -8.445  32.053  -1.888  1.00  0.00           H  
ATOM   2240  CD2 LEU B 136      -9.884  30.318  -0.334  1.00  0.00           C  
ATOM   2241 HD21 LEU B 136     -10.503  30.862  -1.047  1.00  0.00           H  
ATOM   2242 HD22 LEU B 136     -10.335  29.343  -0.153  1.00  0.00           H  
ATOM   2243 HD23 LEU B 136      -9.847  30.872   0.604  1.00  0.00           H  
ATOM   2244  C   LEU B 136      -6.178  28.275  -1.764  1.00  0.00           C  
ATOM   2245  O   LEU B 136      -5.526  28.967  -0.987  1.00  0.00           O  
ATOM   2246  N   GLN B 137      -6.124  26.938  -1.744  1.00  0.00           N  
ATOM   2247  H   GLN B 137      -6.682  26.416  -2.407  1.00  0.00           H  
ATOM   2248  CA  GLN B 137      -5.262  26.167  -0.843  1.00  0.00           C  
ATOM   2249  HA  GLN B 137      -4.386  26.775  -0.615  1.00  0.00           H  
ATOM   2250  CB  GLN B 137      -6.004  25.882   0.475  1.00  0.00           C  
ATOM   2251  HB2 GLN B 137      -6.454  26.811   0.828  1.00  0.00           H  
ATOM   2252  HB3 GLN B 137      -6.788  25.154   0.291  1.00  0.00           H  
ATOM   2253  CG  GLN B 137      -5.086  25.335   1.576  1.00  0.00           C  
ATOM   2254  HG2 GLN B 137      -4.770  24.321   1.322  1.00  0.00           H  
ATOM   2255  HG3 GLN B 137      -4.196  25.965   1.633  1.00  0.00           H  
ATOM   2256  CD  GLN B 137      -5.740  25.313   2.959  1.00  0.00           C  
ATOM   2257  OE1 GLN B 137      -6.946  25.424   3.147  1.00  0.00           O  
ATOM   2258  NE2 GLN B 137      -4.948  25.173   3.999  1.00  0.00           N  
ATOM   2259 HE21 GLN B 137      -5.380  25.132   4.903  1.00  0.00           H  
ATOM   2260 HE22 GLN B 137      -3.965  25.021   3.858  1.00  0.00           H  
ATOM   2261  C   GLN B 137      -4.771  24.878  -1.513  1.00  0.00           C  
ATOM   2262  O   GLN B 137      -5.551  24.178  -2.159  1.00  0.00           O  
ATOM   2263  N   GLU B 138      -3.478  24.598  -1.344  1.00  0.00           N  
ATOM   2264  H   GLU B 138      -2.923  25.239  -0.803  1.00  0.00           H  
ATOM   2265  CA  GLU B 138      -2.723  23.579  -2.083  1.00  0.00           C  
ATOM   2266  HA  GLU B 138      -2.753  23.880  -3.125  1.00  0.00           H  
ATOM   2267  CB  GLU B 138      -1.252  23.647  -1.623  1.00  0.00           C  
ATOM   2268  HB2 GLU B 138      -0.938  24.691  -1.570  1.00  0.00           H  
ATOM   2269  HB3 GLU B 138      -1.190  23.242  -0.612  1.00  0.00           H  
ATOM   2270  CG  GLU B 138      -0.247  22.889  -2.507  1.00  0.00           C  
ATOM   2271  HG2 GLU B 138       0.695  22.827  -1.958  1.00  0.00           H  
ATOM   2272  HG3 GLU B 138      -0.599  21.868  -2.669  1.00  0.00           H  
ATOM   2273  CD  GLU B 138       0.022  23.564  -3.862  1.00  0.00           C  
ATOM   2274  OE1 GLU B 138      -0.791  24.407  -4.298  1.00  0.00           O  
ATOM   2275  OE2 GLU B 138       1.022  23.184  -4.512  1.00  0.00           O  
ATOM   2276  C   GLU B 138      -3.290  22.143  -1.945  1.00  0.00           C  
ATOM   2277  O   GLU B 138      -3.587  21.720  -0.821  1.00  0.00           O  
ATOM   2278  N   PRO B 139      -3.427  21.373  -3.047  1.00  0.00           N  
ATOM   2279  CD  PRO B 139      -3.324  21.818  -4.432  1.00  0.00           C  
ATOM   2280  HD2 PRO B 139      -2.289  21.731  -4.756  1.00  0.00           H  
ATOM   2281  HD3 PRO B 139      -3.681  22.838  -4.572  1.00  0.00           H  
ATOM   2282  CG  PRO B 139      -4.212  20.880  -5.241  1.00  0.00           C  
ATOM   2283  HG2 PRO B 139      -3.871  20.780  -6.269  1.00  0.00           H  
ATOM   2284  HG3 PRO B 139      -5.239  21.241  -5.224  1.00  0.00           H  
ATOM   2285  CB  PRO B 139      -4.099  19.567  -4.474  1.00  0.00           C  
ATOM   2286  HB2 PRO B 139      -3.209  19.036  -4.812  1.00  0.00           H  
ATOM   2287  HB3 PRO B 139      -4.986  18.952  -4.618  1.00  0.00           H  
ATOM   2288  CA  PRO B 139      -3.949  20.006  -3.010  1.00  0.00           C  
ATOM   2289  HA  PRO B 139      -4.935  20.056  -2.561  1.00  0.00           H  
ATOM   2290  C   PRO B 139      -3.105  19.027  -2.176  1.00  0.00           C  
ATOM   2291  O   PRO B 139      -2.014  18.614  -2.572  1.00  0.00           O  
ATOM   2292  N   THR B 140      -3.630  18.614  -1.018  1.00  0.00           N  
ATOM   2293  H   THR B 140      -4.584  18.901  -0.812  1.00  0.00           H  
ATOM   2294  CA  THR B 140      -2.999  17.579  -0.172  1.00  0.00           C  
ATOM   2295  HA  THR B 140      -1.921  17.625  -0.325  1.00  0.00           H  
ATOM   2296  CB  THR B 140      -3.234  17.848   1.325  1.00  0.00           C  
ATOM   2297  HB  THR B 140      -2.485  17.287   1.886  1.00  0.00           H  
ATOM   2298  CG2 THR B 140      -4.606  17.424   1.848  1.00  0.00           C  
ATOM   2299 HG21 THR B 140      -4.723  17.765   2.877  1.00  0.00           H  
ATOM   2300 HG22 THR B 140      -5.397  17.851   1.232  1.00  0.00           H  
ATOM   2301 HG23 THR B 140      -4.684  16.337   1.839  1.00  0.00           H  
ATOM   2302  OG1 THR B 140      -3.050  19.218   1.625  1.00  0.00           O  
ATOM   2303  HG1 THR B 140      -3.298  19.731   0.843  1.00  0.00           H  
ATOM   2304  C   THR B 140      -3.469  16.182  -0.610  1.00  0.00           C  
ATOM   2305  O   THR B 140      -4.547  16.062  -1.195  1.00  0.00           O  
ATOM   2306  N   CYS B 141      -2.692  15.114  -0.368  1.00  0.00           N  
ATOM   2307  H   CYS B 141      -1.825  15.226   0.136  1.00  0.00           H  
ATOM   2308  CA  CYS B 141      -3.017  13.770  -0.875  1.00  0.00           C  
ATOM   2309  HA  CYS B 141      -4.099  13.667  -0.881  1.00  0.00           H  
ATOM   2310  CB  CYS B 141      -2.526  13.687  -2.332  1.00  0.00           C  
ATOM   2311  HB2 CYS B 141      -2.918  14.544  -2.885  1.00  0.00           H  
ATOM   2312  HB3 CYS B 141      -1.436  13.728  -2.361  1.00  0.00           H  
ATOM   2313  SG  CYS B 141      -3.110  12.175  -3.149  1.00  0.00           S  
ATOM   2314  HG  CYS B 141      -2.166  11.344  -2.683  1.00  0.00           H  
ATOM   2315  C   CYS B 141      -2.461  12.639   0.017  1.00  0.00           C  
ATOM   2316  O   CYS B 141      -1.341  12.753   0.507  1.00  0.00           O  
ATOM   2317  N   VAL B 142      -3.227  11.557   0.221  1.00  0.00           N  
ATOM   2318  H   VAL B 142      -4.138  11.551  -0.229  1.00  0.00           H  
ATOM   2319  CA  VAL B 142      -2.893  10.418   1.115  1.00  0.00           C  
ATOM   2320  HA  VAL B 142      -1.818  10.419   1.282  1.00  0.00           H  
ATOM   2321  CB  VAL B 142      -3.571  10.556   2.497  1.00  0.00           C  
ATOM   2322  HB  VAL B 142      -3.219   9.742   3.131  1.00  0.00           H  
ATOM   2323  CG1 VAL B 142      -3.199  11.864   3.202  1.00  0.00           C  
ATOM   2324 HG11 VAL B 142      -2.114  11.972   3.223  1.00  0.00           H  
ATOM   2325 HG12 VAL B 142      -3.633  12.717   2.680  1.00  0.00           H  
ATOM   2326 HG13 VAL B 142      -3.571  11.849   4.226  1.00  0.00           H  
ATOM   2327  CG2 VAL B 142      -5.103  10.447   2.431  1.00  0.00           C  
ATOM   2328 HG21 VAL B 142      -5.398   9.469   2.052  1.00  0.00           H  
ATOM   2329 HG22 VAL B 142      -5.519  10.562   3.432  1.00  0.00           H  
ATOM   2330 HG23 VAL B 142      -5.512  11.224   1.784  1.00  0.00           H  
ATOM   2331  C   VAL B 142      -3.233   9.057   0.493  1.00  0.00           C  
ATOM   2332  O   VAL B 142      -3.895   9.017  -0.546  1.00  0.00           O  
ATOM   2333  N   SER B 143      -2.798   7.945   1.103  1.00  0.00           N  
ATOM   2334  H   SER B 143      -2.202   8.057   1.921  1.00  0.00           H  
ATOM   2335  CA  SER B 143      -3.082   6.565   0.660  1.00  0.00           C  
ATOM   2336  HA  SER B 143      -3.848   6.578  -0.106  1.00  0.00           H  
ATOM   2337  CB  SER B 143      -1.821   5.948   0.042  1.00  0.00           C  
ATOM   2338  HB2 SER B 143      -1.495   6.567  -0.795  1.00  0.00           H  
ATOM   2339  HB3 SER B 143      -1.028   5.929   0.793  1.00  0.00           H  
ATOM   2340  OG  SER B 143      -2.059   4.624  -0.410  1.00  0.00           O  
ATOM   2341  HG  SER B 143      -2.394   4.652  -1.314  1.00  0.00           H  
ATOM   2342  C   SER B 143      -3.594   5.666   1.791  1.00  0.00           C  
ATOM   2343  O   SER B 143      -3.054   5.700   2.896  1.00  0.00           O  
ATOM   2344  N   ASP B 144      -4.587   4.811   1.517  1.00  0.00           N  
ATOM   2345  H   ASP B 144      -5.059   4.841   0.615  1.00  0.00           H  
ATOM   2346  CA  ASP B 144      -4.946   3.714   2.433  1.00  0.00           C  
ATOM   2347  HA  ASP B 144      -4.894   4.098   3.449  1.00  0.00           H  
ATOM   2348  CB  ASP B 144      -6.399   3.269   2.193  1.00  0.00           C  
ATOM   2349  HB2 ASP B 144      -6.707   2.665   3.044  1.00  0.00           H  
ATOM   2350  HB3 ASP B 144      -7.042   4.150   2.174  1.00  0.00           H  
ATOM   2351  CG  ASP B 144      -6.631   2.448   0.918  1.00  0.00           C  
ATOM   2352  OD1 ASP B 144      -5.683   2.145   0.162  1.00  0.00           O  
ATOM   2353  OD2 ASP B 144      -7.785   2.021   0.686  1.00  0.00           O  
ATOM   2354  C   ASP B 144      -3.972   2.513   2.366  1.00  0.00           C  
ATOM   2355  O   ASP B 144      -4.101   1.570   3.148  1.00  0.00           O  
ATOM   2356  N   TYR B 145      -3.020   2.537   1.430  1.00  0.00           N  
ATOM   2357  H   TYR B 145      -2.983   3.363   0.846  1.00  0.00           H  
ATOM   2358  CA  TYR B 145      -2.033   1.497   1.125  1.00  0.00           C  
ATOM   2359  HA  TYR B 145      -1.580   1.828   0.193  1.00  0.00           H  
ATOM   2360  CB  TYR B 145      -0.907   1.497   2.166  1.00  0.00           C  
ATOM   2361  HB2 TYR B 145      -0.895   2.455   2.686  1.00  0.00           H  
ATOM   2362  HB3 TYR B 145      -1.109   0.726   2.904  1.00  0.00           H  
ATOM   2363  CG  TYR B 145       0.471   1.298   1.564  1.00  0.00           C  
ATOM   2364  CD1 TYR B 145       1.036   2.339   0.807  1.00  0.00           C  
ATOM   2365  HD1 TYR B 145       0.482   3.254   0.645  1.00  0.00           H  
ATOM   2366  CE1 TYR B 145       2.331   2.201   0.277  1.00  0.00           C  
ATOM   2367  HE1 TYR B 145       2.774   2.992  -0.305  1.00  0.00           H  
ATOM   2368  CZ  TYR B 145       3.071   1.031   0.527  1.00  0.00           C  
ATOM   2369  OH  TYR B 145       4.347   0.956   0.074  1.00  0.00           O  
ATOM   2370  HH  TYR B 145       4.811   0.140   0.359  1.00  0.00           H  
ATOM   2371  CE2 TYR B 145       2.498  -0.028   1.262  1.00  0.00           C  
ATOM   2372  HE2 TYR B 145       3.076  -0.918   1.449  1.00  0.00           H  
ATOM   2373  CD2 TYR B 145       1.188   0.103   1.772  1.00  0.00           C  
ATOM   2374  HD2 TYR B 145       0.740  -0.701   2.340  1.00  0.00           H  
ATOM   2375  C   TYR B 145      -2.609   0.103   0.795  1.00  0.00           C  
ATOM   2376  O   TYR B 145      -1.979  -0.928   1.048  1.00  0.00           O  
ATOM   2377  N   MET B 146      -3.806   0.049   0.198  1.00  0.00           N  
ATOM   2378  H   MET B 146      -4.335   0.914   0.121  1.00  0.00           H  
ATOM   2379  CA  MET B 146      -4.378  -1.187  -0.352  1.00  0.00           C  
ATOM   2380  HA  MET B 146      -3.551  -1.797  -0.719  1.00  0.00           H  
ATOM   2381  CB  MET B 146      -5.079  -1.986   0.758  1.00  0.00           C  
ATOM   2382  HB2 MET B 146      -5.274  -2.986   0.370  1.00  0.00           H  
ATOM   2383  HB3 MET B 146      -4.408  -2.088   1.607  1.00  0.00           H  
ATOM   2384  CG  MET B 146      -6.396  -1.382   1.260  1.00  0.00           C  
ATOM   2385  HG2 MET B 146      -6.172  -0.454   1.787  1.00  0.00           H  
ATOM   2386  HG3 MET B 146      -7.043  -1.143   0.416  1.00  0.00           H  
ATOM   2387  SD  MET B 146      -7.314  -2.480   2.377  1.00  0.00           S  
ATOM   2388  CE  MET B 146      -7.872  -3.764   1.224  1.00  0.00           C  
ATOM   2389  HE1 MET B 146      -8.502  -4.477   1.756  1.00  0.00           H  
ATOM   2390  HE2 MET B 146      -8.445  -3.311   0.415  1.00  0.00           H  
ATOM   2391  HE3 MET B 146      -7.017  -4.296   0.807  1.00  0.00           H  
ATOM   2392  C   MET B 146      -5.329  -1.024  -1.546  1.00  0.00           C  
ATOM   2393  O   MET B 146      -5.579  -2.022  -2.218  1.00  0.00           O  
ATOM   2394  N   SER B 147      -5.894   0.160  -1.808  1.00  0.00           N  
ATOM   2395  H   SER B 147      -5.695   0.943  -1.188  1.00  0.00           H  
ATOM   2396  CA  SER B 147      -6.841   0.369  -2.914  1.00  0.00           C  
ATOM   2397  HA  SER B 147      -6.457  -0.123  -3.804  1.00  0.00           H  
ATOM   2398  CB  SER B 147      -8.178  -0.291  -2.534  1.00  0.00           C  
ATOM   2399  HB2 SER B 147      -8.017  -1.350  -2.333  1.00  0.00           H  
ATOM   2400  HB3 SER B 147      -8.548   0.176  -1.622  1.00  0.00           H  
ATOM   2401  OG  SER B 147      -9.169  -0.178  -3.534  1.00  0.00           O  
ATOM   2402  HG  SER B 147      -8.885  -0.694  -4.297  1.00  0.00           H  
ATOM   2403  C   SER B 147      -7.049   1.845  -3.274  1.00  0.00           C  
ATOM   2404  O   SER B 147      -7.045   2.186  -4.461  1.00  0.00           O  
ATOM   2405  N   ILE B 148      -7.217   2.720  -2.275  1.00  0.00           N  
ATOM   2406  H   ILE B 148      -7.087   2.399  -1.318  1.00  0.00           H  
ATOM   2407  CA  ILE B 148      -7.692   4.096  -2.461  1.00  0.00           C  
ATOM   2408  HA  ILE B 148      -7.730   4.305  -3.530  1.00  0.00           H  
ATOM   2409  CB  ILE B 148      -9.145   4.257  -1.944  1.00  0.00           C  
ATOM   2410  HB  ILE B 148      -9.173   4.007  -0.881  1.00  0.00           H  
ATOM   2411  CG2 ILE B 148      -9.615   5.716  -2.102  1.00  0.00           C  
ATOM   2412 HG21 ILE B 148      -8.985   6.389  -1.521  1.00  0.00           H  
ATOM   2413 HG22 ILE B 148      -9.569   6.008  -3.151  1.00  0.00           H  
ATOM   2414 HG23 ILE B 148     -10.631   5.842  -1.732  1.00  0.00           H  
ATOM   2415  CG1 ILE B 148     -10.086   3.287  -2.705  1.00  0.00           C  
ATOM   2416 HG12 ILE B 148      -9.938   3.407  -3.780  1.00  0.00           H  
ATOM   2417 HG13 ILE B 148      -9.813   2.267  -2.442  1.00  0.00           H  
ATOM   2418  CD1 ILE B 148     -11.585   3.431  -2.409  1.00  0.00           C  
ATOM   2419 HD11 ILE B 148     -11.968   4.356  -2.839  1.00  0.00           H  
ATOM   2420 HD12 ILE B 148     -12.121   2.598  -2.864  1.00  0.00           H  
ATOM   2421 HD13 ILE B 148     -11.758   3.422  -1.333  1.00  0.00           H  
ATOM   2422  C   ILE B 148      -6.713   5.118  -1.866  1.00  0.00           C  
ATOM   2423  O   ILE B 148      -6.497   5.220  -0.656  1.00  0.00           O  
ATOM   2424  N   SER B 149      -6.165   5.943  -2.750  1.00  0.00           N  
ATOM   2425  H   SER B 149      -6.405   5.801  -3.728  1.00  0.00           H  
ATOM   2426  CA  SER B 149      -5.614   7.249  -2.417  1.00  0.00           C  
ATOM   2427  HA  SER B 149      -5.287   7.238  -1.384  1.00  0.00           H  
ATOM   2428  CB  SER B 149      -4.393   7.501  -3.299  1.00  0.00           C  
ATOM   2429  HB2 SER B 149      -3.573   6.885  -2.932  1.00  0.00           H  
ATOM   2430  HB3 SER B 149      -4.618   7.202  -4.320  1.00  0.00           H  
ATOM   2431  OG  SER B 149      -4.002   8.853  -3.279  1.00  0.00           O  
ATOM   2432  HG  SER B 149      -3.773   9.078  -2.360  1.00  0.00           H  
ATOM   2433  C   SER B 149      -6.693   8.333  -2.530  1.00  0.00           C  
ATOM   2434  O   SER B 149      -7.676   8.178  -3.255  1.00  0.00           O  
ATOM   2435  N   THR B 150      -6.541   9.430  -1.785  1.00  0.00           N  
ATOM   2436  H   THR B 150      -5.688   9.537  -1.249  1.00  0.00           H  
ATOM   2437  CA  THR B 150      -7.503  10.546  -1.770  1.00  0.00           C  
ATOM   2438  HA  THR B 150      -8.100  10.515  -2.680  1.00  0.00           H  
ATOM   2439  CB  THR B 150      -8.459  10.467  -0.564  1.00  0.00           C  
ATOM   2440  HB  THR B 150      -7.962  10.874   0.317  1.00  0.00           H  
ATOM   2441  CG2 THR B 150      -9.746  11.250  -0.821  1.00  0.00           C  
ATOM   2442 HG21 THR B 150     -10.251  10.849  -1.701  1.00  0.00           H  
ATOM   2443 HG22 THR B 150     -10.407  11.155   0.041  1.00  0.00           H  
ATOM   2444 HG23 THR B 150      -9.527  12.306  -0.980  1.00  0.00           H  
ATOM   2445  OG1 THR B 150      -8.831   9.136  -0.274  1.00  0.00           O  
ATOM   2446  HG1 THR B 150      -8.021   8.643  -0.124  1.00  0.00           H  
ATOM   2447  C   THR B 150      -6.768  11.881  -1.740  1.00  0.00           C  
ATOM   2448  O   THR B 150      -5.849  12.043  -0.936  1.00  0.00           O  
ATOM   2449  N   CYS B 151      -7.202  12.824  -2.574  1.00  0.00           N  
ATOM   2450  H   CYS B 151      -7.994  12.605  -3.169  1.00  0.00           H  
ATOM   2451  CA  CYS B 151      -6.724  14.199  -2.640  1.00  0.00           C  
ATOM   2452  HA  CYS B 151      -5.955  14.337  -1.887  1.00  0.00           H  
ATOM   2453  CB  CYS B 151      -6.100  14.416  -4.028  1.00  0.00           C  
ATOM   2454  HB2 CYS B 151      -5.271  13.722  -4.159  1.00  0.00           H  
ATOM   2455  HB3 CYS B 151      -6.850  14.207  -4.793  1.00  0.00           H  
ATOM   2456  SG  CYS B 151      -5.499  16.112  -4.252  1.00  0.00           S  
ATOM   2457  HG  CYS B 151      -4.818  16.216  -3.097  1.00  0.00           H  
ATOM   2458  C   CYS B 151      -7.863  15.184  -2.324  1.00  0.00           C  
ATOM   2459  O   CYS B 151      -9.005  14.954  -2.728  1.00  0.00           O  
ATOM   2460  N   GLU B 152      -7.559  16.279  -1.621  1.00  0.00           N  
ATOM   2461  H   GLU B 152      -6.592  16.439  -1.356  1.00  0.00           H  
ATOM   2462  CA  GLU B 152      -8.492  17.394  -1.419  1.00  0.00           C  
ATOM   2463  HA  GLU B 152      -9.197  17.365  -2.249  1.00  0.00           H  
ATOM   2464  CB  GLU B 152      -9.328  17.229  -0.130  1.00  0.00           C  
ATOM   2465  HB2 GLU B 152     -10.226  17.825  -0.262  1.00  0.00           H  
ATOM   2466  HB3 GLU B 152      -9.651  16.192  -0.036  1.00  0.00           H  
ATOM   2467  CG  GLU B 152      -8.658  17.661   1.191  1.00  0.00           C  
ATOM   2468  HG2 GLU B 152      -8.020  16.848   1.544  1.00  0.00           H  
ATOM   2469  HG3 GLU B 152      -8.019  18.527   1.025  1.00  0.00           H  
ATOM   2470  CD  GLU B 152      -9.676  18.057   2.276  1.00  0.00           C  
ATOM   2471  OE1 GLU B 152      -9.547  17.548   3.409  1.00  0.00           O  
ATOM   2472  OE2 GLU B 152     -10.575  18.884   1.982  1.00  0.00           O  
ATOM   2473  C   GLU B 152      -7.790  18.757  -1.514  1.00  0.00           C  
ATOM   2474  O   GLU B 152      -6.582  18.869  -1.287  1.00  0.00           O  
ATOM   2475  N   TRP B 153      -8.554  19.784  -1.886  1.00  0.00           N  
ATOM   2476  H   TRP B 153      -9.545  19.602  -2.025  1.00  0.00           H  
ATOM   2477  CA  TRP B 153      -8.108  21.173  -2.029  1.00  0.00           C  
ATOM   2478  HA  TRP B 153      -7.340  21.372  -1.279  1.00  0.00           H  
ATOM   2479  CB  TRP B 153      -7.484  21.380  -3.419  1.00  0.00           C  
ATOM   2480  HB2 TRP B 153      -7.035  22.373  -3.462  1.00  0.00           H  
ATOM   2481  HB3 TRP B 153      -6.678  20.664  -3.522  1.00  0.00           H  
ATOM   2482  CG  TRP B 153      -8.362  21.204  -4.621  1.00  0.00           C  
ATOM   2483  CD1 TRP B 153      -9.043  22.188  -5.249  1.00  0.00           C  
ATOM   2484  HD1 TRP B 153      -9.049  23.228  -4.944  1.00  0.00           H  
ATOM   2485  NE1 TRP B 153      -9.722  21.665  -6.334  1.00  0.00           N  
ATOM   2486  HE1 TRP B 153     -10.331  22.222  -6.919  1.00  0.00           H  
ATOM   2487  CE2 TRP B 153      -9.497  20.312  -6.473  1.00  0.00           C  
ATOM   2488  CZ2 TRP B 153      -9.934  19.354  -7.401  1.00  0.00           C  
ATOM   2489  HZ2 TRP B 153     -10.591  19.640  -8.206  1.00  0.00           H  
ATOM   2490  CH2 TRP B 153      -9.493  18.026  -7.271  1.00  0.00           C  
ATOM   2491  HH2 TRP B 153      -9.799  17.278  -7.988  1.00  0.00           H  
ATOM   2492  CZ3 TRP B 153      -8.648  17.670  -6.205  1.00  0.00           C  
ATOM   2493  HZ3 TRP B 153      -8.306  16.649  -6.098  1.00  0.00           H  
ATOM   2494  CE3 TRP B 153      -8.230  18.637  -5.270  1.00  0.00           C  
ATOM   2495  HE3 TRP B 153      -7.569  18.355  -4.462  1.00  0.00           H  
ATOM   2496  CD2 TRP B 153      -8.639  19.983  -5.379  1.00  0.00           C  
ATOM   2497  C   TRP B 153      -9.260  22.160  -1.795  1.00  0.00           C  
ATOM   2498  O   TRP B 153     -10.428  21.772  -1.710  1.00  0.00           O  
ATOM   2499  N   LYS B 154      -8.953  23.461  -1.729  1.00  0.00           N  
ATOM   2500  H   LYS B 154      -7.977  23.714  -1.839  1.00  0.00           H  
ATOM   2501  CA  LYS B 154      -9.962  24.540  -1.697  1.00  0.00           C  
ATOM   2502  HA  LYS B 154     -10.955  24.099  -1.803  1.00  0.00           H  
ATOM   2503  CB  LYS B 154      -9.923  25.302  -0.366  1.00  0.00           C  
ATOM   2504  HB2 LYS B 154      -8.895  25.389  -0.026  1.00  0.00           H  
ATOM   2505  HB3 LYS B 154     -10.315  26.312  -0.507  1.00  0.00           H  
ATOM   2506  CG  LYS B 154     -10.775  24.605   0.697  1.00  0.00           C  
ATOM   2507  HG2 LYS B 154     -11.829  24.734   0.444  1.00  0.00           H  
ATOM   2508  HG3 LYS B 154     -10.540  23.540   0.723  1.00  0.00           H  
ATOM   2509  CD  LYS B 154     -10.501  25.210   2.074  1.00  0.00           C  
ATOM   2510  HD2 LYS B 154      -9.460  25.016   2.338  1.00  0.00           H  
ATOM   2511  HD3 LYS B 154     -10.672  26.288   2.043  1.00  0.00           H  
ATOM   2512  CE  LYS B 154     -11.427  24.560   3.103  1.00  0.00           C  
ATOM   2513  HE2 LYS B 154     -12.455  24.871   2.895  1.00  0.00           H  
ATOM   2514  HE3 LYS B 154     -11.375  23.472   2.984  1.00  0.00           H  
ATOM   2515  NZ  LYS B 154     -11.034  24.945   4.478  1.00  0.00           N  
ATOM   2516  HZ1 LYS B 154     -10.090  24.625   4.665  1.00  0.00           H  
ATOM   2517  HZ2 LYS B 154     -11.049  25.951   4.571  1.00  0.00           H  
ATOM   2518  HZ3 LYS B 154     -11.660  24.528   5.155  1.00  0.00           H  
ATOM   2519  C   LYS B 154      -9.813  25.496  -2.868  1.00  0.00           C  
ATOM   2520  O   LYS B 154      -8.702  25.787  -3.303  1.00  0.00           O  
ATOM   2521  N   MET B 155     -10.946  26.016  -3.323  1.00  0.00           N  
ATOM   2522  H   MET B 155     -11.800  25.716  -2.864  1.00  0.00           H  
ATOM   2523  CA  MET B 155     -11.078  27.023  -4.376  1.00  0.00           C  
ATOM   2524  HA  MET B 155     -10.149  27.069  -4.942  1.00  0.00           H  
ATOM   2525  CB  MET B 155     -12.208  26.610  -5.335  1.00  0.00           C  
ATOM   2526  HB2 MET B 155     -13.155  26.635  -4.795  1.00  0.00           H  
ATOM   2527  HB3 MET B 155     -12.267  27.326  -6.154  1.00  0.00           H  
ATOM   2528  CG  MET B 155     -12.027  25.197  -5.910  1.00  0.00           C  
ATOM   2529  HG2 MET B 155     -12.023  24.491  -5.082  1.00  0.00           H  
ATOM   2530  HG3 MET B 155     -12.896  24.964  -6.525  1.00  0.00           H  
ATOM   2531  SD  MET B 155     -10.533  24.904  -6.899  1.00  0.00           S  
ATOM   2532  CE  MET B 155     -10.909  25.905  -8.356  1.00  0.00           C  
ATOM   2533  HE1 MET B 155     -11.893  25.641  -8.741  1.00  0.00           H  
ATOM   2534  HE2 MET B 155     -10.895  26.956  -8.082  1.00  0.00           H  
ATOM   2535  HE3 MET B 155     -10.164  25.725  -9.129  1.00  0.00           H  
ATOM   2536  C   MET B 155     -11.346  28.420  -3.790  1.00  0.00           C  
ATOM   2537  O   MET B 155     -11.725  28.560  -2.629  1.00  0.00           O  
ATOM   2538  N   ASN B 156     -11.197  29.466  -4.605  1.00  0.00           N  
ATOM   2539  H   ASN B 156     -10.832  29.282  -5.536  1.00  0.00           H  
ATOM   2540  CA  ASN B 156     -11.441  30.874  -4.242  1.00  0.00           C  
ATOM   2541  HA  ASN B 156     -10.918  31.078  -3.309  1.00  0.00           H  
ATOM   2542  CB  ASN B 156     -10.833  31.779  -5.332  1.00  0.00           C  
ATOM   2543  HB2 ASN B 156     -10.813  32.800  -4.951  1.00  0.00           H  
ATOM   2544  HB3 ASN B 156      -9.805  31.478  -5.533  1.00  0.00           H  
ATOM   2545  CG  ASN B 156     -11.615  31.763  -6.638  1.00  0.00           C  
ATOM   2546  OD1 ASN B 156     -11.992  30.726  -7.157  1.00  0.00           O  
ATOM   2547  ND2 ASN B 156     -11.864  32.908  -7.231  1.00  0.00           N  
ATOM   2548 HD21 ASN B 156     -12.439  32.877  -8.056  1.00  0.00           H  
ATOM   2549 HD22 ASN B 156     -11.593  33.774  -6.800  1.00  0.00           H  
ATOM   2550  C   ASN B 156     -12.921  31.238  -3.982  1.00  0.00           C  
ATOM   2551  O   ASN B 156     -13.222  32.378  -3.635  1.00  0.00           O  
ATOM   2552  N   GLY B 157     -13.838  30.288  -4.170  1.00  0.00           N  
ATOM   2553  H   GLY B 157     -13.512  29.372  -4.441  1.00  0.00           H  
ATOM   2554  CA  GLY B 157     -15.279  30.437  -3.985  1.00  0.00           C  
ATOM   2555  HA2 GLY B 157     -15.475  30.766  -2.965  1.00  0.00           H  
ATOM   2556  HA3 GLY B 157     -15.664  31.188  -4.675  1.00  0.00           H  
ATOM   2557  C   GLY B 157     -16.012  29.112  -4.234  1.00  0.00           C  
ATOM   2558  O   GLY B 157     -15.390  28.149  -4.695  1.00  0.00           O  
ATOM   2559  N   PRO B 158     -17.316  29.022  -3.917  1.00  0.00           N  
ATOM   2560  CD  PRO B 158     -18.152  30.073  -3.355  1.00  0.00           C  
ATOM   2561  HD2 PRO B 158     -18.041  31.010  -3.903  1.00  0.00           H  
ATOM   2562  HD3 PRO B 158     -17.898  30.217  -2.304  1.00  0.00           H  
ATOM   2563  CG  PRO B 158     -19.589  29.561  -3.473  1.00  0.00           C  
ATOM   2564  HG2 PRO B 158     -20.000  29.846  -4.442  1.00  0.00           H  
ATOM   2565  HG3 PRO B 158     -20.219  29.935  -2.664  1.00  0.00           H  
ATOM   2566  CB  PRO B 158     -19.426  28.042  -3.410  1.00  0.00           C  
ATOM   2567  HB2 PRO B 158     -20.257  27.522  -3.890  1.00  0.00           H  
ATOM   2568  HB3 PRO B 158     -19.335  27.730  -2.368  1.00  0.00           H  
ATOM   2569  CA  PRO B 158     -18.097  27.809  -4.134  1.00  0.00           C  
ATOM   2570  HA  PRO B 158     -17.568  26.977  -3.685  1.00  0.00           H  
ATOM   2571  C   PRO B 158     -18.286  27.496  -5.623  1.00  0.00           C  
ATOM   2572  O   PRO B 158     -18.500  28.409  -6.423  1.00  0.00           O  
ATOM   2573  N   THR B 159     -18.209  26.210  -5.986  1.00  0.00           N  
ATOM   2574  H   THR B 159     -18.088  25.508  -5.268  1.00  0.00           H  
ATOM   2575  CA  THR B 159     -18.228  25.726  -7.380  1.00  0.00           C  
ATOM   2576  HA  THR B 159     -18.847  26.401  -7.971  1.00  0.00           H  
ATOM   2577  CB  THR B 159     -16.805  25.774  -7.967  1.00  0.00           C  
ATOM   2578  HB  THR B 159     -16.355  26.724  -7.695  1.00  0.00           H  
ATOM   2579  CG2 THR B 159     -15.863  24.664  -7.507  1.00  0.00           C  
ATOM   2580 HG21 THR B 159     -16.217  23.697  -7.863  1.00  0.00           H  
ATOM   2581 HG22 THR B 159     -14.871  24.845  -7.921  1.00  0.00           H  
ATOM   2582 HG23 THR B 159     -15.800  24.653  -6.419  1.00  0.00           H  
ATOM   2583  OG1 THR B 159     -16.885  25.705  -9.364  1.00  0.00           O  
ATOM   2584  HG1 THR B 159     -16.399  26.459  -9.731  1.00  0.00           H  
ATOM   2585  C   THR B 159     -18.846  24.324  -7.495  1.00  0.00           C  
ATOM   2586  O   THR B 159     -18.810  23.556  -6.529  1.00  0.00           O  
ATOM   2587  N   GLN B 160     -19.439  23.978  -8.644  1.00  0.00           N  
ATOM   2588  H   GLN B 160     -19.380  24.616  -9.427  1.00  0.00           H  
ATOM   2589  CA  GLN B 160     -20.003  22.643  -8.899  1.00  0.00           C  
ATOM   2590  HA  GLN B 160     -20.371  22.237  -7.957  1.00  0.00           H  
ATOM   2591  CB  GLN B 160     -21.218  22.754  -9.839  1.00  0.00           C  
ATOM   2592  HB2 GLN B 160     -21.938  23.437  -9.387  1.00  0.00           H  
ATOM   2593  HB3 GLN B 160     -20.913  23.162 -10.804  1.00  0.00           H  
ATOM   2594  CG  GLN B 160     -21.894  21.389 -10.054  1.00  0.00           C  
ATOM   2595  HG2 GLN B 160     -21.241  20.752 -10.652  1.00  0.00           H  
ATOM   2596  HG3 GLN B 160     -22.045  20.900  -9.092  1.00  0.00           H  
ATOM   2597  CD  GLN B 160     -23.254  21.491 -10.739  1.00  0.00           C  
ATOM   2598  OE1 GLN B 160     -24.141  22.240 -10.358  1.00  0.00           O  
ATOM   2599  NE2 GLN B 160     -23.489  20.699 -11.761  1.00  0.00           N  
ATOM   2600 HE21 GLN B 160     -24.388  20.777 -12.194  1.00  0.00           H  
ATOM   2601 HE22 GLN B 160     -22.742  20.127 -12.116  1.00  0.00           H  
ATOM   2602  C   GLN B 160     -18.908  21.688  -9.407  1.00  0.00           C  
ATOM   2603  O   GLN B 160     -18.729  21.488 -10.605  1.00  0.00           O  
ATOM   2604  N   CYS B 161     -18.119  21.134  -8.486  1.00  0.00           N  
ATOM   2605  H   CYS B 161     -18.283  21.370  -7.517  1.00  0.00           H  
ATOM   2606  CA  CYS B 161     -16.831  20.507  -8.799  1.00  0.00           C  
ATOM   2607  HA  CYS B 161     -16.162  21.277  -9.184  1.00  0.00           H  
ATOM   2608  CB  CYS B 161     -16.237  19.941  -7.506  1.00  0.00           C  
ATOM   2609  HB2 CYS B 161     -16.826  19.080  -7.185  1.00  0.00           H  
ATOM   2610  HB3 CYS B 161     -15.214  19.610  -7.694  1.00  0.00           H  
ATOM   2611  SG  CYS B 161     -16.247  21.207  -6.208  1.00  0.00           S  
ATOM   2612  HG  CYS B 161     -15.458  20.545  -5.350  1.00  0.00           H  
ATOM   2613  C   CYS B 161     -16.902  19.409  -9.869  1.00  0.00           C  
ATOM   2614  O   CYS B 161     -16.017  19.350 -10.719  1.00  0.00           O  
ATOM   2615  N   SER B 162     -17.959  18.594  -9.864  1.00  0.00           N  
ATOM   2616  H   SER B 162     -18.664  18.696  -9.149  1.00  0.00           H  
ATOM   2617  CA  SER B 162     -18.142  17.481 -10.800  1.00  0.00           C  
ATOM   2618  HA  SER B 162     -17.175  16.991 -10.900  1.00  0.00           H  
ATOM   2619  CB  SER B 162     -19.101  16.456 -10.190  1.00  0.00           C  
ATOM   2620  HB2 SER B 162     -19.339  15.684 -10.922  1.00  0.00           H  
ATOM   2621  HB3 SER B 162     -18.601  15.983  -9.344  1.00  0.00           H  
ATOM   2622  OG  SER B 162     -20.291  17.066  -9.728  1.00  0.00           O  
ATOM   2623  HG  SER B 162     -20.498  16.631  -8.857  1.00  0.00           H  
ATOM   2624  C   SER B 162     -18.552  17.883 -12.226  1.00  0.00           C  
ATOM   2625  O   SER B 162     -18.603  17.014 -13.098  1.00  0.00           O  
ATOM   2626  N   THR B 163     -18.764  19.177 -12.506  1.00  0.00           N  
ATOM   2627  H   THR B 163     -18.774  19.835 -11.736  1.00  0.00           H  
ATOM   2628  CA  THR B 163     -18.735  19.738 -13.875  1.00  0.00           C  
ATOM   2629  HA  THR B 163     -18.631  18.924 -14.591  1.00  0.00           H  
ATOM   2630  CB  THR B 163     -20.030  20.494 -14.233  1.00  0.00           C  
ATOM   2631  HB  THR B 163     -19.933  20.895 -15.242  1.00  0.00           H  
ATOM   2632  CG2 THR B 163     -21.238  19.556 -14.209  1.00  0.00           C  
ATOM   2633 HG21 THR B 163     -21.080  18.740 -14.914  1.00  0.00           H  
ATOM   2634 HG22 THR B 163     -21.373  19.141 -13.211  1.00  0.00           H  
ATOM   2635 HG23 THR B 163     -22.130  20.110 -14.498  1.00  0.00           H  
ATOM   2636  OG1 THR B 163     -20.322  21.562 -13.358  1.00  0.00           O  
ATOM   2637  HG1 THR B 163     -19.886  22.377 -13.703  1.00  0.00           H  
ATOM   2638  C   THR B 163     -17.530  20.651 -14.101  1.00  0.00           C  
ATOM   2639  O   THR B 163     -16.924  20.618 -15.172  1.00  0.00           O  
ATOM   2640  N   GLU B 164     -17.164  21.455 -13.100  1.00  0.00           N  
ATOM   2641  H   GLU B 164     -17.753  21.451 -12.273  1.00  0.00           H  
ATOM   2642  CA  GLU B 164     -16.197  22.552 -13.239  1.00  0.00           C  
ATOM   2643  HA  GLU B 164     -16.324  22.999 -14.225  1.00  0.00           H  
ATOM   2644  CB  GLU B 164     -16.496  23.613 -12.158  1.00  0.00           C  
ATOM   2645  HB2 GLU B 164     -16.423  23.163 -11.166  1.00  0.00           H  
ATOM   2646  HB3 GLU B 164     -15.732  24.385 -12.218  1.00  0.00           H  
ATOM   2647  CG  GLU B 164     -17.858  24.312 -12.301  1.00  0.00           C  
ATOM   2648  HG2 GLU B 164     -18.628  23.715 -11.814  1.00  0.00           H  
ATOM   2649  HG3 GLU B 164     -17.825  25.273 -11.786  1.00  0.00           H  
ATOM   2650  CD  GLU B 164     -18.235  24.531 -13.765  1.00  0.00           C  
ATOM   2651  OE1 GLU B 164     -19.142  23.806 -14.240  1.00  0.00           O  
ATOM   2652  OE2 GLU B 164     -17.573  25.386 -14.407  1.00  0.00           O  
ATOM   2653  C   GLU B 164     -14.718  22.146 -13.169  1.00  0.00           C  
ATOM   2654  O   GLU B 164     -13.861  22.920 -13.605  1.00  0.00           O  
ATOM   2655  N   LEU B 165     -14.395  20.973 -12.613  1.00  0.00           N  
ATOM   2656  H   LEU B 165     -15.158  20.383 -12.290  1.00  0.00           H  
ATOM   2657  CA  LEU B 165     -13.030  20.522 -12.309  1.00  0.00           C  
ATOM   2658  HA  LEU B 165     -12.320  21.140 -12.857  1.00  0.00           H  
ATOM   2659  CB  LEU B 165     -12.772  20.693 -10.795  1.00  0.00           C  
ATOM   2660  HB2 LEU B 165     -13.518  20.100 -10.274  1.00  0.00           H  
ATOM   2661  HB3 LEU B 165     -11.790  20.286 -10.557  1.00  0.00           H  
ATOM   2662  CG  LEU B 165     -12.858  22.123 -10.230  1.00  0.00           C  
ATOM   2663  HG  LEU B 165     -13.806  22.581 -10.506  1.00  0.00           H  
ATOM   2664  CD1 LEU B 165     -12.770  22.096  -8.705  1.00  0.00           C  
ATOM   2665 HD11 LEU B 165     -11.831  21.650  -8.385  1.00  0.00           H  
ATOM   2666 HD12 LEU B 165     -12.846  23.112  -8.318  1.00  0.00           H  
ATOM   2667 HD13 LEU B 165     -13.604  21.519  -8.305  1.00  0.00           H  
ATOM   2668  CD2 LEU B 165     -11.713  22.991 -10.738  1.00  0.00           C  
ATOM   2669 HD21 LEU B 165     -10.750  22.570 -10.452  1.00  0.00           H  
ATOM   2670 HD22 LEU B 165     -11.779  23.041 -11.817  1.00  0.00           H  
ATOM   2671 HD23 LEU B 165     -11.810  24.002 -10.349  1.00  0.00           H  
ATOM   2672  C   LEU B 165     -12.783  19.063 -12.745  1.00  0.00           C  
ATOM   2673  O   LEU B 165     -13.702  18.254 -12.842  1.00  0.00           O  
ATOM   2674  N   ARG B 166     -11.518  18.702 -12.986  1.00  0.00           N  
ATOM   2675  H   ARG B 166     -10.806  19.428 -12.945  1.00  0.00           H  
ATOM   2676  CA  ARG B 166     -11.089  17.328 -13.311  1.00  0.00           C  
ATOM   2677  HA  ARG B 166     -11.696  16.616 -12.746  1.00  0.00           H  
ATOM   2678  CB  ARG B 166     -11.314  17.072 -14.812  1.00  0.00           C  
ATOM   2679  HB2 ARG B 166     -12.384  17.128 -15.013  1.00  0.00           H  
ATOM   2680  HB3 ARG B 166     -10.819  17.857 -15.380  1.00  0.00           H  
ATOM   2681  CG  ARG B 166     -10.792  15.704 -15.284  1.00  0.00           C  
ATOM   2682  HG2 ARG B 166      -9.706  15.675 -15.199  1.00  0.00           H  
ATOM   2683  HG3 ARG B 166     -11.207  14.920 -14.649  1.00  0.00           H  
ATOM   2684  CD  ARG B 166     -11.183  15.407 -16.738  1.00  0.00           C  
ATOM   2685  HD2 ARG B 166     -10.793  14.423 -17.007  1.00  0.00           H  
ATOM   2686  HD3 ARG B 166     -12.272  15.360 -16.791  1.00  0.00           H  
ATOM   2687  NE  ARG B 166     -10.637  16.409 -17.684  1.00  0.00           N  
ATOM   2688  HE  ARG B 166      -9.644  16.568 -17.636  1.00  0.00           H  
ATOM   2689  CZ  ARG B 166     -11.311  17.138 -18.559  1.00  0.00           C  
ATOM   2690  NH1 ARG B 166     -12.592  17.000 -18.750  1.00  0.00           N  
ATOM   2691 HH11 ARG B 166     -13.093  16.340 -18.185  1.00  0.00           H  
ATOM   2692 HH12 ARG B 166     -13.095  17.618 -19.362  1.00  0.00           H  
ATOM   2693  NH2 ARG B 166     -10.703  18.036 -19.282  1.00  0.00           N  
ATOM   2694 HH21 ARG B 166      -9.744  18.271 -19.097  1.00  0.00           H  
ATOM   2695 HH22 ARG B 166     -11.238  18.618 -19.903  1.00  0.00           H  
ATOM   2696  C   ARG B 166      -9.633  17.127 -12.908  1.00  0.00           C  
ATOM   2697  O   ARG B 166      -8.781  17.930 -13.281  1.00  0.00           O  
ATOM   2698  N   LEU B 167      -9.339  16.046 -12.187  1.00  0.00           N  
ATOM   2699  H   LEU B 167     -10.079  15.378 -11.994  1.00  0.00           H  
ATOM   2700  CA  LEU B 167      -7.975  15.666 -11.801  1.00  0.00           C  
ATOM   2701  HA  LEU B 167      -7.354  16.564 -11.768  1.00  0.00           H  
ATOM   2702  CB  LEU B 167      -8.021  15.051 -10.387  1.00  0.00           C  
ATOM   2703  HB2 LEU B 167      -8.578  15.722  -9.731  1.00  0.00           H  
ATOM   2704  HB3 LEU B 167      -8.572  14.112 -10.440  1.00  0.00           H  
ATOM   2705  CG  LEU B 167      -6.649  14.782  -9.742  1.00  0.00           C  
ATOM   2706  HG  LEU B 167      -6.046  14.155 -10.397  1.00  0.00           H  
ATOM   2707  CD1 LEU B 167      -5.893  16.078  -9.442  1.00  0.00           C  
ATOM   2708 HD11 LEU B 167      -4.962  15.852  -8.921  1.00  0.00           H  
ATOM   2709 HD12 LEU B 167      -5.644  16.598 -10.364  1.00  0.00           H  
ATOM   2710 HD13 LEU B 167      -6.498  16.733  -8.812  1.00  0.00           H  
ATOM   2711  CD2 LEU B 167      -6.835  14.043  -8.417  1.00  0.00           C  
ATOM   2712 HD21 LEU B 167      -7.333  13.087  -8.589  1.00  0.00           H  
ATOM   2713 HD22 LEU B 167      -5.860  13.847  -7.970  1.00  0.00           H  
ATOM   2714 HD23 LEU B 167      -7.429  14.647  -7.729  1.00  0.00           H  
ATOM   2715  C   LEU B 167      -7.365  14.712 -12.843  1.00  0.00           C  
ATOM   2716  O   LEU B 167      -8.065  13.854 -13.386  1.00  0.00           O  
ATOM   2717  N   LEU B 168      -6.064  14.831 -13.104  1.00  0.00           N  
ATOM   2718  H   LEU B 168      -5.562  15.609 -12.681  1.00  0.00           H  
ATOM   2719  CA  LEU B 168      -5.237  13.833 -13.787  1.00  0.00           C  
ATOM   2720  HA  LEU B 168      -5.846  12.967 -14.037  1.00  0.00           H  
ATOM   2721  CB  LEU B 168      -4.635  14.394 -15.088  1.00  0.00           C  
ATOM   2722  HB2 LEU B 168      -4.230  15.387 -14.908  1.00  0.00           H  
ATOM   2723  HB3 LEU B 168      -3.795  13.750 -15.352  1.00  0.00           H  
ATOM   2724  CG  LEU B 168      -5.586  14.430 -16.298  1.00  0.00           C  
ATOM   2725  HG  LEU B 168      -6.183  13.519 -16.313  1.00  0.00           H  
ATOM   2726  CD1 LEU B 168      -6.523  15.643 -16.302  1.00  0.00           C  
ATOM   2727 HD11 LEU B 168      -5.941  16.563 -16.241  1.00  0.00           H  
ATOM   2728 HD12 LEU B 168      -7.116  15.638 -17.215  1.00  0.00           H  
ATOM   2729 HD13 LEU B 168      -7.194  15.590 -15.450  1.00  0.00           H  
ATOM   2730  CD2 LEU B 168      -4.762  14.477 -17.586  1.00  0.00           C  
ATOM   2731 HD21 LEU B 168      -4.125  13.593 -17.648  1.00  0.00           H  
ATOM   2732 HD22 LEU B 168      -5.419  14.482 -18.454  1.00  0.00           H  
ATOM   2733 HD23 LEU B 168      -4.131  15.367 -17.596  1.00  0.00           H  
ATOM   2734  C   LEU B 168      -4.122  13.343 -12.850  1.00  0.00           C  
ATOM   2735  O   LEU B 168      -3.604  14.115 -12.040  1.00  0.00           O  
ATOM   2736  N   TYR B 169      -3.747  12.068 -12.987  1.00  0.00           N  
ATOM   2737  H   TYR B 169      -4.201  11.502 -13.700  1.00  0.00           H  
ATOM   2738  CA  TYR B 169      -2.677  11.445 -12.207  1.00  0.00           C  
ATOM   2739  HA  TYR B 169      -1.949  12.224 -11.990  1.00  0.00           H  
ATOM   2740  CB  TYR B 169      -3.220  10.945 -10.855  1.00  0.00           C  
ATOM   2741  HB2 TYR B 169      -2.371  10.605 -10.261  1.00  0.00           H  
ATOM   2742  HB3 TYR B 169      -3.641  11.800 -10.324  1.00  0.00           H  
ATOM   2743  CG  TYR B 169      -4.274   9.844 -10.861  1.00  0.00           C  
ATOM   2744  CD1 TYR B 169      -5.631  10.157 -11.084  1.00  0.00           C  
ATOM   2745  HD1 TYR B 169      -5.916  11.175 -11.315  1.00  0.00           H  
ATOM   2746  CE1 TYR B 169      -6.618   9.155 -10.984  1.00  0.00           C  
ATOM   2747  HE1 TYR B 169      -7.658   9.397 -11.144  1.00  0.00           H  
ATOM   2748  CZ  TYR B 169      -6.248   7.835 -10.646  1.00  0.00           C  
ATOM   2749  OH  TYR B 169      -7.196   6.870 -10.512  1.00  0.00           O  
ATOM   2750  HH  TYR B 169      -8.000   7.091 -10.990  1.00  0.00           H  
ATOM   2751  CE2 TYR B 169      -4.892   7.519 -10.417  1.00  0.00           C  
ATOM   2752  HE2 TYR B 169      -4.622   6.504 -10.159  1.00  0.00           H  
ATOM   2753  CD2 TYR B 169      -3.909   8.521 -10.531  1.00  0.00           C  
ATOM   2754  HD2 TYR B 169      -2.873   8.279 -10.351  1.00  0.00           H  
ATOM   2755  C   TYR B 169      -1.941  10.345 -12.991  1.00  0.00           C  
ATOM   2756  O   TYR B 169      -2.560   9.443 -13.548  1.00  0.00           O  
ATOM   2757  N   GLN B 170      -0.604  10.381 -13.006  1.00  0.00           N  
ATOM   2758  H   GLN B 170      -0.147  11.143 -12.514  1.00  0.00           H  
ATOM   2759  CA  GLN B 170       0.243   9.457 -13.781  1.00  0.00           C  
ATOM   2760  HA  GLN B 170      -0.355   8.596 -14.086  1.00  0.00           H  
ATOM   2761  CB  GLN B 170       0.738  10.150 -15.063  1.00  0.00           C  
ATOM   2762  HB2 GLN B 170      -0.125  10.525 -15.612  1.00  0.00           H  
ATOM   2763  HB3 GLN B 170       1.370  11.000 -14.802  1.00  0.00           H  
ATOM   2764  CG  GLN B 170       1.528   9.187 -15.968  1.00  0.00           C  
ATOM   2765  HG2 GLN B 170       2.488   8.943 -15.512  1.00  0.00           H  
ATOM   2766  HG3 GLN B 170       0.961   8.264 -16.071  1.00  0.00           H  
ATOM   2767  CD  GLN B 170       1.788   9.740 -17.369  1.00  0.00           C  
ATOM   2768  OE1 GLN B 170       1.810  10.938 -17.602  1.00  0.00           O  
ATOM   2769  NE2 GLN B 170       2.003   8.888 -18.345  1.00  0.00           N  
ATOM   2770 HE21 GLN B 170       2.110   9.253 -19.272  1.00  0.00           H  
ATOM   2771 HE22 GLN B 170       2.017   7.889 -18.145  1.00  0.00           H  
ATOM   2772  C   GLN B 170       1.417   8.936 -12.943  1.00  0.00           C  
ATOM   2773  O   GLN B 170       2.161   9.724 -12.359  1.00  0.00           O  
ATOM   2774  N   LEU B 171       1.590   7.613 -12.872  1.00  0.00           N  
ATOM   2775  H   LEU B 171       0.985   7.029 -13.430  1.00  0.00           H  
ATOM   2776  CA  LEU B 171       2.695   6.963 -12.154  1.00  0.00           C  
ATOM   2777  HA  LEU B 171       2.790   7.433 -11.175  1.00  0.00           H  
ATOM   2778  CB  LEU B 171       2.312   5.482 -11.927  1.00  0.00           C  
ATOM   2779  HB2 LEU B 171       1.434   5.447 -11.287  1.00  0.00           H  
ATOM   2780  HB3 LEU B 171       2.023   5.060 -12.886  1.00  0.00           H  
ATOM   2781  CG  LEU B 171       3.388   4.564 -11.322  1.00  0.00           C  
ATOM   2782  HG  LEU B 171       4.258   4.588 -11.970  1.00  0.00           H  
ATOM   2783  CD1 LEU B 171       3.813   4.969  -9.913  1.00  0.00           C  
ATOM   2784 HD11 LEU B 171       4.140   6.002  -9.894  1.00  0.00           H  
ATOM   2785 HD12 LEU B 171       2.982   4.844  -9.220  1.00  0.00           H  
ATOM   2786 HD13 LEU B 171       4.636   4.332  -9.585  1.00  0.00           H  
ATOM   2787  CD2 LEU B 171       2.874   3.125 -11.242  1.00  0.00           C  
ATOM   2788 HD21 LEU B 171       2.647   2.758 -12.242  1.00  0.00           H  
ATOM   2789 HD22 LEU B 171       3.640   2.486 -10.800  1.00  0.00           H  
ATOM   2790 HD23 LEU B 171       1.977   3.085 -10.627  1.00  0.00           H  
ATOM   2791  C   LEU B 171       4.035   7.165 -12.899  1.00  0.00           C  
ATOM   2792  O   LEU B 171       4.109   7.037 -14.117  1.00  0.00           O  
ATOM   2793  N   VAL B 172       5.106   7.474 -12.158  1.00  0.00           N  
ATOM   2794  H   VAL B 172       4.962   7.656 -11.170  1.00  0.00           H  
ATOM   2795  CA  VAL B 172       6.464   7.715 -12.696  1.00  0.00           C  
ATOM   2796  HA  VAL B 172       6.369   8.291 -13.616  1.00  0.00           H  
ATOM   2797  CB  VAL B 172       7.280   8.570 -11.693  1.00  0.00           C  
ATOM   2798  HB  VAL B 172       7.243   8.091 -10.714  1.00  0.00           H  
ATOM   2799  CG1 VAL B 172       8.760   8.765 -12.051  1.00  0.00           C  
ATOM   2800 HG11 VAL B 172       9.236   9.435 -11.335  1.00  0.00           H  
ATOM   2801 HG12 VAL B 172       9.288   7.812 -12.013  1.00  0.00           H  
ATOM   2802 HG13 VAL B 172       8.852   9.182 -13.054  1.00  0.00           H  
ATOM   2803  CG2 VAL B 172       6.676   9.981 -11.583  1.00  0.00           C  
ATOM   2804 HG21 VAL B 172       7.195  10.543 -10.807  1.00  0.00           H  
ATOM   2805 HG22 VAL B 172       6.780  10.504 -12.534  1.00  0.00           H  
ATOM   2806 HG23 VAL B 172       5.621   9.931 -11.319  1.00  0.00           H  
ATOM   2807  C   VAL B 172       7.194   6.419 -13.097  1.00  0.00           C  
ATOM   2808  O   VAL B 172       8.128   6.468 -13.895  1.00  0.00           O  
ATOM   2809  N   PHE B 173       6.762   5.252 -12.600  1.00  0.00           N  
ATOM   2810  H   PHE B 173       5.962   5.253 -11.991  1.00  0.00           H  
ATOM   2811  CA  PHE B 173       7.279   3.965 -13.068  1.00  0.00           C  
ATOM   2812  HA  PHE B 173       8.355   3.953 -12.896  1.00  0.00           H  
ATOM   2813  CB  PHE B 173       6.676   2.790 -12.286  1.00  0.00           C  
ATOM   2814  HB2 PHE B 173       7.007   2.839 -11.248  1.00  0.00           H  
ATOM   2815  HB3 PHE B 173       5.592   2.874 -12.302  1.00  0.00           H  
ATOM   2816  CG  PHE B 173       7.046   1.434 -12.863  1.00  0.00           C  
ATOM   2817  CD1 PHE B 173       8.371   0.971 -12.770  1.00  0.00           C  
ATOM   2818  HD1 PHE B 173       9.106   1.564 -12.256  1.00  0.00           H  
ATOM   2819  CE1 PHE B 173       8.737  -0.263 -13.335  1.00  0.00           C  
ATOM   2820  HE1 PHE B 173       9.755  -0.623 -13.254  1.00  0.00           H  
ATOM   2821  CZ  PHE B 173       7.772  -1.039 -14.000  1.00  0.00           C  
ATOM   2822  HZ  PHE B 173       8.048  -1.986 -14.441  1.00  0.00           H  
ATOM   2823  CE2 PHE B 173       6.450  -0.578 -14.104  1.00  0.00           C  
ATOM   2824  HE2 PHE B 173       5.716  -1.174 -14.627  1.00  0.00           H  
ATOM   2825  CD2 PHE B 173       6.086   0.660 -13.543  1.00  0.00           C  
ATOM   2826  HD2 PHE B 173       5.073   1.018 -13.654  1.00  0.00           H  
ATOM   2827  C   PHE B 173       7.042   3.788 -14.574  1.00  0.00           C  
ATOM   2828  O   PHE B 173       5.911   3.891 -15.057  1.00  0.00           O  
ATOM   2829  N   LEU B 174       8.150   3.514 -15.273  1.00  0.00           N  
ATOM   2830  H   LEU B 174       9.001   3.511 -14.731  1.00  0.00           H  
ATOM   2831  CA  LEU B 174       8.312   3.087 -16.668  1.00  0.00           C  
ATOM   2832  HA  LEU B 174       8.963   3.820 -17.146  1.00  0.00           H  
ATOM   2833  CB  LEU B 174       9.077   1.743 -16.638  1.00  0.00           C  
ATOM   2834  HB2 LEU B 174       9.846   1.832 -15.870  1.00  0.00           H  
ATOM   2835  HB3 LEU B 174       8.411   0.938 -16.321  1.00  0.00           H  
ATOM   2836  CG  LEU B 174       9.783   1.353 -17.954  1.00  0.00           C  
ATOM   2837  HG  LEU B 174      10.149   2.253 -18.449  1.00  0.00           H  
ATOM   2838  CD1 LEU B 174      10.988   0.468 -17.635  1.00  0.00           C  
ATOM   2839 HD11 LEU B 174      11.688   1.007 -16.995  1.00  0.00           H  
ATOM   2840 HD12 LEU B 174      10.652  -0.429 -17.114  1.00  0.00           H  
ATOM   2841 HD13 LEU B 174      11.508   0.192 -18.553  1.00  0.00           H  
ATOM   2842  CD2 LEU B 174       8.896   0.572 -18.927  1.00  0.00           C  
ATOM   2843 HD21 LEU B 174       8.049   1.180 -19.235  1.00  0.00           H  
ATOM   2844 HD22 LEU B 174       9.465   0.303 -19.817  1.00  0.00           H  
ATOM   2845 HD23 LEU B 174       8.520  -0.331 -18.444  1.00  0.00           H  
ATOM   2846  C   LEU B 174       7.010   3.041 -17.491  1.00  0.00           C  
ATOM   2847  O   LEU B 174       6.324   2.025 -17.532  1.00  0.00           O  
ATOM   2848  N   LEU B 175       6.708   4.145 -18.185  1.00  0.00           N  
ATOM   2849  H   LEU B 175       7.269   4.963 -18.017  1.00  0.00           H  
ATOM   2850  CA  LEU B 175       5.648   4.245 -19.205  1.00  0.00           C  
ATOM   2851  HA  LEU B 175       5.605   5.292 -19.507  1.00  0.00           H  
ATOM   2852  CB  LEU B 175       6.036   3.430 -20.465  1.00  0.00           C  
ATOM   2853  HB2 LEU B 175       5.967   2.372 -20.214  1.00  0.00           H  
ATOM   2854  HB3 LEU B 175       5.299   3.625 -21.245  1.00  0.00           H  
ATOM   2855  CG  LEU B 175       7.440   3.706 -21.044  1.00  0.00           C  
ATOM   2856  HG  LEU B 175       8.195   3.574 -20.267  1.00  0.00           H  
ATOM   2857  CD1 LEU B 175       7.759   2.709 -22.162  1.00  0.00           C  
ATOM   2858 HD11 LEU B 175       7.038   2.821 -22.973  1.00  0.00           H  
ATOM   2859 HD12 LEU B 175       7.702   1.692 -21.774  1.00  0.00           H  
ATOM   2860 HD13 LEU B 175       8.764   2.886 -22.544  1.00  0.00           H  
ATOM   2861  CD2 LEU B 175       7.569   5.123 -21.607  1.00  0.00           C  
ATOM   2862 HD21 LEU B 175       7.421   5.855 -20.815  1.00  0.00           H  
ATOM   2863 HD22 LEU B 175       6.821   5.284 -22.385  1.00  0.00           H  
ATOM   2864 HD23 LEU B 175       8.563   5.265 -22.032  1.00  0.00           H  
ATOM   2865  C   LEU B 175       4.215   3.947 -18.700  1.00  0.00           C  
ATOM   2866  O   LEU B 175       3.337   3.618 -19.494  1.00  0.00           O  
ATOM   2867  N   SER B 176       3.951   4.080 -17.395  1.00  0.00           N  
ATOM   2868  H   SER B 176       4.708   4.317 -16.768  1.00  0.00           H  
ATOM   2869  CA  SER B 176       2.592   3.964 -16.844  1.00  0.00           C  
ATOM   2870  HA  SER B 176       2.176   3.004 -17.148  1.00  0.00           H  
ATOM   2871  CB  SER B 176       2.610   4.017 -15.321  1.00  0.00           C  
ATOM   2872  HB2 SER B 176       3.024   4.970 -14.998  1.00  0.00           H  
ATOM   2873  HB3 SER B 176       1.591   3.926 -14.946  1.00  0.00           H  
ATOM   2874  OG  SER B 176       3.392   2.969 -14.796  1.00  0.00           O  
ATOM   2875  HG  SER B 176       4.325   3.212 -14.961  1.00  0.00           H  
ATOM   2876  C   SER B 176       1.673   5.076 -17.356  1.00  0.00           C  
ATOM   2877  O   SER B 176       2.069   6.238 -17.411  1.00  0.00           O  
ATOM   2878  N   GLU B 177       0.433   4.729 -17.703  1.00  0.00           N  
ATOM   2879  H   GLU B 177       0.207   3.750 -17.746  1.00  0.00           H  
ATOM   2880  CA  GLU B 177      -0.520   5.665 -18.318  1.00  0.00           C  
ATOM   2881  HA  GLU B 177       0.034   6.216 -19.078  1.00  0.00           H  
ATOM   2882  CB  GLU B 177      -1.655   4.883 -19.005  1.00  0.00           C  
ATOM   2883  HB2 GLU B 177      -1.928   4.023 -18.390  1.00  0.00           H  
ATOM   2884  HB3 GLU B 177      -2.542   5.511 -19.098  1.00  0.00           H  
ATOM   2885  CG  GLU B 177      -1.262   4.402 -20.411  1.00  0.00           C  
ATOM   2886  HG2 GLU B 177      -0.380   3.761 -20.328  1.00  0.00           H  
ATOM   2887  HG3 GLU B 177      -2.079   3.789 -20.801  1.00  0.00           H  
ATOM   2888  CD  GLU B 177      -0.979   5.552 -21.399  1.00  0.00           C  
ATOM   2889  OE1 GLU B 177      -0.546   5.237 -22.527  1.00  0.00           O  
ATOM   2890  OE2 GLU B 177      -1.192   6.730 -21.018  1.00  0.00           O  
ATOM   2891  C   GLU B 177      -1.100   6.746 -17.391  1.00  0.00           C  
ATOM   2892  O   GLU B 177      -1.147   6.605 -16.161  1.00  0.00           O  
ATOM   2893  N   ALA B 178      -1.552   7.843 -18.010  1.00  0.00           N  
ATOM   2894  H   ALA B 178      -1.525   7.848 -19.028  1.00  0.00           H  
ATOM   2895  CA  ALA B 178      -2.186   8.976 -17.337  1.00  0.00           C  
ATOM   2896  HA  ALA B 178      -1.695   9.120 -16.376  1.00  0.00           H  
ATOM   2897  CB  ALA B 178      -1.966  10.244 -18.170  1.00  0.00           C  
ATOM   2898  HB1 ALA B 178      -2.393  11.101 -17.648  1.00  0.00           H  
ATOM   2899  HB2 ALA B 178      -0.899  10.413 -18.316  1.00  0.00           H  
ATOM   2900  HB3 ALA B 178      -2.449  10.139 -19.143  1.00  0.00           H  
ATOM   2901  C   ALA B 178      -3.680   8.719 -17.063  1.00  0.00           C  
ATOM   2902  O   ALA B 178      -4.511   8.689 -17.969  1.00  0.00           O  
ATOM   2903  N   HIE B 179      -4.035   8.576 -15.788  1.00  0.00           N  
ATOM   2904  H   HIE B 179      -3.314   8.679 -15.084  1.00  0.00           H  
ATOM   2905  CA  HIE B 179      -5.410   8.412 -15.316  1.00  0.00           C  
ATOM   2906  HA  HIE B 179      -5.975   7.860 -16.071  1.00  0.00           H  
ATOM   2907  CB  HIE B 179      -5.414   7.593 -14.019  1.00  0.00           C  
ATOM   2908  HB2 HIE B 179      -4.764   8.065 -13.285  1.00  0.00           H  
ATOM   2909  HB3 HIE B 179      -6.424   7.559 -13.613  1.00  0.00           H  
ATOM   2910  CG  HIE B 179      -4.967   6.182 -14.254  1.00  0.00           C  
ATOM   2911  ND1 HIE B 179      -5.796   5.163 -14.719  1.00  0.00           N  
ATOM   2912  CE1 HIE B 179      -4.979   4.151 -15.036  1.00  0.00           C  
ATOM   2913  HE1 HIE B 179      -5.309   3.219 -15.474  1.00  0.00           H  
ATOM   2914  NE2 HIE B 179      -3.701   4.479 -14.786  1.00  0.00           N  
ATOM   2915  HE2 HIE B 179      -2.895   3.936 -15.049  1.00  0.00           H  
ATOM   2916  CD2 HIE B 179      -3.672   5.760 -14.289  1.00  0.00           C  
ATOM   2917  HD2 HIE B 179      -2.799   6.367 -14.094  1.00  0.00           H  
ATOM   2918  C   HIE B 179      -6.096   9.757 -15.101  1.00  0.00           C  
ATOM   2919  O   HIE B 179      -5.458  10.806 -15.003  1.00  0.00           O  
ATOM   2920  N   THR B 180      -7.419   9.733 -14.947  1.00  0.00           N  
ATOM   2921  H   THR B 180      -7.898   8.842 -14.970  1.00  0.00           H  
ATOM   2922  CA  THR B 180      -8.216  10.925 -14.631  1.00  0.00           C  
ATOM   2923  HA  THR B 180      -7.570  11.605 -14.084  1.00  0.00           H  
ATOM   2924  CB  THR B 180      -8.654  11.638 -15.922  1.00  0.00           C  
ATOM   2925  HB  THR B 180      -7.792  11.729 -16.585  1.00  0.00           H  
ATOM   2926  CG2 THR B 180      -9.785  10.933 -16.671  1.00  0.00           C  
ATOM   2927 HG21 THR B 180      -9.496   9.908 -16.896  1.00  0.00           H  
ATOM   2928 HG22 THR B 180     -10.696  10.931 -16.071  1.00  0.00           H  
ATOM   2929 HG23 THR B 180      -9.979  11.458 -17.606  1.00  0.00           H  
ATOM   2930  OG1 THR B 180      -9.127  12.929 -15.635  1.00  0.00           O  
ATOM   2931  HG1 THR B 180      -8.555  13.300 -14.938  1.00  0.00           H  
ATOM   2932  C   THR B 180      -9.374  10.594 -13.690  1.00  0.00           C  
ATOM   2933  O   THR B 180      -9.771   9.434 -13.585  1.00  0.00           O  
ATOM   2934  N   CYS B 181      -9.897  11.589 -12.972  1.00  0.00           N  
ATOM   2935  H   CYS B 181      -9.535  12.530 -13.101  1.00  0.00           H  
ATOM   2936  CA  CYS B 181     -11.012  11.421 -12.041  1.00  0.00           C  
ATOM   2937  HA  CYS B 181     -11.689  10.669 -12.449  1.00  0.00           H  
ATOM   2938  CB  CYS B 181     -10.456  10.882 -10.714  1.00  0.00           C  
ATOM   2939  HB2 CYS B 181      -9.805  10.031 -10.913  1.00  0.00           H  
ATOM   2940  HB3 CYS B 181      -9.875  11.657 -10.214  1.00  0.00           H  
ATOM   2941  SG  CYS B 181     -11.796  10.311  -9.637  1.00  0.00           S  
ATOM   2942  HG  CYS B 181     -11.025   9.987  -8.581  1.00  0.00           H  
ATOM   2943  C   CYS B 181     -11.815  12.730 -11.885  1.00  0.00           C  
ATOM   2944  O   CYS B 181     -11.288  13.825 -12.115  1.00  0.00           O  
ATOM   2945  N   ILE B 182     -13.097  12.608 -11.532  1.00  0.00           N  
ATOM   2946  H   ILE B 182     -13.426  11.695 -11.249  1.00  0.00           H  
ATOM   2947  CA  ILE B 182     -14.034  13.727 -11.366  1.00  0.00           C  
ATOM   2948  HA  ILE B 182     -13.640  14.594 -11.888  1.00  0.00           H  
ATOM   2949  CB  ILE B 182     -15.392  13.389 -12.024  1.00  0.00           C  
ATOM   2950  HB  ILE B 182     -15.812  12.522 -11.509  1.00  0.00           H  
ATOM   2951  CG2 ILE B 182     -16.384  14.548 -11.852  1.00  0.00           C  
ATOM   2952 HG21 ILE B 182     -16.633  14.673 -10.797  1.00  0.00           H  
ATOM   2953 HG22 ILE B 182     -15.960  15.481 -12.226  1.00  0.00           H  
ATOM   2954 HG23 ILE B 182     -17.309  14.340 -12.393  1.00  0.00           H  
ATOM   2955  CG1 ILE B 182     -15.269  13.013 -13.522  1.00  0.00           C  
ATOM   2956 HG12 ILE B 182     -14.667  12.109 -13.615  1.00  0.00           H  
ATOM   2957 HG13 ILE B 182     -16.263  12.767 -13.897  1.00  0.00           H  
ATOM   2958  CD1 ILE B 182     -14.666  14.088 -14.440  1.00  0.00           C  
ATOM   2959 HD11 ILE B 182     -13.649  14.328 -14.130  1.00  0.00           H  
ATOM   2960 HD12 ILE B 182     -14.639  13.710 -15.462  1.00  0.00           H  
ATOM   2961 HD13 ILE B 182     -15.277  14.991 -14.420  1.00  0.00           H  
ATOM   2962  C   ILE B 182     -14.170  14.062  -9.865  1.00  0.00           C  
ATOM   2963  O   ILE B 182     -14.588  13.191  -9.098  1.00  0.00           O  
ATOM   2964  N   PRO B 183     -13.782  15.273  -9.420  1.00  0.00           N  
ATOM   2965  CD  PRO B 183     -13.228  16.356 -10.216  1.00  0.00           C  
ATOM   2966  HD2 PRO B 183     -13.911  16.623 -11.022  1.00  0.00           H  
ATOM   2967  HD3 PRO B 183     -12.258  16.053 -10.610  1.00  0.00           H  
ATOM   2968  CG  PRO B 183     -13.058  17.540  -9.269  1.00  0.00           C  
ATOM   2969  HG2 PRO B 183     -13.957  18.154  -9.290  1.00  0.00           H  
ATOM   2970  HG3 PRO B 183     -12.172  18.125  -9.516  1.00  0.00           H  
ATOM   2971  CB  PRO B 183     -12.935  16.879  -7.901  1.00  0.00           C  
ATOM   2972  HB2 PRO B 183     -13.205  17.557  -7.089  1.00  0.00           H  
ATOM   2973  HB3 PRO B 183     -11.919  16.518  -7.776  1.00  0.00           H  
ATOM   2974  CA  PRO B 183     -13.888  15.689  -8.027  1.00  0.00           C  
ATOM   2975  HA  PRO B 183     -13.561  14.884  -7.370  1.00  0.00           H  
ATOM   2976  C   PRO B 183     -15.318  16.096  -7.651  1.00  0.00           C  
ATOM   2977  O   PRO B 183     -16.090  16.555  -8.491  1.00  0.00           O  
ATOM   2978  N   GLU B 184     -15.623  16.028  -6.358  1.00  0.00           N  
ATOM   2979  H   GLU B 184     -14.919  15.648  -5.732  1.00  0.00           H  
ATOM   2980  CA  GLU B 184     -16.861  16.527  -5.752  1.00  0.00           C  
ATOM   2981  HA  GLU B 184     -17.475  16.952  -6.545  1.00  0.00           H  
ATOM   2982  CB  GLU B 184     -17.642  15.368  -5.092  1.00  0.00           C  
ATOM   2983  HB2 GLU B 184     -16.974  14.527  -4.897  1.00  0.00           H  
ATOM   2984  HB3 GLU B 184     -18.031  15.690  -4.125  1.00  0.00           H  
ATOM   2985  CG  GLU B 184     -18.827  14.896  -5.951  1.00  0.00           C  
ATOM   2986  HG2 GLU B 184     -18.425  14.422  -6.849  1.00  0.00           H  
ATOM   2987  HG3 GLU B 184     -19.380  14.138  -5.391  1.00  0.00           H  
ATOM   2988  CD  GLU B 184     -19.782  16.037  -6.354  1.00  0.00           C  
ATOM   2989  OE1 GLU B 184     -20.428  15.917  -7.418  1.00  0.00           O  
ATOM   2990  OE2 GLU B 184     -19.820  17.071  -5.646  1.00  0.00           O  
ATOM   2991  C   GLU B 184     -16.624  17.684  -4.766  1.00  0.00           C  
ATOM   2992  O   GLU B 184     -15.494  17.985  -4.370  1.00  0.00           O  
ATOM   2993  N   ASN B 185     -17.703  18.372  -4.393  1.00  0.00           N  
ATOM   2994  H   ASN B 185     -18.609  18.036  -4.733  1.00  0.00           H  
ATOM   2995  CA  ASN B 185     -17.694  19.530  -3.504  1.00  0.00           C  
ATOM   2996  HA  ASN B 185     -16.854  20.168  -3.773  1.00  0.00           H  
ATOM   2997  CB  ASN B 185     -18.989  20.322  -3.738  1.00  0.00           C  
ATOM   2998  HB2 ASN B 185     -19.136  20.480  -4.807  1.00  0.00           H  
ATOM   2999  HB3 ASN B 185     -19.844  19.763  -3.355  1.00  0.00           H  
ATOM   3000  CG  ASN B 185     -18.924  21.664  -3.042  1.00  0.00           C  
ATOM   3001  OD1 ASN B 185     -19.204  21.807  -1.862  1.00  0.00           O  
ATOM   3002  ND2 ASN B 185     -18.503  22.691  -3.738  1.00  0.00           N  
ATOM   3003 HD21 ASN B 185     -18.394  23.568  -3.247  1.00  0.00           H  
ATOM   3004 HD22 ASN B 185     -18.353  22.623  -4.737  1.00  0.00           H  
ATOM   3005  C   ASN B 185     -17.510  19.131  -2.031  1.00  0.00           C  
ATOM   3006  O   ASN B 185     -18.443  18.663  -1.380  1.00  0.00           O  
ATOM   3007  N   ASN B 186     -16.323  19.381  -1.466  1.00  0.00           N  
ATOM   3008  H   ASN B 186     -15.621  19.843  -2.025  1.00  0.00           H  
ATOM   3009  CA  ASN B 186     -16.046  19.144  -0.041  1.00  0.00           C  
ATOM   3010  HA  ASN B 186     -16.636  18.271   0.242  1.00  0.00           H  
ATOM   3011  CB  ASN B 186     -14.563  18.776   0.184  1.00  0.00           C  
ATOM   3012  HB2 ASN B 186     -14.228  18.108  -0.604  1.00  0.00           H  
ATOM   3013  HB3 ASN B 186     -13.941  19.669   0.176  1.00  0.00           H  
ATOM   3014  CG  ASN B 186     -14.374  18.053   1.512  1.00  0.00           C  
ATOM   3015  OD1 ASN B 186     -15.290  17.462   2.062  1.00  0.00           O  
ATOM   3016  ND2 ASN B 186     -13.197  18.040   2.088  1.00  0.00           N  
ATOM   3017 HD21 ASN B 186     -13.121  17.561   2.964  1.00  0.00           H  
ATOM   3018 HD22 ASN B 186     -12.365  18.517   1.731  1.00  0.00           H  
ATOM   3019  C   ASN B 186     -16.555  20.296   0.854  1.00  0.00           C  
ATOM   3020  O   ASN B 186     -15.805  20.884   1.631  1.00  0.00           O  
ATOM   3021  N   GLY B 187     -17.830  20.655   0.694  1.00  0.00           N  
ATOM   3022  H   GLY B 187     -18.365  20.133   0.006  1.00  0.00           H  
ATOM   3023  CA  GLY B 187     -18.509  21.730   1.417  1.00  0.00           C  
ATOM   3024  HA2 GLY B 187     -19.585  21.584   1.321  1.00  0.00           H  
ATOM   3025  HA3 GLY B 187     -18.252  21.664   2.474  1.00  0.00           H  
ATOM   3026  C   GLY B 187     -18.151  23.141   0.932  1.00  0.00           C  
ATOM   3027  O   GLY B 187     -17.082  23.679   1.224  1.00  0.00           O  
ATOM   3028  N   GLY B 188     -19.082  23.793   0.234  1.00  0.00           N  
ATOM   3029  H   GLY B 188     -19.852  23.248  -0.133  1.00  0.00           H  
ATOM   3030  CA  GLY B 188     -18.940  25.181  -0.205  1.00  0.00           C  
ATOM   3031  HA2 GLY B 188     -19.868  25.502  -0.679  1.00  0.00           H  
ATOM   3032  HA3 GLY B 188     -18.760  25.816   0.663  1.00  0.00           H  
ATOM   3033  C   GLY B 188     -17.802  25.354  -1.211  1.00  0.00           C  
ATOM   3034  O   GLY B 188     -17.990  25.112  -2.398  1.00  0.00           O  
ATOM   3035  N   ALA B 189     -16.633  25.803  -0.750  1.00  0.00           N  
ATOM   3036  H   ALA B 189     -16.542  25.889   0.251  1.00  0.00           H  
ATOM   3037  CA  ALA B 189     -15.435  26.009  -1.573  1.00  0.00           C  
ATOM   3038  HA  ALA B 189     -15.732  26.055  -2.622  1.00  0.00           H  
ATOM   3039  CB  ALA B 189     -14.844  27.378  -1.215  1.00  0.00           C  
ATOM   3040  HB1 ALA B 189     -15.608  28.150  -1.304  1.00  0.00           H  
ATOM   3041  HB2 ALA B 189     -14.453  27.364  -0.198  1.00  0.00           H  
ATOM   3042  HB3 ALA B 189     -14.033  27.613  -1.905  1.00  0.00           H  
ATOM   3043  C   ALA B 189     -14.394  24.868  -1.482  1.00  0.00           C  
ATOM   3044  O   ALA B 189     -13.323  24.970  -2.084  1.00  0.00           O  
ATOM   3045  N   GLY B 190     -14.667  23.799  -0.723  1.00  0.00           N  
ATOM   3046  H   GLY B 190     -15.558  23.750  -0.241  1.00  0.00           H  
ATOM   3047  CA  GLY B 190     -13.830  22.595  -0.707  1.00  0.00           C  
ATOM   3048  HA2 GLY B 190     -12.780  22.876  -0.642  1.00  0.00           H  
ATOM   3049  HA3 GLY B 190     -14.069  22.001   0.173  1.00  0.00           H  
ATOM   3050  C   GLY B 190     -14.015  21.717  -1.950  1.00  0.00           C  
ATOM   3051  O   GLY B 190     -15.025  21.802  -2.649  1.00  0.00           O  
ATOM   3052  N   CYS B 191     -13.043  20.856  -2.231  1.00  0.00           N  
ATOM   3053  H   CYS B 191     -12.192  20.897  -1.673  1.00  0.00           H  
ATOM   3054  CA  CYS B 191     -13.008  19.936  -3.370  1.00  0.00           C  
ATOM   3055  HA  CYS B 191     -14.016  19.704  -3.704  1.00  0.00           H  
ATOM   3056  CB  CYS B 191     -12.226  20.595  -4.509  1.00  0.00           C  
ATOM   3057  HB2 CYS B 191     -11.282  20.967  -4.108  1.00  0.00           H  
ATOM   3058  HB3 CYS B 191     -12.004  19.853  -5.277  1.00  0.00           H  
ATOM   3059  SG  CYS B 191     -13.152  21.959  -5.253  1.00  0.00           S  
ATOM   3060  HG  CYS B 191     -13.812  22.325  -4.144  1.00  0.00           H  
ATOM   3061  C   CYS B 191     -12.298  18.641  -2.969  1.00  0.00           C  
ATOM   3062  O   CYS B 191     -11.222  18.717  -2.383  1.00  0.00           O  
ATOM   3063  N   VAL B 192     -12.842  17.473  -3.316  1.00  0.00           N  
ATOM   3064  H   VAL B 192     -13.732  17.470  -3.812  1.00  0.00           H  
ATOM   3065  CA  VAL B 192     -12.273  16.162  -2.955  1.00  0.00           C  
ATOM   3066  HA  VAL B 192     -11.215  16.301  -2.740  1.00  0.00           H  
ATOM   3067  CB  VAL B 192     -12.923  15.626  -1.663  1.00  0.00           C  
ATOM   3068  HB  VAL B 192     -12.782  16.376  -0.886  1.00  0.00           H  
ATOM   3069  CG1 VAL B 192     -14.430  15.368  -1.813  1.00  0.00           C  
ATOM   3070 HG11 VAL B 192     -14.849  15.079  -0.849  1.00  0.00           H  
ATOM   3071 HG12 VAL B 192     -14.939  16.270  -2.152  1.00  0.00           H  
ATOM   3072 HG13 VAL B 192     -14.612  14.569  -2.533  1.00  0.00           H  
ATOM   3073  CG2 VAL B 192     -12.255  14.339  -1.164  1.00  0.00           C  
ATOM   3074 HG21 VAL B 192     -12.461  13.508  -1.839  1.00  0.00           H  
ATOM   3075 HG22 VAL B 192     -11.178  14.491  -1.088  1.00  0.00           H  
ATOM   3076 HG23 VAL B 192     -12.639  14.093  -0.174  1.00  0.00           H  
ATOM   3077  C   VAL B 192     -12.356  15.173  -4.118  1.00  0.00           C  
ATOM   3078  O   VAL B 192     -13.319  15.178  -4.882  1.00  0.00           O  
ATOM   3079  N   CYS B 193     -11.338  14.325  -4.265  1.00  0.00           N  
ATOM   3080  H   CYS B 193     -10.557  14.414  -3.618  1.00  0.00           H  
ATOM   3081  CA  CYS B 193     -11.174  13.401  -5.387  1.00  0.00           C  
ATOM   3082  HA  CYS B 193     -12.153  13.113  -5.775  1.00  0.00           H  
ATOM   3083  CB  CYS B 193     -10.400  14.157  -6.471  1.00  0.00           C  
ATOM   3084  HB2 CYS B 193     -10.867  15.126  -6.629  1.00  0.00           H  
ATOM   3085  HB3 CYS B 193      -9.375  14.321  -6.135  1.00  0.00           H  
ATOM   3086  SG  CYS B 193     -10.403  13.224  -8.023  1.00  0.00           S  
ATOM   3087  HG  CYS B 193      -9.779  12.114  -7.591  1.00  0.00           H  
ATOM   3088  C   CYS B 193     -10.397  12.142  -4.972  1.00  0.00           C  
ATOM   3089  O   CYS B 193      -9.354  12.255  -4.330  1.00  0.00           O  
ATOM   3090  N   HIE B 194     -10.840  10.943  -5.361  1.00  0.00           N  
ATOM   3091  H   HIE B 194     -11.700  10.875  -5.892  1.00  0.00           H  
ATOM   3092  CA  HIE B 194     -10.079   9.702  -5.142  1.00  0.00           C  
ATOM   3093  HA  HIE B 194      -9.447   9.832  -4.265  1.00  0.00           H  
ATOM   3094  CB  HIE B 194     -11.033   8.546  -4.815  1.00  0.00           C  
ATOM   3095  HB2 HIE B 194     -10.446   7.685  -4.499  1.00  0.00           H  
ATOM   3096  HB3 HIE B 194     -11.672   8.836  -3.980  1.00  0.00           H  
ATOM   3097  CG  HIE B 194     -11.905   8.139  -5.969  1.00  0.00           C  
ATOM   3098  ND1 HIE B 194     -12.918   8.923  -6.514  1.00  0.00           N  
ATOM   3099  CE1 HIE B 194     -13.409   8.222  -7.545  1.00  0.00           C  
ATOM   3100  HE1 HIE B 194     -14.196   8.574  -8.202  1.00  0.00           H  
ATOM   3101  NE2 HIE B 194     -12.757   7.052  -7.672  1.00  0.00           N  
ATOM   3102  HE2 HIE B 194     -12.921   6.362  -8.390  1.00  0.00           H  
ATOM   3103  CD2 HIE B 194     -11.803   6.980  -6.680  1.00  0.00           C  
ATOM   3104  HD2 HIE B 194     -11.093   6.184  -6.506  1.00  0.00           H  
ATOM   3105  C   HIE B 194      -9.142   9.368  -6.317  1.00  0.00           C  
ATOM   3106  O   HIE B 194      -9.319   9.852  -7.438  1.00  0.00           O  
ATOM   3107  N   LEU B 195      -8.142   8.526  -6.037  1.00  0.00           N  
ATOM   3108  H   LEU B 195      -8.061   8.204  -5.076  1.00  0.00           H  
ATOM   3109  CA  LEU B 195      -7.144   7.992  -6.963  1.00  0.00           C  
ATOM   3110  HA  LEU B 195      -7.476   8.126  -7.992  1.00  0.00           H  
ATOM   3111  CB  LEU B 195      -5.781   8.692  -6.770  1.00  0.00           C  
ATOM   3112  HB2 LEU B 195      -5.452   8.544  -5.745  1.00  0.00           H  
ATOM   3113  HB3 LEU B 195      -5.077   8.165  -7.415  1.00  0.00           H  
ATOM   3114  CG  LEU B 195      -5.681  10.196  -7.087  1.00  0.00           C  
ATOM   3115  HG  LEU B 195      -6.261  10.424  -7.982  1.00  0.00           H  
ATOM   3116  CD1 LEU B 195      -6.122  11.107  -5.932  1.00  0.00           C  
ATOM   3117 HD11 LEU B 195      -5.914  12.147  -6.178  1.00  0.00           H  
ATOM   3118 HD12 LEU B 195      -7.188  11.019  -5.756  1.00  0.00           H  
ATOM   3119 HD13 LEU B 195      -5.587  10.845  -5.018  1.00  0.00           H  
ATOM   3120  CD2 LEU B 195      -4.215  10.552  -7.346  1.00  0.00           C  
ATOM   3121 HD21 LEU B 195      -4.150  11.586  -7.680  1.00  0.00           H  
ATOM   3122 HD22 LEU B 195      -3.632  10.424  -6.433  1.00  0.00           H  
ATOM   3123 HD23 LEU B 195      -3.806   9.909  -8.121  1.00  0.00           H  
ATOM   3124  C   LEU B 195      -6.989   6.488  -6.677  1.00  0.00           C  
ATOM   3125  O   LEU B 195      -6.790   6.103  -5.525  1.00  0.00           O  
ATOM   3126  N   LEU B 196      -7.059   5.625  -7.694  1.00  0.00           N  
ATOM   3127  H   LEU B 196      -7.146   5.984  -8.638  1.00  0.00           H  
ATOM   3128  CA  LEU B 196      -6.902   4.175  -7.518  1.00  0.00           C  
ATOM   3129  HA  LEU B 196      -7.306   3.891  -6.546  1.00  0.00           H  
ATOM   3130  CB  LEU B 196      -7.700   3.425  -8.598  1.00  0.00           C  
ATOM   3131  HB2 LEU B 196      -7.395   3.808  -9.574  1.00  0.00           H  
ATOM   3132  HB3 LEU B 196      -7.439   2.365  -8.563  1.00  0.00           H  
ATOM   3133  CG  LEU B 196      -9.232   3.557  -8.459  1.00  0.00           C  
ATOM   3134  HG  LEU B 196      -9.505   4.608  -8.351  1.00  0.00           H  
ATOM   3135  CD1 LEU B 196      -9.916   3.019  -9.717  1.00  0.00           C  
ATOM   3136 HD11 LEU B 196     -10.996   3.136  -9.634  1.00  0.00           H  
ATOM   3137 HD12 LEU B 196      -9.676   1.963  -9.852  1.00  0.00           H  
ATOM   3138 HD13 LEU B 196      -9.569   3.574 -10.588  1.00  0.00           H  
ATOM   3139  CD2 LEU B 196      -9.781   2.778  -7.260  1.00  0.00           C  
ATOM   3140 HD21 LEU B 196      -9.504   1.725  -7.341  1.00  0.00           H  
ATOM   3141 HD22 LEU B 196     -10.867   2.860  -7.226  1.00  0.00           H  
ATOM   3142 HD23 LEU B 196      -9.374   3.176  -6.331  1.00  0.00           H  
ATOM   3143  C   LEU B 196      -5.417   3.780  -7.520  1.00  0.00           C  
ATOM   3144  O   LEU B 196      -4.676   4.146  -8.435  1.00  0.00           O  
ATOM   3145  N   MET B 197      -4.993   3.039  -6.491  1.00  0.00           N  
ATOM   3146  H   MET B 197      -5.669   2.802  -5.769  1.00  0.00           H  
ATOM   3147  CA  MET B 197      -3.646   2.467  -6.373  1.00  0.00           C  
ATOM   3148  HA  MET B 197      -3.390   2.024  -7.337  1.00  0.00           H  
ATOM   3149  CB  MET B 197      -2.602   3.566  -6.092  1.00  0.00           C  
ATOM   3150  HB2 MET B 197      -1.632   3.099  -5.922  1.00  0.00           H  
ATOM   3151  HB3 MET B 197      -2.508   4.161  -6.997  1.00  0.00           H  
ATOM   3152  CG  MET B 197      -2.906   4.522  -4.931  1.00  0.00           C  
ATOM   3153  HG2 MET B 197      -3.896   4.958  -5.068  1.00  0.00           H  
ATOM   3154  HG3 MET B 197      -2.908   3.957  -4.000  1.00  0.00           H  
ATOM   3155  SD  MET B 197      -1.701   5.872  -4.780  1.00  0.00           S  
ATOM   3156  CE  MET B 197      -2.172   6.913  -6.189  1.00  0.00           C  
ATOM   3157  HE1 MET B 197      -2.159   6.334  -7.110  1.00  0.00           H  
ATOM   3158  HE2 MET B 197      -3.172   7.316  -6.035  1.00  0.00           H  
ATOM   3159  HE3 MET B 197      -1.468   7.739  -6.284  1.00  0.00           H  
ATOM   3160  C   MET B 197      -3.628   1.323  -5.346  1.00  0.00           C  
ATOM   3161  O   MET B 197      -3.319   1.498  -4.170  1.00  0.00           O  
ATOM   3162  N   ASP B 198      -3.996   0.132  -5.816  1.00  0.00           N  
ATOM   3163  H   ASP B 198      -4.237   0.047  -6.801  1.00  0.00           H  
ATOM   3164  CA  ASP B 198      -4.008  -1.131  -5.066  1.00  0.00           C  
ATOM   3165  HA  ASP B 198      -4.209  -0.916  -4.020  1.00  0.00           H  
ATOM   3166  CB  ASP B 198      -5.137  -2.034  -5.600  1.00  0.00           C  
ATOM   3167  HB2 ASP B 198      -5.075  -2.998  -5.092  1.00  0.00           H  
ATOM   3168  HB3 ASP B 198      -6.095  -1.587  -5.337  1.00  0.00           H  
ATOM   3169  CG  ASP B 198      -5.143  -2.266  -7.116  1.00  0.00           C  
ATOM   3170  OD1 ASP B 198      -5.907  -3.154  -7.551  1.00  0.00           O  
ATOM   3171  OD2 ASP B 198      -4.356  -1.628  -7.855  1.00  0.00           O  
ATOM   3172  C   ASP B 198      -2.657  -1.868  -5.120  1.00  0.00           C  
ATOM   3173  O   ASP B 198      -2.130  -2.285  -4.089  1.00  0.00           O  
ATOM   3174  N   ASP B 199      -2.039  -1.943  -6.305  1.00  0.00           N  
ATOM   3175  H   ASP B 199      -2.610  -1.699  -7.114  1.00  0.00           H  
ATOM   3176  CA  ASP B 199      -0.658  -2.403  -6.546  1.00  0.00           C  
ATOM   3177  HA  ASP B 199      -0.513  -3.300  -5.955  1.00  0.00           H  
ATOM   3178  CB  ASP B 199      -0.453  -2.786  -8.029  1.00  0.00           C  
ATOM   3179  HB2 ASP B 199      -0.981  -2.067  -8.659  1.00  0.00           H  
ATOM   3180  HB3 ASP B 199       0.604  -2.737  -8.293  1.00  0.00           H  
ATOM   3181  CG  ASP B 199      -0.901  -4.201  -8.384  1.00  0.00           C  
ATOM   3182  OD1 ASP B 199      -1.024  -4.489  -9.588  1.00  0.00           O  
ATOM   3183  OD2 ASP B 199      -1.165  -5.032  -7.480  1.00  0.00           O  
ATOM   3184  C   ASP B 199       0.413  -1.409  -6.059  1.00  0.00           C  
ATOM   3185  O   ASP B 199       1.555  -1.449  -6.508  1.00  0.00           O  
ATOM   3186  N   VAL B 200       0.066  -0.507  -5.141  1.00  0.00           N  
ATOM   3187  H   VAL B 200      -0.872  -0.557  -4.766  1.00  0.00           H  
ATOM   3188  CA  VAL B 200       0.982   0.487  -4.569  1.00  0.00           C  
ATOM   3189  HA  VAL B 200       1.366   1.071  -5.401  1.00  0.00           H  
ATOM   3190  CB  VAL B 200       0.206   1.456  -3.658  1.00  0.00           C  
ATOM   3191  HB  VAL B 200      -0.614   1.861  -4.247  1.00  0.00           H  
ATOM   3192  CG1 VAL B 200      -0.403   0.791  -2.417  1.00  0.00           C  
ATOM   3193 HG11 VAL B 200      -1.026   1.519  -1.903  1.00  0.00           H  
ATOM   3194 HG12 VAL B 200      -1.034  -0.047  -2.710  1.00  0.00           H  
ATOM   3195 HG13 VAL B 200       0.381   0.441  -1.743  1.00  0.00           H  
ATOM   3196  CG2 VAL B 200       1.056   2.645  -3.204  1.00  0.00           C  
ATOM   3197 HG21 VAL B 200       1.477   3.153  -4.072  1.00  0.00           H  
ATOM   3198 HG22 VAL B 200       0.427   3.346  -2.657  1.00  0.00           H  
ATOM   3199 HG23 VAL B 200       1.866   2.313  -2.555  1.00  0.00           H  
ATOM   3200  C   VAL B 200       2.194  -0.155  -3.878  1.00  0.00           C  
ATOM   3201  O   VAL B 200       2.087  -1.230  -3.273  1.00  0.00           O  
ATOM   3202  N   VAL B 201       3.351   0.490  -3.987  1.00  0.00           N  
ATOM   3203  H   VAL B 201       3.369   1.327  -4.570  1.00  0.00           H  
ATOM   3204  CA  VAL B 201       4.617   0.072  -3.377  1.00  0.00           C  
ATOM   3205  HA  VAL B 201       4.404  -0.550  -2.507  1.00  0.00           H  
ATOM   3206  CB  VAL B 201       5.480  -0.755  -4.347  1.00  0.00           C  
ATOM   3207  HB  VAL B 201       6.372  -1.010  -3.797  1.00  0.00           H  
ATOM   3208  CG1 VAL B 201       4.844  -2.077  -4.786  1.00  0.00           C  
ATOM   3209 HG11 VAL B 201       3.941  -1.887  -5.363  1.00  0.00           H  
ATOM   3210 HG12 VAL B 201       5.548  -2.636  -5.402  1.00  0.00           H  
ATOM   3211 HG13 VAL B 201       4.608  -2.671  -3.910  1.00  0.00           H  
ATOM   3212  CG2 VAL B 201       5.913   0.008  -5.601  1.00  0.00           C  
ATOM   3213 HG21 VAL B 201       6.591  -0.605  -6.192  1.00  0.00           H  
ATOM   3214 HG22 VAL B 201       5.039   0.259  -6.199  1.00  0.00           H  
ATOM   3215 HG23 VAL B 201       6.433   0.927  -5.334  1.00  0.00           H  
ATOM   3216  C   VAL B 201       5.415   1.274  -2.872  1.00  0.00           C  
ATOM   3217  O   VAL B 201       5.171   2.421  -3.248  1.00  0.00           O  
ATOM   3218  N   SER B 202       6.423   1.013  -2.045  1.00  0.00           N  
ATOM   3219  H   SER B 202       6.572   0.048  -1.765  1.00  0.00           H  
ATOM   3220  CA  SER B 202       7.232   2.045  -1.390  1.00  0.00           C  
ATOM   3221  HA  SER B 202       6.554   2.702  -0.867  1.00  0.00           H  
ATOM   3222  CB  SER B 202       8.132   1.415  -0.329  1.00  0.00           C  
ATOM   3223  HB2 SER B 202       8.832   2.161   0.043  1.00  0.00           H  
ATOM   3224  HB3 SER B 202       7.518   1.067   0.502  1.00  0.00           H  
ATOM   3225  OG  SER B 202       8.849   0.329  -0.869  1.00  0.00           O  
ATOM   3226  HG  SER B 202       8.199  -0.408  -0.986  1.00  0.00           H  
ATOM   3227  C   SER B 202       8.029   2.916  -2.366  1.00  0.00           C  
ATOM   3228  O   SER B 202       8.225   4.099  -2.079  1.00  0.00           O  
ATOM   3229  N   ALA B 203       8.418   2.374  -3.525  1.00  0.00           N  
ATOM   3230  H   ALA B 203       8.305   1.372  -3.623  1.00  0.00           H  
ATOM   3231  CA  ALA B 203       9.067   3.083  -4.631  1.00  0.00           C  
ATOM   3232  HA  ALA B 203       9.886   3.682  -4.229  1.00  0.00           H  
ATOM   3233  CB  ALA B 203       9.657   2.013  -5.556  1.00  0.00           C  
ATOM   3234  HB1 ALA B 203      10.337   1.365  -5.002  1.00  0.00           H  
ATOM   3235  HB2 ALA B 203       8.854   1.415  -5.987  1.00  0.00           H  
ATOM   3236  HB3 ALA B 203      10.201   2.493  -6.368  1.00  0.00           H  
ATOM   3237  C   ALA B 203       8.169   4.039  -5.456  1.00  0.00           C  
ATOM   3238  O   ALA B 203       8.688   4.757  -6.310  1.00  0.00           O  
ATOM   3239  N   ASP B 204       6.844   4.052  -5.275  1.00  0.00           N  
ATOM   3240  H   ASP B 204       6.431   3.476  -4.549  1.00  0.00           H  
ATOM   3241  CA  ASP B 204       5.943   4.827  -6.142  1.00  0.00           C  
ATOM   3242  HA  ASP B 204       6.216   4.624  -7.179  1.00  0.00           H  
ATOM   3243  CB  ASP B 204       4.486   4.409  -5.949  1.00  0.00           C  
ATOM   3244  HB2 ASP B 204       4.240   4.431  -4.885  1.00  0.00           H  
ATOM   3245  HB3 ASP B 204       3.843   5.135  -6.449  1.00  0.00           H  
ATOM   3246  CG  ASP B 204       4.155   3.051  -6.541  1.00  0.00           C  
ATOM   3247  OD1 ASP B 204       4.702   2.667  -7.598  1.00  0.00           O  
ATOM   3248  OD2 ASP B 204       3.216   2.426  -6.018  1.00  0.00           O  
ATOM   3249  C   ASP B 204       5.999   6.342  -5.941  1.00  0.00           C  
ATOM   3250  O   ASP B 204       5.944   6.846  -4.821  1.00  0.00           O  
ATOM   3251  N   GLN B 205       5.931   7.075  -7.054  1.00  0.00           N  
ATOM   3252  H   GLN B 205       5.998   6.599  -7.941  1.00  0.00           H  
ATOM   3253  CA  GLN B 205       5.619   8.503  -7.088  1.00  0.00           C  
ATOM   3254  HA  GLN B 205       5.056   8.748  -6.189  1.00  0.00           H  
ATOM   3255  CB  GLN B 205       6.927   9.314  -7.061  1.00  0.00           C  
ATOM   3256  HB2 GLN B 205       7.510   8.959  -6.209  1.00  0.00           H  
ATOM   3257  HB3 GLN B 205       7.498   9.116  -7.970  1.00  0.00           H  
ATOM   3258  CG  GLN B 205       6.721  10.834  -6.913  1.00  0.00           C  
ATOM   3259  HG2 GLN B 205       6.341  11.239  -7.851  1.00  0.00           H  
ATOM   3260  HG3 GLN B 205       5.982  11.022  -6.134  1.00  0.00           H  
ATOM   3261  CD  GLN B 205       8.005  11.582  -6.529  1.00  0.00           C  
ATOM   3262  OE1 GLN B 205       9.039  11.022  -6.214  1.00  0.00           O  
ATOM   3263  NE2 GLN B 205       8.011  12.897  -6.535  1.00  0.00           N  
ATOM   3264 HE21 GLN B 205       8.897  13.327  -6.341  1.00  0.00           H  
ATOM   3265 HE22 GLN B 205       7.181  13.435  -6.756  1.00  0.00           H  
ATOM   3266  C   GLN B 205       4.720   8.798  -8.299  1.00  0.00           C  
ATOM   3267  O   GLN B 205       4.967   8.300  -9.397  1.00  0.00           O  
ATOM   3268  N   TYR B 206       3.658   9.577  -8.095  1.00  0.00           N  
ATOM   3269  H   TYR B 206       3.511   9.948  -7.162  1.00  0.00           H  
ATOM   3270  CA  TYR B 206       2.682   9.968  -9.116  1.00  0.00           C  
ATOM   3271  HA  TYR B 206       2.874   9.423 -10.037  1.00  0.00           H  
ATOM   3272  CB  TYR B 206       1.255   9.628  -8.644  1.00  0.00           C  
ATOM   3273  HB2 TYR B 206       1.115  10.020  -7.635  1.00  0.00           H  
ATOM   3274  HB3 TYR B 206       0.552  10.161  -9.287  1.00  0.00           H  
ATOM   3275  CG  TYR B 206       0.872   8.153  -8.649  1.00  0.00           C  
ATOM   3276  CD1 TYR B 206       1.367   7.271  -7.667  1.00  0.00           C  
ATOM   3277  HD1 TYR B 206       2.048   7.632  -6.909  1.00  0.00           H  
ATOM   3278  CE1 TYR B 206       0.972   5.918  -7.660  1.00  0.00           C  
ATOM   3279  HE1 TYR B 206       1.348   5.237  -6.909  1.00  0.00           H  
ATOM   3280  CZ  TYR B 206       0.069   5.438  -8.632  1.00  0.00           C  
ATOM   3281  OH  TYR B 206      -0.331   4.137  -8.629  1.00  0.00           O  
ATOM   3282  HH  TYR B 206      -1.103   4.028  -9.190  1.00  0.00           H  
ATOM   3283  CE2 TYR B 206      -0.447   6.325  -9.603  1.00  0.00           C  
ATOM   3284  HE2 TYR B 206      -1.142   5.970 -10.348  1.00  0.00           H  
ATOM   3285  CD2 TYR B 206      -0.038   7.675  -9.613  1.00  0.00           C  
ATOM   3286  HD2 TYR B 206      -0.429   8.347 -10.365  1.00  0.00           H  
ATOM   3287  C   TYR B 206       2.802  11.469  -9.412  1.00  0.00           C  
ATOM   3288  O   TYR B 206       2.862  12.276  -8.485  1.00  0.00           O  
ATOM   3289  N   THR B 207       2.794  11.860 -10.685  1.00  0.00           N  
ATOM   3290  H   THR B 207       2.708  11.140 -11.394  1.00  0.00           H  
ATOM   3291  CA  THR B 207       2.556  13.255 -11.106  1.00  0.00           C  
ATOM   3292  HA  THR B 207       3.115  13.932 -10.461  1.00  0.00           H  
ATOM   3293  CB  THR B 207       3.013  13.482 -12.557  1.00  0.00           C  
ATOM   3294  HB  THR B 207       2.399  12.886 -13.231  1.00  0.00           H  
ATOM   3295  CG2 THR B 207       2.936  14.950 -12.977  1.00  0.00           C  
ATOM   3296 HG21 THR B 207       3.367  15.062 -13.971  1.00  0.00           H  
ATOM   3297 HG22 THR B 207       1.897  15.276 -13.015  1.00  0.00           H  
ATOM   3298 HG23 THR B 207       3.485  15.571 -12.268  1.00  0.00           H  
ATOM   3299  OG1 THR B 207       4.360  13.097 -12.705  1.00  0.00           O  
ATOM   3300  HG1 THR B 207       4.377  12.156 -12.900  1.00  0.00           H  
ATOM   3301  C   THR B 207       1.063  13.578 -10.978  1.00  0.00           C  
ATOM   3302  O   THR B 207       0.244  12.700 -11.251  1.00  0.00           O  
ATOM   3303  N   LEU B 208       0.704  14.805 -10.586  1.00  0.00           N  
ATOM   3304  H   LEU B 208       1.432  15.497 -10.426  1.00  0.00           H  
ATOM   3305  CA  LEU B 208      -0.683  15.272 -10.439  1.00  0.00           C  
ATOM   3306  HA  LEU B 208      -1.371  14.527 -10.840  1.00  0.00           H  
ATOM   3307  CB  LEU B 208      -1.008  15.496  -8.946  1.00  0.00           C  
ATOM   3308  HB2 LEU B 208      -0.362  16.293  -8.576  1.00  0.00           H  
ATOM   3309  HB3 LEU B 208      -2.036  15.850  -8.880  1.00  0.00           H  
ATOM   3310  CG  LEU B 208      -0.853  14.284  -8.009  1.00  0.00           C  
ATOM   3311  HG  LEU B 208       0.169  13.905  -8.046  1.00  0.00           H  
ATOM   3312  CD1 LEU B 208      -1.158  14.723  -6.575  1.00  0.00           C  
ATOM   3313 HD11 LEU B 208      -1.144  13.866  -5.906  1.00  0.00           H  
ATOM   3314 HD12 LEU B 208      -0.412  15.445  -6.243  1.00  0.00           H  
ATOM   3315 HD13 LEU B 208      -2.146  15.184  -6.524  1.00  0.00           H  
ATOM   3316  CD2 LEU B 208      -1.818  13.154  -8.357  1.00  0.00           C  
ATOM   3317 HD21 LEU B 208      -1.608  12.802  -9.364  1.00  0.00           H  
ATOM   3318 HD22 LEU B 208      -1.686  12.325  -7.663  1.00  0.00           H  
ATOM   3319 HD23 LEU B 208      -2.846  13.516  -8.309  1.00  0.00           H  
ATOM   3320  C   LEU B 208      -0.905  16.579 -11.217  1.00  0.00           C  
ATOM   3321  O   LEU B 208      -0.127  17.516 -11.045  1.00  0.00           O  
ATOM   3322  N   ASP B 209      -1.984  16.669 -11.996  1.00  0.00           N  
ATOM   3323  H   ASP B 209      -2.584  15.855 -12.078  1.00  0.00           H  
ATOM   3324  CA  ASP B 209      -2.394  17.882 -12.720  1.00  0.00           C  
ATOM   3325  HA  ASP B 209      -1.830  18.737 -12.346  1.00  0.00           H  
ATOM   3326  CB  ASP B 209      -2.128  17.775 -14.235  1.00  0.00           C  
ATOM   3327  HB2 ASP B 209      -2.621  16.880 -14.616  1.00  0.00           H  
ATOM   3328  HB3 ASP B 209      -2.590  18.634 -14.721  1.00  0.00           H  
ATOM   3329  CG  ASP B 209      -0.661  17.720 -14.653  1.00  0.00           C  
ATOM   3330  OD1 ASP B 209      -0.224  18.572 -15.461  1.00  0.00           O  
ATOM   3331  OD2 ASP B 209       0.087  16.810 -14.231  1.00  0.00           O  
ATOM   3332  C   ASP B 209      -3.884  18.171 -12.493  1.00  0.00           C  
ATOM   3333  O   ASP B 209      -4.723  17.279 -12.635  1.00  0.00           O  
ATOM   3334  N   LEU B 210      -4.234  19.420 -12.181  1.00  0.00           N  
ATOM   3335  H   LEU B 210      -3.502  20.122 -12.115  1.00  0.00           H  
ATOM   3336  CA  LEU B 210      -5.626  19.857 -12.039  1.00  0.00           C  
ATOM   3337  HA  LEU B 210      -6.262  18.972 -11.974  1.00  0.00           H  
ATOM   3338  CB  LEU B 210      -5.789  20.627 -10.717  1.00  0.00           C  
ATOM   3339  HB2 LEU B 210      -5.481  19.976  -9.898  1.00  0.00           H  
ATOM   3340  HB3 LEU B 210      -5.117  21.483 -10.742  1.00  0.00           H  
ATOM   3341  CG  LEU B 210      -7.218  21.137 -10.438  1.00  0.00           C  
ATOM   3342  HG  LEU B 210      -7.530  21.809 -11.237  1.00  0.00           H  
ATOM   3343  CD1 LEU B 210      -8.236  20.000 -10.315  1.00  0.00           C  
ATOM   3344 HD11 LEU B 210      -8.338  19.484 -11.265  1.00  0.00           H  
ATOM   3345 HD12 LEU B 210      -7.916  19.292  -9.548  1.00  0.00           H  
ATOM   3346 HD13 LEU B 210      -9.208  20.410 -10.051  1.00  0.00           H  
ATOM   3347  CD2 LEU B 210      -7.226  21.918  -9.125  1.00  0.00           C  
ATOM   3348 HD21 LEU B 210      -6.517  22.743  -9.180  1.00  0.00           H  
ATOM   3349 HD22 LEU B 210      -8.220  22.321  -8.940  1.00  0.00           H  
ATOM   3350 HD23 LEU B 210      -6.949  21.264  -8.296  1.00  0.00           H  
ATOM   3351  C   LEU B 210      -6.081  20.668 -13.259  1.00  0.00           C  
ATOM   3352  O   LEU B 210      -5.457  21.668 -13.619  1.00  0.00           O  
ATOM   3353  N   TRP B 211      -7.205  20.262 -13.849  1.00  0.00           N  
ATOM   3354  H   TRP B 211      -7.657  19.428 -13.485  1.00  0.00           H  
ATOM   3355  CA  TRP B 211      -7.939  20.984 -14.888  1.00  0.00           C  
ATOM   3356  HA  TRP B 211      -7.300  21.760 -15.300  1.00  0.00           H  
ATOM   3357  CB  TRP B 211      -8.277  20.002 -16.022  1.00  0.00           C  
ATOM   3358  HB2 TRP B 211      -7.354  19.536 -16.368  1.00  0.00           H  
ATOM   3359  HB3 TRP B 211      -8.899  19.205 -15.614  1.00  0.00           H  
ATOM   3360  CG  TRP B 211      -8.990  20.570 -17.212  1.00  0.00           C  
ATOM   3361  CD1 TRP B 211      -8.401  21.007 -18.349  1.00  0.00           C  
ATOM   3362  HD1 TRP B 211      -7.331  21.018 -18.522  1.00  0.00           H  
ATOM   3363  NE1 TRP B 211      -9.362  21.480 -19.222  1.00  0.00           N  
ATOM   3364  HE1 TRP B 211      -9.143  21.967 -20.087  1.00  0.00           H  
ATOM   3365  CE2 TRP B 211     -10.627  21.370 -18.685  1.00  0.00           C  
ATOM   3366  CZ2 TRP B 211     -11.903  21.693 -19.168  1.00  0.00           C  
ATOM   3367  HZ2 TRP B 211     -12.029  22.109 -20.156  1.00  0.00           H  
ATOM   3368  CH2 TRP B 211     -13.016  21.509 -18.329  1.00  0.00           C  
ATOM   3369  HH2 TRP B 211     -14.006  21.801 -18.660  1.00  0.00           H  
ATOM   3370  CZ3 TRP B 211     -12.843  20.983 -17.037  1.00  0.00           C  
ATOM   3371  HZ3 TRP B 211     -13.703  20.873 -16.384  1.00  0.00           H  
ATOM   3372  CE3 TRP B 211     -11.561  20.634 -16.575  1.00  0.00           C  
ATOM   3373  HE3 TRP B 211     -11.446  20.251 -15.571  1.00  0.00           H  
ATOM   3374  CD2 TRP B 211     -10.419  20.819 -17.384  1.00  0.00           C  
ATOM   3375  C   TRP B 211      -9.183  21.672 -14.301  1.00  0.00           C  
ATOM   3376  O   TRP B 211      -9.825  21.127 -13.398  1.00  0.00           O  
ATOM   3377  N   ALA B 212      -9.527  22.851 -14.817  1.00  0.00           N  
ATOM   3378  H   ALA B 212      -8.938  23.249 -15.542  1.00  0.00           H  
ATOM   3379  CA  ALA B 212     -10.646  23.670 -14.366  1.00  0.00           C  
ATOM   3380  HA  ALA B 212     -11.417  23.023 -13.955  1.00  0.00           H  
ATOM   3381  CB  ALA B 212     -10.128  24.611 -13.273  1.00  0.00           C  
ATOM   3382  HB1 ALA B 212      -9.391  25.296 -13.693  1.00  0.00           H  
ATOM   3383  HB2 ALA B 212     -10.956  25.194 -12.865  1.00  0.00           H  
ATOM   3384  HB3 ALA B 212      -9.664  24.033 -12.474  1.00  0.00           H  
ATOM   3385  C   ALA B 212     -11.255  24.470 -15.525  1.00  0.00           C  
ATOM   3386  O   ALA B 212     -10.532  25.227 -16.181  1.00  0.00           O  
ATOM   3387  N   GLY B 213     -12.563  24.311 -15.767  1.00  0.00           N  
ATOM   3388  H   GLY B 213     -13.051  23.668 -15.148  1.00  0.00           H  
ATOM   3389  CA  GLY B 213     -13.421  25.079 -16.690  1.00  0.00           C  
ATOM   3390  HA2 GLY B 213     -14.453  24.751 -16.554  1.00  0.00           H  
ATOM   3391  HA3 GLY B 213     -13.368  26.128 -16.400  1.00  0.00           H  
ATOM   3392  C   GLY B 213     -13.090  24.997 -18.190  1.00  0.00           C  
ATOM   3393  O   GLY B 213     -13.978  24.860 -19.028  1.00  0.00           O  
ATOM   3394  N   GLN B 214     -11.811  25.095 -18.542  1.00  0.00           N  
ATOM   3395  H   GLN B 214     -11.162  25.223 -17.780  1.00  0.00           H  
ATOM   3396  CA  GLN B 214     -11.271  25.060 -19.899  1.00  0.00           C  
ATOM   3397  HA  GLN B 214     -11.833  24.323 -20.473  1.00  0.00           H  
ATOM   3398  CB  GLN B 214     -11.453  26.455 -20.538  1.00  0.00           C  
ATOM   3399  HB2 GLN B 214     -11.968  27.121 -19.842  1.00  0.00           H  
ATOM   3400  HB3 GLN B 214     -10.482  26.898 -20.765  1.00  0.00           H  
ATOM   3401  CG  GLN B 214     -12.280  26.378 -21.826  1.00  0.00           C  
ATOM   3402  HG2 GLN B 214     -11.722  25.812 -22.573  1.00  0.00           H  
ATOM   3403  HG3 GLN B 214     -13.210  25.847 -21.622  1.00  0.00           H  
ATOM   3404  CD  GLN B 214     -12.640  27.745 -22.408  1.00  0.00           C  
ATOM   3405  OE1 GLN B 214     -12.339  28.808 -21.885  1.00  0.00           O  
ATOM   3406  NE2 GLN B 214     -13.313  27.766 -23.536  1.00  0.00           N  
ATOM   3407 HE21 GLN B 214     -13.507  28.665 -23.932  1.00  0.00           H  
ATOM   3408 HE22 GLN B 214     -13.575  26.908 -23.987  1.00  0.00           H  
ATOM   3409  C   GLN B 214      -9.788  24.644 -19.941  1.00  0.00           C  
ATOM   3410  O   GLN B 214      -9.330  24.181 -20.984  1.00  0.00           O  
ATOM   3411  N   GLN B 215      -9.029  24.796 -18.847  1.00  0.00           N  
ATOM   3412  H   GLN B 215      -9.469  25.060 -17.973  1.00  0.00           H  
ATOM   3413  CA  GLN B 215      -7.557  24.788 -18.852  1.00  0.00           C  
ATOM   3414  HA  GLN B 215      -7.200  24.265 -19.739  1.00  0.00           H  
ATOM   3415  CB  GLN B 215      -7.066  26.252 -18.887  1.00  0.00           C  
ATOM   3416  HB2 GLN B 215      -7.712  26.868 -18.259  1.00  0.00           H  
ATOM   3417  HB3 GLN B 215      -6.057  26.323 -18.477  1.00  0.00           H  
ATOM   3418  CG  GLN B 215      -7.038  26.825 -20.311  1.00  0.00           C  
ATOM   3419  HG2 GLN B 215      -8.025  26.740 -20.763  1.00  0.00           H  
ATOM   3420  HG3 GLN B 215      -6.786  27.883 -20.261  1.00  0.00           H  
ATOM   3421  CD  GLN B 215      -6.012  26.134 -21.208  1.00  0.00           C  
ATOM   3422  OE1 GLN B 215      -5.187  25.338 -20.784  1.00  0.00           O  
ATOM   3423  NE2 GLN B 215      -6.017  26.418 -22.490  1.00  0.00           N  
ATOM   3424 HE21 GLN B 215      -5.305  25.976 -23.044  1.00  0.00           H  
ATOM   3425 HE22 GLN B 215      -6.681  27.068 -22.869  1.00  0.00           H  
ATOM   3426  C   GLN B 215      -6.944  24.055 -17.652  1.00  0.00           C  
ATOM   3427  O   GLN B 215      -7.632  23.757 -16.679  1.00  0.00           O  
ATOM   3428  N   LEU B 216      -5.634  23.788 -17.696  1.00  0.00           N  
ATOM   3429  H   LEU B 216      -5.112  24.112 -18.502  1.00  0.00           H  
ATOM   3430  CA  LEU B 216      -4.883  23.421 -16.489  1.00  0.00           C  
ATOM   3431  HA  LEU B 216      -5.463  22.688 -15.936  1.00  0.00           H  
ATOM   3432  CB  LEU B 216      -3.530  22.780 -16.850  1.00  0.00           C  
ATOM   3433  HB2 LEU B 216      -3.008  23.432 -17.552  1.00  0.00           H  
ATOM   3434  HB3 LEU B 216      -2.923  22.714 -15.946  1.00  0.00           H  
ATOM   3435  CG  LEU B 216      -3.648  21.367 -17.455  1.00  0.00           C  
ATOM   3436  HG  LEU B 216      -4.261  21.402 -18.356  1.00  0.00           H  
ATOM   3437  CD1 LEU B 216      -2.264  20.844 -17.834  1.00  0.00           C  
ATOM   3438 HD11 LEU B 216      -1.789  21.526 -18.538  1.00  0.00           H  
ATOM   3439 HD12 LEU B 216      -1.639  20.751 -16.943  1.00  0.00           H  
ATOM   3440 HD13 LEU B 216      -2.348  19.864 -18.304  1.00  0.00           H  
ATOM   3441  CD2 LEU B 216      -4.263  20.366 -16.474  1.00  0.00           C  
ATOM   3442 HD21 LEU B 216      -3.746  20.428 -15.516  1.00  0.00           H  
ATOM   3443 HD22 LEU B 216      -4.170  19.351 -16.862  1.00  0.00           H  
ATOM   3444 HD23 LEU B 216      -5.314  20.586 -16.325  1.00  0.00           H  
ATOM   3445  C   LEU B 216      -4.726  24.629 -15.546  1.00  0.00           C  
ATOM   3446  O   LEU B 216      -4.574  25.766 -15.991  1.00  0.00           O  
ATOM   3447  N   LEU B 217      -4.785  24.362 -14.240  1.00  0.00           N  
ATOM   3448  H   LEU B 217      -4.937  23.392 -13.983  1.00  0.00           H  
ATOM   3449  CA  LEU B 217      -4.833  25.362 -13.164  1.00  0.00           C  
ATOM   3450  HA  LEU B 217      -4.710  26.357 -13.592  1.00  0.00           H  
ATOM   3451  CB  LEU B 217      -6.239  25.270 -12.531  1.00  0.00           C  
ATOM   3452  HB2 LEU B 217      -6.975  25.536 -13.290  1.00  0.00           H  
ATOM   3453  HB3 LEU B 217      -6.414  24.230 -12.250  1.00  0.00           H  
ATOM   3454  CG  LEU B 217      -6.474  26.137 -11.279  1.00  0.00           C  
ATOM   3455  HG  LEU B 217      -5.754  25.865 -10.508  1.00  0.00           H  
ATOM   3456  CD1 LEU B 217      -6.351  27.636 -11.568  1.00  0.00           C  
ATOM   3457 HD11 LEU B 217      -7.102  27.935 -12.300  1.00  0.00           H  
ATOM   3458 HD12 LEU B 217      -6.481  28.200 -10.648  1.00  0.00           H  
ATOM   3459 HD13 LEU B 217      -5.357  27.855 -11.957  1.00  0.00           H  
ATOM   3460  CD2 LEU B 217      -7.874  25.869 -10.726  1.00  0.00           C  
ATOM   3461 HD21 LEU B 217      -7.995  24.806 -10.515  1.00  0.00           H  
ATOM   3462 HD22 LEU B 217      -8.025  26.428  -9.808  1.00  0.00           H  
ATOM   3463 HD23 LEU B 217      -8.629  26.183 -11.449  1.00  0.00           H  
ATOM   3464  C   LEU B 217      -3.711  25.188 -12.124  1.00  0.00           C  
ATOM   3465  O   LEU B 217      -3.264  26.171 -11.540  1.00  0.00           O  
ATOM   3466  N   TRP B 218      -3.268  23.951 -11.885  1.00  0.00           N  
ATOM   3467  H   TRP B 218      -3.649  23.190 -12.430  1.00  0.00           H  
ATOM   3468  CA  TRP B 218      -2.253  23.594 -10.888  1.00  0.00           C  
ATOM   3469  HA  TRP B 218      -1.486  24.370 -10.861  1.00  0.00           H  
ATOM   3470  CB  TRP B 218      -2.918  23.531  -9.504  1.00  0.00           C  
ATOM   3471  HB2 TRP B 218      -3.198  24.540  -9.202  1.00  0.00           H  
ATOM   3472  HB3 TRP B 218      -3.834  22.947  -9.573  1.00  0.00           H  
ATOM   3473  CG  TRP B 218      -2.079  22.922  -8.430  1.00  0.00           C  
ATOM   3474  CD1 TRP B 218      -1.282  23.599  -7.576  1.00  0.00           C  
ATOM   3475  HD1 TRP B 218      -1.172  24.677  -7.523  1.00  0.00           H  
ATOM   3476  NE1 TRP B 218      -0.608  22.707  -6.772  1.00  0.00           N  
ATOM   3477  HE1 TRP B 218       0.007  23.010  -6.002  1.00  0.00           H  
ATOM   3478  CE2 TRP B 218      -0.966  21.405  -7.034  1.00  0.00           C  
ATOM   3479  CZ2 TRP B 218      -0.620  20.182  -6.447  1.00  0.00           C  
ATOM   3480  HZ2 TRP B 218       0.050  20.169  -5.599  1.00  0.00           H  
ATOM   3481  CH2 TRP B 218      -1.180  18.997  -6.954  1.00  0.00           C  
ATOM   3482  HH2 TRP B 218      -0.944  18.049  -6.493  1.00  0.00           H  
ATOM   3483  CZ3 TRP B 218      -2.066  19.056  -8.047  1.00  0.00           C  
ATOM   3484  HZ3 TRP B 218      -2.503  18.146  -8.431  1.00  0.00           H  
ATOM   3485  CE3 TRP B 218      -2.415  20.293  -8.622  1.00  0.00           C  
ATOM   3486  HE3 TRP B 218      -3.109  20.324  -9.449  1.00  0.00           H  
ATOM   3487  CD2 TRP B 218      -1.892  21.505  -8.112  1.00  0.00           C  
ATOM   3488  C   TRP B 218      -1.561  22.269 -11.255  1.00  0.00           C  
ATOM   3489  O   TRP B 218      -2.139  21.454 -11.981  1.00  0.00           O  
ATOM   3490  N   LYS B 219      -0.337  22.043 -10.757  1.00  0.00           N  
ATOM   3491  H   LYS B 219       0.032  22.709 -10.088  1.00  0.00           H  
ATOM   3492  CA  LYS B 219       0.450  20.822 -10.990  1.00  0.00           C  
ATOM   3493  HA  LYS B 219      -0.237  19.982 -11.094  1.00  0.00           H  
ATOM   3494  CB  LYS B 219       1.237  20.995 -12.301  1.00  0.00           C  
ATOM   3495  HB2 LYS B 219       0.539  21.293 -13.087  1.00  0.00           H  
ATOM   3496  HB3 LYS B 219       1.968  21.796 -12.170  1.00  0.00           H  
ATOM   3497  CG  LYS B 219       1.959  19.720 -12.763  1.00  0.00           C  
ATOM   3498  HG2 LYS B 219       2.675  19.397 -12.007  1.00  0.00           H  
ATOM   3499  HG3 LYS B 219       1.222  18.934 -12.914  1.00  0.00           H  
ATOM   3500  CD  LYS B 219       2.707  19.997 -14.075  1.00  0.00           C  
ATOM   3501  HD2 LYS B 219       2.017  20.426 -14.804  1.00  0.00           H  
ATOM   3502  HD3 LYS B 219       3.492  20.729 -13.877  1.00  0.00           H  
ATOM   3503  CE  LYS B 219       3.351  18.741 -14.674  1.00  0.00           C  
ATOM   3504  HE2 LYS B 219       4.011  19.058 -15.485  1.00  0.00           H  
ATOM   3505  HE3 LYS B 219       3.955  18.243 -13.911  1.00  0.00           H  
ATOM   3506  NZ  LYS B 219       2.330  17.815 -15.213  1.00  0.00           N  
ATOM   3507  HZ1 LYS B 219       1.565  18.312 -15.682  1.00  0.00           H  
ATOM   3508  HZ2 LYS B 219       2.689  17.094 -15.814  1.00  0.00           H  
ATOM   3509  HZ3 LYS B 219       1.767  17.367 -14.481  1.00  0.00           H  
ATOM   3510  C   LYS B 219       1.380  20.522  -9.810  1.00  0.00           C  
ATOM   3511  O   LYS B 219       2.053  21.421  -9.315  1.00  0.00           O  
ATOM   3512  N   GLY B 220       1.489  19.252  -9.429  1.00  0.00           N  
ATOM   3513  H   GLY B 220       0.938  18.566  -9.936  1.00  0.00           H  
ATOM   3514  CA  GLY B 220       2.339  18.782  -8.332  1.00  0.00           C  
ATOM   3515  HA2 GLY B 220       3.239  19.394  -8.272  1.00  0.00           H  
ATOM   3516  HA3 GLY B 220       1.795  18.895  -7.394  1.00  0.00           H  
ATOM   3517  C   GLY B 220       2.765  17.318  -8.488  1.00  0.00           C  
ATOM   3518  O   GLY B 220       2.721  16.746  -9.579  1.00  0.00           O  
ATOM   3519  N   SER B 221       3.181  16.678  -7.392  1.00  0.00           N  
ATOM   3520  H   SER B 221       3.145  17.156  -6.499  1.00  0.00           H  
ATOM   3521  CA  SER B 221       3.444  15.231  -7.362  1.00  0.00           C  
ATOM   3522  HA  SER B 221       2.704  14.748  -8.001  1.00  0.00           H  
ATOM   3523  CB  SER B 221       4.830  14.887  -7.936  1.00  0.00           C  
ATOM   3524  HB2 SER B 221       4.791  13.887  -8.367  1.00  0.00           H  
ATOM   3525  HB3 SER B 221       5.085  15.583  -8.736  1.00  0.00           H  
ATOM   3526  OG  SER B 221       5.847  14.893  -6.949  1.00  0.00           O  
ATOM   3527  HG  SER B 221       5.851  15.765  -6.534  1.00  0.00           H  
ATOM   3528  C   SER B 221       3.252  14.666  -5.953  1.00  0.00           C  
ATOM   3529  O   SER B 221       3.259  15.407  -4.971  1.00  0.00           O  
ATOM   3530  N   PHE B 222       3.091  13.349  -5.855  1.00  0.00           N  
ATOM   3531  H   PHE B 222       3.103  12.816  -6.720  1.00  0.00           H  
ATOM   3532  CA  PHE B 222       2.662  12.650  -4.644  1.00  0.00           C  
ATOM   3533  HA  PHE B 222       2.916  13.251  -3.768  1.00  0.00           H  
ATOM   3534  CB  PHE B 222       1.131  12.547  -4.721  1.00  0.00           C  
ATOM   3535  HB2 PHE B 222       0.713  13.520  -4.463  1.00  0.00           H  
ATOM   3536  HB3 PHE B 222       0.850  12.339  -5.756  1.00  0.00           H  
ATOM   3537  CG  PHE B 222       0.475  11.502  -3.848  1.00  0.00           C  
ATOM   3538  CD1 PHE B 222       0.541  11.601  -2.446  1.00  0.00           C  
ATOM   3539  HD1 PHE B 222       1.067  12.420  -1.976  1.00  0.00           H  
ATOM   3540  CE1 PHE B 222      -0.109  10.645  -1.649  1.00  0.00           C  
ATOM   3541  HE1 PHE B 222      -0.078  10.735  -0.575  1.00  0.00           H  
ATOM   3542  CZ  PHE B 222      -0.825   9.593  -2.244  1.00  0.00           C  
ATOM   3543  HZ  PHE B 222      -1.322   8.860  -1.628  1.00  0.00           H  
ATOM   3544  CE2 PHE B 222      -0.904   9.505  -3.642  1.00  0.00           C  
ATOM   3545  HE2 PHE B 222      -1.480   8.715  -4.101  1.00  0.00           H  
ATOM   3546  CD2 PHE B 222      -0.250  10.454  -4.444  1.00  0.00           C  
ATOM   3547  HD2 PHE B 222      -0.328  10.385  -5.521  1.00  0.00           H  
ATOM   3548  C   PHE B 222       3.354  11.283  -4.499  1.00  0.00           C  
ATOM   3549  O   PHE B 222       3.334  10.473  -5.425  1.00  0.00           O  
ATOM   3550  N   LYS B 223       3.966  11.021  -3.332  1.00  0.00           N  
ATOM   3551  H   LYS B 223       3.939  11.733  -2.616  1.00  0.00           H  
ATOM   3552  CA  LYS B 223       4.628   9.750  -2.975  1.00  0.00           C  
ATOM   3553  HA  LYS B 223       4.730   9.139  -3.871  1.00  0.00           H  
ATOM   3554  CB  LYS B 223       6.069  10.037  -2.482  1.00  0.00           C  
ATOM   3555  HB2 LYS B 223       6.519  10.818  -3.098  1.00  0.00           H  
ATOM   3556  HB3 LYS B 223       6.056  10.380  -1.446  1.00  0.00           H  
ATOM   3557  CG  LYS B 223       6.939   8.777  -2.612  1.00  0.00           C  
ATOM   3558  HG2 LYS B 223       6.411   7.943  -2.147  1.00  0.00           H  
ATOM   3559  HG3 LYS B 223       7.065   8.579  -3.671  1.00  0.00           H  
ATOM   3560  CD  LYS B 223       8.352   8.859  -2.021  1.00  0.00           C  
ATOM   3561  HD2 LYS B 223       8.971   9.523  -2.627  1.00  0.00           H  
ATOM   3562  HD3 LYS B 223       8.307   9.253  -1.011  1.00  0.00           H  
ATOM   3563  CE  LYS B 223       8.945   7.437  -2.014  1.00  0.00           C  
ATOM   3564  HE2 LYS B 223       8.155   6.738  -1.721  1.00  0.00           H  
ATOM   3565  HE3 LYS B 223       9.256   7.173  -3.029  1.00  0.00           H  
ATOM   3566  NZ  LYS B 223      10.075   7.292  -1.065  1.00  0.00           N  
ATOM   3567  HZ1 LYS B 223      10.829   7.935  -1.247  1.00  0.00           H  
ATOM   3568  HZ2 LYS B 223       9.743   7.473  -0.116  1.00  0.00           H  
ATOM   3569  HZ3 LYS B 223      10.425   6.343  -1.053  1.00  0.00           H  
ATOM   3570  C   LYS B 223       3.770   8.965  -1.950  1.00  0.00           C  
ATOM   3571  O   LYS B 223       3.825   9.299  -0.765  1.00  0.00           O  
ATOM   3572  N   PRO B 224       2.964   7.960  -2.363  1.00  0.00           N  
ATOM   3573  CD  PRO B 224       2.883   7.411  -3.711  1.00  0.00           C  
ATOM   3574  HD2 PRO B 224       3.676   6.677  -3.847  1.00  0.00           H  
ATOM   3575  HD3 PRO B 224       2.942   8.182  -4.476  1.00  0.00           H  
ATOM   3576  CG  PRO B 224       1.536   6.711  -3.806  1.00  0.00           C  
ATOM   3577  HG2 PRO B 224       1.565   5.875  -4.504  1.00  0.00           H  
ATOM   3578  HG3 PRO B 224       0.772   7.429  -4.096  1.00  0.00           H  
ATOM   3579  CB  PRO B 224       1.301   6.243  -2.375  1.00  0.00           C  
ATOM   3580  HB2 PRO B 224       1.830   5.301  -2.222  1.00  0.00           H  
ATOM   3581  HB3 PRO B 224       0.240   6.118  -2.166  1.00  0.00           H  
ATOM   3582  CA  PRO B 224       1.932   7.344  -1.511  1.00  0.00           C  
ATOM   3583  HA  PRO B 224       1.179   8.094  -1.276  1.00  0.00           H  
ATOM   3584  C   PRO B 224       2.443   6.743  -0.195  1.00  0.00           C  
ATOM   3585  O   PRO B 224       1.755   6.783   0.823  1.00  0.00           O  
ATOM   3586  N   SER B 225       3.664   6.216  -0.222  1.00  0.00           N  
ATOM   3587  H   SER B 225       4.198   6.282  -1.078  1.00  0.00           H  
ATOM   3588  CA  SER B 225       4.314   5.496   0.874  1.00  0.00           C  
ATOM   3589  HA  SER B 225       3.613   4.766   1.279  1.00  0.00           H  
ATOM   3590  CB  SER B 225       5.487   4.729   0.265  1.00  0.00           C  
ATOM   3591  HB2 SER B 225       6.084   4.266   1.054  1.00  0.00           H  
ATOM   3592  HB3 SER B 225       5.064   3.948  -0.367  1.00  0.00           H  
ATOM   3593  OG  SER B 225       6.302   5.577  -0.538  1.00  0.00           O  
ATOM   3594  HG  SER B 225       6.876   5.028  -1.103  1.00  0.00           H  
ATOM   3595  C   SER B 225       4.785   6.367   2.044  1.00  0.00           C  
ATOM   3596  O   SER B 225       4.979   5.840   3.135  1.00  0.00           O  
ATOM   3597  N   GLU B 226       4.940   7.683   1.848  1.00  0.00           N  
ATOM   3598  H   GLU B 226       4.779   8.041   0.917  1.00  0.00           H  
ATOM   3599  CA  GLU B 226       5.256   8.656   2.918  1.00  0.00           C  
ATOM   3600  HA  GLU B 226       5.740   8.141   3.749  1.00  0.00           H  
ATOM   3601  CB  GLU B 226       6.228   9.736   2.405  1.00  0.00           C  
ATOM   3602  HB2 GLU B 226       5.651  10.426   1.787  1.00  0.00           H  
ATOM   3603  HB3 GLU B 226       6.613  10.305   3.254  1.00  0.00           H  
ATOM   3604  CG  GLU B 226       7.406   9.266   1.537  1.00  0.00           C  
ATOM   3605  HG2 GLU B 226       7.001   8.743   0.670  1.00  0.00           H  
ATOM   3606  HG3 GLU B 226       7.909  10.160   1.163  1.00  0.00           H  
ATOM   3607  CD  GLU B 226       8.466   8.380   2.209  1.00  0.00           C  
ATOM   3608  OE1 GLU B 226       9.221   7.712   1.457  1.00  0.00           O  
ATOM   3609  OE2 GLU B 226       8.638   8.387   3.446  1.00  0.00           O  
ATOM   3610  C   GLU B 226       3.990   9.347   3.476  1.00  0.00           C  
ATOM   3611  O   GLU B 226       4.062  10.111   4.434  1.00  0.00           O  
ATOM   3612  N   HIE B 227       2.831   9.097   2.853  1.00  0.00           N  
ATOM   3613  H   HIE B 227       2.849   8.413   2.108  1.00  0.00           H  
ATOM   3614  CA  HIE B 227       1.549   9.770   3.104  1.00  0.00           C  
ATOM   3615  HA  HIE B 227       1.634  10.382   4.007  1.00  0.00           H  
ATOM   3616  CB  HIE B 227       1.233  10.717   1.939  1.00  0.00           C  
ATOM   3617  HB2 HIE B 227       1.326  10.168   1.003  1.00  0.00           H  
ATOM   3618  HB3 HIE B 227       0.209  11.075   2.034  1.00  0.00           H  
ATOM   3619  CG  HIE B 227       2.115  11.936   1.891  1.00  0.00           C  
ATOM   3620  ND1 HIE B 227       1.891  13.109   2.612  1.00  0.00           N  
ATOM   3621  CE1 HIE B 227       2.928  13.912   2.344  1.00  0.00           C  
ATOM   3622  HE1 HIE B 227       3.060  14.899   2.769  1.00  0.00           H  
ATOM   3623  NE2 HIE B 227       3.781  13.313   1.493  1.00  0.00           N  
ATOM   3624  HE2 HIE B 227       4.657  13.702   1.180  1.00  0.00           H  
ATOM   3625  CD2 HIE B 227       3.282  12.062   1.196  1.00  0.00           C  
ATOM   3626  HD2 HIE B 227       3.735  11.300   0.580  1.00  0.00           H  
ATOM   3627  C   HIE B 227       0.447   8.737   3.377  1.00  0.00           C  
ATOM   3628  O   HIE B 227      -0.704   8.874   2.959  1.00  0.00           O  
ATOM   3629  N   VAL B 228       0.801   7.659   4.078  1.00  0.00           N  
ATOM   3630  H   VAL B 228       1.774   7.566   4.342  1.00  0.00           H  
ATOM   3631  CA  VAL B 228      -0.142   6.596   4.444  1.00  0.00           C  
ATOM   3632  HA  VAL B 228      -0.753   6.385   3.568  1.00  0.00           H  
ATOM   3633  CB  VAL B 228       0.597   5.291   4.791  1.00  0.00           C  
ATOM   3634  HB  VAL B 228       1.291   5.502   5.603  1.00  0.00           H  
ATOM   3635  CG1 VAL B 228      -0.368   4.181   5.240  1.00  0.00           C  
ATOM   3636 HG11 VAL B 228      -1.125   4.015   4.473  1.00  0.00           H  
ATOM   3637 HG12 VAL B 228       0.187   3.256   5.399  1.00  0.00           H  
ATOM   3638 HG13 VAL B 228      -0.854   4.449   6.175  1.00  0.00           H  
ATOM   3639  CG2 VAL B 228       1.398   4.765   3.596  1.00  0.00           C  
ATOM   3640 HG21 VAL B 228       1.900   3.831   3.857  1.00  0.00           H  
ATOM   3641 HG22 VAL B 228       0.734   4.594   2.749  1.00  0.00           H  
ATOM   3642 HG23 VAL B 228       2.161   5.489   3.309  1.00  0.00           H  
ATOM   3643  C   VAL B 228      -1.081   7.047   5.576  1.00  0.00           C  
ATOM   3644  O   VAL B 228      -0.658   7.609   6.593  1.00  0.00           O  
ATOM   3645  N   LYS B 229      -2.376   6.752   5.426  1.00  0.00           N  
ATOM   3646  H   LYS B 229      -2.649   6.317   4.547  1.00  0.00           H  
ATOM   3647  CA  LYS B 229      -3.420   6.847   6.454  1.00  0.00           C  
ATOM   3648  HA  LYS B 229      -2.958   7.014   7.423  1.00  0.00           H  
ATOM   3649  CB  LYS B 229      -4.349   8.049   6.192  1.00  0.00           C  
ATOM   3650  HB2 LYS B 229      -3.749   8.957   6.122  1.00  0.00           H  
ATOM   3651  HB3 LYS B 229      -4.888   7.916   5.252  1.00  0.00           H  
ATOM   3652  CG  LYS B 229      -5.349   8.186   7.357  1.00  0.00           C  
ATOM   3653  HG2 LYS B 229      -6.055   7.355   7.325  1.00  0.00           H  
ATOM   3654  HG3 LYS B 229      -4.801   8.132   8.297  1.00  0.00           H  
ATOM   3655  CD  LYS B 229      -6.134   9.503   7.335  1.00  0.00           C  
ATOM   3656  HD2 LYS B 229      -5.434  10.340   7.369  1.00  0.00           H  
ATOM   3657  HD3 LYS B 229      -6.725   9.561   6.419  1.00  0.00           H  
ATOM   3658  CE  LYS B 229      -7.054   9.540   8.564  1.00  0.00           C  
ATOM   3659  HE2 LYS B 229      -7.729   8.680   8.524  1.00  0.00           H  
ATOM   3660  HE3 LYS B 229      -6.438   9.430   9.463  1.00  0.00           H  
ATOM   3661  NZ  LYS B 229      -7.846  10.792   8.644  1.00  0.00           N  
ATOM   3662  HZ1 LYS B 229      -8.470  10.758   9.461  1.00  0.00           H  
ATOM   3663  HZ2 LYS B 229      -7.261  11.604   8.766  1.00  0.00           H  
ATOM   3664  HZ3 LYS B 229      -8.448  10.913   7.843  1.00  0.00           H  
ATOM   3665  C   LYS B 229      -4.179   5.514   6.500  1.00  0.00           C  
ATOM   3666  O   LYS B 229      -4.994   5.264   5.612  1.00  0.00           O  
ATOM   3667  N   PRO B 230      -3.919   4.645   7.495  1.00  0.00           N  
ATOM   3668  CD  PRO B 230      -2.924   4.756   8.545  1.00  0.00           C  
ATOM   3669  HD2 PRO B 230      -3.382   5.232   9.413  1.00  0.00           H  
ATOM   3670  HD3 PRO B 230      -2.046   5.311   8.224  1.00  0.00           H  
ATOM   3671  CG  PRO B 230      -2.534   3.323   8.886  1.00  0.00           C  
ATOM   3672  HG2 PRO B 230      -2.168   3.236   9.905  1.00  0.00           H  
ATOM   3673  HG3 PRO B 230      -1.794   2.959   8.172  1.00  0.00           H  
ATOM   3674  CB  PRO B 230      -3.849   2.574   8.701  1.00  0.00           C  
ATOM   3675  HB2 PRO B 230      -4.451   2.673   9.605  1.00  0.00           H  
ATOM   3676  HB3 PRO B 230      -3.682   1.522   8.467  1.00  0.00           H  
ATOM   3677  CA  PRO B 230      -4.509   3.318   7.534  1.00  0.00           C  
ATOM   3678  HA  PRO B 230      -4.230   2.831   6.606  1.00  0.00           H  
ATOM   3679  C   PRO B 230      -6.033   3.341   7.657  1.00  0.00           C  
ATOM   3680  O   PRO B 230      -6.627   4.295   8.164  1.00  0.00           O  
ATOM   3681  N   ARG B 231      -6.677   2.259   7.218  1.00  0.00           N  
ATOM   3682  H   ARG B 231      -6.120   1.522   6.796  1.00  0.00           H  
ATOM   3683  CA  ARG B 231      -8.113   2.033   7.430  1.00  0.00           C  
ATOM   3684  HA  ARG B 231      -8.649   2.936   7.131  1.00  0.00           H  
ATOM   3685  CB  ARG B 231      -8.580   0.860   6.556  1.00  0.00           C  
ATOM   3686  HB2 ARG B 231      -7.973  -0.020   6.773  1.00  0.00           H  
ATOM   3687  HB3 ARG B 231      -9.621   0.634   6.794  1.00  0.00           H  
ATOM   3688  CG  ARG B 231      -8.470   1.197   5.061  1.00  0.00           C  
ATOM   3689  HG2 ARG B 231      -9.021   2.115   4.856  1.00  0.00           H  
ATOM   3690  HG3 ARG B 231      -7.424   1.338   4.788  1.00  0.00           H  
ATOM   3691  CD  ARG B 231      -9.045   0.068   4.206  1.00  0.00           C  
ATOM   3692  HD2 ARG B 231      -8.421  -0.821   4.332  1.00  0.00           H  
ATOM   3693  HD3 ARG B 231     -10.046  -0.162   4.574  1.00  0.00           H  
ATOM   3694  NE  ARG B 231      -9.124   0.455   2.782  1.00  0.00           N  
ATOM   3695  HE  ARG B 231      -8.496   1.174   2.432  1.00  0.00           H  
ATOM   3696  CZ  ARG B 231      -9.911  -0.078   1.866  1.00  0.00           C  
ATOM   3697  NH1 ARG B 231     -10.685  -1.087   2.125  1.00  0.00           N  
ATOM   3698 HH11 ARG B 231     -10.587  -1.522   3.024  1.00  0.00           H  
ATOM   3699 HH12 ARG B 231     -11.263  -1.477   1.409  1.00  0.00           H  
ATOM   3700  NH2 ARG B 231      -9.931   0.400   0.661  1.00  0.00           N  
ATOM   3701 HH21 ARG B 231      -9.237   1.125   0.447  1.00  0.00           H  
ATOM   3702 HH22 ARG B 231     -10.479  -0.004  -0.067  1.00  0.00           H  
ATOM   3703  C   ARG B 231      -8.412   1.799   8.921  1.00  0.00           C  
ATOM   3704  O   ARG B 231      -7.580   1.258   9.647  1.00  0.00           O  
ATOM   3705  N   ALA B 232      -9.597   2.205   9.382  1.00  0.00           N  
ATOM   3706  H   ALA B 232     -10.255   2.595   8.733  1.00  0.00           H  
ATOM   3707  CA  ALA B 232     -10.030   2.043  10.775  1.00  0.00           C  
ATOM   3708  HA  ALA B 232      -9.247   2.444  11.413  1.00  0.00           H  
ATOM   3709  CB  ALA B 232     -11.292   2.885  11.002  1.00  0.00           C  
ATOM   3710  HB1 ALA B 232     -11.599   2.807  12.045  1.00  0.00           H  
ATOM   3711  HB2 ALA B 232     -11.090   3.932  10.775  1.00  0.00           H  
ATOM   3712  HB3 ALA B 232     -12.103   2.524  10.368  1.00  0.00           H  
ATOM   3713  C   ALA B 232     -10.285   0.559  11.138  1.00  0.00           C  
ATOM   3714  O   ALA B 232     -10.861  -0.158  10.315  1.00  0.00           O  
ATOM   3715  N   PRO B 233      -9.910   0.078  12.344  1.00  0.00           N  
ATOM   3716  CD  PRO B 233      -9.090   0.739  13.346  1.00  0.00           C  
ATOM   3717  HD2 PRO B 233      -9.730   1.317  14.015  1.00  0.00           H  
ATOM   3718  HD3 PRO B 233      -8.325   1.374  12.900  1.00  0.00           H  
ATOM   3719  CG  PRO B 233      -8.411  -0.392  14.111  1.00  0.00           C  
ATOM   3720  HG2 PRO B 233      -8.160  -0.098  15.130  1.00  0.00           H  
ATOM   3721  HG3 PRO B 233      -7.519  -0.708  13.570  1.00  0.00           H  
ATOM   3722  CB  PRO B 233      -9.441  -1.519  14.075  1.00  0.00           C  
ATOM   3723  HB2 PRO B 233     -10.123  -1.429  14.918  1.00  0.00           H  
ATOM   3724  HB3 PRO B 233      -8.956  -2.494  14.090  1.00  0.00           H  
ATOM   3725  CA  PRO B 233     -10.201  -1.294  12.765  1.00  0.00           C  
ATOM   3726  HA  PRO B 233      -9.809  -1.975  12.011  1.00  0.00           H  
ATOM   3727  C   PRO B 233     -11.706  -1.553  12.937  1.00  0.00           C  
ATOM   3728  O   PRO B 233     -12.454  -0.684  13.387  1.00  0.00           O  
ATOM   3729  N   GLY B 234     -12.145  -2.772  12.620  1.00  0.00           N  
ATOM   3730  H   GLY B 234     -11.467  -3.462  12.330  1.00  0.00           H  
ATOM   3731  CA  GLY B 234     -13.553  -3.178  12.690  1.00  0.00           C  
ATOM   3732  HA2 GLY B 234     -14.191  -2.295  12.736  1.00  0.00           H  
ATOM   3733  HA3 GLY B 234     -13.810  -3.716  11.777  1.00  0.00           H  
ATOM   3734  C   GLY B 234     -13.896  -4.078  13.881  1.00  0.00           C  
ATOM   3735  O   GLY B 234     -13.021  -4.529  14.621  1.00  0.00           O  
ATOM   3736  N   ASN B 235     -15.191  -4.388  14.011  1.00  0.00           N  
ATOM   3737  H   ASN B 235     -15.814  -4.008  13.315  1.00  0.00           H  
ATOM   3738  CA  ASN B 235     -15.712  -5.511  14.806  1.00  0.00           C  
ATOM   3739  HA  ASN B 235     -16.799  -5.446  14.755  1.00  0.00           H  
ATOM   3740  CB  ASN B 235     -15.318  -6.853  14.140  1.00  0.00           C  
ATOM   3741  HB2 ASN B 235     -14.244  -6.998  14.241  1.00  0.00           H  
ATOM   3742  HB3 ASN B 235     -15.804  -7.666  14.680  1.00  0.00           H  
ATOM   3743  CG  ASN B 235     -15.661  -6.968  12.660  1.00  0.00           C  
ATOM   3744  OD1 ASN B 235     -15.245  -6.183  11.825  1.00  0.00           O  
ATOM   3745  ND2 ASN B 235     -16.416  -7.969  12.272  1.00  0.00           N  
ATOM   3746 HD21 ASN B 235     -16.608  -8.035  11.287  1.00  0.00           H  
ATOM   3747 HD22 ASN B 235     -16.727  -8.655  12.936  1.00  0.00           H  
ATOM   3748  C   ASN B 235     -15.395  -5.465  16.320  1.00  0.00           C  
ATOM   3749  O   ASN B 235     -15.344  -6.512  16.962  1.00  0.00           O  
ATOM   3750  N   LEU B 236     -15.168  -4.274  16.888  1.00  0.00           N  
ATOM   3751  H   LEU B 236     -15.211  -3.455  16.306  1.00  0.00           H  
ATOM   3752  CA  LEU B 236     -14.751  -4.099  18.283  1.00  0.00           C  
ATOM   3753  HA  LEU B 236     -13.825  -4.657  18.420  1.00  0.00           H  
ATOM   3754  CB  LEU B 236     -14.448  -2.610  18.535  1.00  0.00           C  
ATOM   3755  HB2 LEU B 236     -13.637  -2.295  17.877  1.00  0.00           H  
ATOM   3756  HB3 LEU B 236     -15.338  -2.036  18.271  1.00  0.00           H  
ATOM   3757  CG  LEU B 236     -14.076  -2.273  19.993  1.00  0.00           C  
ATOM   3758  HG  LEU B 236     -14.855  -2.621  20.667  1.00  0.00           H  
ATOM   3759  CD1 LEU B 236     -12.738  -2.867  20.432  1.00  0.00           C  
ATOM   3760 HD11 LEU B 236     -11.937  -2.517  19.781  1.00  0.00           H  
ATOM   3761 HD12 LEU B 236     -12.525  -2.572  21.459  1.00  0.00           H  
ATOM   3762 HD13 LEU B 236     -12.786  -3.951  20.402  1.00  0.00           H  
ATOM   3763  CD2 LEU B 236     -13.970  -0.764  20.147  1.00  0.00           C  
ATOM   3764 HD21 LEU B 236     -13.756  -0.520  21.186  1.00  0.00           H  
ATOM   3765 HD22 LEU B 236     -13.170  -0.391  19.512  1.00  0.00           H  
ATOM   3766 HD23 LEU B 236     -14.913  -0.300  19.858  1.00  0.00           H  
ATOM   3767  C   LEU B 236     -15.783  -4.651  19.284  1.00  0.00           C  
ATOM   3768  O   LEU B 236     -16.961  -4.289  19.254  1.00  0.00           O  
ATOM   3769  N   THR B 237     -15.303  -5.468  20.218  1.00  0.00           N  
ATOM   3770  H   THR B 237     -14.318  -5.711  20.167  1.00  0.00           H  
ATOM   3771  CA  THR B 237     -16.084  -6.135  21.260  1.00  0.00           C  
ATOM   3772  HA  THR B 237     -17.020  -5.593  21.388  1.00  0.00           H  
ATOM   3773  CB  THR B 237     -16.445  -7.559  20.796  1.00  0.00           C  
ATOM   3774  HB  THR B 237     -16.860  -7.506  19.789  1.00  0.00           H  
ATOM   3775  CG2 THR B 237     -15.276  -8.544  20.787  1.00  0.00           C  
ATOM   3776 HG21 THR B 237     -14.843  -8.638  21.783  1.00  0.00           H  
ATOM   3777 HG22 THR B 237     -15.634  -9.522  20.464  1.00  0.00           H  
ATOM   3778 HG23 THR B 237     -14.514  -8.206  20.086  1.00  0.00           H  
ATOM   3779  OG1 THR B 237     -17.429  -8.096  21.645  1.00  0.00           O  
ATOM   3780  HG1 THR B 237     -18.290  -7.818  21.322  1.00  0.00           H  
ATOM   3781  C   THR B 237     -15.368  -6.095  22.620  1.00  0.00           C  
ATOM   3782  O   THR B 237     -14.213  -5.667  22.722  1.00  0.00           O  
ATOM   3783  N   VAL B 238     -16.080  -6.489  23.676  1.00  0.00           N  
ATOM   3784  H   VAL B 238     -16.969  -6.943  23.500  1.00  0.00           H  
ATOM   3785  CA  VAL B 238     -15.662  -6.386  25.081  1.00  0.00           C  
ATOM   3786  HA  VAL B 238     -14.579  -6.490  25.115  1.00  0.00           H  
ATOM   3787  CB  VAL B 238     -16.022  -4.999  25.654  1.00  0.00           C  
ATOM   3788  HB  VAL B 238     -15.568  -4.245  25.011  1.00  0.00           H  
ATOM   3789  CG1 VAL B 238     -17.531  -4.724  25.706  1.00  0.00           C  
ATOM   3790 HG11 VAL B 238     -17.703  -3.694  26.003  1.00  0.00           H  
ATOM   3791 HG12 VAL B 238     -17.975  -4.878  24.725  1.00  0.00           H  
ATOM   3792 HG13 VAL B 238     -18.018  -5.389  26.421  1.00  0.00           H  
ATOM   3793  CG2 VAL B 238     -15.458  -4.807  27.061  1.00  0.00           C  
ATOM   3794 HG21 VAL B 238     -15.558  -3.762  27.355  1.00  0.00           H  
ATOM   3795 HG22 VAL B 238     -15.999  -5.427  27.778  1.00  0.00           H  
ATOM   3796 HG23 VAL B 238     -14.404  -5.077  27.080  1.00  0.00           H  
ATOM   3797  C   VAL B 238     -16.269  -7.528  25.898  1.00  0.00           C  
ATOM   3798  O   VAL B 238     -17.426  -7.894  25.700  1.00  0.00           O  
ATOM   3799  N   HIE B 239     -15.482  -8.112  26.803  1.00  0.00           N  
ATOM   3800  H   HIE B 239     -14.532  -7.765  26.903  1.00  0.00           H  
ATOM   3801  CA  HIE B 239     -15.795  -9.373  27.479  1.00  0.00           C  
ATOM   3802  HA  HIE B 239     -16.878  -9.453  27.584  1.00  0.00           H  
ATOM   3803  CB  HIE B 239     -15.322 -10.522  26.573  1.00  0.00           C  
ATOM   3804  HB2 HIE B 239     -15.720 -10.368  25.568  1.00  0.00           H  
ATOM   3805  HB3 HIE B 239     -14.232 -10.500  26.512  1.00  0.00           H  
ATOM   3806  CG  HIE B 239     -15.758 -11.891  27.020  1.00  0.00           C  
ATOM   3807  ND1 HIE B 239     -16.944 -12.177  27.697  1.00  0.00           N  
ATOM   3808  CE1 HIE B 239     -17.012 -13.513  27.767  1.00  0.00           C  
ATOM   3809  HE1 HIE B 239     -17.826 -14.060  28.224  1.00  0.00           H  
ATOM   3810  NE2 HIE B 239     -15.951 -14.073  27.158  1.00  0.00           N  
ATOM   3811  HE2 HIE B 239     -15.818 -15.066  27.027  1.00  0.00           H  
ATOM   3812  CD2 HIE B 239     -15.150 -13.063  26.675  1.00  0.00           C  
ATOM   3813  HD2 HIE B 239     -14.260 -13.157  26.067  1.00  0.00           H  
ATOM   3814  C   HIE B 239     -15.181  -9.441  28.886  1.00  0.00           C  
ATOM   3815  O   HIE B 239     -14.119  -8.868  29.133  1.00  0.00           O  
ATOM   3816  N   THR B 240     -15.841 -10.129  29.818  1.00  0.00           N  
ATOM   3817  H   THR B 240     -16.612 -10.713  29.517  1.00  0.00           H  
ATOM   3818  CA  THR B 240     -15.421 -10.200  31.232  1.00  0.00           C  
ATOM   3819  HA  THR B 240     -14.692  -9.414  31.433  1.00  0.00           H  
ATOM   3820  CB  THR B 240     -16.609  -9.949  32.171  1.00  0.00           C  
ATOM   3821  HB  THR B 240     -17.367 -10.719  32.021  1.00  0.00           H  
ATOM   3822  CG2 THR B 240     -16.214  -9.912  33.648  1.00  0.00           C  
ATOM   3823 HG21 THR B 240     -17.078  -9.617  34.244  1.00  0.00           H  
ATOM   3824 HG22 THR B 240     -15.883 -10.895  33.981  1.00  0.00           H  
ATOM   3825 HG23 THR B 240     -15.416  -9.185  33.803  1.00  0.00           H  
ATOM   3826  OG1 THR B 240     -17.168  -8.690  31.878  1.00  0.00           O  
ATOM   3827  HG1 THR B 240     -17.552  -8.735  31.000  1.00  0.00           H  
ATOM   3828  C   THR B 240     -14.758 -11.540  31.542  1.00  0.00           C  
ATOM   3829  O   THR B 240     -15.249 -12.588  31.129  1.00  0.00           O  
ATOM   3830  N   GLN B 241     -13.645 -11.522  32.274  1.00  0.00           N  
ATOM   3831  H   GLN B 241     -13.272 -10.626  32.573  1.00  0.00           H  
ATOM   3832  CA  GLN B 241     -12.842 -12.695  32.623  1.00  0.00           C  
ATOM   3833  HA  GLN B 241     -13.424 -13.590  32.398  1.00  0.00           H  
ATOM   3834  CB  GLN B 241     -11.556 -12.745  31.767  1.00  0.00           C  
ATOM   3835  HB2 GLN B 241     -10.858 -11.975  32.098  1.00  0.00           H  
ATOM   3836  HB3 GLN B 241     -11.085 -13.716  31.928  1.00  0.00           H  
ATOM   3837  CG  GLN B 241     -11.823 -12.567  30.259  1.00  0.00           C  
ATOM   3838  HG2 GLN B 241     -12.769 -13.052  30.015  1.00  0.00           H  
ATOM   3839  HG3 GLN B 241     -11.922 -11.505  30.028  1.00  0.00           H  
ATOM   3840  CD  GLN B 241     -10.744 -13.171  29.362  1.00  0.00           C  
ATOM   3841  OE1 GLN B 241      -9.557 -12.885  29.448  1.00  0.00           O  
ATOM   3842  NE2 GLN B 241     -11.119 -14.033  28.441  1.00  0.00           N  
ATOM   3843 HE21 GLN B 241     -10.409 -14.375  27.821  1.00  0.00           H  
ATOM   3844 HE22 GLN B 241     -12.090 -14.268  28.343  1.00  0.00           H  
ATOM   3845  C   GLN B 241     -12.531 -12.733  34.129  1.00  0.00           C  
ATOM   3846  O   GLN B 241     -12.558 -11.712  34.820  1.00  0.00           O  
ATOM   3847  N   VAL B 242     -12.252 -13.941  34.632  1.00  0.00           N  
ATOM   3848  H   VAL B 242     -12.229 -14.722  33.999  1.00  0.00           H  
ATOM   3849  CA  VAL B 242     -11.957 -14.214  36.052  1.00  0.00           C  
ATOM   3850  HA  VAL B 242     -12.827 -13.909  36.635  1.00  0.00           H  
ATOM   3851  CB  VAL B 242     -11.722 -15.719  36.308  1.00  0.00           C  
ATOM   3852  HB  VAL B 242     -11.612 -15.862  37.384  1.00  0.00           H  
ATOM   3853  CG1 VAL B 242     -12.924 -16.558  35.855  1.00  0.00           C  
ATOM   3854 HG11 VAL B 242     -12.787 -17.593  36.172  1.00  0.00           H  
ATOM   3855 HG12 VAL B 242     -13.836 -16.174  36.312  1.00  0.00           H  
ATOM   3856 HG13 VAL B 242     -13.027 -16.535  34.770  1.00  0.00           H  
ATOM   3857  CG2 VAL B 242     -10.461 -16.275  35.631  1.00  0.00           C  
ATOM   3858 HG21 VAL B 242     -10.368 -17.341  35.838  1.00  0.00           H  
ATOM   3859 HG22 VAL B 242      -9.575 -15.775  36.027  1.00  0.00           H  
ATOM   3860 HG23 VAL B 242     -10.503 -16.119  34.554  1.00  0.00           H  
ATOM   3861  C   VAL B 242     -10.767 -13.392  36.562  1.00  0.00           C  
ATOM   3862  O   VAL B 242      -9.889 -13.026  35.782  1.00  0.00           O  
ATOM   3863  N   SER B 243     -10.739 -13.124  37.872  1.00  0.00           N  
ATOM   3864  H   SER B 243     -11.483 -13.477  38.450  1.00  0.00           H  
ATOM   3865  CA  SER B 243      -9.783 -12.196  38.498  1.00  0.00           C  
ATOM   3866  HA  SER B 243     -10.047 -12.117  39.552  1.00  0.00           H  
ATOM   3867  CB  SER B 243      -8.344 -12.731  38.434  1.00  0.00           C  
ATOM   3868  HB2 SER B 243      -7.995 -12.737  37.400  1.00  0.00           H  
ATOM   3869  HB3 SER B 243      -7.688 -12.081  39.015  1.00  0.00           H  
ATOM   3870  OG  SER B 243      -8.278 -14.049  38.951  1.00  0.00           O  
ATOM   3871  HG  SER B 243      -8.383 -14.003  39.904  1.00  0.00           H  
ATOM   3872  C   SER B 243      -9.918 -10.778  37.931  1.00  0.00           C  
ATOM   3873  O   SER B 243      -8.957 -10.203  37.421  1.00  0.00           O  
ATOM   3874  N   ASP B 244     -11.143 -10.248  37.997  1.00  0.00           N  
ATOM   3875  H   ASP B 244     -11.825 -10.742  38.562  1.00  0.00           H  
ATOM   3876  CA  ASP B 244     -11.494  -8.839  37.785  1.00  0.00           C  
ATOM   3877  HA  ASP B 244     -12.576  -8.817  37.656  1.00  0.00           H  
ATOM   3878  CB  ASP B 244     -11.212  -8.019  39.062  1.00  0.00           C  
ATOM   3879  HB2 ASP B 244     -10.132  -7.892  39.163  1.00  0.00           H  
ATOM   3880  HB3 ASP B 244     -11.657  -7.029  38.945  1.00  0.00           H  
ATOM   3881  CG  ASP B 244     -11.754  -8.641  40.363  1.00  0.00           C  
ATOM   3882  OD1 ASP B 244     -11.400  -8.092  41.429  1.00  0.00           O  
ATOM   3883  OD2 ASP B 244     -12.503  -9.646  40.295  1.00  0.00           O  
ATOM   3884  C   ASP B 244     -10.910  -8.242  36.493  1.00  0.00           C  
ATOM   3885  O   ASP B 244     -10.444  -7.101  36.454  1.00  0.00           O  
ATOM   3886  N   THR B 245     -10.894  -9.039  35.421  1.00  0.00           N  
ATOM   3887  H   THR B 245     -11.323  -9.955  35.507  1.00  0.00           H  
ATOM   3888  CA  THR B 245     -10.164  -8.741  34.185  1.00  0.00           C  
ATOM   3889  HA  THR B 245      -9.615  -7.807  34.298  1.00  0.00           H  
ATOM   3890  CB  THR B 245      -9.116  -9.838  33.920  1.00  0.00           C  
ATOM   3891  HB  THR B 245      -9.584 -10.820  33.995  1.00  0.00           H  
ATOM   3892  CG2 THR B 245      -8.436  -9.713  32.554  1.00  0.00           C  
ATOM   3893 HG21 THR B 245      -7.635 -10.448  32.491  1.00  0.00           H  
ATOM   3894 HG22 THR B 245      -9.152  -9.910  31.758  1.00  0.00           H  
ATOM   3895 HG23 THR B 245      -8.026  -8.709  32.438  1.00  0.00           H  
ATOM   3896  OG1 THR B 245      -8.067  -9.745  34.861  1.00  0.00           O  
ATOM   3897  HG1 THR B 245      -8.445  -9.890  35.751  1.00  0.00           H  
ATOM   3898  C   THR B 245     -11.136  -8.568  33.021  1.00  0.00           C  
ATOM   3899  O   THR B 245     -11.772  -9.517  32.575  1.00  0.00           O  
ATOM   3900  N   LEU B 246     -11.237  -7.353  32.488  1.00  0.00           N  
ATOM   3901  H   LEU B 246     -10.634  -6.629  32.863  1.00  0.00           H  
ATOM   3902  CA  LEU B 246     -11.857  -7.090  31.190  1.00  0.00           C  
ATOM   3903  HA  LEU B 246     -12.734  -7.730  31.073  1.00  0.00           H  
ATOM   3904  CB  LEU B 246     -12.305  -5.617  31.126  1.00  0.00           C  
ATOM   3905  HB2 LEU B 246     -11.624  -5.024  31.736  1.00  0.00           H  
ATOM   3906  HB3 LEU B 246     -12.235  -5.247  30.102  1.00  0.00           H  
ATOM   3907  CG  LEU B 246     -13.745  -5.415  31.634  1.00  0.00           C  
ATOM   3908  HG  LEU B 246     -13.953  -6.113  32.445  1.00  0.00           H  
ATOM   3909  CD1 LEU B 246     -13.930  -3.994  32.151  1.00  0.00           C  
ATOM   3910 HD11 LEU B 246     -14.946  -3.881  32.532  1.00  0.00           H  
ATOM   3911 HD12 LEU B 246     -13.235  -3.808  32.966  1.00  0.00           H  
ATOM   3912 HD13 LEU B 246     -13.762  -3.273  31.352  1.00  0.00           H  
ATOM   3913  CD2 LEU B 246     -14.754  -5.625  30.505  1.00  0.00           C  
ATOM   3914 HD21 LEU B 246     -14.619  -6.606  30.060  1.00  0.00           H  
ATOM   3915 HD22 LEU B 246     -15.766  -5.564  30.906  1.00  0.00           H  
ATOM   3916 HD23 LEU B 246     -14.626  -4.858  29.744  1.00  0.00           H  
ATOM   3917  C   LEU B 246     -10.882  -7.431  30.055  1.00  0.00           C  
ATOM   3918  O   LEU B 246      -9.667  -7.249  30.177  1.00  0.00           O  
ATOM   3919  N   LEU B 247     -11.439  -7.859  28.926  1.00  0.00           N  
ATOM   3920  H   LEU B 247     -12.441  -8.023  28.931  1.00  0.00           H  
ATOM   3921  CA  LEU B 247     -10.757  -8.051  27.653  1.00  0.00           C  
ATOM   3922  HA  LEU B 247      -9.755  -7.623  27.706  1.00  0.00           H  
ATOM   3923  CB  LEU B 247     -10.643  -9.565  27.387  1.00  0.00           C  
ATOM   3924  HB2 LEU B 247     -10.045 -10.018  28.181  1.00  0.00           H  
ATOM   3925  HB3 LEU B 247     -11.647  -9.990  27.441  1.00  0.00           H  
ATOM   3926  CG  LEU B 247     -10.038  -9.947  26.022  1.00  0.00           C  
ATOM   3927  HG  LEU B 247     -10.611  -9.482  25.221  1.00  0.00           H  
ATOM   3928  CD1 LEU B 247      -8.574  -9.519  25.907  1.00  0.00           C  
ATOM   3929 HD11 LEU B 247      -8.497  -8.433  25.945  1.00  0.00           H  
ATOM   3930 HD12 LEU B 247      -7.988  -9.965  26.707  1.00  0.00           H  
ATOM   3931 HD13 LEU B 247      -8.177  -9.849  24.944  1.00  0.00           H  
ATOM   3932  CD2 LEU B 247     -10.108 -11.465  25.851  1.00  0.00           C  
ATOM   3933 HD21 LEU B 247      -9.546 -11.960  26.643  1.00  0.00           H  
ATOM   3934 HD22 LEU B 247     -11.149 -11.784  25.885  1.00  0.00           H  
ATOM   3935 HD23 LEU B 247      -9.696 -11.737  24.878  1.00  0.00           H  
ATOM   3936  C   LEU B 247     -11.540  -7.312  26.562  1.00  0.00           C  
ATOM   3937  O   LEU B 247     -12.734  -7.547  26.390  1.00  0.00           O  
ATOM   3938  N   LEU B 248     -10.865  -6.434  25.825  1.00  0.00           N  
ATOM   3939  H   LEU B 248      -9.894  -6.264  26.067  1.00  0.00           H  
ATOM   3940  CA  LEU B 248     -11.332  -5.836  24.571  1.00  0.00           C  
ATOM   3941  HA  LEU B 248     -12.408  -5.982  24.468  1.00  0.00           H  
ATOM   3942  CB  LEU B 248     -11.035  -4.329  24.587  1.00  0.00           C  
ATOM   3943  HB2 LEU B 248      -9.971  -4.189  24.786  1.00  0.00           H  
ATOM   3944  HB3 LEU B 248     -11.235  -3.918  23.597  1.00  0.00           H  
ATOM   3945  CG  LEU B 248     -11.878  -3.586  25.645  1.00  0.00           C  
ATOM   3946  HG  LEU B 248     -12.416  -4.296  26.271  1.00  0.00           H  
ATOM   3947  CD1 LEU B 248     -10.997  -2.735  26.556  1.00  0.00           C  
ATOM   3948 HD11 LEU B 248     -11.619  -2.222  27.289  1.00  0.00           H  
ATOM   3949 HD12 LEU B 248     -10.296  -3.386  27.080  1.00  0.00           H  
ATOM   3950 HD13 LEU B 248     -10.441  -2.007  25.965  1.00  0.00           H  
ATOM   3951  CD2 LEU B 248     -12.901  -2.680  24.966  1.00  0.00           C  
ATOM   3952 HD21 LEU B 248     -12.384  -1.914  24.389  1.00  0.00           H  
ATOM   3953 HD22 LEU B 248     -13.522  -3.275  24.295  1.00  0.00           H  
ATOM   3954 HD23 LEU B 248     -13.537  -2.212  25.719  1.00  0.00           H  
ATOM   3955  C   LEU B 248     -10.644  -6.527  23.390  1.00  0.00           C  
ATOM   3956  O   LEU B 248      -9.510  -6.990  23.525  1.00  0.00           O  
ATOM   3957  N   THR B 249     -11.308  -6.620  22.239  1.00  0.00           N  
ATOM   3958  H   THR B 249     -12.250  -6.241  22.196  1.00  0.00           H  
ATOM   3959  CA  THR B 249     -10.802  -7.329  21.044  1.00  0.00           C  
ATOM   3960  HA  THR B 249      -9.727  -7.177  20.956  1.00  0.00           H  
ATOM   3961  CB  THR B 249     -11.058  -8.844  21.181  1.00  0.00           C  
ATOM   3962  HB  THR B 249     -12.124  -9.005  21.353  1.00  0.00           H  
ATOM   3963  CG2 THR B 249     -10.632  -9.677  19.973  1.00  0.00           C  
ATOM   3964 HG21 THR B 249     -11.258  -9.445  19.112  1.00  0.00           H  
ATOM   3965 HG22 THR B 249      -9.588  -9.476  19.730  1.00  0.00           H  
ATOM   3966 HG23 THR B 249     -10.747 -10.736  20.205  1.00  0.00           H  
ATOM   3967  OG1 THR B 249     -10.344  -9.350  22.289  1.00  0.00           O  
ATOM   3968  HG1 THR B 249      -9.959  -8.594  22.756  1.00  0.00           H  
ATOM   3969  C   THR B 249     -11.448  -6.773  19.771  1.00  0.00           C  
ATOM   3970  O   THR B 249     -12.614  -6.378  19.800  1.00  0.00           O  
ATOM   3971  N   TRP B 250     -10.706  -6.713  18.664  1.00  0.00           N  
ATOM   3972  H   TRP B 250      -9.744  -7.052  18.707  1.00  0.00           H  
ATOM   3973  CA  TRP B 250     -11.146  -6.161  17.369  1.00  0.00           C  
ATOM   3974  HA  TRP B 250     -12.228  -6.265  17.279  1.00  0.00           H  
ATOM   3975  CB  TRP B 250     -10.806  -4.658  17.321  1.00  0.00           C  
ATOM   3976  HB2 TRP B 250     -11.105  -4.242  16.360  1.00  0.00           H  
ATOM   3977  HB3 TRP B 250     -11.413  -4.158  18.073  1.00  0.00           H  
ATOM   3978  CG  TRP B 250      -9.378  -4.282  17.573  1.00  0.00           C  
ATOM   3979  CD1 TRP B 250      -8.419  -4.128  16.631  1.00  0.00           C  
ATOM   3980  HD1 TRP B 250      -8.571  -4.261  15.566  1.00  0.00           H  
ATOM   3981  NE1 TRP B 250      -7.217  -3.817  17.237  1.00  0.00           N  
ATOM   3982  HE1 TRP B 250      -6.353  -3.657  16.728  1.00  0.00           H  
ATOM   3983  CE2 TRP B 250      -7.334  -3.791  18.611  1.00  0.00           C  
ATOM   3984  CZ2 TRP B 250      -6.416  -3.580  19.649  1.00  0.00           C  
ATOM   3985  HZ2 TRP B 250      -5.370  -3.442  19.430  1.00  0.00           H  
ATOM   3986  CH2 TRP B 250      -6.868  -3.595  20.977  1.00  0.00           C  
ATOM   3987  HH2 TRP B 250      -6.164  -3.466  21.785  1.00  0.00           H  
ATOM   3988  CZ3 TRP B 250      -8.230  -3.806  21.252  1.00  0.00           C  
ATOM   3989  HZ3 TRP B 250      -8.568  -3.831  22.277  1.00  0.00           H  
ATOM   3990  CE3 TRP B 250      -9.140  -4.031  20.203  1.00  0.00           C  
ATOM   3991  HE3 TRP B 250     -10.177  -4.222  20.424  1.00  0.00           H  
ATOM   3992  CD2 TRP B 250      -8.716  -4.045  18.856  1.00  0.00           C  
ATOM   3993  C   TRP B 250     -10.536  -6.951  16.194  1.00  0.00           C  
ATOM   3994  O   TRP B 250      -9.915  -7.992  16.400  1.00  0.00           O  
ATOM   3995  N   SER B 251     -10.739  -6.494  14.951  1.00  0.00           N  
ATOM   3996  H   SER B 251     -11.289  -5.650  14.836  1.00  0.00           H  
ATOM   3997  CA  SER B 251     -10.145  -7.106  13.749  1.00  0.00           C  
ATOM   3998  HA  SER B 251      -9.594  -7.999  14.045  1.00  0.00           H  
ATOM   3999  CB  SER B 251     -11.247  -7.575  12.801  1.00  0.00           C  
ATOM   4000  HB2 SER B 251     -11.960  -8.197  13.345  1.00  0.00           H  
ATOM   4001  HB3 SER B 251     -11.766  -6.707  12.391  1.00  0.00           H  
ATOM   4002  OG  SER B 251     -10.661  -8.330  11.759  1.00  0.00           O  
ATOM   4003  HG  SER B 251     -11.289  -8.430  11.038  1.00  0.00           H  
ATOM   4004  C   SER B 251      -9.150  -6.185  13.021  1.00  0.00           C  
ATOM   4005  O   SER B 251      -9.305  -4.960  13.030  1.00  0.00           O  
ATOM   4006  N   ASN B 252      -8.150  -6.781  12.360  1.00  0.00           N  
ATOM   4007  H   ASN B 252      -8.175  -7.790  12.323  1.00  0.00           H  
ATOM   4008  CA  ASN B 252      -7.181  -6.098  11.494  1.00  0.00           C  
ATOM   4009  HA  ASN B 252      -6.826  -5.213  12.023  1.00  0.00           H  
ATOM   4010  CB  ASN B 252      -5.975  -7.039  11.281  1.00  0.00           C  
ATOM   4011  HB2 ASN B 252      -5.644  -7.399  12.256  1.00  0.00           H  
ATOM   4012  HB3 ASN B 252      -6.280  -7.897  10.681  1.00  0.00           H  
ATOM   4013  CG  ASN B 252      -4.779  -6.380  10.604  1.00  0.00           C  
ATOM   4014  OD1 ASN B 252      -4.897  -5.468   9.800  1.00  0.00           O  
ATOM   4015  ND2 ASN B 252      -3.584  -6.818  10.933  1.00  0.00           N  
ATOM   4016 HD21 ASN B 252      -2.782  -6.333  10.570  1.00  0.00           H  
ATOM   4017 HD22 ASN B 252      -3.477  -7.599  11.557  1.00  0.00           H  
ATOM   4018  C   ASN B 252      -7.846  -5.698  10.149  1.00  0.00           C  
ATOM   4019  O   ASN B 252      -8.355  -6.574   9.449  1.00  0.00           O  
ATOM   4020  N   PRO B 253      -7.857  -4.409   9.749  1.00  0.00           N  
ATOM   4021  CD  PRO B 253      -7.344  -3.280  10.511  1.00  0.00           C  
ATOM   4022  HD2 PRO B 253      -6.274  -3.382  10.683  1.00  0.00           H  
ATOM   4023  HD3 PRO B 253      -7.870  -3.208  11.464  1.00  0.00           H  
ATOM   4024  CG  PRO B 253      -7.625  -2.034   9.677  1.00  0.00           C  
ATOM   4025  HG2 PRO B 253      -6.771  -1.814   9.038  1.00  0.00           H  
ATOM   4026  HG3 PRO B 253      -7.861  -1.185  10.316  1.00  0.00           H  
ATOM   4027  CB  PRO B 253      -8.819  -2.447   8.821  1.00  0.00           C  
ATOM   4028  HB2 PRO B 253      -8.891  -1.859   7.908  1.00  0.00           H  
ATOM   4029  HB3 PRO B 253      -9.734  -2.344   9.404  1.00  0.00           H  
ATOM   4030  CA  PRO B 253      -8.571  -3.936   8.555  1.00  0.00           C  
ATOM   4031  HA  PRO B 253      -9.538  -4.437   8.504  1.00  0.00           H  
ATOM   4032  C   PRO B 253      -7.873  -4.206   7.201  1.00  0.00           C  
ATOM   4033  O   PRO B 253      -8.341  -3.705   6.176  1.00  0.00           O  
ATOM   4034  N   TYR B 254      -6.791  -4.995   7.179  1.00  0.00           N  
ATOM   4035  H   TYR B 254      -6.482  -5.401   8.054  1.00  0.00           H  
ATOM   4036  CA  TYR B 254      -6.046  -5.383   5.971  1.00  0.00           C  
ATOM   4037  HA  TYR B 254      -6.508  -4.902   5.108  1.00  0.00           H  
ATOM   4038  CB  TYR B 254      -4.604  -4.872   6.074  1.00  0.00           C  
ATOM   4039  HB2 TYR B 254      -4.168  -5.192   7.021  1.00  0.00           H  
ATOM   4040  HB3 TYR B 254      -4.009  -5.312   5.276  1.00  0.00           H  
ATOM   4041  CG  TYR B 254      -4.526  -3.369   5.959  1.00  0.00           C  
ATOM   4042  CD1 TYR B 254      -4.420  -2.779   4.687  1.00  0.00           C  
ATOM   4043  HD1 TYR B 254      -4.346  -3.397   3.805  1.00  0.00           H  
ATOM   4044  CE1 TYR B 254      -4.448  -1.380   4.559  1.00  0.00           C  
ATOM   4045  HE1 TYR B 254      -4.372  -0.922   3.585  1.00  0.00           H  
ATOM   4046  CZ  TYR B 254      -4.606  -0.581   5.707  1.00  0.00           C  
ATOM   4047  OH  TYR B 254      -4.694   0.762   5.574  1.00  0.00           O  
ATOM   4048  HH  TYR B 254      -4.421   1.022   4.670  1.00  0.00           H  
ATOM   4049  CE2 TYR B 254      -4.706  -1.169   6.986  1.00  0.00           C  
ATOM   4050  HE2 TYR B 254      -4.834  -0.547   7.857  1.00  0.00           H  
ATOM   4051  CD2 TYR B 254      -4.655  -2.569   7.110  1.00  0.00           C  
ATOM   4052  HD2 TYR B 254      -4.756  -3.040   8.078  1.00  0.00           H  
ATOM   4053  C   TYR B 254      -6.044  -6.901   5.727  1.00  0.00           C  
ATOM   4054  O   TYR B 254      -6.058  -7.669   6.690  1.00  0.00           O  
ATOM   4055  N   PRO B 255      -5.975  -7.361   4.462  1.00  0.00           N  
ATOM   4056  CD  PRO B 255      -6.037  -6.585   3.230  1.00  0.00           C  
ATOM   4057  HD2 PRO B 255      -5.327  -5.757   3.239  1.00  0.00           H  
ATOM   4058  HD3 PRO B 255      -7.052  -6.209   3.095  1.00  0.00           H  
ATOM   4059  CG  PRO B 255      -5.694  -7.559   2.101  1.00  0.00           C  
ATOM   4060  HG2 PRO B 255      -4.619  -7.551   1.922  1.00  0.00           H  
ATOM   4061  HG3 PRO B 255      -6.234  -7.323   1.184  1.00  0.00           H  
ATOM   4062  CB  PRO B 255      -6.112  -8.915   2.672  1.00  0.00           C  
ATOM   4063  HB2 PRO B 255      -5.589  -9.746   2.203  1.00  0.00           H  
ATOM   4064  HB3 PRO B 255      -7.190  -9.041   2.556  1.00  0.00           H  
ATOM   4065  CA  PRO B 255      -5.774  -8.776   4.156  1.00  0.00           C  
ATOM   4066  HA  PRO B 255      -6.487  -9.353   4.738  1.00  0.00           H  
ATOM   4067  C   PRO B 255      -4.330  -9.228   4.488  1.00  0.00           C  
ATOM   4068  O   PRO B 255      -3.417  -8.397   4.448  1.00  0.00           O  
ATOM   4069  N   PRO B 256      -4.089 -10.519   4.814  1.00  0.00           N  
ATOM   4070  CD  PRO B 256      -5.077 -11.585   4.929  1.00  0.00           C  
ATOM   4071  HD2 PRO B 256      -5.186 -12.078   3.962  1.00  0.00           H  
ATOM   4072  HD3 PRO B 256      -6.045 -11.233   5.283  1.00  0.00           H  
ATOM   4073  CG  PRO B 256      -4.507 -12.562   5.953  1.00  0.00           C  
ATOM   4074  HG2 PRO B 256      -4.884 -13.574   5.803  1.00  0.00           H  
ATOM   4075  HG3 PRO B 256      -4.729 -12.211   6.962  1.00  0.00           H  
ATOM   4076  CB  PRO B 256      -3.008 -12.467   5.691  1.00  0.00           C  
ATOM   4077  HB2 PRO B 256      -2.753 -13.091   4.832  1.00  0.00           H  
ATOM   4078  HB3 PRO B 256      -2.426 -12.761   6.565  1.00  0.00           H  
ATOM   4079  CA  PRO B 256      -2.800 -10.987   5.351  1.00  0.00           C  
ATOM   4080  HA  PRO B 256      -2.613 -10.449   6.271  1.00  0.00           H  
ATOM   4081  C   PRO B 256      -1.568 -10.818   4.448  1.00  0.00           C  
ATOM   4082  O   PRO B 256      -0.435 -10.893   4.922  1.00  0.00           O  
ATOM   4083  N   ASP B 257      -1.775 -10.639   3.150  1.00  0.00           N  
ATOM   4084  H   ASP B 257      -2.730 -10.499   2.829  1.00  0.00           H  
ATOM   4085  CA  ASP B 257      -0.757 -10.414   2.122  1.00  0.00           C  
ATOM   4086  HA  ASP B 257       0.147 -10.962   2.391  1.00  0.00           H  
ATOM   4087  CB  ASP B 257      -1.290 -10.974   0.791  1.00  0.00           C  
ATOM   4088  HB2 ASP B 257      -0.583 -10.734  -0.007  1.00  0.00           H  
ATOM   4089  HB3 ASP B 257      -1.318 -12.063   0.871  1.00  0.00           H  
ATOM   4090  CG  ASP B 257      -2.700 -10.486   0.394  1.00  0.00           C  
ATOM   4091  OD1 ASP B 257      -3.147 -10.891  -0.695  1.00  0.00           O  
ATOM   4092  OD2 ASP B 257      -3.335  -9.729   1.164  1.00  0.00           O  
ATOM   4093  C   ASP B 257      -0.362  -8.930   1.963  1.00  0.00           C  
ATOM   4094  O   ASP B 257       0.656  -8.631   1.334  1.00  0.00           O  
ATOM   4095  N   ASN B 258      -1.122  -7.988   2.531  1.00  0.00           N  
ATOM   4096  H   ASN B 258      -1.977  -8.280   2.994  1.00  0.00           H  
ATOM   4097  CA  ASN B 258      -0.787  -6.571   2.489  1.00  0.00           C  
ATOM   4098  HA  ASN B 258      -0.632  -6.302   1.442  1.00  0.00           H  
ATOM   4099  CB  ASN B 258      -1.972  -5.755   3.017  1.00  0.00           C  
ATOM   4100  HB2 ASN B 258      -2.886  -6.066   2.514  1.00  0.00           H  
ATOM   4101  HB3 ASN B 258      -2.087  -5.930   4.085  1.00  0.00           H  
ATOM   4102  CG  ASN B 258      -1.731  -4.280   2.781  1.00  0.00           C  
ATOM   4103  OD1 ASN B 258      -0.915  -3.650   3.429  1.00  0.00           O  
ATOM   4104  ND2 ASN B 258      -2.357  -3.696   1.793  1.00  0.00           N  
ATOM   4105 HD21 ASN B 258      -2.128  -2.716   1.631  1.00  0.00           H  
ATOM   4106 HD22 ASN B 258      -2.983  -4.197   1.192  1.00  0.00           H  
ATOM   4107  C   ASN B 258       0.516  -6.256   3.251  1.00  0.00           C  
ATOM   4108  O   ASN B 258       0.735  -6.708   4.376  1.00  0.00           O  
ATOM   4109  N   TYR B 259       1.375  -5.405   2.682  1.00  0.00           N  
ATOM   4110  H   TYR B 259       1.173  -5.040   1.762  1.00  0.00           H  
ATOM   4111  CA  TYR B 259       2.665  -5.078   3.285  1.00  0.00           C  
ATOM   4112  HA  TYR B 259       3.191  -6.020   3.425  1.00  0.00           H  
ATOM   4113  CB  TYR B 259       3.482  -4.226   2.308  1.00  0.00           C  
ATOM   4114  HB2 TYR B 259       3.039  -3.230   2.293  1.00  0.00           H  
ATOM   4115  HB3 TYR B 259       4.493  -4.134   2.704  1.00  0.00           H  
ATOM   4116  CG  TYR B 259       3.578  -4.738   0.873  1.00  0.00           C  
ATOM   4117  CD1 TYR B 259       3.446  -3.817  -0.185  1.00  0.00           C  
ATOM   4118  HD1 TYR B 259       3.285  -2.767   0.020  1.00  0.00           H  
ATOM   4119  CE1 TYR B 259       3.544  -4.243  -1.519  1.00  0.00           C  
ATOM   4120  HE1 TYR B 259       3.438  -3.528  -2.319  1.00  0.00           H  
ATOM   4121  CZ  TYR B 259       3.798  -5.598  -1.815  1.00  0.00           C  
ATOM   4122  OH  TYR B 259       3.942  -5.989  -3.108  1.00  0.00           O  
ATOM   4123  HH  TYR B 259       4.600  -6.696  -3.199  1.00  0.00           H  
ATOM   4124  CE2 TYR B 259       3.937  -6.528  -0.761  1.00  0.00           C  
ATOM   4125  HE2 TYR B 259       4.109  -7.570  -0.991  1.00  0.00           H  
ATOM   4126  CD2 TYR B 259       3.816  -6.099   0.579  1.00  0.00           C  
ATOM   4127  HD2 TYR B 259       3.887  -6.829   1.370  1.00  0.00           H  
ATOM   4128  C   TYR B 259       2.581  -4.417   4.682  1.00  0.00           C  
ATOM   4129  O   TYR B 259       3.537  -4.562   5.448  1.00  0.00           O  
ATOM   4130  N   LEU B 260       1.451  -3.794   5.054  1.00  0.00           N  
ATOM   4131  H   LEU B 260       0.714  -3.715   4.355  1.00  0.00           H  
ATOM   4132  CA  LEU B 260       1.154  -3.280   6.407  1.00  0.00           C  
ATOM   4133  HA  LEU B 260       2.041  -2.784   6.803  1.00  0.00           H  
ATOM   4134  CB  LEU B 260      -0.010  -2.268   6.357  1.00  0.00           C  
ATOM   4135  HB2 LEU B 260      -0.841  -2.721   5.818  1.00  0.00           H  
ATOM   4136  HB3 LEU B 260      -0.365  -2.092   7.374  1.00  0.00           H  
ATOM   4137  CG  LEU B 260       0.308  -0.898   5.753  1.00  0.00           C  
ATOM   4138  HG  LEU B 260       0.828  -1.017   4.803  1.00  0.00           H  
ATOM   4139  CD1 LEU B 260      -1.001  -0.143   5.529  1.00  0.00           C  
ATOM   4140 HD11 LEU B 260      -0.786   0.858   5.158  1.00  0.00           H  
ATOM   4141 HD12 LEU B 260      -1.601  -0.675   4.790  1.00  0.00           H  
ATOM   4142 HD13 LEU B 260      -1.566  -0.066   6.459  1.00  0.00           H  
ATOM   4143  CD2 LEU B 260       1.154  -0.057   6.708  1.00  0.00           C  
ATOM   4144 HD21 LEU B 260       2.082  -0.570   6.948  1.00  0.00           H  
ATOM   4145 HD22 LEU B 260       1.397   0.894   6.233  1.00  0.00           H  
ATOM   4146 HD23 LEU B 260       0.594   0.131   7.623  1.00  0.00           H  
ATOM   4147  C   LEU B 260       0.727  -4.344   7.432  1.00  0.00           C  
ATOM   4148  O   LEU B 260       0.837  -4.087   8.630  1.00  0.00           O  
ATOM   4149  N   TYR B 261       0.220  -5.512   7.022  1.00  0.00           N  
ATOM   4150  H   TYR B 261       0.193  -5.711   6.026  1.00  0.00           H  
ATOM   4151  CA  TYR B 261      -0.463  -6.459   7.927  1.00  0.00           C  
ATOM   4152  HA  TYR B 261      -1.319  -5.956   8.382  1.00  0.00           H  
ATOM   4153  CB  TYR B 261      -0.991  -7.636   7.094  1.00  0.00           C  
ATOM   4154  HB2 TYR B 261      -1.609  -7.245   6.285  1.00  0.00           H  
ATOM   4155  HB3 TYR B 261      -0.150  -8.154   6.631  1.00  0.00           H  
ATOM   4156  CG  TYR B 261      -1.811  -8.641   7.878  1.00  0.00           C  
ATOM   4157  CD1 TYR B 261      -1.209  -9.798   8.414  1.00  0.00           C  
ATOM   4158  HD1 TYR B 261      -0.150  -9.957   8.288  1.00  0.00           H  
ATOM   4159  CE1 TYR B 261      -1.991 -10.753   9.091  1.00  0.00           C  
ATOM   4160  HE1 TYR B 261      -1.545 -11.645   9.503  1.00  0.00           H  
ATOM   4161  CZ  TYR B 261      -3.381 -10.554   9.232  1.00  0.00           C  
ATOM   4162  OH  TYR B 261      -4.137 -11.476   9.880  1.00  0.00           O  
ATOM   4163  HH  TYR B 261      -5.052 -11.198   9.941  1.00  0.00           H  
ATOM   4164  CE2 TYR B 261      -3.984  -9.399   8.694  1.00  0.00           C  
ATOM   4165  HE2 TYR B 261      -5.049  -9.242   8.778  1.00  0.00           H  
ATOM   4166  CD2 TYR B 261      -3.195  -8.445   8.027  1.00  0.00           C  
ATOM   4167  HD2 TYR B 261      -3.663  -7.565   7.611  1.00  0.00           H  
ATOM   4168  C   TYR B 261       0.434  -6.964   9.072  1.00  0.00           C  
ATOM   4169  O   TYR B 261      -0.027  -7.229  10.179  1.00  0.00           O  
ATOM   4170  N   ASN B 262       1.743  -7.068   8.813  1.00  0.00           N  
ATOM   4171  H   ASN B 262       2.036  -6.847   7.873  1.00  0.00           H  
ATOM   4172  CA  ASN B 262       2.757  -7.506   9.787  1.00  0.00           C  
ATOM   4173  HA  ASN B 262       2.268  -8.164  10.509  1.00  0.00           H  
ATOM   4174  CB  ASN B 262       3.853  -8.334   9.077  1.00  0.00           C  
ATOM   4175  HB2 ASN B 262       4.674  -7.671   8.804  1.00  0.00           H  
ATOM   4176  HB3 ASN B 262       4.252  -9.065   9.780  1.00  0.00           H  
ATOM   4177  CG  ASN B 262       3.407  -9.054   7.817  1.00  0.00           C  
ATOM   4178  OD1 ASN B 262       3.767  -8.647   6.723  1.00  0.00           O  
ATOM   4179  ND2 ASN B 262       2.603 -10.086   7.914  1.00  0.00           N  
ATOM   4180 HD21 ASN B 262       2.246 -10.477   7.054  1.00  0.00           H  
ATOM   4181 HD22 ASN B 262       2.297 -10.416   8.810  1.00  0.00           H  
ATOM   4182  C   ASN B 262       3.368  -6.353  10.622  1.00  0.00           C  
ATOM   4183  O   ASN B 262       4.320  -6.589  11.362  1.00  0.00           O  
ATOM   4184  N   HIE B 263       2.863  -5.121  10.463  1.00  0.00           N  
ATOM   4185  H   HIE B 263       2.076  -5.019   9.831  1.00  0.00           H  
ATOM   4186  CA  HIE B 263       3.418  -3.877  11.032  1.00  0.00           C  
ATOM   4187  HA  HIE B 263       4.158  -4.115  11.800  1.00  0.00           H  
ATOM   4188  CB  HIE B 263       4.125  -3.091   9.917  1.00  0.00           C  
ATOM   4189  HB2 HIE B 263       3.447  -2.950   9.074  1.00  0.00           H  
ATOM   4190  HB3 HIE B 263       4.391  -2.103  10.294  1.00  0.00           H  
ATOM   4191  CG  HIE B 263       5.396  -3.732   9.439  1.00  0.00           C  
ATOM   4192  ND1 HIE B 263       6.572  -3.798  10.184  1.00  0.00           N  
ATOM   4193  CE1 HIE B 263       7.489  -4.346   9.382  1.00  0.00           C  
ATOM   4194  HE1 HIE B 263       8.515  -4.527   9.665  1.00  0.00           H  
ATOM   4195  NE2 HIE B 263       6.961  -4.597   8.172  1.00  0.00           N  
ATOM   4196  HE2 HIE B 263       7.493  -4.967   7.386  1.00  0.00           H  
ATOM   4197  CD2 HIE B 263       5.637  -4.215   8.186  1.00  0.00           C  
ATOM   4198  HD2 HIE B 263       4.933  -4.216   7.368  1.00  0.00           H  
ATOM   4199  C   HIE B 263       2.379  -2.973  11.712  1.00  0.00           C  
ATOM   4200  O   HIE B 263       2.755  -1.982  12.340  1.00  0.00           O  
ATOM   4201  N   LEU B 264       1.087  -3.281  11.572  1.00  0.00           N  
ATOM   4202  H   LEU B 264       0.844  -4.107  11.048  1.00  0.00           H  
ATOM   4203  CA  LEU B 264      -0.000  -2.501  12.149  1.00  0.00           C  
ATOM   4204  HA  LEU B 264       0.225  -1.449  11.977  1.00  0.00           H  
ATOM   4205  CB  LEU B 264      -1.299  -2.861  11.401  1.00  0.00           C  
ATOM   4206  HB2 LEU B 264      -1.092  -2.977  10.336  1.00  0.00           H  
ATOM   4207  HB3 LEU B 264      -1.659  -3.821  11.776  1.00  0.00           H  
ATOM   4208  CG  LEU B 264      -2.402  -1.802  11.565  1.00  0.00           C  
ATOM   4209  HG  LEU B 264      -2.464  -1.515  12.611  1.00  0.00           H  
ATOM   4210  CD1 LEU B 264      -2.128  -0.564  10.700  1.00  0.00           C  
ATOM   4211 HD11 LEU B 264      -1.205  -0.083  11.017  1.00  0.00           H  
ATOM   4212 HD12 LEU B 264      -2.037  -0.853   9.653  1.00  0.00           H  
ATOM   4213 HD13 LEU B 264      -2.942   0.153  10.799  1.00  0.00           H  
ATOM   4214  CD2 LEU B 264      -3.752  -2.375  11.134  1.00  0.00           C  
ATOM   4215 HD21 LEU B 264      -3.697  -2.720  10.103  1.00  0.00           H  
ATOM   4216 HD22 LEU B 264      -4.004  -3.219  11.778  1.00  0.00           H  
ATOM   4217 HD23 LEU B 264      -4.526  -1.613  11.229  1.00  0.00           H  
ATOM   4218  C   LEU B 264      -0.096  -2.731  13.669  1.00  0.00           C  
ATOM   4219  O   LEU B 264      -0.209  -3.866  14.122  1.00  0.00           O  
ATOM   4220  N   THR B 265      -0.080  -1.639  14.436  1.00  0.00           N  
ATOM   4221  H   THR B 265      -0.017  -0.742  13.966  1.00  0.00           H  
ATOM   4222  CA  THR B 265      -0.269  -1.601  15.901  1.00  0.00           C  
ATOM   4223  HA  THR B 265      -0.633  -2.572  16.240  1.00  0.00           H  
ATOM   4224  CB  THR B 265       1.043  -1.319  16.655  1.00  0.00           C  
ATOM   4225  HB  THR B 265       0.862  -1.443  17.719  1.00  0.00           H  
ATOM   4226  CG2 THR B 265       2.205  -2.235  16.273  1.00  0.00           C  
ATOM   4227 HG21 THR B 265       2.484  -2.094  15.229  1.00  0.00           H  
ATOM   4228 HG22 THR B 265       3.062  -2.016  16.909  1.00  0.00           H  
ATOM   4229 HG23 THR B 265       1.908  -3.270  16.429  1.00  0.00           H  
ATOM   4230  OG1 THR B 265       1.473   0.006  16.432  1.00  0.00           O  
ATOM   4231  HG1 THR B 265       1.600   0.092  15.481  1.00  0.00           H  
ATOM   4232  C   THR B 265      -1.336  -0.557  16.257  1.00  0.00           C  
ATOM   4233  O   THR B 265      -1.759   0.214  15.384  1.00  0.00           O  
ATOM   4234  N   TYR B 266      -1.810  -0.515  17.509  1.00  0.00           N  
ATOM   4235  H   TYR B 266      -1.344  -1.057  18.233  1.00  0.00           H  
ATOM   4236  CA  TYR B 266      -3.094   0.123  17.839  1.00  0.00           C  
ATOM   4237  HA  TYR B 266      -3.407   0.710  16.983  1.00  0.00           H  
ATOM   4238  CB  TYR B 266      -4.186  -0.950  18.043  1.00  0.00           C  
ATOM   4239  HB2 TYR B 266      -4.065  -1.391  19.030  1.00  0.00           H  
ATOM   4240  HB3 TYR B 266      -5.161  -0.460  18.039  1.00  0.00           H  
ATOM   4241  CG  TYR B 266      -4.212  -2.085  17.030  1.00  0.00           C  
ATOM   4242  CD1 TYR B 266      -4.950  -1.970  15.834  1.00  0.00           C  
ATOM   4243  HD1 TYR B 266      -5.496  -1.058  15.634  1.00  0.00           H  
ATOM   4244  CE1 TYR B 266      -4.971  -3.037  14.908  1.00  0.00           C  
ATOM   4245  HE1 TYR B 266      -5.523  -2.955  13.984  1.00  0.00           H  
ATOM   4246  CZ  TYR B 266      -4.241  -4.219  15.175  1.00  0.00           C  
ATOM   4247  OH  TYR B 266      -4.249  -5.254  14.297  1.00  0.00           O  
ATOM   4248  HH  TYR B 266      -3.619  -5.931  14.573  1.00  0.00           H  
ATOM   4249  CE2 TYR B 266      -3.520  -4.334  16.379  1.00  0.00           C  
ATOM   4250  HE2 TYR B 266      -2.967  -5.235  16.602  1.00  0.00           H  
ATOM   4251  CD2 TYR B 266      -3.505  -3.273  17.299  1.00  0.00           C  
ATOM   4252  HD2 TYR B 266      -2.935  -3.383  18.214  1.00  0.00           H  
ATOM   4253  C   TYR B 266      -3.043   1.113  19.016  1.00  0.00           C  
ATOM   4254  O   TYR B 266      -2.106   1.142  19.816  1.00  0.00           O  
ATOM   4255  N   ALA B 267      -4.101   1.918  19.143  1.00  0.00           N  
ATOM   4256  H   ALA B 267      -4.810   1.891  18.416  1.00  0.00           H  
ATOM   4257  CA  ALA B 267      -4.409   2.652  20.363  1.00  0.00           C  
ATOM   4258  HA  ALA B 267      -3.910   2.159  21.196  1.00  0.00           H  
ATOM   4259  CB  ALA B 267      -3.868   4.082  20.276  1.00  0.00           C  
ATOM   4260  HB1 ALA B 267      -4.126   4.626  21.186  1.00  0.00           H  
ATOM   4261  HB2 ALA B 267      -2.781   4.053  20.186  1.00  0.00           H  
ATOM   4262  HB3 ALA B 267      -4.293   4.589  19.409  1.00  0.00           H  
ATOM   4263  C   ALA B 267      -5.916   2.611  20.639  1.00  0.00           C  
ATOM   4264  O   ALA B 267      -6.728   2.855  19.739  1.00  0.00           O  
ATOM   4265  N   VAL B 268      -6.283   2.314  21.887  1.00  0.00           N  
ATOM   4266  H   VAL B 268      -5.541   2.201  22.574  1.00  0.00           H  
ATOM   4267  CA  VAL B 268      -7.672   2.241  22.368  1.00  0.00           C  
ATOM   4268  HA  VAL B 268      -8.341   2.208  21.509  1.00  0.00           H  
ATOM   4269  CB  VAL B 268      -7.920   0.949  23.183  1.00  0.00           C  
ATOM   4270  HB  VAL B 268      -7.296   0.985  24.074  1.00  0.00           H  
ATOM   4271  CG1 VAL B 268      -9.381   0.794  23.629  1.00  0.00           C  
ATOM   4272 HG11 VAL B 268     -10.032   0.735  22.757  1.00  0.00           H  
ATOM   4273 HG12 VAL B 268      -9.493  -0.117  24.216  1.00  0.00           H  
ATOM   4274 HG13 VAL B 268      -9.680   1.638  24.247  1.00  0.00           H  
ATOM   4275  CG2 VAL B 268      -7.556  -0.317  22.395  1.00  0.00           C  
ATOM   4276 HG21 VAL B 268      -7.739  -1.203  23.004  1.00  0.00           H  
ATOM   4277 HG22 VAL B 268      -8.157  -0.384  21.491  1.00  0.00           H  
ATOM   4278 HG23 VAL B 268      -6.500  -0.311  22.124  1.00  0.00           H  
ATOM   4279  C   VAL B 268      -8.003   3.495  23.183  1.00  0.00           C  
ATOM   4280  O   VAL B 268      -7.205   3.934  24.009  1.00  0.00           O  
ATOM   4281  N   ASN B 269      -9.186   4.069  22.967  1.00  0.00           N  
ATOM   4282  H   ASN B 269      -9.786   3.643  22.264  1.00  0.00           H  
ATOM   4283  CA  ASN B 269      -9.787   5.128  23.779  1.00  0.00           C  
ATOM   4284  HA  ASN B 269      -9.061   5.487  24.508  1.00  0.00           H  
ATOM   4285  CB  ASN B 269     -10.145   6.288  22.829  1.00  0.00           C  
ATOM   4286  HB2 ASN B 269      -9.217   6.721  22.467  1.00  0.00           H  
ATOM   4287  HB3 ASN B 269     -10.695   5.893  21.977  1.00  0.00           H  
ATOM   4288  CG  ASN B 269     -10.963   7.425  23.417  1.00  0.00           C  
ATOM   4289  OD1 ASN B 269     -11.727   8.078  22.713  1.00  0.00           O  
ATOM   4290  ND2 ASN B 269     -10.831   7.705  24.691  1.00  0.00           N  
ATOM   4291 HD21 ASN B 269     -11.393   8.451  25.075  1.00  0.00           H  
ATOM   4292 HD22 ASN B 269     -10.154   7.248  25.294  1.00  0.00           H  
ATOM   4293  C   ASN B 269     -10.998   4.557  24.540  1.00  0.00           C  
ATOM   4294  O   ASN B 269     -11.914   4.031  23.909  1.00  0.00           O  
ATOM   4295  N   ILE B 270     -10.986   4.658  25.872  1.00  0.00           N  
ATOM   4296  H   ILE B 270     -10.245   5.207  26.296  1.00  0.00           H  
ATOM   4297  CA  ILE B 270     -12.054   4.205  26.784  1.00  0.00           C  
ATOM   4298  HA  ILE B 270     -12.851   3.733  26.212  1.00  0.00           H  
ATOM   4299  CB  ILE B 270     -11.505   3.172  27.804  1.00  0.00           C  
ATOM   4300  HB  ILE B 270     -10.653   3.621  28.309  1.00  0.00           H  
ATOM   4301  CG2 ILE B 270     -12.540   2.832  28.897  1.00  0.00           C  
ATOM   4302 HG21 ILE B 270     -12.153   2.081  29.584  1.00  0.00           H  
ATOM   4303 HG22 ILE B 270     -12.769   3.713  29.496  1.00  0.00           H  
ATOM   4304 HG23 ILE B 270     -13.461   2.467  28.442  1.00  0.00           H  
ATOM   4305  CG1 ILE B 270     -10.999   1.918  27.053  1.00  0.00           C  
ATOM   4306 HG12 ILE B 270     -11.769   1.575  26.365  1.00  0.00           H  
ATOM   4307 HG13 ILE B 270     -10.128   2.203  26.464  1.00  0.00           H  
ATOM   4308  CD1 ILE B 270     -10.582   0.732  27.932  1.00  0.00           C  
ATOM   4309 HD11 ILE B 270     -10.037   0.009  27.325  1.00  0.00           H  
ATOM   4310 HD12 ILE B 270      -9.936   1.068  28.742  1.00  0.00           H  
ATOM   4311 HD13 ILE B 270     -11.463   0.243  28.349  1.00  0.00           H  
ATOM   4312  C   ILE B 270     -12.647   5.426  27.491  1.00  0.00           C  
ATOM   4313  O   ILE B 270     -11.894   6.336  27.838  1.00  0.00           O  
ATOM   4314  N   TRP B 271     -13.961   5.460  27.725  1.00  0.00           N  
ATOM   4315  H   TRP B 271     -14.541   4.683  27.422  1.00  0.00           H  
ATOM   4316  CA  TRP B 271     -14.607   6.518  28.523  1.00  0.00           C  
ATOM   4317  HA  TRP B 271     -13.961   6.722  29.376  1.00  0.00           H  
ATOM   4318  CB  TRP B 271     -14.729   7.811  27.704  1.00  0.00           C  
ATOM   4319  HB2 TRP B 271     -14.897   8.631  28.403  1.00  0.00           H  
ATOM   4320  HB3 TRP B 271     -13.780   8.018  27.210  1.00  0.00           H  
ATOM   4321  CG  TRP B 271     -15.813   7.858  26.671  1.00  0.00           C  
ATOM   4322  CD1 TRP B 271     -16.971   8.539  26.815  1.00  0.00           C  
ATOM   4323  HD1 TRP B 271     -17.255   9.107  27.699  1.00  0.00           H  
ATOM   4324  NE1 TRP B 271     -17.743   8.390  25.683  1.00  0.00           N  
ATOM   4325  HE1 TRP B 271     -18.670   8.786  25.612  1.00  0.00           H  
ATOM   4326  CE2 TRP B 271     -17.117   7.604  24.740  1.00  0.00           C  
ATOM   4327  CZ2 TRP B 271     -17.479   7.181  23.451  1.00  0.00           C  
ATOM   4328  HZ2 TRP B 271     -18.403   7.525  23.010  1.00  0.00           H  
ATOM   4329  CH2 TRP B 271     -16.643   6.287  22.759  1.00  0.00           C  
ATOM   4330  HH2 TRP B 271     -16.922   5.932  21.778  1.00  0.00           H  
ATOM   4331  CZ3 TRP B 271     -15.450   5.846  23.359  1.00  0.00           C  
ATOM   4332  HZ3 TRP B 271     -14.817   5.137  22.849  1.00  0.00           H  
ATOM   4333  CE3 TRP B 271     -15.072   6.318  24.631  1.00  0.00           C  
ATOM   4334  HE3 TRP B 271     -14.146   5.985  25.070  1.00  0.00           H  
ATOM   4335  CD2 TRP B 271     -15.893   7.207  25.361  1.00  0.00           C  
ATOM   4336  C   TRP B 271     -15.975   6.097  29.084  1.00  0.00           C  
ATOM   4337  O   TRP B 271     -16.532   5.090  28.647  1.00  0.00           O  
ATOM   4338  N   SER B 272     -16.506   6.837  30.061  1.00  0.00           N  
ATOM   4339  H   SER B 272     -15.983   7.649  30.380  1.00  0.00           H  
ATOM   4340  CA  SER B 272     -17.783   6.529  30.733  1.00  0.00           C  
ATOM   4341  HA  SER B 272     -17.858   5.449  30.824  1.00  0.00           H  
ATOM   4342  CB  SER B 272     -17.754   7.091  32.158  1.00  0.00           C  
ATOM   4343  HB2 SER B 272     -16.887   6.693  32.688  1.00  0.00           H  
ATOM   4344  HB3 SER B 272     -17.671   8.177  32.109  1.00  0.00           H  
ATOM   4345  OG  SER B 272     -18.934   6.743  32.865  1.00  0.00           O  
ATOM   4346  HG  SER B 272     -18.938   5.780  32.987  1.00  0.00           H  
ATOM   4347  C   SER B 272     -19.037   7.023  29.980  1.00  0.00           C  
ATOM   4348  O   SER B 272     -19.002   8.045  29.305  1.00  0.00           O  
ATOM   4349  N   GLU B 273     -20.171   6.324  30.135  1.00  0.00           N  
ATOM   4350  H   GLU B 273     -20.114   5.486  30.704  1.00  0.00           H  
ATOM   4351  CA  GLU B 273     -21.527   6.791  29.767  1.00  0.00           C  
ATOM   4352  HA  GLU B 273     -21.483   7.369  28.840  1.00  0.00           H  
ATOM   4353  CB  GLU B 273     -22.445   5.568  29.562  1.00  0.00           C  
ATOM   4354  HB2 GLU B 273     -22.284   4.892  30.401  1.00  0.00           H  
ATOM   4355  HB3 GLU B 273     -23.493   5.866  29.592  1.00  0.00           H  
ATOM   4356  CG  GLU B 273     -22.227   4.788  28.263  1.00  0.00           C  
ATOM   4357  HG2 GLU B 273     -21.160   4.689  28.063  1.00  0.00           H  
ATOM   4358  HG3 GLU B 273     -22.625   3.785  28.402  1.00  0.00           H  
ATOM   4359  CD  GLU B 273     -22.944   5.430  27.067  1.00  0.00           C  
ATOM   4360  OE1 GLU B 273     -23.921   4.842  26.544  1.00  0.00           O  
ATOM   4361  OE2 GLU B 273     -22.466   6.451  26.541  1.00  0.00           O  
ATOM   4362  C   GLU B 273     -22.181   7.700  30.835  1.00  0.00           C  
ATOM   4363  O   GLU B 273     -23.311   8.162  30.653  1.00  0.00           O  
ATOM   4364  N   ASN B 274     -21.531   7.907  31.988  1.00  0.00           N  
ATOM   4365  H   ASN B 274     -20.612   7.490  32.092  1.00  0.00           H  
ATOM   4366  CA  ASN B 274     -22.126   8.574  33.158  1.00  0.00           C  
ATOM   4367  HA  ASN B 274     -23.049   9.075  32.864  1.00  0.00           H  
ATOM   4368  CB  ASN B 274     -22.464   7.505  34.216  1.00  0.00           C  
ATOM   4369  HB2 ASN B 274     -21.536   7.114  34.628  1.00  0.00           H  
ATOM   4370  HB3 ASN B 274     -23.008   7.985  35.029  1.00  0.00           H  
ATOM   4371  CG  ASN B 274     -23.301   6.331  33.722  1.00  0.00           C  
ATOM   4372  OD1 ASN B 274     -23.010   5.174  33.984  1.00  0.00           O  
ATOM   4373  ND2 ASN B 274     -24.364   6.560  32.984  1.00  0.00           N  
ATOM   4374 HD21 ASN B 274     -24.888   5.755  32.704  1.00  0.00           H  
ATOM   4375 HD22 ASN B 274     -24.533   7.485  32.613  1.00  0.00           H  
ATOM   4376  C   ASN B 274     -21.240   9.676  33.772  1.00  0.00           C  
ATOM   4377  O   ASN B 274     -21.762  10.603  34.387  1.00  0.00           O  
ATOM   4378  N   ASP B 275     -19.916   9.579  33.610  1.00  0.00           N  
ATOM   4379  H   ASP B 275     -19.547   8.770  33.126  1.00  0.00           H  
ATOM   4380  CA  ASP B 275     -18.931  10.514  34.167  1.00  0.00           C  
ATOM   4381  HA  ASP B 275     -19.432  11.233  34.813  1.00  0.00           H  
ATOM   4382  CB  ASP B 275     -17.985   9.730  35.081  1.00  0.00           C  
ATOM   4383  HB2 ASP B 275     -18.583   9.211  35.834  1.00  0.00           H  
ATOM   4384  HB3 ASP B 275     -17.454   8.976  34.497  1.00  0.00           H  
ATOM   4385  CG  ASP B 275     -16.959  10.602  35.805  1.00  0.00           C  
ATOM   4386  OD1 ASP B 275     -16.304  10.035  36.700  1.00  0.00           O  
ATOM   4387  OD2 ASP B 275     -16.843  11.819  35.513  1.00  0.00           O  
ATOM   4388  C   ASP B 275     -18.167  11.277  33.059  1.00  0.00           C  
ATOM   4389  O   ASP B 275     -17.304  10.686  32.403  1.00  0.00           O  
ATOM   4390  N   PRO B 276     -18.434  12.586  32.863  1.00  0.00           N  
ATOM   4391  CD  PRO B 276     -19.527  13.335  33.466  1.00  0.00           C  
ATOM   4392  HD2 PRO B 276     -19.187  13.773  34.406  1.00  0.00           H  
ATOM   4393  HD3 PRO B 276     -20.408  12.715  33.634  1.00  0.00           H  
ATOM   4394  CG  PRO B 276     -19.867  14.431  32.466  1.00  0.00           C  
ATOM   4395  HG2 PRO B 276     -20.318  15.296  32.952  1.00  0.00           H  
ATOM   4396  HG3 PRO B 276     -20.526  14.032  31.693  1.00  0.00           H  
ATOM   4397  CB  PRO B 276     -18.502  14.758  31.869  1.00  0.00           C  
ATOM   4398  HB2 PRO B 276     -17.984  15.459  32.528  1.00  0.00           H  
ATOM   4399  HB3 PRO B 276     -18.592  15.177  30.867  1.00  0.00           H  
ATOM   4400  CA  PRO B 276     -17.765  13.411  31.852  1.00  0.00           C  
ATOM   4401  HA  PRO B 276     -17.914  12.938  30.880  1.00  0.00           H  
ATOM   4402  C   PRO B 276     -16.254  13.624  32.052  1.00  0.00           C  
ATOM   4403  O   PRO B 276     -15.616  14.192  31.168  1.00  0.00           O  
ATOM   4404  N   ALA B 277     -15.679  13.219  33.191  1.00  0.00           N  
ATOM   4405  H   ALA B 277     -16.258  12.785  33.907  1.00  0.00           H  
ATOM   4406  CA  ALA B 277     -14.240  13.307  33.454  1.00  0.00           C  
ATOM   4407  HA  ALA B 277     -13.788  14.008  32.751  1.00  0.00           H  
ATOM   4408  CB  ALA B 277     -14.059  13.882  34.862  1.00  0.00           C  
ATOM   4409  HB1 ALA B 277     -12.996  14.015  35.070  1.00  0.00           H  
ATOM   4410  HB2 ALA B 277     -14.559  14.849  34.932  1.00  0.00           H  
ATOM   4411  HB3 ALA B 277     -14.487  13.201  35.602  1.00  0.00           H  
ATOM   4412  C   ALA B 277     -13.490  11.970  33.282  1.00  0.00           C  
ATOM   4413  O   ALA B 277     -12.267  11.974  33.123  1.00  0.00           O  
ATOM   4414  N   ASP B 278     -14.179  10.823  33.315  1.00  0.00           N  
ATOM   4415  H   ASP B 278     -15.187  10.867  33.397  1.00  0.00           H  
ATOM   4416  CA  ASP B 278     -13.545   9.505  33.186  1.00  0.00           C  
ATOM   4417  HA  ASP B 278     -12.559   9.574  33.651  1.00  0.00           H  
ATOM   4418  CB  ASP B 278     -14.317   8.446  33.996  1.00  0.00           C  
ATOM   4419  HB2 ASP B 278     -14.578   8.874  34.964  1.00  0.00           H  
ATOM   4420  HB3 ASP B 278     -15.240   8.183  33.482  1.00  0.00           H  
ATOM   4421  CG  ASP B 278     -13.476   7.188  34.253  1.00  0.00           C  
ATOM   4422  OD1 ASP B 278     -12.381   7.030  33.680  1.00  0.00           O  
ATOM   4423  OD2 ASP B 278     -13.859   6.340  35.095  1.00  0.00           O  
ATOM   4424  C   ASP B 278     -13.302   9.135  31.708  1.00  0.00           C  
ATOM   4425  O   ASP B 278     -14.053   8.368  31.097  1.00  0.00           O  
ATOM   4426  N   PHE B 279     -12.244   9.723  31.133  1.00  0.00           N  
ATOM   4427  H   PHE B 279     -11.739  10.395  31.702  1.00  0.00           H  
ATOM   4428  CA  PHE B 279     -11.774   9.533  29.756  1.00  0.00           C  
ATOM   4429  HA  PHE B 279     -12.368   8.748  29.287  1.00  0.00           H  
ATOM   4430  CB  PHE B 279     -12.005  10.833  28.971  1.00  0.00           C  
ATOM   4431  HB2 PHE B 279     -13.059  11.107  29.055  1.00  0.00           H  
ATOM   4432  HB3 PHE B 279     -11.430  11.633  29.441  1.00  0.00           H  
ATOM   4433  CG  PHE B 279     -11.635  10.775  27.498  1.00  0.00           C  
ATOM   4434  CD1 PHE B 279     -10.300  10.971  27.092  1.00  0.00           C  
ATOM   4435  HD1 PHE B 279      -9.535  11.148  27.836  1.00  0.00           H  
ATOM   4436  CE1 PHE B 279      -9.964  10.961  25.726  1.00  0.00           C  
ATOM   4437  HE1 PHE B 279      -8.937  11.122  25.427  1.00  0.00           H  
ATOM   4438  CZ  PHE B 279     -10.965  10.769  24.758  1.00  0.00           C  
ATOM   4439  HZ  PHE B 279     -10.707  10.773  23.709  1.00  0.00           H  
ATOM   4440  CE2 PHE B 279     -12.298  10.561  25.158  1.00  0.00           C  
ATOM   4441  HE2 PHE B 279     -13.076  10.416  24.422  1.00  0.00           H  
ATOM   4442  CD2 PHE B 279     -12.631  10.566  26.525  1.00  0.00           C  
ATOM   4443  HD2 PHE B 279     -13.661  10.434  26.829  1.00  0.00           H  
ATOM   4444  C   PHE B 279     -10.298   9.093  29.734  1.00  0.00           C  
ATOM   4445  O   PHE B 279      -9.457   9.649  30.439  1.00  0.00           O  
ATOM   4446  N   ARG B 280      -9.982   8.065  28.936  1.00  0.00           N  
ATOM   4447  H   ARG B 280     -10.732   7.664  28.379  1.00  0.00           H  
ATOM   4448  CA  ARG B 280      -8.717   7.311  28.995  1.00  0.00           C  
ATOM   4449  HA  ARG B 280      -7.955   7.942  29.458  1.00  0.00           H  
ATOM   4450  CB  ARG B 280      -8.897   6.044  29.857  1.00  0.00           C  
ATOM   4451  HB2 ARG B 280      -9.509   5.334  29.302  1.00  0.00           H  
ATOM   4452  HB3 ARG B 280      -7.916   5.591  30.019  1.00  0.00           H  
ATOM   4453  CG  ARG B 280      -9.568   6.283  31.219  1.00  0.00           C  
ATOM   4454  HG2 ARG B 280      -9.025   7.055  31.767  1.00  0.00           H  
ATOM   4455  HG3 ARG B 280     -10.596   6.615  31.061  1.00  0.00           H  
ATOM   4456  CD  ARG B 280      -9.601   4.998  32.050  1.00  0.00           C  
ATOM   4457  HD2 ARG B 280     -10.004   4.185  31.445  1.00  0.00           H  
ATOM   4458  HD3 ARG B 280      -8.582   4.750  32.353  1.00  0.00           H  
ATOM   4459  NE  ARG B 280     -10.460   5.181  33.225  1.00  0.00           N  
ATOM   4460  HE  ARG B 280     -11.141   5.945  33.195  1.00  0.00           H  
ATOM   4461  CZ  ARG B 280     -10.459   4.531  34.364  1.00  0.00           C  
ATOM   4462  NH1 ARG B 280      -9.640   3.550  34.607  1.00  0.00           N  
ATOM   4463 HH11 ARG B 280      -9.051   3.215  33.874  1.00  0.00           H  
ATOM   4464 HH12 ARG B 280      -9.751   3.054  35.481  1.00  0.00           H  
ATOM   4465  NH2 ARG B 280     -11.297   4.853  35.298  1.00  0.00           N  
ATOM   4466 HH21 ARG B 280     -11.984   5.589  35.093  1.00  0.00           H  
ATOM   4467 HH22 ARG B 280     -11.331   4.323  36.154  1.00  0.00           H  
ATOM   4468  C   ARG B 280      -8.215   6.913  27.606  1.00  0.00           C  
ATOM   4469  O   ARG B 280      -9.006   6.709  26.679  1.00  0.00           O  
ATOM   4470  N   ILE B 281      -6.902   6.728  27.465  1.00  0.00           N  
ATOM   4471  H   ILE B 281      -6.311   6.837  28.279  1.00  0.00           H  
ATOM   4472  CA  ILE B 281      -6.254   6.199  26.254  1.00  0.00           C  
ATOM   4473  HA  ILE B 281      -6.998   5.651  25.681  1.00  0.00           H  
ATOM   4474  CB  ILE B 281      -5.715   7.343  25.348  1.00  0.00           C  
ATOM   4475  HB  ILE B 281      -5.151   8.039  25.972  1.00  0.00           H  
ATOM   4476  CG2 ILE B 281      -4.758   6.826  24.252  1.00  0.00           C  
ATOM   4477 HG21 ILE B 281      -3.885   6.352  24.702  1.00  0.00           H  
ATOM   4478 HG22 ILE B 281      -5.268   6.110  23.605  1.00  0.00           H  
ATOM   4479 HG23 ILE B 281      -4.377   7.652  23.652  1.00  0.00           H  
ATOM   4480  CG1 ILE B 281      -6.900   8.110  24.707  1.00  0.00           C  
ATOM   4481 HG12 ILE B 281      -7.517   7.411  24.143  1.00  0.00           H  
ATOM   4482 HG13 ILE B 281      -7.513   8.536  25.501  1.00  0.00           H  
ATOM   4483  CD1 ILE B 281      -6.522   9.273  23.780  1.00  0.00           C  
ATOM   4484 HD11 ILE B 281      -5.834   9.946  24.291  1.00  0.00           H  
ATOM   4485 HD12 ILE B 281      -6.065   8.901  22.863  1.00  0.00           H  
ATOM   4486 HD13 ILE B 281      -7.424   9.825  23.511  1.00  0.00           H  
ATOM   4487  C   ILE B 281      -5.187   5.172  26.659  1.00  0.00           C  
ATOM   4488  O   ILE B 281      -4.531   5.324  27.689  1.00  0.00           O  
ATOM   4489  N   TYR B 282      -5.031   4.134  25.840  1.00  0.00           N  
ATOM   4490  H   TYR B 282      -5.665   4.065  25.051  1.00  0.00           H  
ATOM   4491  CA  TYR B 282      -4.069   3.050  26.009  1.00  0.00           C  
ATOM   4492  HA  TYR B 282      -3.353   3.319  26.787  1.00  0.00           H  
ATOM   4493  CB  TYR B 282      -4.806   1.777  26.457  1.00  0.00           C  
ATOM   4494  HB2 TYR B 282      -5.498   1.479  25.669  1.00  0.00           H  
ATOM   4495  HB3 TYR B 282      -4.075   0.975  26.566  1.00  0.00           H  
ATOM   4496  CG  TYR B 282      -5.584   1.918  27.755  1.00  0.00           C  
ATOM   4497  CD1 TYR B 282      -6.895   2.436  27.743  1.00  0.00           C  
ATOM   4498  HD1 TYR B 282      -7.355   2.712  26.804  1.00  0.00           H  
ATOM   4499  CE1 TYR B 282      -7.596   2.609  28.952  1.00  0.00           C  
ATOM   4500  HE1 TYR B 282      -8.592   3.015  28.955  1.00  0.00           H  
ATOM   4501  CZ  TYR B 282      -7.003   2.238  30.174  1.00  0.00           C  
ATOM   4502  OH  TYR B 282      -7.700   2.370  31.335  1.00  0.00           O  
ATOM   4503  HH  TYR B 282      -7.227   1.951  32.056  1.00  0.00           H  
ATOM   4504  CE2 TYR B 282      -5.697   1.700  30.186  1.00  0.00           C  
ATOM   4505  HE2 TYR B 282      -5.231   1.417  31.117  1.00  0.00           H  
ATOM   4506  CD2 TYR B 282      -4.990   1.547  28.978  1.00  0.00           C  
ATOM   4507  HD2 TYR B 282      -3.983   1.151  28.990  1.00  0.00           H  
ATOM   4508  C   TYR B 282      -3.304   2.814  24.700  1.00  0.00           C  
ATOM   4509  O   TYR B 282      -3.913   2.626  23.644  1.00  0.00           O  
ATOM   4510  N   GLN B 283      -1.972   2.801  24.766  1.00  0.00           N  
ATOM   4511  H   GLN B 283      -1.536   2.898  25.669  1.00  0.00           H  
ATOM   4512  CA  GLN B 283      -1.134   2.329  23.659  1.00  0.00           C  
ATOM   4513  HA  GLN B 283      -1.516   2.731  22.718  1.00  0.00           H  
ATOM   4514  CB  GLN B 283       0.327   2.787  23.839  1.00  0.00           C  
ATOM   4515  HB2 GLN B 283       0.718   2.305  24.737  1.00  0.00           H  
ATOM   4516  HB3 GLN B 283       0.915   2.426  22.993  1.00  0.00           H  
ATOM   4517  CG  GLN B 283       0.558   4.304  23.990  1.00  0.00           C  
ATOM   4518  HG2 GLN B 283      -0.148   4.732  24.701  1.00  0.00           H  
ATOM   4519  HG3 GLN B 283       1.558   4.440  24.403  1.00  0.00           H  
ATOM   4520  CD  GLN B 283       0.484   5.091  22.683  1.00  0.00           C  
ATOM   4521  OE1 GLN B 283      -0.287   4.814  21.784  1.00  0.00           O  
ATOM   4522  NE2 GLN B 283       1.276   6.129  22.525  1.00  0.00           N  
ATOM   4523 HE21 GLN B 283       1.231   6.570  21.625  1.00  0.00           H  
ATOM   4524 HE22 GLN B 283       1.937   6.387  23.234  1.00  0.00           H  
ATOM   4525  C   GLN B 283      -1.194   0.794  23.595  1.00  0.00           C  
ATOM   4526  O   GLN B 283      -1.148   0.132  24.634  1.00  0.00           O  
ATOM   4527  N   VAL B 284      -1.249   0.229  22.389  1.00  0.00           N  
ATOM   4528  H   VAL B 284      -1.333   0.826  21.570  1.00  0.00           H  
ATOM   4529  CA  VAL B 284      -1.144  -1.216  22.132  1.00  0.00           C  
ATOM   4530  HA  VAL B 284      -0.869  -1.735  23.051  1.00  0.00           H  
ATOM   4531  CB  VAL B 284      -2.485  -1.811  21.659  1.00  0.00           C  
ATOM   4532  HB  VAL B 284      -2.789  -1.305  20.749  1.00  0.00           H  
ATOM   4533  CG1 VAL B 284      -2.380  -3.316  21.369  1.00  0.00           C  
ATOM   4534 HG11 VAL B 284      -3.356  -3.716  21.086  1.00  0.00           H  
ATOM   4535 HG12 VAL B 284      -1.692  -3.506  20.546  1.00  0.00           H  
ATOM   4536 HG13 VAL B 284      -2.038  -3.850  22.257  1.00  0.00           H  
ATOM   4537  CG2 VAL B 284      -3.586  -1.606  22.705  1.00  0.00           C  
ATOM   4538 HG21 VAL B 284      -3.757  -0.544  22.877  1.00  0.00           H  
ATOM   4539 HG22 VAL B 284      -4.513  -2.052  22.351  1.00  0.00           H  
ATOM   4540 HG23 VAL B 284      -3.293  -2.084  23.639  1.00  0.00           H  
ATOM   4541  C   VAL B 284      -0.016  -1.417  21.125  1.00  0.00           C  
ATOM   4542  O   VAL B 284      -0.207  -1.367  19.914  1.00  0.00           O  
ATOM   4543  N   THR B 285       1.201  -1.591  21.638  1.00  0.00           N  
ATOM   4544  H   THR B 285       1.300  -1.648  22.641  1.00  0.00           H  
ATOM   4545  CA  THR B 285       2.441  -1.715  20.846  1.00  0.00           C  
ATOM   4546  HA  THR B 285       2.435  -0.949  20.071  1.00  0.00           H  
ATOM   4547  CB  THR B 285       3.669  -1.487  21.744  1.00  0.00           C  
ATOM   4548  HB  THR B 285       4.579  -1.660  21.168  1.00  0.00           H  
ATOM   4549  CG2 THR B 285       3.728  -0.069  22.312  1.00  0.00           C  
ATOM   4550 HG21 THR B 285       3.715   0.651  21.495  1.00  0.00           H  
ATOM   4551 HG22 THR B 285       2.878   0.114  22.969  1.00  0.00           H  
ATOM   4552 HG23 THR B 285       4.651   0.059  22.879  1.00  0.00           H  
ATOM   4553  OG1 THR B 285       3.637  -2.372  22.841  1.00  0.00           O  
ATOM   4554  HG1 THR B 285       4.495  -2.332  23.267  1.00  0.00           H  
ATOM   4555  C   THR B 285       2.594  -3.056  20.116  1.00  0.00           C  
ATOM   4556  O   THR B 285       3.633  -3.297  19.506  1.00  0.00           O  
ATOM   4557  N   TYR B 286       1.603  -3.945  20.198  1.00  0.00           N  
ATOM   4558  H   TYR B 286       0.756  -3.660  20.661  1.00  0.00           H  
ATOM   4559  CA  TYR B 286       1.614  -5.267  19.573  1.00  0.00           C  
ATOM   4560  HA  TYR B 286       2.643  -5.547  19.345  1.00  0.00           H  
ATOM   4561  CB  TYR B 286       1.048  -6.311  20.554  1.00  0.00           C  
ATOM   4562  HB2 TYR B 286       0.007  -6.053  20.753  1.00  0.00           H  
ATOM   4563  HB3 TYR B 286       1.054  -7.280  20.055  1.00  0.00           H  
ATOM   4564  CG  TYR B 286       1.748  -6.506  21.896  1.00  0.00           C  
ATOM   4565  CD1 TYR B 286       1.101  -7.294  22.872  1.00  0.00           C  
ATOM   4566  HD1 TYR B 286       0.133  -7.728  22.658  1.00  0.00           H  
ATOM   4567  CE1 TYR B 286       1.707  -7.526  24.120  1.00  0.00           C  
ATOM   4568  HE1 TYR B 286       1.220  -8.134  24.865  1.00  0.00           H  
ATOM   4569  CZ  TYR B 286       2.966  -6.960  24.410  1.00  0.00           C  
ATOM   4570  OH  TYR B 286       3.533  -7.164  25.629  1.00  0.00           O  
ATOM   4571  HH  TYR B 286       4.306  -6.613  25.747  1.00  0.00           H  
ATOM   4572  CE2 TYR B 286       3.621  -6.179  23.439  1.00  0.00           C  
ATOM   4573  HE2 TYR B 286       4.587  -5.747  23.650  1.00  0.00           H  
ATOM   4574  CD2 TYR B 286       3.019  -5.962  22.182  1.00  0.00           C  
ATOM   4575  HD2 TYR B 286       3.546  -5.369  21.447  1.00  0.00           H  
ATOM   4576  C   TYR B 286       0.832  -5.290  18.249  1.00  0.00           C  
ATOM   4577  O   TYR B 286      -0.048  -4.466  18.005  1.00  0.00           O  
ATOM   4578  N   LEU B 287       1.135  -6.294  17.421  1.00  0.00           N  
ATOM   4579  H   LEU B 287       1.890  -6.904  17.687  1.00  0.00           H  
ATOM   4580  CA  LEU B 287       0.350  -6.671  16.233  1.00  0.00           C  
ATOM   4581  HA  LEU B 287       0.112  -5.773  15.659  1.00  0.00           H  
ATOM   4582  CB  LEU B 287       1.187  -7.629  15.360  1.00  0.00           C  
ATOM   4583  HB2 LEU B 287       1.268  -8.583  15.884  1.00  0.00           H  
ATOM   4584  HB3 LEU B 287       0.635  -7.808  14.435  1.00  0.00           H  
ATOM   4585  CG  LEU B 287       2.610  -7.158  15.000  1.00  0.00           C  
ATOM   4586  HG  LEU B 287       3.192  -7.016  15.911  1.00  0.00           H  
ATOM   4587  CD1 LEU B 287       3.305  -8.227  14.158  1.00  0.00           C  
ATOM   4588 HD11 LEU B 287       4.320  -7.904  13.925  1.00  0.00           H  
ATOM   4589 HD12 LEU B 287       3.353  -9.164  14.711  1.00  0.00           H  
ATOM   4590 HD13 LEU B 287       2.758  -8.378  13.227  1.00  0.00           H  
ATOM   4591  CD2 LEU B 287       2.606  -5.853  14.207  1.00  0.00           C  
ATOM   4592 HD21 LEU B 287       3.622  -5.587  13.915  1.00  0.00           H  
ATOM   4593 HD22 LEU B 287       1.985  -5.959  13.318  1.00  0.00           H  
ATOM   4594 HD23 LEU B 287       2.197  -5.050  14.819  1.00  0.00           H  
ATOM   4595  C   LEU B 287      -0.988  -7.348  16.602  1.00  0.00           C  
ATOM   4596  O   LEU B 287      -1.914  -7.409  15.793  1.00  0.00           O  
ATOM   4597  N   GLU B 288      -1.069  -7.846  17.840  1.00  0.00           N  
ATOM   4598  H   GLU B 288      -0.265  -7.722  18.427  1.00  0.00           H  
ATOM   4599  CA  GLU B 288      -2.230  -8.478  18.479  1.00  0.00           C  
ATOM   4600  HA  GLU B 288      -2.536  -9.337  17.885  1.00  0.00           H  
ATOM   4601  CB  GLU B 288      -1.762  -9.001  19.854  1.00  0.00           C  
ATOM   4602  HB2 GLU B 288      -1.060  -9.819  19.687  1.00  0.00           H  
ATOM   4603  HB3 GLU B 288      -1.210  -8.209  20.361  1.00  0.00           H  
ATOM   4604  CG  GLU B 288      -2.851  -9.477  20.829  1.00  0.00           C  
ATOM   4605  HG2 GLU B 288      -2.360  -9.943  21.686  1.00  0.00           H  
ATOM   4606  HG3 GLU B 288      -3.386  -8.601  21.200  1.00  0.00           H  
ATOM   4607  CD  GLU B 288      -3.853 -10.469  20.229  1.00  0.00           C  
ATOM   4608  OE1 GLU B 288      -3.472 -11.213  19.302  1.00  0.00           O  
ATOM   4609  OE2 GLU B 288      -5.008 -10.474  20.708  1.00  0.00           O  
ATOM   4610  C   GLU B 288      -3.408  -7.492  18.624  1.00  0.00           C  
ATOM   4611  O   GLU B 288      -3.258  -6.469  19.299  1.00  0.00           O  
ATOM   4612  N   PRO B 289      -4.584  -7.759  18.022  1.00  0.00           N  
ATOM   4613  CD  PRO B 289      -4.871  -8.875  17.127  1.00  0.00           C  
ATOM   4614  HD2 PRO B 289      -4.795  -9.832  17.642  1.00  0.00           H  
ATOM   4615  HD3 PRO B 289      -4.181  -8.846  16.284  1.00  0.00           H  
ATOM   4616  CG  PRO B 289      -6.301  -8.672  16.625  1.00  0.00           C  
ATOM   4617  HG2 PRO B 289      -7.002  -9.195  17.279  1.00  0.00           H  
ATOM   4618  HG3 PRO B 289      -6.418  -9.002  15.592  1.00  0.00           H  
ATOM   4619  CB  PRO B 289      -6.492  -7.165  16.760  1.00  0.00           C  
ATOM   4620  HB2 PRO B 289      -7.542  -6.883  16.797  1.00  0.00           H  
ATOM   4621  HB3 PRO B 289      -6.005  -6.661  15.924  1.00  0.00           H  
ATOM   4622  CA  PRO B 289      -5.732  -6.855  18.056  1.00  0.00           C  
ATOM   4623  HA  PRO B 289      -5.376  -5.827  18.015  1.00  0.00           H  
ATOM   4624  C   PRO B 289      -6.584  -6.999  19.337  1.00  0.00           C  
ATOM   4625  O   PRO B 289      -7.814  -7.084  19.258  1.00  0.00           O  
ATOM   4626  N   SER B 290      -5.966  -7.011  20.525  1.00  0.00           N  
ATOM   4627  H   SER B 290      -4.955  -6.930  20.552  1.00  0.00           H  
ATOM   4628  CA  SER B 290      -6.690  -7.046  21.807  1.00  0.00           C  
ATOM   4629  HA  SER B 290      -7.659  -6.574  21.652  1.00  0.00           H  
ATOM   4630  CB  SER B 290      -6.970  -8.495  22.236  1.00  0.00           C  
ATOM   4631  HB2 SER B 290      -7.697  -8.499  23.041  1.00  0.00           H  
ATOM   4632  HB3 SER B 290      -7.392  -9.054  21.398  1.00  0.00           H  
ATOM   4633  OG  SER B 290      -5.819  -9.153  22.712  1.00  0.00           O  
ATOM   4634  HG  SER B 290      -5.476  -9.683  21.937  1.00  0.00           H  
ATOM   4635  C   SER B 290      -6.010  -6.245  22.928  1.00  0.00           C  
ATOM   4636  O   SER B 290      -4.863  -5.808  22.821  1.00  0.00           O  
ATOM   4637  N   LEU B 291      -6.751  -5.999  24.018  1.00  0.00           N  
ATOM   4638  H   LEU B 291      -7.699  -6.360  24.020  1.00  0.00           H  
ATOM   4639  CA  LEU B 291      -6.280  -5.267  25.201  1.00  0.00           C  
ATOM   4640  HA  LEU B 291      -5.215  -5.472  25.325  1.00  0.00           H  
ATOM   4641  CB  LEU B 291      -6.453  -3.754  24.955  1.00  0.00           C  
ATOM   4642  HB2 LEU B 291      -5.812  -3.463  24.121  1.00  0.00           H  
ATOM   4643  HB3 LEU B 291      -7.489  -3.574  24.663  1.00  0.00           H  
ATOM   4644  CG  LEU B 291      -6.130  -2.852  26.163  1.00  0.00           C  
ATOM   4645  HG  LEU B 291      -6.768  -3.120  27.006  1.00  0.00           H  
ATOM   4646  CD1 LEU B 291      -4.667  -2.949  26.595  1.00  0.00           C  
ATOM   4647 HD11 LEU B 291      -4.007  -2.720  25.758  1.00  0.00           H  
ATOM   4648 HD12 LEU B 291      -4.479  -2.248  27.407  1.00  0.00           H  
ATOM   4649 HD13 LEU B 291      -4.450  -3.950  26.961  1.00  0.00           H  
ATOM   4650  CD2 LEU B 291      -6.430  -1.402  25.798  1.00  0.00           C  
ATOM   4651 HD21 LEU B 291      -5.794  -1.089  24.969  1.00  0.00           H  
ATOM   4652 HD22 LEU B 291      -7.478  -1.304  25.517  1.00  0.00           H  
ATOM   4653 HD23 LEU B 291      -6.240  -0.767  26.662  1.00  0.00           H  
ATOM   4654  C   LEU B 291      -7.014  -5.709  26.476  1.00  0.00           C  
ATOM   4655  O   LEU B 291      -8.239  -5.600  26.563  1.00  0.00           O  
ATOM   4656  N   ARG B 292      -6.270  -6.153  27.498  1.00  0.00           N  
ATOM   4657  H   ARG B 292      -5.268  -6.152  27.383  1.00  0.00           H  
ATOM   4658  CA  ARG B 292      -6.815  -6.394  28.843  1.00  0.00           C  
ATOM   4659  HA  ARG B 292      -7.850  -6.715  28.735  1.00  0.00           H  
ATOM   4660  CB  ARG B 292      -6.047  -7.508  29.571  1.00  0.00           C  
ATOM   4661  HB2 ARG B 292      -4.972  -7.318  29.511  1.00  0.00           H  
ATOM   4662  HB3 ARG B 292      -6.340  -7.507  30.623  1.00  0.00           H  
ATOM   4663  CG  ARG B 292      -6.374  -8.889  28.984  1.00  0.00           C  
ATOM   4664  HG2 ARG B 292      -7.455  -9.039  29.008  1.00  0.00           H  
ATOM   4665  HG3 ARG B 292      -6.027  -8.940  27.951  1.00  0.00           H  
ATOM   4666  CD  ARG B 292      -5.699  -9.994  29.802  1.00  0.00           C  
ATOM   4667  HD2 ARG B 292      -4.615  -9.851  29.766  1.00  0.00           H  
ATOM   4668  HD3 ARG B 292      -6.030  -9.905  30.837  1.00  0.00           H  
ATOM   4669  NE  ARG B 292      -6.044 -11.331  29.285  1.00  0.00           N  
ATOM   4670  HE  ARG B 292      -6.412 -11.369  28.349  1.00  0.00           H  
ATOM   4671  CZ  ARG B 292      -5.918 -12.481  29.922  1.00  0.00           C  
ATOM   4672  NH1 ARG B 292      -5.500 -12.551  31.156  1.00  0.00           N  
ATOM   4673 HH11 ARG B 292      -5.329 -11.692  31.648  1.00  0.00           H  
ATOM   4674 HH12 ARG B 292      -5.441 -13.430  31.634  1.00  0.00           H  
ATOM   4675  NH2 ARG B 292      -6.197 -13.600  29.316  1.00  0.00           N  
ATOM   4676 HH21 ARG B 292      -6.568 -13.580  28.383  1.00  0.00           H  
ATOM   4677 HH22 ARG B 292      -6.137 -14.470  29.808  1.00  0.00           H  
ATOM   4678  C   ARG B 292      -6.864  -5.115  29.678  1.00  0.00           C  
ATOM   4679  O   ARG B 292      -6.000  -4.254  29.551  1.00  0.00           O  
ATOM   4680  N   ILE B 293      -7.852  -5.027  30.562  1.00  0.00           N  
ATOM   4681  H   ILE B 293      -8.514  -5.797  30.599  1.00  0.00           H  
ATOM   4682  CA  ILE B 293      -8.064  -3.929  31.511  1.00  0.00           C  
ATOM   4683  HA  ILE B 293      -7.151  -3.340  31.608  1.00  0.00           H  
ATOM   4684  CB  ILE B 293      -9.204  -3.006  31.006  1.00  0.00           C  
ATOM   4685  HB  ILE B 293     -10.073  -3.637  30.824  1.00  0.00           H  
ATOM   4686  CG2 ILE B 293      -9.630  -1.967  32.060  1.00  0.00           C  
ATOM   4687 HG21 ILE B 293     -10.139  -2.457  32.891  1.00  0.00           H  
ATOM   4688 HG22 ILE B 293      -8.763  -1.426  32.440  1.00  0.00           H  
ATOM   4689 HG23 ILE B 293     -10.327  -1.254  31.619  1.00  0.00           H  
ATOM   4690  CG1 ILE B 293      -8.895  -2.308  29.660  1.00  0.00           C  
ATOM   4691 HG12 ILE B 293      -8.656  -3.060  28.909  1.00  0.00           H  
ATOM   4692 HG13 ILE B 293      -9.803  -1.807  29.324  1.00  0.00           H  
ATOM   4693  CD1 ILE B 293      -7.766  -1.269  29.684  1.00  0.00           C  
ATOM   4694 HD11 ILE B 293      -8.015  -0.460  30.369  1.00  0.00           H  
ATOM   4695 HD12 ILE B 293      -6.827  -1.729  29.988  1.00  0.00           H  
ATOM   4696 HD13 ILE B 293      -7.645  -0.852  28.685  1.00  0.00           H  
ATOM   4697  C   ILE B 293      -8.385  -4.550  32.874  1.00  0.00           C  
ATOM   4698  O   ILE B 293      -9.199  -5.465  32.952  1.00  0.00           O  
ATOM   4699  N   ALA B 294      -7.789  -4.062  33.963  1.00  0.00           N  
ATOM   4700  H   ALA B 294      -7.146  -3.295  33.874  1.00  0.00           H  
ATOM   4701  CA  ALA B 294      -8.252  -4.424  35.304  1.00  0.00           C  
ATOM   4702  HA  ALA B 294      -8.421  -5.503  35.357  1.00  0.00           H  
ATOM   4703  CB  ALA B 294      -7.160  -4.073  36.321  1.00  0.00           C  
ATOM   4704  HB1 ALA B 294      -6.297  -4.721  36.168  1.00  0.00           H  
ATOM   4705  HB2 ALA B 294      -6.847  -3.038  36.200  1.00  0.00           H  
ATOM   4706  HB3 ALA B 294      -7.538  -4.225  37.334  1.00  0.00           H  
ATOM   4707  C   ALA B 294      -9.592  -3.710  35.563  1.00  0.00           C  
ATOM   4708  O   ALA B 294      -9.643  -2.478  35.617  1.00  0.00           O  
ATOM   4709  N   ALA B 295     -10.683  -4.467  35.671  1.00  0.00           N  
ATOM   4710  H   ALA B 295     -10.569  -5.477  35.691  1.00  0.00           H  
ATOM   4711  CA  ALA B 295     -12.042  -3.941  35.787  1.00  0.00           C  
ATOM   4712  HA  ALA B 295     -12.241  -3.292  34.934  1.00  0.00           H  
ATOM   4713  CB  ALA B 295     -13.021  -5.120  35.745  1.00  0.00           C  
ATOM   4714  HB1 ALA B 295     -14.045  -4.744  35.742  1.00  0.00           H  
ATOM   4715  HB2 ALA B 295     -12.858  -5.712  34.843  1.00  0.00           H  
ATOM   4716  HB3 ALA B 295     -12.880  -5.756  36.620  1.00  0.00           H  
ATOM   4717  C   ALA B 295     -12.227  -3.092  37.054  1.00  0.00           C  
ATOM   4718  O   ALA B 295     -12.931  -2.090  37.023  1.00  0.00           O  
ATOM   4719  N   SER B 296     -11.499  -3.412  38.127  1.00  0.00           N  
ATOM   4720  H   SER B 296     -10.926  -4.242  38.073  1.00  0.00           H  
ATOM   4721  CA  SER B 296     -11.404  -2.624  39.366  1.00  0.00           C  
ATOM   4722  HA  SER B 296     -12.411  -2.470  39.759  1.00  0.00           H  
ATOM   4723  CB  SER B 296     -10.610  -3.441  40.390  1.00  0.00           C  
ATOM   4724  HB2 SER B 296     -10.503  -2.871  41.315  1.00  0.00           H  
ATOM   4725  HB3 SER B 296     -11.154  -4.363  40.605  1.00  0.00           H  
ATOM   4726  OG  SER B 296      -9.331  -3.769  39.874  1.00  0.00           O  
ATOM   4727  HG  SER B 296      -8.984  -4.501  40.399  1.00  0.00           H  
ATOM   4728  C   SER B 296     -10.775  -1.227  39.196  1.00  0.00           C  
ATOM   4729  O   SER B 296     -10.834  -0.415  40.116  1.00  0.00           O  
ATOM   4730  N   THR B 297     -10.200  -0.903  38.029  1.00  0.00           N  
ATOM   4731  H   THR B 297     -10.167  -1.616  37.311  1.00  0.00           H  
ATOM   4732  CA  THR B 297      -9.783   0.472  37.679  1.00  0.00           C  
ATOM   4733  HA  THR B 297      -9.418   0.964  38.581  1.00  0.00           H  
ATOM   4734  CB  THR B 297      -8.649   0.507  36.642  1.00  0.00           C  
ATOM   4735  HB  THR B 297      -8.327   1.544  36.546  1.00  0.00           H  
ATOM   4736  CG2 THR B 297      -7.422  -0.298  37.058  1.00  0.00           C  
ATOM   4737 HG21 THR B 297      -6.973   0.159  37.940  1.00  0.00           H  
ATOM   4738 HG22 THR B 297      -7.704  -1.319  37.304  1.00  0.00           H  
ATOM   4739 HG23 THR B 297      -6.691  -0.303  36.249  1.00  0.00           H  
ATOM   4740  OG1 THR B 297      -9.081   0.100  35.361  1.00  0.00           O  
ATOM   4741  HG1 THR B 297      -9.325  -0.847  35.408  1.00  0.00           H  
ATOM   4742  C   THR B 297     -10.935   1.328  37.148  1.00  0.00           C  
ATOM   4743  O   THR B 297     -10.777   2.544  37.004  1.00  0.00           O  
ATOM   4744  N   LEU B 298     -12.069   0.720  36.804  1.00  0.00           N  
ATOM   4745  H   LEU B 298     -12.159  -0.273  37.001  1.00  0.00           H  
ATOM   4746  CA  LEU B 298     -13.291   1.380  36.359  1.00  0.00           C  
ATOM   4747  HA  LEU B 298     -13.060   2.380  35.988  1.00  0.00           H  
ATOM   4748  CB  LEU B 298     -13.924   0.570  35.211  1.00  0.00           C  
ATOM   4749  HB2 LEU B 298     -14.351  -0.342  35.630  1.00  0.00           H  
ATOM   4750  HB3 LEU B 298     -14.743   1.149  34.787  1.00  0.00           H  
ATOM   4751  CG  LEU B 298     -12.955   0.170  34.080  1.00  0.00           C  
ATOM   4752  HG  LEU B 298     -12.147  -0.445  34.477  1.00  0.00           H  
ATOM   4753  CD1 LEU B 298     -13.695  -0.660  33.040  1.00  0.00           C  
ATOM   4754 HD11 LEU B 298     -13.012  -0.969  32.250  1.00  0.00           H  
ATOM   4755 HD12 LEU B 298     -14.102  -1.547  33.526  1.00  0.00           H  
ATOM   4756 HD13 LEU B 298     -14.521  -0.082  32.626  1.00  0.00           H  
ATOM   4757  CD2 LEU B 298     -12.346   1.384  33.372  1.00  0.00           C  
ATOM   4758 HD21 LEU B 298     -11.776   1.969  34.086  1.00  0.00           H  
ATOM   4759 HD22 LEU B 298     -11.677   1.051  32.580  1.00  0.00           H  
ATOM   4760 HD23 LEU B 298     -13.136   2.003  32.944  1.00  0.00           H  
ATOM   4761  C   LEU B 298     -14.248   1.537  37.550  1.00  0.00           C  
ATOM   4762  O   LEU B 298     -14.146   0.835  38.557  1.00  0.00           O  
ATOM   4763  N   LYS B 299     -15.186   2.478  37.451  1.00  0.00           N  
ATOM   4764  H   LYS B 299     -15.249   3.014  36.592  1.00  0.00           H  
ATOM   4765  CA  LYS B 299     -16.213   2.683  38.475  1.00  0.00           C  
ATOM   4766  HA  LYS B 299     -15.741   2.606  39.455  1.00  0.00           H  
ATOM   4767  CB  LYS B 299     -16.817   4.091  38.348  1.00  0.00           C  
ATOM   4768  HB2 LYS B 299     -17.186   4.249  37.333  1.00  0.00           H  
ATOM   4769  HB3 LYS B 299     -17.653   4.177  39.043  1.00  0.00           H  
ATOM   4770  CG  LYS B 299     -15.762   5.154  38.697  1.00  0.00           C  
ATOM   4771  HG2 LYS B 299     -15.434   4.989  39.725  1.00  0.00           H  
ATOM   4772  HG3 LYS B 299     -14.898   5.046  38.039  1.00  0.00           H  
ATOM   4773  CD  LYS B 299     -16.279   6.592  38.570  1.00  0.00           C  
ATOM   4774  HD2 LYS B 299     -16.525   6.801  37.526  1.00  0.00           H  
ATOM   4775  HD3 LYS B 299     -17.168   6.720  39.190  1.00  0.00           H  
ATOM   4776  CE  LYS B 299     -15.168   7.535  39.046  1.00  0.00           C  
ATOM   4777  HE2 LYS B 299     -14.901   7.269  40.072  1.00  0.00           H  
ATOM   4778  HE3 LYS B 299     -14.290   7.382  38.410  1.00  0.00           H  
ATOM   4779  NZ  LYS B 299     -15.582   8.954  38.981  1.00  0.00           N  
ATOM   4780  HZ1 LYS B 299     -14.866   9.588  39.299  1.00  0.00           H  
ATOM   4781  HZ2 LYS B 299     -15.752   9.216  38.005  1.00  0.00           H  
ATOM   4782  HZ3 LYS B 299     -16.452   9.130  39.458  1.00  0.00           H  
ATOM   4783  C   LYS B 299     -17.258   1.567  38.390  1.00  0.00           C  
ATOM   4784  O   LYS B 299     -17.874   1.359  37.346  1.00  0.00           O  
ATOM   4785  N   SER B 300     -17.433   0.858  39.505  1.00  0.00           N  
ATOM   4786  H   SER B 300     -16.849   1.078  40.293  1.00  0.00           H  
ATOM   4787  CA  SER B 300     -18.546  -0.071  39.714  1.00  0.00           C  
ATOM   4788  HA  SER B 300     -18.653  -0.674  38.815  1.00  0.00           H  
ATOM   4789  CB  SER B 300     -18.244  -1.027  40.872  1.00  0.00           C  
ATOM   4790  HB2 SER B 300     -17.320  -1.568  40.662  1.00  0.00           H  
ATOM   4791  HB3 SER B 300     -18.110  -0.448  41.789  1.00  0.00           H  
ATOM   4792  OG  SER B 300     -19.294  -1.956  41.069  1.00  0.00           O  
ATOM   4793  HG  SER B 300     -19.401  -2.493  40.272  1.00  0.00           H  
ATOM   4794  C   SER B 300     -19.853   0.701  39.938  1.00  0.00           C  
ATOM   4795  O   SER B 300     -19.842   1.812  40.472  1.00  0.00           O  
ATOM   4796  N   GLY B 301     -20.965   0.133  39.481  1.00  0.00           N  
ATOM   4797  H   GLY B 301     -20.837  -0.720  38.935  1.00  0.00           H  
ATOM   4798  CA  GLY B 301     -22.253   0.802  39.345  1.00  0.00           C  
ATOM   4799  HA2 GLY B 301     -23.032   0.044  39.284  1.00  0.00           H  
ATOM   4800  HA3 GLY B 301     -22.437   1.415  40.228  1.00  0.00           H  
ATOM   4801  C   GLY B 301     -22.361   1.700  38.107  1.00  0.00           C  
ATOM   4802  O   GLY B 301     -23.335   2.446  38.017  1.00  0.00           O  
ATOM   4803  N   ILE B 302     -21.406   1.662  37.162  1.00  0.00           N  
ATOM   4804  H   ILE B 302     -20.711   0.918  37.206  1.00  0.00           H  
ATOM   4805  CA  ILE B 302     -21.287   2.654  36.072  1.00  0.00           C  
ATOM   4806  HA  ILE B 302     -22.260   3.130  35.947  1.00  0.00           H  
ATOM   4807  CB  ILE B 302     -20.286   3.776  36.475  1.00  0.00           C  
ATOM   4808  HB  ILE B 302     -19.419   3.312  36.938  1.00  0.00           H  
ATOM   4809  CG2 ILE B 302     -19.764   4.600  35.281  1.00  0.00           C  
ATOM   4810 HG21 ILE B 302     -19.281   3.953  34.554  1.00  0.00           H  
ATOM   4811 HG22 ILE B 302     -20.585   5.118  34.795  1.00  0.00           H  
ATOM   4812 HG23 ILE B 302     -19.017   5.323  35.609  1.00  0.00           H  
ATOM   4813  CG1 ILE B 302     -20.964   4.688  37.530  1.00  0.00           C  
ATOM   4814 HG12 ILE B 302     -21.952   4.982  37.171  1.00  0.00           H  
ATOM   4815 HG13 ILE B 302     -21.100   4.111  38.445  1.00  0.00           H  
ATOM   4816  CD1 ILE B 302     -20.213   5.969  37.915  1.00  0.00           C  
ATOM   4817 HD11 ILE B 302     -20.218   6.675  37.084  1.00  0.00           H  
ATOM   4818 HD12 ILE B 302     -20.711   6.433  38.766  1.00  0.00           H  
ATOM   4819 HD13 ILE B 302     -19.189   5.732  38.190  1.00  0.00           H  
ATOM   4820  C   ILE B 302     -20.994   2.010  34.704  1.00  0.00           C  
ATOM   4821  O   ILE B 302     -20.259   1.029  34.572  1.00  0.00           O  
ATOM   4822  N   SER B 303     -21.573   2.605  33.655  1.00  0.00           N  
ATOM   4823  H   SER B 303     -22.118   3.443  33.835  1.00  0.00           H  
ATOM   4824  CA  SER B 303     -21.435   2.170  32.262  1.00  0.00           C  
ATOM   4825  HA  SER B 303     -21.164   1.123  32.271  1.00  0.00           H  
ATOM   4826  CB  SER B 303     -22.800   2.257  31.571  1.00  0.00           C  
ATOM   4827  HB2 SER B 303     -23.507   1.632  32.117  1.00  0.00           H  
ATOM   4828  HB3 SER B 303     -23.157   3.285  31.608  1.00  0.00           H  
ATOM   4829  OG  SER B 303     -22.750   1.822  30.224  1.00  0.00           O  
ATOM   4830  HG  SER B 303     -22.299   0.952  30.201  1.00  0.00           H  
ATOM   4831  C   SER B 303     -20.300   2.886  31.511  1.00  0.00           C  
ATOM   4832  O   SER B 303     -19.942   4.027  31.819  1.00  0.00           O  
ATOM   4833  N   TYR B 304     -19.718   2.202  30.518  1.00  0.00           N  
ATOM   4834  H   TYR B 304     -20.106   1.297  30.282  1.00  0.00           H  
ATOM   4835  CA  TYR B 304     -18.530   2.622  29.761  1.00  0.00           C  
ATOM   4836  HA  TYR B 304     -18.451   3.707  29.793  1.00  0.00           H  
ATOM   4837  CB  TYR B 304     -17.257   2.023  30.385  1.00  0.00           C  
ATOM   4838  HB2 TYR B 304     -17.423   0.962  30.568  1.00  0.00           H  
ATOM   4839  HB3 TYR B 304     -16.442   2.096  29.663  1.00  0.00           H  
ATOM   4840  CG  TYR B 304     -16.782   2.670  31.672  1.00  0.00           C  
ATOM   4841  CD1 TYR B 304     -15.734   3.611  31.648  1.00  0.00           C  
ATOM   4842  HD1 TYR B 304     -15.278   3.885  30.709  1.00  0.00           H  
ATOM   4843  CE1 TYR B 304     -15.279   4.202  32.845  1.00  0.00           C  
ATOM   4844  HE1 TYR B 304     -14.483   4.932  32.826  1.00  0.00           H  
ATOM   4845  CZ  TYR B 304     -15.866   3.831  34.072  1.00  0.00           C  
ATOM   4846  OH  TYR B 304     -15.434   4.354  35.246  1.00  0.00           O  
ATOM   4847  HH  TYR B 304     -14.850   5.144  35.124  1.00  0.00           H  
ATOM   4848  CE2 TYR B 304     -16.903   2.879  34.095  1.00  0.00           C  
ATOM   4849  HE2 TYR B 304     -17.350   2.602  35.039  1.00  0.00           H  
ATOM   4850  CD2 TYR B 304     -17.366   2.306  32.898  1.00  0.00           C  
ATOM   4851  HD2 TYR B 304     -18.182   1.597  32.923  1.00  0.00           H  
ATOM   4852  C   TYR B 304     -18.607   2.224  28.281  1.00  0.00           C  
ATOM   4853  O   TYR B 304     -19.340   1.313  27.888  1.00  0.00           O  
ATOM   4854  N   ARG B 305     -17.811   2.918  27.462  1.00  0.00           N  
ATOM   4855  H   ARG B 305     -17.250   3.648  27.895  1.00  0.00           H  
ATOM   4856  CA  ARG B 305     -17.559   2.675  26.034  1.00  0.00           C  
ATOM   4857  HA  ARG B 305     -18.063   1.762  25.727  1.00  0.00           H  
ATOM   4858  CB  ARG B 305     -18.071   3.856  25.196  1.00  0.00           C  
ATOM   4859  HB2 ARG B 305     -17.641   4.781  25.587  1.00  0.00           H  
ATOM   4860  HB3 ARG B 305     -17.733   3.734  24.165  1.00  0.00           H  
ATOM   4861  CG  ARG B 305     -19.593   3.974  25.175  1.00  0.00           C  
ATOM   4862  HG2 ARG B 305     -20.031   3.045  24.812  1.00  0.00           H  
ATOM   4863  HG3 ARG B 305     -19.955   4.178  26.182  1.00  0.00           H  
ATOM   4864  CD  ARG B 305     -19.979   5.127  24.246  1.00  0.00           C  
ATOM   4865  HD2 ARG B 305     -19.482   6.028  24.605  1.00  0.00           H  
ATOM   4866  HD3 ARG B 305     -19.643   4.918  23.230  1.00  0.00           H  
ATOM   4867  NE  ARG B 305     -21.418   5.375  24.294  1.00  0.00           N  
ATOM   4868  HE  ARG B 305     -21.749   5.899  25.107  1.00  0.00           H  
ATOM   4869  CZ  ARG B 305     -22.371   5.015  23.469  1.00  0.00           C  
ATOM   4870  NH1 ARG B 305     -22.137   4.479  22.302  1.00  0.00           N  
ATOM   4871 HH11 ARG B 305     -21.181   4.365  22.006  1.00  0.00           H  
ATOM   4872 HH12 ARG B 305     -22.897   4.245  21.695  1.00  0.00           H  
ATOM   4873  NH2 ARG B 305     -23.608   5.196  23.824  1.00  0.00           N  
ATOM   4874 HH21 ARG B 305     -23.769   5.451  24.810  1.00  0.00           H  
ATOM   4875 HH22 ARG B 305     -24.370   5.028  23.205  1.00  0.00           H  
ATOM   4876  C   ARG B 305     -16.072   2.499  25.745  1.00  0.00           C  
ATOM   4877  O   ARG B 305     -15.218   2.964  26.501  1.00  0.00           O  
ATOM   4878  N   ALA B 306     -15.773   1.917  24.585  1.00  0.00           N  
ATOM   4879  H   ALA B 306     -16.536   1.566  24.018  1.00  0.00           H  
ATOM   4880  CA  ALA B 306     -14.433   1.906  24.003  1.00  0.00           C  
ATOM   4881  HA  ALA B 306     -13.893   2.774  24.377  1.00  0.00           H  
ATOM   4882  CB  ALA B 306     -13.686   0.649  24.457  1.00  0.00           C  
ATOM   4883  HB1 ALA B 306     -14.184  -0.238  24.070  1.00  0.00           H  
ATOM   4884  HB2 ALA B 306     -12.661   0.675  24.086  1.00  0.00           H  
ATOM   4885  HB3 ALA B 306     -13.663   0.601  25.544  1.00  0.00           H  
ATOM   4886  C   ALA B 306     -14.467   2.009  22.470  1.00  0.00           C  
ATOM   4887  O   ALA B 306     -15.411   1.547  21.830  1.00  0.00           O  
ATOM   4888  N   ARG B 307     -13.404   2.572  21.885  1.00  0.00           N  
ATOM   4889  H   ARG B 307     -12.691   2.949  22.510  1.00  0.00           H  
ATOM   4890  CA  ARG B 307     -13.108   2.611  20.440  1.00  0.00           C  
ATOM   4891  HA  ARG B 307     -13.585   1.761  19.956  1.00  0.00           H  
ATOM   4892  CB  ARG B 307     -13.715   3.868  19.794  1.00  0.00           C  
ATOM   4893  HB2 ARG B 307     -13.577   3.818  18.713  1.00  0.00           H  
ATOM   4894  HB3 ARG B 307     -14.788   3.875  19.992  1.00  0.00           H  
ATOM   4895  CG  ARG B 307     -13.099   5.171  20.318  1.00  0.00           C  
ATOM   4896  HG2 ARG B 307     -13.143   5.191  21.404  1.00  0.00           H  
ATOM   4897  HG3 ARG B 307     -12.055   5.224  20.022  1.00  0.00           H  
ATOM   4898  CD  ARG B 307     -13.843   6.391  19.771  1.00  0.00           C  
ATOM   4899  HD2 ARG B 307     -13.728   6.425  18.688  1.00  0.00           H  
ATOM   4900  HD3 ARG B 307     -14.906   6.297  20.009  1.00  0.00           H  
ATOM   4901  NE  ARG B 307     -13.315   7.622  20.381  1.00  0.00           N  
ATOM   4902  HE  ARG B 307     -12.741   7.513  21.209  1.00  0.00           H  
ATOM   4903  CZ  ARG B 307     -13.558   8.869  20.038  1.00  0.00           C  
ATOM   4904  NH1 ARG B 307     -14.315   9.180  19.024  1.00  0.00           N  
ATOM   4905 HH11 ARG B 307     -14.720   8.432  18.491  1.00  0.00           H  
ATOM   4906 HH12 ARG B 307     -14.517  10.134  18.799  1.00  0.00           H  
ATOM   4907  NH2 ARG B 307     -13.047   9.821  20.764  1.00  0.00           N  
ATOM   4908 HH21 ARG B 307     -12.512   9.540  21.581  1.00  0.00           H  
ATOM   4909 HH22 ARG B 307     -13.283  10.780  20.602  1.00  0.00           H  
ATOM   4910  C   ARG B 307     -11.601   2.460  20.201  1.00  0.00           C  
ATOM   4911  O   ARG B 307     -10.811   2.700  21.113  1.00  0.00           O  
ATOM   4912  N   VAL B 308     -11.202   2.064  18.996  1.00  0.00           N  
ATOM   4913  H   VAL B 308     -11.917   1.874  18.300  1.00  0.00           H  
ATOM   4914  CA  VAL B 308      -9.801   1.737  18.656  1.00  0.00           C  
ATOM   4915  HA  VAL B 308      -9.149   2.201  19.394  1.00  0.00           H  
ATOM   4916  CB  VAL B 308      -9.578   0.212  18.756  1.00  0.00           C  
ATOM   4917  HB  VAL B 308      -9.879  -0.104  19.756  1.00  0.00           H  
ATOM   4918  CG1 VAL B 308     -10.412  -0.578  17.743  1.00  0.00           C  
ATOM   4919 HG11 VAL B 308     -11.472  -0.446  17.940  1.00  0.00           H  
ATOM   4920 HG12 VAL B 308     -10.194  -0.234  16.736  1.00  0.00           H  
ATOM   4921 HG13 VAL B 308     -10.177  -1.639  17.820  1.00  0.00           H  
ATOM   4922  CG2 VAL B 308      -8.108  -0.176  18.575  1.00  0.00           C  
ATOM   4923 HG21 VAL B 308      -7.477   0.414  19.236  1.00  0.00           H  
ATOM   4924 HG22 VAL B 308      -7.981  -1.223  18.842  1.00  0.00           H  
ATOM   4925 HG23 VAL B 308      -7.787  -0.042  17.543  1.00  0.00           H  
ATOM   4926  C   VAL B 308      -9.390   2.315  17.298  1.00  0.00           C  
ATOM   4927  O   VAL B 308     -10.240   2.529  16.440  1.00  0.00           O  
ATOM   4928  N   ARG B 309      -8.099   2.602  17.104  1.00  0.00           N  
ATOM   4929  H   ARG B 309      -7.467   2.444  17.886  1.00  0.00           H  
ATOM   4930  CA  ARG B 309      -7.496   3.072  15.840  1.00  0.00           C  
ATOM   4931  HA  ARG B 309      -8.101   2.718  15.006  1.00  0.00           H  
ATOM   4932  CB  ARG B 309      -7.519   4.608  15.800  1.00  0.00           C  
ATOM   4933  HB2 ARG B 309      -7.199   4.937  14.812  1.00  0.00           H  
ATOM   4934  HB3 ARG B 309      -8.544   4.952  15.942  1.00  0.00           H  
ATOM   4935  CG  ARG B 309      -6.618   5.276  16.846  1.00  0.00           C  
ATOM   4936  HG2 ARG B 309      -6.949   5.025  17.851  1.00  0.00           H  
ATOM   4937  HG3 ARG B 309      -5.596   4.930  16.725  1.00  0.00           H
[truncated: 28,594 more chars]
