# Supplementary material for: Insights into receptor structure and dynamics at the surface of living cells
Source: Nat Commun. 2023 Mar 22;14:1596. doi: 10.1038/s41467-023-37284-4 (PMC10033668; doi:10.1038/s41467-023-37284-4)
Supplement: Supplementary file 15 — Source Data [file 41467_2023_37284_MOESM15_ESM.zip › Source data/Main/Figure 5/b/Average structures of MD sub-trajectories/K22B/MD_sub-average_3bpn_K22B_1.pdb]

ATOM      1  N   CYS A   1      18.111  -0.361   6.956  1.00  0.00           N  
ATOM      2  H1  CYS A   1      17.344  -0.278   7.606  1.00  0.00           H  
ATOM      3  H2  CYS A   1      18.565   0.529   6.821  1.00  0.00           H  
ATOM      4  H3  CYS A   1      18.784  -1.007   7.360  1.00  0.00           H  
ATOM      5  CA  CYS A   1      17.635  -0.906   5.668  1.00  0.00           C  
ATOM      6  HA  CYS A   1      18.496  -1.027   5.019  1.00  0.00           H  
ATOM      7  CB  CYS A   1      16.970  -2.284   5.822  1.00  0.00           C  
ATOM      8  HB2 CYS A   1      17.348  -2.804   6.702  1.00  0.00           H  
ATOM      9  HB3 CYS A   1      15.888  -2.178   5.928  1.00  0.00           H  
ATOM     10  SG  CYS A   1      17.358  -3.245   4.331  1.00  0.00           S  
ATOM     11  HG  CYS A   1      18.141  -4.179   4.904  1.00  0.00           H  
ATOM     12  C   CYS A   1      16.722   0.074   4.954  1.00  0.00           C  
ATOM     13  O   CYS A   1      16.184   0.973   5.591  1.00  0.00           O  
ATOM     14  N   ASP A   2      16.558  -0.120   3.648  1.00  0.00           N  
ATOM     15  H   ASP A   2      16.986  -0.944   3.249  1.00  0.00           H  
ATOM     16  CA  ASP A   2      15.528   0.499   2.808  1.00  0.00           C  
ATOM     17  HA  ASP A   2      15.223   1.463   3.220  1.00  0.00           H  
ATOM     18  CB  ASP A   2      16.146   0.739   1.414  1.00  0.00           C  
ATOM     19  HB2 ASP A   2      16.920   1.500   1.514  1.00  0.00           H  
ATOM     20  HB3 ASP A   2      16.638  -0.181   1.091  1.00  0.00           H  
ATOM     21  CG  ASP A   2      15.180   1.180   0.303  1.00  0.00           C  
ATOM     22  OD1 ASP A   2      13.996   1.466   0.586  1.00  0.00           O  
ATOM     23  OD2 ASP A   2      15.613   1.183  -0.864  1.00  0.00           O  
ATOM     24  C   ASP A   2      14.304  -0.436   2.773  1.00  0.00           C  
ATOM     25  O   ASP A   2      14.449  -1.643   2.567  1.00  0.00           O  
ATOM     26  N   ILE A   3      13.097   0.096   2.969  1.00  0.00           N  
ATOM     27  H   ILE A   3      13.029   1.102   3.034  1.00  0.00           H  
ATOM     28  CA  ILE A   3      11.849  -0.682   2.911  1.00  0.00           C  
ATOM     29  HA  ILE A   3      11.981  -1.551   3.553  1.00  0.00           H  
ATOM     30  CB  ILE A   3      10.692   0.167   3.489  1.00  0.00           C  
ATOM     31  HB  ILE A   3      11.008   0.531   4.469  1.00  0.00           H  
ATOM     32  CG2 ILE A   3      10.399   1.404   2.620  1.00  0.00           C  
ATOM     33 HG21 ILE A   3      10.013   1.106   1.644  1.00  0.00           H  
ATOM     34 HG22 ILE A   3       9.649   2.028   3.110  1.00  0.00           H  
ATOM     35 HG23 ILE A   3      11.297   2.005   2.478  1.00  0.00           H  
ATOM     36  CG1 ILE A   3       9.380  -0.617   3.696  1.00  0.00           C  
ATOM     37 HG12 ILE A   3       8.623   0.077   4.063  1.00  0.00           H  
ATOM     38 HG13 ILE A   3       9.032  -1.030   2.749  1.00  0.00           H  
ATOM     39  CD1 ILE A   3       9.495  -1.746   4.729  1.00  0.00           C  
ATOM     40 HD11 ILE A   3       9.867  -1.349   5.673  1.00  0.00           H  
ATOM     41 HD12 ILE A   3       8.512  -2.189   4.893  1.00  0.00           H  
ATOM     42 HD13 ILE A   3      10.169  -2.523   4.374  1.00  0.00           H  
ATOM     43  C   ILE A   3      11.567  -1.232   1.498  1.00  0.00           C  
ATOM     44  O   ILE A   3      10.996  -2.313   1.361  1.00  0.00           O  
ATOM     45  N   THR A   4      12.062  -0.576   0.447  1.00  0.00           N  
ATOM     46  H   THR A   4      12.569   0.292   0.616  1.00  0.00           H  
ATOM     47  CA  THR A   4      11.892  -0.999  -0.955  1.00  0.00           C  
ATOM     48  HA  THR A   4      10.828  -1.011  -1.191  1.00  0.00           H  
ATOM     49  CB  THR A   4      12.581   0.006  -1.896  1.00  0.00           C  
ATOM     50  HB  THR A   4      13.659  -0.104  -1.798  1.00  0.00           H  
ATOM     51  CG2 THR A   4      12.215  -0.201  -3.362  1.00  0.00           C  
ATOM     52 HG21 THR A   4      12.694   0.570  -3.967  1.00  0.00           H  
ATOM     53 HG22 THR A   4      12.556  -1.177  -3.703  1.00  0.00           H  
ATOM     54 HG23 THR A   4      11.135  -0.131  -3.481  1.00  0.00           H  
ATOM     55  OG1 THR A   4      12.236   1.324  -1.542  1.00  0.00           O  
ATOM     56  HG1 THR A   4      12.900   1.579  -0.871  1.00  0.00           H  
ATOM     57  C   THR A   4      12.456  -2.407  -1.193  1.00  0.00           C  
ATOM     58  O   THR A   4      11.863  -3.222  -1.902  1.00  0.00           O  
ATOM     59  N   LEU A   5      13.579  -2.742  -0.547  1.00  0.00           N  
ATOM     60  H   LEU A   5      13.989  -2.057   0.074  1.00  0.00           H  
ATOM     61  CA  LEU A   5      14.189  -4.073  -0.621  1.00  0.00           C  
ATOM     62  HA  LEU A   5      14.359  -4.326  -1.668  1.00  0.00           H  
ATOM     63  CB  LEU A   5      15.545  -4.050   0.113  1.00  0.00           C  
ATOM     64  HB2 LEU A   5      15.352  -3.832   1.163  1.00  0.00           H  
ATOM     65  HB3 LEU A   5      15.995  -5.042   0.048  1.00  0.00           H  
ATOM     66  CG  LEU A   5      16.557  -3.009  -0.410  1.00  0.00           C  
ATOM     67  HG  LEU A   5      16.116  -2.014  -0.375  1.00  0.00           H  
ATOM     68  CD1 LEU A   5      17.800  -3.013   0.478  1.00  0.00           C  
ATOM     69 HD11 LEU A   5      18.500  -2.251   0.137  1.00  0.00           H  
ATOM     70 HD12 LEU A   5      17.510  -2.781   1.501  1.00  0.00           H  
ATOM     71 HD13 LEU A   5      18.282  -3.988   0.447  1.00  0.00           H  
ATOM     72  CD2 LEU A   5      17.013  -3.301  -1.839  1.00  0.00           C  
ATOM     73 HD21 LEU A   5      16.170  -3.221  -2.523  1.00  0.00           H  
ATOM     74 HD22 LEU A   5      17.764  -2.571  -2.137  1.00  0.00           H  
ATOM     75 HD23 LEU A   5      17.431  -4.305  -1.897  1.00  0.00           H  
ATOM     76  C   LEU A   5      13.258  -5.153  -0.046  1.00  0.00           C  
ATOM     77  O   LEU A   5      13.156  -6.246  -0.609  1.00  0.00           O  
ATOM     78  N   GLN A   6      12.526  -4.843   1.036  1.00  0.00           N  
ATOM     79  H   GLN A   6      12.554  -3.888   1.374  1.00  0.00           H  
ATOM     80  CA  GLN A   6      11.494  -5.735   1.580  1.00  0.00           C  
ATOM     81  HA  GLN A   6      11.899  -6.745   1.641  1.00  0.00           H  
ATOM     82  CB  GLN A   6      11.028  -5.304   2.982  1.00  0.00           C  
ATOM     83  HB2 GLN A   6      10.930  -4.221   3.026  1.00  0.00           H  
ATOM     84  HB3 GLN A   6      10.027  -5.715   3.118  1.00  0.00           H  
ATOM     85  CG  GLN A   6      11.936  -5.779   4.131  1.00  0.00           C  
ATOM     86  HG2 GLN A   6      12.622  -6.545   3.770  1.00  0.00           H  
ATOM     87  HG3 GLN A   6      12.521  -4.925   4.466  1.00  0.00           H  
ATOM     88  CD  GLN A   6      11.187  -6.354   5.340  1.00  0.00           C  
ATOM     89  OE1 GLN A   6       9.979  -6.538   5.369  1.00  0.00           O  
ATOM     90  NE2 GLN A   6      11.873  -6.654   6.420  1.00  0.00           N  
ATOM     91 HE21 GLN A   6      11.371  -7.055   7.190  1.00  0.00           H  
ATOM     92 HE22 GLN A   6      12.865  -6.461   6.464  1.00  0.00           H  
ATOM     93  C   GLN A   6      10.262  -5.811   0.678  1.00  0.00           C  
ATOM     94  O   GLN A   6       9.745  -6.907   0.470  1.00  0.00           O  
ATOM     95  N   GLU A   7       9.788  -4.689   0.128  1.00  0.00           N  
ATOM     96  H   GLU A   7      10.222  -3.802   0.376  1.00  0.00           H  
ATOM     97  CA  GLU A   7       8.633  -4.685  -0.782  1.00  0.00           C  
ATOM     98  HA  GLU A   7       7.767  -5.092  -0.263  1.00  0.00           H  
ATOM     99  CB  GLU A   7       8.307  -3.270  -1.244  1.00  0.00           C  
ATOM    100  HB2 GLU A   7       9.186  -2.814  -1.697  1.00  0.00           H  
ATOM    101  HB3 GLU A   7       7.528  -3.366  -1.998  1.00  0.00           H  
ATOM    102  CG  GLU A   7       7.776  -2.359  -0.140  1.00  0.00           C  
ATOM    103  HG2 GLU A   7       7.034  -2.914   0.437  1.00  0.00           H  
ATOM    104  HG3 GLU A   7       8.587  -2.077   0.530  1.00  0.00           H  
ATOM    105  CD  GLU A   7       7.128  -1.098  -0.727  1.00  0.00           C  
ATOM    106  OE1 GLU A   7       6.380  -0.414   0.009  1.00  0.00           O  
ATOM    107  OE2 GLU A   7       7.320  -0.785  -1.921  1.00  0.00           O  
ATOM    108  C   GLU A   7       8.875  -5.538  -2.031  1.00  0.00           C  
ATOM    109  O   GLU A   7       7.988  -6.262  -2.490  1.00  0.00           O  
ATOM    110  N   ILE A   8      10.099  -5.505  -2.565  1.00  0.00           N  
ATOM    111  H   ILE A   8      10.770  -4.831  -2.193  1.00  0.00           H  
ATOM    112  CA  ILE A   8      10.503  -6.362  -3.682  1.00  0.00           C  
ATOM    113  HA  ILE A   8       9.736  -6.292  -4.454  1.00  0.00           H  
ATOM    114  CB  ILE A   8      11.820  -5.848  -4.303  1.00  0.00           C  
ATOM    115  HB  ILE A   8      12.560  -5.726  -3.508  1.00  0.00           H  
ATOM    116  CG2 ILE A   8      12.355  -6.858  -5.330  1.00  0.00           C  
ATOM    117 HG21 ILE A   8      13.226  -6.454  -5.840  1.00  0.00           H  
ATOM    118 HG22 ILE A   8      12.661  -7.773  -4.829  1.00  0.00           H  
ATOM    119 HG23 ILE A   8      11.586  -7.091  -6.063  1.00  0.00           H  
ATOM    120  CG1 ILE A   8      11.583  -4.486  -5.000  1.00  0.00           C  
ATOM    121 HG12 ILE A   8      11.060  -4.646  -5.944  1.00  0.00           H  
ATOM    122 HG13 ILE A   8      10.953  -3.852  -4.375  1.00  0.00           H  
ATOM    123  CD1 ILE A   8      12.874  -3.704  -5.268  1.00  0.00           C  
ATOM    124 HD11 ILE A   8      12.625  -2.747  -5.727  1.00  0.00           H  
ATOM    125 HD12 ILE A   8      13.525  -4.255  -5.941  1.00  0.00           H  
ATOM    126 HD13 ILE A   8      13.399  -3.522  -4.330  1.00  0.00           H  
ATOM    127  C   ILE A   8      10.549  -7.839  -3.253  1.00  0.00           C  
ATOM    128  O   ILE A   8       9.944  -8.673  -3.927  1.00  0.00           O  
ATOM    129  N   ILE A   9      11.172  -8.191  -2.118  1.00  0.00           N  
ATOM    130  H   ILE A   9      11.651  -7.472  -1.579  1.00  0.00           H  
ATOM    131  CA  ILE A   9      11.183  -9.586  -1.619  1.00  0.00           C  
ATOM    132  HA  ILE A   9      11.608 -10.222  -2.396  1.00  0.00           H  
ATOM    133  CB  ILE A   9      12.086  -9.703  -0.366  1.00  0.00           C  
ATOM    134  HB  ILE A   9      11.799  -8.913   0.331  1.00  0.00           H  
ATOM    135  CG2 ILE A   9      11.911 -11.058   0.348  1.00  0.00           C  
ATOM    136 HG21 ILE A   9      12.095 -11.876  -0.350  1.00  0.00           H  
ATOM    137 HG22 ILE A   9      12.596 -11.137   1.190  1.00  0.00           H  
ATOM    138 HG23 ILE A   9      10.901 -11.146   0.747  1.00  0.00           H  
ATOM    139  CG1 ILE A   9      13.571  -9.517  -0.754  1.00  0.00           C  
ATOM    140 HG12 ILE A   9      13.935 -10.410  -1.264  1.00  0.00           H  
ATOM    141 HG13 ILE A   9      13.661  -8.681  -1.446  1.00  0.00           H  
ATOM    142  CD1 ILE A   9      14.481  -9.213   0.445  1.00  0.00           C  
ATOM    143 HD11 ILE A   9      14.084  -8.372   1.015  1.00  0.00           H  
ATOM    144 HD12 ILE A   9      14.574 -10.083   1.093  1.00  0.00           H  
ATOM    145 HD13 ILE A   9      15.469  -8.947   0.079  1.00  0.00           H  
ATOM    146  C   ILE A   9       9.753 -10.107  -1.361  1.00  0.00           C  
ATOM    147  O   ILE A   9       9.425 -11.237  -1.726  1.00  0.00           O  
ATOM    148  N   LYS A  10       8.887  -9.263  -0.789  1.00  0.00           N  
ATOM    149  H   LYS A  10       9.260  -8.363  -0.496  1.00  0.00           H  
ATOM    150  CA  LYS A  10       7.451  -9.496  -0.582  1.00  0.00           C  
ATOM    151  HA  LYS A  10       7.318 -10.396   0.019  1.00  0.00           H  
ATOM    152  CB  LYS A  10       6.886  -8.285   0.186  1.00  0.00           C  
ATOM    153  HB2 LYS A  10       7.434  -8.167   1.123  1.00  0.00           H  
ATOM    154  HB3 LYS A  10       7.055  -7.385  -0.403  1.00  0.00           H  
ATOM    155  CG  LYS A  10       5.388  -8.336   0.505  1.00  0.00           C  
ATOM    156  HG2 LYS A  10       5.112  -7.357   0.891  1.00  0.00           H  
ATOM    157  HG3 LYS A  10       4.816  -8.515  -0.407  1.00  0.00           H  
ATOM    158  CD  LYS A  10       5.017  -9.375   1.565  1.00  0.00           C  
ATOM    159  HD2 LYS A  10       5.256 -10.379   1.213  1.00  0.00           H  
ATOM    160  HD3 LYS A  10       5.561  -9.161   2.487  1.00  0.00           H  
ATOM    161  CE  LYS A  10       3.513  -9.255   1.811  1.00  0.00           C  
ATOM    162  HE2 LYS A  10       3.263  -8.203   1.971  1.00  0.00           H  
ATOM    163  HE3 LYS A  10       2.977  -9.588   0.915  1.00  0.00           H  
ATOM    164  NZ  LYS A  10       3.076 -10.032   2.986  1.00  0.00           N  
ATOM    165  HZ1 LYS A  10       3.560  -9.754   3.838  1.00  0.00           H  
ATOM    166  HZ2 LYS A  10       2.075  -9.900   3.127  1.00  0.00           H  
ATOM    167  HZ3 LYS A  10       3.203 -11.021   2.852  1.00  0.00           H  
ATOM    168  C   LYS A  10       6.722  -9.731  -1.906  1.00  0.00           C  
ATOM    169  O   LYS A  10       5.984 -10.702  -2.009  1.00  0.00           O  
ATOM    170  N   THR A  11       6.972  -8.903  -2.921  1.00  0.00           N  
ATOM    171  H   THR A  11       7.586  -8.118  -2.740  1.00  0.00           H  
ATOM    172  CA  THR A  11       6.395  -9.050  -4.274  1.00  0.00           C  
ATOM    173  HA  THR A  11       5.309  -9.105  -4.193  1.00  0.00           H  
ATOM    174  CB  THR A  11       6.755  -7.854  -5.170  1.00  0.00           C  
ATOM    175  HB  THR A  11       7.832  -7.828  -5.342  1.00  0.00           H  
ATOM    176  CG2 THR A  11       6.031  -7.875  -6.517  1.00  0.00           C  
ATOM    177 HG21 THR A  11       6.256  -6.958  -7.061  1.00  0.00           H  
ATOM    178 HG22 THR A  11       6.360  -8.722  -7.120  1.00  0.00           H  
ATOM    179 HG23 THR A  11       4.954  -7.938  -6.362  1.00  0.00           H  
ATOM    180  OG1 THR A  11       6.363  -6.658  -4.550  1.00  0.00           O  
ATOM    181  HG1 THR A  11       6.977  -6.490  -3.805  1.00  0.00           H  
ATOM    182  C   THR A  11       6.873 -10.327  -4.961  1.00  0.00           C  
ATOM    183  O   THR A  11       6.087 -10.999  -5.618  1.00  0.00           O  
ATOM    184  N   LEU A  12       8.143 -10.698  -4.782  1.00  0.00           N  
ATOM    185  H   LEU A  12       8.757 -10.076  -4.265  1.00  0.00           H  
ATOM    186  CA  LEU A  12       8.706 -11.937  -5.316  1.00  0.00           C  
ATOM    187  HA  LEU A  12       8.411 -12.032  -6.358  1.00  0.00           H  
ATOM    188  CB  LEU A  12      10.242 -11.858  -5.260  1.00  0.00           C  
ATOM    189  HB2 LEU A  12      10.539 -11.637  -4.234  1.00  0.00           H  
ATOM    190  HB3 LEU A  12      10.657 -12.827  -5.536  1.00  0.00           H  
ATOM    191  CG  LEU A  12      10.828 -10.788  -6.205  1.00  0.00           C  
ATOM    192  HG  LEU A  12      10.229  -9.881  -6.173  1.00  0.00           H  
ATOM    193  CD1 LEU A  12      12.259 -10.427  -5.815  1.00  0.00           C  
ATOM    194 HD11 LEU A  12      12.303 -10.147  -4.763  1.00  0.00           H  
ATOM    195 HD12 LEU A  12      12.909 -11.274  -6.005  1.00  0.00           H  
ATOM    196 HD13 LEU A  12      12.595  -9.589  -6.424  1.00  0.00           H  
ATOM    197  CD2 LEU A  12      10.860 -11.291  -7.648  1.00  0.00           C  
ATOM    198 HD21 LEU A  12      11.226 -10.498  -8.296  1.00  0.00           H  
ATOM    199 HD22 LEU A  12      11.517 -12.159  -7.733  1.00  0.00           H  
ATOM    200 HD23 LEU A  12       9.861 -11.570  -7.970  1.00  0.00           H  
ATOM    201  C   LEU A  12       8.139 -13.177  -4.606  1.00  0.00           C  
ATOM    202  O   LEU A  12       7.973 -14.210  -5.250  1.00  0.00           O  
ATOM    203  N   ASN A  13       7.776 -13.083  -3.324  1.00  0.00           N  
ATOM    204  H   ASN A  13       7.995 -12.230  -2.823  1.00  0.00           H  
ATOM    205  CA  ASN A  13       7.023 -14.138  -2.636  1.00  0.00           C  
ATOM    206  HA  ASN A  13       7.484 -15.100  -2.862  1.00  0.00           H  
ATOM    207  CB  ASN A  13       7.083 -13.934  -1.114  1.00  0.00           C  
ATOM    208  HB2 ASN A  13       6.742 -12.930  -0.871  1.00  0.00           H  
ATOM    209  HB3 ASN A  13       6.408 -14.644  -0.637  1.00  0.00           H  
ATOM    210  CG  ASN A  13       8.463 -14.158  -0.523  1.00  0.00           C  
ATOM    211  OD1 ASN A  13       9.284 -14.916  -1.020  1.00  0.00           O  
ATOM    212  ND2 ASN A  13       8.752 -13.532   0.596  1.00  0.00           N  
ATOM    213 HD21 ASN A  13       9.670 -13.682   0.972  1.00  0.00           H  
ATOM    214 HD22 ASN A  13       8.092 -12.894   0.996  1.00  0.00           H  
ATOM    215  C   ASN A  13       5.575 -14.239  -3.147  1.00  0.00           C  
ATOM    216  O   ASN A  13       5.145 -15.338  -3.493  1.00  0.00           O  
ATOM    217  N   SER A  14       4.852 -13.122  -3.304  1.00  0.00           N  
ATOM    218  H   SER A  14       5.199 -12.238  -2.947  1.00  0.00           H  
ATOM    219  CA  SER A  14       3.519 -13.131  -3.937  1.00  0.00           C  
ATOM    220  HA  SER A  14       2.881 -13.827  -3.389  1.00  0.00           H  
ATOM    221  CB  SER A  14       2.863 -11.750  -3.851  1.00  0.00           C  
ATOM    222  HB2 SER A  14       3.512 -11.006  -4.313  1.00  0.00           H  
ATOM    223  HB3 SER A  14       1.912 -11.765  -4.382  1.00  0.00           H  
ATOM    224  OG  SER A  14       2.622 -11.403  -2.503  1.00  0.00           O  
ATOM    225  HG  SER A  14       1.749 -11.809  -2.256  1.00  0.00           H  
ATOM    226  C   SER A  14       3.551 -13.613  -5.396  1.00  0.00           C  
ATOM    227  O   SER A  14       2.584 -14.224  -5.840  1.00  0.00           O  
ATOM    228  N   LEU A  15       4.659 -13.423  -6.133  1.00  0.00           N  
ATOM    229  H   LEU A  15       5.367 -12.802  -5.759  1.00  0.00           H  
ATOM    230  CA  LEU A  15       4.915 -14.065  -7.436  1.00  0.00           C  
ATOM    231  HA  LEU A  15       4.035 -13.948  -8.066  1.00  0.00           H  
ATOM    232  CB  LEU A  15       6.122 -13.398  -8.134  1.00  0.00           C  
ATOM    233  HB2 LEU A  15       6.918 -13.271  -7.405  1.00  0.00           H  
ATOM    234  HB3 LEU A  15       6.502 -14.067  -8.909  1.00  0.00           H  
ATOM    235  CG  LEU A  15       5.805 -12.041  -8.781  1.00  0.00           C  
ATOM    236  HG  LEU A  15       5.190 -11.451  -8.106  1.00  0.00           H  
ATOM    237  CD1 LEU A  15       7.073 -11.247  -9.095  1.00  0.00           C  
ATOM    238 HD11 LEU A  15       6.808 -10.321  -9.606  1.00  0.00           H  
ATOM    239 HD12 LEU A  15       7.570 -10.986  -8.164  1.00  0.00           H  
ATOM    240 HD13 LEU A  15       7.745 -11.832  -9.723  1.00  0.00           H  
ATOM    241  CD2 LEU A  15       5.066 -12.231 -10.102  1.00  0.00           C  
ATOM    242 HD21 LEU A  15       4.144 -12.786  -9.941  1.00  0.00           H  
ATOM    243 HD22 LEU A  15       4.817 -11.262 -10.530  1.00  0.00           H  
ATOM    244 HD23 LEU A  15       5.700 -12.772 -10.804  1.00  0.00           H  
ATOM    245  C   LEU A  15       5.168 -15.580  -7.316  1.00  0.00           C  
ATOM    246  O   LEU A  15       4.696 -16.336  -8.161  1.00  0.00           O  
ATOM    247  N   THR A  16       5.890 -16.019  -6.276  1.00  0.00           N  
ATOM    248  H   THR A  16       6.209 -15.329  -5.611  1.00  0.00           H  
ATOM    249  CA  THR A  16       6.277 -17.428  -6.054  1.00  0.00           C  
ATOM    250  HA  THR A  16       6.828 -17.777  -6.928  1.00  0.00           H  
ATOM    251  CB  THR A  16       7.200 -17.570  -4.821  1.00  0.00           C  
ATOM    252  HB  THR A  16       6.670 -17.224  -3.936  1.00  0.00           H  
ATOM    253  CG2 THR A  16       7.687 -18.993  -4.549  1.00  0.00           C  
ATOM    254 HG21 THR A  16       8.399 -18.990  -3.723  1.00  0.00           H  
ATOM    255 HG22 THR A  16       6.848 -19.632  -4.273  1.00  0.00           H  
ATOM    256 HG23 THR A  16       8.169 -19.395  -5.440  1.00  0.00           H  
ATOM    257  OG1 THR A  16       8.385 -16.808  -4.959  1.00  0.00           O  
ATOM    258  HG1 THR A  16       8.121 -15.907  -5.231  1.00  0.00           H  
ATOM    259  C   THR A  16       5.054 -18.345  -5.911  1.00  0.00           C  
ATOM    260  O   THR A  16       5.124 -19.506  -6.294  1.00  0.00           O  
ATOM    261  N   GLU A  17       3.921 -17.846  -5.409  1.00  0.00           N  
ATOM    262  H   GLU A  17       3.936 -16.901  -5.047  1.00  0.00           H  
ATOM    263  CA  GLU A  17       2.639 -18.580  -5.371  1.00  0.00           C  
ATOM    264  HA  GLU A  17       2.813 -19.592  -5.004  1.00  0.00           H  
ATOM    265  CB  GLU A  17       1.737 -17.871  -4.338  1.00  0.00           C  
ATOM    266  HB2 GLU A  17       2.165 -18.064  -3.353  1.00  0.00           H  
ATOM    267  HB3 GLU A  17       1.815 -16.794  -4.497  1.00  0.00           H  
ATOM    268  CG  GLU A  17       0.232 -18.198  -4.265  1.00  0.00           C  
ATOM    269  HG2 GLU A  17      -0.141 -17.871  -3.292  1.00  0.00           H  
ATOM    270  HG3 GLU A  17      -0.260 -17.574  -5.013  1.00  0.00           H  
ATOM    271  CD  GLU A  17      -0.200 -19.653  -4.510  1.00  0.00           C  
ATOM    272  OE1 GLU A  17      -1.282 -19.832  -5.124  1.00  0.00           O  
ATOM    273  OE2 GLU A  17       0.528 -20.615  -4.177  1.00  0.00           O  
ATOM    274  C   GLU A  17       1.986 -18.732  -6.763  1.00  0.00           C  
ATOM    275  O   GLU A  17       1.294 -19.715  -7.019  1.00  0.00           O  
ATOM    276  N   GLN A  18       2.246 -17.843  -7.729  1.00  0.00           N  
ATOM    277  H   GLN A  18       2.943 -17.130  -7.545  1.00  0.00           H  
ATOM    278  CA  GLN A  18       1.586 -17.842  -9.051  1.00  0.00           C  
ATOM    279  HA  GLN A  18       0.538 -18.071  -8.860  1.00  0.00           H  
ATOM    280  CB  GLN A  18       1.609 -16.439  -9.692  1.00  0.00           C  
ATOM    281  HB2 GLN A  18       2.603 -16.248 -10.099  1.00  0.00           H  
ATOM    282  HB3 GLN A  18       0.901 -16.439 -10.521  1.00  0.00           H  
ATOM    283  CG  GLN A  18       1.242 -15.276  -8.751  1.00  0.00           C  
ATOM    284  HG2 GLN A  18       2.087 -15.112  -8.091  1.00  0.00           H  
ATOM    285  HG3 GLN A  18       1.107 -14.368  -9.335  1.00  0.00           H  
ATOM    286  CD  GLN A  18      -0.013 -15.502  -7.907  1.00  0.00           C  
ATOM    287  OE1 GLN A  18      -1.005 -16.057  -8.348  1.00  0.00           O  
ATOM    288  NE2 GLN A  18      -0.004 -15.098  -6.657  1.00  0.00           N  
ATOM    289 HE21 GLN A  18      -0.788 -15.350  -6.082  1.00  0.00           H  
ATOM    290 HE22 GLN A  18       0.844 -14.701  -6.262  1.00  0.00           H  
ATOM    291  C   GLN A  18       2.075 -18.951 -10.021  1.00  0.00           C  
ATOM    292  O   GLN A  18       2.010 -18.805 -11.248  1.00  0.00           O  
ATOM    293  N   LYS A  19       2.533 -20.091  -9.478  1.00  0.00           N  
ATOM    294  H   LYS A  19       2.479 -20.143  -8.466  1.00  0.00           H  
ATOM    295  CA  LYS A  19       3.056 -21.253 -10.214  1.00  0.00           C  
ATOM    296  HA  LYS A  19       3.950 -20.933 -10.756  1.00  0.00           H  
ATOM    297  CB  LYS A  19       3.457 -22.398  -9.265  1.00  0.00           C  
ATOM    298  HB2 LYS A  19       2.567 -22.783  -8.766  1.00  0.00           H  
ATOM    299  HB3 LYS A  19       3.892 -23.199  -9.864  1.00  0.00           H  
ATOM    300  CG  LYS A  19       4.466 -21.961  -8.197  1.00  0.00           C  
ATOM    301  HG2 LYS A  19       5.320 -21.472  -8.670  1.00  0.00           H  
ATOM    302  HG3 LYS A  19       3.964 -21.245  -7.552  1.00  0.00           H  
ATOM    303  CD  LYS A  19       4.949 -23.119  -7.310  1.00  0.00           C  
ATOM    304  HD2 LYS A  19       4.077 -23.644  -6.917  1.00  0.00           H  
ATOM    305  HD3 LYS A  19       5.490 -22.699  -6.461  1.00  0.00           H  
ATOM    306  CE  LYS A  19       5.856 -24.126  -8.036  1.00  0.00           C  
ATOM    307  HE2 LYS A  19       6.004 -24.993  -7.387  1.00  0.00           H  
ATOM    308  HE3 LYS A  19       5.368 -24.463  -8.954  1.00  0.00           H  
ATOM    309  NZ  LYS A  19       7.169 -23.527  -8.354  1.00  0.00           N  
ATOM    310  HZ1 LYS A  19       7.117 -22.738  -9.007  1.00  0.00           H  
ATOM    311  HZ2 LYS A  19       7.679 -23.193  -7.554  1.00  0.00           H  
ATOM    312  HZ3 LYS A  19       7.820 -24.121  -8.871  1.00  0.00           H  
ATOM    313  C   LYS A  19       2.042 -21.761 -11.233  1.00  0.00           C  
ATOM    314  O   LYS A  19       0.934 -22.182 -10.878  1.00  0.00           O  
ATOM    315  N   THR A  20       2.444 -21.721 -12.496  1.00  0.00           N  
ATOM    316  H   THR A  20       3.392 -21.393 -12.676  1.00  0.00           H  
ATOM    317  CA  THR A  20       1.660 -22.067 -13.687  1.00  0.00           C  
ATOM    318  HA  THR A  20       1.021 -22.926 -13.486  1.00  0.00           H  
ATOM    319  CB  THR A  20       0.793 -20.889 -14.174  1.00  0.00           C  
ATOM    320  HB  THR A  20       0.356 -21.156 -15.137  1.00  0.00           H  
ATOM    321  CG2 THR A  20      -0.358 -20.521 -13.249  1.00  0.00           C  
ATOM    322 HG21 THR A  20      -0.974 -19.762 -13.732  1.00  0.00           H  
ATOM    323 HG22 THR A  20      -0.962 -21.404 -13.050  1.00  0.00           H  
ATOM    324 HG23 THR A  20       0.023 -20.125 -12.310  1.00  0.00           H  
ATOM    325  OG1 THR A  20       1.579 -19.736 -14.353  1.00  0.00           O  
ATOM    326  HG1 THR A  20       1.788 -19.383 -13.473  1.00  0.00           H  
ATOM    327  C   THR A  20       2.628 -22.426 -14.809  1.00  0.00           C  
ATOM    328  O   THR A  20       3.821 -22.146 -14.728  1.00  0.00           O  
ATOM    329  N   LEU A  21       2.124 -22.973 -15.912  1.00  0.00           N  
ATOM    330  H   LEU A  21       1.130 -23.162 -15.972  1.00  0.00           H  
ATOM    331  CA  LEU A  21       2.945 -23.195 -17.106  1.00  0.00           C  
ATOM    332  HA  LEU A  21       3.845 -23.740 -16.816  1.00  0.00           H  
ATOM    333  CB  LEU A  21       2.132 -24.065 -18.075  1.00  0.00           C  
ATOM    334  HB2 LEU A  21       1.169 -23.576 -18.203  1.00  0.00           H  
ATOM    335  HB3 LEU A  21       2.640 -24.096 -19.041  1.00  0.00           H  
ATOM    336  CG  LEU A  21       1.869 -25.511 -17.608  1.00  0.00           C  
ATOM    337  HG  LEU A  21       1.380 -25.497 -16.633  1.00  0.00           H  
ATOM    338  CD1 LEU A  21       0.931 -26.214 -18.590  1.00  0.00           C  
ATOM    339 HD11 LEU A  21       0.710 -27.222 -18.243  1.00  0.00           H  
ATOM    340 HD12 LEU A  21       1.399 -26.263 -19.574  1.00  0.00           H  
ATOM    341 HD13 LEU A  21       0.006 -25.651 -18.682  1.00  0.00           H  
ATOM    342  CD2 LEU A  21       3.148 -26.342 -17.510  1.00  0.00           C  
ATOM    343 HD21 LEU A  21       2.910 -27.380 -17.280  1.00  0.00           H  
ATOM    344 HD22 LEU A  21       3.792 -25.955 -16.721  1.00  0.00           H  
ATOM    345 HD23 LEU A  21       3.690 -26.303 -18.456  1.00  0.00           H  
ATOM    346  C   LEU A  21       3.454 -21.882 -17.756  1.00  0.00           C  
ATOM    347  O   LEU A  21       4.268 -21.935 -18.671  1.00  0.00           O  
ATOM    348  N   CYS A  22       3.031 -20.705 -17.268  1.00  0.00           N  
ATOM    349  H   CYS A  22       2.397 -20.712 -16.487  1.00  0.00           H  
ATOM    350  CA  CYS A  22       3.601 -19.413 -17.647  1.00  0.00           C  
ATOM    351  HA  CYS A  22       3.805 -19.426 -18.716  1.00  0.00           H  
ATOM    352  CB  CYS A  22       2.533 -18.338 -17.394  1.00  0.00           C  
ATOM    353  HB2 CYS A  22       1.589 -18.647 -17.847  1.00  0.00           H  
ATOM    354  HB3 CYS A  22       2.387 -18.213 -16.321  1.00  0.00           H  
ATOM    355  SG  CYS A  22       3.032 -16.747 -18.115  1.00  0.00           S  
ATOM    356  HG  CYS A  22       3.102 -17.150 -19.391  1.00  0.00           H  
ATOM    357  C   CYS A  22       4.941 -19.119 -16.932  1.00  0.00           C  
ATOM    358  O   CYS A  22       5.793 -18.444 -17.502  1.00  0.00           O  
ATOM    359  N   THR A  23       5.179 -19.649 -15.722  1.00  0.00           N  
ATOM    360  H   THR A  23       4.496 -20.272 -15.303  1.00  0.00           H  
ATOM    361  CA  THR A  23       6.449 -19.453 -14.982  1.00  0.00           C  
ATOM    362  HA  THR A  23       6.791 -18.437 -15.171  1.00  0.00           H  
ATOM    363  CB  THR A  23       6.261 -19.582 -13.456  1.00  0.00           C  
ATOM    364  HB  THR A  23       7.231 -19.472 -12.973  1.00  0.00           H  
ATOM    365  CG2 THR A  23       5.344 -18.485 -12.918  1.00  0.00           C  
ATOM    366 HG21 THR A  23       5.764 -17.508 -13.151  1.00  0.00           H  
ATOM    367 HG22 THR A  23       5.256 -18.588 -11.837  1.00  0.00           H  
ATOM    368 HG23 THR A  23       4.353 -18.571 -13.364  1.00  0.00           H  
ATOM    369  OG1 THR A  23       5.685 -20.805 -13.056  1.00  0.00           O  
ATOM    370  HG1 THR A  23       6.379 -21.479 -13.082  1.00  0.00           H  
ATOM    371  C   THR A  23       7.592 -20.349 -15.473  1.00  0.00           C  
ATOM    372  O   THR A  23       8.760 -20.047 -15.231  1.00  0.00           O  
ATOM    373  N   GLU A  24       7.266 -21.401 -16.222  1.00  0.00           N  
ATOM    374  H   GLU A  24       6.292 -21.642 -16.300  1.00  0.00           H  
ATOM    375  CA  GLU A  24       8.236 -22.239 -16.947  1.00  0.00           C  
ATOM    376  HA  GLU A  24       9.118 -22.394 -16.327  1.00  0.00           H  
ATOM    377  CB  GLU A  24       7.595 -23.605 -17.253  1.00  0.00           C  
ATOM    378  HB2 GLU A  24       6.760 -23.443 -17.937  1.00  0.00           H  
ATOM    379  HB3 GLU A  24       8.324 -24.229 -17.770  1.00  0.00           H  
ATOM    380  CG  GLU A  24       7.067 -24.382 -16.034  1.00  0.00           C  
ATOM    381  HG2 GLU A  24       6.322 -23.778 -15.513  1.00  0.00           H  
ATOM    382  HG3 GLU A  24       6.546 -25.266 -16.407  1.00  0.00           H  
ATOM    383  CD  GLU A  24       8.170 -24.807 -15.050  1.00  0.00           C  
ATOM    384  OE1 GLU A  24       8.896 -23.920 -14.549  1.00  0.00           O  
ATOM    385  OE2 GLU A  24       8.266 -26.029 -14.798  1.00  0.00           O  
ATOM    386  C   GLU A  24       8.728 -21.601 -18.259  1.00  0.00           C  
ATOM    387  O   GLU A  24       9.737 -22.031 -18.817  1.00  0.00           O  
ATOM    388  N   LEU A  25       8.031 -20.579 -18.773  1.00  0.00           N  
ATOM    389  H   LEU A  25       7.231 -20.230 -18.262  1.00  0.00           H  
ATOM    390  CA  LEU A  25       8.436 -19.881 -19.995  1.00  0.00           C  
ATOM    391  HA  LEU A  25       8.609 -20.638 -20.759  1.00  0.00           H  
ATOM    392  CB  LEU A  25       7.329 -18.937 -20.495  1.00  0.00           C  
ATOM    393  HB2 LEU A  25       7.193 -18.160 -19.744  1.00  0.00           H  
ATOM    394  HB3 LEU A  25       7.666 -18.455 -21.413  1.00  0.00           H  
ATOM    395  CG  LEU A  25       5.966 -19.603 -20.757  1.00  0.00           C  
ATOM    396  HG  LEU A  25       5.609 -20.054 -19.836  1.00  0.00           H  
ATOM    397  CD1 LEU A  25       4.961 -18.540 -21.193  1.00  0.00           C  
ATOM    398 HD11 LEU A  25       3.961 -18.963 -21.218  1.00  0.00           H  
ATOM    399 HD12 LEU A  25       4.964 -17.712 -20.483  1.00  0.00           H  
ATOM    400 HD13 LEU A  25       5.216 -18.166 -22.181  1.00  0.00           H  
ATOM    401  CD2 LEU A  25       6.019 -20.677 -21.848  1.00  0.00           C  
ATOM    402 HD21 LEU A  25       5.013 -21.046 -22.044  1.00  0.00           H  
ATOM    403 HD22 LEU A  25       6.445 -20.267 -22.764  1.00  0.00           H  
ATOM    404 HD23 LEU A  25       6.623 -21.517 -21.507  1.00  0.00           H  
ATOM    405  C   LEU A  25       9.763 -19.132 -19.796  1.00  0.00           C  
ATOM    406  O   LEU A  25      10.077 -18.625 -18.715  1.00  0.00           O  
ATOM    407  N   THR A  26      10.561 -19.066 -20.860  1.00  0.00           N  
ATOM    408  H   THR A  26      10.246 -19.447 -21.739  1.00  0.00           H  
ATOM    409  CA  THR A  26      11.917 -18.507 -20.809  1.00  0.00           C  
ATOM    410  HA  THR A  26      12.382 -18.866 -19.894  1.00  0.00           H  
ATOM    411  CB  THR A  26      12.775 -18.992 -21.985  1.00  0.00           C  
ATOM    412  HB  THR A  26      13.726 -18.461 -21.973  1.00  0.00           H  
ATOM    413  CG2 THR A  26      13.056 -20.491 -21.910  1.00  0.00           C  
ATOM    414 HG21 THR A  26      13.673 -20.786 -22.759  1.00  0.00           H  
ATOM    415 HG22 THR A  26      13.587 -20.715 -20.985  1.00  0.00           H  
ATOM    416 HG23 THR A  26      12.122 -21.053 -21.934  1.00  0.00           H  
ATOM    417  OG1 THR A  26      12.124 -18.741 -23.209  1.00  0.00           O  
ATOM    418  HG1 THR A  26      12.019 -17.786 -23.296  1.00  0.00           H  
ATOM    419  C   THR A  26      11.938 -16.981 -20.774  1.00  0.00           C  
ATOM    420  O   THR A  26      11.128 -16.319 -21.422  1.00  0.00           O  
ATOM    421  N   VAL A  27      12.948 -16.438 -20.100  1.00  0.00           N  
ATOM    422  H   VAL A  27      13.549 -17.068 -19.576  1.00  0.00           H  
ATOM    423  CA  VAL A  27      13.351 -15.029 -20.096  1.00  0.00           C  
ATOM    424  HA  VAL A  27      12.895 -14.550 -20.962  1.00  0.00           H  
ATOM    425  CB  VAL A  27      12.800 -14.333 -18.830  1.00  0.00           C  
ATOM    426  HB  VAL A  27      11.728 -14.526 -18.781  1.00  0.00           H  
ATOM    427  CG1 VAL A  27      13.429 -14.854 -17.531  1.00  0.00           C  
ATOM    428 HG11 VAL A  27      14.501 -14.652 -17.516  1.00  0.00           H  
ATOM    429 HG12 VAL A  27      12.965 -14.362 -16.676  1.00  0.00           H  
ATOM    430 HG13 VAL A  27      13.266 -15.929 -17.442  1.00  0.00           H  
ATOM    431  CG2 VAL A  27      12.982 -12.812 -18.884  1.00  0.00           C  
ATOM    432 HG21 VAL A  27      12.551 -12.417 -19.803  1.00  0.00           H  
ATOM    433 HG22 VAL A  27      14.039 -12.552 -18.826  1.00  0.00           H  
ATOM    434 HG23 VAL A  27      12.466 -12.357 -18.038  1.00  0.00           H  
ATOM    435  C   VAL A  27      14.879 -14.921 -20.263  1.00  0.00           C  
ATOM    436  O   VAL A  27      15.629 -15.806 -19.839  1.00  0.00           O  
ATOM    437  N   THR A  28      15.350 -13.837 -20.887  1.00  0.00           N  
ATOM    438  H   THR A  28      14.691 -13.168 -21.242  1.00  0.00           H  
ATOM    439  CA  THR A  28      16.787 -13.589 -21.094  1.00  0.00           C  
ATOM    440  HA  THR A  28      17.217 -14.463 -21.584  1.00  0.00           H  
ATOM    441  CB  THR A  28      17.033 -12.377 -22.004  1.00  0.00           C  
ATOM    442  HB  THR A  28      16.594 -11.487 -21.557  1.00  0.00           H  
ATOM    443  CG2 THR A  28      18.517 -12.125 -22.266  1.00  0.00           C  
ATOM    444 HG21 THR A  28      19.019 -11.831 -21.344  1.00  0.00           H  
ATOM    445 HG22 THR A  28      18.988 -13.029 -22.659  1.00  0.00           H  
ATOM    446 HG23 THR A  28      18.627 -11.320 -22.992  1.00  0.00           H  
ATOM    447  OG1 THR A  28      16.437 -12.600 -23.261  1.00  0.00           O  
ATOM    448  HG1 THR A  28      15.585 -12.156 -23.271  1.00  0.00           H  
ATOM    449  C   THR A  28      17.497 -13.402 -19.756  1.00  0.00           C  
ATOM    450  O   THR A  28      17.175 -12.496 -18.991  1.00  0.00           O  
ATOM    451  N   ASP A  29      18.484 -14.248 -19.484  1.00  0.00           N  
ATOM    452  H   ASP A  29      18.756 -14.900 -20.211  1.00  0.00           H  
ATOM    453  CA  ASP A  29      19.232 -14.302 -18.237  1.00  0.00           C  
ATOM    454  HA  ASP A  29      18.528 -14.121 -17.424  1.00  0.00           H  
ATOM    455  CB  ASP A  29      19.784 -15.715 -18.032  1.00  0.00           C  
ATOM    456  HB2 ASP A  29      18.989 -16.434 -18.237  1.00  0.00           H  
ATOM    457  HB3 ASP A  29      20.594 -15.905 -18.737  1.00  0.00           H  
ATOM    458  CG  ASP A  29      20.273 -15.934 -16.598  1.00  0.00           C  
ATOM    459  OD1 ASP A  29      20.373 -17.107 -16.190  1.00  0.00           O  
ATOM    460  OD2 ASP A  29      20.453 -14.971 -15.818  1.00  0.00           O  
ATOM    461  C   ASP A  29      20.307 -13.211 -18.168  1.00  0.00           C  
ATOM    462  O   ASP A  29      21.495 -13.423 -18.434  1.00  0.00           O  
ATOM    463  N   ILE A  30      19.861 -12.016 -17.779  1.00  0.00           N  
ATOM    464  H   ILE A  30      18.854 -11.905 -17.717  1.00  0.00           H  
ATOM    465  CA  ILE A  30      20.713 -10.835 -17.568  1.00  0.00           C  
ATOM    466  HA  ILE A  30      21.232 -10.646 -18.508  1.00  0.00           H  
ATOM    467  CB  ILE A  30      19.863  -9.579 -17.245  1.00  0.00           C  
ATOM    468  HB  ILE A  30      20.502  -8.712 -17.418  1.00  0.00           H  
ATOM    469  CG2 ILE A  30      18.683  -9.451 -18.222  1.00  0.00           C  
ATOM    470 HG21 ILE A  30      17.926 -10.202 -18.001  1.00  0.00           H  
ATOM    471 HG22 ILE A  30      18.222  -8.468 -18.133  1.00  0.00           H  
ATOM    472 HG23 ILE A  30      19.028  -9.583 -19.244  1.00  0.00           H  
ATOM    473  CG1 ILE A  30      19.324  -9.495 -15.796  1.00  0.00           C  
ATOM    474 HG12 ILE A  30      18.374  -8.963 -15.801  1.00  0.00           H  
ATOM    475 HG13 ILE A  30      19.138 -10.494 -15.401  1.00  0.00           H  
ATOM    476  CD1 ILE A  30      20.245  -8.730 -14.839  1.00  0.00           C  
ATOM    477 HD11 ILE A  30      19.729  -8.565 -13.895  1.00  0.00           H  
ATOM    478 HD12 ILE A  30      21.154  -9.294 -14.641  1.00  0.00           H  
ATOM    479 HD13 ILE A  30      20.511  -7.763 -15.262  1.00  0.00           H  
ATOM    480  C   ILE A  30      21.810 -11.052 -16.513  1.00  0.00           C  
ATOM    481  O   ILE A  30      22.788 -10.308 -16.515  1.00  0.00           O  
ATOM    482  N   PHE A  31      21.663 -12.052 -15.632  1.00  0.00           N  
ATOM    483  H   PHE A  31      20.864 -12.665 -15.736  1.00  0.00           H  
ATOM    484  CA  PHE A  31      22.646 -12.418 -14.605  1.00  0.00           C  
ATOM    485  HA  PHE A  31      23.159 -11.515 -14.270  1.00  0.00           H  
ATOM    486  CB  PHE A  31      21.931 -13.048 -13.396  1.00  0.00           C  
ATOM    487  HB2 PHE A  31      21.655 -14.069 -13.656  1.00  0.00           H  
ATOM    488  HB3 PHE A  31      22.644 -13.115 -12.573  1.00  0.00           H  
ATOM    489  CG  PHE A  31      20.689 -12.330 -12.892  1.00  0.00           C  
ATOM    490  CD1 PHE A  31      20.796 -11.066 -12.281  1.00  0.00           C  
ATOM    491  HD1 PHE A  31      21.762 -10.591 -12.182  1.00  0.00           H  
ATOM    492  CE1 PHE A  31      19.645 -10.418 -11.795  1.00  0.00           C  
ATOM    493  HE1 PHE A  31      19.728  -9.444 -11.334  1.00  0.00           H  
ATOM    494  CZ  PHE A  31      18.388 -11.037 -11.907  1.00  0.00           C  
ATOM    495  HZ  PHE A  31      17.504 -10.540 -11.538  1.00  0.00           H  
ATOM    496  CE2 PHE A  31      18.280 -12.304 -12.504  1.00  0.00           C  
ATOM    497  HE2 PHE A  31      17.312 -12.783 -12.585  1.00  0.00           H  
ATOM    498  CD2 PHE A  31      19.426 -12.944 -13.006  1.00  0.00           C  
ATOM    499  HD2 PHE A  31      19.333 -13.910 -13.481  1.00  0.00           H  
ATOM    500  C   PHE A  31      23.717 -13.389 -15.130  1.00  0.00           C  
ATOM    501  O   PHE A  31      24.840 -13.380 -14.637  1.00  0.00           O  
ATOM    502  N   ALA A  32      23.389 -14.226 -16.121  1.00  0.00           N  
ATOM    503  H   ALA A  32      22.428 -14.238 -16.442  1.00  0.00           H  
ATOM    504  CA  ALA A  32      24.350 -15.089 -16.817  1.00  0.00           C  
ATOM    505  HA  ALA A  32      25.097 -15.434 -16.098  1.00  0.00           H  
ATOM    506  CB  ALA A  32      23.601 -16.314 -17.355  1.00  0.00           C  
ATOM    507  HB1 ALA A  32      24.309 -17.007 -17.809  1.00  0.00           H  
ATOM    508  HB2 ALA A  32      23.088 -16.824 -16.539  1.00  0.00           H  
ATOM    509  HB3 ALA A  32      22.876 -16.004 -18.107  1.00  0.00           H  
ATOM    510  C   ALA A  32      25.112 -14.363 -17.947  1.00  0.00           C  
ATOM    511  O   ALA A  32      26.030 -14.931 -18.538  1.00  0.00           O  
ATOM    512  N   ALA A  33      24.738 -13.122 -18.278  1.00  0.00           N  
ATOM    513  H   ALA A  33      23.961 -12.716 -17.780  1.00  0.00           H  
ATOM    514  CA  ALA A  33      25.372 -12.327 -19.325  1.00  0.00           C  
ATOM    515  HA  ALA A  33      25.363 -12.912 -20.246  1.00  0.00           H  
ATOM    516  CB  ALA A  33      24.532 -11.065 -19.553  1.00  0.00           C  
ATOM    517  HB1 ALA A  33      24.560 -10.437 -18.661  1.00  0.00           H  
ATOM    518  HB2 ALA A  33      24.931 -10.508 -20.401  1.00  0.00           H  
ATOM    519  HB3 ALA A  33      23.499 -11.343 -19.759  1.00  0.00           H  
ATOM    520  C   ALA A  33      26.834 -11.982 -18.982  1.00  0.00           C  
ATOM    521  O   ALA A  33      27.120 -11.298 -18.000  1.00  0.00           O  
ATOM    522  N   SER A  34      27.779 -12.382 -19.840  1.00  0.00           N  
ATOM    523  H   SER A  34      27.490 -12.952 -20.622  1.00  0.00           H  
ATOM    524  CA  SER A  34      29.224 -12.174 -19.613  1.00  0.00           C  
ATOM    525  HA  SER A  34      29.487 -12.624 -18.654  1.00  0.00           H  
ATOM    526  CB  SER A  34      30.026 -12.886 -20.709  1.00  0.00           C  
ATOM    527  HB2 SER A  34      31.092 -12.770 -20.502  1.00  0.00           H  
ATOM    528  HB3 SER A  34      29.783 -13.950 -20.708  1.00  0.00           H  
ATOM    529  OG  SER A  34      29.734 -12.330 -21.981  1.00  0.00           O  
ATOM    530  HG  SER A  34      29.051 -12.863 -22.408  1.00  0.00           H  
ATOM    531  C   SER A  34      29.650 -10.694 -19.551  1.00  0.00           C  
ATOM    532  O   SER A  34      30.709 -10.365 -19.010  1.00  0.00           O  
ATOM    533  N   LYS A  35      28.831  -9.781 -20.089  1.00  0.00           N  
ATOM    534  H   LYS A  35      27.973 -10.128 -20.490  1.00  0.00           H  
ATOM    535  CA  LYS A  35      29.050  -8.327 -20.044  1.00  0.00           C  
ATOM    536  HA  LYS A  35      30.126  -8.146 -20.031  1.00  0.00           H  
ATOM    537  CB  LYS A  35      28.497  -7.668 -21.318  1.00  0.00           C  
ATOM    538  HB2 LYS A  35      27.464  -7.977 -21.488  1.00  0.00           H  
ATOM    539  HB3 LYS A  35      28.529  -6.584 -21.197  1.00  0.00           H  
ATOM    540  CG  LYS A  35      29.376  -8.060 -22.518  1.00  0.00           C  
ATOM    541  HG2 LYS A  35      30.413  -7.812 -22.283  1.00  0.00           H  
ATOM    542  HG3 LYS A  35      29.309  -9.136 -22.687  1.00  0.00           H  
ATOM    543  CD  LYS A  35      28.965  -7.330 -23.803  1.00  0.00           C  
ATOM    544  HD2 LYS A  35      27.932  -7.593 -24.038  1.00  0.00           H  
ATOM    545  HD3 LYS A  35      29.018  -6.251 -23.645  1.00  0.00           H  
ATOM    546  CE  LYS A  35      29.854  -7.728 -24.990  1.00  0.00           C  
ATOM    547  HE2 LYS A  35      29.778  -8.810 -25.136  1.00  0.00           H  
ATOM    548  HE3 LYS A  35      29.461  -7.247 -25.892  1.00  0.00           H  
ATOM    549  NZ  LYS A  35      31.274  -7.337 -24.788  1.00  0.00           N  
ATOM    550  HZ1 LYS A  35      31.826  -7.584 -25.600  1.00  0.00           H  
ATOM    551  HZ2 LYS A  35      31.352  -6.341 -24.631  1.00  0.00           H  
ATOM    552  HZ3 LYS A  35      31.659  -7.817 -23.983  1.00  0.00           H  
ATOM    553  C   LYS A  35      28.533  -7.721 -18.732  1.00  0.00           C  
ATOM    554  O   LYS A  35      27.473  -7.090 -18.685  1.00  0.00           O  
ATOM    555  N   ASN A  36      29.339  -7.941 -17.694  1.00  0.00           N  
ATOM    556  H   ASN A  36      30.107  -8.572 -17.876  1.00  0.00           H  
ATOM    557  CA  ASN A  36      29.273  -7.356 -16.350  1.00  0.00           C  
ATOM    558  HA  ASN A  36      28.491  -7.858 -15.781  1.00  0.00           H  
ATOM    559  CB  ASN A  36      30.643  -7.664 -15.704  1.00  0.00           C  
ATOM    560  HB2 ASN A  36      30.818  -8.739 -15.743  1.00  0.00           H  
ATOM    561  HB3 ASN A  36      31.429  -7.174 -16.281  1.00  0.00           H  
ATOM    562  CG  ASN A  36      30.797  -7.200 -14.265  1.00  0.00           C  
ATOM    563  OD1 ASN A  36      30.582  -6.056 -13.920  1.00  0.00           O  
ATOM    564  ND2 ASN A  36      31.215  -8.064 -13.372  1.00  0.00           N  
ATOM    565 HD21 ASN A  36      31.373  -7.692 -12.452  1.00  0.00           H  
ATOM    566 HD22 ASN A  36      31.443  -9.004 -13.631  1.00  0.00           H  
ATOM    567  C   ASN A  36      28.959  -5.841 -16.372  1.00  0.00           C  
ATOM    568  O   ASN A  36      29.429  -5.126 -17.259  1.00  0.00           O  
ATOM    569  N   THR A  37      28.174  -5.356 -15.401  1.00  0.00           N  
ATOM    570  H   THR A  37      27.891  -5.966 -14.645  1.00  0.00           H  
ATOM    571  CA  THR A  37      27.929  -3.922 -15.187  1.00  0.00           C  
ATOM    572  HA  THR A  37      28.861  -3.390 -15.379  1.00  0.00           H  
ATOM    573  CB  THR A  37      26.891  -3.390 -16.189  1.00  0.00           C  
ATOM    574  HB  THR A  37      27.136  -3.740 -17.192  1.00  0.00           H  
ATOM    575  CG2 THR A  37      25.469  -3.845 -15.833  1.00  0.00           C  
ATOM    576 HG21 THR A  37      25.148  -3.418 -14.887  1.00  0.00           H  
ATOM    577 HG22 THR A  37      24.770  -3.532 -16.596  1.00  0.00           H  
ATOM    578 HG23 THR A  37      25.432  -4.933 -15.764  1.00  0.00           H  
ATOM    579  OG1 THR A  37      27.006  -1.985 -16.170  1.00  0.00           O  
ATOM    580  HG1 THR A  37      26.303  -1.567 -16.736  1.00  0.00           H  
ATOM    581  C   THR A  37      27.523  -3.600 -13.734  1.00  0.00           C  
ATOM    582  O   THR A  37      27.431  -4.481 -12.881  1.00  0.00           O  
ATOM    583  N   THR A  38      27.262  -2.321 -13.461  1.00  0.00           N  
ATOM    584  H   THR A  38      27.295  -1.696 -14.259  1.00  0.00           H  
ATOM    585  CA  THR A  38      26.821  -1.784 -12.170  1.00  0.00           C  
ATOM    586  HA  THR A  38      27.583  -2.049 -11.438  1.00  0.00           H  
ATOM    587  CB  THR A  38      26.707  -0.248 -12.203  1.00  0.00           C  
ATOM    588  HB  THR A  38      26.566   0.094 -11.177  1.00  0.00           H  
ATOM    589  CG2 THR A  38      27.941   0.455 -12.765  1.00  0.00           C  
ATOM    590 HG21 THR A  38      28.827   0.145 -12.209  1.00  0.00           H  
ATOM    591 HG22 THR A  38      28.079   0.217 -13.821  1.00  0.00           H  
ATOM    592 HG23 THR A  38      27.820   1.534 -12.660  1.00  0.00           H  
ATOM    593  OG1 THR A  38      25.589   0.174 -12.952  1.00  0.00           O  
ATOM    594  HG1 THR A  38      25.813   0.070 -13.886  1.00  0.00           H  
ATOM    595  C   THR A  38      25.489  -2.364 -11.675  1.00  0.00           C  
ATOM    596  O   THR A  38      24.619  -2.786 -12.435  1.00  0.00           O  
ATOM    597  N   GLU A  39      25.292  -2.308 -10.359  1.00  0.00           N  
ATOM    598  H   GLU A  39      26.059  -2.002  -9.782  1.00  0.00           H  
ATOM    599  CA  GLU A  39      24.103  -2.818  -9.666  1.00  0.00           C  
ATOM    600  HA  GLU A  39      24.030  -3.896  -9.818  1.00  0.00           H  
ATOM    601  CB  GLU A  39      24.356  -2.561  -8.177  1.00  0.00           C  
ATOM    602  HB2 GLU A  39      25.303  -3.019  -7.887  1.00  0.00           H  
ATOM    603  HB3 GLU A  39      24.434  -1.485  -8.015  1.00  0.00           H  
ATOM    604  CG  GLU A  39      23.269  -3.109  -7.268  1.00  0.00           C  
ATOM    605  HG2 GLU A  39      22.305  -2.714  -7.589  1.00  0.00           H  
ATOM    606  HG3 GLU A  39      23.237  -4.199  -7.345  1.00  0.00           H  
ATOM    607  CD  GLU A  39      23.554  -2.649  -5.839  1.00  0.00           C  
ATOM    608  OE1 GLU A  39      23.300  -1.467  -5.518  1.00  0.00           O  
ATOM    609  OE2 GLU A  39      23.997  -3.456  -4.989  1.00  0.00           O  
ATOM    610  C   GLU A  39      22.773  -2.186 -10.142  1.00  0.00           C  
ATOM    611  O   GLU A  39      21.794  -2.887 -10.400  1.00  0.00           O  
ATOM    612  N   LYS A  40      22.741  -0.857 -10.320  1.00  0.00           N  
ATOM    613  H   LYS A  40      23.591  -0.344 -10.138  1.00  0.00           H  
ATOM    614  CA  LYS A  40      21.543  -0.118 -10.766  1.00  0.00           C  
ATOM    615  HA  LYS A  40      20.685  -0.445 -10.177  1.00  0.00           H  
ATOM    616  CB  LYS A  40      21.745   1.392 -10.562  1.00  0.00           C  
ATOM    617  HB2 LYS A  40      22.742   1.685 -10.898  1.00  0.00           H  
ATOM    618  HB3 LYS A  40      21.009   1.929 -11.164  1.00  0.00           H  
ATOM    619  CG  LYS A  40      21.541   1.788  -9.093  1.00  0.00           C  
ATOM    620  HG2 LYS A  40      20.536   1.492  -8.797  1.00  0.00           H  
ATOM    621  HG3 LYS A  40      22.258   1.263  -8.458  1.00  0.00           H  
ATOM    622  CD  LYS A  40      21.714   3.303  -8.905  1.00  0.00           C  
ATOM    623  HD2 LYS A  40      22.779   3.535  -8.926  1.00  0.00           H  
ATOM    624  HD3 LYS A  40      21.247   3.842  -9.731  1.00  0.00           H  
ATOM    625  CE  LYS A  40      21.117   3.801  -7.581  1.00  0.00           C  
ATOM    626  HE2 LYS A  40      21.524   3.200  -6.761  1.00  0.00           H  
ATOM    627  HE3 LYS A  40      21.436   4.836  -7.433  1.00  0.00           H  
ATOM    628  NZ  LYS A  40      19.632   3.737  -7.589  1.00  0.00           N  
ATOM    629  HZ1 LYS A  40      19.310   2.770  -7.569  1.00  0.00           H  
ATOM    630  HZ2 LYS A  40      19.218   4.198  -6.790  1.00  0.00           H  
ATOM    631  HZ3 LYS A  40      19.245   4.121  -8.449  1.00  0.00           H  
ATOM    632  C   LYS A  40      21.166  -0.419 -12.214  1.00  0.00           C  
ATOM    633  O   LYS A  40      19.987  -0.604 -12.511  1.00  0.00           O  
ATOM    634  N   GLU A  41      22.154  -0.519 -13.103  1.00  0.00           N  
ATOM    635  H   GLU A  41      23.111  -0.383 -12.805  1.00  0.00           H  
ATOM    636  CA  GLU A  41      21.905  -0.978 -14.471  1.00  0.00           C  
ATOM    637  HA  GLU A  41      21.087  -0.396 -14.895  1.00  0.00           H  
ATOM    638  CB  GLU A  41      23.141  -0.738 -15.342  1.00  0.00           C  
ATOM    639  HB2 GLU A  41      23.497   0.284 -15.207  1.00  0.00           H  
ATOM    640  HB3 GLU A  41      23.926  -1.423 -15.021  1.00  0.00           H  
ATOM    641  CG  GLU A  41      22.820  -0.963 -16.828  1.00  0.00           C  
ATOM    642  HG2 GLU A  41      22.142  -1.810 -16.930  1.00  0.00           H  
ATOM    643  HG3 GLU A  41      22.315  -0.077 -17.220  1.00  0.00           H  
ATOM    644  CD  GLU A  41      24.073  -1.262 -17.648  1.00  0.00           C  
ATOM    645  OE1 GLU A  41      25.145  -0.718 -17.315  1.00  0.00           O  
ATOM    646  OE2 GLU A  41      24.003  -2.136 -18.544  1.00  0.00           O  
ATOM    647  C   GLU A  41      21.477  -2.453 -14.482  1.00  0.00           C  
ATOM    648  O   GLU A  41      20.548  -2.810 -15.195  1.00  0.00           O  
ATOM    649  N   THR A  42      22.063  -3.299 -13.632  1.00  0.00           N  
ATOM    650  H   THR A  42      22.852  -2.962 -13.088  1.00  0.00           H  
ATOM    651  CA  THR A  42      21.681  -4.716 -13.506  1.00  0.00           C  
ATOM    652  HA  THR A  42      21.785  -5.183 -14.485  1.00  0.00           H  
ATOM    653  CB  THR A  42      22.635  -5.451 -12.552  1.00  0.00           C  
ATOM    654  HB  THR A  42      22.624  -4.977 -11.571  1.00  0.00           H  
ATOM    655  CG2 THR A  42      22.306  -6.933 -12.388  1.00  0.00           C  
ATOM    656 HG21 THR A  42      23.055  -7.396 -11.746  1.00  0.00           H  
ATOM    657 HG22 THR A  42      21.327  -7.060 -11.928  1.00  0.00           H  
ATOM    658 HG23 THR A  42      22.327  -7.423 -13.360  1.00  0.00           H  
ATOM    659  OG1 THR A  42      23.936  -5.381 -13.087  1.00  0.00           O  
ATOM    660  HG1 THR A  42      24.275  -4.483 -12.935  1.00  0.00           H  
ATOM    661  C   THR A  42      20.215  -4.883 -13.089  1.00  0.00           C  
ATOM    662  O   THR A  42      19.478  -5.632 -13.737  1.00  0.00           O  
ATOM    663  N   PHE A  43      19.736  -4.136 -12.086  1.00  0.00           N  
ATOM    664  H   PHE A  43      20.384  -3.572 -11.542  1.00  0.00           H  
ATOM    665  CA  PHE A  43      18.306  -4.102 -11.750  1.00  0.00           C  
ATOM    666  HA  PHE A  43      17.959  -5.123 -11.600  1.00  0.00           H  
ATOM    667  CB  PHE A  43      18.088  -3.306 -10.455  1.00  0.00           C  
ATOM    668  HB2 PHE A  43      18.474  -2.296 -10.607  1.00  0.00           H  
ATOM    669  HB3 PHE A  43      17.016  -3.217 -10.281  1.00  0.00           H  
ATOM    670  CG  PHE A  43      18.709  -3.889  -9.194  1.00  0.00           C  
ATOM    671  CD1 PHE A  43      18.664  -5.275  -8.928  1.00  0.00           C  
ATOM    672  HD1 PHE A  43      18.205  -5.954  -9.628  1.00  0.00           H  
ATOM    673  CE1 PHE A  43      19.225  -5.791  -7.746  1.00  0.00           C  
ATOM    674  HE1 PHE A  43      19.208  -6.855  -7.556  1.00  0.00           H  
ATOM    675  CZ  PHE A  43      19.810  -4.923  -6.808  1.00  0.00           C  
ATOM    676  HZ  PHE A  43      20.241  -5.320  -5.900  1.00  0.00           H  
ATOM    677  CE2 PHE A  43      19.836  -3.541  -7.057  1.00  0.00           C  
ATOM    678  HE2 PHE A  43      20.281  -2.871  -6.335  1.00  0.00           H  
ATOM    679  CD2 PHE A  43      19.299  -3.027  -8.250  1.00  0.00           C  
ATOM    680  HD2 PHE A  43      19.335  -1.964  -8.439  1.00  0.00           H  
ATOM    681  C   PHE A  43      17.442  -3.529 -12.884  1.00  0.00           C  
ATOM    682  O   PHE A  43      16.334  -4.014 -13.115  1.00  0.00           O  
ATOM    683  N   CYS A  44      17.955  -2.552 -13.639  1.00  0.00           N  
ATOM    684  H   CYS A  44      18.875  -2.196 -13.409  1.00  0.00           H  
ATOM    685  CA  CYS A  44      17.268  -2.007 -14.813  1.00  0.00           C  
ATOM    686  HA  CYS A  44      16.252  -1.735 -14.520  1.00  0.00           H  
ATOM    687  CB  CYS A  44      17.986  -0.734 -15.275  1.00  0.00           C  
ATOM    688  HB2 CYS A  44      18.175  -0.078 -14.425  1.00  0.00           H  
ATOM    689  HB3 CYS A  44      18.939  -0.997 -15.734  1.00  0.00           H  
ATOM    690  SG  CYS A  44      16.961   0.124 -16.501  1.00  0.00           S  
ATOM    691  HG  CYS A  44      16.063   0.665 -15.657  1.00  0.00           H  
ATOM    692  C   CYS A  44      17.144  -3.040 -15.948  1.00  0.00           C  
ATOM    693  O   CYS A  44      16.059  -3.199 -16.503  1.00  0.00           O  
ATOM    694  N   ARG A  45      18.198  -3.813 -16.255  1.00  0.00           N  
ATOM    695  H   ARG A  45      19.080  -3.621 -15.785  1.00  0.00           H  
ATOM    696  CA  ARG A  45      18.159  -4.935 -17.212  1.00  0.00           C  
ATOM    697  HA  ARG A  45      17.860  -4.571 -18.197  1.00  0.00           H  
ATOM    698  CB  ARG A  45      19.550  -5.592 -17.332  1.00  0.00           C  
ATOM    699  HB2 ARG A  45      19.898  -5.845 -16.332  1.00  0.00           H  
ATOM    700  HB3 ARG A  45      19.437  -6.520 -17.891  1.00  0.00           H  
ATOM    701  CG  ARG A  45      20.645  -4.768 -18.035  1.00  0.00           C  
ATOM    702  HG2 ARG A  45      20.347  -4.564 -19.064  1.00  0.00           H  
ATOM    703  HG3 ARG A  45      20.791  -3.824 -17.513  1.00  0.00           H  
ATOM    704  CD  ARG A  45      21.960  -5.572 -18.028  1.00  0.00           C  
ATOM    705  HD2 ARG A  45      22.181  -5.869 -17.002  1.00  0.00           H  
ATOM    706  HD3 ARG A  45      21.817  -6.472 -18.629  1.00  0.00           H  
ATOM    707  NE  ARG A  45      23.110  -4.810 -18.553  1.00  0.00           N  
ATOM    708  HE  ARG A  45      22.999  -3.804 -18.699  1.00  0.00           H  
ATOM    709  CZ  ARG A  45      24.337  -5.252 -18.764  1.00  0.00           C  
ATOM    710  NH1 ARG A  45      24.710  -6.478 -18.532  1.00  0.00           N  
ATOM    711 HH11 ARG A  45      24.064  -7.120 -18.117  1.00  0.00           H  
ATOM    712 HH12 ARG A  45      25.686  -6.734 -18.647  1.00  0.00           H  
ATOM    713  NH2 ARG A  45      25.247  -4.435 -19.196  1.00  0.00           N  
ATOM    714 HH21 ARG A  45      24.968  -3.444 -19.195  1.00  0.00           H  
ATOM    715 HH22 ARG A  45      26.213  -4.695 -19.222  1.00  0.00           H  
ATOM    716  C   ARG A  45      17.120  -5.975 -16.782  1.00  0.00           C  
ATOM    717  O   ARG A  45      16.307  -6.402 -17.598  1.00  0.00           O  
ATOM    718  N   ALA A  46      17.088  -6.327 -15.492  1.00  0.00           N  
ATOM    719  H   ALA A  46      17.798  -5.949 -14.875  1.00  0.00           H  
ATOM    720  CA  ALA A  46      16.094  -7.243 -14.930  1.00  0.00           C  
ATOM    721  HA  ALA A  46      16.145  -8.179 -15.486  1.00  0.00           H  
ATOM    722  CB  ALA A  46      16.451  -7.549 -13.470  1.00  0.00           C  
ATOM    723  HB1 ALA A  46      17.472  -7.925 -13.408  1.00  0.00           H  
ATOM    724  HB2 ALA A  46      16.362  -6.650 -12.861  1.00  0.00           H  
ATOM    725  HB3 ALA A  46      15.771  -8.311 -13.086  1.00  0.00           H  
ATOM    726  C   ALA A  46      14.655  -6.709 -15.081  1.00  0.00           C  
ATOM    727  O   ALA A  46      13.800  -7.417 -15.607  1.00  0.00           O  
ATOM    728  N   ALA A  47      14.400  -5.449 -14.716  1.00  0.00           N  
ATOM    729  H   ALA A  47      15.133  -4.910 -14.267  1.00  0.00           H  
ATOM    730  CA  ALA A  47      13.118  -4.786 -14.967  1.00  0.00           C  
ATOM    731  HA  ALA A  47      12.327  -5.338 -14.458  1.00  0.00           H  
ATOM    732  CB  ALA A  47      13.188  -3.377 -14.365  1.00  0.00           C  
ATOM    733  HB1 ALA A  47      13.444  -3.437 -13.308  1.00  0.00           H  
ATOM    734  HB2 ALA A  47      13.941  -2.783 -14.882  1.00  0.00           H  
ATOM    735  HB3 ALA A  47      12.220  -2.887 -14.466  1.00  0.00           H  
ATOM    736  C   ALA A  47      12.767  -4.742 -16.469  1.00  0.00           C  
ATOM    737  O   ALA A  47      11.620  -4.950 -16.846  1.00  0.00           O  
ATOM    738  N   THR A  48      13.756  -4.540 -17.345  1.00  0.00           N  
ATOM    739  H   THR A  48      14.678  -4.363 -16.968  1.00  0.00           H  
ATOM    740  CA  THR A  48      13.580  -4.453 -18.806  1.00  0.00           C  
ATOM    741  HA  THR A  48      12.783  -3.738 -19.014  1.00  0.00           H  
ATOM    742  CB  THR A  48      14.862  -3.933 -19.480  1.00  0.00           C  
ATOM    743  HB  THR A  48      15.694  -4.602 -19.270  1.00  0.00           H  
ATOM    744  CG2 THR A  48      14.726  -3.785 -20.995  1.00  0.00           C  
ATOM    745 HG21 THR A  48      13.829  -3.212 -21.232  1.00  0.00           H  
ATOM    746 HG22 THR A  48      15.594  -3.259 -21.391  1.00  0.00           H  
ATOM    747 HG23 THR A  48      14.669  -4.765 -21.466  1.00  0.00           H  
ATOM    748  OG1 THR A  48      15.162  -2.660 -18.959  1.00  0.00           O  
ATOM    749  HG1 THR A  48      15.419  -2.782 -18.025  1.00  0.00           H  
ATOM    750  C   THR A  48      13.155  -5.788 -19.420  1.00  0.00           C  
ATOM    751  O   THR A  48      12.160  -5.837 -20.144  1.00  0.00           O  
ATOM    752  N   VAL A  49      13.851  -6.890 -19.115  1.00  0.00           N  
ATOM    753  H   VAL A  49      14.657  -6.814 -18.499  1.00  0.00           H  
ATOM    754  CA  VAL A  49      13.466  -8.215 -19.639  1.00  0.00           C  
ATOM    755  HA  VAL A  49      13.284  -8.102 -20.708  1.00  0.00           H  
ATOM    756  CB  VAL A  49      14.571  -9.280 -19.496  1.00  0.00           C  
ATOM    757  HB  VAL A  49      14.219 -10.185 -19.992  1.00  0.00           H  
ATOM    758  CG1 VAL A  49      15.842  -8.833 -20.228  1.00  0.00           C  
ATOM    759 HG11 VAL A  49      16.264  -7.942 -19.763  1.00  0.00           H  
ATOM    760 HG12 VAL A  49      16.581  -9.633 -20.194  1.00  0.00           H  
ATOM    761 HG13 VAL A  49      15.607  -8.618 -21.271  1.00  0.00           H  
ATOM    762  CG2 VAL A  49      14.907  -9.660 -18.048  1.00  0.00           C  
ATOM    763 HG21 VAL A  49      14.026 -10.039 -17.532  1.00  0.00           H  
ATOM    764 HG22 VAL A  49      15.299  -8.800 -17.514  1.00  0.00           H  
ATOM    765 HG23 VAL A  49      15.651 -10.456 -18.046  1.00  0.00           H  
ATOM    766  C   VAL A  49      12.147  -8.702 -19.040  1.00  0.00           C  
ATOM    767  O   VAL A  49      11.362  -9.318 -19.755  1.00  0.00           O  
ATOM    768  N   LEU A  50      11.851  -8.383 -17.773  1.00  0.00           N  
ATOM    769  H   LEU A  50      12.545  -7.893 -17.218  1.00  0.00           H  
ATOM    770  CA  LEU A  50      10.555  -8.687 -17.159  1.00  0.00           C  
ATOM    771  HA  LEU A  50      10.306  -9.723 -17.383  1.00  0.00           H  
ATOM    772  CB  LEU A  50      10.643  -8.520 -15.633  1.00  0.00           C  
ATOM    773  HB2 LEU A  50      11.017  -7.518 -15.415  1.00  0.00           H  
ATOM    774  HB3 LEU A  50       9.639  -8.597 -15.213  1.00  0.00           H  
ATOM    775  CG  LEU A  50      11.544  -9.563 -14.941  1.00  0.00           C  
ATOM    776  HG  LEU A  50      12.516  -9.605 -15.426  1.00  0.00           H  
ATOM    777  CD1 LEU A  50      11.740  -9.164 -13.480  1.00  0.00           C  
ATOM    778 HD11 LEU A  50      12.343  -9.911 -12.967  1.00  0.00           H  
ATOM    779 HD12 LEU A  50      12.248  -8.200 -13.432  1.00  0.00           H  
ATOM    780 HD13 LEU A  50      10.771  -9.082 -12.992  1.00  0.00           H  
ATOM    781  CD2 LEU A  50      10.942 -10.970 -14.964  1.00  0.00           C  
ATOM    782 HD21 LEU A  50      10.817 -11.309 -15.991  1.00  0.00           H  
ATOM    783 HD22 LEU A  50      11.613 -11.665 -14.462  1.00  0.00           H  
ATOM    784 HD23 LEU A  50       9.979 -10.978 -14.459  1.00  0.00           H  
ATOM    785  C   LEU A  50       9.420  -7.839 -17.755  1.00  0.00           C  
ATOM    786  O   LEU A  50       8.322  -8.358 -17.942  1.00  0.00           O  
ATOM    787  N   ARG A  51       9.678  -6.577 -18.123  1.00  0.00           N  
ATOM    788  H   ARG A  51      10.573  -6.179 -17.854  1.00  0.00           H  
ATOM    789  CA  ARG A  51       8.749  -5.714 -18.874  1.00  0.00           C  
ATOM    790  HA  ARG A  51       7.795  -5.697 -18.358  1.00  0.00           H  
ATOM    791  CB  ARG A  51       9.301  -4.285 -18.925  1.00  0.00           C  
ATOM    792  HB2 ARG A  51       9.512  -3.985 -17.900  1.00  0.00           H  
ATOM    793  HB3 ARG A  51      10.232  -4.262 -19.490  1.00  0.00           H  
ATOM    794  CG  ARG A  51       8.309  -3.285 -19.546  1.00  0.00           C  
ATOM    795  HG2 ARG A  51       8.079  -3.575 -20.572  1.00  0.00           H  
ATOM    796  HG3 ARG A  51       7.386  -3.302 -18.979  1.00  0.00           H  
ATOM    797  CD  ARG A  51       8.849  -1.851 -19.569  1.00  0.00           C  
ATOM    798  HD2 ARG A  51       9.604  -1.793 -20.354  1.00  0.00           H  
ATOM    799  HD3 ARG A  51       8.033  -1.169 -19.814  1.00  0.00           H  
ATOM    800  NE  ARG A  51       9.442  -1.468 -18.278  1.00  0.00           N  
ATOM    801  HE  ARG A  51       9.058  -1.907 -17.437  1.00  0.00           H  
ATOM    802  CZ  ARG A  51      10.528  -0.752 -18.101  1.00  0.00           C  
ATOM    803  NH1 ARG A  51      11.067  -0.062 -19.063  1.00  0.00           N  
ATOM    804 HH11 ARG A  51      10.612   0.010 -19.947  1.00  0.00           H  
ATOM    805 HH12 ARG A  51      11.858   0.523 -18.828  1.00  0.00           H  
ATOM    806  NH2 ARG A  51      11.107  -0.690 -16.946  1.00  0.00           N  
ATOM    807 HH21 ARG A  51      10.710  -1.204 -16.149  1.00  0.00           H  
ATOM    808 HH22 ARG A  51      11.928  -0.115 -16.845  1.00  0.00           H  
ATOM    809  C   ARG A  51       8.465  -6.244 -20.267  1.00  0.00           C  
ATOM    810  O   ARG A  51       7.304  -6.277 -20.671  1.00  0.00           O  
ATOM    811  N   GLN A  52       9.490  -6.719 -20.970  1.00  0.00           N  
ATOM    812  H   GLN A  52      10.429  -6.603 -20.601  1.00  0.00           H  
ATOM    813  CA  GLN A  52       9.293  -7.459 -22.211  1.00  0.00           C  
ATOM    814  HA  GLN A  52       8.726  -6.823 -22.893  1.00  0.00           H  
ATOM    815  CB  GLN A  52      10.648  -7.765 -22.868  1.00  0.00           C  
ATOM    816  HB2 GLN A  52      11.182  -6.824 -23.007  1.00  0.00           H  
ATOM    817  HB3 GLN A  52      11.244  -8.409 -22.222  1.00  0.00           H  
ATOM    818  CG  GLN A  52      10.460  -8.444 -24.234  1.00  0.00           C  
ATOM    819  HG2 GLN A  52      10.130  -9.473 -24.094  1.00  0.00           H  
ATOM    820  HG3 GLN A  52       9.686  -7.909 -24.785  1.00  0.00           H  
ATOM    821  CD  GLN A  52      11.729  -8.454 -25.084  1.00  0.00           C  
ATOM    822  OE1 GLN A  52      12.849  -8.439 -24.605  1.00  0.00           O  
ATOM    823  NE2 GLN A  52      11.602  -8.483 -26.392  1.00  0.00           N  
ATOM    824 HE21 GLN A  52      12.463  -8.519 -26.908  1.00  0.00           H  
ATOM    825 HE22 GLN A  52      10.698  -8.541 -26.824  1.00  0.00           H  
ATOM    826  C   GLN A  52       8.450  -8.720 -21.963  1.00  0.00           C  
ATOM    827  O   GLN A  52       7.477  -8.934 -22.681  1.00  0.00           O  
ATOM    828  N   PHE A  53       8.745  -9.495 -20.914  1.00  0.00           N  
ATOM    829  H   PHE A  53       9.571  -9.282 -20.364  1.00  0.00           H  
ATOM    830  CA  PHE A  53       7.988 -10.708 -20.591  1.00  0.00           C  
ATOM    831  HA  PHE A  53       8.026 -11.367 -21.460  1.00  0.00           H  
ATOM    832  CB  PHE A  53       8.636 -11.457 -19.411  1.00  0.00           C  
ATOM    833  HB2 PHE A  53       9.702 -11.573 -19.612  1.00  0.00           H  
ATOM    834  HB3 PHE A  53       8.536 -10.867 -18.502  1.00  0.00           H  
ATOM    835  CG  PHE A  53       8.033 -12.828 -19.163  1.00  0.00           C  
ATOM    836  CD1 PHE A  53       6.785 -12.951 -18.517  1.00  0.00           C  
ATOM    837  HD1 PHE A  53       6.272 -12.077 -18.148  1.00  0.00           H  
ATOM    838  CE1 PHE A  53       6.177 -14.211 -18.386  1.00  0.00           C  
ATOM    839  HE1 PHE A  53       5.207 -14.304 -17.915  1.00  0.00           H  
ATOM    840  CZ  PHE A  53       6.832 -15.357 -18.865  1.00  0.00           C  
ATOM    841  HZ  PHE A  53       6.361 -16.322 -18.755  1.00  0.00           H  
ATOM    842  CE2 PHE A  53       8.100 -15.247 -19.464  1.00  0.00           C  
ATOM    843  HE2 PHE A  53       8.615 -16.133 -19.810  1.00  0.00           H  
ATOM    844  CD2 PHE A  53       8.696 -13.984 -19.621  1.00  0.00           C  
ATOM    845  HD2 PHE A  53       9.661 -13.909 -20.102  1.00  0.00           H  
ATOM    846  C   PHE A  53       6.504 -10.409 -20.335  1.00  0.00           C  
ATOM    847  O   PHE A  53       5.645 -10.983 -21.002  1.00  0.00           O  
ATOM    848  N   TYR A  54       6.166  -9.500 -19.410  1.00  0.00           N  
ATOM    849  H   TYR A  54       6.892  -9.019 -18.887  1.00  0.00           H  
ATOM    850  CA  TYR A  54       4.753  -9.232 -19.119  1.00  0.00           C  
ATOM    851  HA  TYR A  54       4.266 -10.203 -19.022  1.00  0.00           H  
ATOM    852  CB  TYR A  54       4.543  -8.522 -17.769  1.00  0.00           C  
ATOM    853  HB2 TYR A  54       3.492  -8.630 -17.506  1.00  0.00           H  
ATOM    854  HB3 TYR A  54       5.102  -9.072 -17.011  1.00  0.00           H  
ATOM    855  CG  TYR A  54       4.873  -7.041 -17.657  1.00  0.00           C  
ATOM    856  CD1 TYR A  54       5.867  -6.628 -16.751  1.00  0.00           C  
ATOM    857  HD1 TYR A  54       6.443  -7.362 -16.208  1.00  0.00           H  
ATOM    858  CE1 TYR A  54       6.128  -5.260 -16.557  1.00  0.00           C  
ATOM    859  HE1 TYR A  54       6.884  -4.948 -15.856  1.00  0.00           H  
ATOM    860  CZ  TYR A  54       5.434  -4.294 -17.312  1.00  0.00           C  
ATOM    861  OH  TYR A  54       5.706  -2.974 -17.154  1.00  0.00           O  
ATOM    862  HH  TYR A  54       6.575  -2.832 -16.715  1.00  0.00           H  
ATOM    863  CE2 TYR A  54       4.438  -4.702 -18.224  1.00  0.00           C  
ATOM    864  HE2 TYR A  54       3.923  -3.955 -18.809  1.00  0.00           H  
ATOM    865  CD2 TYR A  54       4.136  -6.070 -18.369  1.00  0.00           C  
ATOM    866  HD2 TYR A  54       3.345  -6.364 -19.045  1.00  0.00           H  
ATOM    867  C   TYR A  54       4.040  -8.536 -20.281  1.00  0.00           C  
ATOM    868  O   TYR A  54       2.850  -8.763 -20.459  1.00  0.00           O  
ATOM    869  N   SER A  55       4.730  -7.738 -21.105  1.00  0.00           N  
ATOM    870  H   SER A  55       5.702  -7.542 -20.898  1.00  0.00           H  
ATOM    871  CA  SER A  55       4.126  -7.158 -22.317  1.00  0.00           C  
ATOM    872  HA  SER A  55       3.199  -6.651 -22.047  1.00  0.00           H  
ATOM    873  CB  SER A  55       5.057  -6.134 -22.971  1.00  0.00           C  
ATOM    874  HB2 SER A  55       5.988  -6.618 -23.274  1.00  0.00           H  
ATOM    875  HB3 SER A  55       4.568  -5.724 -23.857  1.00  0.00           H  
ATOM    876  OG  SER A  55       5.338  -5.082 -22.074  1.00  0.00           O  
ATOM    877  HG  SER A  55       5.998  -5.413 -21.436  1.00  0.00           H  
ATOM    878  C   SER A  55       3.780  -8.228 -23.357  1.00  0.00           C  
ATOM    879  O   SER A  55       2.760  -8.118 -24.035  1.00  0.00           O  
ATOM    880  N   HIE A  56       4.621  -9.259 -23.477  1.00  0.00           N  
ATOM    881  H   HIE A  56       5.459  -9.264 -22.904  1.00  0.00           H  
ATOM    882  CA  HIE A  56       4.428 -10.374 -24.409  1.00  0.00           C  
ATOM    883  HA  HIE A  56       4.120  -9.981 -25.381  1.00  0.00           H  
ATOM    884  CB  HIE A  56       5.782 -11.085 -24.580  1.00  0.00           C  
ATOM    885  HB2 HIE A  56       6.574 -10.338 -24.591  1.00  0.00           H  
ATOM    886  HB3 HIE A  56       5.967 -11.751 -23.736  1.00  0.00           H  
ATOM    887  CG  HIE A  56       5.926 -11.851 -25.865  1.00  0.00           C  
ATOM    888  ND1 HIE A  56       6.327 -11.299 -27.084  1.00  0.00           N  
ATOM    889  CE1 HIE A  56       6.349 -12.315 -27.956  1.00  0.00           C  
ATOM    890  HE1 HIE A  56       6.614 -12.215 -29.001  1.00  0.00           H  
ATOM    891  NE2 HIE A  56       6.003 -13.464 -27.347  1.00  0.00           N  
ATOM    892  HE2 HIE A  56       5.949 -14.369 -27.789  1.00  0.00           H  
ATOM    893  CD2 HIE A  56       5.726 -13.189 -26.027  1.00  0.00           C  
ATOM    894  HD2 HIE A  56       5.399 -13.877 -25.260  1.00  0.00           H  
ATOM    895  C   HIE A  56       3.322 -11.331 -23.935  1.00  0.00           C  
ATOM    896  O   HIE A  56       2.480 -11.741 -24.729  1.00  0.00           O  
ATOM    897  N   HIE A  57       3.281 -11.647 -22.636  1.00  0.00           N  
ATOM    898  H   HIE A  57       4.005 -11.259 -22.042  1.00  0.00           H  
ATOM    899  CA  HIE A  57       2.399 -12.686 -22.072  1.00  0.00           C  
ATOM    900  HA  HIE A  57       2.046 -13.309 -22.899  1.00  0.00           H  
ATOM    901  CB  HIE A  57       3.206 -13.625 -21.162  1.00  0.00           C  
ATOM    902  HB2 HIE A  57       3.650 -13.051 -20.348  1.00  0.00           H  
ATOM    903  HB3 HIE A  57       2.538 -14.371 -20.728  1.00  0.00           H  
ATOM    904  CG  HIE A  57       4.290 -14.366 -21.903  1.00  0.00           C  
ATOM    905  ND1 HIE A  57       4.083 -15.369 -22.852  1.00  0.00           N  
ATOM    906  CE1 HIE A  57       5.302 -15.729 -23.278  1.00  0.00           C  
ATOM    907  HE1 HIE A  57       5.486 -16.490 -24.025  1.00  0.00           H  
ATOM    908  NE2 HIE A  57       6.251 -15.024 -22.638  1.00  0.00           N  
ATOM    909  HE2 HIE A  57       7.248 -15.144 -22.736  1.00  0.00           H  
ATOM    910  CD2 HIE A  57       5.628 -14.154 -21.776  1.00  0.00           C  
ATOM    911  HD2 HIE A  57       6.093 -13.445 -21.108  1.00  0.00           H  
ATOM    912  C   HIE A  57       1.120 -12.176 -21.388  1.00  0.00           C  
ATOM    913  O   HIE A  57       0.326 -13.000 -20.940  1.00  0.00           O  
ATOM    914  N   GLU A  58       0.851 -10.860 -21.355  1.00  0.00           N  
ATOM    915  H   GLU A  58       1.567 -10.221 -21.682  1.00  0.00           H  
ATOM    916  CA  GLU A  58      -0.365 -10.280 -20.729  1.00  0.00           C  
ATOM    917  HA  GLU A  58      -0.311 -10.441 -19.655  1.00  0.00           H  
ATOM    918  CB  GLU A  58      -0.417  -8.754 -20.981  1.00  0.00           C  
ATOM    919  HB2 GLU A  58       0.445  -8.287 -20.513  1.00  0.00           H  
ATOM    920  HB3 GLU A  58      -0.372  -8.569 -22.056  1.00  0.00           H  
ATOM    921  CG  GLU A  58      -1.678  -8.072 -20.419  1.00  0.00           C  
ATOM    922  HG2 GLU A  58      -2.564  -8.455 -20.929  1.00  0.00           H  
ATOM    923  HG3 GLU A  58      -1.772  -8.305 -19.358  1.00  0.00           H  
ATOM    924  CD  GLU A  58      -1.655  -6.553 -20.596  1.00  0.00           C  
ATOM    925  OE1 GLU A  58      -1.135  -5.845 -19.705  1.00  0.00           O  
ATOM    926  OE2 GLU A  58      -2.243  -6.087 -21.599  1.00  0.00           O  
ATOM    927  C   GLU A  58      -1.677 -10.931 -21.207  1.00  0.00           C  
ATOM    928  O   GLU A  58      -2.660 -10.983 -20.464  1.00  0.00           O  
ATOM    929  N   LYS A  59      -1.688 -11.432 -22.450  1.00  0.00           N  
ATOM    930  H   LYS A  59      -0.826 -11.358 -22.972  1.00  0.00           H  
ATOM    931  CA  LYS A  59      -2.876 -11.977 -23.127  1.00  0.00           C  
ATOM    932  HA  LYS A  59      -3.682 -12.059 -22.397  1.00  0.00           H  
ATOM    933  CB  LYS A  59      -3.346 -11.010 -24.237  1.00  0.00           C  
ATOM    934  HB2 LYS A  59      -2.752 -11.201 -25.133  1.00  0.00           H  
ATOM    935  HB3 LYS A  59      -4.387 -11.242 -24.470  1.00  0.00           H  
ATOM    936  CG  LYS A  59      -3.229  -9.507 -23.899  1.00  0.00           C  
ATOM    937  HG2 LYS A  59      -3.749  -9.296 -22.963  1.00  0.00           H  
ATOM    938  HG3 LYS A  59      -2.175  -9.251 -23.788  1.00  0.00           H  
ATOM    939  CD  LYS A  59      -3.817  -8.635 -25.018  1.00  0.00           C  
ATOM    940  HD2 LYS A  59      -3.564  -9.081 -25.980  1.00  0.00           H  
ATOM    941  HD3 LYS A  59      -4.904  -8.621 -24.935  1.00  0.00           H  
ATOM    942  CE  LYS A  59      -3.263  -7.201 -25.019  1.00  0.00           C  
ATOM    943  HE2 LYS A  59      -3.644  -6.694 -25.910  1.00  0.00           H  
ATOM    944  HE3 LYS A  59      -2.173  -7.252 -25.105  1.00  0.00           H  
ATOM    945  NZ  LYS A  59      -3.630  -6.432 -23.804  1.00  0.00           N  
ATOM    946  HZ1 LYS A  59      -3.094  -6.735 -22.982  1.00  0.00           H  
ATOM    947  HZ2 LYS A  59      -4.608  -6.503 -23.575  1.00  0.00           H  
ATOM    948  HZ3 LYS A  59      -3.356  -5.461 -23.871  1.00  0.00           H  
ATOM    949  C   LYS A  59      -2.685 -13.395 -23.690  1.00  0.00           C  
ATOM    950  O   LYS A  59      -3.648 -13.964 -24.195  1.00  0.00           O  
ATOM    951  N   ASP A  60      -1.476 -13.966 -23.640  1.00  0.00           N  
ATOM    952  H   ASP A  60      -0.740 -13.500 -23.132  1.00  0.00           H  
ATOM    953  CA  ASP A  60      -1.160 -15.225 -24.337  1.00  0.00           C  
ATOM    954  HA  ASP A  60      -1.838 -15.290 -25.192  1.00  0.00           H  
ATOM    955  CB  ASP A  60       0.251 -15.202 -24.944  1.00  0.00           C  
ATOM    956  HB2 ASP A  60       0.396 -14.246 -25.452  1.00  0.00           H  
ATOM    957  HB3 ASP A  60       0.998 -15.290 -24.153  1.00  0.00           H  
ATOM    958  CG  ASP A  60       0.433 -16.330 -25.973  1.00  0.00           C  
ATOM    959  OD1 ASP A  60       1.461 -16.342 -26.682  1.00  0.00           O  
ATOM    960  OD2 ASP A  60      -0.485 -17.163 -26.165  1.00  0.00           O  
ATOM    961  C   ASP A  60      -1.437 -16.484 -23.495  1.00  0.00           C  
ATOM    962  O   ASP A  60      -0.543 -17.153 -22.967  1.00  0.00           O  
ATOM    963  N   THR A  61      -2.718 -16.828 -23.374  1.00  0.00           N  
ATOM    964  H   THR A  61      -3.414 -16.235 -23.812  1.00  0.00           H  
ATOM    965  CA  THR A  61      -3.187 -17.991 -22.606  1.00  0.00           C  
ATOM    966  HA  THR A  61      -2.698 -17.957 -21.633  1.00  0.00           H  
ATOM    967  CB  THR A  61      -4.703 -17.920 -22.355  1.00  0.00           C  
ATOM    968  HB  THR A  61      -4.999 -18.760 -21.724  1.00  0.00           H  
ATOM    969  CG2 THR A  61      -5.109 -16.626 -21.648  1.00  0.00           C  
ATOM    970 HG21 THR A  61      -4.560 -16.531 -20.711  1.00  0.00           H  
ATOM    971 HG22 THR A  61      -4.898 -15.764 -22.280  1.00  0.00           H  
ATOM    972 HG23 THR A  61      -6.174 -16.649 -21.437  1.00  0.00           H  
ATOM    973  OG1 THR A  61      -5.425 -17.990 -23.560  1.00  0.00           O  
ATOM    974  HG1 THR A  61      -5.379 -18.898 -23.873  1.00  0.00           H  
ATOM    975  C   THR A  61      -2.813 -19.346 -23.224  1.00  0.00           C  
ATOM    976  O   THR A  61      -3.159 -20.371 -22.640  1.00  0.00           O  
ATOM    977  N   ARG A  62      -2.095 -19.401 -24.362  1.00  0.00           N  
ATOM    978  H   ARG A  62      -1.768 -18.524 -24.767  1.00  0.00           H  
ATOM    979  CA  ARG A  62      -1.651 -20.666 -24.994  1.00  0.00           C  
ATOM    980  HA  ARG A  62      -2.521 -21.292 -25.196  1.00  0.00           H  
ATOM    981  CB  ARG A  62      -0.912 -20.384 -26.311  1.00  0.00           C  
ATOM    982  HB2 ARG A  62      -0.084 -19.702 -26.115  1.00  0.00           H  
ATOM    983  HB3 ARG A  62      -0.489 -21.320 -26.681  1.00  0.00           H  
ATOM    984  CG  ARG A  62      -1.825 -19.816 -27.407  1.00  0.00           C  
ATOM    985  HG2 ARG A  62      -2.626 -20.531 -27.599  1.00  0.00           H  
ATOM    986  HG3 ARG A  62      -2.273 -18.877 -27.080  1.00  0.00           H  
ATOM    987  CD  ARG A  62      -1.051 -19.586 -28.711  1.00  0.00           C  
ATOM    988  HD2 ARG A  62      -0.563 -20.521 -28.999  1.00  0.00           H  
ATOM    989  HD3 ARG A  62      -1.765 -19.308 -29.489  1.00  0.00           H  
ATOM    990  NE  ARG A  62      -0.041 -18.519 -28.575  1.00  0.00           N  
ATOM    991  HE  ARG A  62      -0.036 -18.004 -27.686  1.00  0.00           H  
ATOM    992  CZ  ARG A  62       0.815 -18.106 -29.487  1.00  0.00           C  
ATOM    993  NH1 ARG A  62       0.849 -18.633 -30.679  1.00  0.00           N  
ATOM    994 HH11 ARG A  62       0.207 -19.377 -30.874  1.00  0.00           H  
ATOM    995 HH12 ARG A  62       1.496 -18.296 -31.362  1.00  0.00           H  
ATOM    996  NH2 ARG A  62       1.655 -17.150 -29.235  1.00  0.00           N  
ATOM    997 HH21 ARG A  62       1.656 -16.768 -28.276  1.00  0.00           H  
ATOM    998 HH22 ARG A  62       2.273 -16.776 -29.917  1.00  0.00           H  
ATOM    999  C   ARG A  62      -0.730 -21.507 -24.106  1.00  0.00           C  
ATOM   1000  O   ARG A  62      -0.596 -22.704 -24.337  1.00  0.00           O  
ATOM   1001  N   CYS A  63      -0.085 -20.889 -23.118  1.00  0.00           N  
ATOM   1002  H   CYS A  63      -0.199 -19.890 -23.028  1.00  0.00           H  
ATOM   1003  CA  CYS A  63       0.739 -21.585 -22.136  1.00  0.00           C  
ATOM   1004  HA  CYS A  63       1.327 -22.353 -22.642  1.00  0.00           H  
ATOM   1005  CB  CYS A  63       1.716 -20.571 -21.519  1.00  0.00           C  
ATOM   1006  HB2 CYS A  63       2.313 -21.083 -20.760  1.00  0.00           H  
ATOM   1007  HB3 CYS A  63       2.391 -20.203 -22.293  1.00  0.00           H  
ATOM   1008  SG  CYS A  63       0.859 -19.161 -20.744  1.00  0.00           S  
ATOM   1009  HG  CYS A  63       0.610 -18.414 -21.839  1.00  0.00           H  
ATOM   1010  C   CYS A  63      -0.070 -22.313 -21.047  1.00  0.00           C  
ATOM   1011  O   CYS A  63       0.450 -23.253 -20.459  1.00  0.00           O  
ATOM   1012  N   LEU A  64      -1.304 -21.897 -20.739  1.00  0.00           N  
ATOM   1013  H   LEU A  64      -1.763 -21.234 -21.350  1.00  0.00           H  
ATOM   1014  CA  LEU A  64      -1.995 -22.277 -19.501  1.00  0.00           C  
ATOM   1015  HA  LEU A  64      -1.253 -22.305 -18.704  1.00  0.00           H  
ATOM   1016  CB  LEU A  64      -3.044 -21.212 -19.134  1.00  0.00           C  
ATOM   1017  HB2 LEU A  64      -3.816 -21.211 -19.906  1.00  0.00           H  
ATOM   1018  HB3 LEU A  64      -3.515 -21.496 -18.192  1.00  0.00           H  
ATOM   1019  CG  LEU A  64      -2.484 -19.784 -19.005  1.00  0.00           C  
ATOM   1020  HG  LEU A  64      -2.069 -19.465 -19.961  1.00  0.00           H  
ATOM   1021  CD1 LEU A  64      -3.609 -18.823 -18.634  1.00  0.00           C  
ATOM   1022 HD11 LEU A  64      -3.228 -17.802 -18.601  1.00  0.00           H  
ATOM   1023 HD12 LEU A  64      -4.400 -18.876 -19.381  1.00  0.00           H  
ATOM   1024 HD13 LEU A  64      -4.016 -19.095 -17.664  1.00  0.00           H  
ATOM   1025  CD2 LEU A  64      -1.400 -19.668 -17.930  1.00  0.00           C  
ATOM   1026 HD21 LEU A  64      -1.794 -19.943 -16.953  1.00  0.00           H  
ATOM   1027 HD22 LEU A  64      -0.551 -20.302 -18.181  1.00  0.00           H  
ATOM   1028 HD23 LEU A  64      -1.040 -18.642 -17.901  1.00  0.00           H  
ATOM   1029  C   LEU A  64      -2.631 -23.672 -19.549  1.00  0.00           C  
ATOM   1030  O   LEU A  64      -3.399 -24.001 -20.453  1.00  0.00           O  
ATOM   1031  N   GLY A  65      -2.379 -24.469 -18.507  1.00  0.00           N  
ATOM   1032  H   GLY A  65      -1.759 -24.130 -17.783  1.00  0.00           H  
ATOM   1033  CA  GLY A  65      -3.071 -25.742 -18.307  1.00  0.00           C  
ATOM   1034  HA2 GLY A  65      -2.951 -26.351 -19.205  1.00  0.00           H  
ATOM   1035  HA3 GLY A  65      -2.639 -26.278 -17.464  1.00  0.00           H  
ATOM   1036  C   GLY A  65      -4.564 -25.522 -18.047  1.00  0.00           C  
ATOM   1037  O   GLY A  65      -4.933 -24.565 -17.368  1.00  0.00           O  
ATOM   1038  N   ALA A  66      -5.404 -26.419 -18.575  1.00  0.00           N  
ATOM   1039  H   ALA A  66      -4.982 -27.166 -19.107  1.00  0.00           H  
ATOM   1040  CA  ALA A  66      -6.858 -26.278 -18.752  1.00  0.00           C  
ATOM   1041  HA  ALA A  66      -7.028 -25.312 -19.232  1.00  0.00           H  
ATOM   1042  CB  ALA A  66      -7.303 -27.364 -19.749  1.00  0.00           C  
ATOM   1043  HB1 ALA A  66      -8.352 -27.216 -20.012  1.00  0.00           H  
ATOM   1044  HB2 ALA A  66      -6.708 -27.309 -20.661  1.00  0.00           H  
ATOM   1045  HB3 ALA A  66      -7.192 -28.353 -19.300  1.00  0.00           H  
ATOM   1046  C   ALA A  66      -7.728 -26.267 -17.464  1.00  0.00           C  
ATOM   1047  O   ALA A  66      -8.786 -26.892 -17.413  1.00  0.00           O  
ATOM   1048  N   THR A  67      -7.316 -25.548 -16.418  1.00  0.00           N  
ATOM   1049  H   THR A  67      -6.458 -25.017 -16.535  1.00  0.00           H  
ATOM   1050  CA  THR A  67      -8.122 -25.261 -15.220  1.00  0.00           C  
ATOM   1051  HA  THR A  67      -9.159 -25.517 -15.431  1.00  0.00           H  
ATOM   1052  CB  THR A  67      -7.707 -26.115 -14.008  1.00  0.00           C  
ATOM   1053  HB  THR A  67      -7.959 -27.156 -14.212  1.00  0.00           H  
ATOM   1054  CG2 THR A  67      -6.225 -26.033 -13.636  1.00  0.00           C  
ATOM   1055 HG21 THR A  67      -5.956 -25.009 -13.382  1.00  0.00           H  
ATOM   1056 HG22 THR A  67      -6.029 -26.674 -12.776  1.00  0.00           H  
ATOM   1057 HG23 THR A  67      -5.614 -26.377 -14.471  1.00  0.00           H  
ATOM   1058  OG1 THR A  67      -8.421 -25.684 -12.869  1.00  0.00           O  
ATOM   1059  HG1 THR A  67      -8.404 -26.399 -12.224  1.00  0.00           H  
ATOM   1060  C   THR A  67      -8.085 -23.767 -14.908  1.00  0.00           C  
ATOM   1061  O   THR A  67      -7.034 -23.128 -14.985  1.00  0.00           O  
ATOM   1062  N   ALA A  68      -9.234 -23.195 -14.533  1.00  0.00           N  
ATOM   1063  H   ALA A  68     -10.052 -23.782 -14.463  1.00  0.00           H  
ATOM   1064  CA  ALA A  68      -9.405 -21.758 -14.312  1.00  0.00           C  
ATOM   1065  HA  ALA A  68      -9.221 -21.246 -15.258  1.00  0.00           H  
ATOM   1066  CB  ALA A  68     -10.866 -21.520 -13.916  1.00  0.00           C  
ATOM   1067  HB1 ALA A  68     -11.090 -22.032 -12.979  1.00  0.00           H  
ATOM   1068  HB2 ALA A  68     -11.044 -20.451 -13.790  1.00  0.00           H  
ATOM   1069  HB3 ALA A  68     -11.528 -21.894 -14.698  1.00  0.00           H  
ATOM   1070  C   ALA A  68      -8.430 -21.159 -13.275  1.00  0.00           C  
ATOM   1071  O   ALA A  68      -8.109 -19.971 -13.345  1.00  0.00           O  
ATOM   1072  N   GLN A  69      -7.881 -21.974 -12.366  1.00  0.00           N  
ATOM   1073  H   GLN A  69      -8.161 -22.946 -12.368  1.00  0.00           H  
ATOM   1074  CA  GLN A  69      -6.843 -21.537 -11.428  1.00  0.00           C  
ATOM   1075  HA  GLN A  69      -7.241 -20.691 -10.866  1.00  0.00           H  
ATOM   1076  CB  GLN A  69      -6.553 -22.672 -10.432  1.00  0.00           C  
ATOM   1077  HB2 GLN A  69      -7.500 -23.038 -10.033  1.00  0.00           H  
ATOM   1078  HB3 GLN A  69      -6.060 -23.493 -10.956  1.00  0.00           H  
ATOM   1079  CG  GLN A  69      -5.677 -22.217  -9.250  1.00  0.00           C  
ATOM   1080  HG2 GLN A  69      -4.693 -21.910  -9.606  1.00  0.00           H  
ATOM   1081  HG3 GLN A  69      -6.150 -21.359  -8.769  1.00  0.00           H  
ATOM   1082  CD  GLN A  69      -5.491 -23.319  -8.210  1.00  0.00           C  
ATOM   1083  OE1 GLN A  69      -5.539 -24.498  -8.508  1.00  0.00           O  
ATOM   1084  NE2 GLN A  69      -5.261 -22.980  -6.959  1.00  0.00           N  
ATOM   1085 HE21 GLN A  69      -5.182 -23.738  -6.300  1.00  0.00           H  
ATOM   1086 HE22 GLN A  69      -5.196 -22.020  -6.667  1.00  0.00           H  
ATOM   1087  C   GLN A  69      -5.560 -21.053 -12.134  1.00  0.00           C  
ATOM   1088  O   GLN A  69      -4.932 -20.110 -11.654  1.00  0.00           O  
ATOM   1089  N   GLN A  70      -5.188 -21.619 -13.293  1.00  0.00           N  
ATOM   1090  H   GLN A  70      -5.763 -22.350 -13.702  1.00  0.00           H  
ATOM   1091  CA  GLN A  70      -4.041 -21.118 -14.066  1.00  0.00           C  
ATOM   1092  HA  GLN A  70      -3.217 -20.960 -13.371  1.00  0.00           H  
ATOM   1093  CB  GLN A  70      -3.564 -22.143 -15.112  1.00  0.00           C  
ATOM   1094  HB2 GLN A  70      -4.351 -22.324 -15.846  1.00  0.00           H  
ATOM   1095  HB3 GLN A  70      -2.716 -21.698 -15.632  1.00  0.00           H  
ATOM   1096  CG  GLN A  70      -3.130 -23.484 -14.481  1.00  0.00           C  
ATOM   1097  HG2 GLN A  70      -2.848 -23.323 -13.440  1.00  0.00           H  
ATOM   1098  HG3 GLN A  70      -3.986 -24.158 -14.491  1.00  0.00           H  
ATOM   1099  CD  GLN A  70      -1.944 -24.182 -15.156  1.00  0.00           C  
ATOM   1100  OE1 GLN A  70      -1.116 -23.606 -15.849  1.00  0.00           O  
ATOM   1101  NE2 GLN A  70      -1.781 -25.470 -14.946  1.00  0.00           N  
ATOM   1102 HE21 GLN A  70      -0.974 -25.894 -15.373  1.00  0.00           H  
ATOM   1103 HE22 GLN A  70      -2.393 -25.969 -14.326  1.00  0.00           H  
ATOM   1104  C   GLN A  70      -4.323 -19.748 -14.707  1.00  0.00           C  
ATOM   1105  O   GLN A  70      -3.438 -18.902 -14.708  1.00  0.00           O  
ATOM   1106  N   PHE A  71      -5.553 -19.480 -15.167  1.00  0.00           N  
ATOM   1107  H   PHE A  71      -6.250 -20.208 -15.115  1.00  0.00           H  
ATOM   1108  CA  PHE A  71      -5.974 -18.147 -15.641  1.00  0.00           C  
ATOM   1109  HA  PHE A  71      -5.268 -17.781 -16.387  1.00  0.00           H  
ATOM   1110  CB  PHE A  71      -7.368 -18.235 -16.290  1.00  0.00           C  
ATOM   1111  HB2 PHE A  71      -8.004 -18.900 -15.707  1.00  0.00           H  
ATOM   1112  HB3 PHE A  71      -7.825 -17.246 -16.237  1.00  0.00           H  
ATOM   1113  CG  PHE A  71      -7.405 -18.683 -17.743  1.00  0.00           C  
ATOM   1114  CD1 PHE A  71      -7.898 -17.802 -18.726  1.00  0.00           C  
ATOM   1115  HD1 PHE A  71      -8.220 -16.807 -18.457  1.00  0.00           H  
ATOM   1116  CE1 PHE A  71      -7.984 -18.210 -20.068  1.00  0.00           C  
ATOM   1117  HE1 PHE A  71      -8.369 -17.535 -20.819  1.00  0.00           H  
ATOM   1118  CZ  PHE A  71      -7.555 -19.494 -20.440  1.00  0.00           C  
ATOM   1119  HZ  PHE A  71      -7.613 -19.803 -21.475  1.00  0.00           H  
ATOM   1120  CE2 PHE A  71      -7.053 -20.375 -19.466  1.00  0.00           C  
ATOM   1121  HE2 PHE A  71      -6.715 -21.361 -19.757  1.00  0.00           H  
ATOM   1122  CD2 PHE A  71      -6.990 -19.976 -18.119  1.00  0.00           C  
ATOM   1123  HD2 PHE A  71      -6.617 -20.670 -17.381  1.00  0.00           H  
ATOM   1124  C   PHE A  71      -5.993 -17.108 -14.505  1.00  0.00           C  
ATOM   1125  O   PHE A  71      -5.609 -15.955 -14.705  1.00  0.00           O  
ATOM   1126  N   HIE A  72      -6.404 -17.517 -13.302  1.00  0.00           N  
ATOM   1127  H   HIE A  72      -6.792 -18.452 -13.225  1.00  0.00           H  
ATOM   1128  CA  HIE A  72      -6.384 -16.669 -12.107  1.00  0.00           C  
ATOM   1129  HA  HIE A  72      -6.889 -15.727 -12.333  1.00  0.00           H  
ATOM   1130  CB  HIE A  72      -7.178 -17.376 -11.001  1.00  0.00           C  
ATOM   1131  HB2 HIE A  72      -8.153 -17.668 -11.393  1.00  0.00           H  
ATOM   1132  HB3 HIE A  72      -6.654 -18.280 -10.691  1.00  0.00           H  
ATOM   1133  CG  HIE A  72      -7.418 -16.510  -9.796  1.00  0.00           C  
ATOM   1134  ND1 HIE A  72      -8.108 -15.298  -9.814  1.00  0.00           N  
ATOM   1135  CE1 HIE A  72      -8.144 -14.884  -8.538  1.00  0.00           C  
ATOM   1136  HE1 HIE A  72      -8.607 -13.964  -8.206  1.00  0.00           H  
ATOM   1137  NE2 HIE A  72      -7.539 -15.777  -7.732  1.00  0.00           N  
ATOM   1138  HE2 HIE A  72      -7.471 -15.709  -6.725  1.00  0.00           H  
ATOM   1139  CD2 HIE A  72      -7.074 -16.813  -8.512  1.00  0.00           C  
ATOM   1140  HD2 HIE A  72      -6.561 -17.706  -8.180  1.00  0.00           H  
ATOM   1141  C   HIE A  72      -4.952 -16.304 -11.681  1.00  0.00           C  
ATOM   1142  O   HIE A  72      -4.621 -15.120 -11.593  1.00  0.00           O  
ATOM   1143  N   ARG A  73      -4.072 -17.306 -11.522  1.00  0.00           N  
ATOM   1144  H   ARG A  73      -4.400 -18.257 -11.654  1.00  0.00           H  
ATOM   1145  CA  ARG A  73      -2.644 -17.096 -11.216  1.00  0.00           C  
ATOM   1146  HA  ARG A  73      -2.555 -16.468 -10.326  1.00  0.00           H  
ATOM   1147  CB  ARG A  73      -1.944 -18.440 -10.919  1.00  0.00           C  
ATOM   1148  HB2 ARG A  73      -2.233 -19.161 -11.683  1.00  0.00           H  
ATOM   1149  HB3 ARG A  73      -0.870 -18.276 -11.001  1.00  0.00           H  
ATOM   1150  CG  ARG A  73      -2.221 -19.041  -9.521  1.00  0.00           C  
ATOM   1151  HG2 ARG A  73      -1.958 -18.314  -8.757  1.00  0.00           H  
ATOM   1152  HG3 ARG A  73      -3.280 -19.285  -9.426  1.00  0.00           H  
ATOM   1153  CD  ARG A  73      -1.377 -20.315  -9.305  1.00  0.00           C  
ATOM   1154  HD2 ARG A  73      -1.769 -21.100  -9.954  1.00  0.00           H  
ATOM   1155  HD3 ARG A  73      -0.352 -20.109  -9.610  1.00  0.00           H  
ATOM   1156  NE  ARG A  73      -1.346 -20.795  -7.902  1.00  0.00           N  
ATOM   1157  HE  ARG A  73      -1.501 -20.128  -7.142  1.00  0.00           H  
ATOM   1158  CZ  ARG A  73      -0.860 -21.953  -7.481  1.00  0.00           C  
ATOM   1159  NH1 ARG A  73      -0.364 -22.843  -8.301  1.00  0.00           N  
ATOM   1160 HH11 ARG A  73      -0.160 -22.563  -9.251  1.00  0.00           H  
ATOM   1161 HH12 ARG A  73      -0.028 -23.705  -7.927  1.00  0.00           H  
ATOM   1162  NH2 ARG A  73      -0.842 -22.252  -6.219  1.00  0.00           N  
ATOM   1163 HH21 ARG A  73      -0.978 -21.447  -5.586  1.00  0.00           H  
ATOM   1164 HH22 ARG A  73      -0.247 -22.961  -5.856  1.00  0.00           H  
ATOM   1165  C   ARG A  73      -1.919 -16.317 -12.328  1.00  0.00           C  
ATOM   1166  O   ARG A  73      -1.074 -15.488 -12.022  1.00  0.00           O  
ATOM   1167  N   HIE A  74      -2.275 -16.493 -13.605  1.00  0.00           N  
ATOM   1168  H   HIE A  74      -2.930 -17.236 -13.819  1.00  0.00           H  
ATOM   1169  CA  HIE A  74      -1.712 -15.720 -14.734  1.00  0.00           C  
ATOM   1170  HA  HIE A  74      -0.628 -15.826 -14.721  1.00  0.00           H  
ATOM   1171  CB  HIE A  74      -2.219 -16.328 -16.052  1.00  0.00           C  
ATOM   1172  HB2 HIE A  74      -1.782 -17.319 -16.166  1.00  0.00           H  
ATOM   1173  HB3 HIE A  74      -3.300 -16.445 -15.994  1.00  0.00           H  
ATOM   1174  CG  HIE A  74      -1.927 -15.517 -17.290  1.00  0.00           C  
ATOM   1175  ND1 HIE A  74      -2.767 -14.524 -17.799  1.00  0.00           N  
ATOM   1176  CE1 HIE A  74      -2.141 -14.038 -18.880  1.00  0.00           C  
ATOM   1177  HE1 HIE A  74      -2.514 -13.238 -19.502  1.00  0.00           H  
ATOM   1178  NE2 HIE A  74      -0.975 -14.672 -19.077  1.00  0.00           N  
ATOM   1179  HE2 HIE A  74      -0.318 -14.441 -19.822  1.00  0.00           H  
ATOM   1180  CD2 HIE A  74      -0.816 -15.610 -18.082  1.00  0.00           C  
ATOM   1181  HD2 HIE A  74       0.023 -16.278 -17.949  1.00  0.00           H  
ATOM   1182  C   HIE A  74      -1.994 -14.206 -14.644  1.00  0.00           C  
ATOM   1183  O   HIE A  74      -1.077 -13.400 -14.803  1.00  0.00           O  
ATOM   1184  N   LYS A  75      -3.220 -13.803 -14.284  1.00  0.00           N  
ATOM   1185  H   LYS A  75      -3.944 -14.511 -14.206  1.00  0.00           H  
ATOM   1186  CA  LYS A  75      -3.549 -12.385 -14.034  1.00  0.00           C  
ATOM   1187  HA  LYS A  75      -3.268 -11.806 -14.916  1.00  0.00           H  
ATOM   1188  CB  LYS A  75      -5.056 -12.228 -13.789  1.00  0.00           C  
ATOM   1189  HB2 LYS A  75      -5.370 -12.917 -13.003  1.00  0.00           H  
ATOM   1190  HB3 LYS A  75      -5.252 -11.210 -13.450  1.00  0.00           H  
ATOM   1191  CG  LYS A  75      -5.873 -12.485 -15.060  1.00  0.00           C  
ATOM   1192  HG2 LYS A  75      -5.584 -11.766 -15.828  1.00  0.00           H  
ATOM   1193  HG3 LYS A  75      -5.678 -13.489 -15.433  1.00  0.00           H  
ATOM   1194  CD  LYS A  75      -7.368 -12.338 -14.761  1.00  0.00           C  
ATOM   1195  HD2 LYS A  75      -7.644 -13.028 -13.961  1.00  0.00           H  
ATOM   1196  HD3 LYS A  75      -7.567 -11.313 -14.441  1.00  0.00           H  
ATOM   1197  CE  LYS A  75      -8.176 -12.661 -16.020  1.00  0.00           C  
ATOM   1198  HE2 LYS A  75      -7.827 -12.017 -16.832  1.00  0.00           H  
ATOM   1199  HE3 LYS A  75      -7.969 -13.698 -16.308  1.00  0.00           H  
ATOM   1200  NZ  LYS A  75      -9.628 -12.462 -15.791  1.00  0.00           N  
ATOM   1201  HZ1 LYS A  75      -9.948 -13.066 -15.045  1.00  0.00           H  
ATOM   1202  HZ2 LYS A  75     -10.152 -12.670 -16.631  1.00  0.00           H  
ATOM   1203  HZ3 LYS A  75      -9.810 -11.501 -15.534  1.00  0.00           H  
ATOM   1204  C   LYS A  75      -2.752 -11.795 -12.865  1.00  0.00           C  
ATOM   1205  O   LYS A  75      -2.203 -10.700 -12.986  1.00  0.00           O  
ATOM   1206  N   GLN A  76      -2.661 -12.533 -11.757  1.00  0.00           N  
ATOM   1207  H   GLN A  76      -3.134 -13.428 -11.735  1.00  0.00           H  
ATOM   1208  CA  GLN A  76      -1.873 -12.145 -10.581  1.00  0.00           C  
ATOM   1209  HA  GLN A  76      -2.193 -11.161 -10.239  1.00  0.00           H  
ATOM   1210  CB  GLN A  76      -2.100 -13.158  -9.450  1.00  0.00           C  
ATOM   1211  HB2 GLN A  76      -1.790 -14.134  -9.818  1.00  0.00           H  
ATOM   1212  HB3 GLN A  76      -1.462 -12.900  -8.604  1.00  0.00           H  
ATOM   1213  CG  GLN A  76      -3.548 -13.285  -8.953  1.00  0.00           C  
ATOM   1214  HG2 GLN A  76      -4.236 -13.377  -9.790  1.00  0.00           H  
ATOM   1215  HG3 GLN A  76      -3.618 -14.206  -8.373  1.00  0.00           H  
ATOM   1216  CD  GLN A  76      -4.011 -12.120  -8.085  1.00  0.00           C  
ATOM   1217  OE1 GLN A  76      -3.949 -10.956  -8.447  1.00  0.00           O  
ATOM   1218  NE2 GLN A  76      -4.543 -12.403  -6.914  1.00  0.00           N  
ATOM   1219 HE21 GLN A  76      -4.797 -11.617  -6.344  1.00  0.00           H  
ATOM   1220 HE22 GLN A  76      -4.505 -13.343  -6.562  1.00  0.00           H  
ATOM   1221  C   GLN A  76      -0.376 -12.050 -10.906  1.00  0.00           C  
ATOM   1222  O   GLN A  76       0.272 -11.088 -10.505  1.00  0.00           O  
ATOM   1223  N   LEU A  77       0.159 -12.986 -11.700  1.00  0.00           N  
ATOM   1224  H   LEU A  77      -0.414 -13.788 -11.942  1.00  0.00           H  
ATOM   1225  CA  LEU A  77       1.537 -12.985 -12.202  1.00  0.00           C  
ATOM   1226  HA  LEU A  77       2.217 -13.019 -11.351  1.00  0.00           H  
ATOM   1227  CB  LEU A  77       1.730 -14.271 -13.037  1.00  0.00           C  
ATOM   1228  HB2 LEU A  77       1.566 -15.137 -12.396  1.00  0.00           H  
ATOM   1229  HB3 LEU A  77       0.957 -14.290 -13.797  1.00  0.00           H  
ATOM   1230  CG  LEU A  77       3.075 -14.455 -13.759  1.00  0.00           C  
ATOM   1231  HG  LEU A  77       3.353 -13.536 -14.275  1.00  0.00           H  
ATOM   1232  CD1 LEU A  77       4.188 -14.850 -12.793  1.00  0.00           C  
ATOM   1233 HD11 LEU A  77       5.125 -14.959 -13.336  1.00  0.00           H  
ATOM   1234 HD12 LEU A  77       4.301 -14.077 -12.041  1.00  0.00           H  
ATOM   1235 HD13 LEU A  77       3.945 -15.794 -12.303  1.00  0.00           H  
ATOM   1236  CD2 LEU A  77       2.938 -15.570 -14.795  1.00  0.00           C  
ATOM   1237 HD21 LEU A  77       2.643 -16.501 -14.310  1.00  0.00           H  
ATOM   1238 HD22 LEU A  77       2.189 -15.294 -15.537  1.00  0.00           H  
ATOM   1239 HD23 LEU A  77       3.891 -15.718 -15.305  1.00  0.00           H  
ATOM   1240  C   LEU A  77       1.839 -11.695 -12.985  1.00  0.00           C  
ATOM   1241  O   LEU A  77       2.725 -10.940 -12.596  1.00  0.00           O  
ATOM   1242  N   ILE A  78       1.065 -11.398 -14.035  1.00  0.00           N  
ATOM   1243  H   ILE A  78       0.335 -12.059 -14.294  1.00  0.00           H  
ATOM   1244  CA  ILE A  78       1.255 -10.196 -14.869  1.00  0.00           C  
ATOM   1245  HA  ILE A  78       2.271 -10.201 -15.265  1.00  0.00           H  
ATOM   1246  CB  ILE A  78       0.263 -10.254 -16.057  1.00  0.00           C  
ATOM   1247  HB  ILE A  78      -0.736 -10.415 -15.645  1.00  0.00           H  
ATOM   1248  CG2 ILE A  78       0.206  -8.934 -16.848  1.00  0.00           C  
ATOM   1249 HG21 ILE A  78       1.203  -8.635 -17.167  1.00  0.00           H  
ATOM   1250 HG22 ILE A  78      -0.424  -9.065 -17.725  1.00  0.00           H  
ATOM   1251 HG23 ILE A  78      -0.227  -8.145 -16.236  1.00  0.00           H  
ATOM   1252  CG1 ILE A  78       0.554 -11.443 -17.010  1.00  0.00           C  
ATOM   1253 HG12 ILE A  78       0.580 -12.370 -16.441  1.00  0.00           H  
ATOM   1254 HG13 ILE A  78      -0.278 -11.534 -17.709  1.00  0.00           H  
ATOM   1255  CD1 ILE A  78       1.857 -11.364 -17.819  1.00  0.00           C  
ATOM   1256 HD11 ILE A  78       1.848 -10.496 -18.476  1.00  0.00           H  
ATOM   1257 HD12 ILE A  78       2.718 -11.313 -17.154  1.00  0.00           H  
ATOM   1258 HD13 ILE A  78       1.948 -12.260 -18.434  1.00  0.00           H  
ATOM   1259  C   ILE A  78       1.122  -8.901 -14.040  1.00  0.00           C  
ATOM   1260  O   ILE A  78       1.893  -7.955 -14.224  1.00  0.00           O  
ATOM   1261  N   ARG A  79       0.184  -8.869 -13.084  1.00  0.00           N  
ATOM   1262  H   ARG A  79      -0.438  -9.669 -13.002  1.00  0.00           H  
ATOM   1263  CA  ARG A  79       0.014  -7.762 -12.129  1.00  0.00           C  
ATOM   1264  HA  ARG A  79      -0.078  -6.827 -12.685  1.00  0.00           H  
ATOM   1265  CB  ARG A  79      -1.284  -7.996 -11.336  1.00  0.00           C  
ATOM   1266  HB2 ARG A  79      -2.119  -8.073 -12.034  1.00  0.00           H  
ATOM   1267  HB3 ARG A  79      -1.213  -8.930 -10.779  1.00  0.00           H  
ATOM   1268  CG  ARG A  79      -1.560  -6.847 -10.361  1.00  0.00           C  
ATOM   1269  HG2 ARG A  79      -0.718  -6.742  -9.676  1.00  0.00           H  
ATOM   1270  HG3 ARG A  79      -1.665  -5.918 -10.924  1.00  0.00           H  
ATOM   1271  CD  ARG A  79      -2.822  -7.078  -9.525  1.00  0.00           C  
ATOM   1272  HD2 ARG A  79      -3.693  -7.035 -10.179  1.00  0.00           H  
ATOM   1273  HD3 ARG A  79      -2.769  -8.065  -9.062  1.00  0.00           H  
ATOM   1274  NE  ARG A  79      -2.888  -6.051  -8.470  1.00  0.00           N  
ATOM   1275  HE  ARG A  79      -2.002  -5.626  -8.206  1.00  0.00           H  
ATOM   1276  CZ  ARG A  79      -3.910  -5.344  -8.041  1.00  0.00           C  
ATOM   1277  NH1 ARG A  79      -5.129  -5.490  -8.472  1.00  0.00           N  
ATOM   1278 HH11 ARG A  79      -5.321  -6.199  -9.145  1.00  0.00           H  
ATOM   1279 HH12 ARG A  79      -5.781  -4.745  -8.254  1.00  0.00           H  
ATOM   1280  NH2 ARG A  79      -3.697  -4.427  -7.155  1.00  0.00           N  
ATOM   1281 HH21 ARG A  79      -2.727  -4.207  -6.947  1.00  0.00           H  
ATOM   1282 HH22 ARG A  79      -4.426  -3.727  -7.044  1.00  0.00           H  
ATOM   1283  C   ARG A  79       1.227  -7.594 -11.203  1.00  0.00           C  
ATOM   1284  O   ARG A  79       1.798  -6.506 -11.130  1.00  0.00           O  
ATOM   1285  N   PHE A  80       1.664  -8.644 -10.513  1.00  0.00           N  
ATOM   1286  H   PHE A  80       1.158  -9.523 -10.573  1.00  0.00           H  
ATOM   1287  CA  PHE A  80       2.821  -8.558  -9.617  1.00  0.00           C  
ATOM   1288  HA  PHE A  80       2.707  -7.667  -9.004  1.00  0.00           H  
ATOM   1289  CB  PHE A  80       2.860  -9.768  -8.677  1.00  0.00           C  
ATOM   1290  HB2 PHE A  80       2.918 -10.671  -9.284  1.00  0.00           H  
ATOM   1291  HB3 PHE A  80       3.767  -9.702  -8.077  1.00  0.00           H  
ATOM   1292  CG  PHE A  80       1.698  -9.920  -7.708  1.00  0.00           C  
ATOM   1293  CD1 PHE A  80       1.230 -11.211  -7.396  1.00  0.00           C  
ATOM   1294  HD1 PHE A  80       1.670 -12.077  -7.871  1.00  0.00           H  
ATOM   1295  CE1 PHE A  80       0.195 -11.383  -6.461  1.00  0.00           C  
ATOM   1296  HE1 PHE A  80      -0.153 -12.376  -6.213  1.00  0.00           H  
ATOM   1297  CZ  PHE A  80      -0.379 -10.266  -5.832  1.00  0.00           C  
ATOM   1298  HZ  PHE A  80      -1.168 -10.406  -5.107  1.00  0.00           H  
ATOM   1299  CE2 PHE A  80       0.081  -8.973  -6.139  1.00  0.00           C  
ATOM   1300  HE2 PHE A  80      -0.359  -8.115  -5.652  1.00  0.00           H  
ATOM   1301  CD2 PHE A  80       1.121  -8.801  -7.069  1.00  0.00           C  
ATOM   1302  HD2 PHE A  80       1.474  -7.803  -7.275  1.00  0.00           H  
ATOM   1303  C   PHE A  80       4.151  -8.361 -10.359  1.00  0.00           C  
ATOM   1304  O   PHE A  80       5.048  -7.745  -9.788  1.00  0.00           O  
ATOM   1305  N   LEU A  81       4.272  -8.778 -11.629  1.00  0.00           N  
ATOM   1306  H   LEU A  81       3.533  -9.364 -12.011  1.00  0.00           H  
ATOM   1307  CA  LEU A  81       5.403  -8.430 -12.506  1.00  0.00           C  
ATOM   1308  HA  LEU A  81       6.336  -8.636 -11.981  1.00  0.00           H  
ATOM   1309  CB  LEU A  81       5.355  -9.263 -13.799  1.00  0.00           C  
ATOM   1310  HB2 LEU A  81       4.350  -9.204 -14.219  1.00  0.00           H  
ATOM   1311  HB3 LEU A  81       6.035  -8.808 -14.519  1.00  0.00           H  
ATOM   1312  CG  LEU A  81       5.757 -10.742 -13.663  1.00  0.00           C  
ATOM   1313  HG  LEU A  81       5.134 -11.249 -12.932  1.00  0.00           H  
ATOM   1314  CD1 LEU A  81       5.585 -11.425 -15.022  1.00  0.00           C  
ATOM   1315 HD11 LEU A  81       6.271 -11.002 -15.756  1.00  0.00           H  
ATOM   1316 HD12 LEU A  81       5.780 -12.492 -14.921  1.00  0.00           H  
ATOM   1317 HD13 LEU A  81       4.560 -11.297 -15.369  1.00  0.00           H  
ATOM   1318  CD2 LEU A  81       7.218 -10.891 -13.242  1.00  0.00           C  
ATOM   1319 HD21 LEU A  81       7.507 -11.940 -13.291  1.00  0.00           H  
ATOM   1320 HD22 LEU A  81       7.857 -10.308 -13.903  1.00  0.00           H  
ATOM   1321 HD23 LEU A  81       7.343 -10.557 -12.214  1.00  0.00           H  
ATOM   1322  C   LEU A  81       5.426  -6.938 -12.865  1.00  0.00           C  
ATOM   1323  O   LEU A  81       6.488  -6.316 -12.812  1.00  0.00           O  
ATOM   1324  N   LYS A  82       4.263  -6.346 -13.170  1.00  0.00           N  
ATOM   1325  H   LYS A  82       3.436  -6.928 -13.266  1.00  0.00           H  
ATOM   1326  CA  LYS A  82       4.124  -4.889 -13.319  1.00  0.00           C  
ATOM   1327  HA  LYS A  82       4.844  -4.529 -14.058  1.00  0.00           H  
ATOM   1328  CB  LYS A  82       2.706  -4.528 -13.788  1.00  0.00           C  
ATOM   1329  HB2 LYS A  82       1.968  -5.137 -13.265  1.00  0.00           H  
ATOM   1330  HB3 LYS A  82       2.509  -3.479 -13.558  1.00  0.00           H  
ATOM   1331  CG  LYS A  82       2.558  -4.719 -15.299  1.00  0.00           C  
ATOM   1332  HG2 LYS A  82       3.216  -4.008 -15.798  1.00  0.00           H  
ATOM   1333  HG3 LYS A  82       2.846  -5.734 -15.575  1.00  0.00           H  
ATOM   1334  CD  LYS A  82       1.119  -4.455 -15.743  1.00  0.00           C  
ATOM   1335  HD2 LYS A  82       0.459  -5.178 -15.259  1.00  0.00           H  
ATOM   1336  HD3 LYS A  82       0.832  -3.443 -15.450  1.00  0.00           H  
ATOM   1337  CE  LYS A  82       1.021  -4.607 -17.262  1.00  0.00           C  
ATOM   1338  HE2 LYS A  82       1.724  -3.919 -17.738  1.00  0.00           H  
ATOM   1339  HE3 LYS A  82       1.314  -5.628 -17.531  1.00  0.00           H  
ATOM   1340  NZ  LYS A  82      -0.352  -4.338 -17.740  1.00  0.00           N  
ATOM   1341  HZ1 LYS A  82      -0.621  -3.369 -17.677  1.00  0.00           H  
ATOM   1342  HZ2 LYS A  82      -0.459  -4.650 -18.713  1.00  0.00           H  
ATOM   1343  HZ3 LYS A  82      -1.020  -4.922 -17.262  1.00  0.00           H  
ATOM   1344  C   LYS A  82       4.457  -4.160 -12.022  1.00  0.00           C  
ATOM   1345  O   LYS A  82       5.127  -3.135 -12.074  1.00  0.00           O  
ATOM   1346  N   ARG A  83       4.044  -4.674 -10.859  1.00  0.00           N  
ATOM   1347  H   ARG A  83       3.420  -5.473 -10.892  1.00  0.00           H  
ATOM   1348  CA  ARG A  83       4.380  -4.065  -9.558  1.00  0.00           C  
ATOM   1349  HA  ARG A  83       4.170  -2.998  -9.624  1.00  0.00           H  
ATOM   1350  CB  ARG A  83       3.460  -4.662  -8.490  1.00  0.00           C  
ATOM   1351  HB2 ARG A  83       2.456  -4.766  -8.909  1.00  0.00           H  
ATOM   1352  HB3 ARG A  83       3.818  -5.649  -8.198  1.00  0.00           H  
ATOM   1353  CG  ARG A  83       3.377  -3.744  -7.265  1.00  0.00           C  
ATOM   1354  HG2 ARG A  83       4.350  -3.690  -6.778  1.00  0.00           H  
ATOM   1355  HG3 ARG A  83       3.071  -2.745  -7.580  1.00  0.00           H  
ATOM   1356  CD  ARG A  83       2.338  -4.297  -6.293  1.00  0.00           C  
ATOM   1357  HD2 ARG A  83       1.413  -4.456  -6.845  1.00  0.00           H  
ATOM   1358  HD3 ARG A  83       2.682  -5.262  -5.917  1.00  0.00           H  
ATOM   1359  NE  ARG A  83       2.097  -3.383  -5.162  1.00  0.00           N  
ATOM   1360  HE  ARG A  83       2.811  -2.705  -4.938  1.00  0.00           H  
ATOM   1361  CZ  ARG A  83       1.054  -3.404  -4.357  1.00  0.00           C  
ATOM   1362  NH1 ARG A  83       0.040  -4.193  -4.570  1.00  0.00           N  
ATOM   1363 HH11 ARG A  83      -0.101  -4.499  -5.529  1.00  0.00           H  
ATOM   1364 HH12 ARG A  83      -0.766  -4.112  -3.988  1.00  0.00           H  
ATOM   1365  NH2 ARG A  83       0.962  -2.592  -3.349  1.00  0.00           N  
ATOM   1366 HH21 ARG A  83       1.666  -1.863  -3.239  1.00  0.00           H  
ATOM   1367 HH22 ARG A  83       0.079  -2.456  -2.890  1.00  0.00           H  
ATOM   1368  C   ARG A  83       5.872  -4.184  -9.203  1.00  0.00           C  
ATOM   1369  O   ARG A  83       6.449  -3.259  -8.640  1.00  0.00           O  
ATOM   1370  N   LEU A  84       6.506  -5.297  -9.575  1.00  0.00           N  
ATOM   1371  H   LEU A  84       5.936  -6.059  -9.924  1.00  0.00           H  
ATOM   1372  CA  LEU A  84       7.947  -5.535  -9.442  1.00  0.00           C  
ATOM   1373  HA  LEU A  84       8.226  -5.359  -8.402  1.00  0.00           H  
ATOM   1374  CB  LEU A  84       8.214  -7.013  -9.783  1.00  0.00           C  
ATOM   1375  HB2 LEU A  84       7.716  -7.633  -9.036  1.00  0.00           H  
ATOM   1376  HB3 LEU A  84       7.756  -7.226 -10.748  1.00  0.00           H  
ATOM   1377  CG  LEU A  84       9.690  -7.433  -9.877  1.00  0.00           C  
ATOM   1378  HG  LEU A  84      10.196  -6.848 -10.645  1.00  0.00           H  
ATOM   1379  CD1 LEU A  84      10.437  -7.279  -8.550  1.00  0.00           C  
ATOM   1380 HD11 LEU A  84      11.456  -7.648  -8.650  1.00  0.00           H  
ATOM   1381 HD12 LEU A  84      10.479  -6.227  -8.273  1.00  0.00           H  
ATOM   1382 HD13 LEU A  84       9.923  -7.835  -7.766  1.00  0.00           H  
ATOM   1383  CD2 LEU A  84       9.744  -8.906 -10.279  1.00  0.00           C  
ATOM   1384 HD21 LEU A  84      10.778  -9.212 -10.416  1.00  0.00           H  
ATOM   1385 HD22 LEU A  84       9.284  -9.518  -9.508  1.00  0.00           H  
ATOM   1386 HD23 LEU A  84       9.209  -9.052 -11.217  1.00  0.00           H  
ATOM   1387  C   LEU A  84       8.777  -4.568 -10.304  1.00  0.00           C  
ATOM   1388  O   LEU A  84       9.709  -3.962  -9.789  1.00  0.00           O  
ATOM   1389  N   ASP A  85       8.414  -4.384 -11.578  1.00  0.00           N  
ATOM   1390  H   ASP A  85       7.665  -4.963 -11.947  1.00  0.00           H  
ATOM   1391  CA  ASP A  85       8.971  -3.362 -12.488  1.00  0.00           C  
ATOM   1392  HA  ASP A  85      10.040  -3.534 -12.614  1.00  0.00           H  
ATOM   1393  CB  ASP A  85       8.286  -3.559 -13.861  1.00  0.00           C  
ATOM   1394  HB2 ASP A  85       8.414  -4.604 -14.148  1.00  0.00           H  
ATOM   1395  HB3 ASP A  85       7.216  -3.382 -13.750  1.00  0.00           H  
ATOM   1396  CG  ASP A  85       8.797  -2.701 -15.030  1.00  0.00           C  
ATOM   1397  OD1 ASP A  85       9.843  -2.029 -14.907  1.00  0.00           O  
ATOM   1398  OD2 ASP A  85       8.129  -2.697 -16.095  1.00  0.00           O  
ATOM   1399  C   ASP A  85       8.793  -1.941 -11.903  1.00  0.00           C  
ATOM   1400  O   ASP A  85       9.766  -1.218 -11.689  1.00  0.00           O  
ATOM   1401  N   ARG A  86       7.564  -1.597 -11.489  1.00  0.00           N  
ATOM   1402  H   ARG A  86       6.810  -2.240 -11.712  1.00  0.00           H  
ATOM   1403  CA  ARG A  86       7.197  -0.331 -10.816  1.00  0.00           C  
ATOM   1404  HA  ARG A  86       7.373   0.497 -11.499  1.00  0.00           H  
ATOM   1405  CB  ARG A  86       5.689  -0.401 -10.514  1.00  0.00           C  
ATOM   1406  HB2 ARG A  86       5.169  -0.616 -11.448  1.00  0.00           H  
ATOM   1407  HB3 ARG A  86       5.520  -1.231  -9.834  1.00  0.00           H  
ATOM   1408  CG  ARG A  86       5.035   0.846  -9.904  1.00  0.00           C  
ATOM   1409  HG2 ARG A  86       5.529   1.096  -8.968  1.00  0.00           H  
ATOM   1410  HG3 ARG A  86       5.128   1.689 -10.592  1.00  0.00           H  
ATOM   1411  CD  ARG A  86       3.549   0.544  -9.639  1.00  0.00           C  
ATOM   1412  HD2 ARG A  86       3.056   0.366 -10.596  1.00  0.00           H  
ATOM   1413  HD3 ARG A  86       3.472  -0.358  -9.026  1.00  0.00           H  
ATOM   1414  NE  ARG A  86       2.880   1.645  -8.934  1.00  0.00           N  
ATOM   1415  HE  ARG A  86       3.496   2.297  -8.441  1.00  0.00           H  
ATOM   1416  CZ  ARG A  86       1.585   1.895  -8.841  1.00  0.00           C  
ATOM   1417  NH1 ARG A  86       0.664   1.186  -9.436  1.00  0.00           N  
ATOM   1418 HH11 ARG A  86       0.951   0.363  -9.930  1.00  0.00           H  
ATOM   1419 HH12 ARG A  86      -0.299   1.330  -9.200  1.00  0.00           H  
ATOM   1420  NH2 ARG A  86       1.178   2.891  -8.121  1.00  0.00           N  
ATOM   1421 HH21 ARG A  86       1.879   3.295  -7.494  1.00  0.00           H  
ATOM   1422 HH22 ARG A  86       0.226   3.204  -8.087  1.00  0.00           H  
ATOM   1423  C   ARG A  86       8.044  -0.015  -9.571  1.00  0.00           C  
ATOM   1424  O   ARG A  86       8.358   1.151  -9.344  1.00  0.00           O  
ATOM   1425  N   ASN A  87       8.445  -1.021  -8.785  1.00  0.00           N  
ATOM   1426  H   ASN A  87       8.095  -1.948  -8.988  1.00  0.00           H  
ATOM   1427  CA  ASN A  87       9.332  -0.828  -7.628  1.00  0.00           C  
ATOM   1428  HA  ASN A  87       9.137   0.169  -7.239  1.00  0.00           H  
ATOM   1429  CB  ASN A  87       8.983  -1.855  -6.532  1.00  0.00           C  
ATOM   1430  HB2 ASN A  87       8.056  -2.368  -6.784  1.00  0.00           H  
ATOM   1431  HB3 ASN A  87       9.764  -2.607  -6.463  1.00  0.00           H  
ATOM   1432  CG  ASN A  87       8.781  -1.238  -5.156  1.00  0.00           C  
ATOM   1433  OD1 ASN A  87       9.010  -0.064  -4.901  1.00  0.00           O  
ATOM   1434  ND2 ASN A  87       8.266  -2.021  -4.241  1.00  0.00           N  
ATOM   1435 HD21 ASN A  87       8.018  -1.571  -3.353  1.00  0.00           H  
ATOM   1436 HD22 ASN A  87       8.014  -2.966  -4.441  1.00  0.00           H  
ATOM   1437  C   ASN A  87      10.831  -0.852  -7.990  1.00  0.00           C  
ATOM   1438  O   ASN A  87      11.600  -0.031  -7.480  1.00  0.00           O  
ATOM   1439  N   LEU A  88      11.262  -1.737  -8.902  1.00  0.00           N  
ATOM   1440  H   LEU A  88      10.589  -2.386  -9.301  1.00  0.00           H  
ATOM   1441  CA  LEU A  88      12.644  -1.758  -9.410  1.00  0.00           C  
ATOM   1442  HA  LEU A  88      13.315  -1.878  -8.562  1.00  0.00           H  
ATOM   1443  CB  LEU A  88      12.855  -2.925 -10.397  1.00  0.00           C  
ATOM   1444  HB2 LEU A  88      12.040  -2.907 -11.121  1.00  0.00           H  
ATOM   1445  HB3 LEU A  88      13.783  -2.751 -10.945  1.00  0.00           H  
ATOM   1446  CG  LEU A  88      12.934  -4.329  -9.767  1.00  0.00           C  
ATOM   1447  HG  LEU A  88      12.067  -4.509  -9.134  1.00  0.00           H  
ATOM   1448  CD1 LEU A  88      12.968  -5.376 -10.884  1.00  0.00           C  
ATOM   1449 HD11 LEU A  88      13.847  -5.237 -11.518  1.00  0.00           H  
ATOM   1450 HD12 LEU A  88      12.981  -6.377 -10.457  1.00  0.00           H  
ATOM   1451 HD13 LEU A  88      12.072  -5.274 -11.497  1.00  0.00           H  
ATOM   1452  CD2 LEU A  88      14.193  -4.528  -8.921  1.00  0.00           C  
ATOM   1453 HD21 LEU A  88      15.083  -4.405  -9.537  1.00  0.00           H  
ATOM   1454 HD22 LEU A  88      14.216  -3.802  -8.112  1.00  0.00           H  
ATOM   1455 HD23 LEU A  88      14.190  -5.525  -8.486  1.00  0.00           H  
ATOM   1456  C   LEU A  88      13.030  -0.432 -10.082  1.00  0.00           C  
ATOM   1457  O   LEU A  88      14.168   0.006  -9.939  1.00  0.00           O  
ATOM   1458  N   TRP A  89      12.084   0.249 -10.725  1.00  0.00           N  
ATOM   1459  H   TRP A  89      11.183  -0.209 -10.839  1.00  0.00           H  
ATOM   1460  CA  TRP A  89      12.233   1.595 -11.293  1.00  0.00           C  
ATOM   1461  HA  TRP A  89      12.884   1.551 -12.166  1.00  0.00           H  
ATOM   1462  CB  TRP A  89      10.838   2.043 -11.754  1.00  0.00           C  
ATOM   1463  HB2 TRP A  89      10.650   1.613 -12.738  1.00  0.00           H  
ATOM   1464  HB3 TRP A  89      10.093   1.621 -11.082  1.00  0.00           H  
ATOM   1465  CG  TRP A  89      10.582   3.517 -11.816  1.00  0.00           C  
ATOM   1466  CD1 TRP A  89       9.813   4.203 -10.941  1.00  0.00           C  
ATOM   1467  HD1 TRP A  89       9.303   3.757 -10.091  1.00  0.00           H  
ATOM   1468  NE1 TRP A  89       9.791   5.540 -11.290  1.00  0.00           N  
ATOM   1469  HE1 TRP A  89       9.330   6.246 -10.736  1.00  0.00           H  
ATOM   1470  CE2 TRP A  89      10.549   5.780 -12.418  1.00  0.00           C  
ATOM   1471  CZ2 TRP A  89      10.843   6.944 -13.146  1.00  0.00           C  
ATOM   1472  HZ2 TRP A  89      10.440   7.897 -12.839  1.00  0.00           H  
ATOM   1473  CH2 TRP A  89      11.688   6.854 -14.265  1.00  0.00           C  
ATOM   1474  HH2 TRP A  89      11.944   7.743 -14.826  1.00  0.00           H  
ATOM   1475  CZ3 TRP A  89      12.223   5.608 -14.639  1.00  0.00           C  
ATOM   1476  HZ3 TRP A  89      12.892   5.552 -15.482  1.00  0.00           H  
ATOM   1477  CE3 TRP A  89      11.918   4.443 -13.907  1.00  0.00           C  
ATOM   1478  HE3 TRP A  89      12.350   3.492 -14.188  1.00  0.00           H  
ATOM   1479  CD2 TRP A  89      11.074   4.501 -12.777  1.00  0.00           C  
ATOM   1480  C   TRP A  89      12.867   2.606 -10.319  1.00  0.00           C  
ATOM   1481  O   TRP A  89      13.715   3.395 -10.738  1.00  0.00           O  
ATOM   1482  N   GLY A  90      12.531   2.544  -9.023  1.00  0.00           N  
ATOM   1483  H   GLY A  90      11.891   1.811  -8.736  1.00  0.00           H  
ATOM   1484  CA  GLY A  90      13.121   3.395  -7.979  1.00  0.00           C  
ATOM   1485  HA2 GLY A  90      13.261   4.405  -8.365  1.00  0.00           H  
ATOM   1486  HA3 GLY A  90      12.437   3.444  -7.133  1.00  0.00           H  
ATOM   1487  C   GLY A  90      14.469   2.889  -7.454  1.00  0.00           C  
ATOM   1488  O   GLY A  90      15.391   3.679  -7.241  1.00  0.00           O  
ATOM   1489  N   LEU A  91      14.628   1.566  -7.336  1.00  0.00           N  
ATOM   1490  H   LEU A  91      13.833   0.968  -7.536  1.00  0.00           H  
ATOM   1491  CA  LEU A  91      15.890   0.940  -6.929  1.00  0.00           C  
ATOM   1492  HA  LEU A  91      16.216   1.416  -6.003  1.00  0.00           H  
ATOM   1493  CB  LEU A  91      15.632  -0.553  -6.658  1.00  0.00           C  
ATOM   1494  HB2 LEU A  91      14.805  -0.647  -5.951  1.00  0.00           H  
ATOM   1495  HB3 LEU A  91      15.332  -1.024  -7.594  1.00  0.00           H  
ATOM   1496  CG  LEU A  91      16.854  -1.307  -6.100  1.00  0.00           C  
ATOM   1497  HG  LEU A  91      17.705  -1.171  -6.765  1.00  0.00           H  
ATOM   1498  CD1 LEU A  91      17.243  -0.832  -4.699  1.00  0.00           C  
ATOM   1499 HD11 LEU A  91      18.067  -1.435  -4.321  1.00  0.00           H  
ATOM   1500 HD12 LEU A  91      16.392  -0.917  -4.021  1.00  0.00           H  
ATOM   1501 HD13 LEU A  91      17.566   0.207  -4.725  1.00  0.00           H  
ATOM   1502  CD2 LEU A  91      16.538  -2.798  -6.029  1.00  0.00           C  
ATOM   1503 HD21 LEU A  91      16.315  -3.173  -7.028  1.00  0.00           H  
ATOM   1504 HD22 LEU A  91      17.401  -3.337  -5.640  1.00  0.00           H  
ATOM   1505 HD23 LEU A  91      15.689  -2.972  -5.370  1.00  0.00           H  
ATOM   1506  C   LEU A  91      16.996   1.157  -7.976  1.00  0.00           C  
ATOM   1507  O   LEU A  91      18.147   1.430  -7.629  1.00  0.00           O  
ATOM   1508  N   ALA A  92      16.655   1.099  -9.264  1.00  0.00           N  
ATOM   1509  H   ALA A  92      15.695   0.847  -9.487  1.00  0.00           H  
ATOM   1510  CA  ALA A  92      17.541   1.449 -10.367  1.00  0.00           C  
ATOM   1511  HA  ALA A  92      18.533   1.036 -10.173  1.00  0.00           H  
ATOM   1512  CB  ALA A  92      17.012   0.797 -11.652  1.00  0.00           C  
ATOM   1513  HB1 ALA A  92      16.008   1.159 -11.884  1.00  0.00           H  
ATOM   1514  HB2 ALA A  92      17.681   1.030 -12.479  1.00  0.00           H  
ATOM   1515  HB3 ALA A  92      16.973  -0.287 -11.526  1.00  0.00           H  
ATOM   1516  C   ALA A  92      17.687   2.976 -10.499  1.00  0.00           C  
ATOM   1517  O   ALA A  92      18.798   3.498 -10.386  1.00  0.00           O  
ATOM   1518  N   GLY A  93      16.576   3.702 -10.679  1.00  0.00           N  
ATOM   1519  H   GLY A  93      15.667   3.248 -10.616  1.00  0.00           H  
ATOM   1520  CA  GLY A  93      16.574   5.096 -11.139  1.00  0.00           C  
ATOM   1521  HA2 GLY A  93      15.621   5.548 -10.867  1.00  0.00           H  
ATOM   1522  HA3 GLY A  93      17.372   5.655 -10.650  1.00  0.00           H  
ATOM   1523  C   GLY A  93      16.741   5.234 -12.660  1.00  0.00           C  
ATOM   1524  O   GLY A  93      17.102   6.301 -13.143  1.00  0.00           O  
ATOM   1525  N   LEU A  94      16.501   4.158 -13.418  1.00  0.00           N  
ATOM   1526  H   LEU A  94      16.119   3.348 -12.954  1.00  0.00           H  
ATOM   1527  CA  LEU A  94      16.692   4.058 -14.869  1.00  0.00           C  
ATOM   1528  HA  LEU A  94      16.814   5.056 -15.291  1.00  0.00           H  
ATOM   1529  CB  LEU A  94      17.954   3.222 -15.165  1.00  0.00           C  
ATOM   1530  HB2 LEU A  94      17.826   2.255 -14.680  1.00  0.00           H  
ATOM   1531  HB3 LEU A  94      18.016   3.049 -16.242  1.00  0.00           H  
ATOM   1532  CG  LEU A  94      19.291   3.817 -14.688  1.00  0.00           C  
ATOM   1533  HG  LEU A  94      19.233   4.067 -13.628  1.00  0.00           H  
ATOM   1534  CD1 LEU A  94      20.406   2.784 -14.873  1.00  0.00           C  
ATOM   1535 HD11 LEU A  94      21.356   3.202 -14.541  1.00  0.00           H  
ATOM   1536 HD12 LEU A  94      20.187   1.900 -14.275  1.00  0.00           H  
ATOM   1537 HD13 LEU A  94      20.489   2.499 -15.923  1.00  0.00           H  
ATOM   1538  CD2 LEU A  94      19.662   5.071 -15.481  1.00  0.00           C  
ATOM   1539 HD21 LEU A  94      19.701   4.849 -16.548  1.00  0.00           H  
ATOM   1540 HD22 LEU A  94      18.934   5.860 -15.297  1.00  0.00           H  
ATOM   1541 HD23 LEU A  94      20.638   5.434 -15.161  1.00  0.00           H  
ATOM   1542  C   LEU A  94      15.458   3.415 -15.520  1.00  0.00           C  
ATOM   1543  O   LEU A  94      14.948   2.419 -15.009  1.00  0.00           O  
ATOM   1544  N   ASN A  95      14.985   3.960 -16.649  1.00  0.00           N  
ATOM   1545  H   ASN A  95      15.458   4.767 -17.026  1.00  0.00           H  
ATOM   1546  CA  ASN A  95      13.771   3.467 -17.319  1.00  0.00           C  
ATOM   1547  HA  ASN A  95      12.976   3.379 -16.574  1.00  0.00           H  
ATOM   1548  CB  ASN A  95      13.323   4.491 -18.387  1.00  0.00           C  
ATOM   1549  HB2 ASN A  95      13.171   5.456 -17.907  1.00  0.00           H  
ATOM   1550  HB3 ASN A  95      14.107   4.606 -19.137  1.00  0.00           H  
ATOM   1551  CG  ASN A  95      12.041   4.100 -19.125  1.00  0.00           C  
ATOM   1552  OD1 ASN A  95      11.940   3.053 -19.740  1.00  0.00           O  
ATOM   1553  ND2 ASN A  95      11.031   4.942 -19.124  1.00  0.00           N  
ATOM   1554 HD21 ASN A  95      10.230   4.682 -19.678  1.00  0.00           H  
ATOM   1555 HD22 ASN A  95      11.095   5.834 -18.667  1.00  0.00           H  
ATOM   1556  C   ASN A  95      13.953   2.058 -17.912  1.00  0.00           C  
ATOM   1557  O   ASN A  95      13.151   1.169 -17.628  1.00  0.00           O  
ATOM   1558  N   SER A  96      14.958   1.872 -18.769  1.00  0.00           N  
ATOM   1559  H   SER A  96      15.621   2.616 -18.922  1.00  0.00           H  
ATOM   1560  CA  SER A  96      15.133   0.659 -19.570  1.00  0.00           C  
ATOM   1561  HA  SER A  96      14.828  -0.204 -18.980  1.00  0.00           H  
ATOM   1562  CB  SER A  96      14.237   0.739 -20.813  1.00  0.00           C  
ATOM   1563  HB2 SER A  96      13.207   0.909 -20.503  1.00  0.00           H  
ATOM   1564  HB3 SER A  96      14.558   1.575 -21.437  1.00  0.00           H  
ATOM   1565  OG  SER A  96      14.290  -0.456 -21.563  1.00  0.00           O  
ATOM   1566  HG  SER A  96      13.742  -0.362 -22.347  1.00  0.00           H  
ATOM   1567  C   SER A  96      16.599   0.485 -19.967  1.00  0.00           C  
ATOM   1568  O   SER A  96      17.276   1.471 -20.265  1.00  0.00           O  
ATOM   1569  N   CYS A  97      17.083  -0.756 -19.982  1.00  0.00           N  
ATOM   1570  H   CYS A  97      16.454  -1.514 -19.733  1.00  0.00           H  
ATOM   1571  CA  CYS A  97      18.445  -1.108 -20.365  1.00  0.00           C  
ATOM   1572  HA  CYS A  97      18.834  -0.326 -21.013  1.00  0.00           H  
ATOM   1573  CB  CYS A  97      19.320  -1.124 -19.109  1.00  0.00           C  
ATOM   1574  HB2 CYS A  97      19.295  -0.150 -18.618  1.00  0.00           H  
ATOM   1575  HB3 CYS A  97      18.955  -1.888 -18.422  1.00  0.00           H  
ATOM   1576  SG  CYS A  97      21.011  -1.525 -19.614  1.00  0.00           S  
ATOM   1577  HG  CYS A  97      21.374  -0.315 -20.056  1.00  0.00           H  
ATOM   1578  C   CYS A  97      18.469  -2.465 -21.103  1.00  0.00           C  
ATOM   1579  O   CYS A  97      18.146  -3.489 -20.491  1.00  0.00           O  
ATOM   1580  N   PRO A  98      18.815  -2.497 -22.406  1.00  0.00           N  
ATOM   1581  CD  PRO A  98      19.177  -1.358 -23.242  1.00  0.00           C  
ATOM   1582  HD2 PRO A  98      19.976  -0.771 -22.786  1.00  0.00           H  
ATOM   1583  HD3 PRO A  98      18.297  -0.736 -23.413  1.00  0.00           H  
ATOM   1584  CG  PRO A  98      19.668  -1.939 -24.567  1.00  0.00           C  
ATOM   1585  HG2 PRO A  98      20.748  -2.091 -24.523  1.00  0.00           H  
ATOM   1586  HG3 PRO A  98      19.407  -1.299 -25.411  1.00  0.00           H  
ATOM   1587  CB  PRO A  98      18.958  -3.291 -24.636  1.00  0.00           C  
ATOM   1588  HB2 PRO A  98      19.488  -3.995 -25.280  1.00  0.00           H  
ATOM   1589  HB3 PRO A  98      17.936  -3.147 -24.990  1.00  0.00           H  
ATOM   1590  CA  PRO A  98      18.934  -3.735 -23.171  1.00  0.00           C  
ATOM   1591  HA  PRO A  98      18.064  -4.369 -22.997  1.00  0.00           H  
ATOM   1592  C   PRO A  98      20.199  -4.522 -22.796  1.00  0.00           C  
ATOM   1593  O   PRO A  98      21.154  -3.987 -22.237  1.00  0.00           O  
ATOM   1594  N   VAL A  99      20.249  -5.798 -23.180  1.00  0.00           N  
ATOM   1595  H   VAL A  99      19.485  -6.174 -23.722  1.00  0.00           H  
ATOM   1596  CA  VAL A  99      21.409  -6.679 -22.989  1.00  0.00           C  
ATOM   1597  HA  VAL A  99      22.275  -6.067 -22.735  1.00  0.00           H  
ATOM   1598  CB  VAL A  99      21.158  -7.630 -21.795  1.00  0.00           C  
ATOM   1599  HB  VAL A  99      20.763  -7.035 -20.968  1.00  0.00           H  
ATOM   1600  CG1 VAL A  99      20.136  -8.725 -22.122  1.00  0.00           C  
ATOM   1601 HG11 VAL A  99      20.487  -9.354 -22.941  1.00  0.00           H  
ATOM   1602 HG12 VAL A  99      19.182  -8.275 -22.397  1.00  0.00           H  
ATOM   1603 HG13 VAL A  99      19.986  -9.357 -21.250  1.00  0.00           H  
ATOM   1604  CG2 VAL A  99      22.441  -8.300 -21.282  1.00  0.00           C  
ATOM   1605 HG21 VAL A  99      23.203  -7.545 -21.090  1.00  0.00           H  
ATOM   1606 HG22 VAL A  99      22.227  -8.817 -20.347  1.00  0.00           H  
ATOM   1607 HG23 VAL A  99      22.818  -9.033 -21.995  1.00  0.00           H  
ATOM   1608  C   VAL A  99      21.738  -7.384 -24.308  1.00  0.00           C  
ATOM   1609  O   VAL A  99      20.913  -7.420 -25.222  1.00  0.00           O  
ATOM   1610  N   LYS A 100      22.946  -7.936 -24.419  1.00  0.00           N  
ATOM   1611  H   LYS A 100      23.551  -7.932 -23.610  1.00  0.00           H  
ATOM   1612  CA  LYS A 100      23.413  -8.730 -25.555  1.00  0.00           C  
ATOM   1613  HA  LYS A 100      22.568  -9.190 -26.074  1.00  0.00           H  
ATOM   1614  CB  LYS A 100      24.167  -7.835 -26.545  1.00  0.00           C  
ATOM   1615  HB2 LYS A 100      24.913  -7.231 -26.026  1.00  0.00           H  
ATOM   1616  HB3 LYS A 100      24.703  -8.495 -27.209  1.00  0.00           H  
ATOM   1617  CG  LYS A 100      23.274  -6.954 -27.425  1.00  0.00           C  
ATOM   1618  HG2 LYS A 100      22.422  -7.546 -27.773  1.00  0.00           H  
ATOM   1619  HG3 LYS A 100      22.921  -6.099 -26.846  1.00  0.00           H  
ATOM   1620  CD  LYS A 100      24.088  -6.482 -28.638  1.00  0.00           C  
ATOM   1621  HD2 LYS A 100      24.900  -5.832 -28.307  1.00  0.00           H  
ATOM   1622  HD3 LYS A 100      24.514  -7.357 -29.136  1.00  0.00           H  
ATOM   1623  CE  LYS A 100      23.194  -5.744 -29.634  1.00  0.00           C  
ATOM   1624  HE2 LYS A 100      22.295  -6.344 -29.806  1.00  0.00           H  
ATOM   1625  HE3 LYS A 100      22.880  -4.793 -29.194  1.00  0.00           H  
ATOM   1626  NZ  LYS A 100      23.908  -5.531 -30.917  1.00  0.00           N  
ATOM   1627  HZ1 LYS A 100      23.306  -5.087 -31.600  1.00  0.00           H  
ATOM   1628  HZ2 LYS A 100      24.218  -6.426 -31.282  1.00  0.00           H  
ATOM   1629  HZ3 LYS A 100      24.728  -4.957 -30.773  1.00  0.00           H  
ATOM   1630  C   LYS A 100      24.308  -9.870 -25.076  1.00  0.00           C  
ATOM   1631  O   LYS A 100      24.829  -9.813 -23.963  1.00  0.00           O  
ATOM   1632  N   GLU A 101      24.486 -10.870 -25.931  1.00  0.00           N  
ATOM   1633  H   GLU A 101      24.178 -10.732 -26.888  1.00  0.00           H  
ATOM   1634  CA  GLU A 101      25.345 -12.039 -25.738  1.00  0.00           C  
ATOM   1635  HA  GLU A 101      25.085 -12.740 -26.532  1.00  0.00           H  
ATOM   1636  CB  GLU A 101      26.838 -11.689 -25.950  1.00  0.00           C  
ATOM   1637  HB2 GLU A 101      27.237 -11.343 -24.997  1.00  0.00           H  
ATOM   1638  HB3 GLU A 101      27.342 -12.632 -26.162  1.00  0.00           H  
ATOM   1639  CG  GLU A 101      27.337 -10.663 -27.012  1.00  0.00           C  
ATOM   1640  HG2 GLU A 101      27.659  -9.780 -26.451  1.00  0.00           H  
ATOM   1641  HG3 GLU A 101      28.245 -11.065 -27.467  1.00  0.00           H  
ATOM   1642  CD  GLU A 101      26.415 -10.150 -28.147  1.00  0.00           C  
ATOM   1643  OE1 GLU A 101      26.675  -9.009 -28.607  1.00  0.00           O  
ATOM   1644  OE2 GLU A 101      25.416 -10.818 -28.500  1.00  0.00           O  
ATOM   1645  C   GLU A 101      25.023 -12.766 -24.407  1.00  0.00           C  
ATOM   1646  O   GLU A 101      25.886 -12.970 -23.548  1.00  0.00           O  
ATOM   1647  N   ALA A 102      23.733 -13.079 -24.208  1.00  0.00           N  
ATOM   1648  H   ALA A 102      23.084 -12.919 -24.965  1.00  0.00           H  
ATOM   1649  CA  ALA A 102      23.149 -13.550 -22.947  1.00  0.00           C  
ATOM   1650  HA  ALA A 102      23.957 -13.823 -22.265  1.00  0.00           H  
ATOM   1651  CB  ALA A 102      22.364 -12.393 -22.313  1.00  0.00           C  
ATOM   1652  HB1 ALA A 102      21.534 -12.107 -22.959  1.00  0.00           H  
ATOM   1653  HB2 ALA A 102      21.970 -12.701 -21.344  1.00  0.00           H  
ATOM   1654  HB3 ALA A 102      23.024 -11.536 -22.177  1.00  0.00           H  
ATOM   1655  C   ALA A 102      22.260 -14.795 -23.131  1.00  0.00           C  
ATOM   1656  O   ALA A 102      21.546 -14.931 -24.128  1.00  0.00           O  
ATOM   1657  N   ASN A 103      22.295 -15.694 -22.146  1.00  0.00           N  
ATOM   1658  H   ASN A 103      22.887 -15.503 -21.354  1.00  0.00           H  
ATOM   1659  CA  ASN A 103      21.563 -16.962 -22.154  1.00  0.00           C  
ATOM   1660  HA  ASN A 103      21.692 -17.427 -23.133  1.00  0.00           H  
ATOM   1661  CB  ASN A 103      22.164 -17.904 -21.083  1.00  0.00           C  
ATOM   1662  HB2 ASN A 103      22.113 -17.423 -20.107  1.00  0.00           H  
ATOM   1663  HB3 ASN A 103      21.563 -18.812 -21.029  1.00  0.00           H  
ATOM   1664  CG  ASN A 103      23.605 -18.332 -21.335  1.00  0.00           C  
ATOM   1665  OD1 ASN A 103      24.351 -17.744 -22.091  1.00  0.00           O  
ATOM   1666  ND2 ASN A 103      24.047 -19.398 -20.708  1.00  0.00           N  
ATOM   1667 HD21 ASN A 103      25.016 -19.608 -20.860  1.00  0.00           H  
ATOM   1668 HD22 ASN A 103      23.464 -19.902 -20.068  1.00  0.00           H  
ATOM   1669  C   ASN A 103      20.049 -16.764 -21.934  1.00  0.00           C  
ATOM   1670  O   ASN A 103      19.584 -15.678 -21.599  1.00  0.00           O  
ATOM   1671  N   GLN A 104      19.278 -17.845 -22.064  1.00  0.00           N  
ATOM   1672  H   GLN A 104      19.727 -18.713 -22.309  1.00  0.00           H  
ATOM   1673  CA  GLN A 104      17.898 -17.936 -21.571  1.00  0.00           C  
ATOM   1674  HA  GLN A 104      17.518 -16.939 -21.339  1.00  0.00           H  
ATOM   1675  CB  GLN A 104      16.996 -18.551 -22.657  1.00  0.00           C  
ATOM   1676  HB2 GLN A 104      17.351 -19.555 -22.895  1.00  0.00           H  
ATOM   1677  HB3 GLN A 104      15.984 -18.640 -22.265  1.00  0.00           H  
ATOM   1678  CG  GLN A 104      16.952 -17.725 -23.957  1.00  0.00           C  
ATOM   1679  HG2 GLN A 104      17.941 -17.705 -24.413  1.00  0.00           H  
ATOM   1680  HG3 GLN A 104      16.279 -18.213 -24.662  1.00  0.00           H  
ATOM   1681  CD  GLN A 104      16.458 -16.297 -23.742  1.00  0.00           C  
ATOM   1682  OE1 GLN A 104      15.420 -16.075 -23.138  1.00  0.00           O  
ATOM   1683  NE2 GLN A 104      17.164 -15.295 -24.221  1.00  0.00           N  
ATOM   1684 HE21 GLN A 104      16.826 -14.362 -24.014  1.00  0.00           H  
ATOM   1685 HE22 GLN A 104      18.043 -15.446 -24.687  1.00  0.00           H  
ATOM   1686  C   GLN A 104      17.844 -18.757 -20.271  1.00  0.00           C  
ATOM   1687  O   GLN A 104      18.636 -19.681 -20.085  1.00  0.00           O  
ATOM   1688  N   SER A 105      16.883 -18.454 -19.401  1.00  0.00           N  
ATOM   1689  H   SER A 105      16.294 -17.645 -19.599  1.00  0.00           H  
ATOM   1690  CA  SER A 105      16.534 -19.233 -18.201  1.00  0.00           C  
ATOM   1691  HA  SER A 105      16.840 -20.270 -18.344  1.00  0.00           H  
ATOM   1692  CB  SER A 105      17.277 -18.661 -16.987  1.00  0.00           C  
ATOM   1693  HB2 SER A 105      18.330 -18.535 -17.239  1.00  0.00           H  
ATOM   1694  HB3 SER A 105      16.859 -17.684 -16.739  1.00  0.00           H  
ATOM   1695  OG  SER A 105      17.181 -19.516 -15.861  1.00  0.00           O  
ATOM   1696  HG  SER A 105      17.870 -20.185 -15.935  1.00  0.00           H  
ATOM   1697  C   SER A 105      15.012 -19.205 -18.004  1.00  0.00           C  
ATOM   1698  O   SER A 105      14.348 -18.378 -18.625  1.00  0.00           O  
ATOM   1699  N   THR A 106      14.419 -20.090 -17.198  1.00  0.00           N  
ATOM   1700  H   THR A 106      14.983 -20.708 -16.635  1.00  0.00           H  
ATOM   1701  CA  THR A 106      12.970 -20.030 -16.905  1.00  0.00           C  
ATOM   1702  HA  THR A 106      12.424 -19.915 -17.842  1.00  0.00           H  
ATOM   1703  CB  THR A 106      12.443 -21.312 -16.239  1.00  0.00           C  
ATOM   1704  HB  THR A 106      11.367 -21.203 -16.093  1.00  0.00           H  
ATOM   1705  CG2 THR A 106      12.686 -22.555 -17.094  1.00  0.00           C  
ATOM   1706 HG21 THR A 106      12.165 -23.407 -16.654  1.00  0.00           H  
ATOM   1707 HG22 THR A 106      12.287 -22.391 -18.095  1.00  0.00           H  
ATOM   1708 HG23 THR A 106      13.750 -22.778 -17.161  1.00  0.00           H  
ATOM   1709  OG1 THR A 106      13.052 -21.532 -14.985  1.00  0.00           O  
ATOM   1710  HG1 THR A 106      12.520 -22.212 -14.552  1.00  0.00           H  
ATOM   1711  C   THR A 106      12.639 -18.813 -16.035  1.00  0.00           C  
ATOM   1712  O   THR A 106      13.466 -18.380 -15.226  1.00  0.00           O  
ATOM   1713  N   LEU A 107      11.429 -18.260 -16.176  1.00  0.00           N  
ATOM   1714  H   LEU A 107      10.805 -18.601 -16.903  1.00  0.00           H  
ATOM   1715  CA  LEU A 107      10.978 -17.140 -15.348  1.00  0.00           C  
ATOM   1716  HA  LEU A 107      11.674 -16.315 -15.497  1.00  0.00           H  
ATOM   1717  CB  LEU A 107       9.579 -16.692 -15.813  1.00  0.00           C  
ATOM   1718  HB2 LEU A 107       9.599 -16.474 -16.882  1.00  0.00           H  
ATOM   1719  HB3 LEU A 107       8.891 -17.521 -15.661  1.00  0.00           H  
ATOM   1720  CG  LEU A 107       9.045 -15.462 -15.052  1.00  0.00           C  
ATOM   1721  HG  LEU A 107       9.233 -15.571 -13.988  1.00  0.00           H  
ATOM   1722  CD1 LEU A 107       9.694 -14.165 -15.534  1.00  0.00           C  
ATOM   1723 HD11 LEU A 107       9.527 -14.042 -16.605  1.00  0.00           H  
ATOM   1724 HD12 LEU A 107       9.263 -13.321 -14.999  1.00  0.00           H  
ATOM   1725 HD13 LEU A 107      10.763 -14.195 -15.333  1.00  0.00           H  
ATOM   1726  CD2 LEU A 107       7.535 -15.335 -15.221  1.00  0.00           C  
ATOM   1727 HD21 LEU A 107       7.287 -15.306 -16.277  1.00  0.00           H  
ATOM   1728 HD22 LEU A 107       7.043 -16.194 -14.771  1.00  0.00           H  
ATOM   1729 HD23 LEU A 107       7.181 -14.431 -14.733  1.00  0.00           H  
ATOM   1730  C   LEU A 107      11.006 -17.492 -13.850  1.00  0.00           C  
ATOM   1731  O   LEU A 107      11.446 -16.674 -13.047  1.00  0.00           O  
ATOM   1732  N   GLU A 108      10.592 -18.701 -13.460  1.00  0.00           N  
ATOM   1733  H   GLU A 108      10.182 -19.318 -14.159  1.00  0.00           H  
ATOM   1734  CA  GLU A 108      10.653 -19.158 -12.063  1.00  0.00           C  
ATOM   1735  HA  GLU A 108      10.040 -18.498 -11.450  1.00  0.00           H  
ATOM   1736  CB  GLU A 108      10.070 -20.581 -11.957  1.00  0.00           C  
ATOM   1737  HB2 GLU A 108       9.008 -20.525 -12.187  1.00  0.00           H  
ATOM   1738  HB3 GLU A 108      10.543 -21.231 -12.696  1.00  0.00           H  
ATOM   1739  CG  GLU A 108      10.279 -21.189 -10.558  1.00  0.00           C  
ATOM   1740  HG2 GLU A 108      11.258 -21.673 -10.524  1.00  0.00           H  
ATOM   1741  HG3 GLU A 108      10.283 -20.384  -9.820  1.00  0.00           H  
ATOM   1742  CD  GLU A 108       9.180 -22.172 -10.140  1.00  0.00           C  
ATOM   1743  OE1 GLU A 108       7.976 -21.836 -10.248  1.00  0.00           O  
ATOM   1744  OE2 GLU A 108       9.491 -23.230  -9.545  1.00  0.00           O  
ATOM   1745  C   GLU A 108      12.083 -19.098 -11.498  1.00  0.00           C  
ATOM   1746  O   GLU A 108      12.328 -18.490 -10.456  1.00  0.00           O  
ATOM   1747  N   ASN A 109      13.044 -19.680 -12.218  1.00  0.00           N  
ATOM   1748  H   ASN A 109      12.792 -20.108 -13.100  1.00  0.00           H  
ATOM   1749  CA  ASN A 109      14.445 -19.706 -11.809  1.00  0.00           C  
ATOM   1750  HA  ASN A 109      14.510 -20.117 -10.800  1.00  0.00           H  
ATOM   1751  CB  ASN A 109      15.181 -20.634 -12.780  1.00  0.00           C  
ATOM   1752  HB2 ASN A 109      14.686 -21.605 -12.807  1.00  0.00           H  
ATOM   1753  HB3 ASN A 109      15.163 -20.212 -13.785  1.00  0.00           H  
ATOM   1754  CG  ASN A 109      16.619 -20.826 -12.370  1.00  0.00           C  
ATOM   1755  OD1 ASN A 109      17.493 -20.029 -12.669  1.00  0.00           O  
ATOM   1756  ND2 ASN A 109      16.910 -21.881 -11.649  1.00  0.00           N  
ATOM   1757 HD21 ASN A 109      17.875 -22.023 -11.412  1.00  0.00           H  
ATOM   1758 HD22 ASN A 109      16.189 -22.537 -11.404  1.00  0.00           H  
ATOM   1759  C   ASN A 109      15.072 -18.300 -11.778  1.00  0.00           C  
ATOM   1760  O   ASN A 109      15.803 -17.960 -10.842  1.00  0.00           O  
ATOM   1761  N   PHE A 110      14.761 -17.477 -12.781  1.00  0.00           N  
ATOM   1762  H   PHE A 110      14.177 -17.841 -13.532  1.00  0.00           H  
ATOM   1763  CA  PHE A 110      15.187 -16.082 -12.862  1.00  0.00           C  
ATOM   1764  HA  PHE A 110      16.276 -16.044 -12.816  1.00  0.00           H  
ATOM   1765  CB  PHE A 110      14.739 -15.532 -14.223  1.00  0.00           C  
ATOM   1766  HB2 PHE A 110      15.115 -16.190 -15.008  1.00  0.00           H  
ATOM   1767  HB3 PHE A 110      13.650 -15.552 -14.277  1.00  0.00           H  
ATOM   1768  CG  PHE A 110      15.216 -14.126 -14.515  1.00  0.00           C  
ATOM   1769  CD1 PHE A 110      16.444 -13.927 -15.172  1.00  0.00           C  
ATOM   1770  HD1 PHE A 110      17.048 -14.773 -15.469  1.00  0.00           H  
ATOM   1771  CE1 PHE A 110      16.887 -12.623 -15.451  1.00  0.00           C  
ATOM   1772  HE1 PHE A 110      17.832 -12.472 -15.946  1.00  0.00           H  
ATOM   1773  CZ  PHE A 110      16.110 -11.517 -15.073  1.00  0.00           C  
ATOM   1774  HZ  PHE A 110      16.457 -10.519 -15.290  1.00  0.00           H  
ATOM   1775  CE2 PHE A 110      14.884 -11.713 -14.415  1.00  0.00           C  
ATOM   1776  HE2 PHE A 110      14.288 -10.860 -14.129  1.00  0.00           H  
ATOM   1777  CD2 PHE A 110      14.435 -13.017 -14.139  1.00  0.00           C  
ATOM   1778  HD2 PHE A 110      13.487 -13.169 -13.641  1.00  0.00           H  
ATOM   1779  C   PHE A 110      14.642 -15.237 -11.696  1.00  0.00           C  
ATOM   1780  O   PHE A 110      15.384 -14.434 -11.125  1.00  0.00           O  
ATOM   1781  N   LEU A 111      13.379 -15.447 -11.295  1.00  0.00           N  
ATOM   1782  H   LEU A 111      12.813 -16.111 -11.819  1.00  0.00           H  
ATOM   1783  CA  LEU A 111      12.753 -14.778 -10.150  1.00  0.00           C  
ATOM   1784  HA  LEU A 111      13.006 -13.722 -10.201  1.00  0.00           H  
ATOM   1785  CB  LEU A 111      11.220 -14.906 -10.224  1.00  0.00           C  
ATOM   1786  HB2 LEU A 111      10.972 -15.962 -10.341  1.00  0.00           H  
ATOM   1787  HB3 LEU A 111      10.798 -14.574  -9.274  1.00  0.00           H  
ATOM   1788  CG  LEU A 111      10.545 -14.102 -11.359  1.00  0.00           C  
ATOM   1789  HG  LEU A 111      10.986 -14.355 -12.321  1.00  0.00           H  
ATOM   1790  CD1 LEU A 111       9.056 -14.444 -11.390  1.00  0.00           C  
ATOM   1791 HD11 LEU A 111       8.566 -13.907 -12.200  1.00  0.00           H  
ATOM   1792 HD12 LEU A 111       8.936 -15.514 -11.562  1.00  0.00           H  
ATOM   1793 HD13 LEU A 111       8.588 -14.180 -10.442  1.00  0.00           H  
ATOM   1794  CD2 LEU A 111      10.666 -12.586 -11.179  1.00  0.00           C  
ATOM   1795 HD21 LEU A 111      10.262 -12.289 -10.214  1.00  0.00           H  
ATOM   1796 HD22 LEU A 111      11.709 -12.290 -11.252  1.00  0.00           H  
ATOM   1797 HD23 LEU A 111      10.116 -12.078 -11.971  1.00  0.00           H  
ATOM   1798  C   LEU A 111      13.281 -15.272  -8.793  1.00  0.00           C  
ATOM   1799  O   LEU A 111      13.512 -14.439  -7.916  1.00  0.00           O  
ATOM   1800  N   GLU A 112      13.529 -16.569  -8.579  1.00  0.00           N  
ATOM   1801  H   GLU A 112      13.260 -17.250  -9.287  1.00  0.00           H  
ATOM   1802  CA  GLU A 112      14.159 -17.030  -7.323  1.00  0.00           C  
ATOM   1803  HA  GLU A 112      13.598 -16.603  -6.494  1.00  0.00           H  
ATOM   1804  CB  GLU A 112      14.101 -18.561  -7.177  1.00  0.00           C  
ATOM   1805  HB2 GLU A 112      13.069 -18.891  -7.301  1.00  0.00           H  
ATOM   1806  HB3 GLU A 112      14.699 -19.018  -7.967  1.00  0.00           H  
ATOM   1807  CG  GLU A 112      14.621 -19.053  -5.806  1.00  0.00           C  
ATOM   1808  HG2 GLU A 112      14.523 -20.140  -5.774  1.00  0.00           H  
ATOM   1809  HG3 GLU A 112      15.686 -18.828  -5.723  1.00  0.00           H  
ATOM   1810  CD  GLU A 112      13.858 -18.444  -4.613  1.00  0.00           C  
ATOM   1811  OE1 GLU A 112      14.469 -17.746  -3.767  1.00  0.00           O  
ATOM   1812  OE2 GLU A 112      12.617 -18.606  -4.550  1.00  0.00           O  
ATOM   1813  C   GLU A 112      15.604 -16.521  -7.191  1.00  0.00           C  
ATOM   1814  O   GLU A 112      16.020 -16.096  -6.110  1.00  0.00           O  
ATOM   1815  N   ARG A 113      16.376 -16.470  -8.287  1.00  0.00           N  
ATOM   1816  H   ARG A 113      16.008 -16.844  -9.161  1.00  0.00           H  
ATOM   1817  CA  ARG A 113      17.706 -15.829  -8.277  1.00  0.00           C  
ATOM   1818  HA  ARG A 113      18.274 -16.227  -7.435  1.00  0.00           H  
ATOM   1819  CB  ARG A 113      18.478 -16.121  -9.568  1.00  0.00           C  
ATOM   1820  HB2 ARG A 113      17.824 -16.003 -10.434  1.00  0.00           H  
ATOM   1821  HB3 ARG A 113      19.303 -15.410  -9.656  1.00  0.00           H  
ATOM   1822  CG  ARG A 113      19.067 -17.537  -9.522  1.00  0.00           C  
ATOM   1823  HG2 ARG A 113      19.672 -17.645  -8.621  1.00  0.00           H  
ATOM   1824  HG3 ARG A 113      18.265 -18.277  -9.492  1.00  0.00           H  
ATOM   1825  CD  ARG A 113      19.965 -17.800 -10.731  1.00  0.00           C  
ATOM   1826  HD2 ARG A 113      20.715 -17.010 -10.797  1.00  0.00           H  
ATOM   1827  HD3 ARG A 113      20.484 -18.750 -10.579  1.00  0.00           H  
ATOM   1828  NE  ARG A 113      19.173 -17.888 -11.966  1.00  0.00           N  
ATOM   1829  HE  ARG A 113      18.381 -18.525 -11.960  1.00  0.00           H  
ATOM   1830  CZ  ARG A 113      19.427 -17.342 -13.136  1.00  0.00           C  
ATOM   1831  NH1 ARG A 113      20.424 -16.543 -13.370  1.00  0.00           N  
ATOM   1832 HH11 ARG A 113      21.068 -16.304 -12.648  1.00  0.00           H  
ATOM   1833 HH12 ARG A 113      20.568 -16.232 -14.339  1.00  0.00           H  
ATOM   1834  NH2 ARG A 113      18.675 -17.627 -14.143  1.00  0.00           N  
ATOM   1835 HH21 ARG A 113      17.958 -18.337 -14.059  1.00  0.00           H  
ATOM   1836 HH22 ARG A 113      19.096 -17.421 -15.050  1.00  0.00           H  
ATOM   1837  C   ARG A 113      17.616 -14.328  -8.021  1.00  0.00           C  
ATOM   1838  O   ARG A 113      18.341 -13.844  -7.159  1.00  0.00           O  
ATOM   1839  N   LEU A 114      16.673 -13.617  -8.646  1.00  0.00           N  
ATOM   1840  H   LEU A 114      16.134 -14.075  -9.377  1.00  0.00           H  
ATOM   1841  CA  LEU A 114      16.417 -12.197  -8.358  1.00  0.00           C  
ATOM   1842  HA  LEU A 114      17.336 -11.639  -8.552  1.00  0.00           H  
ATOM   1843  CB  LEU A 114      15.326 -11.688  -9.317  1.00  0.00           C  
ATOM   1844  HB2 LEU A 114      15.712 -11.728 -10.337  1.00  0.00           H  
ATOM   1845  HB3 LEU A 114      14.486 -12.375  -9.258  1.00  0.00           H  
ATOM   1846  CG  LEU A 114      14.780 -10.273  -9.034  1.00  0.00           C  
ATOM   1847  HG  LEU A 114      14.359 -10.239  -8.030  1.00  0.00           H  
ATOM   1848  CD1 LEU A 114      15.826  -9.163  -9.168  1.00  0.00           C  
ATOM   1849 HD11 LEU A 114      16.223  -9.137 -10.182  1.00  0.00           H  
ATOM   1850 HD12 LEU A 114      15.367  -8.201  -8.939  1.00  0.00           H  
ATOM   1851 HD13 LEU A 114      16.638  -9.331  -8.463  1.00  0.00           H  
ATOM   1852  CD2 LEU A 114      13.659  -9.973 -10.026  1.00  0.00           C  
ATOM   1853 HD21 LEU A 114      14.049  -9.973 -11.045  1.00  0.00           H  
ATOM   1854 HD22 LEU A 114      12.886 -10.735  -9.945  1.00  0.00           H  
ATOM   1855 HD23 LEU A 114      13.222  -9.001  -9.806  1.00  0.00           H  
ATOM   1856  C   LEU A 114      16.046 -11.966  -6.881  1.00  0.00           C  
ATOM   1857  O   LEU A 114      16.553 -11.034  -6.265  1.00  0.00           O  
ATOM   1858  N   LYS A 115      15.217 -12.834  -6.290  1.00  0.00           N  
ATOM   1859  H   LYS A 115      14.789 -13.546  -6.878  1.00  0.00           H  
ATOM   1860  CA  LYS A 115      14.864 -12.807  -4.859  1.00  0.00           C  
ATOM   1861  HA  LYS A 115      14.555 -11.796  -4.594  1.00  0.00           H  
ATOM   1862  CB  LYS A 115      13.688 -13.775  -4.650  1.00  0.00           C  
ATOM   1863  HB2 LYS A 115      12.909 -13.551  -5.379  1.00  0.00           H  
ATOM   1864  HB3 LYS A 115      14.047 -14.786  -4.842  1.00  0.00           H  
ATOM   1865  CG  LYS A 115      13.074 -13.712  -3.241  1.00  0.00           C  
ATOM   1866  HG2 LYS A 115      13.809 -14.077  -2.522  1.00  0.00           H  
ATOM   1867  HG3 LYS A 115      12.838 -12.676  -2.993  1.00  0.00           H  
ATOM   1868  CD  LYS A 115      11.792 -14.553  -3.094  1.00  0.00           C  
ATOM   1869  HD2 LYS A 115      11.547 -14.611  -2.035  1.00  0.00           H  
ATOM   1870  HD3 LYS A 115      10.967 -14.078  -3.620  1.00  0.00           H  
ATOM   1871  CE  LYS A 115      12.000 -15.964  -3.645  1.00  0.00           C  
ATOM   1872  HE2 LYS A 115      12.267 -15.911  -4.704  1.00  0.00           H  
ATOM   1873  HE3 LYS A 115      12.857 -16.409  -3.133  1.00  0.00           H  
ATOM   1874  NZ  LYS A 115      10.845 -16.877  -3.502  1.00  0.00           N  
ATOM   1875  HZ1 LYS A 115      11.180 -17.792  -3.831  1.00  0.00           H  
ATOM   1876  HZ2 LYS A 115      10.537 -16.950  -2.546  1.00  0.00           H  
ATOM   1877  HZ3 LYS A 115      10.061 -16.632  -4.100  1.00  0.00           H  
ATOM   1878  C   LYS A 115      16.053 -13.150  -3.955  1.00  0.00           C  
ATOM   1879  O   LYS A 115      16.205 -12.550  -2.893  1.00  0.00           O  
ATOM   1880  N   THR A 116      16.920 -14.065  -4.383  1.00  0.00           N  
ATOM   1881  H   THR A 116      16.699 -14.558  -5.242  1.00  0.00           H  
ATOM   1882  CA  THR A 116      18.158 -14.429  -3.679  1.00  0.00           C  
ATOM   1883  HA  THR A 116      17.917 -14.669  -2.644  1.00  0.00           H  
ATOM   1884  CB  THR A 116      18.796 -15.672  -4.317  1.00  0.00           C  
ATOM   1885  HB  THR A 116      18.976 -15.496  -5.376  1.00  0.00           H  
ATOM   1886  CG2 THR A 116      20.115 -16.079  -3.663  1.00  0.00           C  
ATOM   1887 HG21 THR A 116      19.972 -16.221  -2.592  1.00  0.00           H  
ATOM   1888 HG22 THR A 116      20.462 -17.013  -4.107  1.00  0.00           H  
ATOM   1889 HG23 THR A 116      20.876 -15.317  -3.832  1.00  0.00           H  
ATOM   1890  OG1 THR A 116      17.923 -16.764  -4.168  1.00  0.00           O  
ATOM   1891  HG1 THR A 116      17.160 -16.637  -4.760  1.00  0.00           H  
ATOM   1892  C   THR A 116      19.140 -13.260  -3.660  1.00  0.00           C  
ATOM   1893  O   THR A 116      19.604 -12.880  -2.588  1.00  0.00           O  
ATOM   1894  N   ILE A 117      19.390 -12.638  -4.816  1.00  0.00           N  
ATOM   1895  H   ILE A 117      18.982 -13.027  -5.662  1.00  0.00           H  
ATOM   1896  CA  ILE A 117      20.194 -11.412  -4.961  1.00  0.00           C  
ATOM   1897  HA  ILE A 117      21.199 -11.597  -4.576  1.00  0.00           H  
ATOM   1898  CB  ILE A 117      20.314 -11.040  -6.462  1.00  0.00           C  
ATOM   1899  HB  ILE A 117      19.313 -11.061  -6.900  1.00  0.00           H  
ATOM   1900  CG2 ILE A 117      20.887  -9.625  -6.678  1.00  0.00           C  
ATOM   1901 HG21 ILE A 117      20.984  -9.403  -7.740  1.00  0.00           H  
ATOM   1902 HG22 ILE A 117      20.225  -8.872  -6.251  1.00  0.00           H  
ATOM   1903 HG23 ILE A 117      21.871  -9.540  -6.212  1.00  0.00           H  
ATOM   1904  CG1 ILE A 117      21.198 -12.075  -7.198  1.00  0.00           C  
ATOM   1905 HG12 ILE A 117      22.247 -11.907  -6.945  1.00  0.00           H  
ATOM   1906 HG13 ILE A 117      20.939 -13.081  -6.869  1.00  0.00           H  
ATOM   1907  CD1 ILE A 117      21.036 -12.049  -8.725  1.00  0.00           C  
ATOM   1908 HD11 ILE A 117      19.988 -12.188  -8.992  1.00  0.00           H  
ATOM   1909 HD12 ILE A 117      21.393 -11.105  -9.134  1.00  0.00           H  
ATOM   1910 HD13 ILE A 117      21.621 -12.858  -9.164  1.00  0.00           H  
ATOM   1911  C   ILE A 117      19.595 -10.272  -4.123  1.00  0.00           C  
ATOM   1912  O   ILE A 117      20.325  -9.586  -3.414  1.00  0.00           O  
ATOM   1913  N   MET A 118      18.266 -10.097  -4.131  1.00  0.00           N  
ATOM   1914  H   MET A 118      17.707 -10.638  -4.786  1.00  0.00           H  
ATOM   1915  CA  MET A 118      17.604  -9.057  -3.331  1.00  0.00           C  
ATOM   1916  HA  MET A 118      18.131  -8.121  -3.525  1.00  0.00           H  
ATOM   1917  CB  MET A 118      16.148  -8.882  -3.789  1.00  0.00           C  
ATOM   1918  HB2 MET A 118      16.093  -8.944  -4.874  1.00  0.00           H  
ATOM   1919  HB3 MET A 118      15.539  -9.689  -3.378  1.00  0.00           H  
ATOM   1920  CG  MET A 118      15.557  -7.531  -3.360  1.00  0.00           C  
ATOM   1921  HG2 MET A 118      14.511  -7.512  -3.658  1.00  0.00           H  
ATOM   1922  HG3 MET A 118      15.579  -7.461  -2.273  1.00  0.00           H  
ATOM   1923  SD  MET A 118      16.361  -6.046  -4.038  1.00  0.00           S  
ATOM   1924  CE  MET A 118      16.384  -6.391  -5.821  1.00  0.00           C  
ATOM   1925  HE1 MET A 118      17.049  -7.230  -6.027  1.00  0.00           H  
ATOM   1926  HE2 MET A 118      15.382  -6.625  -6.173  1.00  0.00           H  
ATOM   1927  HE3 MET A 118      16.753  -5.516  -6.355  1.00  0.00           H  
ATOM   1928  C   MET A 118      17.687  -9.308  -1.817  1.00  0.00           C  
ATOM   1929  O   MET A 118      17.800  -8.355  -1.050  1.00  0.00           O  
ATOM   1930  N   ARG A 119      17.685 -10.569  -1.354  1.00  0.00           N  
ATOM   1931  H   ARG A 119      17.531 -11.322  -2.017  1.00  0.00           H  
ATOM   1932  CA  ARG A 119      17.967 -10.904   0.057  1.00  0.00           C  
ATOM   1933  HA  ARG A 119      17.406 -10.214   0.685  1.00  0.00           H  
ATOM   1934  CB  ARG A 119      17.486 -12.327   0.383  1.00  0.00           C  
ATOM   1935  HB2 ARG A 119      16.430 -12.406   0.122  1.00  0.00           H  
ATOM   1936  HB3 ARG A 119      18.047 -13.044  -0.218  1.00  0.00           H  
ATOM   1937  CG  ARG A 119      17.658 -12.653   1.882  1.00  0.00           C  
ATOM   1938  HG2 ARG A 119      18.720 -12.730   2.122  1.00  0.00           H  
ATOM   1939  HG3 ARG A 119      17.231 -11.844   2.478  1.00  0.00           H  
ATOM   1940  CD  ARG A 119      16.973 -13.964   2.291  1.00  0.00           C  
ATOM   1941  HD2 ARG A 119      17.140 -14.122   3.359  1.00  0.00           H  
ATOM   1942  HD3 ARG A 119      15.900 -13.856   2.132  1.00  0.00           H  
ATOM   1943  NE  ARG A 119      17.521 -15.114   1.545  1.00  0.00           N  
ATOM   1944  HE  ARG A 119      18.519 -15.242   1.602  1.00  0.00           H  
ATOM   1945  CZ  ARG A 119      16.870 -15.926   0.729  1.00  0.00           C  
ATOM   1946  NH1 ARG A 119      15.569 -15.952   0.643  1.00  0.00           N  
ATOM   1947 HH11 ARG A 119      15.029 -15.362   1.245  1.00  0.00           H  
ATOM   1948 HH12 ARG A 119      15.128 -16.592   0.003  1.00  0.00           H  
ATOM   1949  NH2 ARG A 119      17.527 -16.750  -0.033  1.00  0.00           N  
ATOM   1950 HH21 ARG A 119      18.532 -16.771  -0.020  1.00  0.00           H  
ATOM   1951 HH22 ARG A 119      17.043 -17.304  -0.725  1.00  0.00           H  
ATOM   1952  C   ARG A 119      19.440 -10.701   0.422  1.00  0.00           C  
ATOM   1953  O   ARG A 119      19.734 -10.298   1.546  1.00  0.00           O  
ATOM   1954  N   GLU A 120      20.361 -10.933  -0.512  1.00  0.00           N  
ATOM   1955  H   GLU A 120      20.055 -11.337  -1.391  1.00  0.00           H  
ATOM   1956  CA  GLU A 120      21.778 -10.572  -0.385  1.00  0.00           C  
ATOM   1957  HA  GLU A 120      22.191 -11.064   0.496  1.00  0.00           H  
ATOM   1958  CB  GLU A 120      22.528 -11.059  -1.644  1.00  0.00           C  
ATOM   1959  HB2 GLU A 120      21.880 -11.727  -2.206  1.00  0.00           H  
ATOM   1960  HB3 GLU A 120      22.761 -10.223  -2.301  1.00  0.00           H  
ATOM   1961  CG  GLU A 120      23.793 -11.864  -1.330  1.00  0.00           C  
ATOM   1962  HG2 GLU A 120      23.591 -12.555  -0.507  1.00  0.00           H  
ATOM   1963  HG3 GLU A 120      24.038 -12.462  -2.211  1.00  0.00           H  
ATOM   1964  CD  GLU A 120      24.999 -10.978  -1.010  1.00  0.00           C  
ATOM   1965  OE1 GLU A 120      25.715 -11.248  -0.023  1.00  0.00           O  
ATOM   1966  OE2 GLU A 120      25.279 -10.015  -1.760  1.00  0.00           O  
ATOM   1967  C   GLU A 120      21.911  -9.052  -0.171  1.00  0.00           C  
ATOM   1968  O   GLU A 120      22.468  -8.613   0.837  1.00  0.00           O  
ATOM   1969  N   LYS A 121      21.264  -8.255  -1.034  1.00  0.00           N  
ATOM   1970  H   LYS A 121      20.865  -8.697  -1.860  1.00  0.00           H  
ATOM   1971  CA  LYS A 121      21.193  -6.793  -0.911  1.00  0.00           C  
ATOM   1972  HA  LYS A 121      22.219  -6.427  -0.909  1.00  0.00           H  
ATOM   1973  CB  LYS A 121      20.446  -6.214  -2.128  1.00  0.00           C  
ATOM   1974  HB2 LYS A 121      20.904  -6.598  -3.042  1.00  0.00           H  
ATOM   1975  HB3 LYS A 121      19.409  -6.551  -2.112  1.00  0.00           H  
ATOM   1976  CG  LYS A 121      20.447  -4.677  -2.196  1.00  0.00           C  
ATOM   1977  HG2 LYS A 121      19.881  -4.376  -3.078  1.00  0.00           H  
ATOM   1978  HG3 LYS A 121      19.951  -4.267  -1.317  1.00  0.00           H  
ATOM   1979  CD  LYS A 121      21.862  -4.094  -2.298  1.00  0.00           C  
ATOM   1980  HD2 LYS A 121      22.403  -4.265  -1.366  1.00  0.00           H  
ATOM   1981  HD3 LYS A 121      22.391  -4.587  -3.116  1.00  0.00           H  
ATOM   1982  CE  LYS A 121      21.803  -2.592  -2.581  1.00  0.00           C  
ATOM   1983  HE2 LYS A 121      21.196  -2.437  -3.480  1.00  0.00           H  
ATOM   1984  HE3 LYS A 121      21.328  -2.078  -1.740  1.00  0.00           H  
ATOM   1985  NZ  LYS A 121      23.162  -2.061  -2.825  1.00  0.00           N  
ATOM   1986  HZ1 LYS A 121      23.701  -1.960  -1.980  1.00  0.00           H  
ATOM   1987  HZ2 LYS A 121      23.647  -2.689  -3.475  1.00  0.00           H  
ATOM   1988  HZ3 LYS A 121      23.131  -1.209  -3.378  1.00  0.00           H  
ATOM   1989  C   LYS A 121      20.569  -6.349   0.415  1.00  0.00           C  
ATOM   1990  O   LYS A 121      21.161  -5.523   1.101  1.00  0.00           O  
ATOM   1991  N   TYR A 122      19.423  -6.917   0.801  1.00  0.00           N  
ATOM   1992  H   TYR A 122      18.967  -7.542   0.145  1.00  0.00           H  
ATOM   1993  CA  TYR A 122      18.742  -6.625   2.070  1.00  0.00           C  
ATOM   1994  HA  TYR A 122      18.483  -5.566   2.099  1.00  0.00           H  
ATOM   1995  CB  TYR A 122      17.439  -7.436   2.152  1.00  0.00           C  
ATOM   1996  HB2 TYR A 122      16.794  -7.156   1.318  1.00  0.00           H  
ATOM   1997  HB3 TYR A 122      17.671  -8.494   2.049  1.00  0.00           H  
ATOM   1998  CG  TYR A 122      16.678  -7.233   3.448  1.00  0.00           C  
ATOM   1999  CD1 TYR A 122      16.836  -8.131   4.524  1.00  0.00           C  
ATOM   2000  HD1 TYR A 122      17.482  -8.993   4.425  1.00  0.00           H  
ATOM   2001  CE1 TYR A 122      16.195  -7.881   5.754  1.00  0.00           C  
ATOM   2002  HE1 TYR A 122      16.338  -8.551   6.590  1.00  0.00           H  
ATOM   2003  CZ  TYR A 122      15.397  -6.728   5.909  1.00  0.00           C  
ATOM   2004  OH  TYR A 122      14.791  -6.461   7.095  1.00  0.00           O  
ATOM   2005  HH  TYR A 122      15.320  -6.788   7.827  1.00  0.00           H  
ATOM   2006  CE2 TYR A 122      15.240  -5.836   4.831  1.00  0.00           C  
ATOM   2007  HE2 TYR A 122      14.679  -4.925   4.971  1.00  0.00           H  
ATOM   2008  CD2 TYR A 122      15.867  -6.095   3.601  1.00  0.00           C  
ATOM   2009  HD2 TYR A 122      15.774  -5.384   2.794  1.00  0.00           H  
ATOM   2010  C   TYR A 122      19.631  -6.907   3.291  1.00  0.00           C  
ATOM   2011  O   TYR A 122      19.726  -6.070   4.188  1.00  0.00           O  
ATOM   2012  N   SER A 123      20.328  -8.049   3.299  1.00  0.00           N  
ATOM   2013  H   SER A 123      20.218  -8.683   2.517  1.00  0.00           H  
ATOM   2014  CA  SER A 123      21.270  -8.420   4.366  1.00  0.00           C  
ATOM   2015  HA  SER A 123      20.743  -8.424   5.321  1.00  0.00           H  
ATOM   2016  CB  SER A 123      21.846  -9.825   4.136  1.00  0.00           C  
ATOM   2017  HB2 SER A 123      22.482  -9.824   3.249  1.00  0.00           H  
ATOM   2018  HB3 SER A 123      22.453 -10.103   4.999  1.00  0.00           H  
ATOM   2019  OG  SER A 123      20.814 -10.783   3.966  1.00  0.00           O  
ATOM   2020  HG  SER A 123      20.444 -10.658   3.074  1.00  0.00           H  
ATOM   2021  C   SER A 123      22.414  -7.408   4.466  1.00  0.00           C  
ATOM   2022  O   SER A 123      22.721  -6.928   5.552  1.00  0.00           O  
ATOM   2023  N   LYS A 124      22.979  -6.997   3.323  1.00  0.00           N  
ATOM   2024  H   LYS A 124      22.674  -7.444   2.462  1.00  0.00           H  
ATOM   2025  CA  LYS A 124      24.031  -5.968   3.222  1.00  0.00           C  
ATOM   2026  HA  LYS A 124      24.755  -6.135   4.022  1.00  0.00           H  
ATOM   2027  CB  LYS A 124      24.747  -6.128   1.871  1.00  0.00           C  
ATOM   2028  HB2 LYS A 124      24.009  -6.222   1.072  1.00  0.00           H  
ATOM   2029  HB3 LYS A 124      25.362  -5.249   1.671  1.00  0.00           H  
ATOM   2030  CG  LYS A 124      25.665  -7.357   1.898  1.00  0.00           C  
ATOM   2031  HG2 LYS A 124      26.466  -7.182   2.618  1.00  0.00           H  
ATOM   2032  HG3 LYS A 124      25.100  -8.237   2.208  1.00  0.00           H  
ATOM   2033  CD  LYS A 124      26.269  -7.628   0.520  1.00  0.00           C  
ATOM   2034  HD2 LYS A 124      25.464  -7.918  -0.161  1.00  0.00           H  
ATOM   2035  HD3 LYS A 124      26.761  -6.732   0.140  1.00  0.00           H  
ATOM   2036  CE  LYS A 124      27.286  -8.765   0.648  1.00  0.00           C  
ATOM   2037  HE2 LYS A 124      28.165  -8.411   1.193  1.00  0.00           H  
ATOM   2038  HE3 LYS A 124      26.817  -9.571   1.225  1.00  0.00           H  
ATOM   2039  NZ  LYS A 124      27.655  -9.307  -0.676  1.00  0.00           N  
ATOM   2040  HZ1 LYS A 124      28.267 -10.103  -0.588  1.00  0.00           H  
ATOM   2041  HZ2 LYS A 124      26.792  -9.684  -1.089  1.00  0.00           H  
ATOM   2042  HZ3 LYS A 124      28.017  -8.608  -1.303  1.00  0.00           H  
ATOM   2043  C   LYS A 124      23.557  -4.522   3.431  1.00  0.00           C  
ATOM   2044  O   LYS A 124      24.394  -3.625   3.430  1.00  0.00           O  
ATOM   2045  N   CYS A 125      22.256  -4.286   3.618  1.00  0.00           N  
ATOM   2046  H   CYS A 125      21.626  -5.072   3.547  1.00  0.00           H  
ATOM   2047  CA  CYS A 125      21.686  -2.960   3.897  1.00  0.00           C  
ATOM   2048  HA  CYS A 125      22.492  -2.229   3.975  1.00  0.00           H  
ATOM   2049  CB  CYS A 125      20.779  -2.539   2.722  1.00  0.00           C  
ATOM   2050  HB2 CYS A 125      19.950  -3.245   2.631  1.00  0.00           H  
ATOM   2051  HB3 CYS A 125      20.373  -1.547   2.928  1.00  0.00           H  
ATOM   2052  SG  CYS A 125      21.686  -2.474   1.146  1.00  0.00           S  
ATOM   2053  HG  CYS A 125      21.855  -3.807   1.078  1.00  0.00           H  
ATOM   2054  C   CYS A 125      20.914  -2.881   5.231  1.00  0.00           C  
ATOM   2055  O   CYS A 125      20.354  -1.822   5.517  1.00  0.00           O  
ATOM   2056  N   SER A 126      20.819  -3.985   5.989  1.00  0.00           N  
ATOM   2057  H   SER A 126      21.390  -4.776   5.724  1.00  0.00           H  
ATOM   2058  CA  SER A 126      19.924  -4.182   7.150  1.00  0.00           C  
ATOM   2059  HA  SER A 126      18.897  -4.142   6.815  1.00  0.00           H  
ATOM   2060  CB  SER A 126      20.142  -5.571   7.740  1.00  0.00           C  
ATOM   2061  HB2 SER A 126      21.209  -5.801   7.782  1.00  0.00           H  
ATOM   2062  HB3 SER A 126      19.740  -5.612   8.753  1.00  0.00           H  
ATOM   2063  OG  SER A 126      19.447  -6.483   6.913  1.00  0.00           O  
ATOM   2064  HG  SER A 126      19.671  -6.282   5.989  1.00  0.00           H  
ATOM   2065  C   SER A 126      20.046  -3.114   8.237  1.00  0.00           C  
ATOM   2066  O   SER A 126      19.043  -2.378   8.397  1.00  0.00           O  
ATOM   2067  OXT SER A 126      21.112  -3.032   8.872  1.00  0.00           O  
TER    2068      SER   126                                                      
ATOM   2068  N   MET B 127     -19.284  32.637 -15.575  1.00  0.00           N  
ATOM   2069  H1  MET B 127     -18.849  31.723 -15.623  1.00  0.00           H  
ATOM   2070  H2  MET B 127     -19.311  33.015 -16.513  1.00  0.00           H  
ATOM   2071  H3  MET B 127     -20.224  32.538 -15.215  1.00  0.00           H  
ATOM   2072  CA  MET B 127     -18.471  33.514 -14.696  1.00  0.00           C  
ATOM   2073  HA  MET B 127     -18.923  34.507 -14.663  1.00  0.00           H  
ATOM   2074  CB  MET B 127     -18.467  32.935 -13.271  1.00  0.00           C  
ATOM   2075  HB2 MET B 127     -19.500  32.876 -12.926  1.00  0.00           H  
ATOM   2076  HB3 MET B 127     -18.061  31.922 -13.299  1.00  0.00           H  
ATOM   2077  CG  MET B 127     -17.667  33.746 -12.248  1.00  0.00           C  
ATOM   2078  HG2 MET B 127     -16.627  33.758 -12.559  1.00  0.00           H  
ATOM   2079  HG3 MET B 127     -18.034  34.772 -12.219  1.00  0.00           H  
ATOM   2080  SD  MET B 127     -17.692  33.059 -10.578  1.00  0.00           S  
ATOM   2081  CE  MET B 127     -19.352  33.513 -10.009  1.00  0.00           C  
ATOM   2082  HE1 MET B 127     -19.480  33.178  -8.980  1.00  0.00           H  
ATOM   2083  HE2 MET B 127     -19.473  34.596 -10.044  1.00  0.00           H  
ATOM   2084  HE3 MET B 127     -20.110  33.037 -10.630  1.00  0.00           H  
ATOM   2085  C   MET B 127     -17.070  33.659 -15.297  1.00  0.00           C  
ATOM   2086  O   MET B 127     -16.701  32.818 -16.109  1.00  0.00           O  
ATOM   2087  N   HIE B 128     -16.321  34.721 -14.971  1.00  0.00           N  
ATOM   2088  H   HIE B 128     -16.669  35.380 -14.290  1.00  0.00           H  
ATOM   2089  CA  HIE B 128     -14.892  34.841 -15.318  1.00  0.00           C  
ATOM   2090  HA  HIE B 128     -14.703  34.334 -16.266  1.00  0.00           H  
ATOM   2091  CB  HIE B 128     -14.540  36.329 -15.503  1.00  0.00           C  
ATOM   2092  HB2 HIE B 128     -14.709  36.853 -14.563  1.00  0.00           H  
ATOM   2093  HB3 HIE B 128     -15.211  36.759 -16.248  1.00  0.00           H  
ATOM   2094  CG  HIE B 128     -13.119  36.603 -15.936  1.00  0.00           C  
ATOM   2095  ND1 HIE B 128     -11.987  36.364 -15.159  1.00  0.00           N  
ATOM   2096  CE1 HIE B 128     -10.940  36.794 -15.881  1.00  0.00           C  
ATOM   2097  HE1 HIE B 128      -9.907  36.759 -15.553  1.00  0.00           H  
ATOM   2098  NE2 HIE B 128     -11.358  37.288 -17.059  1.00  0.00           N  
ATOM   2099  HE2 HIE B 128     -10.759  37.699 -17.765  1.00  0.00           H  
ATOM   2100  CD2 HIE B 128     -12.731  37.180 -17.111  1.00  0.00           C  
ATOM   2101  HD2 HIE B 128     -13.377  37.515 -17.911  1.00  0.00           H  
ATOM   2102  C   HIE B 128     -14.014  34.163 -14.248  1.00  0.00           C  
ATOM   2103  O   HIE B 128     -14.306  34.282 -13.057  1.00  0.00           O  
ATOM   2104  N   HIE B 129     -12.941  33.482 -14.664  1.00  0.00           N  
ATOM   2105  H   HIE B 129     -12.749  33.455 -15.653  1.00  0.00           H  
ATOM   2106  CA  HIE B 129     -12.093  32.654 -13.793  1.00  0.00           C  
ATOM   2107  HA  HIE B 129     -12.717  31.860 -13.378  1.00  0.00           H  
ATOM   2108  CB  HIE B 129     -10.994  32.002 -14.649  1.00  0.00           C  
ATOM   2109  HB2 HIE B 129     -10.222  32.739 -14.873  1.00  0.00           H  
ATOM   2110  HB3 HIE B 129     -11.415  31.671 -15.597  1.00  0.00           H  
ATOM   2111  CG  HIE B 129     -10.353  30.801 -13.999  1.00  0.00           C  
ATOM   2112  ND1 HIE B 129      -8.982  30.598 -13.860  1.00  0.00           N  
ATOM   2113  CE1 HIE B 129      -8.849  29.411 -13.242  1.00  0.00           C  
ATOM   2114  HE1 HIE B 129      -7.901  28.958 -12.983  1.00  0.00           H  
ATOM   2115  NE2 HIE B 129     -10.052  28.843 -13.048  1.00  0.00           N  
ATOM   2116  HE2 HIE B 129     -10.225  27.920 -12.652  1.00  0.00           H  
ATOM   2117  CD2 HIE B 129     -11.013  29.710 -13.514  1.00  0.00           C  
ATOM   2118  HD2 HIE B 129     -12.083  29.553 -13.500  1.00  0.00           H  
ATOM   2119  C   HIE B 129     -11.477  33.407 -12.599  1.00  0.00           C  
ATOM   2120  O   HIE B 129     -11.253  32.805 -11.551  1.00  0.00           O  
ATOM   2121  N   HIE B 130     -11.289  34.730 -12.699  1.00  0.00           N  
ATOM   2122  H   HIE B 130     -11.510  35.172 -13.585  1.00  0.00           H  
ATOM   2123  CA  HIE B 130     -10.861  35.589 -11.582  1.00  0.00           C  
ATOM   2124  HA  HIE B 130      -9.868  35.279 -11.248  1.00  0.00           H  
ATOM   2125  CB  HIE B 130     -10.758  37.046 -12.061  1.00  0.00           C  
ATOM   2126  HB2 HIE B 130     -11.743  37.406 -12.361  1.00  0.00           H  
ATOM   2127  HB3 HIE B 130     -10.105  37.085 -12.933  1.00  0.00           H  
ATOM   2128  CG  HIE B 130     -10.188  37.978 -11.022  1.00  0.00           C  
ATOM   2129  ND1 HIE B 130      -8.849  38.009 -10.637  1.00  0.00           N  
ATOM   2130  CE1 HIE B 130      -8.753  38.970  -9.707  1.00  0.00           C  
ATOM   2131  HE1 HIE B 130      -7.834  39.247  -9.208  1.00  0.00           H  
ATOM   2132  NE2 HIE B 130      -9.955  39.531  -9.486  1.00  0.00           N  
ATOM   2133  HE2 HIE B 130     -10.138  40.273  -8.825  1.00  0.00           H  
ATOM   2134  CD2 HIE B 130     -10.877  38.914 -10.305  1.00  0.00           C  
ATOM   2135  HD2 HIE B 130     -11.937  39.117 -10.366  1.00  0.00           H  
ATOM   2136  C   HIE B 130     -11.802  35.487 -10.372  1.00  0.00           C  
ATOM   2137  O   HIE B 130     -11.335  35.245  -9.262  1.00  0.00           O  
ATOM   2138  N   HIE B 131     -13.117  35.575 -10.599  1.00  0.00           N  
ATOM   2139  H   HIE B 131     -13.418  35.669 -11.558  1.00  0.00           H  
ATOM   2140  CA  HIE B 131     -14.161  35.531  -9.558  1.00  0.00           C  
ATOM   2141  HA  HIE B 131     -13.809  36.064  -8.672  1.00  0.00           H  
ATOM   2142  CB  HIE B 131     -15.415  36.252 -10.077  1.00  0.00           C  
ATOM   2143  HB2 HIE B 131     -16.206  36.156  -9.332  1.00  0.00           H  
ATOM   2144  HB3 HIE B 131     -15.759  35.765 -10.990  1.00  0.00           H  
ATOM   2145  CG  HIE B 131     -15.219  37.726 -10.342  1.00  0.00           C  
ATOM   2146  ND1 HIE B 131     -15.207  38.721  -9.367  1.00  0.00           N  
ATOM   2147  CE1 HIE B 131     -15.059  39.883 -10.016  1.00  0.00           C  
ATOM   2148  HE1 HIE B 131     -15.035  40.854  -9.535  1.00  0.00           H  
ATOM   2149  NE2 HIE B 131     -14.962  39.669 -11.340  1.00  0.00           N  
ATOM   2150  HE2 HIE B 131     -14.861  40.394 -12.038  1.00  0.00           H  
ATOM   2151  CD2 HIE B 131     -15.060  38.312 -11.565  1.00  0.00           C  
ATOM   2152  HD2 HIE B 131     -15.035  37.804 -12.514  1.00  0.00           H  
ATOM   2153  C   HIE B 131     -14.541  34.117  -9.085  1.00  0.00           C  
ATOM   2154  O   HIE B 131     -15.162  33.979  -8.036  1.00  0.00           O  
ATOM   2155  N   HIE B 132     -14.193  33.071  -9.844  1.00  0.00           N  
ATOM   2156  H   HIE B 132     -13.671  33.245 -10.688  1.00  0.00           H  
ATOM   2157  CA  HIE B 132     -14.486  31.674  -9.476  1.00  0.00           C  
ATOM   2158  HA  HIE B 132     -15.548  31.604  -9.233  1.00  0.00           H  
ATOM   2159  CB  HIE B 132     -14.210  30.763 -10.684  1.00  0.00           C  
ATOM   2160  HB2 HIE B 132     -13.132  30.655 -10.818  1.00  0.00           H  
ATOM   2161  HB3 HIE B 132     -14.618  31.227 -11.583  1.00  0.00           H  
ATOM   2162  CG  HIE B 132     -14.824  29.393 -10.555  1.00  0.00           C  
ATOM   2163  ND1 HIE B 132     -14.176  28.252 -10.086  1.00  0.00           N  
ATOM   2164  CE1 HIE B 132     -15.106  27.283 -10.069  1.00  0.00           C  
ATOM   2165  HE1 HIE B 132     -14.927  26.263  -9.753  1.00  0.00           H  
ATOM   2166  NE2 HIE B 132     -16.285  27.755 -10.507  1.00  0.00           N  
ATOM   2167  HE2 HIE B 132     -17.156  27.209 -10.585  1.00  0.00           H  
ATOM   2168  CD2 HIE B 132     -16.130  29.089 -10.803  1.00  0.00           C  
ATOM   2169  HD2 HIE B 132     -16.901  29.766 -11.138  1.00  0.00           H  
ATOM   2170  C   HIE B 132     -13.721  31.246  -8.211  1.00  0.00           C  
ATOM   2171  O   HIE B 132     -12.705  31.861  -7.871  1.00  0.00           O  
ATOM   2172  N   HIE B 133     -14.198  30.227  -7.494  1.00  0.00           N  
ATOM   2173  H   HIE B 133     -14.997  29.715  -7.845  1.00  0.00           H  
ATOM   2174  CA  HIE B 133     -13.650  29.839  -6.190  1.00  0.00           C  
ATOM   2175  HA  HIE B 133     -13.775  30.695  -5.524  1.00  0.00           H  
ATOM   2176  CB  HIE B 133     -14.457  28.682  -5.579  1.00  0.00           C  
ATOM   2177  HB2 HIE B 133     -14.009  28.411  -4.624  1.00  0.00           H  
ATOM   2178  HB3 HIE B 133     -14.404  27.816  -6.241  1.00  0.00           H  
ATOM   2179  CG  HIE B 133     -15.905  29.014  -5.323  1.00  0.00           C  
ATOM   2180  ND1 HIE B 133     -16.931  28.956  -6.267  1.00  0.00           N  
ATOM   2181  CE1 HIE B 133     -18.049  29.320  -5.621  1.00  0.00           C  
ATOM   2182  HE1 HIE B 133     -19.035  29.334  -6.067  1.00  0.00           H  
ATOM   2183  NE2 HIE B 133     -17.784  29.569  -4.327  1.00  0.00           N  
ATOM   2184  HE2 HIE B 133     -18.484  29.702  -3.603  1.00  0.00           H  
ATOM   2185  CD2 HIE B 133     -16.432  29.394  -4.123  1.00  0.00           C  
ATOM   2186  HD2 HIE B 133     -15.890  29.499  -3.194  1.00  0.00           H  
ATOM   2187  C   HIE B 133     -12.143  29.528  -6.226  1.00  0.00           C  
ATOM   2188  O   HIE B 133     -11.595  28.993  -7.190  1.00  0.00           O  
ATOM   2189  N   LYS B 134     -11.464  29.866  -5.129  1.00  0.00           N  
ATOM   2190  H   LYS B 134     -12.009  30.233  -4.355  1.00  0.00           H  
ATOM   2191  CA  LYS B 134     -10.017  29.703  -4.919  1.00  0.00           C  
ATOM   2192  HA  LYS B 134      -9.563  29.319  -5.831  1.00  0.00           H  
ATOM   2193  CB  LYS B 134      -9.380  31.059  -4.556  1.00  0.00           C  
ATOM   2194  HB2 LYS B 134      -9.772  31.379  -3.589  1.00  0.00           H  
ATOM   2195  HB3 LYS B 134      -8.302  30.926  -4.442  1.00  0.00           H  
ATOM   2196  CG  LYS B 134      -9.632  32.191  -5.566  1.00  0.00           C  
ATOM   2197  HG2 LYS B 134     -10.705  32.358  -5.669  1.00  0.00           H  
ATOM   2198  HG3 LYS B 134      -9.191  33.106  -5.167  1.00  0.00           H  
ATOM   2199  CD  LYS B 134      -9.017  31.913  -6.944  1.00  0.00           C  
ATOM   2200  HD2 LYS B 134      -7.933  31.841  -6.841  1.00  0.00           H  
ATOM   2201  HD3 LYS B 134      -9.395  30.969  -7.338  1.00  0.00           H  
ATOM   2202  CE  LYS B 134      -9.359  33.057  -7.905  1.00  0.00           C  
ATOM   2203  HE2 LYS B 134      -9.801  33.881  -7.334  1.00  0.00           H  
ATOM   2204  HE3 LYS B 134      -8.445  33.429  -8.374  1.00  0.00           H  
ATOM   2205  NZ  LYS B 134     -10.320  32.621  -8.938  1.00  0.00           N  
ATOM   2206  HZ1 LYS B 134     -11.135  32.188  -8.510  1.00  0.00           H  
ATOM   2207  HZ2 LYS B 134     -10.680  33.422  -9.449  1.00  0.00           H  
ATOM   2208  HZ3 LYS B 134      -9.930  31.969  -9.604  1.00  0.00           H  
ATOM   2209  C   LYS B 134      -9.752  28.690  -3.813  1.00  0.00           C  
ATOM   2210  O   LYS B 134     -10.595  28.508  -2.938  1.00  0.00           O  
ATOM   2211  N   VAL B 135      -8.570  28.081  -3.812  1.00  0.00           N  
ATOM   2212  H   VAL B 135      -7.909  28.320  -4.531  1.00  0.00           H  
ATOM   2213  CA  VAL B 135      -8.060  27.364  -2.635  1.00  0.00           C  
ATOM   2214  HA  VAL B 135      -8.815  26.649  -2.302  1.00  0.00           H  
ATOM   2215  CB  VAL B 135      -6.780  26.574  -2.990  1.00  0.00           C  
ATOM   2216  HB  VAL B 135      -6.026  27.268  -3.366  1.00  0.00           H  
ATOM   2217  CG1 VAL B 135      -6.198  25.835  -1.783  1.00  0.00           C  
ATOM   2218 HG11 VAL B 135      -5.328  25.256  -2.093  1.00  0.00           H  
ATOM   2219 HG12 VAL B 135      -6.944  25.158  -1.363  1.00  0.00           H  
ATOM   2220 HG13 VAL B 135      -5.870  26.541  -1.022  1.00  0.00           H  
ATOM   2221  CG2 VAL B 135      -7.047  25.515  -4.073  1.00  0.00           C  
ATOM   2222 HG21 VAL B 135      -7.360  25.992  -4.998  1.00  0.00           H  
ATOM   2223 HG22 VAL B 135      -6.134  24.953  -4.278  1.00  0.00           H  
ATOM   2224 HG23 VAL B 135      -7.824  24.824  -3.744  1.00  0.00           H  
ATOM   2225  C   VAL B 135      -7.825  28.373  -1.494  1.00  0.00           C  
ATOM   2226  O   VAL B 135      -7.380  29.492  -1.744  1.00  0.00           O  
ATOM   2227  N   LEU B 136      -8.145  27.979  -0.260  1.00  0.00           N  
ATOM   2228  H   LEU B 136      -8.583  27.069  -0.181  1.00  0.00           H  
ATOM   2229  CA  LEU B 136      -7.904  28.708   0.996  1.00  0.00           C  
ATOM   2230  HA  LEU B 136      -7.473  29.684   0.766  1.00  0.00           H  
ATOM   2231  CB  LEU B 136      -9.266  28.919   1.689  1.00  0.00           C  
ATOM   2232  HB2 LEU B 136      -9.889  29.512   1.024  1.00  0.00           H  
ATOM   2233  HB3 LEU B 136      -9.739  27.946   1.819  1.00  0.00           H  
ATOM   2234  CG  LEU B 136      -9.218  29.609   3.067  1.00  0.00           C  
ATOM   2235  HG  LEU B 136      -8.581  29.040   3.742  1.00  0.00           H  
ATOM   2236  CD1 LEU B 136      -8.690  31.041   2.965  1.00  0.00           C  
ATOM   2237 HD11 LEU B 136      -7.656  31.029   2.620  1.00  0.00           H  
ATOM   2238 HD12 LEU B 136      -9.299  31.624   2.274  1.00  0.00           H  
ATOM   2239 HD13 LEU B 136      -8.710  31.509   3.949  1.00  0.00           H  
ATOM   2240  CD2 LEU B 136     -10.614  29.665   3.687  1.00  0.00           C  
ATOM   2241 HD21 LEU B 136     -11.283  30.265   3.071  1.00  0.00           H  
ATOM   2242 HD22 LEU B 136     -11.020  28.657   3.773  1.00  0.00           H  
ATOM   2243 HD23 LEU B 136     -10.555  30.102   4.684  1.00  0.00           H  
ATOM   2244  C   LEU B 136      -6.905  27.979   1.913  1.00  0.00           C  
ATOM   2245  O   LEU B 136      -6.157  28.624   2.639  1.00  0.00           O  
ATOM   2246  N   GLN B 137      -6.866  26.645   1.854  1.00  0.00           N  
ATOM   2247  H   GLN B 137      -7.510  26.177   1.234  1.00  0.00           H  
ATOM   2248  CA  GLN B 137      -5.839  25.809   2.480  1.00  0.00           C  
ATOM   2249  HA  GLN B 137      -4.925  26.401   2.567  1.00  0.00           H  
ATOM   2250  CB  GLN B 137      -6.257  25.383   3.897  1.00  0.00           C  
ATOM   2251  HB2 GLN B 137      -6.446  26.282   4.483  1.00  0.00           H  
ATOM   2252  HB3 GLN B 137      -7.171  24.794   3.847  1.00  0.00           H  
ATOM   2253  CG  GLN B 137      -5.169  24.543   4.593  1.00  0.00           C  
ATOM   2254  HG2 GLN B 137      -5.089  23.575   4.095  1.00  0.00           H  
ATOM   2255  HG3 GLN B 137      -4.209  25.053   4.504  1.00  0.00           H  
ATOM   2256  CD  GLN B 137      -5.429  24.302   6.078  1.00  0.00           C  
ATOM   2257  OE1 GLN B 137      -6.242  24.939   6.724  1.00  0.00           O  
ATOM   2258  NE2 GLN B 137      -4.731  23.368   6.687  1.00  0.00           N  
ATOM   2259 HE21 GLN B 137      -4.913  23.249   7.667  1.00  0.00           H  
ATOM   2260 HE22 GLN B 137      -4.058  22.818   6.182  1.00  0.00           H  
ATOM   2261  C   GLN B 137      -5.534  24.615   1.570  1.00  0.00           C  
ATOM   2262  O   GLN B 137      -6.444  24.033   0.980  1.00  0.00           O  
ATOM   2263  N   GLU B 138      -4.246  24.309   1.426  1.00  0.00           N  
ATOM   2264  H   GLU B 138      -3.579  24.795   2.006  1.00  0.00           H  
ATOM   2265  CA  GLU B 138      -3.676  23.532   0.320  1.00  0.00           C  
ATOM   2266  HA  GLU B 138      -4.112  23.942  -0.585  1.00  0.00           H  
ATOM   2267  CB  GLU B 138      -2.170  23.837   0.278  1.00  0.00           C  
ATOM   2268  HB2 GLU B 138      -2.027  24.883   0.553  1.00  0.00           H  
ATOM   2269  HB3 GLU B 138      -1.644  23.216   1.003  1.00  0.00           H  
ATOM   2270  CG  GLU B 138      -1.571  23.635  -1.118  1.00  0.00           C  
ATOM   2271  HG2 GLU B 138      -1.523  22.568  -1.340  1.00  0.00           H  
ATOM   2272  HG3 GLU B 138      -2.243  24.107  -1.840  1.00  0.00           H  
ATOM   2273  CD  GLU B 138      -0.175  24.255  -1.286  1.00  0.00           C  
ATOM   2274  OE1 GLU B 138       0.256  24.345  -2.459  1.00  0.00           O  
ATOM   2275  OE2 GLU B 138       0.446  24.632  -0.270  1.00  0.00           O  
ATOM   2276  C   GLU B 138      -3.966  22.009   0.373  1.00  0.00           C  
ATOM   2277  O   GLU B 138      -3.987  21.445   1.472  1.00  0.00           O  
ATOM   2278  N   PRO B 139      -4.170  21.328  -0.781  1.00  0.00           N  
ATOM   2279  CD  PRO B 139      -4.365  21.915  -2.107  1.00  0.00           C  
ATOM   2280  HD2 PRO B 139      -3.398  22.080  -2.577  1.00  0.00           H  
ATOM   2281  HD3 PRO B 139      -4.931  22.844  -2.070  1.00  0.00           H  
ATOM   2282  CG  PRO B 139      -5.157  20.899  -2.924  1.00  0.00           C  
ATOM   2283  HG2 PRO B 139      -4.923  20.963  -3.984  1.00  0.00           H  
ATOM   2284  HG3 PRO B 139      -6.225  21.049  -2.773  1.00  0.00           H  
ATOM   2285  CB  PRO B 139      -4.720  19.570  -2.322  1.00  0.00           C  
ATOM   2286  HB2 PRO B 139      -3.790  19.255  -2.791  1.00  0.00           H  
ATOM   2287  HB3 PRO B 139      -5.489  18.811  -2.452  1.00  0.00           H  
ATOM   2288  CA  PRO B 139      -4.493  19.897  -0.840  1.00  0.00           C  
ATOM   2289  HA  PRO B 139      -5.440  19.761  -0.330  1.00  0.00           H  
ATOM   2290  C   PRO B 139      -3.483  18.951  -0.165  1.00  0.00           C  
ATOM   2291  O   PRO B 139      -2.459  18.565  -0.731  1.00  0.00           O  
ATOM   2292  N   THR B 140      -3.829  18.509   1.045  1.00  0.00           N  
ATOM   2293  H   THR B 140      -4.723  18.825   1.407  1.00  0.00           H  
ATOM   2294  CA  THR B 140      -3.154  17.409   1.750  1.00  0.00           C  
ATOM   2295  HA  THR B 140      -2.083  17.457   1.548  1.00  0.00           H  
ATOM   2296  CB  THR B 140      -3.358  17.575   3.263  1.00  0.00           C  
ATOM   2297  HB  THR B 140      -4.424  17.658   3.479  1.00  0.00           H  
ATOM   2298  CG2 THR B 140      -2.761  16.449   4.107  1.00  0.00           C  
ATOM   2299 HG21 THR B 140      -2.819  16.725   5.160  1.00  0.00           H  
ATOM   2300 HG22 THR B 140      -3.327  15.529   3.961  1.00  0.00           H  
ATOM   2301 HG23 THR B 140      -1.717  16.296   3.836  1.00  0.00           H  
ATOM   2302  OG1 THR B 140      -2.710  18.754   3.677  1.00  0.00           O  
ATOM   2303  HG1 THR B 140      -3.007  19.460   3.091  1.00  0.00           H  
ATOM   2304  C   THR B 140      -3.685  16.063   1.237  1.00  0.00           C  
ATOM   2305  O   THR B 140      -4.829  15.985   0.787  1.00  0.00           O  
ATOM   2306  N   CYS B 141      -2.887  14.989   1.290  1.00  0.00           N  
ATOM   2307  H   CYS B 141      -1.971  15.077   1.708  1.00  0.00           H  
ATOM   2308  CA  CYS B 141      -3.280  13.660   0.805  1.00  0.00           C  
ATOM   2309  HA  CYS B 141      -4.353  13.551   0.936  1.00  0.00           H  
ATOM   2310  CB  CYS B 141      -2.957  13.585  -0.697  1.00  0.00           C  
ATOM   2311  HB2 CYS B 141      -3.421  14.436  -1.198  1.00  0.00           H  
ATOM   2312  HB3 CYS B 141      -1.876  13.650  -0.836  1.00  0.00           H  
ATOM   2313  SG  CYS B 141      -3.576  12.055  -1.458  1.00  0.00           S  
ATOM   2314  HG  CYS B 141      -2.603  11.246  -1.014  1.00  0.00           H  
ATOM   2315  C   CYS B 141      -2.607  12.537   1.613  1.00  0.00           C  
ATOM   2316  O   CYS B 141      -1.456  12.685   2.012  1.00  0.00           O  
ATOM   2317  N   VAL B 142      -3.309  11.422   1.844  1.00  0.00           N  
ATOM   2318  H   VAL B 142      -4.263  11.394   1.492  1.00  0.00           H  
ATOM   2319  CA  VAL B 142      -2.848  10.255   2.623  1.00  0.00           C  
ATOM   2320  HA  VAL B 142      -1.760  10.257   2.613  1.00  0.00           H  
ATOM   2321  CB  VAL B 142      -3.305  10.318   4.100  1.00  0.00           C  
ATOM   2322  HB  VAL B 142      -2.983   9.399   4.591  1.00  0.00           H  
ATOM   2323  CG1 VAL B 142      -2.669  11.484   4.866  1.00  0.00           C  
ATOM   2324 HG11 VAL B 142      -1.586  11.449   4.751  1.00  0.00           H  
ATOM   2325 HG12 VAL B 142      -3.036  12.438   4.485  1.00  0.00           H  
ATOM   2326 HG13 VAL B 142      -2.911  11.404   5.925  1.00  0.00           H  
ATOM   2327  CG2 VAL B 142      -4.831  10.406   4.261  1.00  0.00           C  
ATOM   2328 HG21 VAL B 142      -5.211  11.318   3.797  1.00  0.00           H  
ATOM   2329 HG22 VAL B 142      -5.309   9.544   3.797  1.00  0.00           H  
ATOM   2330 HG23 VAL B 142      -5.088  10.416   5.319  1.00  0.00           H  
ATOM   2331  C   VAL B 142      -3.294   8.935   1.985  1.00  0.00           C  
ATOM   2332  O   VAL B 142      -4.339   8.886   1.343  1.00  0.00           O  
ATOM   2333  N   SER B 143      -2.522   7.857   2.143  1.00  0.00           N  
ATOM   2334  H   SER B 143      -1.699   7.948   2.735  1.00  0.00           H  
ATOM   2335  CA  SER B 143      -2.775   6.542   1.523  1.00  0.00           C  
ATOM   2336  HA  SER B 143      -3.511   6.649   0.730  1.00  0.00           H  
ATOM   2337  CB  SER B 143      -1.471   6.035   0.888  1.00  0.00           C  
ATOM   2338  HB2 SER B 143      -1.063   6.809   0.234  1.00  0.00           H  
ATOM   2339  HB3 SER B 143      -0.745   5.832   1.675  1.00  0.00           H  
ATOM   2340  OG  SER B 143      -1.684   4.855   0.138  1.00  0.00           O  
ATOM   2341  HG  SER B 143      -2.203   5.100  -0.638  1.00  0.00           H  
ATOM   2342  C   SER B 143      -3.316   5.513   2.521  1.00  0.00           C  
ATOM   2343  O   SER B 143      -2.813   5.447   3.641  1.00  0.00           O  
ATOM   2344  N   ASP B 144      -4.268   4.653   2.124  1.00  0.00           N  
ATOM   2345  H   ASP B 144      -4.722   4.770   1.220  1.00  0.00           H  
ATOM   2346  CA  ASP B 144      -4.567   3.417   2.881  1.00  0.00           C  
ATOM   2347  HA  ASP B 144      -4.440   3.642   3.942  1.00  0.00           H  
ATOM   2348  CB  ASP B 144      -6.040   2.986   2.697  1.00  0.00           C  
ATOM   2349  HB2 ASP B 144      -6.311   2.376   3.560  1.00  0.00           H  
ATOM   2350  HB3 ASP B 144      -6.680   3.870   2.715  1.00  0.00           H  
ATOM   2351  CG  ASP B 144      -6.342   2.169   1.429  1.00  0.00           C  
ATOM   2352  OD1 ASP B 144      -5.533   2.162   0.477  1.00  0.00           O  
ATOM   2353  OD2 ASP B 144      -7.381   1.468   1.409  1.00  0.00           O  
ATOM   2354  C   ASP B 144      -3.599   2.250   2.559  1.00  0.00           C  
ATOM   2355  O   ASP B 144      -3.676   1.196   3.194  1.00  0.00           O  
ATOM   2356  N   TYR B 145      -2.708   2.429   1.576  1.00  0.00           N  
ATOM   2357  H   TYR B 145      -2.703   3.335   1.124  1.00  0.00           H  
ATOM   2358  CA  TYR B 145      -1.745   1.445   1.058  1.00  0.00           C  
ATOM   2359  HA  TYR B 145      -1.349   1.914   0.164  1.00  0.00           H  
ATOM   2360  CB  TYR B 145      -0.556   1.287   2.024  1.00  0.00           C  
ATOM   2361  HB2 TYR B 145      -0.564   2.109   2.742  1.00  0.00           H  
ATOM   2362  HB3 TYR B 145      -0.689   0.369   2.595  1.00  0.00           H  
ATOM   2363  CG  TYR B 145       0.811   1.294   1.354  1.00  0.00           C  
ATOM   2364  CD1 TYR B 145       1.239   2.445   0.664  1.00  0.00           C  
ATOM   2365  HD1 TYR B 145       0.588   3.306   0.600  1.00  0.00           H  
ATOM   2366  CE1 TYR B 145       2.514   2.483   0.070  1.00  0.00           C  
ATOM   2367  HE1 TYR B 145       2.843   3.352  -0.476  1.00  0.00           H  
ATOM   2368  CZ  TYR B 145       3.392   1.389   0.202  1.00  0.00           C  
ATOM   2369  OH  TYR B 145       4.638   1.485  -0.332  1.00  0.00           O  
ATOM   2370  HH  TYR B 145       5.218   0.706  -0.173  1.00  0.00           H  
ATOM   2371  CE2 TYR B 145       2.965   0.232   0.890  1.00  0.00           C  
ATOM   2372  HE2 TYR B 145       3.638  -0.603   0.997  1.00  0.00           H  
ATOM   2373  CD2 TYR B 145       1.671   0.183   1.451  1.00  0.00           C  
ATOM   2374  HD2 TYR B 145       1.342  -0.700   1.976  1.00  0.00           H  
ATOM   2375  C   TYR B 145      -2.354   0.118   0.546  1.00  0.00           C  
ATOM   2376  O   TYR B 145      -1.692  -0.923   0.532  1.00  0.00           O  
ATOM   2377  N   MET B 146      -3.620   0.137   0.117  1.00  0.00           N  
ATOM   2378  H   MET B 146      -4.132   1.011   0.211  1.00  0.00           H  
ATOM   2379  CA  MET B 146      -4.354  -1.045  -0.349  1.00  0.00           C  
ATOM   2380  HA  MET B 146      -3.638  -1.774  -0.728  1.00  0.00           H  
ATOM   2381  CB  MET B 146      -5.076  -1.674   0.855  1.00  0.00           C  
ATOM   2382  HB2 MET B 146      -4.316  -2.079   1.518  1.00  0.00           H  
ATOM   2383  HB3 MET B 146      -5.636  -0.904   1.389  1.00  0.00           H  
ATOM   2384  CG  MET B 146      -6.039  -2.811   0.494  1.00  0.00           C  
ATOM   2385  HG2 MET B 146      -6.872  -2.398  -0.076  1.00  0.00           H  
ATOM   2386  HG3 MET B 146      -5.512  -3.526  -0.139  1.00  0.00           H  
ATOM   2387  SD  MET B 146      -6.721  -3.700   1.917  1.00  0.00           S  
ATOM   2388  CE  MET B 146      -7.800  -4.862   1.040  1.00  0.00           C  
ATOM   2389  HE1 MET B 146      -8.311  -5.499   1.762  1.00  0.00           H  
ATOM   2390  HE2 MET B 146      -8.538  -4.310   0.458  1.00  0.00           H  
ATOM   2391  HE3 MET B 146      -7.203  -5.481   0.371  1.00  0.00           H  
ATOM   2392  C   MET B 146      -5.326  -0.784  -1.505  1.00  0.00           C  
ATOM   2393  O   MET B 146      -5.545  -1.708  -2.281  1.00  0.00           O  
ATOM   2394  N   SER B 147      -5.939   0.396  -1.629  1.00  0.00           N  
ATOM   2395  H   SER B 147      -5.729   1.122  -0.947  1.00  0.00           H  
ATOM   2396  CA  SER B 147      -6.972   0.664  -2.642  1.00  0.00           C  
ATOM   2397  HA  SER B 147      -6.654   0.236  -3.588  1.00  0.00           H  
ATOM   2398  CB  SER B 147      -8.270  -0.035  -2.202  1.00  0.00           C  
ATOM   2399  HB2 SER B 147      -8.105  -1.113  -2.187  1.00  0.00           H  
ATOM   2400  HB3 SER B 147      -8.513   0.288  -1.190  1.00  0.00           H  
ATOM   2401  OG  SER B 147      -9.385   0.241  -3.029  1.00  0.00           O  
ATOM   2402  HG  SER B 147      -9.132   0.115  -3.950  1.00  0.00           H  
ATOM   2403  C   SER B 147      -7.231   2.149  -2.904  1.00  0.00           C  
ATOM   2404  O   SER B 147      -7.508   2.514  -4.050  1.00  0.00           O  
ATOM   2405  N   ILE B 148      -7.169   3.006  -1.882  1.00  0.00           N  
ATOM   2406  H   ILE B 148      -6.815   2.675  -0.987  1.00  0.00           H  
ATOM   2407  CA  ILE B 148      -7.573   4.416  -1.973  1.00  0.00           C  
ATOM   2408  HA  ILE B 148      -7.544   4.723  -3.018  1.00  0.00           H  
ATOM   2409  CB  ILE B 148      -9.030   4.622  -1.469  1.00  0.00           C  
ATOM   2410  HB  ILE B 148      -9.145   4.084  -0.526  1.00  0.00           H  
ATOM   2411  CG2 ILE B 148      -9.355   6.109  -1.204  1.00  0.00           C  
ATOM   2412 HG21 ILE B 148      -8.709   6.508  -0.424  1.00  0.00           H  
ATOM   2413 HG22 ILE B 148      -9.224   6.689  -2.118  1.00  0.00           H  
ATOM   2414 HG23 ILE B 148     -10.377   6.225  -0.846  1.00  0.00           H  
ATOM   2415  CG1 ILE B 148     -10.034   4.040  -2.495  1.00  0.00           C  
ATOM   2416 HG12 ILE B 148      -9.933   4.577  -3.439  1.00  0.00           H  
ATOM   2417 HG13 ILE B 148      -9.791   2.995  -2.674  1.00  0.00           H  
ATOM   2418  CD1 ILE B 148     -11.508   4.075  -2.068  1.00  0.00           C  
ATOM   2419 HD11 ILE B 148     -11.880   5.099  -2.046  1.00  0.00           H  
ATOM   2420 HD12 ILE B 148     -12.102   3.513  -2.789  1.00  0.00           H  
ATOM   2421 HD13 ILE B 148     -11.622   3.619  -1.084  1.00  0.00           H  
ATOM   2422  C   ILE B 148      -6.572   5.292  -1.225  1.00  0.00           C  
ATOM   2423  O   ILE B 148      -6.279   5.078  -0.049  1.00  0.00           O  
ATOM   2424  N   SER B 149      -6.134   6.367  -1.876  1.00  0.00           N  
ATOM   2425  H   SER B 149      -6.442   6.498  -2.837  1.00  0.00           H  
ATOM   2426  CA  SER B 149      -5.598   7.535  -1.174  1.00  0.00           C  
ATOM   2427  HA  SER B 149      -5.355   7.251  -0.152  1.00  0.00           H  
ATOM   2428  CB  SER B 149      -4.285   7.999  -1.817  1.00  0.00           C  
ATOM   2429  HB2 SER B 149      -4.465   8.321  -2.844  1.00  0.00           H  
ATOM   2430  HB3 SER B 149      -3.874   8.830  -1.247  1.00  0.00           H  
ATOM   2431  OG  SER B 149      -3.362   6.912  -1.814  1.00  0.00           O  
ATOM   2432  HG  SER B 149      -3.621   6.341  -2.549  1.00  0.00           H  
ATOM   2433  C   SER B 149      -6.682   8.615  -1.076  1.00  0.00           C  
ATOM   2434  O   SER B 149      -7.463   8.806  -2.008  1.00  0.00           O  
ATOM   2435  N   THR B 150      -6.780   9.310   0.057  1.00  0.00           N  
ATOM   2436  H   THR B 150      -6.057   9.169   0.762  1.00  0.00           H  
ATOM   2437  CA  THR B 150      -7.752  10.395   0.285  1.00  0.00           C  
ATOM   2438  HA  THR B 150      -8.471  10.426  -0.534  1.00  0.00           H  
ATOM   2439  CB  THR B 150      -8.544  10.166   1.578  1.00  0.00           C  
ATOM   2440  HB  THR B 150      -7.851  10.002   2.405  1.00  0.00           H  
ATOM   2441  CG2 THR B 150      -9.501  11.302   1.941  1.00  0.00           C  
ATOM   2442 HG21 THR B 150     -10.143  11.542   1.095  1.00  0.00           H  
ATOM   2443 HG22 THR B 150     -10.116  11.000   2.789  1.00  0.00           H  
ATOM   2444 HG23 THR B 150      -8.940  12.193   2.229  1.00  0.00           H  
ATOM   2445  OG1 THR B 150      -9.335   9.016   1.400  1.00  0.00           O  
ATOM   2446  HG1 THR B 150      -8.741   8.297   1.170  1.00  0.00           H  
ATOM   2447  C   THR B 150      -7.044  11.738   0.334  1.00  0.00           C  
ATOM   2448  O   THR B 150      -6.070  11.889   1.072  1.00  0.00           O  
ATOM   2449  N   CYS B 151      -7.562  12.697  -0.430  1.00  0.00           N  
ATOM   2450  H   CYS B 151      -8.394  12.488  -0.971  1.00  0.00           H  
ATOM   2451  CA  CYS B 151      -7.084  14.070  -0.510  1.00  0.00           C  
ATOM   2452  HA  CYS B 151      -6.262  14.199   0.186  1.00  0.00           H  
ATOM   2453  CB  CYS B 151      -6.573  14.300  -1.939  1.00  0.00           C  
ATOM   2454  HB2 CYS B 151      -5.786  13.580  -2.161  1.00  0.00           H  
ATOM   2455  HB3 CYS B 151      -7.395  14.144  -2.641  1.00  0.00           H  
ATOM   2456  SG  CYS B 151      -5.923  15.975  -2.159  1.00  0.00           S  
ATOM   2457  HG  CYS B 151      -5.114  15.986  -1.086  1.00  0.00           H  
ATOM   2458  C   CYS B 151      -8.198  15.047  -0.111  1.00  0.00           C  
ATOM   2459  O   CYS B 151      -9.359  14.821  -0.452  1.00  0.00           O  
ATOM   2460  N   GLU B 152      -7.866  16.133   0.586  1.00  0.00           N  
ATOM   2461  H   GLU B 152      -6.891  16.300   0.811  1.00  0.00           H  
ATOM   2462  CA  GLU B 152      -8.825  17.183   0.945  1.00  0.00           C  
ATOM   2463  HA  GLU B 152      -9.550  17.256   0.135  1.00  0.00           H  
ATOM   2464  CB  GLU B 152      -9.625  16.804   2.206  1.00  0.00           C  
ATOM   2465  HB2 GLU B 152     -10.380  17.571   2.378  1.00  0.00           H  
ATOM   2466  HB3 GLU B 152     -10.143  15.868   2.002  1.00  0.00           H  
ATOM   2467  CG  GLU B 152      -8.832  16.643   3.509  1.00  0.00           C  
ATOM   2468  HG2 GLU B 152      -8.027  15.923   3.349  1.00  0.00           H  
ATOM   2469  HG3 GLU B 152      -8.384  17.604   3.774  1.00  0.00           H  
ATOM   2470  CD  GLU B 152      -9.728  16.156   4.665  1.00  0.00           C  
ATOM   2471  OE1 GLU B 152      -9.150  15.805   5.717  1.00  0.00           O  
ATOM   2472  OE2 GLU B 152     -10.973  16.114   4.497  1.00  0.00           O  
ATOM   2473  C   GLU B 152      -8.172  18.569   1.042  1.00  0.00           C  
ATOM   2474  O   GLU B 152      -6.957  18.698   1.212  1.00  0.00           O  
ATOM   2475  N   TRP B 153      -8.994  19.605   0.866  1.00  0.00           N  
ATOM   2476  H   TRP B 153      -9.984  19.399   0.751  1.00  0.00           H  
ATOM   2477  CA  TRP B 153      -8.612  21.019   0.848  1.00  0.00           C  
ATOM   2478  HA  TRP B 153      -7.817  21.179   1.580  1.00  0.00           H  
ATOM   2479  CB  TRP B 153      -8.078  21.412  -0.537  1.00  0.00           C  
ATOM   2480  HB2 TRP B 153      -7.736  22.446  -0.511  1.00  0.00           H  
ATOM   2481  HB3 TRP B 153      -7.204  20.802  -0.732  1.00  0.00           H  
ATOM   2482  CG  TRP B 153      -9.001  21.260  -1.706  1.00  0.00           C  
ATOM   2483  CD1 TRP B 153      -9.793  22.227  -2.221  1.00  0.00           C  
ATOM   2484  HD1 TRP B 153      -9.867  23.236  -1.831  1.00  0.00           H  
ATOM   2485  NE1 TRP B 153     -10.484  21.728  -3.311  1.00  0.00           N  
ATOM   2486  HE1 TRP B 153     -11.159  22.271  -3.834  1.00  0.00           H  
ATOM   2487  CE2 TRP B 153     -10.139  20.418  -3.574  1.00  0.00           C  
ATOM   2488  CZ2 TRP B 153     -10.516  19.502  -4.569  1.00  0.00           C  
ATOM   2489  HZ2 TRP B 153     -11.209  19.798  -5.344  1.00  0.00           H  
ATOM   2490  CH2 TRP B 153      -9.995  18.196  -4.527  1.00  0.00           C  
ATOM   2491  HH2 TRP B 153     -10.269  17.476  -5.283  1.00  0.00           H  
ATOM   2492  CZ3 TRP B 153      -9.118  17.822  -3.495  1.00  0.00           C  
ATOM   2493  HZ3 TRP B 153      -8.726  16.814  -3.451  1.00  0.00           H  
ATOM   2494  CE3 TRP B 153      -8.725  18.757  -2.522  1.00  0.00           C  
ATOM   2495  HE3 TRP B 153      -8.016  18.470  -1.759  1.00  0.00           H  
ATOM   2496  CD2 TRP B 153      -9.226  20.076  -2.532  1.00  0.00           C  
ATOM   2497  C   TRP B 153      -9.793  21.921   1.221  1.00  0.00           C  
ATOM   2498  O   TRP B 153     -10.952  21.508   1.208  1.00  0.00           O  
ATOM   2499  N   BCN B 154      -9.495  23.178   1.540  1.00  0.00           N  
ATOM   2500  H27 BCN B 154      -8.522  23.451   1.462  1.00  0.00           H  
ATOM   2501  C2  BCN B 154     -10.484  24.194   1.833  1.00  0.00           C  
ATOM   2502  H   BCN B 154     -11.462  23.718   1.897  1.00  0.00           H  
ATOM   2503  C4  BCN B 154     -10.246  24.831   3.211  1.00  0.00           C  
ATOM   2504  H1  BCN B 154      -9.306  25.396   3.198  1.00  0.00           H  
ATOM   2505  H2  BCN B 154     -11.044  25.556   3.422  1.00  0.00           H  
ATOM   2506  C5  BCN B 154     -10.199  23.767   4.345  1.00  0.00           C  
ATOM   2507  H3  BCN B 154     -11.167  23.253   4.404  1.00  0.00           H  
ATOM   2508  H4  BCN B 154      -9.463  22.992   4.100  1.00  0.00           H  
ATOM   2509  C6  BCN B 154      -9.808  24.329   5.734  1.00  0.00           C  
ATOM   2510  H8  BCN B 154      -8.837  24.835   5.664  1.00  0.00           H  
ATOM   2511  H9  BCN B 154      -9.663  23.488   6.426  1.00  0.00           H  
ATOM   2512  C7  BCN B 154     -10.837  25.303   6.342  1.00  0.00           C  
ATOM   2513  H5  BCN B 154     -10.921  26.202   5.715  1.00  0.00           H  
ATOM   2514  H6  BCN B 154     -10.486  25.619   7.334  1.00  0.00           H  
ATOM   2515  N2  BCN B 154     -12.155  24.678   6.486  1.00  0.00           N  
ATOM   2516  H7  BCN B 154     -12.251  23.674   6.469  1.00  0.00           H  
ATOM   2517  C8  BCN B 154     -13.312  25.382   6.640  1.00  0.00           C  
ATOM   2518  O1  BCN B 154     -13.392  26.594   6.683  1.00  0.00           O  
ATOM   2519  O2  BCN B 154     -14.342  24.508   6.719  1.00  0.00           O  
ATOM   2520  C9  BCN B 154     -15.666  25.055   6.761  1.00  0.00           C  
ATOM   2521  H21 BCN B 154     -15.678  26.015   7.295  1.00  0.00           H  
ATOM   2522  H22 BCN B 154     -16.027  25.228   5.741  1.00  0.00           H  
ATOM   2523  C10 BCN B 154     -16.580  24.077   7.488  1.00  0.00           C  
ATOM   2524  H23 BCN B 154     -17.279  23.570   6.833  1.00  0.00           H  
ATOM   2525  C11 BCN B 154     -17.081  24.460   8.863  1.00  0.00           C  
ATOM   2526  H12 BCN B 154     -16.631  25.339   9.321  1.00  0.00           H  
ATOM   2527  C12 BCN B 154     -18.599  24.398   9.161  1.00  0.00           C  
ATOM   2528  H13 BCN B 154     -19.055  23.579   8.586  1.00  0.00           H  
ATOM   2529  H14 BCN B 154     -19.072  25.320   8.801  1.00  0.00           H  
ATOM   2530  C13 BCN B 154     -18.936  24.215  10.673  1.00  0.00           C  
ATOM   2531  H19 BCN B 154     -18.564  25.062  11.263  1.00  0.00           H  
ATOM   2532  H20 BCN B 154     -20.017  24.114  10.831  1.00  0.00           H  
ATOM   2533  C14 BCN B 154     -18.243  22.995  11.050  1.00  0.00           C  
ATOM   2534  C15 BCN B 154     -17.499  22.076  10.921  1.00  0.00           C  
ATOM   2535  C16 BCN B 154     -16.519  21.230  10.258  1.00  0.00           C  
ATOM   2536  H17 BCN B 154     -16.840  20.181  10.275  1.00  0.00           H  
ATOM   2537  H18 BCN B 154     -15.546  21.312  10.758  1.00  0.00           H  
ATOM   2538  C17 BCN B 154     -16.447  21.773   8.796  1.00  0.00           C  
ATOM   2539  H15 BCN B 154     -15.692  21.198   8.244  1.00  0.00           H  
ATOM   2540  H16 BCN B 154     -17.401  21.572   8.291  1.00  0.00           H  
ATOM   2541  C18 BCN B 154     -16.110  23.286   8.693  1.00  0.00           C  
ATOM   2542  H11 BCN B 154     -15.098  23.481   9.042  1.00  0.00           H  
ATOM   2543  C3  BCN B 154     -10.552  25.205   0.704  1.00  0.00           C  
ATOM   2544  O3  BCN B 154      -9.537  25.631   0.177  1.00  0.00           O  
ATOM   2545  N   MET B 155     -11.764  25.591   0.297  1.00  0.00           N  
ATOM   2546  H   MET B 155     -12.576  25.174   0.745  1.00  0.00           H  
ATOM   2547  CA  MET B 155     -12.023  26.667  -0.672  1.00  0.00           C  
ATOM   2548  HA  MET B 155     -11.150  26.784  -1.311  1.00  0.00           H  
ATOM   2549  CB  MET B 155     -13.220  26.295  -1.569  1.00  0.00           C  
ATOM   2550  HB2 MET B 155     -14.108  26.189  -0.943  1.00  0.00           H  
ATOM   2551  HB3 MET B 155     -13.403  27.102  -2.279  1.00  0.00           H  
ATOM   2552  CG  MET B 155     -13.023  24.984  -2.350  1.00  0.00           C  
ATOM   2553  HG2 MET B 155     -12.905  24.168  -1.636  1.00  0.00           H  
ATOM   2554  HG3 MET B 155     -13.934  24.784  -2.913  1.00  0.00           H  
ATOM   2555  SD  MET B 155     -11.617  24.930  -3.506  1.00  0.00           S  
ATOM   2556  CE  MET B 155     -12.156  26.108  -4.772  1.00  0.00           C  
ATOM   2557  HE1 MET B 155     -13.134  25.820  -5.157  1.00  0.00           H  
ATOM   2558  HE2 MET B 155     -12.217  27.103  -4.340  1.00  0.00           H  
ATOM   2559  HE3 MET B 155     -11.438  26.124  -5.592  1.00  0.00           H  
ATOM   2560  C   MET B 155     -12.265  28.013   0.037  1.00  0.00           C  
ATOM   2561  O   MET B 155     -12.571  28.048   1.227  1.00  0.00           O  
ATOM   2562  N   ASN B 156     -12.165  29.137  -0.678  1.00  0.00           N  
ATOM   2563  H   ASN B 156     -11.867  29.056  -1.646  1.00  0.00           H  
ATOM   2564  CA  ASN B 156     -12.355  30.492  -0.127  1.00  0.00           C  
ATOM   2565  HA  ASN B 156     -11.804  30.547   0.810  1.00  0.00           H  
ATOM   2566  CB  ASN B 156     -11.743  31.522  -1.094  1.00  0.00           C  
ATOM   2567  HB2 ASN B 156     -11.642  32.466  -0.558  1.00  0.00           H  
ATOM   2568  HB3 ASN B 156     -10.742  31.205  -1.384  1.00  0.00           H  
ATOM   2569  CG  ASN B 156     -12.575  31.759  -2.345  1.00  0.00           C  
ATOM   2570  OD1 ASN B 156     -13.059  30.844  -2.994  1.00  0.00           O  
ATOM   2571  ND2 ASN B 156     -12.759  32.994  -2.747  1.00  0.00           N  
ATOM   2572 HD21 ASN B 156     -13.348  33.134  -3.548  1.00  0.00           H  
ATOM   2573 HD22 ASN B 156     -12.452  33.757  -2.170  1.00  0.00           H  
ATOM   2574  C   ASN B 156     -13.809  30.858   0.242  1.00  0.00           C  
ATOM   2575  O   ASN B 156     -14.074  31.980   0.667  1.00  0.00           O  
ATOM   2576  N   GLY B 157     -14.744  29.929   0.059  1.00  0.00           N  
ATOM   2577  H   GLY B 157     -14.437  29.029  -0.283  1.00  0.00           H  
ATOM   2578  CA  GLY B 157     -16.161  30.044   0.378  1.00  0.00           C  
ATOM   2579  HA2 GLY B 157     -16.272  30.236   1.445  1.00  0.00           H  
ATOM   2580  HA3 GLY B 157     -16.605  30.868  -0.182  1.00  0.00           H  
ATOM   2581  C   GLY B 157     -16.885  28.742   0.017  1.00  0.00           C  
ATOM   2582  O   GLY B 157     -16.294  27.891  -0.654  1.00  0.00           O  
ATOM   2583  N   PRO B 158     -18.138  28.545   0.468  1.00  0.00           N  
ATOM   2584  CD  PRO B 158     -18.943  29.468   1.254  1.00  0.00           C  
ATOM   2585  HD2 PRO B 158     -18.861  30.489   0.879  1.00  0.00           H  
ATOM   2586  HD3 PRO B 158     -18.634  29.419   2.299  1.00  0.00           H  
ATOM   2587  CG  PRO B 158     -20.384  28.973   1.117  1.00  0.00           C  
ATOM   2588  HG2 PRO B 158     -20.840  29.408   0.227  1.00  0.00           H  
ATOM   2589  HG3 PRO B 158     -20.977  29.204   2.002  1.00  0.00           H  
ATOM   2590  CB  PRO B 158     -20.218  27.465   0.922  1.00  0.00           C  
ATOM   2591  HB2 PRO B 158     -21.067  27.026   0.397  1.00  0.00           H  
ATOM   2592  HB3 PRO B 158     -20.087  26.986   1.894  1.00  0.00           H  
ATOM   2593  CA  PRO B 158     -18.918  27.360   0.119  1.00  0.00           C  
ATOM   2594  HA  PRO B 158     -18.374  26.470   0.424  1.00  0.00           H  
ATOM   2595  C   PRO B 158     -19.163  27.274  -1.393  1.00  0.00           C  
ATOM   2596  O   PRO B 158     -19.351  28.294  -2.063  1.00  0.00           O  
ATOM   2597  N   THR B 159     -19.148  26.049  -1.928  1.00  0.00           N  
ATOM   2598  H   THR B 159     -19.012  25.245  -1.326  1.00  0.00           H  
ATOM   2599  CA  THR B 159     -19.293  25.789  -3.369  1.00  0.00           C  
ATOM   2600  HA  THR B 159     -20.062  26.461  -3.752  1.00  0.00           H  
ATOM   2601  CB  THR B 159     -17.992  26.124  -4.110  1.00  0.00           C  
ATOM   2602  HB  THR B 159     -17.632  27.082  -3.748  1.00  0.00           H  
ATOM   2603  CG2 THR B 159     -16.852  25.114  -3.977  1.00  0.00           C  
ATOM   2604 HG21 THR B 159     -15.957  25.522  -4.449  1.00  0.00           H  
ATOM   2605 HG22 THR B 159     -16.645  24.927  -2.924  1.00  0.00           H  
ATOM   2606 HG23 THR B 159     -17.116  24.180  -4.472  1.00  0.00           H  
ATOM   2607  OG1 THR B 159     -18.305  26.240  -5.472  1.00  0.00           O  
ATOM   2608  HG1 THR B 159     -17.707  26.890  -5.869  1.00  0.00           H  
ATOM   2609  C   THR B 159     -19.747  24.362  -3.690  1.00  0.00           C  
ATOM   2610  O   THR B 159     -19.548  23.443  -2.889  1.00  0.00           O  
ATOM   2611  N   GLN B 160     -20.351  24.174  -4.867  1.00  0.00           N  
ATOM   2612  H   GLN B 160     -20.356  24.952  -5.515  1.00  0.00           H  
ATOM   2613  CA  GLN B 160     -20.847  22.891  -5.369  1.00  0.00           C  
ATOM   2614  HA  GLN B 160     -21.285  22.339  -4.535  1.00  0.00           H  
ATOM   2615  CB  GLN B 160     -21.963  23.165  -6.394  1.00  0.00           C  
ATOM   2616  HB2 GLN B 160     -22.616  23.957  -6.024  1.00  0.00           H  
ATOM   2617  HB3 GLN B 160     -21.515  23.531  -7.318  1.00  0.00           H  
ATOM   2618  CG  GLN B 160     -22.808  21.918  -6.703  1.00  0.00           C  
ATOM   2619  HG2 GLN B 160     -23.108  21.970  -7.749  1.00  0.00           H  
ATOM   2620  HG3 GLN B 160     -22.223  21.007  -6.575  1.00  0.00           H  
ATOM   2621  CD  GLN B 160     -24.072  21.834  -5.845  1.00  0.00           C  
ATOM   2622  OE1 GLN B 160     -24.135  22.255  -4.701  1.00  0.00           O  
ATOM   2623  NE2 GLN B 160     -25.155  21.308  -6.376  1.00  0.00           N  
ATOM   2624 HE21 GLN B 160     -25.958  21.255  -5.779  1.00  0.00           H  
ATOM   2625 HE22 GLN B 160     -25.123  20.950  -7.312  1.00  0.00           H  
ATOM   2626  C   GLN B 160     -19.684  22.058  -5.937  1.00  0.00           C  
ATOM   2627  O   GLN B 160     -19.483  21.967  -7.146  1.00  0.00           O  
ATOM   2628  N   CYS B 161     -18.866  21.494  -5.048  1.00  0.00           N  
ATOM   2629  H   CYS B 161     -19.103  21.596  -4.073  1.00  0.00           H  
ATOM   2630  CA  CYS B 161     -17.543  20.957  -5.382  1.00  0.00           C  
ATOM   2631  HA  CYS B 161     -16.910  21.782  -5.714  1.00  0.00           H  
ATOM   2632  CB  CYS B 161     -16.934  20.359  -4.105  1.00  0.00           C  
ATOM   2633  HB2 CYS B 161     -17.578  19.559  -3.736  1.00  0.00           H  
ATOM   2634  HB3 CYS B 161     -15.959  19.929  -4.341  1.00  0.00           H  
ATOM   2635  SG  CYS B 161     -16.728  21.634  -2.817  1.00  0.00           S  
ATOM   2636  HG  CYS B 161     -18.007  22.054  -2.759  1.00  0.00           H  
ATOM   2637  C   CYS B 161     -17.559  19.937  -6.539  1.00  0.00           C  
ATOM   2638  O   CYS B 161     -16.650  19.969  -7.368  1.00  0.00           O  
ATOM   2639  N   SER B 162     -18.607  19.112  -6.639  1.00  0.00           N  
ATOM   2640  H   SER B 162     -19.331  19.151  -5.935  1.00  0.00           H  
ATOM   2641  CA  SER B 162     -18.789  18.082  -7.671  1.00  0.00           C  
ATOM   2642  HA  SER B 162     -17.816  17.635  -7.861  1.00  0.00           H  
ATOM   2643  CB  SER B 162     -19.687  16.972  -7.108  1.00  0.00           C  
ATOM   2644  HB2 SER B 162     -19.993  16.293  -7.904  1.00  0.00           H  
ATOM   2645  HB3 SER B 162     -19.112  16.401  -6.379  1.00  0.00           H  
ATOM   2646  OG  SER B 162     -20.831  17.494  -6.456  1.00  0.00           O  
ATOM   2647  HG  SER B 162     -20.988  16.894  -5.682  1.00  0.00           H  
ATOM   2648  C   SER B 162     -19.272  18.577  -9.044  1.00  0.00           C  
ATOM   2649  O   SER B 162     -19.308  17.778  -9.982  1.00  0.00           O  
ATOM   2650  N   THR B 163     -19.573  19.872  -9.214  1.00  0.00           N  
ATOM   2651  H   THR B 163     -19.578  20.472  -8.396  1.00  0.00           H  
ATOM   2652  CA  THR B 163     -19.688  20.524 -10.540  1.00  0.00           C  
ATOM   2653  HA  THR B 163     -19.643  19.761 -11.315  1.00  0.00           H  
ATOM   2654  CB  THR B 163     -21.025  21.270 -10.731  1.00  0.00           C  
ATOM   2655  HB  THR B 163     -21.050  21.678 -11.743  1.00  0.00           H  
ATOM   2656  CG2 THR B 163     -22.219  20.327 -10.572  1.00  0.00           C  
ATOM   2657 HG21 THR B 163     -22.113  19.478 -11.247  1.00  0.00           H  
ATOM   2658 HG22 THR B 163     -22.275  19.965  -9.544  1.00  0.00           H  
ATOM   2659 HG23 THR B 163     -23.136  20.864 -10.812  1.00  0.00           H  
ATOM   2660  OG1 THR B 163     -21.228  22.328  -9.819  1.00  0.00           O  
ATOM   2661  HG1 THR B 163     -20.822  23.154 -10.174  1.00  0.00           H  
ATOM   2662  C   THR B 163     -18.521  21.470 -10.817  1.00  0.00           C  
ATOM   2663  O   THR B 163     -17.983  21.486 -11.926  1.00  0.00           O  
ATOM   2664  N   GLU B 164     -18.087  22.228  -9.808  1.00  0.00           N  
ATOM   2665  H   GLU B 164     -18.612  22.189  -8.938  1.00  0.00           H  
ATOM   2666  CA  GLU B 164     -17.129  23.324  -9.969  1.00  0.00           C  
ATOM   2667  HA  GLU B 164     -17.350  23.841 -10.905  1.00  0.00           H  
ATOM   2668  CB  GLU B 164     -17.320  24.312  -8.800  1.00  0.00           C  
ATOM   2669  HB2 GLU B 164     -17.123  23.803  -7.855  1.00  0.00           H  
ATOM   2670  HB3 GLU B 164     -16.585  25.108  -8.903  1.00  0.00           H  
ATOM   2671  CG  GLU B 164     -18.714  24.964  -8.741  1.00  0.00           C  
ATOM   2672  HG2 GLU B 164     -19.416  24.276  -8.271  1.00  0.00           H  
ATOM   2673  HG3 GLU B 164     -18.658  25.856  -8.115  1.00  0.00           H  
ATOM   2674  CD  GLU B 164     -19.223  25.350 -10.132  1.00  0.00           C  
ATOM   2675  OE1 GLU B 164     -20.136  24.648 -10.629  1.00  0.00           O  
ATOM   2676  OE2 GLU B 164     -18.627  26.298 -10.702  1.00  0.00           O  
ATOM   2677  C   GLU B 164     -15.658  22.891 -10.081  1.00  0.00           C  
ATOM   2678  O   GLU B 164     -14.842  23.666 -10.591  1.00  0.00           O  
ATOM   2679  N   LEU B 165     -15.297  21.685  -9.615  1.00  0.00           N  
ATOM   2680  H   LEU B 165     -16.028  21.099  -9.222  1.00  0.00           H  
ATOM   2681  CA  LEU B 165     -13.911  21.210  -9.493  1.00  0.00           C  
ATOM   2682  HA  LEU B 165     -13.254  21.922  -9.990  1.00  0.00           H  
ATOM   2683  CB  LEU B 165     -13.514  21.166  -8.001  1.00  0.00           C  
ATOM   2684  HB2 LEU B 165     -14.093  20.371  -7.531  1.00  0.00           H  
ATOM   2685  HB3 LEU B 165     -12.460  20.897  -7.936  1.00  0.00           H  
ATOM   2686  CG  LEU B 165     -13.735  22.452  -7.178  1.00  0.00           C  
ATOM   2687  HG  LEU B 165     -14.781  22.753  -7.225  1.00  0.00           H  
ATOM   2688  CD1 LEU B 165     -13.382  22.198  -5.710  1.00  0.00           C  
ATOM   2689 HD11 LEU B 165     -14.003  21.390  -5.321  1.00  0.00           H  
ATOM   2690 HD12 LEU B 165     -12.332  21.928  -5.619  1.00  0.00           H  
ATOM   2691 HD13 LEU B 165     -13.586  23.096  -5.128  1.00  0.00           H  
ATOM   2692  CD2 LEU B 165     -12.860  23.600  -7.680  1.00  0.00           C  
ATOM   2693 HD21 LEU B 165     -13.127  23.833  -8.706  1.00  0.00           H  
ATOM   2694 HD22 LEU B 165     -13.034  24.492  -7.082  1.00  0.00           H  
ATOM   2695 HD23 LEU B 165     -11.808  23.323  -7.637  1.00  0.00           H  
ATOM   2696  C   LEU B 165     -13.670  19.840 -10.162  1.00  0.00           C  
ATOM   2697  O   LEU B 165     -14.572  19.017 -10.306  1.00  0.00           O  
ATOM   2698  N   ARG B 166     -12.414  19.563 -10.541  1.00  0.00           N  
ATOM   2699  H   ARG B 166     -11.720  20.295 -10.401  1.00  0.00           H  
ATOM   2700  CA  ARG B 166     -11.922  18.231 -10.960  1.00  0.00           C  
ATOM   2701  HA  ARG B 166     -12.509  17.461 -10.465  1.00  0.00           H  
ATOM   2702  CB  ARG B 166     -12.041  18.003 -12.477  1.00  0.00           C  
ATOM   2703  HB2 ARG B 166     -11.593  18.842 -13.010  1.00  0.00           H  
ATOM   2704  HB3 ARG B 166     -11.474  17.102 -12.726  1.00  0.00           H  
ATOM   2705  CG  ARG B 166     -13.485  17.802 -12.958  1.00  0.00           C  
ATOM   2706  HG2 ARG B 166     -13.988  17.107 -12.287  1.00  0.00           H  
ATOM   2707  HG3 ARG B 166     -14.015  18.754 -12.922  1.00  0.00           H  
ATOM   2708  CD  ARG B 166     -13.542  17.223 -14.382  1.00  0.00           C  
ATOM   2709  HD2 ARG B 166     -13.070  16.237 -14.374  1.00  0.00           H  
ATOM   2710  HD3 ARG B 166     -14.587  17.080 -14.664  1.00  0.00           H  
ATOM   2711  NE  ARG B 166     -12.862  18.078 -15.382  1.00  0.00           N  
ATOM   2712  HE  ARG B 166     -11.972  17.756 -15.722  1.00  0.00           H  
ATOM   2713  CZ  ARG B 166     -13.294  19.239 -15.844  1.00  0.00           C  
ATOM   2714  NH1 ARG B 166     -14.446  19.731 -15.495  1.00  0.00           N  
ATOM   2715 HH11 ARG B 166     -15.012  19.236 -14.827  1.00  0.00           H  
ATOM   2716 HH12 ARG B 166     -14.662  20.697 -15.673  1.00  0.00           H  
ATOM   2717  NH2 ARG B 166     -12.567  19.943 -16.668  1.00  0.00           N  
ATOM   2718 HH21 ARG B 166     -11.629  19.669 -16.900  1.00  0.00           H  
ATOM   2719 HH22 ARG B 166     -12.899  20.856 -16.933  1.00  0.00           H  
ATOM   2720  C   ARG B 166     -10.471  18.052 -10.531  1.00  0.00           C  
ATOM   2721  O   ARG B 166      -9.680  18.976 -10.697  1.00  0.00           O  
ATOM   2722  N   LEU B 167     -10.110  16.869 -10.032  1.00  0.00           N  
ATOM   2723  H   LEU B 167     -10.796  16.120  -9.996  1.00  0.00           H  
ATOM   2724  CA  LEU B 167      -8.734  16.538  -9.648  1.00  0.00           C  
ATOM   2725  HA  LEU B 167      -8.123  17.440  -9.684  1.00  0.00           H  
ATOM   2726  CB  LEU B 167      -8.726  16.023  -8.195  1.00  0.00           C  
ATOM   2727  HB2 LEU B 167      -9.241  16.746  -7.559  1.00  0.00           H  
ATOM   2728  HB3 LEU B 167      -9.287  15.087  -8.161  1.00  0.00           H  
ATOM   2729  CG  LEU B 167      -7.315  15.777  -7.622  1.00  0.00           C  
ATOM   2730  HG  LEU B 167      -6.735  15.160  -8.310  1.00  0.00           H  
ATOM   2731  CD1 LEU B 167      -6.569  17.092  -7.379  1.00  0.00           C  
ATOM   2732 HD11 LEU B 167      -5.611  16.890  -6.900  1.00  0.00           H  
ATOM   2733 HD12 LEU B 167      -6.374  17.596  -8.323  1.00  0.00           H  
ATOM   2734 HD13 LEU B 167      -7.156  17.745  -6.733  1.00  0.00           H  
ATOM   2735  CD2 LEU B 167      -7.424  15.036  -6.289  1.00  0.00           C  
ATOM   2736 HD21 LEU B 167      -8.020  15.615  -5.585  1.00  0.00           H  
ATOM   2737 HD22 LEU B 167      -7.890  14.063  -6.448  1.00  0.00           H  
ATOM   2738 HD23 LEU B 167      -6.429  14.884  -5.870  1.00  0.00           H  
ATOM   2739  C   LEU B 167      -8.131  15.538 -10.641  1.00  0.00           C  
ATOM   2740  O   LEU B 167      -8.632  14.418 -10.772  1.00  0.00           O  
ATOM   2741  N   LEU B 168      -7.060  15.936 -11.327  1.00  0.00           N  
ATOM   2742  H   LEU B 168      -6.671  16.856 -11.138  1.00  0.00           H  
ATOM   2743  CA  LEU B 168      -6.235  15.034 -12.123  1.00  0.00           C  
ATOM   2744  HA  LEU B 168      -6.842  14.182 -12.421  1.00  0.00           H  
ATOM   2745  CB  LEU B 168      -5.729  15.714 -13.405  1.00  0.00           C  
ATOM   2746  HB2 LEU B 168      -5.193  16.627 -13.147  1.00  0.00           H  
ATOM   2747  HB3 LEU B 168      -5.012  15.032 -13.866  1.00  0.00           H  
ATOM   2748  CG  LEU B 168      -6.846  16.014 -14.423  1.00  0.00           C  
ATOM   2749  HG  LEU B 168      -7.688  15.341 -14.258  1.00  0.00           H  
ATOM   2750  CD1 LEU B 168      -7.335  17.462 -14.318  1.00  0.00           C  
ATOM   2751 HD11 LEU B 168      -6.509  18.151 -14.501  1.00  0.00           H  
ATOM   2752 HD12 LEU B 168      -8.124  17.634 -15.048  1.00  0.00           H  
ATOM   2753 HD13 LEU B 168      -7.730  17.644 -13.320  1.00  0.00           H  
ATOM   2754  CD2 LEU B 168      -6.340  15.802 -15.851  1.00  0.00           C  
ATOM   2755 HD21 LEU B 168      -7.141  15.992 -16.563  1.00  0.00           H  
ATOM   2756 HD22 LEU B 168      -5.500  16.468 -16.057  1.00  0.00           H  
ATOM   2757 HD23 LEU B 168      -6.011  14.769 -15.974  1.00  0.00           H  
ATOM   2758  C   LEU B 168      -5.067  14.488 -11.297  1.00  0.00           C  
ATOM   2759  O   LEU B 168      -4.525  15.174 -10.425  1.00  0.00           O  
ATOM   2760  N   TYR B 169      -4.670  13.254 -11.615  1.00  0.00           N  
ATOM   2761  H   TYR B 169      -5.162  12.769 -12.361  1.00  0.00           H  
ATOM   2762  CA  TYR B 169      -3.520  12.577 -11.018  1.00  0.00           C  
ATOM   2763  HA  TYR B 169      -2.788  13.340 -10.752  1.00  0.00           H  
ATOM   2764  CB  TYR B 169      -3.919  11.853  -9.721  1.00  0.00           C  
ATOM   2765  HB2 TYR B 169      -3.011  11.462  -9.260  1.00  0.00           H  
ATOM   2766  HB3 TYR B 169      -4.321  12.598  -9.035  1.00  0.00           H  
ATOM   2767  CG  TYR B 169      -4.941  10.726  -9.810  1.00  0.00           C  
ATOM   2768  CD1 TYR B 169      -6.304  11.033  -9.989  1.00  0.00           C  
ATOM   2769  HD1 TYR B 169      -6.613  12.058 -10.146  1.00  0.00           H  
ATOM   2770  CE1 TYR B 169      -7.275  10.017  -9.940  1.00  0.00           C  
ATOM   2771  HE1 TYR B 169      -8.311  10.265 -10.089  1.00  0.00           H  
ATOM   2772  CZ  TYR B 169      -6.891   8.683  -9.683  1.00  0.00           C  
ATOM   2773  OH  TYR B 169      -7.833   7.707  -9.592  1.00  0.00           O  
ATOM   2774  HH  TYR B 169      -8.673   7.985  -9.967  1.00  0.00           H  
ATOM   2775  CE2 TYR B 169      -5.527   8.369  -9.511  1.00  0.00           C  
ATOM   2776  HE2 TYR B 169      -5.248   7.340  -9.329  1.00  0.00           H  
ATOM   2777  CD2 TYR B 169      -4.554   9.388  -9.578  1.00  0.00           C  
ATOM   2778  HD2 TYR B 169      -3.512   9.146  -9.435  1.00  0.00           H  
ATOM   2779  C   TYR B 169      -2.860  11.636 -12.026  1.00  0.00           C  
ATOM   2780  O   TYR B 169      -3.540  10.906 -12.745  1.00  0.00           O  
ATOM   2781  N   GLN B 170      -1.527  11.642 -12.079  1.00  0.00           N  
ATOM   2782  H   GLN B 170      -1.022  12.274 -11.467  1.00  0.00           H  
ATOM   2783  CA  GLN B 170      -0.752  10.904 -13.082  1.00  0.00           C  
ATOM   2784  HA  GLN B 170      -1.359  10.085 -13.471  1.00  0.00           H  
ATOM   2785  CB  GLN B 170      -0.432  11.845 -14.256  1.00  0.00           C  
ATOM   2786  HB2 GLN B 170      -1.365  12.286 -14.613  1.00  0.00           H  
ATOM   2787  HB3 GLN B 170       0.227  12.646 -13.923  1.00  0.00           H  
ATOM   2788  CG  GLN B 170       0.227  11.090 -15.418  1.00  0.00           C  
ATOM   2789  HG2 GLN B 170       1.223  10.751 -15.132  1.00  0.00           H  
ATOM   2790  HG3 GLN B 170      -0.390  10.219 -15.632  1.00  0.00           H  
ATOM   2791  CD  GLN B 170       0.341  11.906 -16.705  1.00  0.00           C  
ATOM   2792  OE1 GLN B 170       0.173  13.114 -16.735  1.00  0.00           O  
ATOM   2793  NE2 GLN B 170       0.623  11.266 -17.814  1.00  0.00           N  
ATOM   2794 HE21 GLN B 170       0.568  11.784 -18.672  1.00  0.00           H  
ATOM   2795 HE22 GLN B 170       0.689  10.251 -17.791  1.00  0.00           H  
ATOM   2796  C   GLN B 170       0.510  10.298 -12.457  1.00  0.00           C  
ATOM   2797  O   GLN B 170       1.215  10.976 -11.712  1.00  0.00           O  
ATOM   2798  N   LEU B 171       0.774   9.012 -12.720  1.00  0.00           N  
ATOM   2799  H   LEU B 171       0.197   8.545 -13.404  1.00  0.00           H  
ATOM   2800  CA  LEU B 171       1.931   8.273 -12.193  1.00  0.00           C  
ATOM   2801  HA  LEU B 171       2.171   8.670 -11.205  1.00  0.00           H  
ATOM   2802  CB  LEU B 171       1.531   6.790 -12.018  1.00  0.00           C  
ATOM   2803  HB2 LEU B 171       0.695   6.726 -11.322  1.00  0.00           H  
ATOM   2804  HB3 LEU B 171       1.178   6.426 -12.980  1.00  0.00           H  
ATOM   2805  CG  LEU B 171       2.647   5.842 -11.536  1.00  0.00           C  
ATOM   2806  HG  LEU B 171       3.547   6.016 -12.121  1.00  0.00           H  
ATOM   2807  CD1 LEU B 171       2.981   6.036 -10.055  1.00  0.00           C  
ATOM   2808 HD11 LEU B 171       3.819   5.392  -9.782  1.00  0.00           H  
ATOM   2809 HD12 LEU B 171       3.247   7.070  -9.858  1.00  0.00           H  
ATOM   2810 HD13 LEU B 171       2.123   5.765  -9.443  1.00  0.00           H  
ATOM   2811  CD2 LEU B 171       2.224   4.385 -11.735  1.00  0.00           C  
ATOM   2812 HD21 LEU B 171       3.007   3.719 -11.370  1.00  0.00           H  
ATOM   2813 HD22 LEU B 171       1.303   4.186 -11.186  1.00  0.00           H  
ATOM   2814 HD23 LEU B 171       2.063   4.190 -12.796  1.00  0.00           H  
ATOM   2815  C   LEU B 171       3.172   8.457 -13.090  1.00  0.00           C  
ATOM   2816  O   LEU B 171       3.131   8.207 -14.293  1.00  0.00           O  
ATOM   2817  N   VAL B 172       4.306   8.830 -12.487  1.00  0.00           N  
ATOM   2818  H   VAL B 172       4.257   9.061 -11.500  1.00  0.00           H  
ATOM   2819  CA  VAL B 172       5.573   9.110 -13.201  1.00  0.00           C  
ATOM   2820  HA  VAL B 172       5.347   9.751 -14.055  1.00  0.00           H  
ATOM   2821  CB  VAL B 172       6.534   9.891 -12.271  1.00  0.00           C  
ATOM   2822  HB  VAL B 172       6.676   9.320 -11.351  1.00  0.00           H  
ATOM   2823  CG1 VAL B 172       7.917  10.155 -12.883  1.00  0.00           C  
ATOM   2824 HG11 VAL B 172       8.438   9.216 -13.057  1.00  0.00           H  
ATOM   2825 HG12 VAL B 172       7.813  10.686 -13.830  1.00  0.00           H  
ATOM   2826 HG13 VAL B 172       8.522  10.752 -12.200  1.00  0.00           H  
ATOM   2827  CG2 VAL B 172       5.952  11.268 -11.912  1.00  0.00           C  
ATOM   2828 HG21 VAL B 172       6.619  11.783 -11.221  1.00  0.00           H  
ATOM   2829 HG22 VAL B 172       5.830  11.873 -12.812  1.00  0.00           H  
ATOM   2830 HG23 VAL B 172       4.981  11.164 -11.430  1.00  0.00           H  
ATOM   2831  C   VAL B 172       6.241   7.847 -13.781  1.00  0.00           C  
ATOM   2832  O   VAL B 172       6.914   7.928 -14.807  1.00  0.00           O  
ATOM   2833  N   PHE B 173       6.035   6.668 -13.180  1.00  0.00           N  
ATOM   2834  H   PHE B 173       5.429   6.645 -12.377  1.00  0.00           H  
ATOM   2835  CA  PHE B 173       6.527   5.388 -13.709  1.00  0.00           C  
ATOM   2836  HA  PHE B 173       7.618   5.423 -13.728  1.00  0.00           H  
ATOM   2837  CB  PHE B 173       6.113   4.246 -12.767  1.00  0.00           C  
ATOM   2838  HB2 PHE B 173       6.664   4.341 -11.831  1.00  0.00           H  
ATOM   2839  HB3 PHE B 173       5.056   4.354 -12.534  1.00  0.00           H  
ATOM   2840  CG  PHE B 173       6.328   2.846 -13.315  1.00  0.00           C  
ATOM   2841  CD1 PHE B 173       7.631   2.341 -13.485  1.00  0.00           C  
ATOM   2842  HD1 PHE B 173       8.480   2.953 -13.232  1.00  0.00           H  
ATOM   2843  CE1 PHE B 173       7.830   1.039 -13.980  1.00  0.00           C  
ATOM   2844  HE1 PHE B 173       8.831   0.642 -14.104  1.00  0.00           H  
ATOM   2845  CZ  PHE B 173       6.721   0.240 -14.306  1.00  0.00           C  
ATOM   2846  HZ  PHE B 173       6.869  -0.760 -14.686  1.00  0.00           H  
ATOM   2847  CE2 PHE B 173       5.419   0.743 -14.150  1.00  0.00           C  
ATOM   2848  HE2 PHE B 173       4.573   0.127 -14.422  1.00  0.00           H  
ATOM   2849  CD2 PHE B 173       5.220   2.045 -13.660  1.00  0.00           C  
ATOM   2850  HD2 PHE B 173       4.215   2.432 -13.561  1.00  0.00           H  
ATOM   2851  C   PHE B 173       6.033   5.156 -15.150  1.00  0.00           C  
ATOM   2852  O   PHE B 173       4.831   5.193 -15.419  1.00  0.00           O  
ATOM   2853  N   LEU B 174       6.986   4.963 -16.071  1.00  0.00           N  
ATOM   2854  H   LEU B 174       7.936   4.939 -15.736  1.00  0.00           H  
ATOM   2855  CA  LEU B 174       6.801   4.817 -17.526  1.00  0.00           C  
ATOM   2856  HA  LEU B 174       7.796   4.832 -17.967  1.00  0.00           H  
ATOM   2857  CB  LEU B 174       6.185   3.435 -17.862  1.00  0.00           C  
ATOM   2858  HB2 LEU B 174       5.166   3.414 -17.474  1.00  0.00           H  
ATOM   2859  HB3 LEU B 174       6.120   3.336 -18.947  1.00  0.00           H  
ATOM   2860  CG  LEU B 174       6.939   2.208 -17.316  1.00  0.00           C  
ATOM   2861  HG  LEU B 174       6.976   2.279 -16.234  1.00  0.00           H  
ATOM   2862  CD1 LEU B 174       6.208   0.918 -17.695  1.00  0.00           C  
ATOM   2863 HD11 LEU B 174       5.211   0.925 -17.255  1.00  0.00           H  
ATOM   2864 HD12 LEU B 174       6.748   0.053 -17.306  1.00  0.00           H  
ATOM   2865 HD13 LEU B 174       6.123   0.834 -18.778  1.00  0.00           H  
ATOM   2866  CD2 LEU B 174       8.371   2.105 -17.844  1.00  0.00           C  
ATOM   2867 HD21 LEU B 174       8.947   2.979 -17.552  1.00  0.00           H  
ATOM   2868 HD22 LEU B 174       8.369   2.007 -18.929  1.00  0.00           H  
ATOM   2869 HD23 LEU B 174       8.842   1.234 -17.397  1.00  0.00           H  
ATOM   2870  C   LEU B 174       6.076   5.981 -18.248  1.00  0.00           C  
ATOM   2871  O   LEU B 174       5.787   5.834 -19.430  1.00  0.00           O  
ATOM   2872  N   LEU B 175       5.824   7.117 -17.581  1.00  0.00           N  
ATOM   2873  H   LEU B 175       6.164   7.185 -16.630  1.00  0.00           H  
ATOM   2874  CA  LEU B 175       4.877   8.161 -18.024  1.00  0.00           C  
ATOM   2875  HA  LEU B 175       4.764   8.862 -17.196  1.00  0.00           H  
ATOM   2876  CB  LEU B 175       5.410   8.960 -19.234  1.00  0.00           C  
ATOM   2877  HB2 LEU B 175       5.493   8.284 -20.085  1.00  0.00           H  
ATOM   2878  HB3 LEU B 175       4.666   9.715 -19.497  1.00  0.00           H  
ATOM   2879  CG  LEU B 175       6.764   9.656 -19.024  1.00  0.00           C  
ATOM   2880  HG  LEU B 175       7.518   8.921 -18.737  1.00  0.00           H  
ATOM   2881  CD1 LEU B 175       7.209  10.306 -20.335  1.00  0.00           C  
ATOM   2882 HD11 LEU B 175       7.288   9.543 -21.109  1.00  0.00           H  
ATOM   2883 HD12 LEU B 175       6.476  11.052 -20.648  1.00  0.00           H  
ATOM   2884 HD13 LEU B 175       8.179  10.783 -20.205  1.00  0.00           H  
ATOM   2885  CD2 LEU B 175       6.692  10.740 -17.944  1.00  0.00           C  
ATOM   2886 HD21 LEU B 175       7.640  11.272 -17.896  1.00  0.00           H  
ATOM   2887 HD22 LEU B 175       6.503  10.285 -16.973  1.00  0.00           H  
ATOM   2888 HD23 LEU B 175       5.892  11.445 -18.178  1.00  0.00           H  
ATOM   2889  C   LEU B 175       3.464   7.588 -18.249  1.00  0.00           C  
ATOM   2890  O   LEU B 175       2.893   7.676 -19.333  1.00  0.00           O  
ATOM   2891  N   SER B 176       2.921   6.961 -17.202  1.00  0.00           N  
ATOM   2892  H   SER B 176       3.410   7.014 -16.321  1.00  0.00           H  
ATOM   2893  CA  SER B 176       1.591   6.337 -17.221  1.00  0.00           C  
ATOM   2894  HA  SER B 176       1.557   5.602 -18.025  1.00  0.00           H  
ATOM   2895  CB  SER B 176       1.338   5.620 -15.897  1.00  0.00           C  
ATOM   2896  HB2 SER B 176       1.461   6.328 -15.080  1.00  0.00           H  
ATOM   2897  HB3 SER B 176       0.315   5.240 -15.879  1.00  0.00           H  
ATOM   2898  OG  SER B 176       2.225   4.533 -15.730  1.00  0.00           O  
ATOM   2899  HG  SER B 176       3.142   4.870 -15.682  1.00  0.00           H  
ATOM   2900  C   SER B 176       0.475   7.361 -17.462  1.00  0.00           C  
ATOM   2901  O   SER B 176       0.627   8.534 -17.135  1.00  0.00           O  
ATOM   2902  N   GLU B 177      -0.660   6.913 -18.001  1.00  0.00           N  
ATOM   2903  H   GLU B 177      -0.718   5.945 -18.265  1.00  0.00           H  
ATOM   2904  CA  GLU B 177      -1.776   7.781 -18.405  1.00  0.00           C  
ATOM   2905  HA  GLU B 177      -1.366   8.518 -19.098  1.00  0.00           H  
ATOM   2906  CB  GLU B 177      -2.808   6.924 -19.167  1.00  0.00           C  
ATOM   2907  HB2 GLU B 177      -2.274   6.316 -19.900  1.00  0.00           H  
ATOM   2908  HB3 GLU B 177      -3.292   6.241 -18.465  1.00  0.00           H  
ATOM   2909  CG  GLU B 177      -3.892   7.712 -19.919  1.00  0.00           C  
ATOM   2910  HG2 GLU B 177      -4.496   7.008 -20.496  1.00  0.00           H  
ATOM   2911  HG3 GLU B 177      -4.554   8.191 -19.194  1.00  0.00           H  
ATOM   2912  CD  GLU B 177      -3.275   8.765 -20.848  1.00  0.00           C  
ATOM   2913  OE1 GLU B 177      -3.000   8.419 -22.015  1.00  0.00           O  
ATOM   2914  OE2 GLU B 177      -3.027   9.887 -20.348  1.00  0.00           O  
ATOM   2915  C   GLU B 177      -2.420   8.566 -17.238  1.00  0.00           C  
ATOM   2916  O   GLU B 177      -2.434   8.108 -16.088  1.00  0.00           O  
ATOM   2917  N   ALA B 178      -2.942   9.761 -17.529  1.00  0.00           N  
ATOM   2918  H   ALA B 178      -2.962  10.047 -18.510  1.00  0.00           H  
ATOM   2919  CA  ALA B 178      -3.559  10.650 -16.549  1.00  0.00           C  
ATOM   2920  HA  ALA B 178      -2.951  10.629 -15.645  1.00  0.00           H  
ATOM   2921  CB  ALA B 178      -3.524  12.080 -17.098  1.00  0.00           C  
ATOM   2922  HB1 ALA B 178      -4.121  12.140 -18.010  1.00  0.00           H  
ATOM   2923  HB2 ALA B 178      -3.926  12.769 -16.355  1.00  0.00           H  
ATOM   2924  HB3 ALA B 178      -2.497  12.363 -17.327  1.00  0.00           H  
ATOM   2925  C   ALA B 178      -4.991  10.223 -16.165  1.00  0.00           C  
ATOM   2926  O   ALA B 178      -5.875  10.054 -17.004  1.00  0.00           O  
ATOM   2927  N   HIE B 179      -5.250  10.116 -14.862  1.00  0.00           N  
ATOM   2928  H   HIE B 179      -4.501  10.324 -14.212  1.00  0.00           H  
ATOM   2929  CA  HIE B 179      -6.570   9.838 -14.289  1.00  0.00           C  
ATOM   2930  HA  HIE B 179      -7.172   9.309 -15.032  1.00  0.00           H  
ATOM   2931  CB  HIE B 179      -6.418   8.914 -13.076  1.00  0.00           C  
ATOM   2932  HB2 HIE B 179      -5.678   9.323 -12.388  1.00  0.00           H  
ATOM   2933  HB3 HIE B 179      -7.374   8.846 -12.558  1.00  0.00           H  
ATOM   2934  CG  HIE B 179      -6.019   7.521 -13.472  1.00  0.00           C  
ATOM   2935  ND1 HIE B 179      -6.916   6.496 -13.778  1.00  0.00           N  
ATOM   2936  CE1 HIE B 179      -6.169   5.493 -14.256  1.00  0.00           C  
ATOM   2937  HE1 HIE B 179      -6.567   4.555 -14.619  1.00  0.00           H  
ATOM   2938  NE2 HIE B 179      -4.869   5.833 -14.262  1.00  0.00           N  
ATOM   2939  HE2 HIE B 179      -4.121   5.290 -14.665  1.00  0.00           H  
ATOM   2940  CD2 HIE B 179      -4.754   7.114 -13.777  1.00  0.00           C  
ATOM   2941  HD2 HIE B 179      -3.861   7.724 -13.746  1.00  0.00           H  
ATOM   2942  C   HIE B 179      -7.311  11.126 -13.920  1.00  0.00           C  
ATOM   2943  O   HIE B 179      -6.710  12.182 -13.721  1.00  0.00           O  
ATOM   2944  N   THR B 180      -8.637  11.035 -13.786  1.00  0.00           N  
ATOM   2945  H   THR B 180      -9.071  10.134 -13.937  1.00  0.00           H  
ATOM   2946  CA  THR B 180      -9.513  12.135 -13.345  1.00  0.00           C  
ATOM   2947  HA  THR B 180      -8.915  12.924 -12.886  1.00  0.00           H  
ATOM   2948  CB  THR B 180     -10.267  12.742 -14.542  1.00  0.00           C  
ATOM   2949  HB  THR B 180     -10.732  11.941 -15.118  1.00  0.00           H  
ATOM   2950  CG2 THR B 180     -11.343  13.760 -14.156  1.00  0.00           C  
ATOM   2951 HG21 THR B 180     -10.906  14.541 -13.531  1.00  0.00           H  
ATOM   2952 HG22 THR B 180     -11.754  14.206 -15.062  1.00  0.00           H  
ATOM   2953 HG23 THR B 180     -12.154  13.269 -13.618  1.00  0.00           H  
ATOM   2954  OG1 THR B 180      -9.378  13.449 -15.369  1.00  0.00           O  
ATOM   2955  HG1 THR B 180      -8.615  12.884 -15.541  1.00  0.00           H  
ATOM   2956  C   THR B 180     -10.507  11.629 -12.303  1.00  0.00           C  
ATOM   2957  O   THR B 180     -11.168  10.619 -12.535  1.00  0.00           O  
ATOM   2958  N   CYS B 181     -10.656  12.365 -11.201  1.00  0.00           N  
ATOM   2959  H   CYS B 181     -10.061  13.182 -11.086  1.00  0.00           H  
ATOM   2960  CA  CYS B 181     -11.716  12.170 -10.210  1.00  0.00           C  
ATOM   2961  HA  CYS B 181     -12.421  11.425 -10.588  1.00  0.00           H  
ATOM   2962  CB  CYS B 181     -11.126  11.616  -8.901  1.00  0.00           C  
ATOM   2963  HB2 CYS B 181     -10.221  12.163  -8.631  1.00  0.00           H  
ATOM   2964  HB3 CYS B 181     -11.854  11.731  -8.096  1.00  0.00           H  
ATOM   2965  SG  CYS B 181     -10.763   9.843  -9.067  1.00  0.00           S  
ATOM   2966  HG  CYS B 181     -10.560   9.607  -7.755  1.00  0.00           H  
ATOM   2967  C   CYS B 181     -12.525  13.463  -9.988  1.00  0.00           C  
ATOM   2968  O   CYS B 181     -12.069  14.577 -10.275  1.00  0.00           O  
ATOM   2969  N   ILE B 182     -13.742  13.294  -9.467  1.00  0.00           N  
ATOM   2970  H   ILE B 182     -14.032  12.356  -9.231  1.00  0.00           H  
ATOM   2971  CA  ILE B 182     -14.646  14.379  -9.063  1.00  0.00           C  
ATOM   2972  HA  ILE B 182     -14.381  15.283  -9.605  1.00  0.00           H  
ATOM   2973  CB  ILE B 182     -16.101  14.040  -9.467  1.00  0.00           C  
ATOM   2974  HB  ILE B 182     -16.422  13.169  -8.891  1.00  0.00           H  
ATOM   2975  CG2 ILE B 182     -17.050  15.195  -9.112  1.00  0.00           C  
ATOM   2976 HG21 ILE B 182     -17.139  15.285  -8.030  1.00  0.00           H  
ATOM   2977 HG22 ILE B 182     -16.685  16.142  -9.514  1.00  0.00           H  
ATOM   2978 HG23 ILE B 182     -18.049  15.008  -9.511  1.00  0.00           H  
ATOM   2979  CG1 ILE B 182     -16.251  13.671 -10.964  1.00  0.00           C  
ATOM   2980 HG12 ILE B 182     -15.727  12.733 -11.155  1.00  0.00           H  
ATOM   2981 HG13 ILE B 182     -17.306  13.491 -11.174  1.00  0.00           H  
ATOM   2982  CD1 ILE B 182     -15.735  14.718 -11.963  1.00  0.00           C  
ATOM   2983 HD11 ILE B 182     -14.657  14.840 -11.858  1.00  0.00           H  
ATOM   2984 HD12 ILE B 182     -15.946  14.380 -12.978  1.00  0.00           H  
ATOM   2985 HD13 ILE B 182     -16.231  15.675 -11.802  1.00  0.00           H  
ATOM   2986  C   ILE B 182     -14.494  14.624  -7.546  1.00  0.00           C  
ATOM   2987  O   ILE B 182     -14.540  13.654  -6.784  1.00  0.00           O  
ATOM   2988  N   PRO B 183     -14.262  15.864  -7.079  1.00  0.00           N  
ATOM   2989  CD  PRO B 183     -13.754  16.994  -7.828  1.00  0.00           C  
ATOM   2990  HD2 PRO B 183     -14.567  17.688  -8.053  1.00  0.00           H  
ATOM   2991  HD3 PRO B 183     -13.234  16.688  -8.729  1.00  0.00           H  
ATOM   2992  CG  PRO B 183     -12.758  17.633  -6.874  1.00  0.00           C  
ATOM   2993  HG2 PRO B 183     -12.538  18.665  -7.137  1.00  0.00           H  
ATOM   2994  HG3 PRO B 183     -11.845  17.037  -6.858  1.00  0.00           H  
ATOM   2995  CB  PRO B 183     -13.488  17.516  -5.538  1.00  0.00           C  
ATOM   2996  HB2 PRO B 183     -14.163  18.367  -5.430  1.00  0.00           H  
ATOM   2997  HB3 PRO B 183     -12.792  17.470  -4.703  1.00  0.00           H  
ATOM   2998  CA  PRO B 183     -14.289  16.214  -5.661  1.00  0.00           C  
ATOM   2999  HA  PRO B 183     -13.808  15.429  -5.079  1.00  0.00           H  
ATOM   3000  C   PRO B 183     -15.724  16.408  -5.157  1.00  0.00           C  
ATOM   3001  O   PRO B 183     -16.616  16.711  -5.939  1.00  0.00           O  
ATOM   3002  N   GLU B 184     -15.939  16.332  -3.848  1.00  0.00           N  
ATOM   3003  H   GLU B 184     -15.163  16.089  -3.238  1.00  0.00           H  
ATOM   3004  CA  GLU B 184     -17.244  16.539  -3.211  1.00  0.00           C  
ATOM   3005  HA  GLU B 184     -17.859  17.134  -3.888  1.00  0.00           H  
ATOM   3006  CB  GLU B 184     -17.932  15.174  -3.010  1.00  0.00           C  
ATOM   3007  HB2 GLU B 184     -17.875  14.626  -3.949  1.00  0.00           H  
ATOM   3008  HB3 GLU B 184     -17.377  14.609  -2.264  1.00  0.00           H  
ATOM   3009  CG  GLU B 184     -19.411  15.218  -2.590  1.00  0.00           C  
ATOM   3010  HG2 GLU B 184     -19.819  14.208  -2.653  1.00  0.00           H  
ATOM   3011  HG3 GLU B 184     -19.478  15.531  -1.541  1.00  0.00           H  
ATOM   3012  CD  GLU B 184     -20.247  16.166  -3.467  1.00  0.00           C  
ATOM   3013  OE1 GLU B 184     -20.810  15.729  -4.496  1.00  0.00           O  
ATOM   3014  OE2 GLU B 184     -20.262  17.374  -3.147  1.00  0.00           O  
ATOM   3015  C   GLU B 184     -17.101  17.352  -1.912  1.00  0.00           C  
ATOM   3016  O   GLU B 184     -16.012  17.459  -1.342  1.00  0.00           O  
ATOM   3017  N   ASN B 185     -18.179  17.979  -1.445  1.00  0.00           N  
ATOM   3018  H   ASN B 185     -19.064  17.844  -1.940  1.00  0.00           H  
ATOM   3019  CA  ASN B 185     -18.182  18.780  -0.229  1.00  0.00           C  
ATOM   3020  HA  ASN B 185     -17.370  19.503  -0.311  1.00  0.00           H  
ATOM   3021  CB  ASN B 185     -19.526  19.531  -0.161  1.00  0.00           C  
ATOM   3022  HB2 ASN B 185     -19.784  19.896  -1.156  1.00  0.00           H  
ATOM   3023  HB3 ASN B 185     -20.318  18.853   0.157  1.00  0.00           H  
ATOM   3024  CG  ASN B 185     -19.496  20.735   0.761  1.00  0.00           C  
ATOM   3025  OD1 ASN B 185     -20.243  20.867   1.718  1.00  0.00           O  
ATOM   3026  ND2 ASN B 185     -18.624  21.677   0.494  1.00  0.00           N  
ATOM   3027 HD21 ASN B 185     -18.694  22.536   1.021  1.00  0.00           H  
ATOM   3028 HD22 ASN B 185     -17.972  21.579  -0.266  1.00  0.00           H  
ATOM   3029  C   ASN B 185     -17.933  17.911   1.020  1.00  0.00           C  
ATOM   3030  O   ASN B 185     -18.721  17.028   1.344  1.00  0.00           O  
ATOM   3031  N   ASN B 186     -16.856  18.202   1.756  1.00  0.00           N  
ATOM   3032  H   ASN B 186     -16.268  18.956   1.431  1.00  0.00           H  
ATOM   3033  CA  ASN B 186     -16.639  17.695   3.121  1.00  0.00           C  
ATOM   3034  HA  ASN B 186     -16.855  16.625   3.154  1.00  0.00           H  
ATOM   3035  CB  ASN B 186     -15.142  17.925   3.459  1.00  0.00           C  
ATOM   3036  HB2 ASN B 186     -14.548  17.285   2.808  1.00  0.00           H  
ATOM   3037  HB3 ASN B 186     -14.877  18.955   3.252  1.00  0.00           H  
ATOM   3038  CG  ASN B 186     -14.717  17.663   4.901  1.00  0.00           C  
ATOM   3039  OD1 ASN B 186     -15.382  18.024   5.854  1.00  0.00           O  
ATOM   3040  ND2 ASN B 186     -13.561  17.089   5.135  1.00  0.00           N  
ATOM   3041 HD21 ASN B 186     -13.298  16.966   6.094  1.00  0.00           H  
ATOM   3042 HD22 ASN B 186     -12.880  16.806   4.431  1.00  0.00           H  
ATOM   3043  C   ASN B 186     -17.635  18.385   4.080  1.00  0.00           C  
ATOM   3044  O   ASN B 186     -18.304  17.738   4.882  1.00  0.00           O  
ATOM   3045  N   GLY B 187     -17.798  19.701   3.920  1.00  0.00           N  
ATOM   3046  H   GLY B 187     -17.228  20.160   3.225  1.00  0.00           H  
ATOM   3047  CA  GLY B 187     -18.821  20.497   4.591  1.00  0.00           C  
ATOM   3048  HA2 GLY B 187     -19.798  20.228   4.190  1.00  0.00           H  
ATOM   3049  HA3 GLY B 187     -18.818  20.278   5.659  1.00  0.00           H  
ATOM   3050  C   GLY B 187     -18.578  21.992   4.398  1.00  0.00           C  
ATOM   3051  O   GLY B 187     -17.478  22.488   4.642  1.00  0.00           O  
ATOM   3052  N   GLY B 188     -19.586  22.743   3.951  1.00  0.00           N  
ATOM   3053  H   GLY B 188     -20.406  22.262   3.601  1.00  0.00           H  
ATOM   3054  CA  GLY B 188     -19.473  24.193   3.754  1.00  0.00           C  
ATOM   3055  HA2 GLY B 188     -20.433  24.591   3.430  1.00  0.00           H  
ATOM   3056  HA3 GLY B 188     -19.209  24.662   4.703  1.00  0.00           H  
ATOM   3057  C   GLY B 188     -18.420  24.547   2.697  1.00  0.00           C  
ATOM   3058  O   GLY B 188     -18.634  24.325   1.510  1.00  0.00           O  
ATOM   3059  N   ALA B 189     -17.288  25.112   3.120  1.00  0.00           N  
ATOM   3060  H   ALA B 189     -17.176  25.249   4.113  1.00  0.00           H  
ATOM   3061  CA  ALA B 189     -16.141  25.416   2.254  1.00  0.00           C  
ATOM   3062  HA  ALA B 189     -16.500  25.576   1.235  1.00  0.00           H  
ATOM   3063  CB  ALA B 189     -15.527  26.738   2.729  1.00  0.00           C  
ATOM   3064  HB1 ALA B 189     -14.773  27.059   2.012  1.00  0.00           H  
ATOM   3065  HB2 ALA B 189     -16.295  27.509   2.793  1.00  0.00           H  
ATOM   3066  HB3 ALA B 189     -15.053  26.611   3.704  1.00  0.00           H  
ATOM   3067  C   ALA B 189     -15.082  24.289   2.154  1.00  0.00           C  
ATOM   3068  O   ALA B 189     -14.153  24.400   1.352  1.00  0.00           O  
ATOM   3069  N   GLY B 190     -15.191  23.216   2.948  1.00  0.00           N  
ATOM   3070  H   GLY B 190     -16.002  23.134   3.551  1.00  0.00           H  
ATOM   3071  CA  GLY B 190     -14.293  22.056   2.885  1.00  0.00           C  
ATOM   3072  HA2 GLY B 190     -13.264  22.399   2.769  1.00  0.00           H  
ATOM   3073  HA3 GLY B 190     -14.359  21.497   3.818  1.00  0.00           H  
ATOM   3074  C   GLY B 190     -14.636  21.108   1.730  1.00  0.00           C  
ATOM   3075  O   GLY B 190     -15.808  20.888   1.426  1.00  0.00           O  
ATOM   3076  N   CYS B 191     -13.620  20.508   1.108  1.00  0.00           N  
ATOM   3077  H   CYS B 191     -12.674  20.724   1.411  1.00  0.00           H  
ATOM   3078  CA  CYS B 191     -13.723  19.675  -0.093  1.00  0.00           C  
ATOM   3079  HA  CYS B 191     -14.751  19.341  -0.233  1.00  0.00           H  
ATOM   3080  CB  CYS B 191     -13.335  20.561  -1.285  1.00  0.00           C  
ATOM   3081  HB2 CYS B 191     -14.015  21.412  -1.330  1.00  0.00           H  
ATOM   3082  HB3 CYS B 191     -12.313  20.924  -1.151  1.00  0.00           H  
ATOM   3083  SG  CYS B 191     -13.447  19.635  -2.836  1.00  0.00           S  
ATOM   3084  HG  CYS B 191     -12.354  18.873  -2.661  1.00  0.00           H  
ATOM   3085  C   CYS B 191     -12.826  18.428   0.011  1.00  0.00           C  
ATOM   3086  O   CYS B 191     -11.701  18.526   0.496  1.00  0.00           O  
ATOM   3087  N   VAL B 192     -13.291  17.274  -0.476  1.00  0.00           N  
ATOM   3088  H   VAL B 192     -14.211  17.274  -0.914  1.00  0.00           H  
ATOM   3089  CA  VAL B 192     -12.605  15.972  -0.396  1.00  0.00           C  
ATOM   3090  HA  VAL B 192     -11.554  16.145  -0.169  1.00  0.00           H  
ATOM   3091  CB  VAL B 192     -13.187  15.141   0.772  1.00  0.00           C  
ATOM   3092  HB  VAL B 192     -13.113  15.745   1.677  1.00  0.00           H  
ATOM   3093  CG1 VAL B 192     -14.663  14.766   0.571  1.00  0.00           C  
ATOM   3094 HG11 VAL B 192     -15.030  14.232   1.448  1.00  0.00           H  
ATOM   3095 HG12 VAL B 192     -15.267  15.663   0.447  1.00  0.00           H  
ATOM   3096 HG13 VAL B 192     -14.785  14.132  -0.308  1.00  0.00           H  
ATOM   3097  CG2 VAL B 192     -12.411  13.842   1.030  1.00  0.00           C  
ATOM   3098 HG21 VAL B 192     -12.547  13.134   0.212  1.00  0.00           H  
ATOM   3099 HG22 VAL B 192     -11.352  14.066   1.147  1.00  0.00           H  
ATOM   3100 HG23 VAL B 192     -12.763  13.389   1.957  1.00  0.00           H  
ATOM   3101  C   VAL B 192     -12.657  15.240  -1.742  1.00  0.00           C  
ATOM   3102  O   VAL B 192     -13.598  15.408  -2.517  1.00  0.00           O  
ATOM   3103  N   CYS B 193     -11.655  14.415  -2.043  1.00  0.00           N  
ATOM   3104  H   CYS B 193     -10.875  14.351  -1.393  1.00  0.00           H  
ATOM   3105  CA  CYS B 193     -11.605  13.595  -3.252  1.00  0.00           C  
ATOM   3106  HA  CYS B 193     -12.626  13.315  -3.518  1.00  0.00           H  
ATOM   3107  CB  CYS B 193     -11.028  14.453  -4.388  1.00  0.00           C  
ATOM   3108  HB2 CYS B 193     -11.504  15.436  -4.378  1.00  0.00           H  
ATOM   3109  HB3 CYS B 193      -9.955  14.581  -4.231  1.00  0.00           H  
ATOM   3110  SG  CYS B 193     -11.326  13.670  -5.999  1.00  0.00           S  
ATOM   3111  HG  CYS B 193     -12.669  13.802  -6.034  1.00  0.00           H  
ATOM   3112  C   CYS B 193     -10.809  12.295  -3.018  1.00  0.00           C  
ATOM   3113  O   CYS B 193      -9.787  12.286  -2.326  1.00  0.00           O  
ATOM   3114  N   HIE B 194     -11.271  11.185  -3.599  1.00  0.00           N  
ATOM   3115  H   HIE B 194     -12.094  11.254  -4.178  1.00  0.00           H  
ATOM   3116  CA  HIE B 194     -10.645   9.865  -3.482  1.00  0.00           C  
ATOM   3117  HA  HIE B 194      -9.911   9.884  -2.674  1.00  0.00           H  
ATOM   3118  CB  HIE B 194     -11.710   8.821  -3.107  1.00  0.00           C  
ATOM   3119  HB2 HIE B 194     -12.428   8.735  -3.923  1.00  0.00           H  
ATOM   3120  HB3 HIE B 194     -11.229   7.851  -2.982  1.00  0.00           H  
ATOM   3121  CG  HIE B 194     -12.466   9.145  -1.836  1.00  0.00           C  
ATOM   3122  ND1 HIE B 194     -13.845   9.013  -1.662  1.00  0.00           N  
ATOM   3123  CE1 HIE B 194     -14.104   9.438  -0.416  1.00  0.00           C  
ATOM   3124  HE1 HIE B 194     -15.092   9.481   0.023  1.00  0.00           H  
ATOM   3125  NE2 HIE B 194     -12.967   9.802   0.204  1.00  0.00           N  
ATOM   3126  HE2 HIE B 194     -12.901  10.161   1.148  1.00  0.00           H  
ATOM   3127  CD2 HIE B 194     -11.923   9.617  -0.675  1.00  0.00           C  
ATOM   3128  HD2 HIE B 194     -10.879   9.819  -0.492  1.00  0.00           H  
ATOM   3129  C   HIE B 194      -9.894   9.500  -4.765  1.00  0.00           C  
ATOM   3130  O   HIE B 194     -10.420   9.644  -5.869  1.00  0.00           O  
ATOM   3131  N   LEU B 195      -8.662   9.020  -4.602  1.00  0.00           N  
ATOM   3132  H   LEU B 195      -8.312   8.931  -3.652  1.00  0.00           H  
ATOM   3133  CA  LEU B 195      -7.755   8.625  -5.675  1.00  0.00           C  
ATOM   3134  HA  LEU B 195      -8.204   8.859  -6.642  1.00  0.00           H  
ATOM   3135  CB  LEU B 195      -6.422   9.390  -5.571  1.00  0.00           C  
ATOM   3136  HB2 LEU B 195      -5.908   9.107  -4.651  1.00  0.00           H  
ATOM   3137  HB3 LEU B 195      -5.810   9.054  -6.409  1.00  0.00           H  
ATOM   3138  CG  LEU B 195      -6.542  10.929  -5.636  1.00  0.00           C  
ATOM   3139  HG  LEU B 195      -7.388  11.207  -6.266  1.00  0.00           H  
ATOM   3140  CD1 LEU B 195      -6.693  11.571  -4.253  1.00  0.00           C  
ATOM   3141 HD11 LEU B 195      -7.629  11.268  -3.791  1.00  0.00           H  
ATOM   3142 HD12 LEU B 195      -5.868  11.283  -3.601  1.00  0.00           H  
ATOM   3143 HD13 LEU B 195      -6.708  12.654  -4.359  1.00  0.00           H  
ATOM   3144  CD2 LEU B 195      -5.276  11.531  -6.241  1.00  0.00           C  
ATOM   3145 HD21 LEU B 195      -4.417  11.333  -5.600  1.00  0.00           H  
ATOM   3146 HD22 LEU B 195      -5.099  11.090  -7.216  1.00  0.00           H  
ATOM   3147 HD23 LEU B 195      -5.400  12.607  -6.366  1.00  0.00           H  
ATOM   3148  C   LEU B 195      -7.539   7.113  -5.594  1.00  0.00           C  
ATOM   3149  O   LEU B 195      -7.037   6.609  -4.589  1.00  0.00           O  
ATOM   3150  N   LEU B 196      -7.931   6.390  -6.640  1.00  0.00           N  
ATOM   3151  H   LEU B 196      -8.246   6.872  -7.471  1.00  0.00           H  
ATOM   3152  CA  LEU B 196      -7.813   4.936  -6.713  1.00  0.00           C  
ATOM   3153  HA  LEU B 196      -8.136   4.502  -5.766  1.00  0.00           H  
ATOM   3154  CB  LEU B 196      -8.734   4.419  -7.834  1.00  0.00           C  
ATOM   3155  HB2 LEU B 196      -8.493   4.962  -8.750  1.00  0.00           H  
ATOM   3156  HB3 LEU B 196      -8.529   3.364  -8.019  1.00  0.00           H  
ATOM   3157  CG  LEU B 196     -10.231   4.598  -7.509  1.00  0.00           C  
ATOM   3158  HG  LEU B 196     -10.399   5.562  -7.030  1.00  0.00           H  
ATOM   3159  CD1 LEU B 196     -11.066   4.575  -8.791  1.00  0.00           C  
ATOM   3160 HD11 LEU B 196     -10.757   5.390  -9.446  1.00  0.00           H  
ATOM   3161 HD12 LEU B 196     -10.930   3.626  -9.309  1.00  0.00           H  
ATOM   3162 HD13 LEU B 196     -12.119   4.709  -8.546  1.00  0.00           H  
ATOM   3163  CD2 LEU B 196     -10.725   3.491  -6.572  1.00  0.00           C  
ATOM   3164 HD21 LEU B 196     -10.590   2.514  -7.037  1.00  0.00           H  
ATOM   3165 HD22 LEU B 196     -11.782   3.639  -6.352  1.00  0.00           H  
ATOM   3166 HD23 LEU B 196     -10.171   3.520  -5.635  1.00  0.00           H  
ATOM   3167  C   LEU B 196      -6.348   4.543  -6.933  1.00  0.00           C  
ATOM   3168  O   LEU B 196      -5.747   4.910  -7.944  1.00  0.00           O  
ATOM   3169  N   MET B 197      -5.760   3.818  -5.981  1.00  0.00           N  
ATOM   3170  H   MET B 197      -6.309   3.542  -5.172  1.00  0.00           H  
ATOM   3171  CA  MET B 197      -4.419   3.247  -6.116  1.00  0.00           C  
ATOM   3172  HA  MET B 197      -4.351   2.811  -7.113  1.00  0.00           H  
ATOM   3173  CB  MET B 197      -3.349   4.354  -6.037  1.00  0.00           C  
ATOM   3174  HB2 MET B 197      -2.369   3.893  -6.128  1.00  0.00           H  
ATOM   3175  HB3 MET B 197      -3.459   5.004  -6.904  1.00  0.00           H  
ATOM   3176  CG  MET B 197      -3.381   5.237  -4.781  1.00  0.00           C  
ATOM   3177  HG2 MET B 197      -4.357   5.719  -4.703  1.00  0.00           H  
ATOM   3178  HG3 MET B 197      -3.246   4.606  -3.905  1.00  0.00           H  
ATOM   3179  SD  MET B 197      -2.095   6.519  -4.751  1.00  0.00           S  
ATOM   3180  CE  MET B 197      -2.775   7.703  -5.948  1.00  0.00           C  
ATOM   3181  HE1 MET B 197      -2.909   7.221  -6.917  1.00  0.00           H  
ATOM   3182  HE2 MET B 197      -3.738   8.071  -5.593  1.00  0.00           H  
ATOM   3183  HE3 MET B 197      -2.088   8.542  -6.059  1.00  0.00           H  
ATOM   3184  C   MET B 197      -4.200   2.106  -5.109  1.00  0.00           C  
ATOM   3185  O   MET B 197      -4.130   2.307  -3.899  1.00  0.00           O  
ATOM   3186  N   ASP B 198      -4.086   0.894  -5.648  1.00  0.00           N  
ATOM   3187  H   ASP B 198      -4.207   0.804  -6.655  1.00  0.00           H  
ATOM   3188  CA  ASP B 198      -3.980  -0.387  -4.943  1.00  0.00           C  
ATOM   3189  HA  ASP B 198      -4.161  -0.232  -3.881  1.00  0.00           H  
ATOM   3190  CB  ASP B 198      -5.059  -1.349  -5.499  1.00  0.00           C  
ATOM   3191  HB2 ASP B 198      -4.932  -2.318  -5.013  1.00  0.00           H  
ATOM   3192  HB3 ASP B 198      -6.040  -0.971  -5.218  1.00  0.00           H  
ATOM   3193  CG  ASP B 198      -5.071  -1.557  -7.026  1.00  0.00           C  
ATOM   3194  OD1 ASP B 198      -4.433  -0.761  -7.757  1.00  0.00           O  
ATOM   3195  OD2 ASP B 198      -5.639  -2.596  -7.444  1.00  0.00           O  
ATOM   3196  C   ASP B 198      -2.575  -1.003  -5.081  1.00  0.00           C  
ATOM   3197  O   ASP B 198      -1.954  -1.421  -4.101  1.00  0.00           O  
ATOM   3198  N   ASP B 199      -2.032  -1.005  -6.304  1.00  0.00           N  
ATOM   3199  H   ASP B 199      -2.654  -0.761  -7.075  1.00  0.00           H  
ATOM   3200  CA  ASP B 199      -0.656  -1.409  -6.623  1.00  0.00           C  
ATOM   3201  HA  ASP B 199      -0.447  -2.248  -5.983  1.00  0.00           H  
ATOM   3202  CB  ASP B 199      -0.546  -1.914  -8.078  1.00  0.00           C  
ATOM   3203  HB2 ASP B 199      -1.148  -1.277  -8.728  1.00  0.00           H  
ATOM   3204  HB3 ASP B 199       0.485  -1.856  -8.425  1.00  0.00           H  
ATOM   3205  CG  ASP B 199      -0.969  -3.375  -8.246  1.00  0.00           C  
ATOM   3206  OD1 ASP B 199      -1.295  -3.765  -9.383  1.00  0.00           O  
ATOM   3207  OD2 ASP B 199      -0.955  -4.147  -7.251  1.00  0.00           O  
ATOM   3208  C   ASP B 199       0.429  -0.391  -6.225  1.00  0.00           C  
ATOM   3209  O   ASP B 199       1.512  -0.381  -6.805  1.00  0.00           O  
ATOM   3210  N   VAL B 200       0.170   0.455  -5.224  1.00  0.00           N  
ATOM   3211  H   VAL B 200      -0.706   0.347  -4.730  1.00  0.00           H  
ATOM   3212  CA  VAL B 200       1.140   1.431  -4.700  1.00  0.00           C  
ATOM   3213  HA  VAL B 200       1.433   2.070  -5.528  1.00  0.00           H  
ATOM   3214  CB  VAL B 200       0.541   2.331  -3.608  1.00  0.00           C  
ATOM   3215  HB  VAL B 200       1.330   2.980  -3.230  1.00  0.00           H  
ATOM   3216  CG1 VAL B 200      -0.544   3.225  -4.198  1.00  0.00           C  
ATOM   3217 HG11 VAL B 200      -0.150   3.766  -5.058  1.00  0.00           H  
ATOM   3218 HG12 VAL B 200      -0.875   3.942  -3.448  1.00  0.00           H  
ATOM   3219 HG13 VAL B 200      -1.391   2.615  -4.505  1.00  0.00           H  
ATOM   3220  CG2 VAL B 200      -0.066   1.583  -2.418  1.00  0.00           C  
ATOM   3221 HG21 VAL B 200      -0.449   2.316  -1.713  1.00  0.00           H  
ATOM   3222 HG22 VAL B 200       0.695   0.981  -1.921  1.00  0.00           H  
ATOM   3223 HG23 VAL B 200      -0.884   0.938  -2.740  1.00  0.00           H  
ATOM   3224  C   VAL B 200       2.420   0.789  -4.169  1.00  0.00           C  
ATOM   3225  O   VAL B 200       2.398  -0.296  -3.581  1.00  0.00           O  
ATOM   3226  N   VAL B 201       3.551   1.467  -4.353  1.00  0.00           N  
ATOM   3227  H   VAL B 201       3.511   2.338  -4.880  1.00  0.00           H  
ATOM   3228  CA  VAL B 201       4.866   1.003  -3.887  1.00  0.00           C  
ATOM   3229  HA  VAL B 201       4.729   0.347  -3.026  1.00  0.00           H  
ATOM   3230  CB  VAL B 201       5.596   0.191  -4.976  1.00  0.00           C  
ATOM   3231  HB  VAL B 201       6.482  -0.196  -4.501  1.00  0.00           H  
ATOM   3232  CG1 VAL B 201       4.821  -1.009  -5.538  1.00  0.00           C  
ATOM   3233 HG11 VAL B 201       5.485  -1.610  -6.162  1.00  0.00           H  
ATOM   3234 HG12 VAL B 201       4.451  -1.626  -4.727  1.00  0.00           H  
ATOM   3235 HG13 VAL B 201       3.981  -0.668  -6.142  1.00  0.00           H  
ATOM   3236  CG2 VAL B 201       6.030   1.031  -6.178  1.00  0.00           C  
ATOM   3237 HG21 VAL B 201       6.641   1.872  -5.864  1.00  0.00           H  
ATOM   3238 HG22 VAL B 201       6.618   0.423  -6.863  1.00  0.00           H  
ATOM   3239 HG23 VAL B 201       5.148   1.402  -6.694  1.00  0.00           H  
ATOM   3240  C   VAL B 201       5.733   2.170  -3.407  1.00  0.00           C  
ATOM   3241  O   VAL B 201       5.502   3.320  -3.788  1.00  0.00           O  
ATOM   3242  N   SER B 202       6.775   1.884  -2.627  1.00  0.00           N  
ATOM   3243  H   SER B 202       6.935   0.911  -2.368  1.00  0.00           H  
ATOM   3244  CA  SER B 202       7.673   2.903  -2.070  1.00  0.00           C  
ATOM   3245  HA  SER B 202       7.067   3.628  -1.533  1.00  0.00           H  
ATOM   3246  CB  SER B 202       8.635   2.271  -1.063  1.00  0.00           C  
ATOM   3247  HB2 SER B 202       9.119   1.393  -1.493  1.00  0.00           H  
ATOM   3248  HB3 SER B 202       9.402   2.998  -0.791  1.00  0.00           H  
ATOM   3249  OG  SER B 202       7.913   1.912   0.099  1.00  0.00           O  
ATOM   3250  HG  SER B 202       7.397   1.106  -0.082  1.00  0.00           H  
ATOM   3251  C   SER B 202       8.442   3.690  -3.137  1.00  0.00           C  
ATOM   3252  O   SER B 202       8.732   4.870  -2.929  1.00  0.00           O  
ATOM   3253  N   ALA B 203       8.713   3.112  -4.312  1.00  0.00           N  
ATOM   3254  H   ALA B 203       8.560   2.113  -4.406  1.00  0.00           H  
ATOM   3255  CA  ALA B 203       9.301   3.838  -5.443  1.00  0.00           C  
ATOM   3256  HA  ALA B 203      10.237   4.290  -5.111  1.00  0.00           H  
ATOM   3257  CB  ALA B 203       9.632   2.824  -6.541  1.00  0.00           C  
ATOM   3258  HB1 ALA B 203       8.718   2.345  -6.889  1.00  0.00           H  
ATOM   3259  HB2 ALA B 203      10.097   3.333  -7.386  1.00  0.00           H  
ATOM   3260  HB3 ALA B 203      10.318   2.067  -6.157  1.00  0.00           H  
ATOM   3261  C   ALA B 203       8.407   4.973  -6.004  1.00  0.00           C  
ATOM   3262  O   ALA B 203       8.932   5.982  -6.480  1.00  0.00           O  
ATOM   3263  N   ASP B 204       7.077   4.854  -5.922  1.00  0.00           N  
ATOM   3264  H   ASP B 204       6.707   4.075  -5.387  1.00  0.00           H  
ATOM   3265  CA  ASP B 204       6.107   5.674  -6.668  1.00  0.00           C  
ATOM   3266  HA  ASP B 204       6.230   5.453  -7.729  1.00  0.00           H  
ATOM   3267  CB  ASP B 204       4.671   5.323  -6.259  1.00  0.00           C  
ATOM   3268  HB2 ASP B 204       4.604   5.285  -5.173  1.00  0.00           H  
ATOM   3269  HB3 ASP B 204       3.995   6.115  -6.588  1.00  0.00           H  
ATOM   3270  CG  ASP B 204       4.141   4.036  -6.859  1.00  0.00           C  
ATOM   3271  OD1 ASP B 204       4.642   3.575  -7.902  1.00  0.00           O  
ATOM   3272  OD2 ASP B 204       3.110   3.557  -6.349  1.00  0.00           O  
ATOM   3273  C   ASP B 204       6.216   7.189  -6.496  1.00  0.00           C  
ATOM   3274  O   ASP B 204       6.481   7.702  -5.407  1.00  0.00           O  
ATOM   3275  N   GLN B 205       5.831   7.919  -7.546  1.00  0.00           N  
ATOM   3276  H   GLN B 205       5.596   7.443  -8.405  1.00  0.00           H  
ATOM   3277  CA  GLN B 205       5.498   9.337  -7.451  1.00  0.00           C  
ATOM   3278  HA  GLN B 205       5.121   9.518  -6.443  1.00  0.00           H  
ATOM   3279  CB  GLN B 205       6.768  10.187  -7.627  1.00  0.00           C  
ATOM   3280  HB2 GLN B 205       7.526   9.777  -6.958  1.00  0.00           H  
ATOM   3281  HB3 GLN B 205       7.139  10.099  -8.650  1.00  0.00           H  
ATOM   3282  CG  GLN B 205       6.539  11.672  -7.287  1.00  0.00           C  
ATOM   3283  HG2 GLN B 205       6.368  12.232  -8.205  1.00  0.00           H  
ATOM   3284  HG3 GLN B 205       5.646  11.769  -6.668  1.00  0.00           H  
ATOM   3285  CD  GLN B 205       7.698  12.318  -6.524  1.00  0.00           C  
ATOM   3286  OE1 GLN B 205       8.828  11.869  -6.500  1.00  0.00           O  
ATOM   3287  NE2 GLN B 205       7.457  13.426  -5.866  1.00  0.00           N  
ATOM   3288 HE21 GLN B 205       8.234  13.802  -5.348  1.00  0.00           H  
ATOM   3289 HE22 GLN B 205       6.541  13.854  -5.879  1.00  0.00           H  
ATOM   3290  C   GLN B 205       4.376   9.708  -8.430  1.00  0.00           C  
ATOM   3291  O   GLN B 205       4.423   9.359  -9.611  1.00  0.00           O  
ATOM   3292  N   TYR B 206       3.363  10.404  -7.918  1.00  0.00           N  
ATOM   3293  H   TYR B 206       3.378  10.629  -6.928  1.00  0.00           H  
ATOM   3294  CA  TYR B 206       2.251  10.964  -8.677  1.00  0.00           C  
ATOM   3295  HA  TYR B 206       2.274  10.570  -9.688  1.00  0.00           H  
ATOM   3296  CB  TYR B 206       0.911  10.578  -8.027  1.00  0.00           C  
ATOM   3297  HB2 TYR B 206       0.940  10.843  -6.969  1.00  0.00           H  
ATOM   3298  HB3 TYR B 206       0.131  11.192  -8.481  1.00  0.00           H  
ATOM   3299  CG  TYR B 206       0.487   9.121  -8.150  1.00  0.00           C  
ATOM   3300  CD1 TYR B 206       0.987   8.141  -7.266  1.00  0.00           C  
ATOM   3301  HD1 TYR B 206       1.714   8.410  -6.511  1.00  0.00           H  
ATOM   3302  CE1 TYR B 206       0.522   6.812  -7.347  1.00  0.00           C  
ATOM   3303  HE1 TYR B 206       0.890   6.058  -6.665  1.00  0.00           H  
ATOM   3304  CZ  TYR B 206      -0.449   6.458  -8.308  1.00  0.00           C  
ATOM   3305  OH  TYR B 206      -0.913   5.180  -8.363  1.00  0.00           O  
ATOM   3306  HH  TYR B 206      -1.703   5.127  -8.908  1.00  0.00           H  
ATOM   3307  CE2 TYR B 206      -0.951   7.441  -9.193  1.00  0.00           C  
ATOM   3308  HE2 TYR B 206      -1.697   7.185  -9.929  1.00  0.00           H  
ATOM   3309  CD2 TYR B 206      -0.477   8.766  -9.114  1.00  0.00           C  
ATOM   3310  HD2 TYR B 206      -0.867   9.519  -9.787  1.00  0.00           H  
ATOM   3311  C   TYR B 206       2.378  12.492  -8.733  1.00  0.00           C  
ATOM   3312  O   TYR B 206       2.613  13.131  -7.705  1.00  0.00           O  
ATOM   3313  N   THR B 207       2.169  13.092  -9.905  1.00  0.00           N  
ATOM   3314  H   THR B 207       1.958  12.505 -10.711  1.00  0.00           H  
ATOM   3315  CA  THR B 207       1.879  14.533 -10.038  1.00  0.00           C  
ATOM   3316  HA  THR B 207       2.399  15.081  -9.252  1.00  0.00           H  
ATOM   3317  CB  THR B 207       2.354  15.094 -11.386  1.00  0.00           C  
ATOM   3318  HB  THR B 207       2.043  16.137 -11.465  1.00  0.00           H  
ATOM   3319  CG2 THR B 207       3.876  15.032 -11.504  1.00  0.00           C  
ATOM   3320 HG21 THR B 207       4.331  15.593 -10.688  1.00  0.00           H  
ATOM   3321 HG22 THR B 207       4.214  13.996 -11.469  1.00  0.00           H  
ATOM   3322 HG23 THR B 207       4.181  15.472 -12.453  1.00  0.00           H  
ATOM   3323  OG1 THR B 207       1.817  14.373 -12.467  1.00  0.00           O  
ATOM   3324  HG1 THR B 207       0.863  14.505 -12.496  1.00  0.00           H  
ATOM   3325  C   THR B 207       0.381  14.788  -9.867  1.00  0.00           C  
ATOM   3326  O   THR B 207      -0.431  13.953 -10.271  1.00  0.00           O  
ATOM   3327  N   LEU B 208       0.010  15.928  -9.278  1.00  0.00           N  
ATOM   3328  H   LEU B 208       0.721  16.603  -9.014  1.00  0.00           H  
ATOM   3329  CA  LEU B 208      -1.380  16.310  -8.999  1.00  0.00           C  
ATOM   3330  HA  LEU B 208      -2.060  15.591  -9.457  1.00  0.00           H  
ATOM   3331  CB  LEU B 208      -1.627  16.327  -7.474  1.00  0.00           C  
ATOM   3332  HB2 LEU B 208      -0.943  17.048  -7.027  1.00  0.00           H  
ATOM   3333  HB3 LEU B 208      -2.642  16.683  -7.291  1.00  0.00           H  
ATOM   3334  CG  LEU B 208      -1.447  14.974  -6.754  1.00  0.00           C  
ATOM   3335  HG  LEU B 208      -0.471  14.549  -6.995  1.00  0.00           H  
ATOM   3336  CD1 LEU B 208      -1.518  15.161  -5.238  1.00  0.00           C  
ATOM   3337 HD11 LEU B 208      -1.452  14.196  -4.738  1.00  0.00           H  
ATOM   3338 HD12 LEU B 208      -0.694  15.790  -4.905  1.00  0.00           H  
ATOM   3339 HD13 LEU B 208      -2.461  15.635  -4.963  1.00  0.00           H  
ATOM   3340  CD2 LEU B 208      -2.536  13.975  -7.145  1.00  0.00           C  
ATOM   3341 HD21 LEU B 208      -2.480  13.791  -8.216  1.00  0.00           H  
ATOM   3342 HD22 LEU B 208      -2.381  13.032  -6.624  1.00  0.00           H  
ATOM   3343 HD23 LEU B 208      -3.522  14.372  -6.901  1.00  0.00           H  
ATOM   3344  C   LEU B 208      -1.689  17.680  -9.613  1.00  0.00           C  
ATOM   3345  O   LEU B 208      -0.912  18.617  -9.432  1.00  0.00           O  
ATOM   3346  N   ASP B 209      -2.850  17.798 -10.258  1.00  0.00           N  
ATOM   3347  H   ASP B 209      -3.429  16.969 -10.349  1.00  0.00           H  
ATOM   3348  CA  ASP B 209      -3.364  19.035 -10.861  1.00  0.00           C  
ATOM   3349  HA  ASP B 209      -2.812  19.887 -10.461  1.00  0.00           H  
ATOM   3350  CB  ASP B 209      -3.180  19.037 -12.391  1.00  0.00           C  
ATOM   3351  HB2 ASP B 209      -3.454  18.061 -12.791  1.00  0.00           H  
ATOM   3352  HB3 ASP B 209      -3.867  19.768 -12.817  1.00  0.00           H  
ATOM   3353  CG  ASP B 209      -1.767  19.387 -12.863  1.00  0.00           C  
ATOM   3354  OD1 ASP B 209      -1.613  20.322 -13.677  1.00  0.00           O  
ATOM   3355  OD2 ASP B 209      -0.771  18.772 -12.417  1.00  0.00           O  
ATOM   3356  C   ASP B 209      -4.849  19.238 -10.516  1.00  0.00           C  
ATOM   3357  O   ASP B 209      -5.698  18.401 -10.830  1.00  0.00           O  
ATOM   3358  N   LEU B 210      -5.182  20.376  -9.903  1.00  0.00           N  
ATOM   3359  H   LEU B 210      -4.446  21.056  -9.730  1.00  0.00           H  
ATOM   3360  CA  LEU B 210      -6.564  20.775  -9.611  1.00  0.00           C  
ATOM   3361  HA  LEU B 210      -7.193  19.884  -9.611  1.00  0.00           H  
ATOM   3362  CB  LEU B 210      -6.641  21.391  -8.200  1.00  0.00           C  
ATOM   3363  HB2 LEU B 210      -6.305  20.644  -7.478  1.00  0.00           H  
ATOM   3364  HB3 LEU B 210      -5.949  22.230  -8.172  1.00  0.00           H  
ATOM   3365  CG  LEU B 210      -8.033  21.901  -7.770  1.00  0.00           C  
ATOM   3366  HG  LEU B 210      -8.389  22.647  -8.481  1.00  0.00           H  
ATOM   3367  CD1 LEU B 210      -9.059  20.770  -7.675  1.00  0.00           C  
ATOM   3368 HD11 LEU B 210     -10.004  21.159  -7.297  1.00  0.00           H  
ATOM   3369 HD12 LEU B 210      -9.237  20.354  -8.662  1.00  0.00           H  
ATOM   3370 HD13 LEU B 210      -8.695  19.986  -7.010  1.00  0.00           H  
ATOM   3371  CD2 LEU B 210      -7.947  22.557  -6.393  1.00  0.00           C  
ATOM   3372 HD21 LEU B 210      -8.925  22.934  -6.097  1.00  0.00           H  
ATOM   3373 HD22 LEU B 210      -7.608  21.832  -5.652  1.00  0.00           H  
ATOM   3374 HD23 LEU B 210      -7.246  23.392  -6.420  1.00  0.00           H  
ATOM   3375  C   LEU B 210      -7.088  21.724 -10.697  1.00  0.00           C  
ATOM   3376  O   LEU B 210      -6.545  22.811 -10.901  1.00  0.00           O  
ATOM   3377  N   TRP B 211      -8.179  21.329 -11.350  1.00  0.00           N  
ATOM   3378  H   TRP B 211      -8.587  20.439 -11.080  1.00  0.00           H  
ATOM   3379  CA  TRP B 211      -8.992  22.163 -12.235  1.00  0.00           C  
ATOM   3380  HA  TRP B 211      -8.394  22.985 -12.618  1.00  0.00           H  
ATOM   3381  CB  TRP B 211      -9.453  21.315 -13.428  1.00  0.00           C  
ATOM   3382  HB2 TRP B 211      -8.572  20.947 -13.955  1.00  0.00           H  
ATOM   3383  HB3 TRP B 211      -9.978  20.443 -13.039  1.00  0.00           H  
ATOM   3384  CG  TRP B 211     -10.360  21.983 -14.422  1.00  0.00           C  
ATOM   3385  CD1 TRP B 211      -9.969  22.545 -15.588  1.00  0.00           C  
ATOM   3386  HD1 TRP B 211      -8.943  22.596 -15.934  1.00  0.00           H  
ATOM   3387  NE1 TRP B 211     -11.066  23.060 -16.251  1.00  0.00           N  
ATOM   3388  HE1 TRP B 211     -10.988  23.631 -17.093  1.00  0.00           H  
ATOM   3389  CE2 TRP B 211     -12.229  22.848 -15.545  1.00  0.00           C  
ATOM   3390  CZ2 TRP B 211     -13.577  23.134 -15.807  1.00  0.00           C  
ATOM   3391  HZ2 TRP B 211     -13.874  23.618 -16.725  1.00  0.00           H  
ATOM   3392  CH2 TRP B 211     -14.543  22.848 -14.828  1.00  0.00           C  
ATOM   3393  HH2 TRP B 211     -15.578  23.134 -14.980  1.00  0.00           H  
ATOM   3394  CZ3 TRP B 211     -14.157  22.232 -13.627  1.00  0.00           C  
ATOM   3395  HZ3 TRP B 211     -14.902  22.039 -12.862  1.00  0.00           H  
ATOM   3396  CE3 TRP B 211     -12.809  21.890 -13.403  1.00  0.00           C  
ATOM   3397  HE3 TRP B 211     -12.529  21.425 -12.472  1.00  0.00           H  
ATOM   3398  CD2 TRP B 211     -11.806  22.194 -14.349  1.00  0.00           C  
ATOM   3399  C   TRP B 211     -10.170  22.769 -11.467  1.00  0.00           C  
ATOM   3400  O   TRP B 211     -10.757  22.109 -10.605  1.00  0.00           O  
ATOM   3401  N   ALA B 212     -10.543  24.002 -11.810  1.00  0.00           N  
ATOM   3402  H   ALA B 212     -10.028  24.481 -12.541  1.00  0.00           H  
ATOM   3403  CA  ALA B 212     -11.697  24.702 -11.252  1.00  0.00           C  
ATOM   3404  HA  ALA B 212     -12.430  23.968 -10.923  1.00  0.00           H  
ATOM   3405  CB  ALA B 212     -11.241  25.522 -10.040  1.00  0.00           C  
ATOM   3406  HB1 ALA B 212     -10.550  26.301 -10.360  1.00  0.00           H  
ATOM   3407  HB2 ALA B 212     -12.105  25.997  -9.572  1.00  0.00           H  
ATOM   3408  HB3 ALA B 212     -10.750  24.874  -9.313  1.00  0.00           H  
ATOM   3409  C   ALA B 212     -12.358  25.612 -12.299  1.00  0.00           C  
ATOM   3410  O   ALA B 212     -11.687  26.464 -12.890  1.00  0.00           O  
ATOM   3411  N   GLY B 213     -13.671  25.466 -12.497  1.00  0.00           N  
ATOM   3412  H   GLY B 213     -14.136  24.743 -11.951  1.00  0.00           H  
ATOM   3413  CA  GLY B 213     -14.540  26.345 -13.296  1.00  0.00           C  
ATOM   3414  HA2 GLY B 213     -15.579  26.079 -13.098  1.00  0.00           H  
ATOM   3415  HA3 GLY B 213     -14.392  27.373 -12.963  1.00  0.00           H  
ATOM   3416  C   GLY B 213     -14.315  26.301 -14.814  1.00  0.00           C  
ATOM   3417  O   GLY B 213     -15.241  26.030 -15.575  1.00  0.00           O  
ATOM   3418  N   GLN B 214     -13.085  26.552 -15.273  1.00  0.00           N  
ATOM   3419  H   GLN B 214     -12.385  26.723 -14.563  1.00  0.00           H  
ATOM   3420  CA  GLN B 214     -12.670  26.437 -16.680  1.00  0.00           C  
ATOM   3421  HA  GLN B 214     -13.212  25.603 -17.121  1.00  0.00           H  
ATOM   3422  CB  GLN B 214     -13.104  27.687 -17.468  1.00  0.00           C  
ATOM   3423  HB2 GLN B 214     -12.817  27.558 -18.514  1.00  0.00           H  
ATOM   3424  HB3 GLN B 214     -14.195  27.727 -17.445  1.00  0.00           H  
ATOM   3425  CG  GLN B 214     -12.533  29.024 -16.961  1.00  0.00           C  
ATOM   3426  HG2 GLN B 214     -11.969  28.873 -16.043  1.00  0.00           H  
ATOM   3427  HG3 GLN B 214     -11.855  29.425 -17.713  1.00  0.00           H  
ATOM   3428  CD  GLN B 214     -13.623  30.058 -16.692  1.00  0.00           C  
ATOM   3429  OE1 GLN B 214     -13.824  30.507 -15.577  1.00  0.00           O  
ATOM   3430  NE2 GLN B 214     -14.378  30.475 -17.688  1.00  0.00           N  
ATOM   3431 HE21 GLN B 214     -15.125  31.102 -17.440  1.00  0.00           H  
ATOM   3432 HE22 GLN B 214     -14.263  30.093 -18.609  1.00  0.00           H  
ATOM   3433  C   GLN B 214     -11.175  26.121 -16.884  1.00  0.00           C  
ATOM   3434  O   GLN B 214     -10.841  25.480 -17.880  1.00  0.00           O  
ATOM   3435  N   GLN B 215     -10.288  26.481 -15.947  1.00  0.00           N  
ATOM   3436  H   GLN B 215     -10.630  26.893 -15.090  1.00  0.00           H  
ATOM   3437  CA  GLN B 215      -8.833  26.269 -16.050  1.00  0.00           C  
ATOM   3438  HA  GLN B 215      -8.619  25.642 -16.917  1.00  0.00           H  
ATOM   3439  CB  GLN B 215      -8.085  27.604 -16.251  1.00  0.00           C  
ATOM   3440  HB2 GLN B 215      -7.941  28.083 -15.285  1.00  0.00           H  
ATOM   3441  HB3 GLN B 215      -7.093  27.375 -16.644  1.00  0.00           H  
ATOM   3442  CG  GLN B 215      -8.744  28.617 -17.193  1.00  0.00           C  
ATOM   3443  HG2 GLN B 215      -9.013  28.126 -18.129  1.00  0.00           H  
ATOM   3444  HG3 GLN B 215      -9.641  29.017 -16.725  1.00  0.00           H  
ATOM   3445  CD  GLN B 215      -7.798  29.773 -17.495  1.00  0.00           C  
ATOM   3446  OE1 GLN B 215      -7.223  29.871 -18.564  1.00  0.00           O  
ATOM   3447  NE2 GLN B 215      -7.591  30.690 -16.576  1.00  0.00           N  
ATOM   3448 HE21 GLN B 215      -6.928  31.404 -16.812  1.00  0.00           H  
ATOM   3449 HE22 GLN B 215      -8.028  30.634 -15.662  1.00  0.00           H  
ATOM   3450  C   GLN B 215      -8.263  25.546 -14.818  1.00  0.00           C  
ATOM   3451  O   GLN B 215      -8.969  25.294 -13.841  1.00  0.00           O  
ATOM   3452  N   LEU B 216      -6.963  25.238 -14.838  1.00  0.00           N  
ATOM   3453  H   LEU B 216      -6.421  25.487 -15.652  1.00  0.00           H  
ATOM   3454  CA  LEU B 216      -6.228  24.858 -13.628  1.00  0.00           C  
ATOM   3455  HA  LEU B 216      -6.734  24.017 -13.166  1.00  0.00           H  
ATOM   3456  CB  LEU B 216      -4.800  24.409 -13.982  1.00  0.00           C  
ATOM   3457  HB2 LEU B 216      -4.290  25.230 -14.489  1.00  0.00           H  
ATOM   3458  HB3 LEU B 216      -4.262  24.208 -13.054  1.00  0.00           H  
ATOM   3459  CG  LEU B 216      -4.724  23.148 -14.864  1.00  0.00           C  
ATOM   3460  HG  LEU B 216      -5.215  23.337 -15.819  1.00  0.00           H  
ATOM   3461  CD1 LEU B 216      -3.258  22.820 -15.133  1.00  0.00           C  
ATOM   3462 HD11 LEU B 216      -2.774  23.650 -15.644  1.00  0.00           H  
ATOM   3463 HD12 LEU B 216      -2.743  22.622 -14.192  1.00  0.00           H  
ATOM   3464 HD13 LEU B 216      -3.183  21.929 -15.758  1.00  0.00           H  
ATOM   3465  CD2 LEU B 216      -5.380  21.935 -14.199  1.00  0.00           C  
ATOM   3466 HD21 LEU B 216      -6.458  22.067 -14.154  1.00  0.00           H  
ATOM   3467 HD22 LEU B 216      -5.162  21.034 -14.773  1.00  0.00           H  
ATOM   3468 HD23 LEU B 216      -4.986  21.814 -13.189  1.00  0.00           H  
ATOM   3469  C   LEU B 216      -6.219  25.988 -12.582  1.00  0.00           C  
ATOM   3470  O   LEU B 216      -6.262  27.170 -12.920  1.00  0.00           O  
ATOM   3471  N   LEU B 217      -6.166  25.595 -11.309  1.00  0.00           N  
ATOM   3472  H   LEU B 217      -6.191  24.595 -11.147  1.00  0.00           H  
ATOM   3473  CA  LEU B 217      -6.141  26.467 -10.131  1.00  0.00           C  
ATOM   3474  HA  LEU B 217      -6.085  27.509 -10.450  1.00  0.00           H  
ATOM   3475  CB  LEU B 217      -7.470  26.253  -9.376  1.00  0.00           C  
ATOM   3476  HB2 LEU B 217      -8.282  26.570 -10.031  1.00  0.00           H  
ATOM   3477  HB3 LEU B 217      -7.587  25.183  -9.194  1.00  0.00           H  
ATOM   3478  CG  LEU B 217      -7.608  26.976  -8.020  1.00  0.00           C  
ATOM   3479  HG  LEU B 217      -6.810  26.658  -7.349  1.00  0.00           H  
ATOM   3480  CD1 LEU B 217      -7.568  28.499  -8.165  1.00  0.00           C  
ATOM   3481 HD11 LEU B 217      -6.604  28.802  -8.572  1.00  0.00           H  
ATOM   3482 HD12 LEU B 217      -8.365  28.830  -8.831  1.00  0.00           H  
ATOM   3483 HD13 LEU B 217      -7.685  28.963  -7.189  1.00  0.00           H  
ATOM   3484  CD2 LEU B 217      -8.944  26.599  -7.378  1.00  0.00           C  
ATOM   3485 HD21 LEU B 217      -9.774  26.940  -7.999  1.00  0.00           H  
ATOM   3486 HD22 LEU B 217      -9.031  27.060  -6.399  1.00  0.00           H  
ATOM   3487 HD23 LEU B 217      -9.005  25.517  -7.260  1.00  0.00           H  
ATOM   3488  C   LEU B 217      -4.917  26.207  -9.237  1.00  0.00           C  
ATOM   3489  O   LEU B 217      -4.422  27.131  -8.600  1.00  0.00           O  
ATOM   3490  N   TRP B 218      -4.438  24.962  -9.177  1.00  0.00           N  
ATOM   3491  H   TRP B 218      -4.854  24.251  -9.763  1.00  0.00           H  
ATOM   3492  CA  TRP B 218      -3.354  24.527  -8.291  1.00  0.00           C  
ATOM   3493  HA  TRP B 218      -2.604  25.318  -8.221  1.00  0.00           H  
ATOM   3494  CB  TRP B 218      -3.932  24.297  -6.885  1.00  0.00           C  
ATOM   3495  HB2 TRP B 218      -4.236  25.258  -6.468  1.00  0.00           H  
ATOM   3496  HB3 TRP B 218      -4.826  23.683  -6.959  1.00  0.00           H  
ATOM   3497  CG  TRP B 218      -3.015  23.628  -5.915  1.00  0.00           C  
ATOM   3498  CD1 TRP B 218      -2.148  24.269  -5.104  1.00  0.00           C  
ATOM   3499  HD1 TRP B 218      -2.017  25.343  -5.030  1.00  0.00           H  
ATOM   3500  NE1 TRP B 218      -1.413  23.343  -4.400  1.00  0.00           N  
ATOM   3501  HE1 TRP B 218      -0.677  23.613  -3.735  1.00  0.00           H  
ATOM   3502  CE2 TRP B 218      -1.792  22.053  -4.684  1.00  0.00           C  
ATOM   3503  CZ2 TRP B 218      -1.391  20.806  -4.190  1.00  0.00           C  
ATOM   3504  HZ2 TRP B 218      -0.656  20.749  -3.398  1.00  0.00           H  
ATOM   3505  CH2 TRP B 218      -1.969  19.644  -4.729  1.00  0.00           C  
ATOM   3506  HH2 TRP B 218      -1.689  18.676  -4.341  1.00  0.00           H  
ATOM   3507  CZ3 TRP B 218      -2.915  19.741  -5.765  1.00  0.00           C  
ATOM   3508  HZ3 TRP B 218      -3.353  18.842  -6.180  1.00  0.00           H  
ATOM   3509  CE3 TRP B 218      -3.318  21.004  -6.240  1.00  0.00           C  
ATOM   3510  HE3 TRP B 218      -4.053  21.067  -7.023  1.00  0.00           H  
ATOM   3511  CD2 TRP B 218      -2.790  22.196  -5.691  1.00  0.00           C  
ATOM   3512  C   TRP B 218      -2.653  23.272  -8.837  1.00  0.00           C  
ATOM   3513  O   TRP B 218      -3.245  22.517  -9.616  1.00  0.00           O  
ATOM   3514  N   LYS B 219      -1.401  23.041  -8.420  1.00  0.00           N  
ATOM   3515  H   LYS B 219      -1.031  23.650  -7.698  1.00  0.00           H  
ATOM   3516  CA  LYS B 219      -0.581  21.865  -8.761  1.00  0.00           C  
ATOM   3517  HA  LYS B 219      -1.234  21.043  -9.056  1.00  0.00           H  
ATOM   3518  CB  LYS B 219       0.381  22.182  -9.922  1.00  0.00           C  
ATOM   3519  HB2 LYS B 219       1.016  23.025  -9.641  1.00  0.00           H  
ATOM   3520  HB3 LYS B 219       1.019  21.310 -10.077  1.00  0.00           H  
ATOM   3521  CG  LYS B 219      -0.337  22.503 -11.240  1.00  0.00           C  
ATOM   3522  HG2 LYS B 219      -0.956  21.655 -11.522  1.00  0.00           H  
ATOM   3523  HG3 LYS B 219      -0.991  23.363 -11.093  1.00  0.00           H  
ATOM   3524  CD  LYS B 219       0.627  22.854 -12.386  1.00  0.00           C  
ATOM   3525  HD2 LYS B 219       0.033  23.091 -13.269  1.00  0.00           H  
ATOM   3526  HD3 LYS B 219       1.170  23.757 -12.106  1.00  0.00           H  
ATOM   3527  CE  LYS B 219       1.654  21.771 -12.753  1.00  0.00           C  
ATOM   3528  HE2 LYS B 219       2.298  22.177 -13.537  1.00  0.00           H  
ATOM   3529  HE3 LYS B 219       2.281  21.551 -11.886  1.00  0.00           H  
ATOM   3530  NZ  LYS B 219       1.013  20.530 -13.243  1.00  0.00           N  
ATOM   3531  HZ1 LYS B 219       0.169  20.709 -13.793  1.00  0.00           H  
ATOM   3532  HZ2 LYS B 219       1.622  19.913 -13.753  1.00  0.00           H  
ATOM   3533  HZ3 LYS B 219       0.577  19.973 -12.498  1.00  0.00           H  
ATOM   3534  C   LYS B 219       0.230  21.398  -7.549  1.00  0.00           C  
ATOM   3535  O   LYS B 219       0.761  22.229  -6.821  1.00  0.00           O  
ATOM   3536  N   GLY B 220       0.415  20.087  -7.410  1.00  0.00           N  
ATOM   3537  H   GLY B 220      -0.012  19.482  -8.104  1.00  0.00           H  
ATOM   3538  CA  GLY B 220       1.190  19.455  -6.342  1.00  0.00           C  
ATOM   3539  HA2 GLY B 220       1.993  20.121  -6.022  1.00  0.00           H  
ATOM   3540  HA3 GLY B 220       0.540  19.286  -5.486  1.00  0.00           H  
ATOM   3541  C   GLY B 220       1.805  18.116  -6.753  1.00  0.00           C  
ATOM   3542  O   GLY B 220       1.910  17.786  -7.935  1.00  0.00           O  
ATOM   3543  N   SER B 221       2.246  17.332  -5.770  1.00  0.00           N  
ATOM   3544  H   SER B 221       2.095  17.621  -4.812  1.00  0.00           H  
ATOM   3545  CA  SER B 221       3.017  16.098  -5.973  1.00  0.00           C  
ATOM   3546  HA  SER B 221       2.634  15.571  -6.847  1.00  0.00           H  
ATOM   3547  CB  SER B 221       4.475  16.482  -6.235  1.00  0.00           C  
ATOM   3548  HB2 SER B 221       4.510  17.157  -7.091  1.00  0.00           H  
ATOM   3549  HB3 SER B 221       4.874  17.006  -5.365  1.00  0.00           H  
ATOM   3550  OG  SER B 221       5.292  15.367  -6.517  1.00  0.00           O  
ATOM   3551  HG  SER B 221       6.075  15.710  -6.964  1.00  0.00           H  
ATOM   3552  C   SER B 221       2.897  15.173  -4.758  1.00  0.00           C  
ATOM   3553  O   SER B 221       2.761  15.656  -3.635  1.00  0.00           O  
ATOM   3554  N   PHE B 222       2.904  13.853  -4.964  1.00  0.00           N  
ATOM   3555  H   PHE B 222       2.989  13.526  -5.922  1.00  0.00           H  
ATOM   3556  CA  PHE B 222       2.542  12.873  -3.931  1.00  0.00           C  
ATOM   3557  HA  PHE B 222       2.841  13.265  -2.958  1.00  0.00           H  
ATOM   3558  CB  PHE B 222       1.010  12.742  -3.927  1.00  0.00           C  
ATOM   3559  HB2 PHE B 222       0.589  13.710  -3.655  1.00  0.00           H  
ATOM   3560  HB3 PHE B 222       0.674  12.514  -4.940  1.00  0.00           H  
ATOM   3561  CG  PHE B 222       0.433  11.708  -2.978  1.00  0.00           C  
ATOM   3562  CD1 PHE B 222       0.402  11.964  -1.594  1.00  0.00           C  
ATOM   3563  HD1 PHE B 222       0.817  12.882  -1.196  1.00  0.00           H  
ATOM   3564  CE1 PHE B 222      -0.189  11.036  -0.720  1.00  0.00           C  
ATOM   3565  HE1 PHE B 222      -0.216  11.247   0.340  1.00  0.00           H  
ATOM   3566  CZ  PHE B 222      -0.752   9.850  -1.222  1.00  0.00           C  
ATOM   3567  HZ  PHE B 222      -1.212   9.142  -0.546  1.00  0.00           H  
ATOM   3568  CE2 PHE B 222      -0.712   9.584  -2.603  1.00  0.00           C  
ATOM   3569  HE2 PHE B 222      -1.147   8.672  -2.987  1.00  0.00           H  
ATOM   3570  CD2 PHE B 222      -0.119  10.511  -3.480  1.00  0.00           C  
ATOM   3571  HD2 PHE B 222      -0.102  10.310  -4.542  1.00  0.00           H  
ATOM   3572  C   PHE B 222       3.219  11.501  -4.107  1.00  0.00           C  
ATOM   3573  O   PHE B 222       3.094  10.852  -5.147  1.00  0.00           O  
ATOM   3574  N   LYS B 223       3.905  11.031  -3.056  1.00  0.00           N  
ATOM   3575  H   LYS B 223       3.949  11.615  -2.229  1.00  0.00           H  
ATOM   3576  CA  LYS B 223       4.372   9.641  -2.887  1.00  0.00           C  
ATOM   3577  HA  LYS B 223       4.306   9.113  -3.837  1.00  0.00           H  
ATOM   3578  CB  LYS B 223       5.855   9.662  -2.460  1.00  0.00           C  
ATOM   3579  HB2 LYS B 223       6.444  10.041  -3.296  1.00  0.00           H  
ATOM   3580  HB3 LYS B 223       5.979  10.351  -1.621  1.00  0.00           H  
ATOM   3581  CG  LYS B 223       6.394   8.284  -2.033  1.00  0.00           C  
ATOM   3582  HG2 LYS B 223       5.862   7.964  -1.138  1.00  0.00           H  
ATOM   3583  HG3 LYS B 223       6.203   7.549  -2.814  1.00  0.00           H  
ATOM   3584  CD  LYS B 223       7.896   8.307  -1.695  1.00  0.00           C  
ATOM   3585  HD2 LYS B 223       8.076   9.085  -0.956  1.00  0.00           H  
ATOM   3586  HD3 LYS B 223       8.168   7.358  -1.234  1.00  0.00           H  
ATOM   3587  CE  LYS B 223       8.820   8.558  -2.893  1.00  0.00           C  
ATOM   3588  HE2 LYS B 223       8.544   9.501  -3.369  1.00  0.00           H  
ATOM   3589  HE3 LYS B 223       9.842   8.658  -2.516  1.00  0.00           H  
ATOM   3590  NZ  LYS B 223       8.740   7.442  -3.863  1.00  0.00           N  
ATOM   3591  HZ1 LYS B 223       8.930   6.551  -3.407  1.00  0.00           H  
ATOM   3592  HZ2 LYS B 223       7.802   7.370  -4.248  1.00  0.00           H  
ATOM   3593  HZ3 LYS B 223       9.351   7.544  -4.661  1.00  0.00           H  
ATOM   3594  C   LYS B 223       3.473   8.945  -1.845  1.00  0.00           C  
ATOM   3595  O   LYS B 223       3.389   9.463  -0.733  1.00  0.00           O  
ATOM   3596  N   PRO B 224       2.834   7.797  -2.142  1.00  0.00           N  
ATOM   3597  CD  PRO B 224       2.887   7.072  -3.402  1.00  0.00           C  
ATOM   3598  HD2 PRO B 224       3.917   6.909  -3.722  1.00  0.00           H  
ATOM   3599  HD3 PRO B 224       2.334   7.625  -4.164  1.00  0.00           H  
ATOM   3600  CG  PRO B 224       2.201   5.735  -3.139  1.00  0.00           C  
ATOM   3601  HG2 PRO B 224       2.926   5.017  -2.755  1.00  0.00           H  
ATOM   3602  HG3 PRO B 224       1.720   5.349  -4.038  1.00  0.00           H  
ATOM   3603  CB  PRO B 224       1.180   6.078  -2.053  1.00  0.00           C  
ATOM   3604  HB2 PRO B 224       0.929   5.207  -1.445  1.00  0.00           H  
ATOM   3605  HB3 PRO B 224       0.278   6.482  -2.518  1.00  0.00           H  
ATOM   3606  CA  PRO B 224       1.864   7.179  -1.232  1.00  0.00           C  
ATOM   3607  HA  PRO B 224       1.117   7.919  -0.949  1.00  0.00           H  
ATOM   3608  C   PRO B 224       2.475   6.629   0.065  1.00  0.00           C  
ATOM   3609  O   PRO B 224       1.852   6.759   1.115  1.00  0.00           O  
ATOM   3610  N   SER B 225       3.671   6.029   0.008  1.00  0.00           N  
ATOM   3611  H   SER B 225       4.144   5.964  -0.878  1.00  0.00           H  
ATOM   3612  CA  SER B 225       4.359   5.435   1.170  1.00  0.00           C  
ATOM   3613  HA  SER B 225       3.697   4.717   1.649  1.00  0.00           H  
ATOM   3614  CB  SER B 225       5.603   4.673   0.697  1.00  0.00           C  
ATOM   3615  HB2 SER B 225       6.071   4.178   1.548  1.00  0.00           H  
ATOM   3616  HB3 SER B 225       5.307   3.915  -0.024  1.00  0.00           H  
ATOM   3617  OG  SER B 225       6.537   5.546   0.087  1.00  0.00           O  
ATOM   3618  HG  SER B 225       7.364   5.488   0.583  1.00  0.00           H  
ATOM   3619  C   SER B 225       4.763   6.475   2.227  1.00  0.00           C  
ATOM   3620  O   SER B 225       4.807   6.169   3.414  1.00  0.00           O  
ATOM   3621  N   GLU B 226       5.017   7.711   1.792  1.00  0.00           N  
ATOM   3622  H   GLU B 226       4.970   7.860   0.798  1.00  0.00           H  
ATOM   3623  CA  GLU B 226       5.427   8.857   2.621  1.00  0.00           C  
ATOM   3624  HA  GLU B 226       6.216   8.542   3.309  1.00  0.00           H  
ATOM   3625  CB  GLU B 226       5.988   9.921   1.665  1.00  0.00           C  
ATOM   3626  HB2 GLU B 226       6.501   9.417   0.847  1.00  0.00           H  
ATOM   3627  HB3 GLU B 226       5.157  10.461   1.216  1.00  0.00           H  
ATOM   3628  CG  GLU B 226       6.955  10.931   2.300  1.00  0.00           C  
ATOM   3629  HG2 GLU B 226       6.665  11.938   1.984  1.00  0.00           H  
ATOM   3630  HG3 GLU B 226       6.895  10.899   3.391  1.00  0.00           H  
ATOM   3631  CD  GLU B 226       8.385  10.651   1.822  1.00  0.00           C  
ATOM   3632  OE1 GLU B 226       8.633  10.894   0.614  1.00  0.00           O  
ATOM   3633  OE2 GLU B 226       9.190  10.138   2.629  1.00  0.00           O  
ATOM   3634  C   GLU B 226       4.269   9.449   3.455  1.00  0.00           C  
ATOM   3635  O   GLU B 226       4.487  10.286   4.325  1.00  0.00           O  
ATOM   3636  N   HIE B 227       3.026   9.026   3.179  1.00  0.00           N  
ATOM   3637  H   HIE B 227       2.938   8.334   2.446  1.00  0.00           H  
ATOM   3638  CA  HIE B 227       1.787   9.587   3.752  1.00  0.00           C  
ATOM   3639  HA  HIE B 227       2.037  10.076   4.695  1.00  0.00           H  
ATOM   3640  CB  HIE B 227       1.219  10.672   2.821  1.00  0.00           C  
ATOM   3641  HB2 HIE B 227       1.008  10.226   1.851  1.00  0.00           H  
ATOM   3642  HB3 HIE B 227       0.289  11.051   3.239  1.00  0.00           H  
ATOM   3643  CG  HIE B 227       2.128  11.861   2.636  1.00  0.00           C  
ATOM   3644  ND1 HIE B 227       2.325  12.882   3.570  1.00  0.00           N  
ATOM   3645  CE1 HIE B 227       3.300  13.651   3.067  1.00  0.00           C  
ATOM   3646  HE1 HIE B 227       3.727  14.503   3.576  1.00  0.00           H  
ATOM   3647  NE2 HIE B 227       3.700  13.188   1.870  1.00  0.00           N  
ATOM   3648  HE2 HIE B 227       4.481  13.549   1.338  1.00  0.00           H  
ATOM   3649  CD2 HIE B 227       2.966  12.060   1.579  1.00  0.00           C  
ATOM   3650  HD2 HIE B 227       3.080  11.405   0.731  1.00  0.00           H  
ATOM   3651  C   HIE B 227       0.744   8.509   4.100  1.00  0.00           C  
ATOM   3652  O   HIE B 227      -0.467   8.704   3.964  1.00  0.00           O  
ATOM   3653  N   VAL B 228       1.182   7.331   4.551  1.00  0.00           N  
ATOM   3654  H   VAL B 228       2.181   7.195   4.637  1.00  0.00           H  
ATOM   3655  CA  VAL B 228       0.262   6.232   4.897  1.00  0.00           C  
ATOM   3656  HA  VAL B 228      -0.468   6.148   4.092  1.00  0.00           H  
ATOM   3657  CB  VAL B 228       0.987   4.874   4.965  1.00  0.00           C  
ATOM   3658  HB  VAL B 228       1.821   4.960   5.658  1.00  0.00           H  
ATOM   3659  CG1 VAL B 228       0.063   3.736   5.429  1.00  0.00           C  
ATOM   3660 HG11 VAL B 228       0.613   2.796   5.412  1.00  0.00           H  
ATOM   3661 HG12 VAL B 228      -0.268   3.908   6.450  1.00  0.00           H  
ATOM   3662 HG13 VAL B 228      -0.805   3.659   4.772  1.00  0.00           H  
ATOM   3663  CG2 VAL B 228       1.541   4.475   3.593  1.00  0.00           C  
ATOM   3664 HG21 VAL B 228       0.734   4.388   2.868  1.00  0.00           H  
ATOM   3665 HG22 VAL B 228       2.073   3.524   3.659  1.00  0.00           H  
ATOM   3666 HG23 VAL B 228       2.244   5.232   3.257  1.00  0.00           H  
ATOM   3667  C   VAL B 228      -0.514   6.537   6.188  1.00  0.00           C  
ATOM   3668  O   VAL B 228       0.059   6.922   7.210  1.00  0.00           O  
ATOM   3669  N   LYS B 229      -1.832   6.302   6.156  1.00  0.00           N  
ATOM   3670  H   LYS B 229      -2.223   6.022   5.257  1.00  0.00           H  
ATOM   3671  CA  LYS B 229      -2.735   6.208   7.313  1.00  0.00           C  
ATOM   3672  HA  LYS B 229      -2.152   6.262   8.231  1.00  0.00           H  
ATOM   3673  CB  LYS B 229      -3.721   7.394   7.324  1.00  0.00           C  
ATOM   3674  HB2 LYS B 229      -3.154   8.323   7.397  1.00  0.00           H  
ATOM   3675  HB3 LYS B 229      -4.300   7.412   6.397  1.00  0.00           H  
ATOM   3676  CG  LYS B 229      -4.675   7.276   8.528  1.00  0.00           C  
ATOM   3677  HG2 LYS B 229      -5.352   6.434   8.369  1.00  0.00           H  
ATOM   3678  HG3 LYS B 229      -4.081   7.070   9.418  1.00  0.00           H  
ATOM   3679  CD  LYS B 229      -5.516   8.536   8.783  1.00  0.00           C  
ATOM   3680  HD2 LYS B 229      -4.848   9.376   8.976  1.00  0.00           H  
ATOM   3681  HD3 LYS B 229      -6.126   8.753   7.905  1.00  0.00           H  
ATOM   3682  CE  LYS B 229      -6.417   8.291  10.004  1.00  0.00           C  
ATOM   3683  HE2 LYS B 229      -7.104   7.472   9.777  1.00  0.00           H  
ATOM   3684  HE3 LYS B 229      -5.789   7.967  10.838  1.00  0.00           H  
ATOM   3685  NZ  LYS B 229      -7.186   9.494  10.407  1.00  0.00           N  
ATOM   3686  HZ1 LYS B 229      -7.831   9.804   9.696  1.00  0.00           H  
ATOM   3687  HZ2 LYS B 229      -7.775   9.273  11.219  1.00  0.00           H  
ATOM   3688  HZ3 LYS B 229      -6.589  10.250  10.702  1.00  0.00           H  
ATOM   3689  C   LYS B 229      -3.456   4.850   7.244  1.00  0.00           C  
ATOM   3690  O   LYS B 229      -4.354   4.697   6.413  1.00  0.00           O  
ATOM   3691  N   PRO B 230      -3.078   3.851   8.064  1.00  0.00           N  
ATOM   3692  CD  PRO B 230      -1.982   3.837   9.018  1.00  0.00           C  
ATOM   3693  HD2 PRO B 230      -2.368   4.127   9.995  1.00  0.00           H  
ATOM   3694  HD3 PRO B 230      -1.159   4.483   8.719  1.00  0.00           H  
ATOM   3695  CG  PRO B 230      -1.511   2.388   9.077  1.00  0.00           C  
ATOM   3696  HG2 PRO B 230      -1.022   2.155  10.019  1.00  0.00           H  
ATOM   3697  HG3 PRO B 230      -0.855   2.172   8.234  1.00  0.00           H  
ATOM   3698  CB  PRO B 230      -2.824   1.632   8.925  1.00  0.00           C  
ATOM   3699  HB2 PRO B 230      -3.337   1.600   9.888  1.00  0.00           H  
ATOM   3700  HB3 PRO B 230      -2.664   0.626   8.544  1.00  0.00           H  
ATOM   3701  CA  PRO B 230      -3.602   2.502   7.931  1.00  0.00           C  
ATOM   3702  HA  PRO B 230      -3.367   2.171   6.922  1.00  0.00           H  
ATOM   3703  C   PRO B 230      -5.114   2.399   8.142  1.00  0.00           C  
ATOM   3704  O   PRO B 230      -5.756   3.229   8.790  1.00  0.00           O  
ATOM   3705  N   ARG B 231      -5.681   1.312   7.625  1.00  0.00           N  
ATOM   3706  H   ARG B 231      -5.087   0.693   7.082  1.00  0.00           H  
ATOM   3707  CA  ARG B 231      -7.074   0.920   7.856  1.00  0.00           C  
ATOM   3708  HA  ARG B 231      -7.719   1.764   7.608  1.00  0.00           H  
ATOM   3709  CB  ARG B 231      -7.405  -0.265   6.941  1.00  0.00           C  
ATOM   3710  HB2 ARG B 231      -6.645  -1.039   7.061  1.00  0.00           H  
ATOM   3711  HB3 ARG B 231      -8.379  -0.674   7.220  1.00  0.00           H  
ATOM   3712  CG  ARG B 231      -7.452   0.180   5.475  1.00  0.00           C  
ATOM   3713  HG2 ARG B 231      -8.244   0.921   5.361  1.00  0.00           H  
ATOM   3714  HG3 ARG B 231      -6.505   0.634   5.182  1.00  0.00           H  
ATOM   3715  CD  ARG B 231      -7.729  -1.006   4.553  1.00  0.00           C  
ATOM   3716  HD2 ARG B 231      -6.824  -1.611   4.463  1.00  0.00           H  
ATOM   3717  HD3 ARG B 231      -8.508  -1.622   5.005  1.00  0.00           H  
ATOM   3718  NE  ARG B 231      -8.148  -0.524   3.225  1.00  0.00           N  
ATOM   3719  HE  ARG B 231      -7.640   0.258   2.811  1.00  0.00           H  
ATOM   3720  CZ  ARG B 231      -9.163  -0.944   2.505  1.00  0.00           C  
ATOM   3721  NH1 ARG B 231      -9.886  -1.978   2.833  1.00  0.00           N  
ATOM   3722 HH11 ARG B 231      -9.649  -2.483   3.671  1.00  0.00           H  
ATOM   3723 HH12 ARG B 231     -10.648  -2.261   2.248  1.00  0.00           H  
ATOM   3724  NH2 ARG B 231      -9.464  -0.302   1.420  1.00  0.00           N  
ATOM   3725 HH21 ARG B 231      -8.839   0.473   1.171  1.00  0.00           H  
ATOM   3726 HH22 ARG B 231     -10.240  -0.546   0.842  1.00  0.00           H  
ATOM   3727  C   ARG B 231      -7.317   0.576   9.329  1.00  0.00           C  
ATOM   3728  O   ARG B 231      -6.449   0.009   9.992  1.00  0.00           O  
ATOM   3729  N   ALA B 232      -8.507   0.893   9.840  1.00  0.00           N  
ATOM   3730  H   ALA B 232      -9.196   1.308   9.239  1.00  0.00           H  
ATOM   3731  CA  ALA B 232      -8.901   0.561  11.208  1.00  0.00           C  
ATOM   3732  HA  ALA B 232      -8.148   0.961  11.882  1.00  0.00           H  
ATOM   3733  CB  ALA B 232     -10.223   1.266  11.535  1.00  0.00           C  
ATOM   3734  HB1 ALA B 232     -11.019   0.906  10.882  1.00  0.00           H  
ATOM   3735  HB2 ALA B 232     -10.497   1.059  12.571  1.00  0.00           H  
ATOM   3736  HB3 ALA B 232     -10.111   2.344  11.414  1.00  0.00           H  
ATOM   3737  C   ALA B 232      -9.013  -0.972  11.390  1.00  0.00           C  
ATOM   3738  O   ALA B 232      -9.629  -1.626  10.544  1.00  0.00           O  
ATOM   3739  N   PRO B 233      -8.460  -1.561  12.469  1.00  0.00           N  
ATOM   3740  CD  PRO B 233      -7.471  -0.980  13.363  1.00  0.00           C  
ATOM   3741  HD2 PRO B 233      -7.979  -0.477  14.188  1.00  0.00           H  
ATOM   3742  HD3 PRO B 233      -6.798  -0.295  12.846  1.00  0.00           H  
ATOM   3743  CG  PRO B 233      -6.673  -2.171  13.879  1.00  0.00           C  
ATOM   3744  HG2 PRO B 233      -6.179  -1.952  14.822  1.00  0.00           H  
ATOM   3745  HG3 PRO B 233      -5.940  -2.474  13.131  1.00  0.00           H  
ATOM   3746  CB  PRO B 233      -7.750  -3.247  14.004  1.00  0.00           C  
ATOM   3747  HB2 PRO B 233      -8.342  -3.075  14.905  1.00  0.00           H  
ATOM   3748  HB3 PRO B 233      -7.322  -4.249  14.004  1.00  0.00           H  
ATOM   3749  CA  PRO B 233      -8.588  -2.992  12.749  1.00  0.00           C  
ATOM   3750  HA  PRO B 233      -8.139  -3.540  11.922  1.00  0.00           H  
ATOM   3751  C   PRO B 233     -10.043  -3.451  12.901  1.00  0.00           C  
ATOM   3752  O   PRO B 233     -10.866  -2.770  13.513  1.00  0.00           O  
ATOM   3753  N   GLY B 234     -10.361  -4.625  12.355  1.00  0.00           N  
ATOM   3754  H   GLY B 234      -9.625  -5.175  11.935  1.00  0.00           H  
ATOM   3755  CA  GLY B 234     -11.723  -5.167  12.338  1.00  0.00           C  
ATOM   3756  HA2 GLY B 234     -12.433  -4.343  12.274  1.00  0.00           H  
ATOM   3757  HA3 GLY B 234     -11.856  -5.785  11.451  1.00  0.00           H  
ATOM   3758  C   GLY B 234     -12.061  -6.019  13.563  1.00  0.00           C  
ATOM   3759  O   GLY B 234     -11.172  -6.607  14.177  1.00  0.00           O  
ATOM   3760  N   ASN B 235     -13.361  -6.130  13.866  1.00  0.00           N  
ATOM   3761  H   ASN B 235     -14.008  -5.665  13.244  1.00  0.00           H  
ATOM   3762  CA  ASN B 235     -13.952  -7.164  14.728  1.00  0.00           C  
ATOM   3763  HA  ASN B 235     -14.950  -6.819  15.007  1.00  0.00           H  
ATOM   3764  CB  ASN B 235     -14.141  -8.460  13.910  1.00  0.00           C  
ATOM   3765  HB2 ASN B 235     -13.186  -8.780  13.498  1.00  0.00           H  
ATOM   3766  HB3 ASN B 235     -14.487  -9.246  14.580  1.00  0.00           H  
ATOM   3767  CG  ASN B 235     -15.141  -8.323  12.774  1.00  0.00           C  
ATOM   3768  OD1 ASN B 235     -15.150  -7.368  12.013  1.00  0.00           O  
ATOM   3769  ND2 ASN B 235     -16.045  -9.268  12.635  1.00  0.00           N  
ATOM   3770 HD21 ASN B 235     -16.701  -9.151  11.887  1.00  0.00           H  
ATOM   3771 HD22 ASN B 235     -16.042 -10.067  13.243  1.00  0.00           H  
ATOM   3772  C   ASN B 235     -13.228  -7.396  16.072  1.00  0.00           C  
ATOM   3773  O   ASN B 235     -12.806  -8.513  16.367  1.00  0.00           O  
ATOM   3774  N   LEU B 236     -13.089  -6.348  16.890  1.00  0.00           N  
ATOM   3775  H   LEU B 236     -13.450  -5.457  16.593  1.00  0.00           H  
ATOM   3776  CA  LEU B 236     -12.627  -6.473  18.277  1.00  0.00           C  
ATOM   3777  HA  LEU B 236     -11.705  -7.051  18.277  1.00  0.00           H  
ATOM   3778  CB  LEU B 236     -12.329  -5.067  18.831  1.00  0.00           C  
ATOM   3779  HB2 LEU B 236     -11.561  -4.598  18.212  1.00  0.00           H  
ATOM   3780  HB3 LEU B 236     -13.241  -4.475  18.738  1.00  0.00           H  
ATOM   3781  CG  LEU B 236     -11.881  -5.028  20.306  1.00  0.00           C  
ATOM   3782  HG  LEU B 236     -12.597  -5.549  20.940  1.00  0.00           H  
ATOM   3783  CD1 LEU B 236     -10.495  -5.628  20.516  1.00  0.00           C  
ATOM   3784 HD11 LEU B 236     -10.533  -6.695  20.334  1.00  0.00           H  
ATOM   3785 HD12 LEU B 236      -9.780  -5.168  19.835  1.00  0.00           H  
ATOM   3786 HD13 LEU B 236     -10.170  -5.477  21.545  1.00  0.00           H  
ATOM   3787  CD2 LEU B 236     -11.822  -3.577  20.757  1.00  0.00           C  
ATOM   3788 HD21 LEU B 236     -12.816  -3.144  20.662  1.00  0.00           H  
ATOM   3789 HD22 LEU B 236     -11.496  -3.523  21.795  1.00  0.00           H  
ATOM   3790 HD23 LEU B 236     -11.127  -3.037  20.119  1.00  0.00           H  
ATOM   3791  C   LEU B 236     -13.663  -7.215  19.142  1.00  0.00           C  
ATOM   3792  O   LEU B 236     -14.852  -6.894  19.102  1.00  0.00           O  
ATOM   3793  N   THR B 237     -13.200  -8.140  19.983  1.00  0.00           N  
ATOM   3794  H   THR B 237     -12.212  -8.370  19.940  1.00  0.00           H  
ATOM   3795  CA  THR B 237     -14.010  -8.878  20.963  1.00  0.00           C  
ATOM   3796  HA  THR B 237     -14.883  -8.273  21.201  1.00  0.00           H  
ATOM   3797  CB  THR B 237     -14.541 -10.182  20.346  1.00  0.00           C  
ATOM   3798  HB  THR B 237     -14.927  -9.969  19.349  1.00  0.00           H  
ATOM   3799  CG2 THR B 237     -13.508 -11.305  20.248  1.00  0.00           C  
ATOM   3800 HG21 THR B 237     -12.620 -10.944  19.728  1.00  0.00           H  
ATOM   3801 HG22 THR B 237     -13.227 -11.653  21.242  1.00  0.00           H  
ATOM   3802 HG23 THR B 237     -13.928 -12.138  19.685  1.00  0.00           H  
ATOM   3803  OG1 THR B 237     -15.602 -10.665  21.136  1.00  0.00           O  
ATOM   3804  HG1 THR B 237     -15.906 -11.489  20.744  1.00  0.00           H  
ATOM   3805  C   THR B 237     -13.257  -9.100  22.285  1.00  0.00           C  
ATOM   3806  O   THR B 237     -12.067  -8.788  22.400  1.00  0.00           O  
ATOM   3807  N   VAL B 238     -13.966  -9.610  23.296  1.00  0.00           N  
ATOM   3808  H   VAL B 238     -14.901  -9.940  23.082  1.00  0.00           H  
ATOM   3809  CA  VAL B 238     -13.500  -9.822  24.677  1.00  0.00           C  
ATOM   3810  HA  VAL B 238     -12.412  -9.809  24.677  1.00  0.00           H  
ATOM   3811  CB  VAL B 238     -13.987  -8.717  25.639  1.00  0.00           C  
ATOM   3812  HB  VAL B 238     -13.835  -9.070  26.658  1.00  0.00           H  
ATOM   3813  CG1 VAL B 238     -13.147  -7.452  25.482  1.00  0.00           C  
ATOM   3814 HG11 VAL B 238     -12.106  -7.710  25.636  1.00  0.00           H  
ATOM   3815 HG12 VAL B 238     -13.439  -6.714  26.228  1.00  0.00           H  
ATOM   3816 HG13 VAL B 238     -13.263  -7.038  24.484  1.00  0.00           H  
ATOM   3817  CG2 VAL B 238     -15.470  -8.352  25.499  1.00  0.00           C  
ATOM   3818 HG21 VAL B 238     -16.086  -9.242  25.628  1.00  0.00           H  
ATOM   3819 HG22 VAL B 238     -15.738  -7.630  26.267  1.00  0.00           H  
ATOM   3820 HG23 VAL B 238     -15.670  -7.915  24.521  1.00  0.00           H  
ATOM   3821  C   VAL B 238     -13.923 -11.190  25.214  1.00  0.00           C  
ATOM   3822  O   VAL B 238     -15.005 -11.682  24.900  1.00  0.00           O  
ATOM   3823  N   HIE B 239     -13.073 -11.804  26.041  1.00  0.00           N  
ATOM   3824  H   HIE B 239     -12.182 -11.351  26.230  1.00  0.00           H  
ATOM   3825  CA  HIE B 239     -13.271 -13.151  26.593  1.00  0.00           C  
ATOM   3826  HA  HIE B 239     -14.343 -13.334  26.707  1.00  0.00           H  
ATOM   3827  CB  HIE B 239     -12.726 -14.170  25.582  1.00  0.00           C  
ATOM   3828  HB2 HIE B 239     -11.679 -13.940  25.377  1.00  0.00           H  
ATOM   3829  HB3 HIE B 239     -13.281 -14.079  24.649  1.00  0.00           H  
ATOM   3830  CG  HIE B 239     -12.824 -15.596  26.049  1.00  0.00           C  
ATOM   3831  ND1 HIE B 239     -13.924 -16.147  26.703  1.00  0.00           N  
ATOM   3832  CE1 HIE B 239     -13.636 -17.443  26.877  1.00  0.00           C  
ATOM   3833  HE1 HIE B 239     -14.296 -18.157  27.354  1.00  0.00           H  
ATOM   3834  NE2 HIE B 239     -12.432 -17.732  26.354  1.00  0.00           N  
ATOM   3835  HE2 HIE B 239     -12.026 -18.655  26.327  1.00  0.00           H  
ATOM   3836  CD2 HIE B 239     -11.903 -16.577  25.822  1.00  0.00           C  
ATOM   3837  HD2 HIE B 239     -10.973 -16.464  25.285  1.00  0.00           H  
ATOM   3838  C   HIE B 239     -12.618 -13.311  27.977  1.00  0.00           C  
ATOM   3839  O   HIE B 239     -11.519 -12.810  28.208  1.00  0.00           O  
ATOM   3840  N   THR B 240     -13.274 -14.010  28.906  1.00  0.00           N  
ATOM   3841  H   THR B 240     -14.067 -14.561  28.604  1.00  0.00           H  
ATOM   3842  CA  THR B 240     -12.747 -14.230  30.271  1.00  0.00           C  
ATOM   3843  HA  THR B 240     -12.176 -13.352  30.577  1.00  0.00           H  
ATOM   3844  CB  THR B 240     -13.886 -14.414  31.283  1.00  0.00           C  
ATOM   3845  HB  THR B 240     -14.415 -15.345  31.075  1.00  0.00           H  
ATOM   3846  CG2 THR B 240     -13.411 -14.411  32.737  1.00  0.00           C  
ATOM   3847 HG21 THR B 240     -12.809 -15.294  32.946  1.00  0.00           H  
ATOM   3848 HG22 THR B 240     -12.823 -13.514  32.937  1.00  0.00           H  
ATOM   3849 HG23 THR B 240     -14.276 -14.416  33.402  1.00  0.00           H  
ATOM   3850  OG1 THR B 240     -14.790 -13.344  31.168  1.00  0.00           O  
ATOM   3851  HG1 THR B 240     -14.966 -13.202  30.237  1.00  0.00           H  
ATOM   3852  C   THR B 240     -11.812 -15.441  30.316  1.00  0.00           C  
ATOM   3853  O   THR B 240     -12.078 -16.460  29.680  1.00  0.00           O  
ATOM   3854  N   GLN B 241     -10.725 -15.363  31.085  1.00  0.00           N  
ATOM   3855  H   GLN B 241     -10.521 -14.491  31.567  1.00  0.00           H  
ATOM   3856  CA  GLN B 241      -9.761 -16.446  31.292  1.00  0.00           C  
ATOM   3857  HA  GLN B 241     -10.205 -17.379  30.941  1.00  0.00           H  
ATOM   3858  CB  GLN B 241      -8.476 -16.204  30.473  1.00  0.00           C  
ATOM   3859  HB2 GLN B 241      -7.878 -15.416  30.931  1.00  0.00           H  
ATOM   3860  HB3 GLN B 241      -7.889 -17.122  30.500  1.00  0.00           H  
ATOM   3861  CG  GLN B 241      -8.751 -15.836  29.004  1.00  0.00           C  
ATOM   3862  HG2 GLN B 241      -9.676 -16.311  28.680  1.00  0.00           H  
ATOM   3863  HG3 GLN B 241      -8.880 -14.757  28.914  1.00  0.00           H  
ATOM   3864  CD  GLN B 241      -7.643 -16.296  28.067  1.00  0.00           C  
ATOM   3865  OE1 GLN B 241      -6.478 -15.933  28.178  1.00  0.00           O  
ATOM   3866  NE2 GLN B 241      -7.953 -17.137  27.102  1.00  0.00           N  
ATOM   3867 HE21 GLN B 241      -7.233 -17.413  26.461  1.00  0.00           H  
ATOM   3868 HE22 GLN B 241      -8.907 -17.438  27.001  1.00  0.00           H  
ATOM   3869  C   GLN B 241      -9.446 -16.641  32.785  1.00  0.00           C  
ATOM   3870  O   GLN B 241      -9.708 -15.773  33.618  1.00  0.00           O  
ATOM   3871  N   VAL B 242      -8.890 -17.810  33.113  1.00  0.00           N  
ATOM   3872  H   VAL B 242      -8.675 -18.457  32.374  1.00  0.00           H  
ATOM   3873  CA  VAL B 242      -8.492 -18.183  34.481  1.00  0.00           C  
ATOM   3874  HA  VAL B 242      -9.384 -18.146  35.106  1.00  0.00           H  
ATOM   3875  CB  VAL B 242      -7.938 -19.623  34.535  1.00  0.00           C  
ATOM   3876  HB  VAL B 242      -7.702 -19.856  35.574  1.00  0.00           H  
ATOM   3877  CG1 VAL B 242      -8.988 -20.639  34.064  1.00  0.00           C  
ATOM   3878 HG11 VAL B 242      -9.210 -20.506  33.006  1.00  0.00           H  
ATOM   3879 HG12 VAL B 242      -9.904 -20.515  34.641  1.00  0.00           H  
ATOM   3880 HG13 VAL B 242      -8.613 -21.651  34.222  1.00  0.00           H  
ATOM   3881  CG2 VAL B 242      -6.662 -19.821  33.704  1.00  0.00           C  
ATOM   3882 HG21 VAL B 242      -6.847 -19.598  32.654  1.00  0.00           H  
ATOM   3883 HG22 VAL B 242      -6.320 -20.852  33.797  1.00  0.00           H  
ATOM   3884 HG23 VAL B 242      -5.872 -19.167  34.075  1.00  0.00           H  
ATOM   3885  C   VAL B 242      -7.486 -17.191  35.079  1.00  0.00           C  
ATOM   3886  O   VAL B 242      -6.756 -16.523  34.347  1.00  0.00           O  
ATOM   3887  N   SER B 243      -7.439 -17.126  36.413  1.00  0.00           N  
ATOM   3888  H   SER B 243      -8.062 -17.716  36.938  1.00  0.00           H  
ATOM   3889  CA  SER B 243      -6.579 -16.206  37.178  1.00  0.00           C  
ATOM   3890  HA  SER B 243      -6.819 -16.335  38.232  1.00  0.00           H  
ATOM   3891  CB  SER B 243      -5.096 -16.567  37.004  1.00  0.00           C  
ATOM   3892  HB2 SER B 243      -4.797 -16.411  35.967  1.00  0.00           H  
ATOM   3893  HB3 SER B 243      -4.487 -15.923  37.641  1.00  0.00           H  
ATOM   3894  OG  SER B 243      -4.874 -17.923  37.357  1.00  0.00           O  
ATOM   3895  HG  SER B 243      -4.878 -17.988  38.315  1.00  0.00           H  
ATOM   3896  C   SER B 243      -6.877 -14.735  36.861  1.00  0.00           C  
ATOM   3897  O   SER B 243      -6.005 -13.993  36.411  1.00  0.00           O  
ATOM   3898  N   ASP B 244      -8.145 -14.350  37.042  1.00  0.00           N  
ATOM   3899  H   ASP B 244      -8.759 -14.974  37.552  1.00  0.00           H  
ATOM   3900  CA  ASP B 244      -8.689 -12.990  36.920  1.00  0.00           C  
ATOM   3901  HA  ASP B 244      -9.762 -13.109  36.766  1.00  0.00           H  
ATOM   3902  CB  ASP B 244      -8.540 -12.214  38.242  1.00  0.00           C  
ATOM   3903  HB2 ASP B 244      -7.479 -12.055  38.440  1.00  0.00           H  
ATOM   3904  HB3 ASP B 244      -9.014 -11.237  38.130  1.00  0.00           H  
ATOM   3905  CG  ASP B 244      -9.168 -12.912  39.458  1.00  0.00           C  
ATOM   3906  OD1 ASP B 244      -9.097 -12.298  40.544  1.00  0.00           O  
ATOM   3907  OD2 ASP B 244      -9.722 -14.028  39.299  1.00  0.00           O  
ATOM   3908  C   ASP B 244      -8.192 -12.228  35.684  1.00  0.00           C  
ATOM   3909  O   ASP B 244      -7.868 -11.042  35.741  1.00  0.00           O  
ATOM   3910  N   THR B 245      -8.097 -12.925  34.549  1.00  0.00           N  
ATOM   3911  H   THR B 245      -8.404 -13.891  34.559  1.00  0.00           H  
ATOM   3912  CA  THR B 245      -7.459 -12.416  33.334  1.00  0.00           C  
ATOM   3913  HA  THR B 245      -7.021 -11.438  33.531  1.00  0.00           H  
ATOM   3914  CB  THR B 245      -6.300 -13.335  32.925  1.00  0.00           C  
ATOM   3915  HB  THR B 245      -6.638 -14.371  32.908  1.00  0.00           H  
ATOM   3916  CG2 THR B 245      -5.697 -12.987  31.563  1.00  0.00           C  
ATOM   3917 HG21 THR B 245      -4.813 -13.603  31.407  1.00  0.00           H  
ATOM   3918 HG22 THR B 245      -5.419 -11.933  31.547  1.00  0.00           H  
ATOM   3919 HG23 THR B 245      -6.413 -13.191  30.768  1.00  0.00           H  
ATOM   3920  OG1 THR B 245      -5.248 -13.191  33.852  1.00  0.00           O  
ATOM   3921  HG1 THR B 245      -5.568 -13.493  34.724  1.00  0.00           H  
ATOM   3922  C   THR B 245      -8.491 -12.243  32.230  1.00  0.00           C  
ATOM   3923  O   THR B 245      -9.029 -13.210  31.695  1.00  0.00           O  
ATOM   3924  N   LEU B 246      -8.751 -10.999  31.842  1.00  0.00           N  
ATOM   3925  H   LEU B 246      -8.232 -10.246  32.284  1.00  0.00           H  
ATOM   3926  CA  LEU B 246      -9.496 -10.678  30.630  1.00  0.00           C  
ATOM   3927  HA  LEU B 246     -10.313 -11.394  30.518  1.00  0.00           H  
ATOM   3928  CB  LEU B 246     -10.094  -9.271  30.805  1.00  0.00           C  
ATOM   3929  HB2 LEU B 246     -10.695  -9.258  31.716  1.00  0.00           H  
ATOM   3930  HB3 LEU B 246      -9.273  -8.570  30.946  1.00  0.00           H  
ATOM   3931  CG  LEU B 246     -10.965  -8.782  29.637  1.00  0.00           C  
ATOM   3932  HG  LEU B 246     -10.413  -8.861  28.701  1.00  0.00           H  
ATOM   3933  CD1 LEU B 246     -12.269  -9.574  29.532  1.00  0.00           C  
ATOM   3934 HD11 LEU B 246     -12.059 -10.616  29.310  1.00  0.00           H  
ATOM   3935 HD12 LEU B 246     -12.829  -9.509  30.466  1.00  0.00           H  
ATOM   3936 HD13 LEU B 246     -12.881  -9.165  28.729  1.00  0.00           H  
ATOM   3937  CD2 LEU B 246     -11.321  -7.315  29.860  1.00  0.00           C  
ATOM   3938 HD21 LEU B 246     -11.887  -7.206  30.787  1.00  0.00           H  
ATOM   3939 HD22 LEU B 246     -10.415  -6.713  29.915  1.00  0.00           H  
ATOM   3940 HD23 LEU B 246     -11.933  -6.957  29.031  1.00  0.00           H  
ATOM   3941  C   LEU B 246      -8.569 -10.796  29.407  1.00  0.00           C  
ATOM   3942  O   LEU B 246      -7.417 -10.363  29.459  1.00  0.00           O  
ATOM   3943  N   LEU B 247      -9.078 -11.341  28.301  1.00  0.00           N  
ATOM   3944  H   LEU B 247     -10.020 -11.719  28.343  1.00  0.00           H  
ATOM   3945  CA  LEU B 247      -8.440 -11.334  26.984  1.00  0.00           C  
ATOM   3946  HA  LEU B 247      -7.435 -10.920  27.070  1.00  0.00           H  
ATOM   3947  CB  LEU B 247      -8.326 -12.787  26.482  1.00  0.00           C  
ATOM   3948  HB2 LEU B 247      -7.715 -13.352  27.186  1.00  0.00           H  
ATOM   3949  HB3 LEU B 247      -9.329 -13.219  26.482  1.00  0.00           H  
ATOM   3950  CG  LEU B 247      -7.736 -12.948  25.066  1.00  0.00           C  
ATOM   3951  HG  LEU B 247      -8.296 -12.340  24.354  1.00  0.00           H  
ATOM   3952  CD1 LEU B 247      -6.259 -12.556  25.018  1.00  0.00           C  
ATOM   3953 HD11 LEU B 247      -5.684 -13.141  25.734  1.00  0.00           H  
ATOM   3954 HD12 LEU B 247      -5.868 -12.732  24.014  1.00  0.00           H  
ATOM   3955 HD13 LEU B 247      -6.147 -11.495  25.233  1.00  0.00           H  
ATOM   3956  CD2 LEU B 247      -7.843 -14.410  24.631  1.00  0.00           C  
ATOM   3957 HD21 LEU B 247      -7.460 -14.512  23.614  1.00  0.00           H  
ATOM   3958 HD22 LEU B 247      -7.264 -15.045  25.300  1.00  0.00           H  
ATOM   3959 HD23 LEU B 247      -8.888 -14.716  24.636  1.00  0.00           H  
ATOM   3960  C   LEU B 247      -9.235 -10.440  26.020  1.00  0.00           C  
ATOM   3961  O   LEU B 247     -10.456 -10.565  25.922  1.00  0.00           O  
ATOM   3962  N   LEU B 248      -8.532  -9.586  25.279  1.00  0.00           N  
ATOM   3963  H   LEU B 248      -7.530  -9.526  25.441  1.00  0.00           H  
ATOM   3964  CA  LEU B 248      -9.047  -8.833  24.131  1.00  0.00           C  
ATOM   3965  HA  LEU B 248     -10.120  -9.002  24.034  1.00  0.00           H  
ATOM   3966  CB  LEU B 248      -8.802  -7.325  24.324  1.00  0.00           C  
ATOM   3967  HB2 LEU B 248      -7.730  -7.129  24.261  1.00  0.00           H  
ATOM   3968  HB3 LEU B 248      -9.273  -6.813  23.484  1.00  0.00           H  
ATOM   3969  CG  LEU B 248      -9.353  -6.751  25.649  1.00  0.00           C  
ATOM   3970  HG  LEU B 248     -10.040  -7.458  26.108  1.00  0.00           H  
ATOM   3971  CD1 LEU B 248      -8.235  -6.469  26.651  1.00  0.00           C  
ATOM   3972 HD11 LEU B 248      -7.714  -7.398  26.883  1.00  0.00           H  
ATOM   3973 HD12 LEU B 248      -7.526  -5.749  26.241  1.00  0.00           H  
ATOM   3974 HD13 LEU B 248      -8.664  -6.076  27.572  1.00  0.00           H  
ATOM   3975  CD2 LEU B 248     -10.098  -5.435  25.411  1.00  0.00           C  
ATOM   3976 HD21 LEU B 248     -10.518  -5.074  26.349  1.00  0.00           H  
ATOM   3977 HD22 LEU B 248      -9.418  -4.692  24.995  1.00  0.00           H  
ATOM   3978 HD23 LEU B 248     -10.912  -5.606  24.705  1.00  0.00           H  
ATOM   3979  C   LEU B 248      -8.362  -9.329  22.850  1.00  0.00           C  
ATOM   3980  O   LEU B 248      -7.170  -9.627  22.889  1.00  0.00           O  
ATOM   3981  N   THR B 249      -9.085  -9.397  21.730  1.00  0.00           N  
ATOM   3982  H   THR B 249     -10.068  -9.139  21.763  1.00  0.00           H  
ATOM   3983  CA  THR B 249      -8.525  -9.799  20.427  1.00  0.00           C  
ATOM   3984  HA  THR B 249      -7.527  -9.372  20.358  1.00  0.00           H  
ATOM   3985  CB  THR B 249      -8.357 -11.326  20.344  1.00  0.00           C  
ATOM   3986  HB  THR B 249      -7.734 -11.660  21.174  1.00  0.00           H  
ATOM   3987  CG2 THR B 249      -9.683 -12.088  20.389  1.00  0.00           C  
ATOM   3988 HG21 THR B 249     -10.232 -11.840  21.297  1.00  0.00           H  
ATOM   3989 HG22 THR B 249     -10.286 -11.838  19.516  1.00  0.00           H  
ATOM   3990 HG23 THR B 249      -9.479 -13.159  20.379  1.00  0.00           H  
ATOM   3991  OG1 THR B 249      -7.726 -11.692  19.142  1.00  0.00           O  
ATOM   3992  HG1 THR B 249      -6.878 -11.227  19.058  1.00  0.00           H  
ATOM   3993  C   THR B 249      -9.325  -9.237  19.245  1.00  0.00           C  
ATOM   3994  O   THR B 249     -10.505  -8.910  19.390  1.00  0.00           O  
ATOM   3995  N   TRP B 250      -8.670  -9.052  18.097  1.00  0.00           N  
ATOM   3996  H   TRP B 250      -7.724  -9.422  18.037  1.00  0.00           H  
ATOM   3997  CA  TRP B 250      -9.173  -8.373  16.893  1.00  0.00           C  
ATOM   3998  HA  TRP B 250     -10.252  -8.515  16.818  1.00  0.00           H  
ATOM   3999  CB  TRP B 250      -8.884  -6.864  17.019  1.00  0.00           C  
ATOM   4000  HB2 TRP B 250      -9.246  -6.352  16.128  1.00  0.00           H  
ATOM   4001  HB3 TRP B 250      -9.472  -6.481  17.851  1.00  0.00           H  
ATOM   4002  CG  TRP B 250      -7.454  -6.462  17.258  1.00  0.00           C  
ATOM   4003  CD1 TRP B 250      -6.554  -6.134  16.301  1.00  0.00           C  
ATOM   4004  HD1 TRP B 250      -6.755  -6.131  15.235  1.00  0.00           H  
ATOM   4005  NE1 TRP B 250      -5.337  -5.838  16.887  1.00  0.00           N  
ATOM   4006  HE1 TRP B 250      -4.510  -5.558  16.368  1.00  0.00           H  
ATOM   4007  CE2 TRP B 250      -5.388  -5.971  18.257  1.00  0.00           C  
ATOM   4008  CZ2 TRP B 250      -4.432  -5.800  19.267  1.00  0.00           C  
ATOM   4009  HZ2 TRP B 250      -3.416  -5.541  19.017  1.00  0.00           H  
ATOM   4010  CH2 TRP B 250      -4.798  -6.021  20.603  1.00  0.00           C  
ATOM   4011  HH2 TRP B 250      -4.061  -5.923  21.387  1.00  0.00           H  
ATOM   4012  CZ3 TRP B 250      -6.113  -6.406  20.911  1.00  0.00           C  
ATOM   4013  HZ3 TRP B 250      -6.384  -6.600  21.938  1.00  0.00           H  
ATOM   4014  CE3 TRP B 250      -7.062  -6.582  19.886  1.00  0.00           C  
ATOM   4015  HE3 TRP B 250      -8.061  -6.894  20.134  1.00  0.00           H  
ATOM   4016  CD2 TRP B 250      -6.729  -6.372  18.529  1.00  0.00           C  
ATOM   4017  C   TRP B 250      -8.544  -8.980  15.623  1.00  0.00           C  
ATOM   4018  O   TRP B 250      -7.796  -9.950  15.708  1.00  0.00           O  
ATOM   4019  N   SER B 251      -8.840  -8.434  14.435  1.00  0.00           N  
ATOM   4020  H   SER B 251      -9.498  -7.663  14.411  1.00  0.00           H  
ATOM   4021  CA  SER B 251      -8.278  -8.912  13.158  1.00  0.00           C  
ATOM   4022  HA  SER B 251      -7.616  -9.751  13.370  1.00  0.00           H  
ATOM   4023  CB  SER B 251      -9.395  -9.479  12.281  1.00  0.00           C  
ATOM   4024  HB2 SER B 251      -9.999 -10.168  12.873  1.00  0.00           H  
ATOM   4025  HB3 SER B 251     -10.029  -8.666  11.925  1.00  0.00           H  
ATOM   4026  OG  SER B 251      -8.846 -10.179  11.183  1.00  0.00           O  
ATOM   4027  HG  SER B 251      -9.561 -10.553  10.659  1.00  0.00           H  
ATOM   4028  C   SER B 251      -7.419  -7.871  12.418  1.00  0.00           C  
ATOM   4029  O   SER B 251      -7.675  -6.662  12.476  1.00  0.00           O  
ATOM   4030  N   ASN B 252      -6.383  -8.357  11.722  1.00  0.00           N  
ATOM   4031  H   ASN B 252      -6.318  -9.361  11.640  1.00  0.00           H  
ATOM   4032  CA  ASN B 252      -5.463  -7.548  10.916  1.00  0.00           C  
ATOM   4033  HA  ASN B 252      -5.094  -6.737  11.544  1.00  0.00           H  
ATOM   4034  CB  ASN B 252      -4.248  -8.423  10.531  1.00  0.00           C  
ATOM   4035  HB2 ASN B 252      -3.880  -8.912  11.432  1.00  0.00           H  
ATOM   4036  HB3 ASN B 252      -4.555  -9.194   9.828  1.00  0.00           H  
ATOM   4037  CG  ASN B 252      -3.093  -7.638   9.918  1.00  0.00           C  
ATOM   4038  OD1 ASN B 252      -3.276  -6.663   9.205  1.00  0.00           O  
ATOM   4039  ND2 ASN B 252      -1.864  -8.021  10.183  1.00  0.00           N  
ATOM   4040 HD21 ASN B 252      -1.111  -7.494   9.770  1.00  0.00           H  
ATOM   4041 HD22 ASN B 252      -1.676  -8.842  10.730  1.00  0.00           H  
ATOM   4042  C   ASN B 252      -6.221  -6.976   9.687  1.00  0.00           C  
ATOM   4043  O   ASN B 252      -6.773  -7.755   8.907  1.00  0.00           O  
ATOM   4044  N   PRO B 253      -6.293  -5.642   9.497  1.00  0.00           N  
ATOM   4045  CD  PRO B 253      -5.720  -4.628  10.369  1.00  0.00           C  
ATOM   4046  HD2 PRO B 253      -4.645  -4.765  10.476  1.00  0.00           H  
ATOM   4047  HD3 PRO B 253      -6.201  -4.673  11.347  1.00  0.00           H  
ATOM   4048  CG  PRO B 253      -6.020  -3.285   9.714  1.00  0.00           C  
ATOM   4049  HG2 PRO B 253      -5.227  -3.029   9.012  1.00  0.00           H  
ATOM   4050  HG3 PRO B 253      -6.149  -2.503  10.459  1.00  0.00           H  
ATOM   4051  CB  PRO B 253      -7.313  -3.568   8.953  1.00  0.00           C  
ATOM   4052  HB2 PRO B 253      -7.468  -2.871   8.133  1.00  0.00           H  
ATOM   4053  HB3 PRO B 253      -8.159  -3.521   9.638  1.00  0.00           H  
ATOM   4054  CA  PRO B 253      -7.144  -5.013   8.477  1.00  0.00           C  
ATOM   4055  HA  PRO B 253      -8.121  -5.495   8.498  1.00  0.00           H  
ATOM   4056  C   PRO B 253      -6.630  -5.112   7.025  1.00  0.00           C  
ATOM   4057  O   PRO B 253      -7.185  -4.462   6.135  1.00  0.00           O  
ATOM   4058  N   TYR B 254      -5.591  -5.912   6.766  1.00  0.00           N  
ATOM   4059  H   TYR B 254      -5.201  -6.446   7.532  1.00  0.00           H  
ATOM   4060  CA  TYR B 254      -5.012  -6.134   5.438  1.00  0.00           C  
ATOM   4061  HA  TYR B 254      -5.622  -5.614   4.701  1.00  0.00           H  
ATOM   4062  CB  TYR B 254      -3.606  -5.531   5.392  1.00  0.00           C  
ATOM   4063  HB2 TYR B 254      -3.004  -5.946   6.202  1.00  0.00           H  
ATOM   4064  HB3 TYR B 254      -3.139  -5.820   4.454  1.00  0.00           H  
ATOM   4065  CG  TYR B 254      -3.603  -4.021   5.475  1.00  0.00           C  
ATOM   4066  CD1 TYR B 254      -3.867  -3.267   4.316  1.00  0.00           C  
ATOM   4067  HD1 TYR B 254      -4.042  -3.765   3.375  1.00  0.00           H  
ATOM   4068  CE1 TYR B 254      -3.907  -1.865   4.384  1.00  0.00           C  
ATOM   4069  HE1 TYR B 254      -4.107  -1.274   3.505  1.00  0.00           H  
ATOM   4070  CZ  TYR B 254      -3.694  -1.216   5.614  1.00  0.00           C  
ATOM   4071  OH  TYR B 254      -3.754   0.137   5.663  1.00  0.00           O  
ATOM   4072  HH  TYR B 254      -3.664   0.507   4.762  1.00  0.00           H  
ATOM   4073  CE2 TYR B 254      -3.434  -1.969   6.778  1.00  0.00           C  
ATOM   4074  HE2 TYR B 254      -3.266  -1.466   7.716  1.00  0.00           H  
ATOM   4075  CD2 TYR B 254      -3.383  -3.374   6.706  1.00  0.00           C  
ATOM   4076  HD2 TYR B 254      -3.189  -3.960   7.595  1.00  0.00           H  
ATOM   4077  C   TYR B 254      -4.966  -7.625   5.055  1.00  0.00           C  
ATOM   4078  O   TYR B 254      -4.768  -8.471   5.926  1.00  0.00           O  
ATOM   4079  N   PRO B 255      -5.097  -7.974   3.758  1.00  0.00           N  
ATOM   4080  CD  PRO B 255      -5.384  -7.096   2.633  1.00  0.00           C  
ATOM   4081  HD2 PRO B 255      -4.737  -6.218   2.630  1.00  0.00           H  
ATOM   4082  HD3 PRO B 255      -6.430  -6.796   2.680  1.00  0.00           H  
ATOM   4083  CG  PRO B 255      -5.141  -7.932   1.375  1.00  0.00           C  
ATOM   4084  HG2 PRO B 255      -4.100  -7.837   1.065  1.00  0.00           H  
ATOM   4085  HG3 PRO B 255      -5.810  -7.645   0.565  1.00  0.00           H  
ATOM   4086  CB  PRO B 255      -5.406  -9.360   1.851  1.00  0.00           C  
ATOM   4087  HB2 PRO B 255      -4.895 -10.099   1.231  1.00  0.00           H  
ATOM   4088  HB3 PRO B 255      -6.481  -9.549   1.859  1.00  0.00           H  
ATOM   4089  CA  PRO B 255      -4.883  -9.343   3.290  1.00  0.00           C  
ATOM   4090  HA  PRO B 255      -5.480 -10.019   3.900  1.00  0.00           H  
ATOM   4091  C   PRO B 255      -3.391  -9.734   3.362  1.00  0.00           C  
ATOM   4092  O   PRO B 255      -2.534  -8.848   3.258  1.00  0.00           O  
ATOM   4093  N   PRO B 256      -3.049 -11.034   3.480  1.00  0.00           N  
ATOM   4094  CD  PRO B 256      -3.955 -12.161   3.663  1.00  0.00           C  
ATOM   4095  HD2 PRO B 256      -4.316 -12.500   2.690  1.00  0.00           H  
ATOM   4096  HD3 PRO B 256      -4.793 -11.918   4.317  1.00  0.00           H  
ATOM   4097  CG  PRO B 256      -3.121 -13.263   4.317  1.00  0.00           C  
ATOM   4098  HG2 PRO B 256      -3.489 -14.258   4.062  1.00  0.00           H  
ATOM   4099  HG3 PRO B 256      -3.110 -13.124   5.400  1.00  0.00           H  
ATOM   4100  CB  PRO B 256      -1.729 -13.008   3.749  1.00  0.00           C  
ATOM   4101  HB2 PRO B 256      -1.663 -13.426   2.743  1.00  0.00           H  
ATOM   4102  HB3 PRO B 256      -0.950 -13.419   4.391  1.00  0.00           H  
ATOM   4103  CA  PRO B 256      -1.670 -11.480   3.698  1.00  0.00           C  
ATOM   4104  HA  PRO B 256      -1.359 -11.117   4.676  1.00  0.00           H  
ATOM   4105  C   PRO B 256      -0.643 -10.987   2.670  1.00  0.00           C  
ATOM   4106  O   PRO B 256       0.494 -10.717   3.053  1.00  0.00           O  
ATOM   4107  N   ASP B 257      -1.007 -10.808   1.395  1.00  0.00           N  
ATOM   4108  H   ASP B 257      -1.901 -11.172   1.086  1.00  0.00           H  
ATOM   4109  CA  ASP B 257      -0.121 -10.245   0.361  1.00  0.00           C  
ATOM   4110  HA  ASP B 257       0.806 -10.821   0.350  1.00  0.00           H  
ATOM   4111  CB  ASP B 257      -0.784 -10.411  -1.008  1.00  0.00           C  
ATOM   4112  HB2 ASP B 257      -1.801 -10.019  -0.969  1.00  0.00           H  
ATOM   4113  HB3 ASP B 257      -0.231  -9.843  -1.760  1.00  0.00           H  
ATOM   4114  CG  ASP B 257      -0.799 -11.878  -1.411  1.00  0.00           C  
ATOM   4115  OD1 ASP B 257      -1.866 -12.509  -1.239  1.00  0.00           O  
ATOM   4116  OD2 ASP B 257       0.280 -12.337  -1.852  1.00  0.00           O  
ATOM   4117  C   ASP B 257       0.266  -8.770   0.557  1.00  0.00           C  
ATOM   4118  O   ASP B 257       1.245  -8.310  -0.036  1.00  0.00           O  
ATOM   4119  N   ASN B 258      -0.471  -8.005   1.368  1.00  0.00           N  
ATOM   4120  H   ASN B 258      -1.202  -8.440   1.922  1.00  0.00           H  
ATOM   4121  CA  ASN B 258      -0.179  -6.585   1.543  1.00  0.00           C  
ATOM   4122  HA  ASN B 258      -0.113  -6.147   0.543  1.00  0.00           H  
ATOM   4123  CB  ASN B 258      -1.317  -5.876   2.293  1.00  0.00           C  
ATOM   4124  HB2 ASN B 258      -2.279  -6.196   1.893  1.00  0.00           H  
ATOM   4125  HB3 ASN B 258      -1.266  -6.148   3.348  1.00  0.00           H  
ATOM   4126  CG  ASN B 258      -1.199  -4.366   2.167  1.00  0.00           C  
ATOM   4127  OD1 ASN B 258      -0.322  -3.751   2.740  1.00  0.00           O  
ATOM   4128  ND2 ASN B 258      -2.020  -3.729   1.367  1.00  0.00           N  
ATOM   4129 HD21 ASN B 258      -1.838  -2.733   1.233  1.00  0.00           H  
ATOM   4130 HD22 ASN B 258      -2.731  -4.207   0.851  1.00  0.00           H  
ATOM   4131  C   ASN B 258       1.185  -6.382   2.222  1.00  0.00           C  
ATOM   4132  O   ASN B 258       1.560  -7.097   3.157  1.00  0.00           O  
ATOM   4133  N   TYR B 259       1.934  -5.391   1.742  1.00  0.00           N  
ATOM   4134  H   TYR B 259       1.570  -4.832   0.984  1.00  0.00           H  
ATOM   4135  CA  TYR B 259       3.255  -5.052   2.263  1.00  0.00           C  
ATOM   4136  HA  TYR B 259       3.903  -5.924   2.185  1.00  0.00           H  
ATOM   4137  CB  TYR B 259       3.851  -3.924   1.412  1.00  0.00           C  
ATOM   4138  HB2 TYR B 259       3.237  -3.033   1.556  1.00  0.00           H  
ATOM   4139  HB3 TYR B 259       4.837  -3.705   1.822  1.00  0.00           H  
ATOM   4140  CG  TYR B 259       4.023  -4.132  -0.093  1.00  0.00           C  
ATOM   4141  CD1 TYR B 259       3.826  -5.370  -0.748  1.00  0.00           C  
ATOM   4142  HD1 TYR B 259       3.474  -6.235  -0.208  1.00  0.00           H  
ATOM   4143  CE1 TYR B 259       4.085  -5.493  -2.132  1.00  0.00           C  
ATOM   4144  HE1 TYR B 259       3.938  -6.439  -2.631  1.00  0.00           H  
ATOM   4145  CZ  TYR B 259       4.533  -4.376  -2.874  1.00  0.00           C  
ATOM   4146  OH  TYR B 259       4.816  -4.481  -4.198  1.00  0.00           O  
ATOM   4147  HH  TYR B 259       5.237  -5.334  -4.402  1.00  0.00           H  
ATOM   4148  CE2 TYR B 259       4.700  -3.139  -2.225  1.00  0.00           C  
ATOM   4149  HE2 TYR B 259       5.067  -2.282  -2.769  1.00  0.00           H  
ATOM   4150  CD2 TYR B 259       4.440  -3.025  -0.851  1.00  0.00           C  
ATOM   4151  HD2 TYR B 259       4.593  -2.074  -0.366  1.00  0.00           H  
ATOM   4152  C   TYR B 259       3.208  -4.648   3.750  1.00  0.00           C  
ATOM   4153  O   TYR B 259       4.095  -5.029   4.509  1.00  0.00           O  
ATOM   4154  N   LEU B 260       2.140  -3.970   4.198  1.00  0.00           N  
ATOM   4155  H   LEU B 260       1.429  -3.696   3.526  1.00  0.00           H  
ATOM   4156  CA  LEU B 260       1.911  -3.627   5.613  1.00  0.00           C  
ATOM   4157  HA  LEU B 260       2.819  -3.169   6.007  1.00  0.00           H  
ATOM   4158  CB  LEU B 260       0.744  -2.624   5.746  1.00  0.00           C  
ATOM   4159  HB2 LEU B 260      -0.141  -3.053   5.273  1.00  0.00           H  
ATOM   4160  HB3 LEU B 260       0.513  -2.509   6.805  1.00  0.00           H  
ATOM   4161  CG  LEU B 260       0.980  -1.218   5.172  1.00  0.00           C  
ATOM   4162  HG  LEU B 260       1.241  -1.296   4.118  1.00  0.00           H  
ATOM   4163  CD1 LEU B 260      -0.300  -0.395   5.308  1.00  0.00           C  
ATOM   4164 HD11 LEU B 260      -1.089  -0.871   4.725  1.00  0.00           H  
ATOM   4165 HD12 LEU B 260      -0.140   0.607   4.916  1.00  0.00           H  
ATOM   4166 HD13 LEU B 260      -0.605  -0.329   6.352  1.00  0.00           H  
ATOM   4167  CD2 LEU B 260       2.090  -0.473   5.911  1.00  0.00           C  
ATOM   4168 HD21 LEU B 260       3.043  -0.972   5.745  1.00  0.00           H  
ATOM   4169 HD22 LEU B 260       1.874  -0.436   6.976  1.00  0.00           H  
ATOM   4170 HD23 LEU B 260       2.177   0.543   5.524  1.00  0.00           H  
ATOM   4171  C   LEU B 260       1.611  -4.835   6.516  1.00  0.00           C  
ATOM   4172  O   LEU B 260       1.814  -4.742   7.725  1.00  0.00           O  
ATOM   4173  N   TYR B 261       1.139  -5.971   5.988  1.00  0.00           N  
ATOM   4174  H   TYR B 261       1.082  -6.051   4.981  1.00  0.00           H  
ATOM   4175  CA  TYR B 261       0.632  -7.093   6.803  1.00  0.00           C  
ATOM   4176  HA  TYR B 261      -0.217  -6.744   7.393  1.00  0.00           H  
ATOM   4177  CB  TYR B 261       0.142  -8.203   5.862  1.00  0.00           C  
ATOM   4178  HB2 TYR B 261      -0.589  -7.787   5.168  1.00  0.00           H  
ATOM   4179  HB3 TYR B 261       0.984  -8.567   5.272  1.00  0.00           H  
ATOM   4180  CG  TYR B 261      -0.491  -9.384   6.571  1.00  0.00           C  
ATOM   4181  CD1 TYR B 261       0.260 -10.545   6.844  1.00  0.00           C  
ATOM   4182  HD1 TYR B 261       1.300 -10.595   6.557  1.00  0.00           H  
ATOM   4183  CE1 TYR B 261      -0.346 -11.635   7.499  1.00  0.00           C  
ATOM   4184  HE1 TYR B 261       0.219 -12.525   7.728  1.00  0.00           H  
ATOM   4185  CZ  TYR B 261      -1.706 -11.573   7.866  1.00  0.00           C  
ATOM   4186  OH  TYR B 261      -2.289 -12.636   8.476  1.00  0.00           O  
ATOM   4187  HH  TYR B 261      -3.174 -12.432   8.782  1.00  0.00           H  
ATOM   4188  CE2 TYR B 261      -2.457 -10.411   7.590  1.00  0.00           C  
ATOM   4189  HE2 TYR B 261      -3.502 -10.354   7.855  1.00  0.00           H  
ATOM   4190  CD2 TYR B 261      -1.842  -9.318   6.954  1.00  0.00           C  
ATOM   4191  HD2 TYR B 261      -2.416  -8.424   6.752  1.00  0.00           H  
ATOM   4192  C   TYR B 261       1.673  -7.655   7.789  1.00  0.00           C  
ATOM   4193  O   TYR B 261       1.335  -8.103   8.885  1.00  0.00           O  
ATOM   4194  N   ASN B 262       2.954  -7.596   7.408  1.00  0.00           N  
ATOM   4195  H   ASN B 262       3.152  -7.161   6.518  1.00  0.00           H  
ATOM   4196  CA  ASN B 262       4.086  -8.058   8.217  1.00  0.00           C  
ATOM   4197  HA  ASN B 262       3.743  -8.884   8.843  1.00  0.00           H  
ATOM   4198  CB  ASN B 262       5.174  -8.589   7.266  1.00  0.00           C  
ATOM   4199  HB2 ASN B 262       5.433  -7.825   6.532  1.00  0.00           H  
ATOM   4200  HB3 ASN B 262       6.073  -8.816   7.839  1.00  0.00           H  
ATOM   4201  CG  ASN B 262       4.752  -9.856   6.550  1.00  0.00           C  
ATOM   4202  OD1 ASN B 262       4.476  -9.877   5.359  1.00  0.00           O  
ATOM   4203  ND2 ASN B 262       4.661 -10.962   7.252  1.00  0.00           N  
ATOM   4204 HD21 ASN B 262       4.378 -11.793   6.765  1.00  0.00           H  
ATOM   4205 HD22 ASN B 262       4.888 -10.964   8.231  1.00  0.00           H  
ATOM   4206  C   ASN B 262       4.658  -7.014   9.200  1.00  0.00           C  
ATOM   4207  O   ASN B 262       5.634  -7.323   9.877  1.00  0.00           O  
ATOM   4208  N   HIE B 263       4.092  -5.803   9.280  1.00  0.00           N  
ATOM   4209  H   HIE B 263       3.274  -5.612   8.711  1.00  0.00           H  
ATOM   4210  CA  HIE B 263       4.701  -4.659   9.984  1.00  0.00           C  
ATOM   4211  HA  HIE B 263       5.485  -5.019  10.654  1.00  0.00           H  
ATOM   4212  CB  HIE B 263       5.370  -3.750   8.946  1.00  0.00           C  
ATOM   4213  HB2 HIE B 263       4.640  -3.451   8.193  1.00  0.00           H  
ATOM   4214  HB3 HIE B 263       5.728  -2.853   9.447  1.00  0.00           H  
ATOM   4215  CG  HIE B 263       6.550  -4.406   8.275  1.00  0.00           C  
ATOM   4216  ND1 HIE B 263       7.789  -4.618   8.884  1.00  0.00           N  
ATOM   4217  CE1 HIE B 263       8.538  -5.255   7.976  1.00  0.00           C  
ATOM   4218  HE1 HIE B 263       9.556  -5.578   8.134  1.00  0.00           H  
ATOM   4219  NE2 HIE B 263       7.850  -5.430   6.838  1.00  0.00           N  
ATOM   4220  HE2 HIE B 263       8.232  -5.872   6.004  1.00  0.00           H  
ATOM   4221  CD2 HIE B 263       6.593  -4.895   7.002  1.00  0.00           C  
ATOM   4222  HD2 HIE B 263       5.795  -4.866   6.275  1.00  0.00           H  
ATOM   4223  C   HIE B 263       3.737  -3.864  10.876  1.00  0.00           C  
ATOM   4224  O   HIE B 263       4.140  -2.881  11.496  1.00  0.00           O  
ATOM   4225  N   LEU B 264       2.465  -4.266  10.932  1.00  0.00           N  
ATOM   4226  H   LEU B 264       2.195  -5.072  10.389  1.00  0.00           H  
ATOM   4227  CA  LEU B 264       1.446  -3.635  11.762  1.00  0.00           C  
ATOM   4228  HA  LEU B 264       1.543  -2.556  11.639  1.00  0.00           H  
ATOM   4229  CB  LEU B 264       0.053  -4.091  11.267  1.00  0.00           C  
ATOM   4230  HB2 LEU B 264       0.144  -4.664  10.341  1.00  0.00           H  
ATOM   4231  HB3 LEU B 264      -0.390  -4.752  12.015  1.00  0.00           H  
ATOM   4232  CG  LEU B 264      -0.898  -2.913  11.018  1.00  0.00           C  
ATOM   4233  HG  LEU B 264      -0.855  -2.242  11.873  1.00  0.00           H  
ATOM   4234  CD1 LEU B 264      -0.535  -2.133   9.756  1.00  0.00           C  
ATOM   4235 HD11 LEU B 264       0.474  -1.747   9.843  1.00  0.00           H  
ATOM   4236 HD12 LEU B 264      -0.593  -2.785   8.885  1.00  0.00           H  
ATOM   4237 HD13 LEU B 264      -1.218  -1.294   9.628  1.00  0.00           H  
ATOM   4238  CD2 LEU B 264      -2.331  -3.416  10.841  1.00  0.00           C  
ATOM   4239 HD21 LEU B 264      -3.005  -2.575  10.684  1.00  0.00           H  
ATOM   4240 HD22 LEU B 264      -2.636  -3.953  11.738  1.00  0.00           H  
ATOM   4241 HD23 LEU B 264      -2.386  -4.090   9.986  1.00  0.00           H  
ATOM   4242  C   LEU B 264       1.651  -3.960  13.253  1.00  0.00           C  
ATOM   4243  O   LEU B 264       1.769  -5.125  13.620  1.00  0.00           O  
ATOM   4244  N   THR B 265       1.605  -2.935  14.107  1.00  0.00           N  
ATOM   4245  H   THR B 265       1.480  -2.010  13.713  1.00  0.00           H  
ATOM   4246  CA  THR B 265       1.473  -3.059  15.576  1.00  0.00           C  
ATOM   4247  HA  THR B 265       1.179  -4.080  15.820  1.00  0.00           H  
ATOM   4248  CB  THR B 265       2.794  -2.786  16.315  1.00  0.00           C  
ATOM   4249  HB  THR B 265       2.659  -3.033  17.364  1.00  0.00           H  
ATOM   4250  CG2 THR B 265       3.986  -3.592  15.798  1.00  0.00           C  
ATOM   4251 HG21 THR B 265       4.235  -3.296  14.779  1.00  0.00           H  
ATOM   4252 HG22 THR B 265       4.848  -3.422  16.444  1.00  0.00           H  
ATOM   4253 HG23 THR B 265       3.734  -4.651  15.810  1.00  0.00           H  
ATOM   4254  OG1 THR B 265       3.147  -1.427  16.230  1.00  0.00           O  
ATOM   4255  HG1 THR B 265       3.278  -1.236  15.295  1.00  0.00           H  
ATOM   4256  C   THR B 265       0.350  -2.142  16.078  1.00  0.00           C  
ATOM   4257  O   THR B 265      -0.158  -1.312  15.313  1.00  0.00           O  
ATOM   4258  N   TYR B 266      -0.091  -2.293  17.332  1.00  0.00           N  
ATOM   4259  H   TYR B 266       0.436  -2.876  17.977  1.00  0.00           H  
ATOM   4260  CA  TYR B 266      -1.402  -1.793  17.772  1.00  0.00           C  
ATOM   4261  HA  TYR B 266      -1.806  -1.148  16.996  1.00  0.00           H  
ATOM   4262  CB  TYR B 266      -2.389  -2.965  17.930  1.00  0.00           C  
ATOM   4263  HB2 TYR B 266      -2.105  -3.544  18.805  1.00  0.00           H  
ATOM   4264  HB3 TYR B 266      -3.385  -2.565  18.126  1.00  0.00           H  
ATOM   4265  CG  TYR B 266      -2.486  -3.916  16.754  1.00  0.00           C  
ATOM   4266  CD1 TYR B 266      -3.324  -3.616  15.664  1.00  0.00           C  
ATOM   4267  HD1 TYR B 266      -3.879  -2.688  15.665  1.00  0.00           H  
ATOM   4268  CE1 TYR B 266      -3.440  -4.523  14.590  1.00  0.00           C  
ATOM   4269  HE1 TYR B 266      -4.080  -4.300  13.751  1.00  0.00           H  
ATOM   4270  CZ  TYR B 266      -2.716  -5.737  14.610  1.00  0.00           C  
ATOM   4271  OH  TYR B 266      -2.848  -6.630  13.597  1.00  0.00           O  
ATOM   4272  HH  TYR B 266      -2.242  -7.370  13.725  1.00  0.00           H  
ATOM   4273  CE2 TYR B 266      -1.888  -6.036  15.710  1.00  0.00           C  
ATOM   4274  HE2 TYR B 266      -1.340  -6.965  15.750  1.00  0.00           H  
ATOM   4275  CD2 TYR B 266      -1.769  -5.127  16.773  1.00  0.00           C  
ATOM   4276  HD2 TYR B 266      -1.125  -5.376  17.610  1.00  0.00           H  
ATOM   4277  C   TYR B 266      -1.371  -0.948  19.052  1.00  0.00           C  
ATOM   4278  O   TYR B 266      -0.425  -0.981  19.840  1.00  0.00           O  
ATOM   4279  N   ALA B 267      -2.474  -0.236  19.280  1.00  0.00           N  
ATOM   4280  H   ALA B 267      -3.197  -0.250  18.567  1.00  0.00           H  
ATOM   4281  CA  ALA B 267      -2.827   0.341  20.570  1.00  0.00           C  
ATOM   4282  HA  ALA B 267      -2.224  -0.142  21.341  1.00  0.00           H  
ATOM   4283  CB  ALA B 267      -2.485   1.837  20.585  1.00  0.00           C  
ATOM   4284  HB1 ALA B 267      -1.415   1.965  20.418  1.00  0.00           H  
ATOM   4285  HB2 ALA B 267      -3.038   2.359  19.804  1.00  0.00           H  
ATOM   4286  HB3 ALA B 267      -2.736   2.259  21.558  1.00  0.00           H  
ATOM   4287  C   ALA B 267      -4.305   0.062  20.888  1.00  0.00           C  
ATOM   4288  O   ALA B 267      -5.179   0.172  20.022  1.00  0.00           O  
ATOM   4289  N   VAL B 268      -4.576  -0.270  22.149  1.00  0.00           N  
ATOM   4290  H   VAL B 268      -3.791  -0.279  22.796  1.00  0.00           H  
ATOM   4291  CA  VAL B 268      -5.913  -0.520  22.712  1.00  0.00           C  
ATOM   4292  HA  VAL B 268      -6.629  -0.623  21.897  1.00  0.00           H  
ATOM   4293  CB  VAL B 268      -5.943  -1.827  23.543  1.00  0.00           C  
ATOM   4294  HB  VAL B 268      -5.464  -1.635  24.502  1.00  0.00           H  
ATOM   4295  CG1 VAL B 268      -7.379  -2.286  23.826  1.00  0.00           C  
ATOM   4296 HG11 VAL B 268      -7.362  -3.177  24.454  1.00  0.00           H  
ATOM   4297 HG12 VAL B 268      -7.932  -1.508  24.349  1.00  0.00           H  
ATOM   4298 HG13 VAL B 268      -7.889  -2.523  22.893  1.00  0.00           H  
ATOM   4299  CG2 VAL B 268      -5.185  -2.988  22.880  1.00  0.00           C  
ATOM   4300 HG21 VAL B 268      -5.516  -3.141  21.856  1.00  0.00           H  
ATOM   4301 HG22 VAL B 268      -4.118  -2.773  22.870  1.00  0.00           H  
ATOM   4302 HG23 VAL B 268      -5.339  -3.911  23.438  1.00  0.00           H  
ATOM   4303  C   VAL B 268      -6.326   0.678  23.574  1.00  0.00           C  
ATOM   4304  O   VAL B 268      -5.507   1.209  24.325  1.00  0.00           O  
ATOM   4305  N   ASN B 269      -7.590   1.097  23.499  1.00  0.00           N  
ATOM   4306  H   ASN B 269      -8.211   0.620  22.852  1.00  0.00           H  
ATOM   4307  CA  ASN B 269      -8.206   2.065  24.408  1.00  0.00           C  
ATOM   4308  HA  ASN B 269      -7.486   2.353  25.174  1.00  0.00           H  
ATOM   4309  CB  ASN B 269      -8.594   3.328  23.617  1.00  0.00           C  
ATOM   4310  HB2 ASN B 269      -7.678   3.827  23.319  1.00  0.00           H  
ATOM   4311  HB3 ASN B 269      -9.136   3.036  22.720  1.00  0.00           H  
ATOM   4312  CG  ASN B 269      -9.451   4.344  24.366  1.00  0.00           C  
ATOM   4313  OD1 ASN B 269     -10.319   4.983  23.787  1.00  0.00           O  
ATOM   4314  ND2 ASN B 269      -9.272   4.542  25.648  1.00  0.00           N  
ATOM   4315 HD21 ASN B 269      -9.830   5.252  26.099  1.00  0.00           H  
ATOM   4316 HD22 ASN B 269      -8.574   4.047  26.190  1.00  0.00           H  
ATOM   4317  C   ASN B 269      -9.399   1.401  25.103  1.00  0.00           C  
ATOM   4318  O   ASN B 269     -10.299   0.902  24.427  1.00  0.00           O  
ATOM   4319  N   ILE B 270      -9.393   1.405  26.437  1.00  0.00           N  
ATOM   4320  H   ILE B 270      -8.654   1.925  26.899  1.00  0.00           H  
ATOM   4321  CA  ILE B 270     -10.448   0.876  27.313  1.00  0.00           C  
ATOM   4322  HA  ILE B 270     -11.259   0.481  26.704  1.00  0.00           H  
ATOM   4323  CB  ILE B 270      -9.894  -0.274  28.195  1.00  0.00           C  
ATOM   4324  HB  ILE B 270      -8.950   0.058  28.626  1.00  0.00           H  
ATOM   4325  CG2 ILE B 270     -10.831  -0.635  29.366  1.00  0.00           C  
ATOM   4326 HG21 ILE B 270     -11.817  -0.914  28.993  1.00  0.00           H  
ATOM   4327 HG22 ILE B 270     -10.421  -1.460  29.946  1.00  0.00           H  
ATOM   4328 HG23 ILE B 270     -10.931   0.208  30.050  1.00  0.00           H  
ATOM   4329  CG1 ILE B 270      -9.626  -1.513  27.311  1.00  0.00           C  
ATOM   4330 HG12 ILE B 270     -10.578  -1.880  26.935  1.00  0.00           H  
ATOM   4331 HG13 ILE B 270      -9.020  -1.216  26.457  1.00  0.00           H  
ATOM   4332  CD1 ILE B 270      -8.897  -2.674  28.000  1.00  0.00           C  
ATOM   4333 HD11 ILE B 270      -9.529  -3.134  28.759  1.00  0.00           H  
ATOM   4334 HD12 ILE B 270      -8.649  -3.429  27.255  1.00  0.00           H  
ATOM   4335 HD13 ILE B 270      -7.974  -2.323  28.458  1.00  0.00           H  
ATOM   4336  C   ILE B 270     -11.010   2.034  28.141  1.00  0.00           C  
ATOM   4337  O   ILE B 270     -10.245   2.901  28.564  1.00  0.00           O  
ATOM   4338  N   TRP B 271     -12.325   2.057  28.364  1.00  0.00           N  
ATOM   4339  H   TRP B 271     -12.898   1.305  27.992  1.00  0.00           H  
ATOM   4340  CA  TRP B 271     -12.998   3.055  29.205  1.00  0.00           C  
ATOM   4341  HA  TRP B 271     -12.361   3.239  30.070  1.00  0.00           H  
ATOM   4342  CB  TRP B 271     -13.156   4.380  28.444  1.00  0.00           C  
ATOM   4343  HB2 TRP B 271     -13.323   5.161  29.187  1.00  0.00           H  
ATOM   4344  HB3 TRP B 271     -12.217   4.619  27.946  1.00  0.00           H  
ATOM   4345  CG  TRP B 271     -14.260   4.474  27.430  1.00  0.00           C  
ATOM   4346  CD1 TRP B 271     -15.396   5.184  27.610  1.00  0.00           C  
ATOM   4347  HD1 TRP B 271     -15.647   5.732  28.517  1.00  0.00           H  
ATOM   4348  NE1 TRP B 271     -16.179   5.118  26.477  1.00  0.00           N  
ATOM   4349  HE1 TRP B 271     -17.060   5.606  26.404  1.00  0.00           H  
ATOM   4350  CE2 TRP B 271     -15.595   4.336  25.506  1.00  0.00           C  
ATOM   4351  CZ2 TRP B 271     -15.988   3.981  24.207  1.00  0.00           C  
ATOM   4352  HZ2 TRP B 271     -16.906   4.372  23.792  1.00  0.00           H  
ATOM   4353  CH2 TRP B 271     -15.189   3.093  23.467  1.00  0.00           C  
ATOM   4354  HH2 TRP B 271     -15.493   2.788  22.476  1.00  0.00           H  
ATOM   4355  CZ3 TRP B 271     -14.000   2.595  24.029  1.00  0.00           C  
ATOM   4356  HZ3 TRP B 271     -13.398   1.888  23.478  1.00  0.00           H  
ATOM   4357  CE3 TRP B 271     -13.588   3.002  25.313  1.00  0.00           C  
ATOM   4358  HE3 TRP B 271     -12.662   2.625  25.718  1.00  0.00           H  
ATOM   4359  CD2 TRP B 271     -14.376   3.878  26.095  1.00  0.00           C  
ATOM   4360  C   TRP B 271     -14.354   2.556  29.726  1.00  0.00           C  
ATOM   4361  O   TRP B 271     -14.930   1.627  29.156  1.00  0.00           O  
ATOM   4362  N   SER B 272     -14.853   3.131  30.824  1.00  0.00           N  
ATOM   4363  H   SER B 272     -14.317   3.877  31.256  1.00  0.00           H  
ATOM   4364  CA  SER B 272     -16.113   2.709  31.468  1.00  0.00           C  
ATOM   4365  HA  SER B 272     -16.142   1.624  31.449  1.00  0.00           H  
ATOM   4366  CB  SER B 272     -16.087   3.113  32.946  1.00  0.00           C  
ATOM   4367  HB2 SER B 272     -15.175   2.734  33.409  1.00  0.00           H  
ATOM   4368  HB3 SER B 272     -16.089   4.200  33.015  1.00  0.00           H  
ATOM   4369  OG  SER B 272     -17.210   2.596  33.641  1.00  0.00           O  
ATOM   4370  HG  SER B 272     -17.135   1.628  33.662  1.00  0.00           H  
ATOM   4371  C   SER B 272     -17.393   3.215  30.760  1.00  0.00           C  
ATOM   4372  O   SER B 272     -17.377   4.217  30.050  1.00  0.00           O  
ATOM   4373  N   GLU B 273     -18.519   2.519  30.961  1.00  0.00           N  
ATOM   4374  H   GLU B 273     -18.434   1.681  31.529  1.00  0.00           H  
ATOM   4375  CA  GLU B 273     -19.894   2.993  30.671  1.00  0.00           C  
ATOM   4376  HA  GLU B 273     -19.872   3.718  29.852  1.00  0.00           H  
ATOM   4377  CB  GLU B 273     -20.725   1.766  30.229  1.00  0.00           C  
ATOM   4378  HB2 GLU B 273     -20.255   1.329  29.346  1.00  0.00           H  
ATOM   4379  HB3 GLU B 273     -20.623   1.038  31.028  1.00  0.00           H  
ATOM   4380  CG  GLU B 273     -22.242   1.893  29.947  1.00  0.00           C  
ATOM   4381  HG2 GLU B 273     -22.668   0.889  30.029  1.00  0.00           H  
ATOM   4382  HG3 GLU B 273     -22.751   2.485  30.703  1.00  0.00           H  
ATOM   4383  CD  GLU B 273     -22.568   2.432  28.547  1.00  0.00           C  
ATOM   4384  OE1 GLU B 273     -21.951   3.416  28.096  1.00  0.00           O  
ATOM   4385  OE2 GLU B 273     -23.328   1.761  27.809  1.00  0.00           O  
ATOM   4386  C   GLU B 273     -20.528   3.717  31.883  1.00  0.00           C  
ATOM   4387  O   GLU B 273     -21.594   4.318  31.764  1.00  0.00           O  
ATOM   4388  N   ASN B 274     -19.902   3.662  33.065  1.00  0.00           N  
ATOM   4389  H   ASN B 274     -19.012   3.180  33.113  1.00  0.00           H  
ATOM   4390  CA  ASN B 274     -20.455   4.209  34.313  1.00  0.00           C  
ATOM   4391  HA  ASN B 274     -21.412   4.690  34.104  1.00  0.00           H  
ATOM   4392  CB  ASN B 274     -20.705   3.047  35.291  1.00  0.00           C  
ATOM   4393  HB2 ASN B 274     -19.750   2.615  35.582  1.00  0.00           H  
ATOM   4394  HB3 ASN B 274     -21.187   3.440  36.185  1.00  0.00           H  
ATOM   4395  CG  ASN B 274     -21.583   1.941  34.733  1.00  0.00           C  
ATOM   4396  OD1 ASN B 274     -21.223   0.774  34.731  1.00  0.00           O  
ATOM   4397  ND2 ASN B 274     -22.746   2.254  34.212  1.00  0.00           N  
ATOM   4398 HD21 ASN B 274     -23.300   1.494  33.869  1.00  0.00           H  
ATOM   4399 HD22 ASN B 274     -23.021   3.218  34.118  1.00  0.00           H  
ATOM   4400  C   ASN B 274     -19.593   5.302  34.962  1.00  0.00           C  
ATOM   4401  O   ASN B 274     -20.144   6.167  35.637  1.00  0.00           O  
ATOM   4402  N   ASP B 275     -18.271   5.278  34.768  1.00  0.00           N  
ATOM   4403  H   ASP B 275     -17.873   4.522  34.224  1.00  0.00           H  
ATOM   4404  CA  ASP B 275     -17.338   6.276  35.312  1.00  0.00           C  
ATOM   4405  HA  ASP B 275     -17.872   6.944  35.987  1.00  0.00           H  
ATOM   4406  CB  ASP B 275     -16.299   5.562  36.188  1.00  0.00           C  
ATOM   4407  HB2 ASP B 275     -16.821   5.006  36.968  1.00  0.00           H  
ATOM   4408  HB3 ASP B 275     -15.747   4.845  35.580  1.00  0.00           H  
ATOM   4409  CG  ASP B 275     -15.302   6.517  36.853  1.00  0.00           C  
ATOM   4410  OD1 ASP B 275     -14.519   5.989  37.680  1.00  0.00           O  
ATOM   4411  OD2 ASP B 275     -15.309   7.733  36.581  1.00  0.00           O  
ATOM   4412  C   ASP B 275     -16.667   7.111  34.197  1.00  0.00           C  
ATOM   4413  O   ASP B 275     -15.792   6.588  33.501  1.00  0.00           O  
ATOM   4414  N   PRO B 276     -17.019   8.405  34.039  1.00  0.00           N  
ATOM   4415  CD  PRO B 276     -18.125   9.077  34.707  1.00  0.00           C  
ATOM   4416  HD2 PRO B 276     -17.777   9.482  35.659  1.00  0.00           H  
ATOM   4417  HD3 PRO B 276     -18.974   8.412  34.865  1.00  0.00           H  
ATOM   4418  CG  PRO B 276     -18.537  10.208  33.775  1.00  0.00           C  
ATOM   4419  HG2 PRO B 276     -19.002  11.031  34.319  1.00  0.00           H  
ATOM   4420  HG3 PRO B 276     -19.209   9.825  33.005  1.00  0.00           H  
ATOM   4421  CB  PRO B 276     -17.206  10.613  33.149  1.00  0.00           C  
ATOM   4422  HB2 PRO B 276     -16.686  11.292  33.828  1.00  0.00           H  
ATOM   4423  HB3 PRO B 276     -17.347  11.088  32.177  1.00  0.00           H  
ATOM   4424  CA  PRO B 276     -16.432   9.292  33.027  1.00  0.00           C  
ATOM   4425  HA  PRO B 276     -16.624   8.859  32.045  1.00  0.00           H  
ATOM   4426  C   PRO B 276     -14.918   9.546  33.150  1.00  0.00           C  
ATOM   4427  O   PRO B 276     -14.329  10.084  32.212  1.00  0.00           O  
ATOM   4428  N   ALA B 277     -14.291   9.205  34.283  1.00  0.00           N  
ATOM   4429  H   ALA B 277     -14.830   8.764  35.027  1.00  0.00           H  
ATOM   4430  CA  ALA B 277     -12.857   9.377  34.520  1.00  0.00           C  
ATOM   4431  HA  ALA B 277     -12.458  10.091  33.798  1.00  0.00           H  
ATOM   4432  CB  ALA B 277     -12.677   9.978  35.920  1.00  0.00           C  
ATOM   4433  HB1 ALA B 277     -13.042   9.280  36.674  1.00  0.00           H  
ATOM   4434  HB2 ALA B 277     -11.622  10.181  36.098  1.00  0.00           H  
ATOM   4435  HB3 ALA B 277     -13.237  10.910  35.994  1.00  0.00           H  
ATOM   4436  C   ALA B 277     -12.036   8.080  34.352  1.00  0.00           C  
ATOM   4437  O   ALA B 277     -10.811   8.148  34.231  1.00  0.00           O  
ATOM   4438  N   ASP B 278     -12.664   6.897  34.336  1.00  0.00           N  
ATOM   4439  H   ASP B 278     -13.676   6.886  34.382  1.00  0.00           H  
ATOM   4440  CA  ASP B 278     -11.956   5.629  34.113  1.00  0.00           C  
ATOM   4441  HA  ASP B 278     -10.972   5.711  34.577  1.00  0.00           H  
ATOM   4442  CB  ASP B 278     -12.664   4.467  34.835  1.00  0.00           C  
ATOM   4443  HB2 ASP B 278     -12.916   4.790  35.846  1.00  0.00           H  
ATOM   4444  HB3 ASP B 278     -13.592   4.220  34.319  1.00  0.00           H  
ATOM   4445  CG  ASP B 278     -11.784   3.215  34.949  1.00  0.00           C  
ATOM   4446  OD1 ASP B 278     -10.790   3.061  34.212  1.00  0.00           O  
ATOM   4447  OD2 ASP B 278     -12.040   2.359  35.830  1.00  0.00           O  
ATOM   4448  C   ASP B 278     -11.718   5.396  32.609  1.00  0.00           C  
ATOM   4449  O   ASP B 278     -12.492   4.720  31.925  1.00  0.00           O  
ATOM   4450  N   PHE B 279     -10.639   5.998  32.101  1.00  0.00           N  
ATOM   4451  H   PHE B 279     -10.108   6.586  32.733  1.00  0.00           H  
ATOM   4452  CA  PHE B 279     -10.182   5.947  30.709  1.00  0.00           C  
ATOM   4453  HA  PHE B 279     -10.762   5.192  30.176  1.00  0.00           H  
ATOM   4454  CB  PHE B 279     -10.446   7.307  30.044  1.00  0.00           C  
ATOM   4455  HB2 PHE B 279     -11.499   7.558  30.181  1.00  0.00           H  
ATOM   4456  HB3 PHE B 279      -9.866   8.069  30.566  1.00  0.00           H  
ATOM   4457  CG  PHE B 279     -10.119   7.382  28.561  1.00  0.00           C  
ATOM   4458  CD1 PHE B 279      -8.800   7.622  28.131  1.00  0.00           C  
ATOM   4459  HD1 PHE B 279      -8.011   7.746  28.861  1.00  0.00           H  
ATOM   4460  CE1 PHE B 279      -8.507   7.722  26.758  1.00  0.00           C  
ATOM   4461  HE1 PHE B 279      -7.492   7.915  26.441  1.00  0.00           H  
ATOM   4462  CZ  PHE B 279      -9.536   7.597  25.807  1.00  0.00           C  
ATOM   4463  HZ  PHE B 279      -9.310   7.677  24.753  1.00  0.00           H  
ATOM   4464  CE2 PHE B 279     -10.855   7.355  26.232  1.00  0.00           C  
ATOM   4465  HE2 PHE B 279     -11.654   7.261  25.512  1.00  0.00           H  
ATOM   4466  CD2 PHE B 279     -11.144   7.252  27.605  1.00  0.00           C  
ATOM   4467  HD2 PHE B 279     -12.163   7.092  27.930  1.00  0.00           H  
ATOM   4468  C   PHE B 279      -8.697   5.544  30.644  1.00  0.00           C  
ATOM   4469  O   PHE B 279      -7.873   6.020  31.426  1.00  0.00           O  
ATOM   4470  N   ARG B 280      -8.357   4.629  29.726  1.00  0.00           N  
ATOM   4471  H   ARG B 280      -9.101   4.270  29.133  1.00  0.00           H  
ATOM   4472  CA  ARG B 280      -7.076   3.900  29.705  1.00  0.00           C  
ATOM   4473  HA  ARG B 280      -6.328   4.497  30.229  1.00  0.00           H  
ATOM   4474  CB  ARG B 280      -7.226   2.546  30.424  1.00  0.00           C  
ATOM   4475  HB2 ARG B 280      -7.820   1.877  29.799  1.00  0.00           H  
ATOM   4476  HB3 ARG B 280      -6.234   2.107  30.550  1.00  0.00           H  
ATOM   4477  CG  ARG B 280      -7.906   2.642  31.795  1.00  0.00           C  
ATOM   4478  HG2 ARG B 280      -7.377   3.362  32.422  1.00  0.00           H  
ATOM   4479  HG3 ARG B 280      -8.940   2.969  31.670  1.00  0.00           H  
ATOM   4480  CD  ARG B 280      -7.919   1.283  32.488  1.00  0.00           C  
ATOM   4481  HD2 ARG B 280      -8.339   0.536  31.812  1.00  0.00           H  
ATOM   4482  HD3 ARG B 280      -6.893   1.012  32.736  1.00  0.00           H  
ATOM   4483  NE  ARG B 280      -8.747   1.358  33.694  1.00  0.00           N  
ATOM   4484  HE  ARG B 280      -9.503   2.048  33.698  1.00  0.00           H  
ATOM   4485  CZ  ARG B 280      -8.583   0.743  34.839  1.00  0.00           C  
ATOM   4486  NH1 ARG B 280      -7.620  -0.107  35.037  1.00  0.00           N  
ATOM   4487 HH11 ARG B 280      -7.029  -0.365  34.272  1.00  0.00           H  
ATOM   4488 HH12 ARG B 280      -7.592  -0.597  35.922  1.00  0.00           H  
ATOM   4489  NH2 ARG B 280      -9.399   0.959  35.826  1.00  0.00           N  
ATOM   4490 HH21 ARG B 280     -10.176   1.611  35.676  1.00  0.00           H  
ATOM   4491 HH22 ARG B 280      -9.253   0.494  36.705  1.00  0.00           H  
ATOM   4492  C   ARG B 280      -6.584   3.647  28.286  1.00  0.00           C  
ATOM   4493  O   ARG B 280      -7.386   3.425  27.378  1.00  0.00           O  
ATOM   4494  N   ILE B 281      -5.267   3.601  28.094  1.00  0.00           N  
ATOM   4495  H   ILE B 281      -4.662   3.719  28.893  1.00  0.00           H  
ATOM   4496  CA  ILE B 281      -4.622   3.225  26.828  1.00  0.00           C  
ATOM   4497  HA  ILE B 281      -5.347   2.681  26.226  1.00  0.00           H  
ATOM   4498  CB  ILE B 281      -4.185   4.480  26.020  1.00  0.00           C  
ATOM   4499  HB  ILE B 281      -3.662   5.159  26.696  1.00  0.00           H  
ATOM   4500  CG2 ILE B 281      -3.216   4.136  24.868  1.00  0.00           C  
ATOM   4501 HG21 ILE B 281      -2.301   3.689  25.261  1.00  0.00           H  
ATOM   4502 HG22 ILE B 281      -3.688   3.445  24.169  1.00  0.00           H  
ATOM   4503 HG23 ILE B 281      -2.910   5.040  24.345  1.00  0.00           H  
ATOM   4504  CG1 ILE B 281      -5.448   5.195  25.478  1.00  0.00           C  
ATOM   4505 HG12 ILE B 281      -6.044   4.477  24.916  1.00  0.00           H  
ATOM   4506 HG13 ILE B 281      -6.043   5.538  26.323  1.00  0.00           H  
ATOM   4507  CD1 ILE B 281      -5.205   6.415  24.581  1.00  0.00           C  
ATOM   4508 HD11 ILE B 281      -6.157   6.910  24.390  1.00  0.00           H  
ATOM   4509 HD12 ILE B 281      -4.533   7.115  25.079  1.00  0.00           H  
ATOM   4510 HD13 ILE B 281      -4.781   6.108  23.625  1.00  0.00           H  
ATOM   4511  C   ILE B 281      -3.480   2.240  27.103  1.00  0.00           C  
ATOM   4512  O   ILE B 281      -2.784   2.347  28.111  1.00  0.00           O  
ATOM   4513  N   TYR B 282      -3.285   1.301  26.178  1.00  0.00           N  
ATOM   4514  H   TYR B 282      -3.910   1.290  25.377  1.00  0.00           H  
ATOM   4515  CA  TYR B 282      -2.235   0.286  26.207  1.00  0.00           C  
ATOM   4516  HA  TYR B 282      -1.494   0.551  26.963  1.00  0.00           H  
ATOM   4517  CB  TYR B 282      -2.839  -1.076  26.582  1.00  0.00           C  
ATOM   4518  HB2 TYR B 282      -3.491  -1.405  25.773  1.00  0.00           H  
ATOM   4519  HB3 TYR B 282      -2.032  -1.806  26.662  1.00  0.00           H  
ATOM   4520  CG  TYR B 282      -3.638  -1.075  27.873  1.00  0.00           C  
ATOM   4521  CD1 TYR B 282      -5.009  -0.749  27.854  1.00  0.00           C  
ATOM   4522  HD1 TYR B 282      -5.495  -0.523  26.915  1.00  0.00           H  
ATOM   4523  CE1 TYR B 282      -5.738  -0.701  29.056  1.00  0.00           C  
ATOM   4524  HE1 TYR B 282      -6.781  -0.437  29.057  1.00  0.00           H  
ATOM   4525  CZ  TYR B 282      -5.110  -1.013  30.277  1.00  0.00           C  
ATOM   4526  OH  TYR B 282      -5.834  -1.026  31.427  1.00  0.00           O  
ATOM   4527  HH  TYR B 282      -5.317  -1.406  32.140  1.00  0.00           H  
ATOM   4528  CE2 TYR B 282      -3.736  -1.338  30.299  1.00  0.00           C  
ATOM   4529  HE2 TYR B 282      -3.241  -1.559  31.232  1.00  0.00           H  
ATOM   4530  CD2 TYR B 282      -3.003  -1.365  29.096  1.00  0.00           C  
ATOM   4531  HD2 TYR B 282      -1.948  -1.603  29.113  1.00  0.00           H  
ATOM   4532  C   TYR B 282      -1.547   0.217  24.840  1.00  0.00           C  
ATOM   4533  O   TYR B 282      -2.227   0.167  23.813  1.00  0.00           O  
ATOM   4534  N   GLN B 283      -0.213   0.212  24.820  1.00  0.00           N  
ATOM   4535  H   GLN B 283       0.278   0.193  25.700  1.00  0.00           H  
ATOM   4536  CA  GLN B 283       0.563  -0.106  23.616  1.00  0.00           C  
ATOM   4537  HA  GLN B 283       0.054   0.297  22.739  1.00  0.00           H  
ATOM   4538  CB  GLN B 283       1.975   0.509  23.694  1.00  0.00           C  
ATOM   4539  HB2 GLN B 283       2.494   0.064  24.545  1.00  0.00           H  
ATOM   4540  HB3 GLN B 283       2.528   0.233  22.795  1.00  0.00           H  
ATOM   4541  CG  GLN B 283       2.028   2.042  23.851  1.00  0.00           C  
ATOM   4542  HG2 GLN B 283       1.441   2.345  24.716  1.00  0.00           H  
ATOM   4543  HG3 GLN B 283       3.063   2.322  24.045  1.00  0.00           H  
ATOM   4544  CD  GLN B 283       1.553   2.832  22.630  1.00  0.00           C  
ATOM   4545  OE1 GLN B 283       1.082   2.319  21.634  1.00  0.00           O  
ATOM   4546  NE2 GLN B 283       1.647   4.144  22.644  1.00  0.00           N  
ATOM   4547 HE21 GLN B 283       1.355   4.597  21.796  1.00  0.00           H  
ATOM   4548 HE22 GLN B 283       2.073   4.626  23.413  1.00  0.00           H  
ATOM   4549  C   GLN B 283       0.666  -1.630  23.441  1.00  0.00           C  
ATOM   4550  O   GLN B 283       0.753  -2.364  24.427  1.00  0.00           O  
ATOM   4551  N   VAL B 284       0.697  -2.095  22.193  1.00  0.00           N  
ATOM   4552  H   VAL B 284       0.570  -1.436  21.428  1.00  0.00           H  
ATOM   4553  CA  VAL B 284       0.845  -3.507  21.817  1.00  0.00           C  
ATOM   4554  HA  VAL B 284       1.208  -4.077  22.673  1.00  0.00           H  
ATOM   4555  CB  VAL B 284      -0.513  -4.112  21.396  1.00  0.00           C  
ATOM   4556  HB  VAL B 284      -0.921  -3.517  20.585  1.00  0.00           H  
ATOM   4557  CG1 VAL B 284      -0.399  -5.567  20.920  1.00  0.00           C  
ATOM   4558 HG11 VAL B 284      -1.384  -5.955  20.654  1.00  0.00           H  
ATOM   4559 HG12 VAL B 284       0.232  -5.637  20.034  1.00  0.00           H  
ATOM   4560 HG13 VAL B 284       0.011  -6.195  21.710  1.00  0.00           H  
ATOM   4561  CG2 VAL B 284      -1.523  -4.082  22.553  1.00  0.00           C  
ATOM   4562 HG21 VAL B 284      -2.461  -4.532  22.231  1.00  0.00           H  
ATOM   4563 HG22 VAL B 284      -1.133  -4.644  23.403  1.00  0.00           H  
ATOM   4564 HG23 VAL B 284      -1.720  -3.056  22.858  1.00  0.00           H  
ATOM   4565  C   VAL B 284       1.904  -3.572  20.717  1.00  0.00           C  
ATOM   4566  O   VAL B 284       1.619  -3.410  19.532  1.00  0.00           O  
ATOM   4567  N   THR B 285       3.164  -3.756  21.112  1.00  0.00           N  
ATOM   4568  H   THR B 285       3.338  -3.902  22.096  1.00  0.00           H  
ATOM   4569  CA  THR B 285       4.359  -3.717  20.245  1.00  0.00           C  
ATOM   4570  HA  THR B 285       4.246  -2.896  19.537  1.00  0.00           H  
ATOM   4571  CB  THR B 285       5.603  -3.443  21.107  1.00  0.00           C  
ATOM   4572  HB  THR B 285       6.494  -3.437  20.477  1.00  0.00           H  
ATOM   4573  CG2 THR B 285       5.533  -2.104  21.845  1.00  0.00           C  
ATOM   4574 HG21 THR B 285       4.724  -2.111  22.575  1.00  0.00           H  
ATOM   4575 HG22 THR B 285       6.474  -1.935  22.367  1.00  0.00           H  
ATOM   4576 HG23 THR B 285       5.373  -1.296  21.131  1.00  0.00           H  
ATOM   4577  OG1 THR B 285       5.725  -4.465  22.066  1.00  0.00           O  
ATOM   4578  HG1 THR B 285       5.977  -5.263  21.583  1.00  0.00           H  
ATOM   4579  C   THR B 285       4.548  -4.995  19.411  1.00  0.00           C  
ATOM   4580  O   THR B 285       5.674  -5.454  19.221  1.00  0.00           O  
ATOM   4581  N   TYR B 286       3.455  -5.606  18.955  1.00  0.00           N  
ATOM   4582  H   TYR B 286       2.563  -5.138  19.064  1.00  0.00           H  
ATOM   4583  CA  TYR B 286       3.438  -6.929  18.335  1.00  0.00           C  
ATOM   4584  HA  TYR B 286       4.445  -7.174  17.991  1.00  0.00           H  
ATOM   4585  CB  TYR B 286       3.024  -7.984  19.380  1.00  0.00           C  
ATOM   4586  HB2 TYR B 286       1.966  -7.844  19.613  1.00  0.00           H  
ATOM   4587  HB3 TYR B 286       3.125  -8.975  18.936  1.00  0.00           H  
ATOM   4588  CG  TYR B 286       3.818  -7.964  20.679  1.00  0.00           C  
ATOM   4589  CD1 TYR B 286       3.214  -7.513  21.870  1.00  0.00           C  
ATOM   4590  HD1 TYR B 286       2.179  -7.204  21.870  1.00  0.00           H  
ATOM   4591  CE1 TYR B 286       3.958  -7.463  23.065  1.00  0.00           C  
ATOM   4592  HE1 TYR B 286       3.507  -7.113  23.982  1.00  0.00           H  
ATOM   4593  CZ  TYR B 286       5.306  -7.872  23.076  1.00  0.00           C  
ATOM   4594  OH  TYR B 286       6.017  -7.808  24.231  1.00  0.00           O  
ATOM   4595  HH  TYR B 286       6.935  -8.043  24.100  1.00  0.00           H  
ATOM   4596  CE2 TYR B 286       5.909  -8.339  21.888  1.00  0.00           C  
ATOM   4597  HE2 TYR B 286       6.941  -8.658  21.892  1.00  0.00           H  
ATOM   4598  CD2 TYR B 286       5.163  -8.382  20.693  1.00  0.00           C  
ATOM   4599  HD2 TYR B 286       5.629  -8.725  19.780  1.00  0.00           H  
ATOM   4600  C   TYR B 286       2.508  -6.967  17.114  1.00  0.00           C  
ATOM   4601  O   TYR B 286       1.518  -6.240  17.053  1.00  0.00           O  
ATOM   4602  N   LEU B 287       2.823  -7.863  16.171  1.00  0.00           N  
ATOM   4603  H   LEU B 287       3.687  -8.370  16.275  1.00  0.00           H  
ATOM   4604  CA  LEU B 287       1.923  -8.275  15.078  1.00  0.00           C  
ATOM   4605  HA  LEU B 287       1.561  -7.397  14.543  1.00  0.00           H  
ATOM   4606  CB  LEU B 287       2.694  -9.207  14.120  1.00  0.00           C  
ATOM   4607  HB2 LEU B 287       3.490  -9.723  14.658  1.00  0.00           H  
ATOM   4608  HB3 LEU B 287       2.004  -9.973  13.761  1.00  0.00           H  
ATOM   4609  CG  LEU B 287       3.272  -8.514  12.879  1.00  0.00           C  
ATOM   4610  HG  LEU B 287       2.471  -8.006  12.341  1.00  0.00           H  
ATOM   4611  CD1 LEU B 287       3.863  -9.600  11.975  1.00  0.00           C  
ATOM   4612 HD11 LEU B 287       4.283  -9.141  11.086  1.00  0.00           H  
ATOM   4613 HD12 LEU B 287       4.651 -10.140  12.499  1.00  0.00           H  
ATOM   4614 HD13 LEU B 287       3.077 -10.294  11.676  1.00  0.00           H  
ATOM   4615  CD2 LEU B 287       4.365  -7.499  13.221  1.00  0.00           C  
ATOM   4616 HD21 LEU B 287       5.197  -7.988  13.725  1.00  0.00           H  
ATOM   4617 HD22 LEU B 287       3.954  -6.717  13.860  1.00  0.00           H  
ATOM   4618 HD23 LEU B 287       4.723  -7.029  12.307  1.00  0.00           H  
ATOM   4619  C   LEU B 287       0.689  -9.029  15.592  1.00  0.00           C  
ATOM   4620  O   LEU B 287      -0.337  -9.072  14.915  1.00  0.00           O  
ATOM   4621  N   GLU B 288       0.818  -9.633  16.772  1.00  0.00           N  
ATOM   4622  H   GLU B 288       1.681  -9.504  17.266  1.00  0.00           H  
ATOM   4623  CA  GLU B 288      -0.209 -10.404  17.462  1.00  0.00           C  
ATOM   4624  HA  GLU B 288      -0.535 -11.211  16.806  1.00  0.00           H  
ATOM   4625  CB  GLU B 288       0.450 -11.028  18.711  1.00  0.00           C  
ATOM   4626  HB2 GLU B 288       1.175 -11.771  18.375  1.00  0.00           H  
ATOM   4627  HB3 GLU B 288       1.000 -10.258  19.250  1.00  0.00           H  
ATOM   4628  CG  GLU B 288      -0.503 -11.699  19.708  1.00  0.00           C  
ATOM   4629  HG2 GLU B 288       0.079 -12.319  20.394  1.00  0.00           H  
ATOM   4630  HG3 GLU B 288      -0.986 -10.919  20.300  1.00  0.00           H  
ATOM   4631  CD  GLU B 288      -1.574 -12.551  19.027  1.00  0.00           C  
ATOM   4632  OE1 GLU B 288      -2.716 -12.535  19.534  1.00  0.00           O  
ATOM   4633  OE2 GLU B 288      -1.260 -13.176  17.991  1.00  0.00           O  
ATOM   4634  C   GLU B 288      -1.409  -9.513  17.830  1.00  0.00           C  
ATOM   4635  O   GLU B 288      -1.241  -8.586  18.628  1.00  0.00           O  
ATOM   4636  N   PRO B 289      -2.612  -9.752  17.270  1.00  0.00           N  
ATOM   4637  CD  PRO B 289      -2.933 -10.756  16.258  1.00  0.00           C  
ATOM   4638  HD2 PRO B 289      -2.810 -11.767  16.645  1.00  0.00           H  
ATOM   4639  HD3 PRO B 289      -2.300 -10.611  15.385  1.00  0.00           H  
ATOM   4640  CG  PRO B 289      -4.394 -10.533  15.866  1.00  0.00           C  
ATOM   4641  HG2 PRO B 289      -5.041 -11.170  16.471  1.00  0.00           H  
ATOM   4642  HG3 PRO B 289      -4.561 -10.714  14.804  1.00  0.00           H  
ATOM   4643  CB  PRO B 289      -4.616  -9.070  16.233  1.00  0.00           C  
ATOM   4644  HB2 PRO B 289      -5.663  -8.831  16.389  1.00  0.00           H  
ATOM   4645  HB3 PRO B 289      -4.201  -8.433  15.451  1.00  0.00           H  
ATOM   4646  CA  PRO B 289      -3.784  -8.920  17.509  1.00  0.00           C  
ATOM   4647  HA  PRO B 289      -3.472  -7.881  17.607  1.00  0.00           H  
ATOM   4648  C   PRO B 289      -4.520  -9.321  18.802  1.00  0.00           C  
ATOM   4649  O   PRO B 289      -5.716  -9.637  18.786  1.00  0.00           O  
ATOM   4650  N   SER B 290      -3.820  -9.307  19.942  1.00  0.00           N  
ATOM   4651  H   SER B 290      -2.830  -9.081  19.903  1.00  0.00           H  
ATOM   4652  CA  SER B 290      -4.436  -9.493  21.261  1.00  0.00           C  
ATOM   4653  HA  SER B 290      -5.429  -9.055  21.209  1.00  0.00           H  
ATOM   4654  CB  SER B 290      -4.631 -10.984  21.577  1.00  0.00           C  
ATOM   4655  HB2 SER B 290      -5.251 -11.083  22.463  1.00  0.00           H  
ATOM   4656  HB3 SER B 290      -5.147 -11.472  20.748  1.00  0.00           H  
ATOM   4657  OG  SER B 290      -3.415 -11.647  21.827  1.00  0.00           O  
ATOM   4658  HG  SER B 290      -3.112 -11.986  20.939  1.00  0.00           H  
ATOM   4659  C   SER B 290      -3.717  -8.764  22.407  1.00  0.00           C  
ATOM   4660  O   SER B 290      -2.601  -8.253  22.281  1.00  0.00           O  
ATOM   4661  N   LEU B 291      -4.407  -8.681  23.552  1.00  0.00           N  
ATOM   4662  H   LEU B 291      -5.338  -9.088  23.553  1.00  0.00           H  
ATOM   4663  CA  LEU B 291      -3.910  -8.128  24.814  1.00  0.00           C  
ATOM   4664  HA  LEU B 291      -2.837  -8.320  24.867  1.00  0.00           H  
ATOM   4665  CB  LEU B 291      -4.141  -6.599  24.828  1.00  0.00           C  
ATOM   4666  HB2 LEU B 291      -3.584  -6.154  24.002  1.00  0.00           H  
ATOM   4667  HB3 LEU B 291      -5.202  -6.416  24.651  1.00  0.00           H  
ATOM   4668  CG  LEU B 291      -3.744  -5.890  26.140  1.00  0.00           C  
ATOM   4669  HG  LEU B 291      -4.312  -6.312  26.968  1.00  0.00           H  
ATOM   4670  CD1 LEU B 291      -2.248  -6.024  26.438  1.00  0.00           C  
ATOM   4671 HD11 LEU B 291      -1.663  -5.608  25.617  1.00  0.00           H  
ATOM   4672 HD12 LEU B 291      -2.011  -5.491  27.358  1.00  0.00           H  
ATOM   4673 HD13 LEU B 291      -1.979  -7.067  26.578  1.00  0.00           H  
ATOM   4674  CD2 LEU B 291      -4.074  -4.399  26.061  1.00  0.00           C  
ATOM   4675 HD21 LEU B 291      -5.145  -4.266  25.922  1.00  0.00           H  
ATOM   4676 HD22 LEU B 291      -3.777  -3.913  26.989  1.00  0.00           H  
ATOM   4677 HD23 LEU B 291      -3.534  -3.944  25.229  1.00  0.00           H  
ATOM   4678  C   LEU B 291      -4.593  -8.823  26.004  1.00  0.00           C  
ATOM   4679  O   LEU B 291      -5.810  -9.011  25.996  1.00  0.00           O  
ATOM   4680  N   ARG B 292      -3.840  -9.163  27.055  1.00  0.00           N  
ATOM   4681  H   ARG B 292      -2.860  -8.920  27.030  1.00  0.00           H  
ATOM   4682  CA  ARG B 292      -4.398  -9.586  28.346  1.00  0.00           C  
ATOM   4683  HA  ARG B 292      -5.436  -9.886  28.204  1.00  0.00           H  
ATOM   4684  CB  ARG B 292      -3.624 -10.791  28.900  1.00  0.00           C  
ATOM   4685  HB2 ARG B 292      -2.551 -10.628  28.782  1.00  0.00           H  
ATOM   4686  HB3 ARG B 292      -3.841 -10.900  29.963  1.00  0.00           H  
ATOM   4687  CG  ARG B 292      -4.049 -12.080  28.183  1.00  0.00           C  
ATOM   4688  HG2 ARG B 292      -5.110 -12.256  28.374  1.00  0.00           H  
ATOM   4689  HG3 ARG B 292      -3.895 -11.977  27.108  1.00  0.00           H  
ATOM   4690  CD  ARG B 292      -3.236 -13.272  28.695  1.00  0.00           C  
ATOM   4691  HD2 ARG B 292      -2.206 -13.160  28.354  1.00  0.00           H  
ATOM   4692  HD3 ARG B 292      -3.234 -13.259  29.786  1.00  0.00           H  
ATOM   4693  NE  ARG B 292      -3.821 -14.546  28.237  1.00  0.00           N  
ATOM   4694  HE  ARG B 292      -4.804 -14.695  28.439  1.00  0.00           H  
ATOM   4695  CZ  ARG B 292      -3.221 -15.547  27.624  1.00  0.00           C  
ATOM   4696  NH1 ARG B 292      -1.958 -15.540  27.298  1.00  0.00           N  
ATOM   4697 HH11 ARG B 292      -1.412 -14.723  27.500  1.00  0.00           H  
ATOM   4698 HH12 ARG B 292      -1.551 -16.310  26.802  1.00  0.00           H  
ATOM   4699  NH2 ARG B 292      -3.917 -16.601  27.330  1.00  0.00           N  
ATOM   4700 HH21 ARG B 292      -4.897 -16.598  27.603  1.00  0.00           H  
ATOM   4701 HH22 ARG B 292      -3.501 -17.385  26.872  1.00  0.00           H  
ATOM   4702  C   ARG B 292      -4.423  -8.420  29.330  1.00  0.00           C  
ATOM   4703  O   ARG B 292      -3.500  -7.613  29.352  1.00  0.00           O  
ATOM   4704  N   ILE B 293      -5.461  -8.361  30.155  1.00  0.00           N  
ATOM   4705  H   ILE B 293      -6.177  -9.076  30.057  1.00  0.00           H  
ATOM   4706  CA  ILE B 293      -5.642  -7.374  31.220  1.00  0.00           C  
ATOM   4707  HA  ILE B 293      -4.720  -6.812  31.375  1.00  0.00           H  
ATOM   4708  CB  ILE B 293      -6.771  -6.387  30.832  1.00  0.00           C  
ATOM   4709  HB  ILE B 293      -7.643  -6.979  30.550  1.00  0.00           H  
ATOM   4710  CG2 ILE B 293      -7.207  -5.501  32.012  1.00  0.00           C  
ATOM   4711 HG21 ILE B 293      -6.346  -5.019  32.473  1.00  0.00           H  
ATOM   4712 HG22 ILE B 293      -7.903  -4.737  31.665  1.00  0.00           H  
ATOM   4713 HG23 ILE B 293      -7.720  -6.102  32.764  1.00  0.00           H  
ATOM   4714  CG1 ILE B 293      -6.424  -5.512  29.605  1.00  0.00           C  
ATOM   4715 HG12 ILE B 293      -6.213  -6.156  28.752  1.00  0.00           H  
ATOM   4716 HG13 ILE B 293      -7.304  -4.921  29.349  1.00  0.00           H  
ATOM   4717  CD1 ILE B 293      -5.245  -4.546  29.780  1.00  0.00           C  
ATOM   4718 HD11 ILE B 293      -5.403  -3.902  30.643  1.00  0.00           H  
ATOM   4719 HD12 ILE B 293      -4.314  -5.098  29.902  1.00  0.00           H  
ATOM   4720 HD13 ILE B 293      -5.167  -3.919  28.893  1.00  0.00           H  
ATOM   4721  C   ILE B 293      -5.953  -8.138  32.507  1.00  0.00           C  
ATOM   4722  O   ILE B 293      -6.858  -8.969  32.518  1.00  0.00           O  
ATOM   4723  N   ALA B 294      -5.249  -7.851  33.603  1.00  0.00           N  
ATOM   4724  H   ALA B 294      -4.503  -7.178  33.553  1.00  0.00           H  
ATOM   4725  CA  ALA B 294      -5.677  -8.308  34.923  1.00  0.00           C  
ATOM   4726  HA  ALA B 294      -5.872  -9.384  34.892  1.00  0.00           H  
ATOM   4727  CB  ALA B 294      -4.550  -8.063  35.934  1.00  0.00           C  
ATOM   4728  HB1 ALA B 294      -4.246  -7.018  35.925  1.00  0.00           H  
ATOM   4729  HB2 ALA B 294      -4.891  -8.329  36.935  1.00  0.00           H  
ATOM   4730  HB3 ALA B 294      -3.690  -8.684  35.683  1.00  0.00           H  
ATOM   4731  C   ALA B 294      -6.989  -7.584  35.277  1.00  0.00           C  
ATOM   4732  O   ALA B 294      -7.017  -6.357  35.427  1.00  0.00           O  
ATOM   4733  N   ALA B 295      -8.087  -8.333  35.344  1.00  0.00           N  
ATOM   4734  H   ALA B 295      -7.985  -9.340  35.250  1.00  0.00           H  
ATOM   4735  CA  ALA B 295      -9.436  -7.809  35.534  1.00  0.00           C  
ATOM   4736  HA  ALA B 295      -9.652  -7.112  34.725  1.00  0.00           H  
ATOM   4737  CB  ALA B 295     -10.430  -8.973  35.451  1.00  0.00           C  
ATOM   4738  HB1 ALA B 295     -10.253  -9.677  36.267  1.00  0.00           H  
ATOM   4739  HB2 ALA B 295     -11.449  -8.590  35.529  1.00  0.00           H  
ATOM   4740  HB3 ALA B 295     -10.318  -9.494  34.499  1.00  0.00           H  
ATOM   4741  C   ALA B 295      -9.569  -7.040  36.856  1.00  0.00           C  
ATOM   4742  O   ALA B 295     -10.246  -6.020  36.900  1.00  0.00           O  
ATOM   4743  N   SER B 296      -8.830  -7.440  37.892  1.00  0.00           N  
ATOM   4744  H   SER B 296      -8.281  -8.281  37.785  1.00  0.00           H  
ATOM   4745  CA  SER B 296      -8.705  -6.738  39.177  1.00  0.00           C  
ATOM   4746  HA  SER B 296      -9.707  -6.567  39.573  1.00  0.00           H  
ATOM   4747  CB  SER B 296      -7.961  -7.659  40.148  1.00  0.00           C  
ATOM   4748  HB2 SER B 296      -7.799  -7.149  41.099  1.00  0.00           H  
ATOM   4749  HB3 SER B 296      -8.568  -8.549  40.327  1.00  0.00           H  
ATOM   4750  OG  SER B 296      -6.718  -8.054  39.592  1.00  0.00           O  
ATOM   4751  HG  SER B 296      -6.435  -8.858  40.045  1.00  0.00           H  
ATOM   4752  C   SER B 296      -8.016  -5.360  39.100  1.00  0.00           C  
ATOM   4753  O   SER B 296      -7.945  -4.658  40.106  1.00  0.00           O  
ATOM   4754  N   THR B 297      -7.518  -4.932  37.929  1.00  0.00           N  
ATOM   4755  H   THR B 297      -7.565  -5.568  37.144  1.00  0.00           H  
ATOM   4756  CA  THR B 297      -7.131  -3.526  37.680  1.00  0.00           C  
ATOM   4757  HA  THR B 297      -6.741  -3.105  38.606  1.00  0.00           H  
ATOM   4758  CB  THR B 297      -6.029  -3.384  36.613  1.00  0.00           C  
ATOM   4759  HB  THR B 297      -5.739  -2.333  36.576  1.00  0.00           H  
ATOM   4760  CG2 THR B 297      -4.773  -4.189  36.932  1.00  0.00           C  
ATOM   4761 HG21 THR B 297      -4.331  -3.818  37.857  1.00  0.00           H  
ATOM   4762 HG22 THR B 297      -5.020  -5.240  37.059  1.00  0.00           H  
ATOM   4763 HG23 THR B 297      -4.051  -4.078  36.124  1.00  0.00           H  
ATOM   4764  OG1 THR B 297      -6.476  -3.735  35.322  1.00  0.00           O  
ATOM   4765  HG1 THR B 297      -6.657  -4.695  35.324  1.00  0.00           H  
ATOM   4766  C   THR B 297      -8.320  -2.653  37.269  1.00  0.00           C  
ATOM   4767  O   THR B 297      -8.243  -1.426  37.374  1.00  0.00           O  
ATOM   4768  N   LEU B 298      -9.404  -3.253  36.773  1.00  0.00           N  
ATOM   4769  H   LEU B 298      -9.430  -4.268  36.814  1.00  0.00           H  
ATOM   4770  CA  LEU B 298     -10.688  -2.619  36.477  1.00  0.00           C  
ATOM   4771  HA  LEU B 298     -10.538  -1.579  36.186  1.00  0.00           H  
ATOM   4772  CB  LEU B 298     -11.367  -3.373  35.316  1.00  0.00           C  
ATOM   4773  HB2 LEU B 298     -11.655  -4.351  35.697  1.00  0.00           H  
ATOM   4774  HB3 LEU B 298     -12.279  -2.846  35.040  1.00  0.00           H  
ATOM   4775  CG  LEU B 298     -10.525  -3.599  34.044  1.00  0.00           C  
ATOM   4776  HG  LEU B 298      -9.554  -4.020  34.302  1.00  0.00           H  
ATOM   4777  CD1 LEU B 298     -11.231  -4.597  33.125  1.00  0.00           C  
ATOM   4778 HD11 LEU B 298     -12.217  -4.219  32.855  1.00  0.00           H  
ATOM   4779 HD12 LEU B 298     -10.640  -4.748  32.220  1.00  0.00           H  
ATOM   4780 HD13 LEU B 298     -11.337  -5.555  33.635  1.00  0.00           H  
ATOM   4781  CD2 LEU B 298     -10.310  -2.299  33.269  1.00  0.00           C  
ATOM   4782 HD21 LEU B 298      -9.814  -1.573  33.908  1.00  0.00           H  
ATOM   4783 HD22 LEU B 298      -9.687  -2.486  32.395  1.00  0.00           H  
ATOM   4784 HD23 LEU B 298     -11.269  -1.893  32.945  1.00  0.00           H  
ATOM   4785  C   LEU B 298     -11.576  -2.651  37.735  1.00  0.00           C  
ATOM   4786  O   LEU B 298     -11.295  -3.366  38.694  1.00  0.00           O  
ATOM   4787  N   LYS B 299     -12.669  -1.890  37.746  1.00  0.00           N  
ATOM   4788  H   LYS B 299     -12.878  -1.327  36.929  1.00  0.00           H  
ATOM   4789  CA  LYS B 299     -13.674  -1.933  38.819  1.00  0.00           C  
ATOM   4790  HA  LYS B 299     -13.167  -2.095  39.772  1.00  0.00           H  
ATOM   4791  CB  LYS B 299     -14.414  -0.582  38.878  1.00  0.00           C  
ATOM   4792  HB2 LYS B 299     -14.916  -0.406  37.926  1.00  0.00           H  
ATOM   4793  HB3 LYS B 299     -15.165  -0.619  39.668  1.00  0.00           H  
ATOM   4794  CG  LYS B 299     -13.433   0.573  39.166  1.00  0.00           C  
ATOM   4795  HG2 LYS B 299     -12.997   0.424  40.155  1.00  0.00           H  
ATOM   4796  HG3 LYS B 299     -12.623   0.557  38.436  1.00  0.00           H  
ATOM   4797  CD  LYS B 299     -14.069   1.968  39.106  1.00  0.00           C  
ATOM   4798  HD2 LYS B 299     -14.545   2.116  38.134  1.00  0.00           H  
ATOM   4799  HD3 LYS B 299     -14.811   2.066  39.901  1.00  0.00           H  
ATOM   4800  CE  LYS B 299     -12.938   2.990  39.288  1.00  0.00           C  
ATOM   4801  HE2 LYS B 299     -12.373   2.727  40.185  1.00  0.00           H  
ATOM   4802  HE3 LYS B 299     -12.266   2.915  38.426  1.00  0.00           H  
ATOM   4803  NZ  LYS B 299     -13.432   4.380  39.408  1.00  0.00           N  
ATOM   4804  HZ1 LYS B 299     -12.684   5.043  39.534  1.00  0.00           H  
ATOM   4805  HZ2 LYS B 299     -13.870   4.704  38.539  1.00  0.00           H  
ATOM   4806  HZ3 LYS B 299     -14.127   4.501  40.125  1.00  0.00           H  
ATOM   4807  C   LYS B 299     -14.612  -3.128  38.594  1.00  0.00           C  
ATOM   4808  O   LYS B 299     -14.957  -3.416  37.449  1.00  0.00           O  
ATOM   4809  N   SER B 300     -15.017  -3.817  39.664  1.00  0.00           N  
ATOM   4810  H   SER B 300     -14.707  -3.510  40.569  1.00  0.00           H  
ATOM   4811  CA  SER B 300     -16.070  -4.851  39.624  1.00  0.00           C  
ATOM   4812  HA  SER B 300     -16.057  -5.317  38.643  1.00  0.00           H  
ATOM   4813  CB  SER B 300     -15.779  -5.968  40.636  1.00  0.00           C  
ATOM   4814  HB2 SER B 300     -14.813  -6.419  40.405  1.00  0.00           H  
ATOM   4815  HB3 SER B 300     -15.736  -5.544  41.641  1.00  0.00           H  
ATOM   4816  OG  SER B 300     -16.773  -6.973  40.613  1.00  0.00           O  
ATOM   4817  HG  SER B 300     -16.938  -7.254  39.677  1.00  0.00           H  
ATOM   4818  C   SER B 300     -17.465  -4.234  39.804  1.00  0.00           C  
ATOM   4819  O   SER B 300     -17.585  -3.117  40.314  1.00  0.00           O  
ATOM   4820  N   GLY B 301     -18.509  -4.914  39.326  1.00  0.00           N  
ATOM   4821  H   GLY B 301     -18.340  -5.829  38.899  1.00  0.00           H  
ATOM   4822  CA  GLY B 301     -19.891  -4.426  39.308  1.00  0.00           C  
ATOM   4823  HA2 GLY B 301     -20.537  -5.261  39.041  1.00  0.00           H  
ATOM   4824  HA3 GLY B 301     -20.164  -4.074  40.302  1.00  0.00           H  
ATOM   4825  C   GLY B 301     -20.141  -3.292  38.306  1.00  0.00           C  
ATOM   4826  O   GLY B 301     -21.190  -2.650  38.353  1.00  0.00           O  
ATOM   4827  N   ILE B 302     -19.184  -3.028  37.411  1.00  0.00           N  
ATOM   4828  H   ILE B 302     -18.413  -3.680  37.374  1.00  0.00           H  
ATOM   4829  CA  ILE B 302     -19.127  -1.869  36.507  1.00  0.00           C  
ATOM   4830  HA  ILE B 302     -20.053  -1.299  36.589  1.00  0.00           H  
ATOM   4831  CB  ILE B 302     -17.945  -0.953  36.924  1.00  0.00           C  
ATOM   4832  HB  ILE B 302     -17.076  -1.599  37.063  1.00  0.00           H  
ATOM   4833  CG2 ILE B 302     -17.550   0.081  35.853  1.00  0.00           C  
ATOM   4834 HG21 ILE B 302     -16.768   0.737  36.239  1.00  0.00           H  
ATOM   4835 HG22 ILE B 302     -17.161  -0.423  34.970  1.00  0.00           H  
ATOM   4836 HG23 ILE B 302     -18.415   0.676  35.563  1.00  0.00           H  
ATOM   4837  CG1 ILE B 302     -18.198  -0.242  38.276  1.00  0.00           C  
ATOM   4838 HG12 ILE B 302     -18.565  -0.965  39.004  1.00  0.00           H  
ATOM   4839 HG13 ILE B 302     -17.246   0.134  38.651  1.00  0.00           H  
ATOM   4840  CD1 ILE B 302     -19.176   0.941  38.237  1.00  0.00           C  
ATOM   4841 HD11 ILE B 302     -20.119   0.646  37.776  1.00  0.00           H  
ATOM   4842 HD12 ILE B 302     -19.371   1.279  39.254  1.00  0.00           H  
ATOM   4843 HD13 ILE B 302     -18.741   1.771  37.680  1.00  0.00           H  
ATOM   4844  C   ILE B 302     -19.013  -2.343  35.052  1.00  0.00           C  
ATOM   4845  O   ILE B 302     -18.323  -3.320  34.758  1.00  0.00           O  
ATOM   4846  N   SER B 303     -19.657  -1.628  34.125  1.00  0.00           N  
ATOM   4847  H   SER B 303     -20.190  -0.819  34.429  1.00  0.00           H  
ATOM   4848  CA  SER B 303     -19.548  -1.883  32.685  1.00  0.00           C  
ATOM   4849  HA  SER B 303     -19.326  -2.937  32.553  1.00  0.00           H  
ATOM   4850  CB  SER B 303     -20.896  -1.646  32.002  1.00  0.00           C  
ATOM   4851  HB2 SER B 303     -21.644  -2.309  32.433  1.00  0.00           H  
ATOM   4852  HB3 SER B 303     -21.218  -0.621  32.177  1.00  0.00           H  
ATOM   4853  OG  SER B 303     -20.806  -1.903  30.612  1.00  0.00           O  
ATOM   4854  HG  SER B 303     -20.428  -2.801  30.512  1.00  0.00           H  
ATOM   4855  C   SER B 303     -18.399  -1.105  32.028  1.00  0.00           C  
ATOM   4856  O   SER B 303     -18.093   0.031  32.409  1.00  0.00           O  
ATOM   4857  N   TYR B 304     -17.776  -1.717  31.014  1.00  0.00           N  
ATOM   4858  H   TYR B 304     -18.124  -2.627  30.740  1.00  0.00           H  
ATOM   4859  CA  TYR B 304     -16.636  -1.192  30.252  1.00  0.00           C  
ATOM   4860  HA  TYR B 304     -16.578  -0.114  30.382  1.00  0.00           H  
ATOM   4861  CB  TYR B 304     -15.327  -1.816  30.762  1.00  0.00           C  
ATOM   4862  HB2 TYR B 304     -15.466  -2.894  30.843  1.00  0.00           H  
ATOM   4863  HB3 TYR B 304     -14.545  -1.649  30.020  1.00  0.00           H  
ATOM   4864  CG  TYR B 304     -14.816  -1.287  32.087  1.00  0.00           C  
ATOM   4865  CD1 TYR B 304     -13.925  -0.195  32.106  1.00  0.00           C  
ATOM   4866  HD1 TYR B 304     -13.619   0.267  31.178  1.00  0.00           H  
ATOM   4867  CE1 TYR B 304     -13.428   0.295  33.329  1.00  0.00           C  
ATOM   4868  HE1 TYR B 304     -12.745   1.133  33.346  1.00  0.00           H  
ATOM   4869  CZ  TYR B 304     -13.819  -0.318  34.537  1.00  0.00           C  
ATOM   4870  OH  TYR B 304     -13.341   0.125  35.726  1.00  0.00           O  
ATOM   4871  HH  TYR B 304     -12.882   0.996  35.664  1.00  0.00           H  
ATOM   4872  CE2 TYR B 304     -14.691  -1.427  34.512  1.00  0.00           C  
ATOM   4873  HE2 TYR B 304     -14.985  -1.900  35.436  1.00  0.00           H  
ATOM   4874  CD2 TYR B 304     -15.192  -1.910  33.291  1.00  0.00           C  
ATOM   4875  HD2 TYR B 304     -15.868  -2.757  33.287  1.00  0.00           H  
ATOM   4876  C   TYR B 304     -16.772  -1.456  28.746  1.00  0.00           C  
ATOM   4877  O   TYR B 304     -17.434  -2.402  28.314  1.00  0.00           O  
ATOM   4878  N   ARG B 305     -16.099  -0.618  27.946  1.00  0.00           N  
ATOM   4879  H   ARG B 305     -15.589   0.135  28.405  1.00  0.00           H  
ATOM   4880  CA  ARG B 305     -15.854  -0.778  26.503  1.00  0.00           C  
ATOM   4881  HA  ARG B 305     -16.306  -1.710  26.170  1.00  0.00           H  
ATOM   4882  CB  ARG B 305     -16.443   0.396  25.703  1.00  0.00           C  
ATOM   4883  HB2 ARG B 305     -16.139   1.339  26.163  1.00  0.00           H  
ATOM   4884  HB3 ARG B 305     -16.034   0.372  24.691  1.00  0.00           H  
ATOM   4885  CG  ARG B 305     -17.965   0.349  25.584  1.00  0.00           C  
ATOM   4886  HG2 ARG B 305     -18.270  -0.639  25.248  1.00  0.00           H  
ATOM   4887  HG3 ARG B 305     -18.406   0.550  26.561  1.00  0.00           H  
ATOM   4888  CD  ARG B 305     -18.416   1.390  24.548  1.00  0.00           C  
ATOM   4889  HD2 ARG B 305     -17.922   2.338  24.759  1.00  0.00           H  
ATOM   4890  HD3 ARG B 305     -18.102   1.062  23.555  1.00  0.00           H  
ATOM   4891  NE  ARG B 305     -19.874   1.601  24.560  1.00  0.00           N  
ATOM   4892  HE  ARG B 305     -20.402   1.211  23.799  1.00  0.00           H  
ATOM   4893  CZ  ARG B 305     -20.539   2.267  25.488  1.00  0.00           C  
ATOM   4894  NH1 ARG B 305     -19.932   2.845  26.479  1.00  0.00           N  
ATOM   4895 HH11 ARG B 305     -18.937   2.837  26.573  1.00  0.00           H  
ATOM   4896 HH12 ARG B 305     -20.530   3.302  27.177  1.00  0.00           H  
ATOM   4897  NH2 ARG B 305     -21.837   2.358  25.454  1.00  0.00           N  
ATOM   4898 HH21 ARG B 305     -22.398   2.001  24.708  1.00  0.00           H  
ATOM   4899 HH22 ARG B 305     -22.295   2.726  26.302  1.00  0.00           H  
ATOM   4900  C   ARG B 305     -14.365  -0.867  26.185  1.00  0.00           C  
ATOM   4901  O   ARG B 305     -13.530  -0.356  26.932  1.00  0.00           O  
ATOM   4902  N   ALA B 306     -14.064  -1.417  25.008  1.00  0.00           N  
ATOM   4903  H   ALA B 306     -14.833  -1.787  24.462  1.00  0.00           H  
ATOM   4904  CA  ALA B 306     -12.748  -1.397  24.371  1.00  0.00           C  
ATOM   4905  HA  ALA B 306     -12.144  -0.627  24.846  1.00  0.00           H  
ATOM   4906  CB  ALA B 306     -12.054  -2.748  24.585  1.00  0.00           C  
ATOM   4907  HB1 ALA B 306     -12.612  -3.541  24.087  1.00  0.00           H  
ATOM   4908  HB2 ALA B 306     -11.043  -2.710  24.177  1.00  0.00           H  
ATOM   4909  HB3 ALA B 306     -11.991  -2.973  25.647  1.00  0.00           H  
ATOM   4910  C   ALA B 306     -12.842  -1.070  22.869  1.00  0.00           C  
ATOM   4911  O   ALA B 306     -13.815  -1.437  22.209  1.00  0.00           O  
ATOM   4912  N   ARG B 307     -11.802  -0.425  22.328  1.00  0.00           N  
ATOM   4913  H   ARG B 307     -11.075  -0.124  22.973  1.00  0.00           H  
ATOM   4914  CA  ARG B 307     -11.542  -0.186  20.892  1.00  0.00           C  
ATOM   4915  HA  ARG B 307     -12.006  -0.982  20.310  1.00  0.00           H  
ATOM   4916  CB  ARG B 307     -12.198   1.122  20.424  1.00  0.00           C  
ATOM   4917  HB2 ARG B 307     -12.072   1.221  19.345  1.00  0.00           H  
ATOM   4918  HB3 ARG B 307     -13.265   1.053  20.630  1.00  0.00           H  
ATOM   4919  CG  ARG B 307     -11.637   2.373  21.113  1.00  0.00           C  
ATOM   4920  HG2 ARG B 307     -11.634   2.229  22.192  1.00  0.00           H  
ATOM   4921  HG3 ARG B 307     -10.611   2.539  20.797  1.00  0.00           H  
ATOM   4922  CD  ARG B 307     -12.486   3.603  20.775  1.00  0.00           C  
ATOM   4923  HD2 ARG B 307     -12.339   3.869  19.729  1.00  0.00           H  
ATOM   4924  HD3 ARG B 307     -13.539   3.361  20.934  1.00  0.00           H  
ATOM   4925  NE  ARG B 307     -12.116   4.728  21.643  1.00  0.00           N  
ATOM   4926  HE  ARG B 307     -11.390   4.561  22.330  1.00  0.00           H  
ATOM   4927  CZ  ARG B 307     -12.670   5.917  21.718  1.00  0.00           C  
ATOM   4928  NH1 ARG B 307     -13.588   6.322  20.889  1.00  0.00           N  
ATOM   4929 HH11 ARG B 307     -13.853   5.716  20.135  1.00  0.00           H  
ATOM   4930 HH12 ARG B 307     -13.993   7.232  20.985  1.00  0.00           H  
ATOM   4931  NH2 ARG B 307     -12.273   6.720  22.658  1.00  0.00           N  
ATOM   4932 HH21 ARG B 307     -11.574   6.363  23.305  1.00  0.00           H  
ATOM   4933 HH22 ARG B 307     -12.682   7.626  22.772  1.00  0.00           H  
ATOM   4934  C   ARG B 307     -10.037  -0.245  20.599  1.00  0.00           C  
ATOM   4935  O   ARG B 307      -9.236  -0.094  21.521  1.00  0.00           O  
ATOM   4936  N   VAL B 308      -9.662  -0.445  19.337  1.00  0.00           N  
ATOM   4937  H   VAL B 308     -10.394  -0.573  18.643  1.00  0.00           H
[truncated: 30,538 more chars]
