# Supplementary material for: Insights into receptor structure and dynamics at the surface of living cells
Source: Nat Commun. 2023 Mar 22;14:1596. doi: 10.1038/s41467-023-37284-4 (PMC10033668; doi:10.1038/s41467-023-37284-4)
Supplement: Supplementary file 15 — Source Data [file 41467_2023_37284_MOESM15_ESM.zip › Source data/Main/Figure 5/b/Average structures of MD sub-trajectories/K22B/MD_sub-average_3bpn_K22B_2.pdb]

ATOM      1  N   CYS A   1      15.940   6.580  -8.233  1.00  0.00           N  
ATOM      2  H1  CYS A   1      15.660   6.892  -7.313  1.00  0.00           H  
ATOM      3  H2  CYS A   1      15.779   7.282  -8.939  1.00  0.00           H  
ATOM      4  H3  CYS A   1      16.941   6.418  -8.212  1.00  0.00           H  
ATOM      5  CA  CYS A   1      15.263   5.317  -8.587  1.00  0.00           C  
ATOM      6  HA  CYS A   1      15.622   4.998  -9.563  1.00  0.00           H  
ATOM      7  CB  CYS A   1      15.586   4.191  -7.595  1.00  0.00           C  
ATOM      8  HB2 CYS A   1      16.569   4.341  -7.145  1.00  0.00           H  
ATOM      9  HB3 CYS A   1      14.843   4.142  -6.796  1.00  0.00           H  
ATOM     10  SG  CYS A   1      15.583   2.658  -8.560  1.00  0.00           S  
ATOM     11  HG  CYS A   1      16.386   1.931  -7.764  1.00  0.00           H  
ATOM     12  C   CYS A   1      13.768   5.532  -8.735  1.00  0.00           C  
ATOM     13  O   CYS A   1      13.200   6.296  -7.963  1.00  0.00           O  
ATOM     14  N   ASP A   2      13.149   4.871  -9.715  1.00  0.00           N  
ATOM     15  H   ASP A   2      13.682   4.219 -10.270  1.00  0.00           H  
ATOM     16  CA  ASP A   2      11.690   4.743  -9.815  1.00  0.00           C  
ATOM     17  HA  ASP A   2      11.224   5.702  -9.577  1.00  0.00           H  
ATOM     18  CB  ASP A   2      11.315   4.371 -11.263  1.00  0.00           C  
ATOM     19  HB2 ASP A   2      11.641   5.184 -11.915  1.00  0.00           H  
ATOM     20  HB3 ASP A   2      11.878   3.480 -11.544  1.00  0.00           H  
ATOM     21  CG  ASP A   2       9.826   4.085 -11.535  1.00  0.00           C  
ATOM     22  OD1 ASP A   2       9.478   3.980 -12.727  1.00  0.00           O  
ATOM     23  OD2 ASP A   2       9.042   3.901 -10.577  1.00  0.00           O  
ATOM     24  C   ASP A   2      11.215   3.699  -8.789  1.00  0.00           C  
ATOM     25  O   ASP A   2      11.724   2.575  -8.748  1.00  0.00           O  
ATOM     26  N   ILE A   3      10.268   4.083  -7.931  1.00  0.00           N  
ATOM     27  H   ILE A   3       9.816   4.975  -8.081  1.00  0.00           H  
ATOM     28  CA  ILE A   3       9.800   3.255  -6.819  1.00  0.00           C  
ATOM     29  HA  ILE A   3      10.689   2.909  -6.292  1.00  0.00           H  
ATOM     30  CB  ILE A   3       8.987   4.139  -5.844  1.00  0.00           C  
ATOM     31  HB  ILE A   3       9.440   5.133  -5.856  1.00  0.00           H  
ATOM     32  CG2 ILE A   3       7.524   4.300  -6.283  1.00  0.00           C  
ATOM     33 HG21 ILE A   3       7.023   5.052  -5.672  1.00  0.00           H  
ATOM     34 HG22 ILE A   3       7.469   4.610  -7.326  1.00  0.00           H  
ATOM     35 HG23 ILE A   3       6.991   3.355  -6.164  1.00  0.00           H  
ATOM     36  CG1 ILE A   3       9.099   3.621  -4.395  1.00  0.00           C  
ATOM     37 HG12 ILE A   3       8.461   2.748  -4.256  1.00  0.00           H  
ATOM     38 HG13 ILE A   3      10.128   3.323  -4.200  1.00  0.00           H  
ATOM     39  CD1 ILE A   3       8.738   4.695  -3.359  1.00  0.00           C  
ATOM     40 HD11 ILE A   3       8.924   4.311  -2.356  1.00  0.00           H  
ATOM     41 HD12 ILE A   3       9.352   5.584  -3.511  1.00  0.00           H  
ATOM     42 HD13 ILE A   3       7.687   4.969  -3.445  1.00  0.00           H  
ATOM     43  C   ILE A   3       9.064   1.997  -7.312  1.00  0.00           C  
ATOM     44  O   ILE A   3       9.100   0.982  -6.625  1.00  0.00           O  
ATOM     45  N   THR A   4       8.530   2.004  -8.539  1.00  0.00           N  
ATOM     46  H   THR A   4       8.572   2.868  -9.074  1.00  0.00           H  
ATOM     47  CA  THR A   4       7.944   0.829  -9.209  1.00  0.00           C  
ATOM     48  HA  THR A   4       7.085   0.479  -8.634  1.00  0.00           H  
ATOM     49  CB  THR A   4       7.476   1.174 -10.637  1.00  0.00           C  
ATOM     50  HB  THR A   4       8.345   1.249 -11.291  1.00  0.00           H  
ATOM     51  CG2 THR A   4       6.540   0.104 -11.205  1.00  0.00           C  
ATOM     52 HG21 THR A   4       6.153   0.429 -12.171  1.00  0.00           H  
ATOM     53 HG22 THR A   4       7.080  -0.831 -11.342  1.00  0.00           H  
ATOM     54 HG23 THR A   4       5.705  -0.060 -10.522  1.00  0.00           H  
ATOM     55  OG1 THR A   4       6.807   2.411 -10.691  1.00  0.00           O  
ATOM     56  HG1 THR A   4       7.512   3.093 -10.740  1.00  0.00           H  
ATOM     57  C   THR A   4       8.957  -0.315  -9.314  1.00  0.00           C  
ATOM     58  O   THR A   4       8.618  -1.476  -9.117  1.00  0.00           O  
ATOM     59  N   LEU A   5      10.235  -0.017  -9.573  1.00  0.00           N  
ATOM     60  H   LEU A   5      10.502   0.961  -9.638  1.00  0.00           H  
ATOM     61  CA  LEU A   5      11.283  -1.044  -9.640  1.00  0.00           C  
ATOM     62  HA  LEU A   5      10.999  -1.805 -10.369  1.00  0.00           H  
ATOM     63  CB  LEU A   5      12.605  -0.390 -10.081  1.00  0.00           C  
ATOM     64  HB2 LEU A   5      12.885   0.342  -9.324  1.00  0.00           H  
ATOM     65  HB3 LEU A   5      13.382  -1.153 -10.109  1.00  0.00           H  
ATOM     66  CG  LEU A   5      12.553   0.325 -11.446  1.00  0.00           C  
ATOM     67  HG  LEU A   5      11.704   1.007 -11.485  1.00  0.00           H  
ATOM     68  CD1 LEU A   5      13.825   1.145 -11.648  1.00  0.00           C  
ATOM     69 HD11 LEU A   5      13.771   1.680 -12.596  1.00  0.00           H  
ATOM     70 HD12 LEU A   5      13.912   1.873 -10.844  1.00  0.00           H  
ATOM     71 HD13 LEU A   5      14.697   0.494 -11.648  1.00  0.00           H  
ATOM     72  CD2 LEU A   5      12.450  -0.668 -12.601  1.00  0.00           C  
ATOM     73 HD21 LEU A   5      13.242  -1.411 -12.523  1.00  0.00           H  
ATOM     74 HD22 LEU A   5      11.481  -1.166 -12.569  1.00  0.00           H  
ATOM     75 HD23 LEU A   5      12.544  -0.140 -13.547  1.00  0.00           H  
ATOM     76  C   LEU A   5      11.444  -1.745  -8.281  1.00  0.00           C  
ATOM     77  O   LEU A   5      11.658  -2.955  -8.210  1.00  0.00           O  
ATOM     78  N   GLN A   6      11.300  -0.989  -7.191  1.00  0.00           N  
ATOM     79  H   GLN A   6      11.054  -0.019  -7.326  1.00  0.00           H  
ATOM     80  CA  GLN A   6      11.343  -1.499  -5.823  1.00  0.00           C  
ATOM     81  HA  GLN A   6      12.167  -2.211  -5.749  1.00  0.00           H  
ATOM     82  CB  GLN A   6      11.637  -0.321  -4.888  1.00  0.00           C  
ATOM     83  HB2 GLN A   6      12.396   0.310  -5.348  1.00  0.00           H  
ATOM     84  HB3 GLN A   6      10.736   0.276  -4.744  1.00  0.00           H  
ATOM     85  CG  GLN A   6      12.145  -0.799  -3.523  1.00  0.00           C  
ATOM     86  HG2 GLN A   6      11.411  -1.466  -3.071  1.00  0.00           H  
ATOM     87  HG3 GLN A   6      13.076  -1.346  -3.664  1.00  0.00           H  
ATOM     88  CD  GLN A   6      12.414   0.342  -2.550  1.00  0.00           C  
ATOM     89  OE1 GLN A   6      12.285   0.184  -1.351  1.00  0.00           O  
ATOM     90  NE2 GLN A   6      12.793   1.518  -3.008  1.00  0.00           N  
ATOM     91 HE21 GLN A   6      12.948   2.242  -2.330  1.00  0.00           H  
ATOM     92 HE22 GLN A   6      12.918   1.665  -3.991  1.00  0.00           H  
ATOM     93  C   GLN A   6      10.053  -2.226  -5.412  1.00  0.00           C  
ATOM     94  O   GLN A   6      10.128  -3.282  -4.783  1.00  0.00           O  
ATOM     95  N   GLU A   7       8.877  -1.708  -5.778  1.00  0.00           N  
ATOM     96  H   GLU A   7       8.862  -0.814  -6.267  1.00  0.00           H  
ATOM     97  CA  GLU A   7       7.583  -2.343  -5.488  1.00  0.00           C  
ATOM     98  HA  GLU A   7       7.538  -2.576  -4.424  1.00  0.00           H  
ATOM     99  CB  GLU A   7       6.436  -1.346  -5.781  1.00  0.00           C  
ATOM    100  HB2 GLU A   7       6.559  -0.935  -6.781  1.00  0.00           H  
ATOM    101  HB3 GLU A   7       5.487  -1.879  -5.744  1.00  0.00           H  
ATOM    102  CG  GLU A   7       6.392  -0.194  -4.744  1.00  0.00           C  
ATOM    103  HG2 GLU A   7       6.309  -0.630  -3.746  1.00  0.00           H  
ATOM    104  HG3 GLU A   7       7.336   0.349  -4.768  1.00  0.00           H  
ATOM    105  CD  GLU A   7       5.249   0.825  -4.961  1.00  0.00           C  
ATOM    106  OE1 GLU A   7       4.736   1.419  -3.976  1.00  0.00           O  
ATOM    107  OE2 GLU A   7       4.852   1.081  -6.114  1.00  0.00           O  
ATOM    108  C   GLU A   7       7.469  -3.700  -6.224  1.00  0.00           C  
ATOM    109  O   GLU A   7       7.000  -4.689  -5.640  1.00  0.00           O  
ATOM    110  N   ILE A   8       8.048  -3.813  -7.431  1.00  0.00           N  
ATOM    111  H   ILE A   8       8.352  -2.957  -7.895  1.00  0.00           H  
ATOM    112  CA  ILE A   8       8.273  -5.098  -8.119  1.00  0.00           C  
ATOM    113  HA  ILE A   8       7.319  -5.624  -8.177  1.00  0.00           H  
ATOM    114  CB  ILE A   8       8.796  -4.899  -9.565  1.00  0.00           C  
ATOM    115  HB  ILE A   8       9.660  -4.234  -9.540  1.00  0.00           H  
ATOM    116  CG2 ILE A   8       9.225  -6.247 -10.173  1.00  0.00           C  
ATOM    117 HG21 ILE A   8      10.121  -6.608  -9.674  1.00  0.00           H  
ATOM    118 HG22 ILE A   8       8.427  -6.980 -10.060  1.00  0.00           H  
ATOM    119 HG23 ILE A   8       9.464  -6.138 -11.228  1.00  0.00           H  
ATOM    120  CG1 ILE A   8       7.713  -4.274 -10.457  1.00  0.00           C  
ATOM    121 HG12 ILE A   8       6.954  -5.025 -10.679  1.00  0.00           H  
ATOM    122 HG13 ILE A   8       7.239  -3.463  -9.909  1.00  0.00           H  
ATOM    123  CD1 ILE A   8       8.240  -3.686 -11.772  1.00  0.00           C  
ATOM    124 HD11 ILE A   8       7.422  -3.196 -12.301  1.00  0.00           H  
ATOM    125 HD12 ILE A   8       8.645  -4.466 -12.412  1.00  0.00           H  
ATOM    126 HD13 ILE A   8       9.015  -2.949 -11.560  1.00  0.00           H  
ATOM    127  C   ILE A   8       9.233  -5.994  -7.330  1.00  0.00           C  
ATOM    128  O   ILE A   8       8.897  -7.149  -7.066  1.00  0.00           O  
ATOM    129  N   ILE A   9      10.421  -5.509  -6.936  1.00  0.00           N  
ATOM    130  H   ILE A   9      10.664  -4.557  -7.198  1.00  0.00           H  
ATOM    131  CA  ILE A   9      11.422  -6.333  -6.222  1.00  0.00           C  
ATOM    132  HA  ILE A   9      11.629  -7.215  -6.826  1.00  0.00           H  
ATOM    133  CB  ILE A   9      12.746  -5.549  -6.047  1.00  0.00           C  
ATOM    134  HB  ILE A   9      12.501  -4.533  -5.734  1.00  0.00           H  
ATOM    135  CG2 ILE A   9      13.672  -6.161  -4.974  1.00  0.00           C  
ATOM    136 HG21 ILE A   9      13.204  -6.095  -3.992  1.00  0.00           H  
ATOM    137 HG22 ILE A   9      13.879  -7.205  -5.209  1.00  0.00           H  
ATOM    138 HG23 ILE A   9      14.608  -5.607  -4.923  1.00  0.00           H  
ATOM    139  CG1 ILE A   9      13.496  -5.492  -7.398  1.00  0.00           C  
ATOM    140 HG12 ILE A   9      13.937  -6.464  -7.620  1.00  0.00           H  
ATOM    141 HG13 ILE A   9      12.787  -5.270  -8.194  1.00  0.00           H  
ATOM    142  CD1 ILE A   9      14.591  -4.419  -7.444  1.00  0.00           C  
ATOM    143 HD11 ILE A   9      15.422  -4.685  -6.794  1.00  0.00           H  
ATOM    144 HD12 ILE A   9      14.961  -4.339  -8.463  1.00  0.00           H  
ATOM    145 HD13 ILE A   9      14.185  -3.452  -7.144  1.00  0.00           H  
ATOM    146  C   ILE A   9      10.863  -6.857  -4.890  1.00  0.00           C  
ATOM    147  O   ILE A   9      11.053  -8.028  -4.560  1.00  0.00           O  
ATOM    148  N   LYS A  10      10.101  -6.036  -4.156  1.00  0.00           N  
ATOM    149  H   LYS A  10      10.004  -5.074  -4.477  1.00  0.00           H  
ATOM    150  CA  LYS A  10       9.325  -6.454  -2.981  1.00  0.00           C  
ATOM    151  HA  LYS A  10      10.009  -6.884  -2.251  1.00  0.00           H  
ATOM    152  CB  LYS A  10       8.656  -5.210  -2.366  1.00  0.00           C  
ATOM    153  HB2 LYS A  10       9.411  -4.435  -2.218  1.00  0.00           H  
ATOM    154  HB3 LYS A  10       7.931  -4.820  -3.082  1.00  0.00           H  
ATOM    155  CG  LYS A  10       7.925  -5.433  -1.031  1.00  0.00           C  
ATOM    156  HG2 LYS A  10       7.384  -4.515  -0.818  1.00  0.00           H  
ATOM    157  HG3 LYS A  10       7.200  -6.242  -1.134  1.00  0.00           H  
ATOM    158  CD  LYS A  10       8.831  -5.702   0.181  1.00  0.00           C  
ATOM    159  HD2 LYS A  10       9.317  -6.673   0.071  1.00  0.00           H  
ATOM    160  HD3 LYS A  10       9.586  -4.917   0.246  1.00  0.00           H  
ATOM    161  CE  LYS A  10       7.965  -5.683   1.451  1.00  0.00           C  
ATOM    162  HE2 LYS A  10       7.407  -4.740   1.491  1.00  0.00           H  
ATOM    163  HE3 LYS A  10       7.229  -6.490   1.384  1.00  0.00           H  
ATOM    164  NZ  LYS A  10       8.756  -5.832   2.695  1.00  0.00           N  
ATOM    165  HZ1 LYS A  10       9.367  -5.034   2.866  1.00  0.00           H  
ATOM    166  HZ2 LYS A  10       8.119  -5.880   3.492  1.00  0.00           H  
ATOM    167  HZ3 LYS A  10       9.292  -6.684   2.704  1.00  0.00           H  
ATOM    168  C   LYS A  10       8.315  -7.551  -3.346  1.00  0.00           C  
ATOM    169  O   LYS A  10       8.336  -8.600  -2.716  1.00  0.00           O  
ATOM    170  N   THR A  11       7.492  -7.355  -4.384  1.00  0.00           N  
ATOM    171  H   THR A  11       7.544  -6.458  -4.858  1.00  0.00           H  
ATOM    172  CA  THR A  11       6.482  -8.338  -4.849  1.00  0.00           C  
ATOM    173  HA  THR A  11       5.818  -8.569  -4.015  1.00  0.00           H  
ATOM    174  CB  THR A  11       5.621  -7.746  -5.988  1.00  0.00           C  
ATOM    175  HB  THR A  11       6.250  -7.582  -6.864  1.00  0.00           H  
ATOM    176  CG2 THR A  11       4.449  -8.640  -6.390  1.00  0.00           C  
ATOM    177 HG21 THR A  11       4.806  -9.579  -6.810  1.00  0.00           H  
ATOM    178 HG22 THR A  11       3.826  -8.845  -5.520  1.00  0.00           H  
ATOM    179 HG23 THR A  11       3.851  -8.133  -7.146  1.00  0.00           H  
ATOM    180  OG1 THR A  11       5.037  -6.514  -5.616  1.00  0.00           O  
ATOM    181  HG1 THR A  11       5.736  -5.832  -5.673  1.00  0.00           H  
ATOM    182  C   THR A  11       7.102  -9.671  -5.310  1.00  0.00           C  
ATOM    183  O   THR A  11       6.551 -10.735  -5.046  1.00  0.00           O  
ATOM    184  N   LEU A  12       8.272  -9.649  -5.955  1.00  0.00           N  
ATOM    185  H   LEU A  12       8.654  -8.740  -6.195  1.00  0.00           H  
ATOM    186  CA  LEU A  12       9.041 -10.842  -6.344  1.00  0.00           C  
ATOM    187  HA  LEU A  12       8.366 -11.562  -6.802  1.00  0.00           H  
ATOM    188  CB  LEU A  12      10.116 -10.456  -7.381  1.00  0.00           C  
ATOM    189  HB2 LEU A  12      10.728  -9.657  -6.958  1.00  0.00           H  
ATOM    190  HB3 LEU A  12      10.760 -11.318  -7.555  1.00  0.00           H  
ATOM    191  CG  LEU A  12       9.557 -10.007  -8.744  1.00  0.00           C  
ATOM    192  HG  LEU A  12       8.749  -9.291  -8.603  1.00  0.00           H  
ATOM    193  CD1 LEU A  12      10.654  -9.346  -9.576  1.00  0.00           C  
ATOM    194 HD11 LEU A  12      11.385 -10.095  -9.868  1.00  0.00           H  
ATOM    195 HD12 LEU A  12      10.216  -8.918 -10.477  1.00  0.00           H  
ATOM    196 HD13 LEU A  12      11.143  -8.561  -9.000  1.00  0.00           H  
ATOM    197  CD2 LEU A  12       9.041 -11.195  -9.557  1.00  0.00           C  
ATOM    198 HD21 LEU A  12       9.847 -11.904  -9.755  1.00  0.00           H  
ATOM    199 HD22 LEU A  12       8.248 -11.704  -9.014  1.00  0.00           H  
ATOM    200 HD23 LEU A  12       8.637 -10.837 -10.502  1.00  0.00           H  
ATOM    201  C   LEU A  12       9.668 -11.558  -5.133  1.00  0.00           C  
ATOM    202  O   LEU A  12       9.763 -12.788  -5.132  1.00  0.00           O  
ATOM    203  N   ASN A  13      10.053 -10.828  -4.080  1.00  0.00           N  
ATOM    204  H   ASN A  13      10.022  -9.817  -4.144  1.00  0.00           H  
ATOM    205  CA  ASN A  13      10.400 -11.438  -2.792  1.00  0.00           C  
ATOM    206  HA  ASN A  13      11.098 -12.258  -2.967  1.00  0.00           H  
ATOM    207  CB  ASN A  13      11.099 -10.425  -1.872  1.00  0.00           C  
ATOM    208  HB2 ASN A  13      10.454  -9.563  -1.728  1.00  0.00           H  
ATOM    209  HB3 ASN A  13      11.253 -10.886  -0.897  1.00  0.00           H  
ATOM    210  CG  ASN A  13      12.458  -9.962  -2.367  1.00  0.00           C  
ATOM    211  OD1 ASN A  13      13.210 -10.668  -3.021  1.00  0.00           O  
ATOM    212  ND2 ASN A  13      12.837  -8.751  -2.020  1.00  0.00           N  
ATOM    213 HD21 ASN A  13      13.733  -8.444  -2.342  1.00  0.00           H  
ATOM    214 HD22 ASN A  13      12.195  -8.159  -1.532  1.00  0.00           H  
ATOM    215  C   ASN A  13       9.163 -12.062  -2.123  1.00  0.00           C  
ATOM    216  O   ASN A  13       9.238 -13.208  -1.695  1.00  0.00           O  
ATOM    217  N   SER A  14       8.001 -11.396  -2.126  1.00  0.00           N  
ATOM    218  H   SER A  14       7.986 -10.437  -2.449  1.00  0.00           H  
ATOM    219  CA  SER A  14       6.740 -11.970  -1.614  1.00  0.00           C  
ATOM    220  HA  SER A  14       6.899 -12.286  -0.580  1.00  0.00           H  
ATOM    221  CB  SER A  14       5.612 -10.930  -1.638  1.00  0.00           C  
ATOM    222  HB2 SER A  14       5.482 -10.560  -2.654  1.00  0.00           H  
ATOM    223  HB3 SER A  14       4.682 -11.399  -1.320  1.00  0.00           H  
ATOM    224  OG  SER A  14       5.897  -9.842  -0.778  1.00  0.00           O  
ATOM    225  HG  SER A  14       5.728 -10.135   0.125  1.00  0.00           H  
ATOM    226  C   SER A  14       6.279 -13.210  -2.391  1.00  0.00           C  
ATOM    227  O   SER A  14       5.700 -14.112  -1.788  1.00  0.00           O  
ATOM    228  N   LEU A  15       6.554 -13.293  -3.701  1.00  0.00           N  
ATOM    229  H   LEU A  15       6.920 -12.467  -4.163  1.00  0.00           H  
ATOM    230  CA  LEU A  15       6.385 -14.517  -4.501  1.00  0.00           C  
ATOM    231  HA  LEU A  15       5.385 -14.915  -4.333  1.00  0.00           H  
ATOM    232  CB  LEU A  15       6.554 -14.192  -6.000  1.00  0.00           C  
ATOM    233  HB2 LEU A  15       7.392 -13.508  -6.119  1.00  0.00           H  
ATOM    234  HB3 LEU A  15       6.801 -15.104  -6.544  1.00  0.00           H  
ATOM    235  CG  LEU A  15       5.294 -13.578  -6.628  1.00  0.00           C  
ATOM    236  HG  LEU A  15       4.877 -12.845  -5.943  1.00  0.00           H  
ATOM    237  CD1 LEU A  15       5.608 -12.874  -7.947  1.00  0.00           C  
ATOM    238 HD11 LEU A  15       6.074 -13.567  -8.646  1.00  0.00           H  
ATOM    239 HD12 LEU A  15       4.688 -12.483  -8.382  1.00  0.00           H  
ATOM    240 HD13 LEU A  15       6.274 -12.038  -7.753  1.00  0.00           H  
ATOM    241  CD2 LEU A  15       4.250 -14.657  -6.919  1.00  0.00           C  
ATOM    242 HD21 LEU A  15       3.349 -14.207  -7.331  1.00  0.00           H  
ATOM    243 HD22 LEU A  15       4.646 -15.378  -7.635  1.00  0.00           H  
ATOM    244 HD23 LEU A  15       3.989 -15.182  -6.003  1.00  0.00           H  
ATOM    245  C   LEU A  15       7.364 -15.627  -4.097  1.00  0.00           C  
ATOM    246  O   LEU A  15       6.975 -16.790  -4.092  1.00  0.00           O  
ATOM    247  N   THR A  16       8.609 -15.282  -3.747  1.00  0.00           N  
ATOM    248  H   THR A  16       8.823 -14.298  -3.669  1.00  0.00           H  
ATOM    249  CA  THR A  16       9.673 -16.258  -3.432  1.00  0.00           C  
ATOM    250  HA  THR A  16       9.769 -16.937  -4.278  1.00  0.00           H  
ATOM    251  CB  THR A  16      11.039 -15.557  -3.241  1.00  0.00           C  
ATOM    252  HB  THR A  16      10.970 -14.863  -2.405  1.00  0.00           H  
ATOM    253  CG2 THR A  16      12.185 -16.529  -2.961  1.00  0.00           C  
ATOM    254 HG21 THR A  16      13.131 -15.989  -2.939  1.00  0.00           H  
ATOM    255 HG22 THR A  16      12.216 -17.294  -3.736  1.00  0.00           H  
ATOM    256 HG23 THR A  16      12.040 -17.000  -1.987  1.00  0.00           H  
ATOM    257  OG1 THR A  16      11.436 -14.833  -4.401  1.00  0.00           O  
ATOM    258  HG1 THR A  16      10.693 -14.255  -4.654  1.00  0.00           H  
ATOM    259  C   THR A  16       9.303 -17.131  -2.222  1.00  0.00           C  
ATOM    260  O   THR A  16       9.643 -18.312  -2.197  1.00  0.00           O  
ATOM    261  N   GLU A  17       8.531 -16.605  -1.266  1.00  0.00           N  
ATOM    262  H   GLU A  17       8.346 -15.612  -1.300  1.00  0.00           H  
ATOM    263  CA  GLU A  17       7.996 -17.351  -0.113  1.00  0.00           C  
ATOM    264  HA  GLU A  17       8.803 -17.917   0.356  1.00  0.00           H  
ATOM    265  CB  GLU A  17       7.457 -16.337   0.912  1.00  0.00           C  
ATOM    266  HB2 GLU A  17       6.701 -15.713   0.434  1.00  0.00           H  
ATOM    267  HB3 GLU A  17       6.972 -16.879   1.726  1.00  0.00           H  
ATOM    268  CG  GLU A  17       8.547 -15.429   1.507  1.00  0.00           C  
ATOM    269  HG2 GLU A  17       8.939 -14.773   0.724  1.00  0.00           H  
ATOM    270  HG3 GLU A  17       8.090 -14.793   2.268  1.00  0.00           H  
ATOM    271  CD  GLU A  17       9.681 -16.248   2.141  1.00  0.00           C  
ATOM    272  OE1 GLU A  17      10.846 -16.049   1.724  1.00  0.00           O  
ATOM    273  OE2 GLU A  17       9.356 -17.107   2.993  1.00  0.00           O  
ATOM    274  C   GLU A  17       6.889 -18.370  -0.464  1.00  0.00           C  
ATOM    275  O   GLU A  17       6.624 -19.295   0.311  1.00  0.00           O  
ATOM    276  N   GLN A  18       6.242 -18.269  -1.632  1.00  0.00           N  
ATOM    277  H   GLN A  18       6.560 -17.571  -2.298  1.00  0.00           H  
ATOM    278  CA  GLN A  18       5.073 -19.091  -1.999  1.00  0.00           C  
ATOM    279  HA  GLN A  18       4.518 -19.266  -1.078  1.00  0.00           H  
ATOM    280  CB  GLN A  18       4.113 -18.325  -2.926  1.00  0.00           C  
ATOM    281  HB2 GLN A  18       4.558 -18.255  -3.919  1.00  0.00           H  
ATOM    282  HB3 GLN A  18       3.190 -18.899  -3.004  1.00  0.00           H  
ATOM    283  CG  GLN A  18       3.755 -16.905  -2.457  1.00  0.00           C  
ATOM    284  HG2 GLN A  18       4.609 -16.264  -2.656  1.00  0.00           H  
ATOM    285  HG3 GLN A  18       2.927 -16.527  -3.052  1.00  0.00           H  
ATOM    286  CD  GLN A  18       3.387 -16.785  -0.979  1.00  0.00           C  
ATOM    287  OE1 GLN A  18       2.654 -17.587  -0.416  1.00  0.00           O  
ATOM    288  NE2 GLN A  18       3.886 -15.773  -0.304  1.00  0.00           N  
ATOM    289 HE21 GLN A  18       3.673 -15.695   0.672  1.00  0.00           H  
ATOM    290 HE22 GLN A  18       4.520 -15.117  -0.760  1.00  0.00           H  
ATOM    291  C   GLN A  18       5.438 -20.495  -2.532  1.00  0.00           C  
ATOM    292  O   GLN A  18       4.804 -21.025  -3.448  1.00  0.00           O  
ATOM    293  N   LYS A  19       6.439 -21.134  -1.910  1.00  0.00           N  
ATOM    294  H   LYS A  19       6.889 -20.612  -1.162  1.00  0.00           H  
ATOM    295  CA  LYS A  19       6.958 -22.474  -2.234  1.00  0.00           C  
ATOM    296  HA  LYS A  19       7.426 -22.432  -3.221  1.00  0.00           H  
ATOM    297  CB  LYS A  19       8.019 -22.877  -1.190  1.00  0.00           C  
ATOM    298  HB2 LYS A  19       7.547 -22.909  -0.206  1.00  0.00           H  
ATOM    299  HB3 LYS A  19       8.375 -23.882  -1.422  1.00  0.00           H  
ATOM    300  CG  LYS A  19       9.233 -21.937  -1.097  1.00  0.00           C  
ATOM    301  HG2 LYS A  19       8.904 -20.930  -0.838  1.00  0.00           H  
ATOM    302  HG3 LYS A  19       9.875 -22.298  -0.292  1.00  0.00           H  
ATOM    303  CD  LYS A  19      10.051 -21.887  -2.394  1.00  0.00           C  
ATOM    304  HD2 LYS A  19      10.357 -22.895  -2.674  1.00  0.00           H  
ATOM    305  HD3 LYS A  19       9.449 -21.460  -3.198  1.00  0.00           H  
ATOM    306  CE  LYS A  19      11.288 -21.013  -2.182  1.00  0.00           C  
ATOM    307  HE2 LYS A  19      10.956 -20.027  -1.850  1.00  0.00           H  
ATOM    308  HE3 LYS A  19      11.908 -21.443  -1.389  1.00  0.00           H  
ATOM    309  NZ  LYS A  19      12.055 -20.871  -3.439  1.00  0.00           N  
ATOM    310  HZ1 LYS A  19      11.460 -20.550  -4.217  1.00  0.00           H  
ATOM    311  HZ2 LYS A  19      12.789 -20.183  -3.368  1.00  0.00           H  
ATOM    312  HZ3 LYS A  19      12.431 -21.748  -3.759  1.00  0.00           H  
ATOM    313  C   LYS A  19       5.846 -23.528  -2.303  1.00  0.00           C  
ATOM    314  O   LYS A  19       5.256 -23.886  -1.272  1.00  0.00           O  
ATOM    315  N   THR A  20       5.564 -23.999  -3.515  1.00  0.00           N  
ATOM    316  H   THR A  20       6.130 -23.670  -4.289  1.00  0.00           H  
ATOM    317  CA  THR A  20       4.464 -24.905  -3.899  1.00  0.00           C  
ATOM    318  HA  THR A  20       4.306 -25.641  -3.117  1.00  0.00           H  
ATOM    319  CB  THR A  20       3.151 -24.132  -4.155  1.00  0.00           C  
ATOM    320  HB  THR A  20       2.441 -24.806  -4.635  1.00  0.00           H  
ATOM    321  CG2 THR A  20       2.478 -23.590  -2.904  1.00  0.00           C  
ATOM    322 HG21 THR A  20       2.308 -24.403  -2.202  1.00  0.00           H  
ATOM    323 HG22 THR A  20       3.104 -22.830  -2.445  1.00  0.00           H  
ATOM    324 HG23 THR A  20       1.520 -23.151  -3.185  1.00  0.00           H  
ATOM    325  OG1 THR A  20       3.360 -23.030  -5.005  1.00  0.00           O  
ATOM    326  HG1 THR A  20       3.893 -22.369  -4.530  1.00  0.00           H  
ATOM    327  C   THR A  20       4.830 -25.642  -5.189  1.00  0.00           C  
ATOM    328  O   THR A  20       5.739 -25.214  -5.890  1.00  0.00           O  
ATOM    329  N   LEU A  21       4.096 -26.698  -5.572  1.00  0.00           N  
ATOM    330  H   LEU A  21       3.316 -26.993  -4.997  1.00  0.00           H  
ATOM    331  CA  LEU A  21       4.251 -27.288  -6.922  1.00  0.00           C  
ATOM    332  HA  LEU A  21       5.299 -27.557  -7.066  1.00  0.00           H  
ATOM    333  CB  LEU A  21       3.397 -28.564  -7.074  1.00  0.00           C  
ATOM    334  HB2 LEU A  21       2.348 -28.304  -6.944  1.00  0.00           H  
ATOM    335  HB3 LEU A  21       3.511 -28.927  -8.098  1.00  0.00           H  
ATOM    336  CG  LEU A  21       3.735 -29.722  -6.119  1.00  0.00           C  
ATOM    337  HG  LEU A  21       3.575 -29.400  -5.090  1.00  0.00           H  
ATOM    338  CD1 LEU A  21       2.815 -30.910  -6.409  1.00  0.00           C  
ATOM    339 HD11 LEU A  21       2.993 -31.706  -5.689  1.00  0.00           H  
ATOM    340 HD12 LEU A  21       1.772 -30.598  -6.349  1.00  0.00           H  
ATOM    341 HD13 LEU A  21       3.002 -31.282  -7.416  1.00  0.00           H  
ATOM    342  CD2 LEU A  21       5.177 -30.210  -6.260  1.00  0.00           C  
ATOM    343 HD21 LEU A  21       5.334 -31.101  -5.654  1.00  0.00           H  
ATOM    344 HD22 LEU A  21       5.387 -30.447  -7.304  1.00  0.00           H  
ATOM    345 HD23 LEU A  21       5.869 -29.436  -5.929  1.00  0.00           H  
ATOM    346  C   LEU A  21       3.925 -26.280  -8.044  1.00  0.00           C  
ATOM    347  O   LEU A  21       4.373 -26.437  -9.176  1.00  0.00           O  
ATOM    348  N   CYS A  22       3.199 -25.202  -7.725  1.00  0.00           N  
ATOM    349  H   CYS A  22       2.831 -25.142  -6.788  1.00  0.00           H  
ATOM    350  CA  CYS A  22       2.912 -24.107  -8.646  1.00  0.00           C  
ATOM    351  HA  CYS A  22       2.452 -24.539  -9.532  1.00  0.00           H  
ATOM    352  CB  CYS A  22       1.907 -23.157  -7.979  1.00  0.00           C  
ATOM    353  HB2 CYS A  22       1.231 -23.710  -7.332  1.00  0.00           H  
ATOM    354  HB3 CYS A  22       2.452 -22.439  -7.366  1.00  0.00           H  
ATOM    355  SG  CYS A  22       0.957 -22.259  -9.244  1.00  0.00           S  
ATOM    356  HG  CYS A  22       0.302 -23.300  -9.781  1.00  0.00           H  
ATOM    357  C   CYS A  22       4.165 -23.338  -9.114  1.00  0.00           C  
ATOM    358  O   CYS A  22       4.136 -22.751 -10.194  1.00  0.00           O  
ATOM    359  N   THR A  23       5.273 -23.330  -8.354  1.00  0.00           N  
ATOM    360  H   THR A  23       5.290 -23.854  -7.485  1.00  0.00           H  
ATOM    361  CA  THR A  23       6.537 -22.693  -8.795  1.00  0.00           C  
ATOM    362  HA  THR A  23       6.277 -21.841  -9.418  1.00  0.00           H  
ATOM    363  CB  THR A  23       7.365 -22.114  -7.632  1.00  0.00           C  
ATOM    364  HB  THR A  23       8.165 -21.520  -8.068  1.00  0.00           H  
ATOM    365  CG2 THR A  23       6.560 -21.184  -6.725  1.00  0.00           C  
ATOM    366 HG21 THR A  23       6.152 -20.372  -7.322  1.00  0.00           H  
ATOM    367 HG22 THR A  23       7.215 -20.764  -5.962  1.00  0.00           H  
ATOM    368 HG23 THR A  23       5.748 -21.725  -6.241  1.00  0.00           H  
ATOM    369  OG1 THR A  23       7.943 -23.094  -6.811  1.00  0.00           O  
ATOM    370  HG1 THR A  23       8.835 -22.755  -6.571  1.00  0.00           H  
ATOM    371  C   THR A  23       7.396 -23.599  -9.692  1.00  0.00           C  
ATOM    372  O   THR A  23       8.218 -23.094 -10.459  1.00  0.00           O  
ATOM    373  N   GLU A  24       7.146 -24.913  -9.682  1.00  0.00           N  
ATOM    374  H   GLU A  24       6.498 -25.261  -8.991  1.00  0.00           H  
ATOM    375  CA  GLU A  24       7.745 -25.907 -10.591  1.00  0.00           C  
ATOM    376  HA  GLU A  24       8.776 -25.622 -10.808  1.00  0.00           H  
ATOM    377  CB  GLU A  24       7.755 -27.292  -9.912  1.00  0.00           C  
ATOM    378  HB2 GLU A  24       6.722 -27.597  -9.740  1.00  0.00           H  
ATOM    379  HB3 GLU A  24       8.194 -28.023 -10.592  1.00  0.00           H  
ATOM    380  CG  GLU A  24       8.498 -27.371  -8.566  1.00  0.00           C  
ATOM    381  HG2 GLU A  24       8.117 -26.605  -7.887  1.00  0.00           H  
ATOM    382  HG3 GLU A  24       8.250 -28.337  -8.119  1.00  0.00           H  
ATOM    383  CD  GLU A  24      10.032 -27.265  -8.668  1.00  0.00           C  
ATOM    384  OE1 GLU A  24      10.687 -27.660  -7.676  1.00  0.00           O  
ATOM    385  OE2 GLU A  24      10.555 -26.830  -9.722  1.00  0.00           O  
ATOM    386  C   GLU A  24       7.015 -26.007 -11.946  1.00  0.00           C  
ATOM    387  O   GLU A  24       7.536 -26.587 -12.901  1.00  0.00           O  
ATOM    388  N   LEU A  25       5.810 -25.435 -12.072  1.00  0.00           N  
ATOM    389  H   LEU A  25       5.411 -24.989 -11.259  1.00  0.00           H  
ATOM    390  CA  LEU A  25       5.084 -25.351 -13.343  1.00  0.00           C  
ATOM    391  HA  LEU A  25       5.026 -26.350 -13.765  1.00  0.00           H  
ATOM    392  CB  LEU A  25       3.654 -24.820 -13.129  1.00  0.00           C  
ATOM    393  HB2 LEU A  25       3.731 -23.874 -12.596  1.00  0.00           H  
ATOM    394  HB3 LEU A  25       3.199 -24.618 -14.101  1.00  0.00           H  
ATOM    395  CG  LEU A  25       2.718 -25.753 -12.345  1.00  0.00           C  
ATOM    396  HG  LEU A  25       3.167 -26.011 -11.388  1.00  0.00           H  
ATOM    397  CD1 LEU A  25       1.400 -25.034 -12.077  1.00  0.00           C  
ATOM    398 HD11 LEU A  25       0.765 -25.660 -11.454  1.00  0.00           H  
ATOM    399 HD12 LEU A  25       1.580 -24.089 -11.572  1.00  0.00           H  
ATOM    400 HD13 LEU A  25       0.887 -24.833 -13.014  1.00  0.00           H  
ATOM    401  CD2 LEU A  25       2.402 -27.040 -13.114  1.00  0.00           C  
ATOM    402 HD21 LEU A  25       3.307 -27.632 -13.230  1.00  0.00           H  
ATOM    403 HD22 LEU A  25       1.684 -27.632 -12.546  1.00  0.00           H  
ATOM    404 HD23 LEU A  25       1.980 -26.806 -14.091  1.00  0.00           H  
ATOM    405  C   LEU A  25       5.843 -24.485 -14.358  1.00  0.00           C  
ATOM    406  O   LEU A  25       6.462 -23.471 -14.019  1.00  0.00           O  
ATOM    407  N   THR A  26       5.782 -24.877 -15.632  1.00  0.00           N  
ATOM    408  H   THR A  26       5.271 -25.712 -15.876  1.00  0.00           H  
ATOM    409  CA  THR A  26       6.440 -24.148 -16.716  1.00  0.00           C  
ATOM    410  HA  THR A  26       7.417 -23.868 -16.340  1.00  0.00           H  
ATOM    411  CB  THR A  26       6.659 -25.022 -17.960  1.00  0.00           C  
ATOM    412  HB  THR A  26       6.852 -24.375 -18.818  1.00  0.00           H  
ATOM    413  CG2 THR A  26       7.858 -25.956 -17.813  1.00  0.00           C  
ATOM    414 HG21 THR A  26       7.940 -26.586 -18.700  1.00  0.00           H  
ATOM    415 HG22 THR A  26       8.770 -25.364 -17.720  1.00  0.00           H  
ATOM    416 HG23 THR A  26       7.742 -26.583 -16.928  1.00  0.00           H  
ATOM    417  OG1 THR A  26       5.532 -25.815 -18.247  1.00  0.00           O  
ATOM    418  HG1 THR A  26       5.382 -25.741 -19.193  1.00  0.00           H  
ATOM    419  C   THR A  26       5.733 -22.852 -17.121  1.00  0.00           C  
ATOM    420  O   THR A  26       4.515 -22.707 -17.015  1.00  0.00           O  
ATOM    421  N   VAL A  27       6.525 -21.934 -17.671  1.00  0.00           N  
ATOM    422  H   VAL A  27       7.524 -22.114 -17.652  1.00  0.00           H  
ATOM    423  CA  VAL A  27       6.107 -20.723 -18.377  1.00  0.00           C  
ATOM    424  HA  VAL A  27       5.075 -20.860 -18.703  1.00  0.00           H  
ATOM    425  CB  VAL A  27       6.145 -19.520 -17.407  1.00  0.00           C  
ATOM    426  HB  VAL A  27       5.612 -19.807 -16.500  1.00  0.00           H  
ATOM    427  CG1 VAL A  27       7.564 -19.106 -17.000  1.00  0.00           C  
ATOM    428 HG11 VAL A  27       7.509 -18.314 -16.254  1.00  0.00           H  
ATOM    429 HG12 VAL A  27       8.090 -19.955 -16.561  1.00  0.00           H  
ATOM    430 HG13 VAL A  27       8.123 -18.743 -17.863  1.00  0.00           H  
ATOM    431  CG2 VAL A  27       5.425 -18.293 -17.978  1.00  0.00           C  
ATOM    432 HG21 VAL A  27       4.417 -18.564 -18.291  1.00  0.00           H  
ATOM    433 HG22 VAL A  27       5.980 -17.882 -18.819  1.00  0.00           H  
ATOM    434 HG23 VAL A  27       5.351 -17.529 -17.204  1.00  0.00           H  
ATOM    435  C   VAL A  27       6.975 -20.550 -19.637  1.00  0.00           C  
ATOM    436  O   VAL A  27       8.113 -21.027 -19.692  1.00  0.00           O  
ATOM    437  N   THR A  28       6.446 -19.867 -20.656  1.00  0.00           N  
ATOM    438  H   THR A  28       5.525 -19.485 -20.541  1.00  0.00           H  
ATOM    439  CA  THR A  28       7.203 -19.516 -21.870  1.00  0.00           C  
ATOM    440  HA  THR A  28       7.653 -20.420 -22.276  1.00  0.00           H  
ATOM    441  CB  THR A  28       6.295 -18.908 -22.948  1.00  0.00           C  
ATOM    442  HB  THR A  28       5.742 -18.069 -22.525  1.00  0.00           H  
ATOM    443  CG2 THR A  28       7.042 -18.429 -24.193  1.00  0.00           C  
ATOM    444 HG21 THR A  28       7.646 -19.243 -24.595  1.00  0.00           H  
ATOM    445 HG22 THR A  28       6.323 -18.105 -24.947  1.00  0.00           H  
ATOM    446 HG23 THR A  28       7.686 -17.584 -23.947  1.00  0.00           H  
ATOM    447  OG1 THR A  28       5.379 -19.882 -23.393  1.00  0.00           O  
ATOM    448  HG1 THR A  28       4.662 -19.919 -22.756  1.00  0.00           H  
ATOM    449  C   THR A  28       8.327 -18.546 -21.526  1.00  0.00           C  
ATOM    450  O   THR A  28       8.081 -17.461 -21.004  1.00  0.00           O  
ATOM    451  N   ASP A  29       9.563 -18.919 -21.838  1.00  0.00           N  
ATOM    452  H   ASP A  29       9.689 -19.777 -22.363  1.00  0.00           H  
ATOM    453  CA  ASP A  29      10.755 -18.142 -21.548  1.00  0.00           C  
ATOM    454  HA  ASP A  29      10.595 -17.628 -20.601  1.00  0.00           H  
ATOM    455  CB  ASP A  29      11.936 -19.081 -21.324  1.00  0.00           C  
ATOM    456  HB2 ASP A  29      11.619 -19.898 -20.673  1.00  0.00           H  
ATOM    457  HB3 ASP A  29      12.256 -19.513 -22.273  1.00  0.00           H  
ATOM    458  CG  ASP A  29      13.103 -18.353 -20.658  1.00  0.00           C  
ATOM    459  OD1 ASP A  29      13.871 -19.032 -19.954  1.00  0.00           O  
ATOM    460  OD2 ASP A  29      13.233 -17.110 -20.735  1.00  0.00           O  
ATOM    461  C   ASP A  29      11.028 -17.071 -22.611  1.00  0.00           C  
ATOM    462  O   ASP A  29      11.654 -17.307 -23.646  1.00  0.00           O  
ATOM    463  N   ILE A  30      10.546 -15.864 -22.316  1.00  0.00           N  
ATOM    464  H   ILE A  30       9.943 -15.797 -21.508  1.00  0.00           H  
ATOM    465  CA  ILE A  30      10.734 -14.663 -23.143  1.00  0.00           C  
ATOM    466  HA  ILE A  30      10.595 -14.965 -24.183  1.00  0.00           H  
ATOM    467  CB  ILE A  30       9.650 -13.600 -22.827  1.00  0.00           C  
ATOM    468  HB  ILE A  30       9.645 -12.888 -23.654  1.00  0.00           H  
ATOM    469  CG2 ILE A  30       8.256 -14.252 -22.799  1.00  0.00           C  
ATOM    470 HG21 ILE A  30       7.481 -13.488 -22.764  1.00  0.00           H  
ATOM    471 HG22 ILE A  30       8.115 -14.865 -23.689  1.00  0.00           H  
ATOM    472 HG23 ILE A  30       8.150 -14.884 -21.919  1.00  0.00           H  
ATOM    473  CG1 ILE A  30       9.857 -12.807 -21.512  1.00  0.00           C  
ATOM    474 HG12 ILE A  30       8.883 -12.539 -21.104  1.00  0.00           H  
ATOM    475 HG13 ILE A  30      10.361 -13.428 -20.772  1.00  0.00           H  
ATOM    476  CD1 ILE A  30      10.629 -11.494 -21.690  1.00  0.00           C  
ATOM    477 HD11 ILE A  30      10.184 -10.898 -22.487  1.00  0.00           H  
ATOM    478 HD12 ILE A  30      10.586 -10.923 -20.763  1.00  0.00           H  
ATOM    479 HD13 ILE A  30      11.672 -11.688 -21.927  1.00  0.00           H  
ATOM    480  C   ILE A  30      12.153 -14.076 -23.061  1.00  0.00           C  
ATOM    481  O   ILE A  30      12.495 -13.240 -23.895  1.00  0.00           O  
ATOM    482  N   PHE A  31      12.970 -14.488 -22.080  1.00  0.00           N  
ATOM    483  H   PHE A  31      12.657 -15.252 -21.490  1.00  0.00           H  
ATOM    484  CA  PHE A  31      14.356 -14.035 -21.905  1.00  0.00           C  
ATOM    485  HA  PHE A  31      14.459 -13.026 -22.309  1.00  0.00           H  
ATOM    486  CB  PHE A  31      14.718 -14.005 -20.411  1.00  0.00           C  
ATOM    487  HB2 PHE A  31      14.844 -15.032 -20.074  1.00  0.00           H  
ATOM    488  HB3 PHE A  31      15.687 -13.514 -20.306  1.00  0.00           H  
ATOM    489  CG  PHE A  31      13.734 -13.312 -19.485  1.00  0.00           C  
ATOM    490  CD1 PHE A  31      13.499 -11.929 -19.605  1.00  0.00           C  
ATOM    491  HD1 PHE A  31      14.000 -11.358 -20.375  1.00  0.00           H  
ATOM    492  CE1 PHE A  31      12.613 -11.286 -18.722  1.00  0.00           C  
ATOM    493  HE1 PHE A  31      12.432 -10.225 -18.818  1.00  0.00           H  
ATOM    494  CZ  PHE A  31      11.965 -12.021 -17.714  1.00  0.00           C  
ATOM    495  HZ  PHE A  31      11.283 -11.530 -17.038  1.00  0.00           H  
ATOM    496  CE2 PHE A  31      12.207 -13.399 -17.584  1.00  0.00           C  
ATOM    497  HE2 PHE A  31      11.712 -13.967 -16.806  1.00  0.00           H  
ATOM    498  CD2 PHE A  31      13.083 -14.045 -18.473  1.00  0.00           C  
ATOM    499  HD2 PHE A  31      13.255 -15.108 -18.376  1.00  0.00           H  
ATOM    500  C   PHE A  31      15.359 -14.931 -22.648  1.00  0.00           C  
ATOM    501  O   PHE A  31      16.357 -14.439 -23.163  1.00  0.00           O  
ATOM    502  N   ALA A  32      15.096 -16.237 -22.736  1.00  0.00           N  
ATOM    503  H   ALA A  32      14.276 -16.584 -22.246  1.00  0.00           H  
ATOM    504  CA  ALA A  32      15.883 -17.202 -23.512  1.00  0.00           C  
ATOM    505  HA  ALA A  32      16.938 -16.944 -23.401  1.00  0.00           H  
ATOM    506  CB  ALA A  32      15.669 -18.594 -22.908  1.00  0.00           C  
ATOM    507  HB1 ALA A  32      15.896 -18.577 -21.842  1.00  0.00           H  
ATOM    508  HB2 ALA A  32      14.633 -18.897 -23.054  1.00  0.00           H  
ATOM    509  HB3 ALA A  32      16.327 -19.312 -23.397  1.00  0.00           H  
ATOM    510  C   ALA A  32      15.576 -17.166 -25.029  1.00  0.00           C  
ATOM    511  O   ALA A  32      15.718 -18.174 -25.727  1.00  0.00           O  
ATOM    512  N   ALA A  33      15.083 -16.030 -25.530  1.00  0.00           N  
ATOM    513  H   ALA A  33      15.081 -15.224 -24.921  1.00  0.00           H  
ATOM    514  CA  ALA A  33      14.592 -15.846 -26.892  1.00  0.00           C  
ATOM    515  HA  ALA A  33      14.162 -16.790 -27.233  1.00  0.00           H  
ATOM    516  CB  ALA A  33      13.471 -14.799 -26.866  1.00  0.00           C  
ATOM    517  HB1 ALA A  33      13.062 -14.673 -27.868  1.00  0.00           H  
ATOM    518  HB2 ALA A  33      12.675 -15.127 -26.196  1.00  0.00           H  
ATOM    519  HB3 ALA A  33      13.862 -13.841 -26.517  1.00  0.00           H  
ATOM    520  C   ALA A  33      15.709 -15.441 -27.872  1.00  0.00           C  
ATOM    521  O   ALA A  33      16.483 -14.522 -27.627  1.00  0.00           O  
ATOM    522  N   SER A  34      15.731 -16.064 -29.053  1.00  0.00           N  
ATOM    523  H   SER A  34      15.036 -16.775 -29.231  1.00  0.00           H  
ATOM    524  CA  SER A  34      16.708 -15.820 -30.133  1.00  0.00           C  
ATOM    525  HA  SER A  34      17.703 -15.800 -29.687  1.00  0.00           H  
ATOM    526  CB  SER A  34      16.651 -17.002 -31.107  1.00  0.00           C  
ATOM    527  HB2 SER A  34      17.374 -16.855 -31.912  1.00  0.00           H  
ATOM    528  HB3 SER A  34      16.906 -17.917 -30.570  1.00  0.00           H  
ATOM    529  OG  SER A  34      15.344 -17.121 -31.644  1.00  0.00           O  
ATOM    530  HG  SER A  34      15.297 -17.935 -32.157  1.00  0.00           H  
ATOM    531  C   SER A  34      16.539 -14.485 -30.890  1.00  0.00           C  
ATOM    532  O   SER A  34      17.088 -14.318 -31.983  1.00  0.00           O  
ATOM    533  N   LYS A  35      15.780 -13.530 -30.338  1.00  0.00           N  
ATOM    534  H   LYS A  35      15.480 -13.688 -29.382  1.00  0.00           H  
ATOM    535  CA  LYS A  35      15.536 -12.199 -30.910  1.00  0.00           C  
ATOM    536  HA  LYS A  35      16.296 -11.980 -31.662  1.00  0.00           H  
ATOM    537  CB  LYS A  35      14.150 -12.135 -31.579  1.00  0.00           C  
ATOM    538  HB2 LYS A  35      13.396 -12.549 -30.907  1.00  0.00           H  
ATOM    539  HB3 LYS A  35      13.906 -11.083 -31.746  1.00  0.00           H  
ATOM    540  CG  LYS A  35      14.091 -12.861 -32.930  1.00  0.00           C  
ATOM    541  HG2 LYS A  35      14.924 -12.522 -33.549  1.00  0.00           H  
ATOM    542  HG3 LYS A  35      14.179 -13.937 -32.774  1.00  0.00           H  
ATOM    543  CD  LYS A  35      12.770 -12.546 -33.648  1.00  0.00           C  
ATOM    544  HD2 LYS A  35      11.942 -12.990 -33.093  1.00  0.00           H  
ATOM    545  HD3 LYS A  35      12.638 -11.462 -33.684  1.00  0.00           H  
ATOM    546  CE  LYS A  35      12.806 -13.095 -35.079  1.00  0.00           C  
ATOM    547  HE2 LYS A  35      12.864 -14.187 -35.036  1.00  0.00           H  
ATOM    548  HE3 LYS A  35      13.719 -12.731 -35.559  1.00  0.00           H  
ATOM    549  NZ  LYS A  35      11.619 -12.664 -35.860  1.00  0.00           N  
ATOM    550  HZ1 LYS A  35      10.776 -13.080 -35.485  1.00  0.00           H  
ATOM    551  HZ2 LYS A  35      11.525 -11.657 -35.822  1.00  0.00           H  
ATOM    552  HZ3 LYS A  35      11.710 -12.942 -36.830  1.00  0.00           H  
ATOM    553  C   LYS A  35      15.630 -11.128 -29.826  1.00  0.00           C  
ATOM    554  O   LYS A  35      14.860 -11.151 -28.868  1.00  0.00           O  
ATOM    555  N   ASN A  36      16.505 -10.145 -30.052  1.00  0.00           N  
ATOM    556  H   ASN A  36      17.120 -10.238 -30.840  1.00  0.00           H  
ATOM    557  CA  ASN A  36      16.475  -8.872 -29.333  1.00  0.00           C  
ATOM    558  HA  ASN A  36      16.556  -9.081 -28.262  1.00  0.00           H  
ATOM    559  CB  ASN A  36      17.643  -7.961 -29.769  1.00  0.00           C  
ATOM    560  HB2 ASN A  36      17.784  -8.027 -30.848  1.00  0.00           H  
ATOM    561  HB3 ASN A  36      17.392  -6.927 -29.530  1.00  0.00           H  
ATOM    562  CG  ASN A  36      18.956  -8.256 -29.065  1.00  0.00           C  
ATOM    563  OD1 ASN A  36      19.027  -8.992 -28.100  1.00  0.00           O  
ATOM    564  ND2 ASN A  36      20.041  -7.667 -29.508  1.00  0.00           N  
ATOM    565 HD21 ASN A  36      20.881  -7.877 -29.001  1.00  0.00           H  
ATOM    566 HD22 ASN A  36      20.011  -7.038 -30.289  1.00  0.00           H  
ATOM    567  C   ASN A  36      15.138  -8.152 -29.555  1.00  0.00           C  
ATOM    568  O   ASN A  36      14.573  -8.180 -30.649  1.00  0.00           O  
ATOM    569  N   THR A  37      14.684  -7.462 -28.509  1.00  0.00           N  
ATOM    570  H   THR A  37      15.258  -7.426 -27.675  1.00  0.00           H  
ATOM    571  CA  THR A  37      13.403  -6.749 -28.428  1.00  0.00           C  
ATOM    572  HA  THR A  37      13.182  -6.319 -29.405  1.00  0.00           H  
ATOM    573  CB  THR A  37      12.294  -7.764 -28.080  1.00  0.00           C  
ATOM    574  HB  THR A  37      12.728  -8.765 -28.105  1.00  0.00           H  
ATOM    575  CG2 THR A  37      11.613  -7.629 -26.724  1.00  0.00           C  
ATOM    576 HG21 THR A  37      10.819  -8.364 -26.633  1.00  0.00           H  
ATOM    577 HG22 THR A  37      12.348  -7.821 -25.946  1.00  0.00           H  
ATOM    578 HG23 THR A  37      11.185  -6.638 -26.600  1.00  0.00           H  
ATOM    579  OG1 THR A  37      11.304  -7.743 -29.078  1.00  0.00           O  
ATOM    580  HG1 THR A  37      10.757  -6.927 -28.972  1.00  0.00           H  
ATOM    581  C   THR A  37      13.555  -5.591 -27.432  1.00  0.00           C  
ATOM    582  O   THR A  37      14.510  -5.583 -26.653  1.00  0.00           O  
ATOM    583  N   THR A  38      12.699  -4.566 -27.479  1.00  0.00           N  
ATOM    584  H   THR A  38      11.867  -4.645 -28.055  1.00  0.00           H  
ATOM    585  CA  THR A  38      12.901  -3.376 -26.620  1.00  0.00           C  
ATOM    586  HA  THR A  38      13.948  -3.085 -26.710  1.00  0.00           H  
ATOM    587  CB  THR A  38      12.065  -2.162 -27.053  1.00  0.00           C  
ATOM    588  HB  THR A  38      12.403  -1.305 -26.469  1.00  0.00           H  
ATOM    589  CG2 THR A  38      12.229  -1.810 -28.530  1.00  0.00           C  
ATOM    590 HG21 THR A  38      11.864  -2.617 -29.165  1.00  0.00           H  
ATOM    591 HG22 THR A  38      11.670  -0.900 -28.751  1.00  0.00           H  
ATOM    592 HG23 THR A  38      13.283  -1.632 -28.745  1.00  0.00           H  
ATOM    593  OG1 THR A  38      10.699  -2.351 -26.772  1.00  0.00           O  
ATOM    594  HG1 THR A  38      10.359  -3.003 -27.399  1.00  0.00           H  
ATOM    595  C   THR A  38      12.650  -3.683 -25.139  1.00  0.00           C  
ATOM    596  O   THR A  38      11.896  -4.589 -24.803  1.00  0.00           O  
ATOM    597  N   GLU A  39      13.239  -2.914 -24.219  1.00  0.00           N  
ATOM    598  H   GLU A  39      13.916  -2.234 -24.525  1.00  0.00           H  
ATOM    599  CA  GLU A  39      13.103  -3.132 -22.764  1.00  0.00           C  
ATOM    600  HA  GLU A  39      13.494  -4.123 -22.518  1.00  0.00           H  
ATOM    601  CB  GLU A  39      13.976  -2.076 -22.059  1.00  0.00           C  
ATOM    602  HB2 GLU A  39      14.997  -2.145 -22.443  1.00  0.00           H  
ATOM    603  HB3 GLU A  39      13.585  -1.088 -22.310  1.00  0.00           H  
ATOM    604  CG  GLU A  39      14.014  -2.216 -20.533  1.00  0.00           C  
ATOM    605  HG2 GLU A  39      12.994  -2.243 -20.155  1.00  0.00           H  
ATOM    606  HG3 GLU A  39      14.507  -3.153 -20.264  1.00  0.00           H  
ATOM    607  CD  GLU A  39      14.738  -1.041 -19.872  1.00  0.00           C  
ATOM    608  OE1 GLU A  39      14.174   0.087 -19.862  1.00  0.00           O  
ATOM    609  OE2 GLU A  39      15.832  -1.227 -19.307  1.00  0.00           O  
ATOM    610  C   GLU A  39      11.636  -3.082 -22.272  1.00  0.00           C  
ATOM    611  O   GLU A  39      11.177  -3.959 -21.540  1.00  0.00           O  
ATOM    612  N   LYS A  40      10.864  -2.087 -22.727  1.00  0.00           N  
ATOM    613  H   LYS A  40      11.283  -1.427 -23.363  1.00  0.00           H  
ATOM    614  CA  LYS A  40       9.441  -1.934 -22.371  1.00  0.00           C  
ATOM    615  HA  LYS A  40       9.334  -2.031 -21.288  1.00  0.00           H  
ATOM    616  CB  LYS A  40       8.945  -0.545 -22.800  1.00  0.00           C  
ATOM    617  HB2 LYS A  40       9.287  -0.325 -23.814  1.00  0.00           H  
ATOM    618  HB3 LYS A  40       7.854  -0.541 -22.798  1.00  0.00           H  
ATOM    619  CG  LYS A  40       9.437   0.535 -21.824  1.00  0.00           C  
ATOM    620  HG2 LYS A  40       9.014   0.326 -20.843  1.00  0.00           H  
ATOM    621  HG3 LYS A  40      10.524   0.498 -21.742  1.00  0.00           H  
ATOM    622  CD  LYS A  40       9.021   1.941 -22.285  1.00  0.00           C  
ATOM    623  HD2 LYS A  40       9.693   2.251 -23.087  1.00  0.00           H  
ATOM    624  HD3 LYS A  40       8.011   1.918 -22.696  1.00  0.00           H  
ATOM    625  CE  LYS A  40       9.078   2.980 -21.154  1.00  0.00           C  
ATOM    626  HE2 LYS A  40      10.069   2.954 -20.690  1.00  0.00           H  
ATOM    627  HE3 LYS A  40       8.940   3.968 -21.603  1.00  0.00           H  
ATOM    628  NZ  LYS A  40       8.023   2.751 -20.133  1.00  0.00           N  
ATOM    629  HZ1 LYS A  40       7.893   3.545 -19.521  1.00  0.00           H  
ATOM    630  HZ2 LYS A  40       7.139   2.513 -20.578  1.00  0.00           H  
ATOM    631  HZ3 LYS A  40       8.244   1.948 -19.542  1.00  0.00           H  
ATOM    632  C   LYS A  40       8.574  -3.046 -22.962  1.00  0.00           C  
ATOM    633  O   LYS A  40       7.696  -3.572 -22.279  1.00  0.00           O  
ATOM    634  N   GLU A  41       8.860  -3.452 -24.197  1.00  0.00           N  
ATOM    635  H   GLU A  41       9.597  -2.988 -24.713  1.00  0.00           H  
ATOM    636  CA  GLU A  41       8.256  -4.646 -24.787  1.00  0.00           C  
ATOM    637  HA  GLU A  41       7.171  -4.558 -24.736  1.00  0.00           H  
ATOM    638  CB  GLU A  41       8.667  -4.715 -26.258  1.00  0.00           C  
ATOM    639  HB2 GLU A  41       8.416  -3.773 -26.747  1.00  0.00           H  
ATOM    640  HB3 GLU A  41       9.745  -4.857 -26.291  1.00  0.00           H  
ATOM    641  CG  GLU A  41       7.977  -5.843 -27.028  1.00  0.00           C  
ATOM    642  HG2 GLU A  41       7.958  -6.747 -26.420  1.00  0.00           H  
ATOM    643  HG3 GLU A  41       6.945  -5.547 -27.225  1.00  0.00           H  
ATOM    644  CD  GLU A  41       8.673  -6.197 -28.344  1.00  0.00           C  
ATOM    645  OE1 GLU A  41       9.758  -5.641 -28.659  1.00  0.00           O  
ATOM    646  OE2 GLU A  41       8.172  -7.138 -28.996  1.00  0.00           O  
ATOM    647  C   GLU A  41       8.647  -5.919 -24.015  1.00  0.00           C  
ATOM    648  O   GLU A  41       7.786  -6.747 -23.749  1.00  0.00           O  
ATOM    649  N   THR A  42       9.901  -6.048 -23.571  1.00  0.00           N  
ATOM    650  H   THR A  42      10.571  -5.340 -23.850  1.00  0.00           H  
ATOM    651  CA  THR A  42      10.394  -7.185 -22.767  1.00  0.00           C  
ATOM    652  HA  THR A  42      10.257  -8.099 -23.340  1.00  0.00           H  
ATOM    653  CB  THR A  42      11.893  -7.051 -22.434  1.00  0.00           C  
ATOM    654  HB  THR A  42      12.058  -6.166 -21.825  1.00  0.00           H  
ATOM    655  CG2 THR A  42      12.458  -8.255 -21.680  1.00  0.00           C  
ATOM    656 HG21 THR A  42      13.522  -8.095 -21.503  1.00  0.00           H  
ATOM    657 HG22 THR A  42      11.960  -8.376 -20.719  1.00  0.00           H  
ATOM    658 HG23 THR A  42      12.333  -9.155 -22.279  1.00  0.00           H  
ATOM    659  OG1 THR A  42      12.657  -6.939 -23.606  1.00  0.00           O  
ATOM    660  HG1 THR A  42      12.405  -6.125 -24.070  1.00  0.00           H  
ATOM    661  C   THR A  42       9.601  -7.319 -21.470  1.00  0.00           C  
ATOM    662  O   THR A  42       9.084  -8.397 -21.172  1.00  0.00           O  
ATOM    663  N   PHE A  43       9.429  -6.224 -20.720  1.00  0.00           N  
ATOM    664  H   PHE A  43       9.911  -5.367 -20.986  1.00  0.00           H  
ATOM    665  CA  PHE A  43       8.587  -6.217 -19.518  1.00  0.00           C  
ATOM    666  HA  PHE A  43       8.936  -6.996 -18.842  1.00  0.00           H  
ATOM    667  CB  PHE A  43       8.714  -4.859 -18.812  1.00  0.00           C  
ATOM    668  HB2 PHE A  43       8.374  -4.083 -19.501  1.00  0.00           H  
ATOM    669  HB3 PHE A  43       8.041  -4.845 -17.955  1.00  0.00           H  
ATOM    670  CG  PHE A  43      10.105  -4.491 -18.315  1.00  0.00           C  
ATOM    671  CD1 PHE A  43      10.499  -3.140 -18.329  1.00  0.00           C  
ATOM    672  HD1 PHE A  43       9.828  -2.386 -18.714  1.00  0.00           H  
ATOM    673  CE1 PHE A  43      11.762  -2.763 -17.841  1.00  0.00           C  
ATOM    674  HE1 PHE A  43      12.053  -1.722 -17.851  1.00  0.00           H  
ATOM    675  CZ  PHE A  43      12.652  -3.736 -17.356  1.00  0.00           C  
ATOM    676  HZ  PHE A  43      13.629  -3.443 -16.996  1.00  0.00           H  
ATOM    677  CE2 PHE A  43      12.271  -5.089 -17.347  1.00  0.00           C  
ATOM    678  HE2 PHE A  43      12.957  -5.839 -16.979  1.00  0.00           H  
ATOM    679  CD2 PHE A  43      10.998  -5.464 -17.812  1.00  0.00           C  
ATOM    680  HD2 PHE A  43      10.722  -6.506 -17.785  1.00  0.00           H  
ATOM    681  C   PHE A  43       7.122  -6.558 -19.832  1.00  0.00           C  
ATOM    682  O   PHE A  43       6.517  -7.355 -19.116  1.00  0.00           O  
ATOM    683  N   CYS A  44       6.572  -6.035 -20.935  1.00  0.00           N  
ATOM    684  H   CYS A  44       7.119  -5.374 -21.477  1.00  0.00           H  
ATOM    685  CA  CYS A  44       5.224  -6.375 -21.403  1.00  0.00           C  
ATOM    686  HA  CYS A  44       4.520  -6.183 -20.592  1.00  0.00           H  
ATOM    687  CB  CYS A  44       4.858  -5.456 -22.576  1.00  0.00           C  
ATOM    688  HB2 CYS A  44       5.070  -4.419 -22.317  1.00  0.00           H  
ATOM    689  HB3 CYS A  44       5.454  -5.724 -23.450  1.00  0.00           H  
ATOM    690  SG  CYS A  44       3.097  -5.642 -22.979  1.00  0.00           S  
ATOM    691  HG  CYS A  44       2.589  -4.842 -22.022  1.00  0.00           H  
ATOM    692  C   CYS A  44       5.079  -7.863 -21.782  1.00  0.00           C  
ATOM    693  O   CYS A  44       4.069  -8.486 -21.456  1.00  0.00           O  
ATOM    694  N   ARG A  45       6.092  -8.477 -22.407  1.00  0.00           N  
ATOM    695  H   ARG A  45       6.884  -7.903 -22.689  1.00  0.00           H  
ATOM    696  CA  ARG A  45       6.141  -9.924 -22.700  1.00  0.00           C  
ATOM    697  HA  ARG A  45       5.237 -10.227 -23.232  1.00  0.00           H  
ATOM    698  CB  ARG A  45       7.353 -10.251 -23.577  1.00  0.00           C  
ATOM    699  HB2 ARG A  45       8.244  -9.771 -23.172  1.00  0.00           H  
ATOM    700  HB3 ARG A  45       7.511 -11.329 -23.567  1.00  0.00           H  
ATOM    701  CG  ARG A  45       7.166  -9.823 -25.031  1.00  0.00           C  
ATOM    702  HG2 ARG A  45       6.296 -10.325 -25.453  1.00  0.00           H  
ATOM    703  HG3 ARG A  45       7.026  -8.746 -25.088  1.00  0.00           H  
ATOM    704  CD  ARG A  45       8.414 -10.220 -25.812  1.00  0.00           C  
ATOM    705  HD2 ARG A  45       9.279  -9.731 -25.359  1.00  0.00           H  
ATOM    706  HD3 ARG A  45       8.545 -11.302 -25.740  1.00  0.00           H  
ATOM    707  NE  ARG A  45       8.329  -9.826 -27.226  1.00  0.00           N  
ATOM    708  HE  ARG A  45       7.590  -9.186 -27.497  1.00  0.00           H  
ATOM    709  CZ  ARG A  45       9.233 -10.108 -28.142  1.00  0.00           C  
ATOM    710  NH1 ARG A  45      10.255 -10.880 -27.897  1.00  0.00           N  
ATOM    711 HH11 ARG A  45      10.375 -11.268 -26.980  1.00  0.00           H  
ATOM    712 HH12 ARG A  45      10.938 -11.025 -28.615  1.00  0.00           H  
ATOM    713  NH2 ARG A  45       9.171  -9.581 -29.321  1.00  0.00           N  
ATOM    714 HH21 ARG A  45       8.542  -8.771 -29.378  1.00  0.00           H  
ATOM    715 HH22 ARG A  45      10.051  -9.355 -29.755  1.00  0.00           H  
ATOM    716  C   ARG A  45       6.213 -10.763 -21.431  1.00  0.00           C  
ATOM    717  O   ARG A  45       5.489 -11.749 -21.327  1.00  0.00           O  
ATOM    718  N   ALA A  46       7.019 -10.357 -20.445  1.00  0.00           N  
ATOM    719  H   ALA A  46       7.637  -9.572 -20.620  1.00  0.00           H  
ATOM    720  CA  ALA A  46       7.082 -11.016 -19.141  1.00  0.00           C  
ATOM    721  HA  ALA A  46       7.314 -12.068 -19.296  1.00  0.00           H  
ATOM    722  CB  ALA A  46       8.210 -10.392 -18.309  1.00  0.00           C  
ATOM    723  HB1 ALA A  46       9.152 -10.470 -18.851  1.00  0.00           H  
ATOM    724  HB2 ALA A  46       8.000  -9.340 -18.109  1.00  0.00           H  
ATOM    725  HB3 ALA A  46       8.300 -10.925 -17.360  1.00  0.00           H  
ATOM    726  C   ALA A  46       5.723 -10.947 -18.422  1.00  0.00           C  
ATOM    727  O   ALA A  46       5.196 -11.971 -17.994  1.00  0.00           O  
ATOM    728  N   ALA A  47       5.104  -9.763 -18.384  1.00  0.00           N  
ATOM    729  H   ALA A  47       5.610  -8.943 -18.707  1.00  0.00           H  
ATOM    730  CA  ALA A  47       3.736  -9.584 -17.907  1.00  0.00           C  
ATOM    731  HA  ALA A  47       3.685  -9.884 -16.858  1.00  0.00           H  
ATOM    732  CB  ALA A  47       3.384  -8.094 -17.996  1.00  0.00           C  
ATOM    733  HB1 ALA A  47       4.121  -7.505 -17.454  1.00  0.00           H  
ATOM    734  HB2 ALA A  47       3.357  -7.764 -19.034  1.00  0.00           H  
ATOM    735  HB3 ALA A  47       2.405  -7.926 -17.548  1.00  0.00           H  
ATOM    736  C   ALA A  47       2.726 -10.449 -18.690  1.00  0.00           C  
ATOM    737  O   ALA A  47       1.870 -11.078 -18.083  1.00  0.00           O  
ATOM    738  N   THR A  48       2.842 -10.541 -20.020  1.00  0.00           N  
ATOM    739  H   THR A  48       3.570  -9.993 -20.463  1.00  0.00           H  
ATOM    740  CA  THR A  48       1.906 -11.282 -20.885  1.00  0.00           C  
ATOM    741  HA  THR A  48       0.890 -10.978 -20.627  1.00  0.00           H  
ATOM    742  CB  THR A  48       2.115 -10.928 -22.370  1.00  0.00           C  
ATOM    743  HB  THR A  48       3.135 -11.165 -22.673  1.00  0.00           H  
ATOM    744  CG2 THR A  48       1.133 -11.659 -23.289  1.00  0.00           C  
ATOM    745 HG21 THR A  48       1.365 -12.723 -23.318  1.00  0.00           H  
ATOM    746 HG22 THR A  48       0.115 -11.512 -22.929  1.00  0.00           H  
ATOM    747 HG23 THR A  48       1.205 -11.259 -24.299  1.00  0.00           H  
ATOM    748  OG1 THR A  48       1.882  -9.548 -22.558  1.00  0.00           O  
ATOM    749  HG1 THR A  48       2.599  -9.069 -22.100  1.00  0.00           H  
ATOM    750  C   THR A  48       1.983 -12.795 -20.662  1.00  0.00           C  
ATOM    751  O   THR A  48       0.942 -13.432 -20.502  1.00  0.00           O  
ATOM    752  N   VAL A  49       3.180 -13.387 -20.578  1.00  0.00           N  
ATOM    753  H   VAL A  49       4.021 -12.826 -20.680  1.00  0.00           H  
ATOM    754  CA  VAL A  49       3.305 -14.833 -20.296  1.00  0.00           C  
ATOM    755  HA  VAL A  49       2.581 -15.354 -20.923  1.00  0.00           H  
ATOM    756  CB  VAL A  49       4.680 -15.420 -20.662  1.00  0.00           C  
ATOM    757  HB  VAL A  49       4.622 -16.499 -20.512  1.00  0.00           H  
ATOM    758  CG1 VAL A  49       4.976 -15.194 -22.151  1.00  0.00           C  
ATOM    759 HG11 VAL A  49       4.154 -15.588 -22.750  1.00  0.00           H  
ATOM    760 HG12 VAL A  49       5.102 -14.134 -22.363  1.00  0.00           H  
ATOM    761 HG13 VAL A  49       5.886 -15.727 -22.422  1.00  0.00           H  
ATOM    762  CG2 VAL A  49       5.834 -14.906 -19.791  1.00  0.00           C  
ATOM    763 HG21 VAL A  49       5.667 -15.155 -18.744  1.00  0.00           H  
ATOM    764 HG22 VAL A  49       5.936 -13.830 -19.896  1.00  0.00           H  
ATOM    765 HG23 VAL A  49       6.762 -15.385 -20.097  1.00  0.00           H  
ATOM    766  C   VAL A  49       2.928 -15.170 -18.853  1.00  0.00           C  
ATOM    767  O   VAL A  49       2.335 -16.218 -18.619  1.00  0.00           O  
ATOM    768  N   LEU A  50       3.185 -14.276 -17.890  1.00  0.00           N  
ATOM    769  H   LEU A  50       3.714 -13.442 -18.126  1.00  0.00           H  
ATOM    770  CA  LEU A  50       2.729 -14.443 -16.507  1.00  0.00           C  
ATOM    771  HA  LEU A  50       2.946 -15.464 -16.201  1.00  0.00           H  
ATOM    772  CB  LEU A  50       3.497 -13.485 -15.581  1.00  0.00           C  
ATOM    773  HB2 LEU A  50       3.393 -12.470 -15.968  1.00  0.00           H  
ATOM    774  HB3 LEU A  50       3.038 -13.508 -14.591  1.00  0.00           H  
ATOM    775  CG  LEU A  50       4.995 -13.824 -15.434  1.00  0.00           C  
ATOM    776  HG  LEU A  50       5.456 -13.931 -16.414  1.00  0.00           H  
ATOM    777  CD1 LEU A  50       5.699 -12.696 -14.681  1.00  0.00           C  
ATOM    778 HD11 LEU A  50       6.746 -12.947 -14.526  1.00  0.00           H  
ATOM    779 HD12 LEU A  50       5.640 -11.777 -15.264  1.00  0.00           H  
ATOM    780 HD13 LEU A  50       5.218 -12.541 -13.718  1.00  0.00           H  
ATOM    781  CD2 LEU A  50       5.227 -15.124 -14.662  1.00  0.00           C  
ATOM    782 HD21 LEU A  50       6.296 -15.318 -14.589  1.00  0.00           H  
ATOM    783 HD22 LEU A  50       4.809 -15.051 -13.661  1.00  0.00           H  
ATOM    784 HD23 LEU A  50       4.774 -15.964 -15.183  1.00  0.00           H  
ATOM    785  C   LEU A  50       1.205 -14.278 -16.371  1.00  0.00           C  
ATOM    786  O   LEU A  50       0.587 -15.013 -15.608  1.00  0.00           O  
ATOM    787  N   ARG A  51       0.580 -13.388 -17.154  1.00  0.00           N  
ATOM    788  H   ARG A  51       1.164 -12.749 -17.685  1.00  0.00           H  
ATOM    789  CA  ARG A  51      -0.882 -13.239 -17.284  1.00  0.00           C  
ATOM    790  HA  ARG A  51      -1.314 -13.130 -16.294  1.00  0.00           H  
ATOM    791  CB  ARG A  51      -1.174 -11.960 -18.090  1.00  0.00           C  
ATOM    792  HB2 ARG A  51      -0.611 -11.147 -17.632  1.00  0.00           H  
ATOM    793  HB3 ARG A  51      -0.823 -12.087 -19.113  1.00  0.00           H  
ATOM    794  CG  ARG A  51      -2.652 -11.542 -18.114  1.00  0.00           C  
ATOM    795  HG2 ARG A  51      -3.263 -12.364 -18.487  1.00  0.00           H  
ATOM    796  HG3 ARG A  51      -2.977 -11.307 -17.104  1.00  0.00           H  
ATOM    797  CD  ARG A  51      -2.887 -10.316 -19.014  1.00  0.00           C  
ATOM    798  HD2 ARG A  51      -2.716 -10.622 -20.047  1.00  0.00           H  
ATOM    799  HD3 ARG A  51      -3.928 -10.003 -18.909  1.00  0.00           H  
ATOM    800  NE  ARG A  51      -2.005  -9.183 -18.673  1.00  0.00           N  
ATOM    801  HE  ARG A  51      -1.704  -9.101 -17.697  1.00  0.00           H  
ATOM    802  CZ  ARG A  51      -1.512  -8.273 -19.489  1.00  0.00           C  
ATOM    803  NH1 ARG A  51      -1.866  -8.191 -20.739  1.00  0.00           N  
ATOM    804 HH11 ARG A  51      -2.573  -8.796 -21.092  1.00  0.00           H  
ATOM    805 HH12 ARG A  51      -1.536  -7.393 -21.270  1.00  0.00           H  
ATOM    806  NH2 ARG A  51      -0.644  -7.404 -19.078  1.00  0.00           N  
ATOM    807 HH21 ARG A  51      -0.334  -7.422 -18.095  1.00  0.00           H  
ATOM    808 HH22 ARG A  51      -0.297  -6.717 -19.722  1.00  0.00           H  
ATOM    809  C   ARG A  51      -1.534 -14.480 -17.885  1.00  0.00           C  
ATOM    810  O   ARG A  51      -2.553 -14.941 -17.377  1.00  0.00           O  
ATOM    811  N   GLN A  52      -0.917 -15.075 -18.906  1.00  0.00           N  
ATOM    812  H   GLN A  52      -0.102 -14.619 -19.305  1.00  0.00           H  
ATOM    813  CA  GLN A  52      -1.305 -16.398 -19.401  1.00  0.00           C  
ATOM    814  HA  GLN A  52      -2.362 -16.379 -19.671  1.00  0.00           H  
ATOM    815  CB  GLN A  52      -0.494 -16.747 -20.659  1.00  0.00           C  
ATOM    816  HB2 GLN A  52       0.565 -16.602 -20.448  1.00  0.00           H  
ATOM    817  HB3 GLN A  52      -0.650 -17.797 -20.912  1.00  0.00           H  
ATOM    818  CG  GLN A  52      -0.908 -15.886 -21.867  1.00  0.00           C  
ATOM    819  HG2 GLN A  52      -1.896 -16.205 -22.199  1.00  0.00           H  
ATOM    820  HG3 GLN A  52      -0.980 -14.841 -21.576  1.00  0.00           H  
ATOM    821  CD  GLN A  52       0.066 -15.967 -23.039  1.00  0.00           C  
ATOM    822  OE1 GLN A  52       1.203 -16.389 -22.937  1.00  0.00           O  
ATOM    823  NE2 GLN A  52      -0.345 -15.563 -24.223  1.00  0.00           N  
ATOM    824 HE21 GLN A  52       0.329 -15.648 -24.962  1.00  0.00           H  
ATOM    825 HE22 GLN A  52      -1.278 -15.220 -24.353  1.00  0.00           H  
ATOM    826  C   GLN A  52      -1.148 -17.462 -18.300  1.00  0.00           C  
ATOM    827  O   GLN A  52      -2.092 -18.209 -18.053  1.00  0.00           O  
ATOM    828  N   PHE A  53      -0.015 -17.486 -17.588  1.00  0.00           N  
ATOM    829  H   PHE A  53       0.746 -16.874 -17.864  1.00  0.00           H  
ATOM    830  CA  PHE A  53       0.212 -18.411 -16.474  1.00  0.00           C  
ATOM    831  HA  PHE A  53       0.161 -19.430 -16.863  1.00  0.00           H  
ATOM    832  CB  PHE A  53       1.626 -18.210 -15.892  1.00  0.00           C  
ATOM    833  HB2 PHE A  53       2.353 -18.271 -16.702  1.00  0.00           H  
ATOM    834  HB3 PHE A  53       1.706 -17.220 -15.454  1.00  0.00           H  
ATOM    835  CG  PHE A  53       1.998 -19.216 -14.822  1.00  0.00           C  
ATOM    836  CD1 PHE A  53       1.464 -19.094 -13.523  1.00  0.00           C  
ATOM    837  HD1 PHE A  53       0.840 -18.252 -13.265  1.00  0.00           H  
ATOM    838  CE1 PHE A  53       1.697 -20.094 -12.565  1.00  0.00           C  
ATOM    839  HE1 PHE A  53       1.264 -20.017 -11.578  1.00  0.00           H  
ATOM    840  CZ  PHE A  53       2.501 -21.198 -12.891  1.00  0.00           C  
ATOM    841  HZ  PHE A  53       2.679 -21.959 -12.145  1.00  0.00           H  
ATOM    842  CE2 PHE A  53       3.098 -21.288 -14.161  1.00  0.00           C  
ATOM    843  HE2 PHE A  53       3.748 -22.120 -14.398  1.00  0.00           H  
ATOM    844  CD2 PHE A  53       2.834 -20.307 -15.132  1.00  0.00           C  
ATOM    845  HD2 PHE A  53       3.261 -20.412 -16.120  1.00  0.00           H  
ATOM    846  C   PHE A  53      -0.888 -18.298 -15.404  1.00  0.00           C  
ATOM    847  O   PHE A  53      -1.522 -19.304 -15.095  1.00  0.00           O  
ATOM    848  N   TYR A  54      -1.168 -17.100 -14.873  1.00  0.00           N  
ATOM    849  H   TYR A  54      -0.628 -16.291 -15.163  1.00  0.00           H  
ATOM    850  CA  TYR A  54      -2.195 -16.952 -13.833  1.00  0.00           C  
ATOM    851  HA  TYR A  54      -2.068 -17.796 -13.152  1.00  0.00           H  
ATOM    852  CB  TYR A  54      -1.969 -15.694 -12.975  1.00  0.00           C  
ATOM    853  HB2 TYR A  54      -2.571 -15.810 -12.075  1.00  0.00           H  
ATOM    854  HB3 TYR A  54      -0.929 -15.694 -12.645  1.00  0.00           H  
ATOM    855  CG  TYR A  54      -2.306 -14.322 -13.547  1.00  0.00           C  
ATOM    856  CD1 TYR A  54      -1.292 -13.352 -13.664  1.00  0.00           C  
ATOM    857  HD1 TYR A  54      -0.266 -13.622 -13.464  1.00  0.00           H  
ATOM    858  CE1 TYR A  54      -1.602 -12.032 -14.043  1.00  0.00           C  
ATOM    859  HE1 TYR A  54      -0.825 -11.289 -14.117  1.00  0.00           H  
ATOM    860  CZ  TYR A  54      -2.933 -11.678 -14.340  1.00  0.00           C  
ATOM    861  OH  TYR A  54      -3.252 -10.401 -14.673  1.00  0.00           O  
ATOM    862  HH  TYR A  54      -2.510  -9.923 -15.112  1.00  0.00           H  
ATOM    863  CE2 TYR A  54      -3.952 -12.651 -14.241  1.00  0.00           C  
ATOM    864  HE2 TYR A  54      -4.970 -12.371 -14.465  1.00  0.00           H  
ATOM    865  CD2 TYR A  54      -3.641 -13.962 -13.827  1.00  0.00           C  
ATOM    866  HD2 TYR A  54      -4.439 -14.682 -13.709  1.00  0.00           H  
ATOM    867  C   TYR A  54      -3.632 -17.090 -14.360  1.00  0.00           C  
ATOM    868  O   TYR A  54      -4.512 -17.398 -13.567  1.00  0.00           O  
ATOM    869  N   SER A  55      -3.888 -16.909 -15.662  1.00  0.00           N  
ATOM    870  H   SER A  55      -3.140 -16.586 -16.262  1.00  0.00           H  
ATOM    871  CA  SER A  55      -5.191 -17.240 -16.268  1.00  0.00           C  
ATOM    872  HA  SER A  55      -5.988 -16.795 -15.670  1.00  0.00           H  
ATOM    873  CB  SER A  55      -5.304 -16.702 -17.700  1.00  0.00           C  
ATOM    874  HB2 SER A  55      -4.533 -17.155 -18.325  1.00  0.00           H  
ATOM    875  HB3 SER A  55      -6.280 -16.973 -18.104  1.00  0.00           H  
ATOM    876  OG  SER A  55      -5.173 -15.297 -17.740  1.00  0.00           O  
ATOM    877  HG  SER A  55      -4.252 -15.080 -17.506  1.00  0.00           H  
ATOM    878  C   SER A  55      -5.438 -18.753 -16.309  1.00  0.00           C  
ATOM    879  O   SER A  55      -6.556 -19.201 -16.063  1.00  0.00           O  
ATOM    880  N   HIE A  56      -4.403 -19.544 -16.622  1.00  0.00           N  
ATOM    881  H   HIE A  56      -3.516 -19.110 -16.852  1.00  0.00           H  
ATOM    882  CA  HIE A  56      -4.466 -21.013 -16.581  1.00  0.00           C  
ATOM    883  HA  HIE A  56      -5.375 -21.355 -17.079  1.00  0.00           H  
ATOM    884  CB  HIE A  56      -3.254 -21.625 -17.308  1.00  0.00           C  
ATOM    885  HB2 HIE A  56      -2.341 -21.097 -17.032  1.00  0.00           H  
ATOM    886  HB3 HIE A  56      -3.141 -22.662 -16.986  1.00  0.00           H  
ATOM    887  CG  HIE A  56      -3.396 -21.645 -18.806  1.00  0.00           C  
ATOM    888  ND1 HIE A  56      -4.286 -22.463 -19.499  1.00  0.00           N  
ATOM    889  CE1 HIE A  56      -4.072 -22.231 -20.800  1.00  0.00           C  
ATOM    890  HE1 HIE A  56      -4.604 -22.725 -21.604  1.00  0.00           H  
ATOM    891  NE2 HIE A  56      -3.096 -21.321 -20.957  1.00  0.00           N  
ATOM    892  HE2 HIE A  56      -2.750 -20.992 -21.845  1.00  0.00           H  
ATOM    893  CD2 HIE A  56      -2.649 -20.944 -19.708  1.00  0.00           C  
ATOM    894  HD2 HIE A  56      -1.852 -20.253 -19.469  1.00  0.00           H  
ATOM    895  C   HIE A  56      -4.529 -21.543 -15.147  1.00  0.00           C  
ATOM    896  O   HIE A  56      -5.454 -22.264 -14.781  1.00  0.00           O  
ATOM    897  N   HIE A  57      -3.541 -21.191 -14.325  1.00  0.00           N  
ATOM    898  H   HIE A  57      -2.839 -20.547 -14.675  1.00  0.00           H  
ATOM    899  CA  HIE A  57      -3.258 -21.900 -13.074  1.00  0.00           C  
ATOM    900  HA  HIE A  57      -3.615 -22.927 -13.189  1.00  0.00           H  
ATOM    901  CB  HIE A  57      -1.736 -22.020 -12.882  1.00  0.00           C  
ATOM    902  HB2 HIE A  57      -1.296 -21.026 -12.783  1.00  0.00           H  
ATOM    903  HB3 HIE A  57      -1.526 -22.565 -11.963  1.00  0.00           H  
ATOM    904  CG  HIE A  57      -1.065 -22.760 -14.015  1.00  0.00           C  
ATOM    905  ND1 HIE A  57      -1.316 -24.084 -14.383  1.00  0.00           N  
ATOM    906  CE1 HIE A  57      -0.482 -24.351 -15.399  1.00  0.00           C  
ATOM    907  HE1 HIE A  57      -0.417 -25.308 -15.897  1.00  0.00           H  
ATOM    908  NE2 HIE A  57       0.281 -23.279 -15.678  1.00  0.00           N  
ATOM    909  HE2 HIE A  57       1.046 -23.249 -16.339  1.00  0.00           H  
ATOM    910  CD2 HIE A  57      -0.092 -22.264 -14.827  1.00  0.00           C  
ATOM    911  HD2 HIE A  57       0.318 -21.270 -14.774  1.00  0.00           H  
ATOM    912  C   HIE A  57      -4.003 -21.365 -11.840  1.00  0.00           C  
ATOM    913  O   HIE A  57      -3.701 -21.796 -10.732  1.00  0.00           O  
ATOM    914  N   GLU A  58      -5.021 -20.509 -11.990  1.00  0.00           N  
ATOM    915  H   GLU A  58      -5.224 -20.174 -12.923  1.00  0.00           H  
ATOM    916  CA  GLU A  58      -5.789 -19.931 -10.870  1.00  0.00           C  
ATOM    917  HA  GLU A  58      -5.114 -19.321 -10.279  1.00  0.00           H  
ATOM    918  CB  GLU A  58      -6.870 -19.009 -11.457  1.00  0.00           C  
ATOM    919  HB2 GLU A  58      -6.371 -18.277 -12.084  1.00  0.00           H  
ATOM    920  HB3 GLU A  58      -7.525 -19.594 -12.102  1.00  0.00           H  
ATOM    921  CG  GLU A  58      -7.733 -18.309 -10.388  1.00  0.00           C  
ATOM    922  HG2 GLU A  58      -8.634 -18.909 -10.212  1.00  0.00           H  
ATOM    923  HG3 GLU A  58      -7.166 -18.245  -9.455  1.00  0.00           H  
ATOM    924  CD  GLU A  58      -8.135 -16.877 -10.762  1.00  0.00           C  
ATOM    925  OE1 GLU A  58      -7.313 -16.129 -11.334  1.00  0.00           O  
ATOM    926  OE2 GLU A  58      -9.253 -16.453 -10.398  1.00  0.00           O  
ATOM    927  C   GLU A  58      -6.420 -20.966  -9.910  1.00  0.00           C  
ATOM    928  O   GLU A  58      -6.624 -20.687  -8.728  1.00  0.00           O  
ATOM    929  N   LYS A  59      -6.744 -22.166 -10.408  1.00  0.00           N  
ATOM    930  H   LYS A  59      -6.524 -22.319 -11.384  1.00  0.00           H  
ATOM    931  CA  LYS A  59      -7.520 -23.186  -9.669  1.00  0.00           C  
ATOM    932  HA  LYS A  59      -7.455 -22.967  -8.600  1.00  0.00           H  
ATOM    933  CB  LYS A  59      -9.004 -23.128 -10.086  1.00  0.00           C  
ATOM    934  HB2 LYS A  59      -9.110 -23.591 -11.069  1.00  0.00           H  
ATOM    935  HB3 LYS A  59      -9.582 -23.719  -9.374  1.00  0.00           H  
ATOM    936  CG  LYS A  59      -9.594 -21.712 -10.147  1.00  0.00           C  
ATOM    937  HG2 LYS A  59      -9.440 -21.205  -9.193  1.00  0.00           H  
ATOM    938  HG3 LYS A  59      -9.087 -21.158 -10.936  1.00  0.00           H  
ATOM    939  CD  LYS A  59     -11.088 -21.735 -10.477  1.00  0.00           C  
ATOM    940  HD2 LYS A  59     -11.255 -22.383 -11.340  1.00  0.00           H  
ATOM    941  HD3 LYS A  59     -11.643 -22.122  -9.619  1.00  0.00           H  
ATOM    942  CE  LYS A  59     -11.536 -20.307 -10.810  1.00  0.00           C  
ATOM    943  HE2 LYS A  59     -10.900 -19.925 -11.617  1.00  0.00           H  
ATOM    944  HE3 LYS A  59     -11.369 -19.669  -9.936  1.00  0.00           H  
ATOM    945  NZ  LYS A  59     -12.957 -20.267 -11.228  1.00  0.00           N  
ATOM    946  HZ1 LYS A  59     -13.100 -20.874 -12.025  1.00  0.00           H  
ATOM    947  HZ2 LYS A  59     -13.560 -20.571 -10.474  1.00  0.00           H  
ATOM    948  HZ3 LYS A  59     -13.215 -19.323 -11.490  1.00  0.00           H  
ATOM    949  C   LYS A  59      -7.009 -24.621  -9.823  1.00  0.00           C  
ATOM    950  O   LYS A  59      -7.611 -25.538  -9.271  1.00  0.00           O  
ATOM    951  N   ASP A  60      -5.960 -24.832 -10.614  1.00  0.00           N  
ATOM    952  H   ASP A  60      -5.447 -24.037 -10.962  1.00  0.00           H  
ATOM    953  CA  ASP A  60      -5.497 -26.170 -10.987  1.00  0.00           C  
ATOM    954  HA  ASP A  60      -6.352 -26.737 -11.354  1.00  0.00           H  
ATOM    955  CB  ASP A  60      -4.502 -26.050 -12.152  1.00  0.00           C  
ATOM    956  HB2 ASP A  60      -4.966 -25.450 -12.937  1.00  0.00           H  
ATOM    957  HB3 ASP A  60      -3.607 -25.524 -11.816  1.00  0.00           H  
ATOM    958  CG  ASP A  60      -4.105 -27.402 -12.754  1.00  0.00           C  
ATOM    959  OD1 ASP A  60      -4.311 -28.468 -12.128  1.00  0.00           O  
ATOM    960  OD2 ASP A  60      -3.640 -27.423 -13.911  1.00  0.00           O  
ATOM    961  C   ASP A  60      -4.918 -26.920  -9.776  1.00  0.00           C  
ATOM    962  O   ASP A  60      -3.925 -26.491  -9.188  1.00  0.00           O  
ATOM    963  N   THR A  61      -5.502 -28.062  -9.406  1.00  0.00           N  
ATOM    964  H   THR A  61      -6.254 -28.435  -9.967  1.00  0.00           H  
ATOM    965  CA  THR A  61      -5.054 -28.845  -8.240  1.00  0.00           C  
ATOM    966  HA  THR A  61      -5.031 -28.182  -7.376  1.00  0.00           H  
ATOM    967  CB  THR A  61      -6.024 -29.990  -7.924  1.00  0.00           C  
ATOM    968  HB  THR A  61      -5.654 -30.538  -7.057  1.00  0.00           H  
ATOM    969  CG2 THR A  61      -7.436 -29.490  -7.621  1.00  0.00           C  
ATOM    970 HG21 THR A  61      -7.883 -29.045  -8.510  1.00  0.00           H  
ATOM    971 HG22 THR A  61      -8.054 -30.320  -7.284  1.00  0.00           H  
ATOM    972 HG23 THR A  61      -7.396 -28.740  -6.830  1.00  0.00           H  
ATOM    973  OG1 THR A  61      -6.129 -30.873  -9.015  1.00  0.00           O  
ATOM    974  HG1 THR A  61      -6.812 -31.514  -8.806  1.00  0.00           H  
ATOM    975  C   THR A  61      -3.634 -29.398  -8.397  1.00  0.00           C  
ATOM    976  O   THR A  61      -2.987 -29.693  -7.395  1.00  0.00           O  
ATOM    977  N   ARG A  62      -3.090 -29.458  -9.623  1.00  0.00           N  
ATOM    978  H   ARG A  62      -3.665 -29.153 -10.409  1.00  0.00           H  
ATOM    979  CA  ARG A  62      -1.684 -29.826  -9.889  1.00  0.00           C  
ATOM    980  HA  ARG A  62      -1.464 -30.767  -9.381  1.00  0.00           H  
ATOM    981  CB  ARG A  62      -1.495 -30.024 -11.405  1.00  0.00           C  
ATOM    982  HB2 ARG A  62      -1.741 -29.097 -11.925  1.00  0.00           H  
ATOM    983  HB3 ARG A  62      -0.448 -30.257 -11.606  1.00  0.00           H  
ATOM    984  CG  ARG A  62      -2.367 -31.179 -11.938  1.00  0.00           C  
ATOM    985  HG2 ARG A  62      -2.014 -32.107 -11.489  1.00  0.00           H  
ATOM    986  HG3 ARG A  62      -3.409 -31.043 -11.646  1.00  0.00           H  
ATOM    987  CD  ARG A  62      -2.315 -31.331 -13.464  1.00  0.00           C  
ATOM    988  HD2 ARG A  62      -1.272 -31.338 -13.788  1.00  0.00           H  
ATOM    989  HD3 ARG A  62      -2.770 -32.289 -13.716  1.00  0.00           H  
ATOM    990  NE  ARG A  62      -3.054 -30.260 -14.156  1.00  0.00           N  
ATOM    991  HE  ARG A  62      -3.312 -29.432 -13.606  1.00  0.00           H  
ATOM    992  CZ  ARG A  62      -3.450 -30.237 -15.414  1.00  0.00           C  
ATOM    993  NH1 ARG A  62      -3.277 -31.246 -16.224  1.00  0.00           N  
ATOM    994 HH11 ARG A  62      -2.838 -32.070 -15.864  1.00  0.00           H  
ATOM    995 HH12 ARG A  62      -3.609 -31.186 -17.166  1.00  0.00           H  
ATOM    996  NH2 ARG A  62      -4.033 -29.187 -15.901  1.00  0.00           N  
ATOM    997 HH21 ARG A  62      -4.045 -28.371 -15.273  1.00  0.00           H  
ATOM    998 HH22 ARG A  62      -4.333 -29.110 -16.847  1.00  0.00           H  
ATOM    999  C   ARG A  62      -0.680 -28.809  -9.314  1.00  0.00           C  
ATOM   1000  O   ARG A  62       0.479 -29.155  -9.111  1.00  0.00           O  
ATOM   1001  N   CYS A  63      -1.128 -27.596  -8.981  1.00  0.00           N  
ATOM   1002  H   CYS A  63      -2.092 -27.372  -9.197  1.00  0.00           H  
ATOM   1003  CA  CYS A  63      -0.355 -26.591  -8.241  1.00  0.00           C  
ATOM   1004  HA  CYS A  63       0.601 -26.436  -8.744  1.00  0.00           H  
ATOM   1005  CB  CYS A  63      -1.150 -25.276  -8.249  1.00  0.00           C  
ATOM   1006  HB2 CYS A  63      -2.112 -25.411  -7.748  1.00  0.00           H  
ATOM   1007  HB3 CYS A  63      -0.604 -24.512  -7.702  1.00  0.00           H  
ATOM   1008  SG  CYS A  63      -1.439 -24.704  -9.943  1.00  0.00           S  
ATOM   1009  HG  CYS A  63      -2.560 -25.419 -10.127  1.00  0.00           H  
ATOM   1010  C   CYS A  63      -0.049 -26.981  -6.780  1.00  0.00           C  
ATOM   1011  O   CYS A  63       0.758 -26.313  -6.127  1.00  0.00           O  
ATOM   1012  N   LEU A  64      -0.716 -28.011  -6.238  1.00  0.00           N  
ATOM   1013  H   LEU A  64      -1.341 -28.550  -6.829  1.00  0.00           H  
ATOM   1014  CA  LEU A  64      -0.788 -28.285  -4.803  1.00  0.00           C  
ATOM   1015  HA  LEU A  64      -0.284 -27.485  -4.258  1.00  0.00           H  
ATOM   1016  CB  LEU A  64      -2.266 -28.284  -4.358  1.00  0.00           C  
ATOM   1017  HB2 LEU A  64      -2.736 -29.199  -4.722  1.00  0.00           H  
ATOM   1018  HB3 LEU A  64      -2.289 -28.316  -3.268  1.00  0.00           H  
ATOM   1019  CG  LEU A  64      -3.130 -27.104  -4.844  1.00  0.00           C  
ATOM   1020  HG  LEU A  64      -3.223 -27.129  -5.930  1.00  0.00           H  
ATOM   1021  CD1 LEU A  64      -4.530 -27.234  -4.239  1.00  0.00           C  
ATOM   1022 HD11 LEU A  64      -4.964 -28.192  -4.527  1.00  0.00           H  
ATOM   1023 HD12 LEU A  64      -4.478 -27.172  -3.152  1.00  0.00           H  
ATOM   1024 HD13 LEU A  64      -5.168 -26.435  -4.620  1.00  0.00           H  
ATOM   1025  CD2 LEU A  64      -2.560 -25.749  -4.429  1.00  0.00           C  
ATOM   1026 HD21 LEU A  64      -2.388 -25.735  -3.357  1.00  0.00           H  
ATOM   1027 HD22 LEU A  64      -1.619 -25.562  -4.942  1.00  0.00           H  
ATOM   1028 HD23 LEU A  64      -3.257 -24.959  -4.710  1.00  0.00           H  
ATOM   1029  C   LEU A  64      -0.100 -29.607  -4.421  1.00  0.00           C  
ATOM   1030  O   LEU A  64      -0.620 -30.700  -4.641  1.00  0.00           O  
ATOM   1031  N   GLY A  65       1.056 -29.522  -3.763  1.00  0.00           N  
ATOM   1032  H   GLY A  65       1.461 -28.603  -3.632  1.00  0.00           H  
ATOM   1033  CA  GLY A  65       1.562 -30.636  -2.956  1.00  0.00           C  
ATOM   1034  HA2 GLY A  65       1.561 -31.548  -3.555  1.00  0.00           H  
ATOM   1035  HA3 GLY A  65       2.579 -30.431  -2.628  1.00  0.00           H  
ATOM   1036  C   GLY A  65       0.672 -30.837  -1.725  1.00  0.00           C  
ATOM   1037  O   GLY A  65       0.123 -29.867  -1.212  1.00  0.00           O  
ATOM   1038  N   ALA A  66       0.543 -32.068  -1.220  1.00  0.00           N  
ATOM   1039  H   ALA A  66       1.027 -32.820  -1.687  1.00  0.00           H  
ATOM   1040  CA  ALA A  66      -0.494 -32.472  -0.252  1.00  0.00           C  
ATOM   1041  HA  ALA A  66      -1.463 -32.284  -0.718  1.00  0.00           H  
ATOM   1042  CB  ALA A  66      -0.356 -33.989  -0.061  1.00  0.00           C  
ATOM   1043  HB1 ALA A  66      -0.417 -34.498  -1.023  1.00  0.00           H  
ATOM   1044  HB2 ALA A  66       0.600 -34.219   0.413  1.00  0.00           H  
ATOM   1045  HB3 ALA A  66      -1.162 -34.356   0.577  1.00  0.00           H  
ATOM   1046  C   ALA A  66      -0.533 -31.739   1.120  1.00  0.00           C  
ATOM   1047  O   ALA A  66      -1.360 -32.061   1.970  1.00  0.00           O  
ATOM   1048  N   THR A  67       0.337 -30.763   1.380  1.00  0.00           N  
ATOM   1049  H   THR A  67       0.888 -30.428   0.602  1.00  0.00           H  
ATOM   1050  CA  THR A  67       0.280 -29.922   2.587  1.00  0.00           C  
ATOM   1051  HA  THR A  67       0.109 -30.562   3.453  1.00  0.00           H  
ATOM   1052  CB  THR A  67       1.585 -29.118   2.781  1.00  0.00           C  
ATOM   1053  HB  THR A  67       1.471 -28.115   2.369  1.00  0.00           H  
ATOM   1054  CG2 THR A  67       1.927 -28.989   4.262  1.00  0.00           C  
ATOM   1055 HG21 THR A  67       2.839 -28.400   4.374  1.00  0.00           H  
ATOM   1056 HG22 THR A  67       1.118 -28.487   4.791  1.00  0.00           H  
ATOM   1057 HG23 THR A  67       2.086 -29.976   4.699  1.00  0.00           H  
ATOM   1058  OG1 THR A  67       2.696 -29.706   2.141  1.00  0.00           O  
ATOM   1059  HG1 THR A  67       2.782 -30.603   2.479  1.00  0.00           H  
ATOM   1060  C   THR A  67      -0.872 -28.921   2.468  1.00  0.00           C  
ATOM   1061  O   THR A  67      -0.865 -28.119   1.541  1.00  0.00           O  
ATOM   1062  N   ALA A  68      -1.812 -28.860   3.419  1.00  0.00           N  
ATOM   1063  H   ALA A  68      -1.847 -29.592   4.113  1.00  0.00           H  
ATOM   1064  CA  ALA A  68      -2.948 -27.918   3.354  1.00  0.00           C  
ATOM   1065  HA  ALA A  68      -3.568 -28.184   2.494  1.00  0.00           H  
ATOM   1066  CB  ALA A  68      -3.789 -28.100   4.623  1.00  0.00           C  
ATOM   1067  HB1 ALA A  68      -4.140 -29.130   4.691  1.00  0.00           H  
ATOM   1068  HB2 ALA A  68      -3.202 -27.857   5.510  1.00  0.00           H  
ATOM   1069  HB3 ALA A  68      -4.657 -27.441   4.580  1.00  0.00           H  
ATOM   1070  C   ALA A  68      -2.531 -26.436   3.169  1.00  0.00           C  
ATOM   1071  O   ALA A  68      -3.221 -25.663   2.505  1.00  0.00           O  
ATOM   1072  N   GLN A  69      -1.349 -26.055   3.670  1.00  0.00           N  
ATOM   1073  H   GLN A  69      -0.842 -26.733   4.215  1.00  0.00           H  
ATOM   1074  CA  GLN A  69      -0.726 -24.746   3.446  1.00  0.00           C  
ATOM   1075  HA  GLN A  69      -1.370 -23.982   3.884  1.00  0.00           H  
ATOM   1076  CB  GLN A  69       0.622 -24.745   4.191  1.00  0.00           C  
ATOM   1077  HB2 GLN A  69       0.442 -24.995   5.239  1.00  0.00           H  
ATOM   1078  HB3 GLN A  69       1.263 -25.517   3.763  1.00  0.00           H  
ATOM   1079  CG  GLN A  69       1.368 -23.402   4.141  1.00  0.00           C  
ATOM   1080  HG2 GLN A  69       1.619 -23.150   3.111  1.00  0.00           H  
ATOM   1081  HG3 GLN A  69       0.729 -22.615   4.542  1.00  0.00           H  
ATOM   1082  CD  GLN A  69       2.671 -23.467   4.930  1.00  0.00           C  
ATOM   1083  OE1 GLN A  69       3.626 -24.113   4.540  1.00  0.00           O  
ATOM   1084  NE2 GLN A  69       2.761 -22.811   6.067  1.00  0.00           N  
ATOM   1085 HE21 GLN A  69       3.614 -22.929   6.587  1.00  0.00           H  
ATOM   1086 HE22 GLN A  69       1.981 -22.298   6.436  1.00  0.00           H  
ATOM   1087  C   GLN A  69      -0.539 -24.387   1.955  1.00  0.00           C  
ATOM   1088  O   GLN A  69      -0.544 -23.205   1.614  1.00  0.00           O  
ATOM   1089  N   GLN A  70      -0.376 -25.368   1.059  1.00  0.00           N  
ATOM   1090  H   GLN A  70      -0.463 -26.336   1.356  1.00  0.00           H  
ATOM   1091  CA  GLN A  70      -0.103 -25.117  -0.360  1.00  0.00           C  
ATOM   1092  HA  GLN A  70       0.758 -24.451  -0.430  1.00  0.00           H  
ATOM   1093  CB  GLN A  70       0.244 -26.417  -1.096  1.00  0.00           C  
ATOM   1094  HB2 GLN A  70      -0.564 -27.140  -0.977  1.00  0.00           H  
ATOM   1095  HB3 GLN A  70       0.312 -26.180  -2.158  1.00  0.00           H  
ATOM   1096  CG  GLN A  70       1.569 -27.028  -0.595  1.00  0.00           C  
ATOM   1097  HG2 GLN A  70       2.083 -26.323   0.057  1.00  0.00           H  
ATOM   1098  HG3 GLN A  70       1.342 -27.910   0.001  1.00  0.00           H  
ATOM   1099  CD  GLN A  70       2.553 -27.425  -1.693  1.00  0.00           C  
ATOM   1100  OE1 GLN A  70       2.405 -27.170  -2.877  1.00  0.00           O  
ATOM   1101  NE2 GLN A  70       3.645 -28.062  -1.338  1.00  0.00           N  
ATOM   1102 HE21 GLN A  70       4.302 -28.277  -2.070  1.00  0.00           H  
ATOM   1103 HE22 GLN A  70       3.783 -28.344  -0.383  1.00  0.00           H  
ATOM   1104  C   GLN A  70      -1.251 -24.408  -1.077  1.00  0.00           C  
ATOM   1105  O   GLN A  70      -0.981 -23.522  -1.876  1.00  0.00           O  
ATOM   1106  N   PHE A  71      -2.514 -24.711  -0.755  1.00  0.00           N  
ATOM   1107  H   PHE A  71      -2.683 -25.445  -0.081  1.00  0.00           H  
ATOM   1108  CA  PHE A  71      -3.665 -23.981  -1.307  1.00  0.00           C  
ATOM   1109  HA  PHE A  71      -3.639 -24.030  -2.396  1.00  0.00           H  
ATOM   1110  CB  PHE A  71      -4.946 -24.665  -0.812  1.00  0.00           C  
ATOM   1111  HB2 PHE A  71      -4.965 -25.685  -1.197  1.00  0.00           H  
ATOM   1112  HB3 PHE A  71      -4.904 -24.732   0.277  1.00  0.00           H  
ATOM   1113  CG  PHE A  71      -6.248 -23.991  -1.209  1.00  0.00           C  
ATOM   1114  CD1 PHE A  71      -6.594 -23.859  -2.568  1.00  0.00           C  
ATOM   1115  HD1 PHE A  71      -5.913 -24.192  -3.340  1.00  0.00           H  
ATOM   1116  CE1 PHE A  71      -7.843 -23.322  -2.929  1.00  0.00           C  
ATOM   1117  HE1 PHE A  71      -8.110 -23.253  -3.976  1.00  0.00           H  
ATOM   1118  CZ  PHE A  71      -8.751 -22.915  -1.935  1.00  0.00           C  
ATOM   1119  HZ  PHE A  71      -9.726 -22.543  -2.216  1.00  0.00           H  
ATOM   1120  CE2 PHE A  71      -8.399 -23.021  -0.577  1.00  0.00           C  
ATOM   1121  HE2 PHE A  71      -9.104 -22.738   0.192  1.00  0.00           H  
ATOM   1122  CD2 PHE A  71      -7.150 -23.557  -0.216  1.00  0.00           C  
ATOM   1123  HD2 PHE A  71      -6.897 -23.673   0.829  1.00  0.00           H  
ATOM   1124  C   PHE A  71      -3.632 -22.495  -0.917  1.00  0.00           C  
ATOM   1125  O   PHE A  71      -3.886 -21.611  -1.734  1.00  0.00           O  
ATOM   1126  N   HIE A  72      -3.229 -22.204   0.322  1.00  0.00           N  
ATOM   1127  H   HIE A  72      -3.005 -22.975   0.935  1.00  0.00           H  
ATOM   1128  CA  HIE A  72      -3.077 -20.840   0.829  1.00  0.00           C  
ATOM   1129  HA  HIE A  72      -4.005 -20.296   0.645  1.00  0.00           H  
ATOM   1130  CB  HIE A  72      -2.854 -20.915   2.346  1.00  0.00           C  
ATOM   1131  HB2 HIE A  72      -3.458 -21.724   2.760  1.00  0.00           H  
ATOM   1132  HB3 HIE A  72      -1.809 -21.139   2.557  1.00  0.00           H  
ATOM   1133  CG  HIE A  72      -3.247 -19.662   3.076  1.00  0.00           C  
ATOM   1134  ND1 HIE A  72      -4.502 -19.058   2.999  1.00  0.00           N  
ATOM   1135  CE1 HIE A  72      -4.489 -18.080   3.917  1.00  0.00           C  
ATOM   1136  HE1 HIE A  72      -5.328 -17.431   4.130  1.00  0.00           H  
ATOM   1137  NE2 HIE A  72      -3.309 -18.047   4.559  1.00  0.00           N  
ATOM   1138  HE2 HIE A  72      -3.071 -17.416   5.314  1.00  0.00           H  
ATOM   1139  CD2 HIE A  72      -2.510 -19.043   4.042  1.00  0.00           C  
ATOM   1140  HD2 HIE A  72      -1.519 -19.321   4.370  1.00  0.00           H  
ATOM   1141  C   HIE A  72      -1.960 -20.083   0.096  1.00  0.00           C  
ATOM   1142  O   HIE A  72      -2.192 -18.993  -0.430  1.00  0.00           O  
ATOM   1143  N   ARG A  73      -0.772 -20.695  -0.027  1.00  0.00           N  
ATOM   1144  H   ARG A  73      -0.660 -21.605   0.408  1.00  0.00           H  
ATOM   1145  CA  ARG A  73       0.342 -20.152  -0.826  1.00  0.00           C  
ATOM   1146  HA  ARG A  73       0.595 -19.151  -0.474  1.00  0.00           H  
ATOM   1147  CB  ARG A  73       1.587 -21.038  -0.714  1.00  0.00           C  
ATOM   1148  HB2 ARG A  73       1.298 -22.079  -0.858  1.00  0.00           H  
ATOM   1149  HB3 ARG A  73       2.270 -20.754  -1.519  1.00  0.00           H  
ATOM   1150  CG  ARG A  73       2.343 -20.898   0.612  1.00  0.00           C  
ATOM   1151  HG2 ARG A  73       2.575 -19.849   0.800  1.00  0.00           H  
ATOM   1152  HG3 ARG A  73       1.735 -21.284   1.431  1.00  0.00           H  
ATOM   1153  CD  ARG A  73       3.647 -21.694   0.501  1.00  0.00           C  
ATOM   1154  HD2 ARG A  73       3.390 -22.747   0.366  1.00  0.00           H  
ATOM   1155  HD3 ARG A  73       4.192 -21.365  -0.379  1.00  0.00           H  
ATOM   1156  NE  ARG A  73       4.517 -21.511   1.674  1.00  0.00           N  
ATOM   1157  HE  ARG A  73       4.611 -20.572   2.034  1.00  0.00           H  
ATOM   1158  CZ  ARG A  73       5.238 -22.451   2.253  1.00  0.00           C  
ATOM   1159  NH1 ARG A  73       5.406 -23.620   1.696  1.00  0.00           N  
ATOM   1160 HH11 ARG A  73       5.153 -23.725   0.717  1.00  0.00           H  
ATOM   1161 HH12 ARG A  73       5.913 -24.340   2.171  1.00  0.00           H  
ATOM   1162  NH2 ARG A  73       5.803 -22.229   3.404  1.00  0.00           N  
ATOM   1163 HH21 ARG A  73       5.779 -21.307   3.805  1.00  0.00           H  
ATOM   1164 HH22 ARG A  73       6.217 -22.990   3.907  1.00  0.00           H  
ATOM   1165  C   ARG A  73      -0.015 -19.989  -2.302  1.00  0.00           C  
ATOM   1166  O   ARG A  73       0.375 -19.006  -2.907  1.00  0.00           O  
ATOM   1167  N   HIE A  74      -0.774 -20.908  -2.895  1.00  0.00           N  
ATOM   1168  H   HIE A  74      -1.020 -21.734  -2.365  1.00  0.00           H  
ATOM   1169  CA  HIE A  74      -1.215 -20.841  -4.297  1.00  0.00           C  
ATOM   1170  HA  HIE A  74      -0.347 -20.766  -4.952  1.00  0.00           H  
ATOM   1171  CB  HIE A  74      -1.945 -22.153  -4.614  1.00  0.00           C  
ATOM   1172  HB2 HIE A  74      -1.226 -22.971  -4.554  1.00  0.00           H  
ATOM   1173  HB3 HIE A  74      -2.711 -22.334  -3.864  1.00  0.00           H  
ATOM   1174  CG  HIE A  74      -2.607 -22.219  -5.958  1.00  0.00           C  
ATOM   1175  ND1 HIE A  74      -3.894 -22.711  -6.182  1.00  0.00           N  
ATOM   1176  CE1 HIE A  74      -4.060 -22.682  -7.512  1.00  0.00           C  
ATOM   1177  HE1 HIE A  74      -4.950 -23.007  -8.032  1.00  0.00           H  
ATOM   1178  NE2 HIE A  74      -2.960 -22.205  -8.113  1.00  0.00           N  
ATOM   1179  HE2 HIE A  74      -2.860 -22.114  -9.125  1.00  0.00           H  
ATOM   1180  CD2 HIE A  74      -2.025 -21.907  -7.150  1.00  0.00           C  
ATOM   1181  HD2 HIE A  74      -1.025 -21.527  -7.306  1.00  0.00           H  
ATOM   1182  C   HIE A  74      -2.080 -19.599  -4.563  1.00  0.00           C  
ATOM   1183  O   HIE A  74      -1.789 -18.810  -5.462  1.00  0.00           O  
ATOM   1184  N   LYS A  75      -3.056 -19.333  -3.690  1.00  0.00           N  
ATOM   1185  H   LYS A  75      -3.235 -20.019  -2.962  1.00  0.00           H  
ATOM   1186  CA  LYS A  75      -3.857 -18.099  -3.730  1.00  0.00           C  
ATOM   1187  HA  LYS A  75      -4.274 -17.997  -4.736  1.00  0.00           H  
ATOM   1188  CB  LYS A  75      -5.009 -18.241  -2.724  1.00  0.00           C  
ATOM   1189  HB2 LYS A  75      -4.628 -18.716  -1.816  1.00  0.00           H  
ATOM   1190  HB3 LYS A  75      -5.390 -17.252  -2.464  1.00  0.00           H  
ATOM   1191  CG  LYS A  75      -6.157 -19.072  -3.336  1.00  0.00           C  
ATOM   1192  HG2 LYS A  75      -6.889 -18.386  -3.765  1.00  0.00           H  
ATOM   1193  HG3 LYS A  75      -5.775 -19.689  -4.152  1.00  0.00           H  
ATOM   1194  CD  LYS A  75      -6.864 -20.021  -2.358  1.00  0.00           C  
ATOM   1195  HD2 LYS A  75      -7.704 -20.483  -2.876  1.00  0.00           H  
ATOM   1196  HD3 LYS A  75      -6.174 -20.823  -2.105  1.00  0.00           H  
ATOM   1197  CE  LYS A  75      -7.349 -19.392  -1.048  1.00  0.00           C  
ATOM   1198  HE2 LYS A  75      -7.603 -20.208  -0.365  1.00  0.00           H  
ATOM   1199  HE3 LYS A  75      -6.525 -18.828  -0.599  1.00  0.00           H  
ATOM   1200  NZ  LYS A  75      -8.533 -18.523  -1.258  1.00  0.00           N  
ATOM   1201  HZ1 LYS A  75      -9.288 -19.064  -1.662  1.00  0.00           H  
ATOM   1202  HZ2 LYS A  75      -8.304 -17.760  -1.883  1.00  0.00           H  
ATOM   1203  HZ3 LYS A  75      -8.849 -18.140  -0.375  1.00  0.00           H  
ATOM   1204  C   LYS A  75      -3.022 -16.826  -3.515  1.00  0.00           C  
ATOM   1205  O   LYS A  75      -3.243 -15.840  -4.216  1.00  0.00           O  
ATOM   1206  N   GLN A  76      -2.030 -16.858  -2.620  1.00  0.00           N  
ATOM   1207  H   GLN A  76      -1.910 -17.691  -2.056  1.00  0.00           H  
ATOM   1208  CA  GLN A  76      -1.058 -15.764  -2.470  1.00  0.00           C  
ATOM   1209  HA  GLN A  76      -1.604 -14.828  -2.357  1.00  0.00           H  
ATOM   1210  CB  GLN A  76      -0.183 -15.975  -1.225  1.00  0.00           C  
ATOM   1211  HB2 GLN A  76       0.277 -16.957  -1.301  1.00  0.00           H  
ATOM   1212  HB3 GLN A  76       0.614 -15.230  -1.223  1.00  0.00           H  
ATOM   1213  CG  GLN A  76      -0.925 -15.892   0.116  1.00  0.00           C  
ATOM   1214  HG2 GLN A  76      -1.833 -16.491   0.090  1.00  0.00           H  
ATOM   1215  HG3 GLN A  76      -0.273 -16.311   0.883  1.00  0.00           H  
ATOM   1216  CD  GLN A  76      -1.300 -14.468   0.511  1.00  0.00           C  
ATOM   1217  OE1 GLN A  76      -2.075 -13.788  -0.138  1.00  0.00           O  
ATOM   1218  NE2 GLN A  76      -0.800 -13.972   1.617  1.00  0.00           N  
ATOM   1219 HE21 GLN A  76      -1.018 -13.006   1.803  1.00  0.00           H  
ATOM   1220 HE22 GLN A  76      -0.101 -14.469   2.141  1.00  0.00           H  
ATOM   1221  C   GLN A  76      -0.158 -15.592  -3.703  1.00  0.00           C  
ATOM   1222  O   GLN A  76       0.114 -14.464  -4.098  1.00  0.00           O  
ATOM   1223  N   LEU A  77       0.267 -16.678  -4.352  1.00  0.00           N  
ATOM   1224  H   LEU A  77       0.070 -17.590  -3.954  1.00  0.00           H  
ATOM   1225  CA  LEU A  77       1.051 -16.631  -5.586  1.00  0.00           C  
ATOM   1226  HA  LEU A  77       1.899 -15.972  -5.410  1.00  0.00           H  
ATOM   1227  CB  LEU A  77       1.600 -18.035  -5.898  1.00  0.00           C  
ATOM   1228  HB2 LEU A  77       2.212 -18.338  -5.050  1.00  0.00           H  
ATOM   1229  HB3 LEU A  77       0.778 -18.746  -5.965  1.00  0.00           H  
ATOM   1230  CG  LEU A  77       2.453 -18.101  -7.185  1.00  0.00           C  
ATOM   1231  HG  LEU A  77       2.766 -17.100  -7.482  1.00  0.00           H  
ATOM   1232  CD1 LEU A  77       3.708 -18.941  -6.953  1.00  0.00           C  
ATOM   1233 HD11 LEU A  77       4.348 -18.455  -6.218  1.00  0.00           H  
ATOM   1234 HD12 LEU A  77       3.445 -19.939  -6.599  1.00  0.00           H  
ATOM   1235 HD13 LEU A  77       4.268 -19.029  -7.882  1.00  0.00           H  
ATOM   1236  CD2 LEU A  77       1.679 -18.743  -8.333  1.00  0.00           C  
ATOM   1237 HD21 LEU A  77       1.360 -19.744  -8.045  1.00  0.00           H  
ATOM   1238 HD22 LEU A  77       0.802 -18.149  -8.579  1.00  0.00           H  
ATOM   1239 HD23 LEU A  77       2.314 -18.824  -9.214  1.00  0.00           H  
ATOM   1240  C   LEU A  77       0.242 -16.025  -6.737  1.00  0.00           C  
ATOM   1241  O   LEU A  77       0.695 -15.069  -7.353  1.00  0.00           O  
ATOM   1242  N   ILE A  78      -0.975 -16.513  -6.997  1.00  0.00           N  
ATOM   1243  H   ILE A  78      -1.299 -17.305  -6.446  1.00  0.00           H  
ATOM   1244  CA  ILE A  78      -1.861 -15.987  -8.052  1.00  0.00           C  
ATOM   1245  HA  ILE A  78      -1.317 -16.010  -8.994  1.00  0.00           H  
ATOM   1246  CB  ILE A  78      -3.111 -16.897  -8.203  1.00  0.00           C  
ATOM   1247  HB  ILE A  78      -3.559 -17.012  -7.214  1.00  0.00           H  
ATOM   1248  CG2 ILE A  78      -4.191 -16.280  -9.115  1.00  0.00           C  
ATOM   1249 HG21 ILE A  78      -4.635 -15.411  -8.633  1.00  0.00           H  
ATOM   1250 HG22 ILE A  78      -3.756 -15.980 -10.068  1.00  0.00           H  
ATOM   1251 HG23 ILE A  78      -4.983 -17.007  -9.303  1.00  0.00           H  
ATOM   1252  CG1 ILE A  78      -2.742 -18.320  -8.700  1.00  0.00           C  
ATOM   1253 HG12 ILE A  78      -1.968 -18.740  -8.058  1.00  0.00           H  
ATOM   1254 HG13 ILE A  78      -3.617 -18.963  -8.591  1.00  0.00           H  
ATOM   1255  CD1 ILE A  78      -2.250 -18.429 -10.153  1.00  0.00           C  
ATOM   1256 HD11 ILE A  78      -3.032 -18.123 -10.848  1.00  0.00           H  
ATOM   1257 HD12 ILE A  78      -1.365 -17.814 -10.305  1.00  0.00           H  
ATOM   1258 HD13 ILE A  78      -1.989 -19.466 -10.365  1.00  0.00           H  
ATOM   1259  C   ILE A  78      -2.199 -14.505  -7.791  1.00  0.00           C  
ATOM   1260  O   ILE A  78      -2.193 -13.703  -8.727  1.00  0.00           O  
ATOM   1261  N   ARG A  79      -2.380 -14.105  -6.520  1.00  0.00           N  
ATOM   1262  H   ARG A  79      -2.372 -14.818  -5.796  1.00  0.00           H  
ATOM   1263  CA  ARG A  79      -2.501 -12.690  -6.109  1.00  0.00           C  
ATOM   1264  HA  ARG A  79      -3.307 -12.234  -6.684  1.00  0.00           H  
ATOM   1265  CB  ARG A  79      -2.866 -12.594  -4.613  1.00  0.00           C  
ATOM   1266  HB2 ARG A  79      -3.802 -13.129  -4.440  1.00  0.00           H  
ATOM   1267  HB3 ARG A  79      -2.084 -13.060  -4.013  1.00  0.00           H  
ATOM   1268  CG  ARG A  79      -3.038 -11.137  -4.159  1.00  0.00           C  
ATOM   1269  HG2 ARG A  79      -2.112 -10.584  -4.324  1.00  0.00           H  
ATOM   1270  HG3 ARG A  79      -3.832 -10.668  -4.740  1.00  0.00           H  
ATOM   1271  CD  ARG A  79      -3.392 -11.038  -2.673  1.00  0.00           C  
ATOM   1272  HD2 ARG A  79      -4.344 -11.542  -2.498  1.00  0.00           H  
ATOM   1273  HD3 ARG A  79      -2.615 -11.521  -2.079  1.00  0.00           H  
ATOM   1274  NE  ARG A  79      -3.477  -9.625  -2.288  1.00  0.00           N  
ATOM   1275  HE  ARG A  79      -3.177  -8.940  -2.987  1.00  0.00           H  
ATOM   1276  CZ  ARG A  79      -4.152  -9.105  -1.285  1.00  0.00           C  
ATOM   1277  NH1 ARG A  79      -4.823  -9.789  -0.405  1.00  0.00           N  
ATOM   1278 HH11 ARG A  79      -4.712 -10.783  -0.364  1.00  0.00           H  
ATOM   1279 HH12 ARG A  79      -5.347  -9.267   0.275  1.00  0.00           H  
ATOM   1280  NH2 ARG A  79      -4.181  -7.830  -1.144  1.00  0.00           N  
ATOM   1281 HH21 ARG A  79      -3.611  -7.279  -1.773  1.00  0.00           H  
ATOM   1282 HH22 ARG A  79      -5.004  -7.390  -0.732  1.00  0.00           H  
ATOM   1283  C   ARG A  79      -1.238 -11.890  -6.445  1.00  0.00           C  
ATOM   1284  O   ARG A  79      -1.326 -10.908  -7.176  1.00  0.00           O  
ATOM   1285  N   PHE A  80      -0.063 -12.289  -5.966  1.00  0.00           N  
ATOM   1286  H   PHE A  80      -0.030 -13.093  -5.348  1.00  0.00           H  
ATOM   1287  CA  PHE A  80       1.174 -11.547  -6.227  1.00  0.00           C  
ATOM   1288  HA  PHE A  80       0.981 -10.495  -6.028  1.00  0.00           H  
ATOM   1289  CB  PHE A  80       2.269 -12.009  -5.257  1.00  0.00           C  
ATOM   1290  HB2 PHE A  80       2.461 -13.064  -5.446  1.00  0.00           H  
ATOM   1291  HB3 PHE A  80       3.177 -11.447  -5.482  1.00  0.00           H  
ATOM   1292  CG  PHE A  80       1.985 -11.831  -3.771  1.00  0.00           C  
ATOM   1293  CD1 PHE A  80       1.267 -10.716  -3.287  1.00  0.00           C  
ATOM   1294  HD1 PHE A  80       0.893  -9.961  -3.960  1.00  0.00           H  
ATOM   1295  CE1 PHE A  80       1.032 -10.564  -1.910  1.00  0.00           C  
ATOM   1296  HE1 PHE A  80       0.477  -9.709  -1.547  1.00  0.00           H  
ATOM   1297  CZ  PHE A  80       1.525 -11.516  -1.002  1.00  0.00           C  
ATOM   1298  HZ  PHE A  80       1.355 -11.391   0.060  1.00  0.00           H  
ATOM   1299  CE2 PHE A  80       2.249 -12.623  -1.476  1.00  0.00           C  
ATOM   1300  HE2 PHE A  80       2.634 -13.348  -0.775  1.00  0.00           H  
ATOM   1301  CD2 PHE A  80       2.479 -12.781  -2.855  1.00  0.00           C  
ATOM   1302  HD2 PHE A  80       3.034 -13.639  -3.207  1.00  0.00           H  
ATOM   1303  C   PHE A  80       1.630 -11.578  -7.696  1.00  0.00           C  
ATOM   1304  O   PHE A  80       2.291 -10.634  -8.122  1.00  0.00           O  
ATOM   1305  N   LEU A  81       1.233 -12.568  -8.506  1.00  0.00           N  
ATOM   1306  H   LEU A  81       0.757 -13.365  -8.092  1.00  0.00           H  
ATOM   1307  CA  LEU A  81       1.396 -12.555  -9.967  1.00  0.00           C  
ATOM   1308  HA  LEU A  81       2.419 -12.278 -10.212  1.00  0.00           H  
ATOM   1309  CB  LEU A  81       1.090 -13.948 -10.546  1.00  0.00           C  
ATOM   1310  HB2 LEU A  81       0.156 -14.309 -10.116  1.00  0.00           H  
ATOM   1311  HB3 LEU A  81       0.935 -13.846 -11.619  1.00  0.00           H  
ATOM   1312  CG  LEU A  81       2.178 -15.018 -10.345  1.00  0.00           C  
ATOM   1313  HG  LEU A  81       2.381 -15.169  -9.288  1.00  0.00           H  
ATOM   1314  CD1 LEU A  81       1.674 -16.325 -10.954  1.00  0.00           C  
ATOM   1315 HD11 LEU A  81       0.740 -16.619 -10.476  1.00  0.00           H  
ATOM   1316 HD12 LEU A  81       1.506 -16.209 -12.025  1.00  0.00           H  
ATOM   1317 HD13 LEU A  81       2.408 -17.114 -10.799  1.00  0.00           H  
ATOM   1318  CD2 LEU A  81       3.476 -14.632 -11.057  1.00  0.00           C  
ATOM   1319 HD21 LEU A  81       3.274 -14.397 -12.101  1.00  0.00           H  
ATOM   1320 HD22 LEU A  81       3.933 -13.776 -10.567  1.00  0.00           H  
ATOM   1321 HD23 LEU A  81       4.182 -15.461 -11.005  1.00  0.00           H  
ATOM   1322  C   LEU A  81       0.499 -11.506 -10.637  1.00  0.00           C  
ATOM   1323  O   LEU A  81       0.968 -10.724 -11.466  1.00  0.00           O  
ATOM   1324  N   LYS A  82      -0.773 -11.424 -10.229  1.00  0.00           N  
ATOM   1325  H   LYS A  82      -1.107 -12.101  -9.548  1.00  0.00           H  
ATOM   1326  CA  LYS A  82      -1.686 -10.352 -10.665  1.00  0.00           C  
ATOM   1327  HA  LYS A  82      -1.736 -10.341 -11.759  1.00  0.00           H  
ATOM   1328  CB  LYS A  82      -3.100 -10.602 -10.109  1.00  0.00           C  
ATOM   1329  HB2 LYS A  82      -3.048 -10.889  -9.058  1.00  0.00           H  
ATOM   1330  HB3 LYS A  82      -3.683  -9.682 -10.189  1.00  0.00           H  
ATOM   1331  CG  LYS A  82      -3.811 -11.693 -10.918  1.00  0.00           C  
ATOM   1332  HG2 LYS A  82      -3.995 -11.299 -11.916  1.00  0.00           H  
ATOM   1333  HG3 LYS A  82      -3.174 -12.575 -10.992  1.00  0.00           H  
ATOM   1334  CD  LYS A  82      -5.154 -12.102 -10.310  1.00  0.00           C  
ATOM   1335  HD2 LYS A  82      -4.993 -12.494  -9.305  1.00  0.00           H  
ATOM   1336  HD3 LYS A  82      -5.806 -11.230 -10.256  1.00  0.00           H  
ATOM   1337  CE  LYS A  82      -5.785 -13.181 -11.193  1.00  0.00           C  
ATOM   1338  HE2 LYS A  82      -5.844 -12.814 -12.222  1.00  0.00           H  
ATOM   1339  HE3 LYS A  82      -5.128 -14.058 -11.198  1.00  0.00           H  
ATOM   1340  NZ  LYS A  82      -7.135 -13.575 -10.728  1.00  0.00           N  
ATOM   1341  HZ1 LYS A  82      -7.841 -12.874 -10.895  1.00  0.00           H  
ATOM   1342  HZ2 LYS A  82      -7.409 -14.437 -11.215  1.00  0.00           H  
ATOM   1343  HZ3 LYS A  82      -7.116 -13.866  -9.760  1.00  0.00           H  
ATOM   1344  C   LYS A  82      -1.167  -8.971 -10.257  1.00  0.00           C  
ATOM   1345  O   LYS A  82      -1.210  -8.044 -11.060  1.00  0.00           O  
ATOM   1346  N   ARG A  83      -0.611  -8.815  -9.048  1.00  0.00           N  
ATOM   1347  H   ARG A  83      -0.673  -9.602  -8.405  1.00  0.00           H  
ATOM   1348  CA  ARG A  83      -0.007  -7.537  -8.599  1.00  0.00           C  
ATOM   1349  HA  ARG A  83      -0.697  -6.738  -8.868  1.00  0.00           H  
ATOM   1350  CB  ARG A  83       0.139  -7.546  -7.071  1.00  0.00           C  
ATOM   1351  HB2 ARG A  83      -0.761  -7.986  -6.637  1.00  0.00           H  
ATOM   1352  HB3 ARG A  83       0.996  -8.161  -6.788  1.00  0.00           H  
ATOM   1353  CG  ARG A  83       0.303  -6.126  -6.500  1.00  0.00           C  
ATOM   1354  HG2 ARG A  83       1.229  -5.676  -6.861  1.00  0.00           H  
ATOM   1355  HG3 ARG A  83      -0.542  -5.511  -6.814  1.00  0.00           H  
ATOM   1356  CD  ARG A  83       0.332  -6.200  -4.975  1.00  0.00           C  
ATOM   1357  HD2 ARG A  83      -0.548  -6.748  -4.639  1.00  0.00           H  
ATOM   1358  HD3 ARG A  83       1.222  -6.751  -4.665  1.00  0.00           H  
ATOM   1359  NE  ARG A  83       0.355  -4.869  -4.347  1.00  0.00           N  
ATOM   1360  HE  ARG A  83       0.523  -4.062  -4.928  1.00  0.00           H  
ATOM   1361  CZ  ARG A  83       0.286  -4.636  -3.050  1.00  0.00           C  
ATOM   1362  NH1 ARG A  83      -0.011  -5.552  -2.177  1.00  0.00           N  
ATOM   1363 HH11 ARG A  83      -0.678  -6.262  -2.493  1.00  0.00           H  
ATOM   1364 HH12 ARG A  83      -0.042  -5.320  -1.207  1.00  0.00           H  
ATOM   1365  NH2 ARG A  83       0.450  -3.435  -2.588  1.00  0.00           N  
ATOM   1366 HH21 ARG A  83       0.581  -2.657  -3.231  1.00  0.00           H  
ATOM   1367 HH22 ARG A  83       0.225  -3.214  -1.639  1.00  0.00           H  
ATOM   1368  C   ARG A  83       1.321  -7.210  -9.301  1.00  0.00           C  
ATOM   1369  O   ARG A  83       1.646  -6.038  -9.492  1.00  0.00           O  
ATOM   1370  N   LEU A  84       2.079  -8.228  -9.711  1.00  0.00           N  
ATOM   1371  H   LEU A  84       1.806  -9.162  -9.434  1.00  0.00           H  
ATOM   1372  CA  LEU A  84       3.290  -8.079 -10.521  1.00  0.00           C  
ATOM   1373  HA  LEU A  84       3.922  -7.321 -10.058  1.00  0.00           H  
ATOM   1374  CB  LEU A  84       4.045  -9.416 -10.491  1.00  0.00           C  
ATOM   1375  HB2 LEU A  84       4.364  -9.612  -9.466  1.00  0.00           H  
ATOM   1376  HB3 LEU A  84       3.349 -10.202 -10.780  1.00  0.00           H  
ATOM   1377  CG  LEU A  84       5.265  -9.520 -11.419  1.00  0.00           C  
ATOM   1378  HG  LEU A  84       4.969  -9.339 -12.452  1.00  0.00           H  
ATOM   1379  CD1 LEU A  84       6.384  -8.549 -11.038  1.00  0.00           C  
ATOM   1380 HD11 LEU A  84       6.674  -8.709  -9.999  1.00  0.00           H  
ATOM   1381 HD12 LEU A  84       7.245  -8.707 -11.686  1.00  0.00           H  
ATOM   1382 HD13 LEU A  84       6.042  -7.522 -11.162  1.00  0.00           H  
ATOM   1383  CD2 LEU A  84       5.792 -10.948 -11.314  1.00  0.00           C  
ATOM   1384 HD21 LEU A  84       5.006 -11.649 -11.591  1.00  0.00           H  
ATOM   1385 HD22 LEU A  84       6.632 -11.081 -11.991  1.00  0.00           H  
ATOM   1386 HD23 LEU A  84       6.112 -11.157 -10.295  1.00  0.00           H  
ATOM   1387  C   LEU A  84       2.970  -7.590 -11.944  1.00  0.00           C  
ATOM   1388  O   LEU A  84       3.624  -6.668 -12.421  1.00  0.00           O  
ATOM   1389  N   ASP A  85       1.934  -8.136 -12.587  1.00  0.00           N  
ATOM   1390  H   ASP A  85       1.485  -8.951 -12.176  1.00  0.00           H  
ATOM   1391  CA  ASP A  85       1.364  -7.612 -13.836  1.00  0.00           C  
ATOM   1392  HA  ASP A  85       2.129  -7.638 -14.614  1.00  0.00           H  
ATOM   1393  CB  ASP A  85       0.240  -8.580 -14.244  1.00  0.00           C  
ATOM   1394  HB2 ASP A  85       0.655  -9.591 -14.230  1.00  0.00           H  
ATOM   1395  HB3 ASP A  85      -0.551  -8.546 -13.495  1.00  0.00           H  
ATOM   1396  CG  ASP A  85      -0.384  -8.363 -15.624  1.00  0.00           C  
ATOM   1397  OD1 ASP A  85       0.108  -7.544 -16.429  1.00  0.00           O  
ATOM   1398  OD2 ASP A  85      -1.381  -9.060 -15.922  1.00  0.00           O  
ATOM   1399  C   ASP A  85       0.905  -6.141 -13.684  1.00  0.00           C  
ATOM   1400  O   ASP A  85       1.342  -5.272 -14.440  1.00  0.00           O  
ATOM   1401  N   ARG A  86       0.150  -5.819 -12.619  1.00  0.00           N  
ATOM   1402  H   ARG A  86      -0.216  -6.589 -12.066  1.00  0.00           H  
ATOM   1403  CA  ARG A  86      -0.247  -4.436 -12.254  1.00  0.00           C  
ATOM   1404  HA  ARG A  86      -0.851  -4.027 -13.063  1.00  0.00           H  
ATOM   1405  CB  ARG A  86      -1.123  -4.493 -10.988  1.00  0.00           C  
ATOM   1406  HB2 ARG A  86      -1.937  -5.196 -11.171  1.00  0.00           H  
ATOM   1407  HB3 ARG A  86      -0.520  -4.883 -10.172  1.00  0.00           H  
ATOM   1408  CG  ARG A  86      -1.735  -3.154 -10.531  1.00  0.00           C  
ATOM   1409  HG2 ARG A  86      -0.940  -2.455 -10.270  1.00  0.00           H  
ATOM   1410  HG3 ARG A  86      -2.337  -2.730 -11.337  1.00  0.00           H  
ATOM   1411  CD  ARG A  86      -2.626  -3.393  -9.299  1.00  0.00           C  
ATOM   1412  HD2 ARG A  86      -3.443  -4.054  -9.591  1.00  0.00           H  
ATOM   1413  HD3 ARG A  86      -2.033  -3.889  -8.525  1.00  0.00           H  
ATOM   1414  NE  ARG A  86      -3.181  -2.143  -8.743  1.00  0.00           N  
ATOM   1415  HE  ARG A  86      -2.748  -1.262  -9.038  1.00  0.00           H  
ATOM   1416  CZ  ARG A  86      -4.156  -2.019  -7.857  1.00  0.00           C  
ATOM   1417  NH1 ARG A  86      -4.830  -3.035  -7.393  1.00  0.00           N  
ATOM   1418 HH11 ARG A  86      -4.465  -3.940  -7.613  1.00  0.00           H  
ATOM   1419 HH12 ARG A  86      -5.416  -2.910  -6.592  1.00  0.00           H  
ATOM   1420  NH2 ARG A  86      -4.479  -0.850  -7.409  1.00  0.00           N  
ATOM   1421 HH21 ARG A  86      -3.785  -0.110  -7.550  1.00  0.00           H  
ATOM   1422 HH22 ARG A  86      -5.251  -0.697  -6.788  1.00  0.00           H  
ATOM   1423  C   ARG A  86       0.939  -3.466 -12.101  1.00  0.00           C  
ATOM   1424  O   ARG A  86       0.813  -2.307 -12.483  1.00  0.00           O  
ATOM   1425  N   ASN A  87       2.089  -3.926 -11.600  1.00  0.00           N  
ATOM   1426  H   ASN A  87       2.114  -4.890 -11.302  1.00  0.00           H  
ATOM   1427  CA  ASN A  87       3.327  -3.133 -11.591  1.00  0.00           C  
ATOM   1428  HA  ASN A  87       3.109  -2.126 -11.228  1.00  0.00           H  
ATOM   1429  CB  ASN A  87       4.363  -3.768 -10.654  1.00  0.00           C  
ATOM   1430  HB2 ASN A  87       4.403  -4.849 -10.789  1.00  0.00           H  
ATOM   1431  HB3 ASN A  87       5.320  -3.354 -10.948  1.00  0.00           H  
ATOM   1432  CG  ASN A  87       4.220  -3.449  -9.180  1.00  0.00           C  
ATOM   1433  OD1 ASN A  87       4.706  -2.456  -8.685  1.00  0.00           O  
ATOM   1434  ND2 ASN A  87       3.598  -4.294  -8.413  1.00  0.00           N  
ATOM   1435 HD21 ASN A  87       3.524  -4.031  -7.441  1.00  0.00           H  
ATOM   1436 HD22 ASN A  87       3.023  -5.021  -8.822  1.00  0.00           H  
ATOM   1437  C   ASN A  87       3.950  -2.991 -12.998  1.00  0.00           C  
ATOM   1438  O   ASN A  87       4.219  -1.873 -13.444  1.00  0.00           O  
ATOM   1439  N   LEU A  88       4.191  -4.115 -13.693  1.00  0.00           N  
ATOM   1440  H   LEU A  88       3.907  -4.994 -13.272  1.00  0.00           H  
ATOM   1441  CA  LEU A  88       4.879  -4.153 -14.998  1.00  0.00           C  
ATOM   1442  HA  LEU A  88       5.858  -3.685 -14.892  1.00  0.00           H  
ATOM   1443  CB  LEU A  88       5.071  -5.611 -15.463  1.00  0.00           C  
ATOM   1444  HB2 LEU A  88       4.102  -6.111 -15.417  1.00  0.00           H  
ATOM   1445  HB3 LEU A  88       5.387  -5.604 -16.507  1.00  0.00           H  
ATOM   1446  CG  LEU A  88       6.103  -6.432 -14.668  1.00  0.00           C  
ATOM   1447  HG  LEU A  88       5.905  -6.341 -13.603  1.00  0.00           H  
ATOM   1448  CD1 LEU A  88       5.998  -7.906 -15.065  1.00  0.00           C  
ATOM   1449 HD11 LEU A  88       6.681  -8.502 -14.462  1.00  0.00           H  
ATOM   1450 HD12 LEU A  88       4.982  -8.259 -14.888  1.00  0.00           H  
ATOM   1451 HD13 LEU A  88       6.239  -8.030 -16.121  1.00  0.00           H  
ATOM   1452  CD2 LEU A  88       7.543  -5.986 -14.936  1.00  0.00           C  
ATOM   1453 HD21 LEU A  88       8.226  -6.571 -14.320  1.00  0.00           H  
ATOM   1454 HD22 LEU A  88       7.788  -6.134 -15.987  1.00  0.00           H  
ATOM   1455 HD23 LEU A  88       7.665  -4.935 -14.680  1.00  0.00           H  
ATOM   1456  C   LEU A  88       4.142  -3.362 -16.091  1.00  0.00           C  
ATOM   1457  O   LEU A  88       4.795  -2.776 -16.953  1.00  0.00           O  
ATOM   1458  N   TRP A  89       2.811  -3.273 -16.014  1.00  0.00           N  
ATOM   1459  H   TRP A  89       2.345  -3.851 -15.317  1.00  0.00           H  
ATOM   1460  CA  TRP A  89       1.964  -2.389 -16.830  1.00  0.00           C  
ATOM   1461  HA  TRP A  89       1.931  -2.758 -17.856  1.00  0.00           H  
ATOM   1462  CB  TRP A  89       0.543  -2.425 -16.245  1.00  0.00           C  
ATOM   1463  HB2 TRP A  89       0.065  -3.344 -16.584  1.00  0.00           H  
ATOM   1464  HB3 TRP A  89       0.615  -2.487 -15.158  1.00  0.00           H  
ATOM   1465  CG  TRP A  89      -0.368  -1.267 -16.558  1.00  0.00           C  
ATOM   1466  CD1 TRP A  89      -0.654  -0.256 -15.704  1.00  0.00           C  
ATOM   1467  HD1 TRP A  89      -0.244  -0.162 -14.703  1.00  0.00           H  
ATOM   1468  NE1 TRP A  89      -1.538   0.626 -16.296  1.00  0.00           N  
ATOM   1469  HE1 TRP A  89      -1.862   1.476 -15.856  1.00  0.00           H  
ATOM   1470  CE2 TRP A  89      -1.891   0.211 -17.561  1.00  0.00           C  
ATOM   1471  CZ2 TRP A  89      -2.765   0.739 -18.523  1.00  0.00           C  
ATOM   1472  HZ2 TRP A  89      -3.313   1.649 -18.326  1.00  0.00           H  
ATOM   1473  CH2 TRP A  89      -2.922   0.061 -19.742  1.00  0.00           C  
ATOM   1474  HH2 TRP A  89      -3.587   0.458 -20.497  1.00  0.00           H  
ATOM   1475  CZ3 TRP A  89      -2.207  -1.127 -19.977  1.00  0.00           C  
ATOM   1476  HZ3 TRP A  89      -2.331  -1.629 -20.920  1.00  0.00           H  
ATOM   1477  CE3 TRP A  89      -1.331  -1.653 -19.002  1.00  0.00           C  
ATOM   1478  HE3 TRP A  89      -0.781  -2.564 -19.199  1.00  0.00           H  
ATOM   1479  CD2 TRP A  89      -1.151  -0.996 -17.765  1.00  0.00           C  
ATOM   1480  C   TRP A  89       2.483  -0.946 -16.885  1.00  0.00           C  
ATOM   1481  O   TRP A  89       2.623  -0.396 -17.979  1.00  0.00           O  
ATOM   1482  N   GLY A  90       2.825  -0.353 -15.734  1.00  0.00           N  
ATOM   1483  H   GLY A  90       2.789  -0.903 -14.882  1.00  0.00           H  
ATOM   1484  CA  GLY A  90       3.326   1.023 -15.655  1.00  0.00           C  
ATOM   1485  HA2 GLY A  90       2.691   1.681 -16.249  1.00  0.00           H  
ATOM   1486  HA3 GLY A  90       3.296   1.354 -14.619  1.00  0.00           H  
ATOM   1487  C   GLY A  90       4.767   1.158 -16.142  1.00  0.00           C  
ATOM   1488  O   GLY A  90       5.094   2.086 -16.882  1.00  0.00           O  
ATOM   1489  N   LEU A  91       5.611   0.183 -15.791  1.00  0.00           N  
ATOM   1490  H   LEU A  91       5.265  -0.544 -15.176  1.00  0.00           H  
ATOM   1491  CA  LEU A  91       7.018   0.153 -16.199  1.00  0.00           C  
ATOM   1492  HA  LEU A  91       7.467   1.104 -15.910  1.00  0.00           H  
ATOM   1493  CB  LEU A  91       7.708  -0.989 -15.433  1.00  0.00           C  
ATOM   1494  HB2 LEU A  91       7.500  -0.881 -14.367  1.00  0.00           H  
ATOM   1495  HB3 LEU A  91       7.278  -1.934 -15.767  1.00  0.00           H  
ATOM   1496  CG  LEU A  91       9.232  -1.045 -15.633  1.00  0.00           C  
ATOM   1497  HG  LEU A  91       9.461  -1.084 -16.696  1.00  0.00           H  
ATOM   1498  CD1 LEU A  91       9.944   0.163 -15.025  1.00  0.00           C  
ATOM   1499 HD11 LEU A  91      11.016   0.064 -15.179  1.00  0.00           H  
ATOM   1500 HD12 LEU A  91       9.725   0.234 -13.958  1.00  0.00           H  
ATOM   1501 HD13 LEU A  91       9.623   1.082 -15.512  1.00  0.00           H  
ATOM   1502  CD2 LEU A  91       9.767  -2.317 -14.981  1.00  0.00           C  
ATOM   1503 HD21 LEU A  91       9.323  -3.192 -15.453  1.00  0.00           H  
ATOM   1504 HD22 LEU A  91       9.538  -2.312 -13.916  1.00  0.00           H  
ATOM   1505 HD23 LEU A  91      10.847  -2.368 -15.107  1.00  0.00           H  
ATOM   1506  C   LEU A  91       7.171   0.005 -17.726  1.00  0.00           C  
ATOM   1507  O   LEU A  91       8.030   0.638 -18.348  1.00  0.00           O  
ATOM   1508  N   ALA A  92       6.302  -0.792 -18.354  1.00  0.00           N  
ATOM   1509  H   ALA A  92       5.642  -1.316 -17.783  1.00  0.00           H  
ATOM   1510  CA  ALA A  92       6.209  -0.935 -19.804  1.00  0.00           C  
ATOM   1511  HA  ALA A  92       7.217  -1.003 -20.214  1.00  0.00           H  
ATOM   1512  CB  ALA A  92       5.493  -2.256 -20.121  1.00  0.00           C  
ATOM   1513  HB1 ALA A  92       5.442  -2.394 -21.200  1.00  0.00           H  
ATOM   1514  HB2 ALA A  92       6.045  -3.089 -19.684  1.00  0.00           H  
ATOM   1515  HB3 ALA A  92       4.482  -2.255 -19.708  1.00  0.00           H  
ATOM   1516  C   ALA A  92       5.514   0.273 -20.463  1.00  0.00           C  
ATOM   1517  O   ALA A  92       6.120   0.967 -21.282  1.00  0.00           O  
ATOM   1518  N   GLY A  93       4.259   0.547 -20.095  1.00  0.00           N  
ATOM   1519  H   GLY A  93       3.863   0.050 -19.301  1.00  0.00           H  
ATOM   1520  CA  GLY A  93       3.345   1.400 -20.864  1.00  0.00           C  
ATOM   1521  HA2 GLY A  93       2.562   1.752 -20.192  1.00  0.00           H  
ATOM   1522  HA3 GLY A  93       3.878   2.266 -21.258  1.00  0.00           H  
ATOM   1523  C   GLY A  93       2.665   0.671 -22.035  1.00  0.00           C  
ATOM   1524  O   GLY A  93       2.169   1.318 -22.951  1.00  0.00           O  
ATOM   1525  N   LEU A  94       2.640  -0.668 -22.024  1.00  0.00           N  
ATOM   1526  H   LEU A  94       2.982  -1.135 -21.198  1.00  0.00           H  
ATOM   1527  CA  LEU A  94       2.083  -1.514 -23.089  1.00  0.00           C  
ATOM   1528  HA  LEU A  94       1.519  -0.894 -23.785  1.00  0.00           H  
ATOM   1529  CB  LEU A  94       3.223  -2.207 -23.863  1.00  0.00           C  
ATOM   1530  HB2 LEU A  94       3.831  -2.743 -23.137  1.00  0.00           H  
ATOM   1531  HB3 LEU A  94       2.788  -2.944 -24.540  1.00  0.00           H  
ATOM   1532  CG  LEU A  94       4.150  -1.286 -24.677  1.00  0.00           C  
ATOM   1533  HG  LEU A  94       4.555  -0.503 -24.035  1.00  0.00           H  
ATOM   1534  CD1 LEU A  94       5.321  -2.105 -25.230  1.00  0.00           C  
ATOM   1535 HD11 LEU A  94       5.882  -2.534 -24.402  1.00  0.00           H  
ATOM   1536 HD12 LEU A  94       4.951  -2.907 -25.870  1.00  0.00           H  
ATOM   1537 HD13 LEU A  94       5.983  -1.461 -25.808  1.00  0.00           H  
ATOM   1538  CD2 LEU A  94       3.416  -0.644 -25.854  1.00  0.00           C  
ATOM   1539 HD21 LEU A  94       4.113  -0.051 -26.445  1.00  0.00           H  
ATOM   1540 HD22 LEU A  94       2.973  -1.411 -26.490  1.00  0.00           H  
ATOM   1541 HD23 LEU A  94       2.635   0.024 -25.489  1.00  0.00           H  
ATOM   1542  C   LEU A  94       1.109  -2.553 -22.512  1.00  0.00           C  
ATOM   1543  O   LEU A  94       1.421  -3.219 -21.526  1.00  0.00           O  
ATOM   1544  N   ASN A  95      -0.054  -2.706 -23.155  1.00  0.00           N  
ATOM   1545  H   ASN A  95      -0.207  -2.137 -23.973  1.00  0.00           H  
ATOM   1546  CA  ASN A  95      -1.146  -3.578 -22.708  1.00  0.00           C  
ATOM   1547  HA  ASN A  95      -1.355  -3.359 -21.660  1.00  0.00           H  
ATOM   1548  CB  ASN A  95      -2.393  -3.231 -23.556  1.00  0.00           C  
ATOM   1549  HB2 ASN A  95      -2.591  -2.163 -23.469  1.00  0.00           H  
ATOM   1550  HB3 ASN A  95      -2.200  -3.457 -24.605  1.00  0.00           H  
ATOM   1551  CG  ASN A  95      -3.650  -3.994 -23.156  1.00  0.00           C  
ATOM   1552  OD1 ASN A  95      -3.680  -5.210 -23.126  1.00  0.00           O  
ATOM   1553  ND2 ASN A  95      -4.742  -3.315 -22.876  1.00  0.00           N  
ATOM   1554 HD21 ASN A  95      -5.554  -3.860 -22.634  1.00  0.00           H  
ATOM   1555 HD22 ASN A  95      -4.771  -2.315 -22.947  1.00  0.00           H  
ATOM   1556  C   ASN A  95      -0.783  -5.075 -22.746  1.00  0.00           C  
ATOM   1557  O   ASN A  95      -0.887  -5.761 -21.727  1.00  0.00           O  
ATOM   1558  N   SER A  96      -0.356  -5.589 -23.901  1.00  0.00           N  
ATOM   1559  H   SER A  96      -0.216  -4.980 -24.694  1.00  0.00           H  
ATOM   1560  CA  SER A  96      -0.087  -7.013 -24.116  1.00  0.00           C  
ATOM   1561  HA  SER A  96       0.326  -7.447 -23.206  1.00  0.00           H  
ATOM   1562  CB  SER A  96      -1.405  -7.727 -24.440  1.00  0.00           C  
ATOM   1563  HB2 SER A  96      -2.121  -7.543 -23.638  1.00  0.00           H  
ATOM   1564  HB3 SER A  96      -1.813  -7.328 -25.369  1.00  0.00           H  
ATOM   1565  OG  SER A  96      -1.218  -9.121 -24.574  1.00  0.00           O  
ATOM   1566  HG  SER A  96      -2.070  -9.525 -24.765  1.00  0.00           H  
ATOM   1567  C   SER A  96       0.925  -7.198 -25.245  1.00  0.00           C  
ATOM   1568  O   SER A  96       0.898  -6.453 -26.225  1.00  0.00           O  
ATOM   1569  N   CYS A  97       1.803  -8.192 -25.123  1.00  0.00           N  
ATOM   1570  H   CYS A  97       1.763  -8.759 -24.281  1.00  0.00           H  
ATOM   1571  CA  CYS A  97       2.782  -8.555 -26.145  1.00  0.00           C  
ATOM   1572  HA  CYS A  97       2.442  -8.175 -27.107  1.00  0.00           H  
ATOM   1573  CB  CYS A  97       4.115  -7.855 -25.855  1.00  0.00           C  
ATOM   1574  HB2 CYS A  97       3.953  -6.784 -25.725  1.00  0.00           H  
ATOM   1575  HB3 CYS A  97       4.553  -8.263 -24.944  1.00  0.00           H  
ATOM   1576  SG  CYS A  97       5.233  -8.139 -27.260  1.00  0.00           S  
ATOM   1577  HG  CYS A  97       4.669  -7.285 -28.124  1.00  0.00           H  
ATOM   1578  C   CYS A  97       2.907 -10.090 -26.233  1.00  0.00           C  
ATOM   1579  O   CYS A  97       3.657 -10.696 -25.461  1.00  0.00           O  
ATOM   1580  N   PRO A  98       2.125 -10.748 -27.113  1.00  0.00           N  
ATOM   1581  CD  PRO A  98       1.148 -10.164 -28.025  1.00  0.00           C  
ATOM   1582  HD2 PRO A  98       1.590  -9.372 -28.630  1.00  0.00           H  
ATOM   1583  HD3 PRO A  98       0.302  -9.777 -27.454  1.00  0.00           H  
ATOM   1584  CG  PRO A  98       0.688 -11.299 -28.939  1.00  0.00           C  
ATOM   1585  HG2 PRO A  98       1.337 -11.347 -29.815  1.00  0.00           H  
ATOM   1586  HG3 PRO A  98      -0.354 -11.180 -29.238  1.00  0.00           H  
ATOM   1587  CB  PRO A  98       0.893 -12.546 -28.080  1.00  0.00           C  
ATOM   1588  HB2 PRO A  98       1.034 -13.440 -28.688  1.00  0.00           H  
ATOM   1589  HB3 PRO A  98       0.040 -12.671 -27.412  1.00  0.00           H  
ATOM   1590  CA  PRO A  98       2.137 -12.201 -27.256  1.00  0.00           C  
ATOM   1591  HA  PRO A  98       2.047 -12.662 -26.272  1.00  0.00           H  
ATOM   1592  C   PRO A  98       3.431 -12.701 -27.914  1.00  0.00           C  
ATOM   1593  O   PRO A  98       3.946 -12.104 -28.860  1.00  0.00           O  
ATOM   1594  N   VAL A  99       3.927 -13.832 -27.415  1.00  0.00           N  
ATOM   1595  H   VAL A  99       3.409 -14.307 -26.693  1.00  0.00           H  
ATOM   1596  CA  VAL A  99       5.178 -14.468 -27.843  1.00  0.00           C  
ATOM   1597  HA  VAL A  99       5.677 -13.824 -28.566  1.00  0.00           H  
ATOM   1598  CB  VAL A  99       6.128 -14.636 -26.635  1.00  0.00           C  
ATOM   1599  HB  VAL A  99       5.656 -15.284 -25.897  1.00  0.00           H  
ATOM   1600  CG1 VAL A  99       7.485 -15.244 -27.009  1.00  0.00           C  
ATOM   1601 HG11 VAL A  99       7.361 -16.274 -27.344  1.00  0.00           H  
ATOM   1602 HG12 VAL A  99       8.136 -15.266 -26.134  1.00  0.00           H  
ATOM   1603 HG13 VAL A  99       7.961 -14.655 -27.792  1.00  0.00           H  
ATOM   1604  CG2 VAL A  99       6.396 -13.275 -25.977  1.00  0.00           C  
ATOM   1605 HG21 VAL A  99       6.725 -12.560 -26.732  1.00  0.00           H  
ATOM   1606 HG22 VAL A  99       5.490 -12.898 -25.499  1.00  0.00           H  
ATOM   1607 HG23 VAL A  99       7.164 -13.368 -25.214  1.00  0.00           H  
ATOM   1608  C   VAL A  99       4.863 -15.790 -28.549  1.00  0.00           C  
ATOM   1609  O   VAL A  99       3.840 -16.415 -28.271  1.00  0.00           O  
ATOM   1610  N   LYS A 100       5.741 -16.215 -29.459  1.00  0.00           N  
ATOM   1611  H   LYS A 100       6.588 -15.680 -29.589  1.00  0.00           H  
ATOM   1612  CA  LYS A 100       5.702 -17.527 -30.116  1.00  0.00           C  
ATOM   1613  HA  LYS A 100       5.147 -18.232 -29.496  1.00  0.00           H  
ATOM   1614  CB  LYS A 100       5.031 -17.456 -31.489  1.00  0.00           C  
ATOM   1615  HB2 LYS A 100       5.728 -16.996 -32.192  1.00  0.00           H  
ATOM   1616  HB3 LYS A 100       4.871 -18.491 -31.788  1.00  0.00           H  
ATOM   1617  CG  LYS A 100       3.680 -16.748 -31.617  1.00  0.00           C  
ATOM   1618  HG2 LYS A 100       2.973 -17.148 -30.889  1.00  0.00           H  
ATOM   1619  HG3 LYS A 100       3.801 -15.673 -31.473  1.00  0.00           H  
ATOM   1620  CD  LYS A 100       3.196 -17.045 -33.041  1.00  0.00           C  
ATOM   1621  HD2 LYS A 100       3.956 -16.714 -33.753  1.00  0.00           H  
ATOM   1622  HD3 LYS A 100       3.082 -18.127 -33.148  1.00  0.00           H  
ATOM   1623  CE  LYS A 100       1.870 -16.374 -33.380  1.00  0.00           C  
ATOM   1624  HE2 LYS A 100       1.133 -16.646 -32.618  1.00  0.00           H  
ATOM   1625  HE3 LYS A 100       2.009 -15.289 -33.360  1.00  0.00           H  
ATOM   1626  NZ  LYS A 100       1.429 -16.829 -34.720  1.00  0.00           N  
ATOM   1627  HZ1 LYS A 100       2.152 -16.630 -35.401  1.00  0.00           H  
ATOM   1628  HZ2 LYS A 100       0.566 -16.383 -34.998  1.00  0.00           H  
ATOM   1629  HZ3 LYS A 100       1.304 -17.834 -34.708  1.00  0.00           H  
ATOM   1630  C   LYS A 100       7.117 -18.074 -30.302  1.00  0.00           C  
ATOM   1631  O   LYS A 100       8.080 -17.343 -30.081  1.00  0.00           O  
ATOM   1632  N   GLU A 101       7.223 -19.326 -30.741  1.00  0.00           N  
ATOM   1633  H   GLU A 101       6.374 -19.802 -31.034  1.00  0.00           H  
ATOM   1634  CA  GLU A 101       8.457 -19.988 -31.186  1.00  0.00           C  
ATOM   1635  HA  GLU A 101       8.217 -21.050 -31.255  1.00  0.00           H  
ATOM   1636  CB  GLU A 101       8.861 -19.552 -32.620  1.00  0.00           C  
ATOM   1637  HB2 GLU A 101       9.482 -18.659 -32.533  1.00  0.00           H  
ATOM   1638  HB3 GLU A 101       9.518 -20.337 -33.000  1.00  0.00           H  
ATOM   1639  CG  GLU A 101       7.834 -19.242 -33.749  1.00  0.00           C  
ATOM   1640  HG2 GLU A 101       7.822 -18.155 -33.860  1.00  0.00           H  
ATOM   1641  HG3 GLU A 101       8.236 -19.635 -34.686  1.00  0.00           H  
ATOM   1642  CD  GLU A 101       6.368 -19.702 -33.615  1.00  0.00           C  
ATOM   1643  OE1 GLU A 101       5.498 -18.993 -34.182  1.00  0.00           O  
ATOM   1644  OE2 GLU A 101       6.092 -20.683 -32.890  1.00  0.00           O  
ATOM   1645  C   GLU A 101       9.615 -19.886 -30.159  1.00  0.00           C  
ATOM   1646  O   GLU A 101      10.767 -19.642 -30.520  1.00  0.00           O  
ATOM   1647  N   ALA A 102       9.297 -20.013 -28.863  1.00  0.00           N  
ATOM   1648  H   ALA A 102       8.346 -20.257 -28.637  1.00  0.00           H  
ATOM   1649  CA  ALA A 102      10.193 -19.726 -27.740  1.00  0.00           C  
ATOM   1650  HA  ALA A 102      11.197 -19.547 -28.127  1.00  0.00           H  
ATOM   1651  CB  ALA A 102       9.721 -18.432 -27.060  1.00  0.00           C  
ATOM   1652  HB1 ALA A 102       9.741 -17.610 -27.777  1.00  0.00           H  
ATOM   1653  HB2 ALA A 102       8.705 -18.558 -26.688  1.00  0.00           H  
ATOM   1654  HB3 ALA A 102      10.378 -18.186 -26.224  1.00  0.00           H  
ATOM   1655  C   ALA A 102      10.299 -20.889 -26.735  1.00  0.00           C  
ATOM   1656  O   ALA A 102       9.404 -21.732 -26.625  1.00  0.00           O  
ATOM   1657  N   ASN A 103      11.396 -20.909 -25.971  1.00  0.00           N  
ATOM   1658  H   ASN A 103      12.045 -20.143 -26.062  1.00  0.00           H  
ATOM   1659  CA  ASN A 103      11.682 -21.935 -24.964  1.00  0.00           C  
ATOM   1660  HA  ASN A 103      11.598 -22.913 -25.442  1.00  0.00           H  
ATOM   1661  CB  ASN A 103      13.134 -21.756 -24.468  1.00  0.00           C  
ATOM   1662  HB2 ASN A 103      13.296 -20.712 -24.197  1.00  0.00           H  
ATOM   1663  HB3 ASN A 103      13.304 -22.362 -23.579  1.00  0.00           H  
ATOM   1664  CG  ASN A 103      14.180 -22.178 -25.485  1.00  0.00           C  
ATOM   1665  OD1 ASN A 103      13.927 -22.934 -26.405  1.00  0.00           O  
ATOM   1666  ND2 ASN A 103      15.401 -21.722 -25.333  1.00  0.00           N  
ATOM   1667 HD21 ASN A 103      16.063 -21.989 -26.037  1.00  0.00           H  
ATOM   1668 HD22 ASN A 103      15.619 -21.074 -24.599  1.00  0.00           H  
ATOM   1669  C   ASN A 103      10.675 -21.932 -23.797  1.00  0.00           C  
ATOM   1670  O   ASN A 103       9.858 -21.029 -23.638  1.00  0.00           O  
ATOM   1671  N   GLN A 104      10.772 -22.950 -22.939  1.00  0.00           N  
ATOM   1672  H   GLN A 104      11.496 -23.634 -23.099  1.00  0.00           H  
ATOM   1673  CA  GLN A 104      10.015 -23.080 -21.690  1.00  0.00           C  
ATOM   1674  HA  GLN A 104       9.391 -22.198 -21.545  1.00  0.00           H  
ATOM   1675  CB  GLN A 104       9.089 -24.310 -21.768  1.00  0.00           C  
ATOM   1676  HB2 GLN A 104       9.713 -25.203 -21.844  1.00  0.00           H  
ATOM   1677  HB3 GLN A 104       8.520 -24.386 -20.840  1.00  0.00           H  
ATOM   1678  CG  GLN A 104       8.113 -24.307 -22.966  1.00  0.00           C  
ATOM   1679  HG2 GLN A 104       8.667 -24.208 -23.899  1.00  0.00           H  
ATOM   1680  HG3 GLN A 104       7.604 -25.270 -22.995  1.00  0.00           H  
ATOM   1681  CD  GLN A 104       7.043 -23.219 -22.885  1.00  0.00           C  
ATOM   1682  OE1 GLN A 104       6.321 -23.111 -21.904  1.00  0.00           O  
ATOM   1683  NE2 GLN A 104       6.880 -22.401 -23.906  1.00  0.00           N  
ATOM   1684 HE21 GLN A 104       6.199 -21.657 -23.797  1.00  0.00           H  
ATOM   1685 HE22 GLN A 104       7.492 -22.433 -24.707  1.00  0.00           H  
ATOM   1686  C   GLN A 104      10.981 -23.173 -20.492  1.00  0.00           C  
ATOM   1687  O   GLN A 104      12.054 -23.761 -20.607  1.00  0.00           O  
ATOM   1688  N   SER A 105      10.594 -22.610 -19.347  1.00  0.00           N  
ATOM   1689  H   SER A 105       9.703 -22.119 -19.352  1.00  0.00           H  
ATOM   1690  CA  SER A 105      11.333 -22.617 -18.069  1.00  0.00           C  
ATOM   1691  HA  SER A 105      12.091 -23.402 -18.078  1.00  0.00           H  
ATOM   1692  CB  SER A 105      12.024 -21.258 -17.873  1.00  0.00           C  
ATOM   1693  HB2 SER A 105      12.821 -21.161 -18.612  1.00  0.00           H  
ATOM   1694  HB3 SER A 105      11.299 -20.458 -18.040  1.00  0.00           H  
ATOM   1695  OG  SER A 105      12.574 -21.112 -16.569  1.00  0.00           O  
ATOM   1696  HG  SER A 105      11.852 -20.999 -15.925  1.00  0.00           H  
ATOM   1697  C   SER A 105      10.365 -22.876 -16.914  1.00  0.00           C  
ATOM   1698  O   SER A 105       9.189 -22.556 -17.060  1.00  0.00           O  
ATOM   1699  N   THR A 106      10.821 -23.365 -15.754  1.00  0.00           N  
ATOM   1700  H   THR A 106      11.804 -23.575 -15.653  1.00  0.00           H  
ATOM   1701  CA  THR A 106      10.019 -23.294 -14.513  1.00  0.00           C  
ATOM   1702  HA  THR A 106       9.067 -23.799 -14.677  1.00  0.00           H  
ATOM   1703  CB  THR A 106      10.696 -23.979 -13.308  1.00  0.00           C  
ATOM   1704  HB  THR A 106      10.072 -23.825 -12.427  1.00  0.00           H  
ATOM   1705  CG2 THR A 106      10.863 -25.483 -13.507  1.00  0.00           C  
ATOM   1706 HG21 THR A 106       9.890 -25.927 -13.714  1.00  0.00           H  
ATOM   1707 HG22 THR A 106      11.537 -25.696 -14.336  1.00  0.00           H  
ATOM   1708 HG23 THR A 106      11.248 -25.936 -12.591  1.00  0.00           H  
ATOM   1709  OG1 THR A 106      11.974 -23.441 -13.045  1.00  0.00           O  
ATOM   1710  HG1 THR A 106      12.311 -23.963 -12.307  1.00  0.00           H  
ATOM   1711  C   THR A 106       9.717 -21.834 -14.152  1.00  0.00           C  
ATOM   1712  O   THR A 106      10.513 -20.931 -14.453  1.00  0.00           O  
ATOM   1713  N   LEU A 107       8.575 -21.608 -13.500  1.00  0.00           N  
ATOM   1714  H   LEU A 107       7.928 -22.383 -13.370  1.00  0.00           H  
ATOM   1715  CA  LEU A 107       8.166 -20.303 -12.988  1.00  0.00           C  
ATOM   1716  HA  LEU A 107       8.182 -19.596 -13.818  1.00  0.00           H  
ATOM   1717  CB  LEU A 107       6.721 -20.407 -12.462  1.00  0.00           C  
ATOM   1718  HB2 LEU A 107       6.064 -20.764 -13.259  1.00  0.00           H  
ATOM   1719  HB3 LEU A 107       6.704 -21.150 -11.665  1.00  0.00           H  
ATOM   1720  CG  LEU A 107       6.174 -19.074 -11.917  1.00  0.00           C  
ATOM   1721  HG  LEU A 107       6.924 -18.606 -11.288  1.00  0.00           H  
ATOM   1722  CD1 LEU A 107       5.793 -18.102 -13.037  1.00  0.00           C  
ATOM   1723 HD11 LEU A 107       5.422 -17.179 -12.597  1.00  0.00           H  
ATOM   1724 HD12 LEU A 107       6.669 -17.872 -13.640  1.00  0.00           H  
ATOM   1725 HD13 LEU A 107       5.022 -18.549 -13.666  1.00  0.00           H  
ATOM   1726  CD2 LEU A 107       4.953 -19.295 -11.035  1.00  0.00           C  
ATOM   1727 HD21 LEU A 107       4.631 -18.353 -10.597  1.00  0.00           H  
ATOM   1728 HD22 LEU A 107       4.147 -19.716 -11.623  1.00  0.00           H  
ATOM   1729 HD23 LEU A 107       5.193 -19.989 -10.232  1.00  0.00           H  
ATOM   1730  C   LEU A 107       9.139 -19.781 -11.916  1.00  0.00           C  
ATOM   1731  O   LEU A 107       9.471 -18.602 -11.936  1.00  0.00           O  
ATOM   1732  N   GLU A 108       9.633 -20.633 -11.011  1.00  0.00           N  
ATOM   1733  H   GLU A 108       9.273 -21.586 -11.000  1.00  0.00           H  
ATOM   1734  CA  GLU A 108      10.620 -20.247  -9.983  1.00  0.00           C  
ATOM   1735  HA  GLU A 108      10.178 -19.504  -9.320  1.00  0.00           H  
ATOM   1736  CB  GLU A 108      10.992 -21.486  -9.140  1.00  0.00           C  
ATOM   1737  HB2 GLU A 108      10.095 -22.013  -8.830  1.00  0.00           H  
ATOM   1738  HB3 GLU A 108      11.536 -22.173  -9.787  1.00  0.00           H  
ATOM   1739  CG  GLU A 108      11.872 -21.191  -7.907  1.00  0.00           C  
ATOM   1740  HG2 GLU A 108      12.533 -22.047  -7.763  1.00  0.00           H  
ATOM   1741  HG3 GLU A 108      12.512 -20.331  -8.119  1.00  0.00           H  
ATOM   1742  CD  GLU A 108      11.103 -20.970  -6.587  1.00  0.00           C  
ATOM   1743  OE1 GLU A 108      11.458 -20.019  -5.852  1.00  0.00           O  
ATOM   1744  OE2 GLU A 108      10.237 -21.793  -6.211  1.00  0.00           O  
ATOM   1745  C   GLU A 108      11.874 -19.620 -10.626  1.00  0.00           C  
ATOM   1746  O   GLU A 108      12.289 -18.516 -10.274  1.00  0.00           O  
ATOM   1747  N   ASN A 109      12.443 -20.290 -11.634  1.00  0.00           N  
ATOM   1748  H   ASN A 109      12.026 -21.171 -11.921  1.00  0.00           H  
ATOM   1749  CA  ASN A 109      13.637 -19.821 -12.334  1.00  0.00           C  
ATOM   1750  HA  ASN A 109      14.388 -19.533 -11.594  1.00  0.00           H  
ATOM   1751  CB  ASN A 109      14.177 -21.003 -13.146  1.00  0.00           C  
ATOM   1752  HB2 ASN A 109      14.348 -21.854 -12.488  1.00  0.00           H  
ATOM   1753  HB3 ASN A 109      13.445 -21.299 -13.896  1.00  0.00           H  
ATOM   1754  CG  ASN A 109      15.462 -20.645 -13.855  1.00  0.00           C  
ATOM   1755  OD1 ASN A 109      15.473 -19.972 -14.871  1.00  0.00           O  
ATOM   1756  ND2 ASN A 109      16.594 -21.055 -13.339  1.00  0.00           N  
ATOM   1757 HD21 ASN A 109      17.423 -20.849 -13.862  1.00  0.00           H  
ATOM   1758 HD22 ASN A 109      16.601 -21.589 -12.489  1.00  0.00           H  
ATOM   1759  C   ASN A 109      13.370 -18.585 -13.216  1.00  0.00           C  
ATOM   1760  O   ASN A 109      14.198 -17.670 -13.281  1.00  0.00           O  
ATOM   1761  N   PHE A 110      12.208 -18.537 -13.871  1.00  0.00           N  
ATOM   1762  H   PHE A 110      11.574 -19.326 -13.789  1.00  0.00           H  
ATOM   1763  CA  PHE A 110      11.774 -17.373 -14.645  1.00  0.00           C  
ATOM   1764  HA  PHE A 110      12.543 -17.138 -15.380  1.00  0.00           H  
ATOM   1765  CB  PHE A 110      10.482 -17.728 -15.393  1.00  0.00           C  
ATOM   1766  HB2 PHE A 110      10.655 -18.627 -15.987  1.00  0.00           H  
ATOM   1767  HB3 PHE A 110       9.701 -17.959 -14.668  1.00  0.00           H  
ATOM   1768  CG  PHE A 110       9.986 -16.633 -16.316  1.00  0.00           C  
ATOM   1769  CD1 PHE A 110      10.413 -16.603 -17.656  1.00  0.00           C  
ATOM   1770  HD1 PHE A 110      11.095 -17.355 -18.028  1.00  0.00           H  
ATOM   1771  CE1 PHE A 110       9.948 -15.597 -18.520  1.00  0.00           C  
ATOM   1772  HE1 PHE A 110      10.283 -15.571 -19.544  1.00  0.00           H  
ATOM   1773  CZ  PHE A 110       9.058 -14.618 -18.049  1.00  0.00           C  
ATOM   1774  HZ  PHE A 110       8.701 -13.849 -18.718  1.00  0.00           H  
ATOM   1775  CE2 PHE A 110       8.634 -14.641 -16.710  1.00  0.00           C  
ATOM   1776  HE2 PHE A 110       7.945 -13.891 -16.355  1.00  0.00           H  
ATOM   1777  CD2 PHE A 110       9.096 -15.648 -15.844  1.00  0.00           C  
ATOM   1778  HD2 PHE A 110       8.763 -15.671 -14.815  1.00  0.00           H  
ATOM   1779  C   PHE A 110      11.590 -16.134 -13.754  1.00  0.00           C  
ATOM   1780  O   PHE A 110      12.051 -15.047 -14.109  1.00  0.00           O  
ATOM   1781  N   LEU A 111      10.981 -16.294 -12.571  1.00  0.00           N  
ATOM   1782  H   LEU A 111      10.621 -17.217 -12.336  1.00  0.00           H  
ATOM   1783  CA  LEU A 111      10.825 -15.231 -11.573  1.00  0.00           C  
ATOM   1784  HA  LEU A 111      10.432 -14.348 -12.075  1.00  0.00           H  
ATOM   1785  CB  LEU A 111       9.821 -15.658 -10.485  1.00  0.00           C  
ATOM   1786  HB2 LEU A 111      10.132 -16.629 -10.094  1.00  0.00           H  
ATOM   1787  HB3 LEU A 111       9.878 -14.945  -9.662  1.00  0.00           H  
ATOM   1788  CG  LEU A 111       8.348 -15.746 -10.941  1.00  0.00           C  
ATOM   1789  HG  LEU A 111       8.258 -16.391 -11.811  1.00  0.00           H  
ATOM   1790  CD1 LEU A 111       7.502 -16.320  -9.804  1.00  0.00           C  
ATOM   1791 HD11 LEU A 111       7.555 -15.671  -8.931  1.00  0.00           H  
ATOM   1792 HD12 LEU A 111       6.465 -16.423 -10.121  1.00  0.00           H  
ATOM   1793 HD13 LEU A 111       7.883 -17.307  -9.535  1.00  0.00           H  
ATOM   1794  CD2 LEU A 111       7.753 -14.383 -11.296  1.00  0.00           C  
ATOM   1795 HD21 LEU A 111       6.701 -14.501 -11.558  1.00  0.00           H  
ATOM   1796 HD22 LEU A 111       7.840 -13.703 -10.451  1.00  0.00           H  
ATOM   1797 HD23 LEU A 111       8.269 -13.970 -12.159  1.00  0.00           H  
ATOM   1798  C   LEU A 111      12.158 -14.805 -10.936  1.00  0.00           C  
ATOM   1799  O   LEU A 111      12.357 -13.609 -10.732  1.00  0.00           O  
ATOM   1800  N   GLU A 112      13.101 -15.713 -10.656  1.00  0.00           N  
ATOM   1801  H   GLU A 112      12.871 -16.702 -10.739  1.00  0.00           H  
ATOM   1802  CA  GLU A 112      14.437 -15.325 -10.159  1.00  0.00           C  
ATOM   1803  HA  GLU A 112      14.294 -14.644  -9.320  1.00  0.00           H  
ATOM   1804  CB  GLU A 112      15.209 -16.550  -9.631  1.00  0.00           C  
ATOM   1805  HB2 GLU A 112      14.582 -17.083  -8.916  1.00  0.00           H  
ATOM   1806  HB3 GLU A 112      15.418 -17.223 -10.464  1.00  0.00           H  
ATOM   1807  CG  GLU A 112      16.539 -16.179  -8.942  1.00  0.00           C  
ATOM   1808  HG2 GLU A 112      17.003 -17.098  -8.576  1.00  0.00           H  
ATOM   1809  HG3 GLU A 112      17.221 -15.747  -9.679  1.00  0.00           H  
ATOM   1810  CD  GLU A 112      16.346 -15.207  -7.765  1.00  0.00           C  
ATOM   1811  OE1 GLU A 112      15.656 -15.586  -6.788  1.00  0.00           O  
ATOM   1812  OE2 GLU A 112      16.794 -14.039  -7.842  1.00  0.00           O  
ATOM   1813  C   GLU A 112      15.256 -14.566 -11.220  1.00  0.00           C  
ATOM   1814  O   GLU A 112      15.933 -13.585 -10.908  1.00  0.00           O  
ATOM   1815  N   ARG A 113      15.154 -14.934 -12.504  1.00  0.00           N  
ATOM   1816  H   ARG A 113      14.607 -15.761 -12.732  1.00  0.00           H  
ATOM   1817  CA  ARG A 113      15.766 -14.141 -13.588  1.00  0.00           C  
ATOM   1818  HA  ARG A 113      16.789 -13.899 -13.296  1.00  0.00           H  
ATOM   1819  CB  ARG A 113      15.813 -14.933 -14.896  1.00  0.00           C  
ATOM   1820  HB2 ARG A 113      14.869 -15.460 -15.048  1.00  0.00           H  
ATOM   1821  HB3 ARG A 113      15.969 -14.243 -15.728  1.00  0.00           H  
ATOM   1822  CG  ARG A 113      16.990 -15.918 -14.860  1.00  0.00           C  
ATOM   1823  HG2 ARG A 113      17.916 -15.363 -14.708  1.00  0.00           H  
ATOM   1824  HG3 ARG A 113      16.868 -16.621 -14.033  1.00  0.00           H  
ATOM   1825  CD  ARG A 113      17.104 -16.687 -16.177  1.00  0.00           C  
ATOM   1826  HD2 ARG A 113      17.139 -15.977 -17.005  1.00  0.00           H  
ATOM   1827  HD3 ARG A 113      18.036 -17.256 -16.168  1.00  0.00           H  
ATOM   1828  NE  ARG A 113      15.982 -17.623 -16.325  1.00  0.00           N  
ATOM   1829  HE  ARG A 113      15.790 -18.241 -15.542  1.00  0.00           H  
ATOM   1830  CZ  ARG A 113      15.210 -17.827 -17.370  1.00  0.00           C  
ATOM   1831  NH1 ARG A 113      15.304 -17.168 -18.488  1.00  0.00           N  
ATOM   1832 HH11 ARG A 113      16.007 -16.471 -18.608  1.00  0.00           H  
ATOM   1833 HH12 ARG A 113      14.721 -17.484 -19.276  1.00  0.00           H  
ATOM   1834  NH2 ARG A 113      14.317 -18.758 -17.307  1.00  0.00           N  
ATOM   1835 HH21 ARG A 113      14.306 -19.400 -16.525  1.00  0.00           H  
ATOM   1836 HH22 ARG A 113      13.921 -19.038 -18.203  1.00  0.00           H  
ATOM   1837  C   ARG A 113      15.087 -12.788 -13.778  1.00  0.00           C  
ATOM   1838  O   ARG A 113      15.797 -11.797 -13.891  1.00  0.00           O  
ATOM   1839  N   LEU A 114      13.757 -12.709 -13.711  1.00  0.00           N  
ATOM   1840  H   LEU A 114      13.231 -13.578 -13.666  1.00  0.00           H  
ATOM   1841  CA  LEU A 114      13.013 -11.440 -13.696  1.00  0.00           C  
ATOM   1842  HA  LEU A 114      13.260 -10.886 -14.603  1.00  0.00           H  
ATOM   1843  CB  LEU A 114      11.506 -11.755 -13.713  1.00  0.00           C  
ATOM   1844  HB2 LEU A 114      11.263 -12.246 -14.656  1.00  0.00           H  
ATOM   1845  HB3 LEU A 114      11.309 -12.468 -12.915  1.00  0.00           H  
ATOM   1846  CG  LEU A 114      10.552 -10.560 -13.506  1.00  0.00           C  
ATOM   1847  HG  LEU A 114      10.763 -10.091 -12.545  1.00  0.00           H  
ATOM   1848  CD1 LEU A 114      10.625  -9.491 -14.600  1.00  0.00           C  
ATOM   1849 HD11 LEU A 114      11.630  -9.075 -14.645  1.00  0.00           H  
ATOM   1850 HD12 LEU A 114      10.365  -9.922 -15.567  1.00  0.00           H  
ATOM   1851 HD13 LEU A 114       9.929  -8.684 -14.369  1.00  0.00           H  
ATOM   1852  CD2 LEU A 114       9.121 -11.085 -13.475  1.00  0.00           C  
ATOM   1853 HD21 LEU A 114       9.014 -11.810 -12.670  1.00  0.00           H  
ATOM   1854 HD22 LEU A 114       8.434 -10.257 -13.303  1.00  0.00           H  
ATOM   1855 HD23 LEU A 114       8.875 -11.561 -14.425  1.00  0.00           H  
ATOM   1856  C   LEU A 114      13.418 -10.557 -12.503  1.00  0.00           C  
ATOM   1857  O   LEU A 114      13.613  -9.358 -12.670  1.00  0.00           O  
ATOM   1858  N   LYS A 115      13.617 -11.138 -11.312  1.00  0.00           N  
ATOM   1859  H   LYS A 115      13.378 -12.123 -11.229  1.00  0.00           H  
ATOM   1860  CA  LYS A 115      14.116 -10.448 -10.109  1.00  0.00           C  
ATOM   1861  HA  LYS A 115      13.532  -9.541  -9.963  1.00  0.00           H  
ATOM   1862  CB  LYS A 115      13.900 -11.384  -8.905  1.00  0.00           C  
ATOM   1863  HB2 LYS A 115      12.871 -11.744  -8.926  1.00  0.00           H  
ATOM   1864  HB3 LYS A 115      14.563 -12.241  -9.021  1.00  0.00           H  
ATOM   1865  CG  LYS A 115      14.141 -10.737  -7.528  1.00  0.00           C  
ATOM   1866  HG2 LYS A 115      15.204 -10.512  -7.424  1.00  0.00           H  
ATOM   1867  HG3 LYS A 115      13.583  -9.801  -7.468  1.00  0.00           H  
ATOM   1868  CD  LYS A 115      13.704 -11.643  -6.355  1.00  0.00           C  
ATOM   1869  HD2 LYS A 115      14.014 -11.178  -5.421  1.00  0.00           H  
ATOM   1870  HD3 LYS A 115      12.620 -11.744  -6.350  1.00  0.00           H  
ATOM   1871  CE  LYS A 115      14.342 -13.029  -6.469  1.00  0.00           C  
ATOM   1872  HE2 LYS A 115      14.065 -13.476  -7.427  1.00  0.00           H  
ATOM   1873  HE3 LYS A 115      15.430 -12.913  -6.491  1.00  0.00           H  
ATOM   1874  NZ  LYS A 115      13.985 -13.986  -5.395  1.00  0.00           N  
ATOM   1875  HZ1 LYS A 115      12.996 -14.218  -5.368  1.00  0.00           H  
ATOM   1876  HZ2 LYS A 115      14.490 -14.856  -5.610  1.00  0.00           H  
ATOM   1877  HZ3 LYS A 115      14.272 -13.660  -4.488  1.00  0.00           H  
ATOM   1878  C   LYS A 115      15.573  -9.997 -10.261  1.00  0.00           C  
ATOM   1879  O   LYS A 115      15.912  -8.890  -9.844  1.00  0.00           O  
ATOM   1880  N   THR A 116      16.414 -10.796 -10.918  1.00  0.00           N  
ATOM   1881  H   THR A 116      16.082 -11.723 -11.161  1.00  0.00           H  
ATOM   1882  CA  THR A 116      17.796 -10.434 -11.279  1.00  0.00           C  
ATOM   1883  HA  THR A 116      18.333 -10.136 -10.379  1.00  0.00           H  
ATOM   1884  CB  THR A 116      18.543 -11.635 -11.883  1.00  0.00           C  
ATOM   1885  HB  THR A 116      18.004 -12.028 -12.743  1.00  0.00           H  
ATOM   1886  CG2 THR A 116      19.974 -11.310 -12.312  1.00  0.00           C  
ATOM   1887 HG21 THR A 116      20.460 -12.221 -12.664  1.00  0.00           H  
ATOM   1888 HG22 THR A 116      19.979 -10.583 -13.124  1.00  0.00           H  
ATOM   1889 HG23 THR A 116      20.536 -10.914 -11.464  1.00  0.00           H  
ATOM   1890  OG1 THR A 116      18.647 -12.636 -10.903  1.00  0.00           O  
ATOM   1891  HG1 THR A 116      17.772 -13.041 -10.781  1.00  0.00           H  
ATOM   1892  C   THR A 116      17.811  -9.243 -12.236  1.00  0.00           C  
ATOM   1893  O   THR A 116      18.443  -8.232 -11.941  1.00  0.00           O  
ATOM   1894  N   ILE A 117      17.059  -9.321 -13.338  1.00  0.00           N  
ATOM   1895  H   ILE A 117      16.577 -10.197 -13.522  1.00  0.00           H  
ATOM   1896  CA  ILE A 117      16.922  -8.254 -14.342  1.00  0.00           C  
ATOM   1897  HA  ILE A 117      17.915  -7.987 -14.706  1.00  0.00           H  
ATOM   1898  CB  ILE A 117      16.094  -8.775 -15.546  1.00  0.00           C  
ATOM   1899  HB  ILE A 117      15.175  -9.219 -15.157  1.00  0.00           H  
ATOM   1900  CG2 ILE A 117      15.699  -7.643 -16.512  1.00  0.00           C  
ATOM   1901 HG21 ILE A 117      16.592  -7.132 -16.873  1.00  0.00           H  
ATOM   1902 HG22 ILE A 117      15.148  -8.039 -17.365  1.00  0.00           H  
ATOM   1903 HG23 ILE A 117      15.051  -6.923 -16.013  1.00  0.00           H  
ATOM   1904  CG1 ILE A 117      16.880  -9.860 -16.323  1.00  0.00           C  
ATOM   1905 HG12 ILE A 117      17.664  -9.386 -16.917  1.00  0.00           H  
ATOM   1906 HG13 ILE A 117      17.370 -10.536 -15.623  1.00  0.00           H  
ATOM   1907  CD1 ILE A 117      16.002 -10.722 -17.242  1.00  0.00           C  
ATOM   1908 HD11 ILE A 117      15.189 -11.169 -16.670  1.00  0.00           H  
ATOM   1909 HD12 ILE A 117      15.590 -10.124 -18.053  1.00  0.00           H  
ATOM   1910 HD13 ILE A 117      16.607 -11.519 -17.675  1.00  0.00           H  
ATOM   1911  C   ILE A 117      16.326  -6.982 -13.713  1.00  0.00           C  
ATOM   1912  O   ILE A 117      16.810  -5.885 -13.976  1.00  0.00           O  
ATOM   1913  N   MET A 118      15.327  -7.102 -12.833  1.00  0.00           N  
ATOM   1914  H   MET A 118      14.912  -8.015 -12.678  1.00  0.00           H  
ATOM   1915  CA  MET A 118      14.753  -5.939 -12.148  1.00  0.00           C  
ATOM   1916  HA  MET A 118      14.557  -5.183 -12.909  1.00  0.00           H  
ATOM   1917  CB  MET A 118      13.418  -6.314 -11.491  1.00  0.00           C  
ATOM   1918  HB2 MET A 118      12.854  -6.977 -12.146  1.00  0.00           H  
ATOM   1919  HB3 MET A 118      13.605  -6.846 -10.557  1.00  0.00           H  
ATOM   1920  CG  MET A 118      12.563  -5.072 -11.211  1.00  0.00           C  
ATOM   1921  HG2 MET A 118      11.663  -5.390 -10.695  1.00  0.00           H  
ATOM   1922  HG3 MET A 118      13.105  -4.411 -10.534  1.00  0.00           H  
ATOM   1923  SD  MET A 118      12.062  -4.104 -12.668  1.00  0.00           S  
ATOM   1924  CE  MET A 118      11.362  -5.361 -13.773  1.00  0.00           C  
ATOM   1925  HE1 MET A 118      10.579  -5.913 -13.256  1.00  0.00           H  
ATOM   1926  HE2 MET A 118      12.145  -6.046 -14.095  1.00  0.00           H  
ATOM   1927  HE3 MET A 118      10.940  -4.874 -14.653  1.00  0.00           H  
ATOM   1928  C   MET A 118      15.718  -5.307 -11.133  1.00  0.00           C  
ATOM   1929  O   MET A 118      15.706  -4.092 -10.962  1.00  0.00           O  
ATOM   1930  N   ARG A 119      16.586  -6.090 -10.476  1.00  0.00           N  
ATOM   1931  H   ARG A 119      16.543  -7.093 -10.636  1.00  0.00           H  
ATOM   1932  CA  ARG A 119      17.649  -5.565  -9.594  1.00  0.00           C  
ATOM   1933  HA  ARG A 119      17.223  -4.794  -8.956  1.00  0.00           H  
ATOM   1934  CB  ARG A 119      18.156  -6.695  -8.687  1.00  0.00           C  
ATOM   1935  HB2 ARG A 119      17.331  -6.991  -8.036  1.00  0.00           H  
ATOM   1936  HB3 ARG A 119      18.441  -7.558  -9.293  1.00  0.00           H  
ATOM   1937  CG  ARG A 119      19.364  -6.269  -7.832  1.00  0.00           C  
ATOM   1938  HG2 ARG A 119      20.284  -6.467  -8.386  1.00  0.00           H  
ATOM   1939  HG3 ARG A 119      19.312  -5.200  -7.624  1.00  0.00           H  
ATOM   1940  CD  ARG A 119      19.416  -6.988  -6.481  1.00  0.00           C  
ATOM   1941  HD2 ARG A 119      20.353  -6.727  -5.984  1.00  0.00           H  
ATOM   1942  HD3 ARG A 119      18.589  -6.606  -5.879  1.00  0.00           H  
ATOM   1943  NE  ARG A 119      19.309  -8.457  -6.605  1.00  0.00           N  
ATOM   1944  HE  ARG A 119      19.567  -8.862  -7.492  1.00  0.00           H  
ATOM   1945  CZ  ARG A 119      18.885  -9.279  -5.665  1.00  0.00           C  
ATOM   1946  NH1 ARG A 119      18.543  -8.847  -4.484  1.00  0.00           N  
ATOM   1947 HH11 ARG A 119      18.637  -7.868  -4.286  1.00  0.00           H  
ATOM   1948 HH12 ARG A 119      18.248  -9.489  -3.773  1.00  0.00           H  
ATOM   1949  NH2 ARG A 119      18.764 -10.554  -5.891  1.00  0.00           N  
ATOM   1950 HH21 ARG A 119      18.960 -10.941  -6.801  1.00  0.00           H  
ATOM   1951 HH22 ARG A 119      18.394 -11.170  -5.190  1.00  0.00           H  
ATOM   1952  C   ARG A 119      18.772  -4.884 -10.375  1.00  0.00           C  
ATOM   1953  O   ARG A 119      19.259  -3.840  -9.949  1.00  0.00           O  
ATOM   1954  N   GLU A 120      19.135  -5.430 -11.527  1.00  0.00           N  
ATOM   1955  H   GLU A 120      18.727  -6.323 -11.779  1.00  0.00           H  
ATOM   1956  CA  GLU A 120      20.038  -4.799 -12.490  1.00  0.00           C  
ATOM   1957  HA  GLU A 120      20.989  -4.583 -12.003  1.00  0.00           H  
ATOM   1958  CB  GLU A 120      20.278  -5.825 -13.612  1.00  0.00           C  
ATOM   1959  HB2 GLU A 120      20.815  -6.681 -13.201  1.00  0.00           H  
ATOM   1960  HB3 GLU A 120      19.313  -6.189 -13.959  1.00  0.00           H  
ATOM   1961  CG  GLU A 120      21.024  -5.322 -14.848  1.00  0.00           C  
ATOM   1962  HG2 GLU A 120      20.951  -6.098 -15.613  1.00  0.00           H  
ATOM   1963  HG3 GLU A 120      20.527  -4.435 -15.245  1.00  0.00           H  
ATOM   1964  CD  GLU A 120      22.503  -5.013 -14.610  1.00  0.00           C  
ATOM   1965  OE1 GLU A 120      22.896  -4.659 -13.481  1.00  0.00           O  
ATOM   1966  OE2 GLU A 120      23.226  -5.026 -15.632  1.00  0.00           O  
ATOM   1967  C   GLU A 120      19.458  -3.460 -12.985  1.00  0.00           C  
ATOM   1968  O   GLU A 120      20.140  -2.434 -12.965  1.00  0.00           O  
ATOM   1969  N   LYS A 121      18.158  -3.421 -13.315  1.00  0.00           N  
ATOM   1970  H   LYS A 121      17.659  -4.306 -13.380  1.00  0.00           H  
ATOM   1971  CA  LYS A 121      17.450  -2.177 -13.650  1.00  0.00           C  
ATOM   1972  HA  LYS A 121      18.021  -1.686 -14.436  1.00  0.00           H  
ATOM   1973  CB  LYS A 121      16.043  -2.508 -14.181  1.00  0.00           C  
ATOM   1974  HB2 LYS A 121      16.128  -3.252 -14.977  1.00  0.00           H  
ATOM   1975  HB3 LYS A 121      15.451  -2.948 -13.378  1.00  0.00           H  
ATOM   1976  CG  LYS A 121      15.281  -1.290 -14.733  1.00  0.00           C  
ATOM   1977  HG2 LYS A 121      14.292  -1.629 -15.048  1.00  0.00           H  
ATOM   1978  HG3 LYS A 121      15.150  -0.549 -13.944  1.00  0.00           H  
ATOM   1979  CD  LYS A 121      15.984  -0.632 -15.927  1.00  0.00           C  
ATOM   1980  HD2 LYS A 121      16.913  -0.165 -15.600  1.00  0.00           H  
ATOM   1981  HD3 LYS A 121      16.210  -1.400 -16.671  1.00  0.00           H  
ATOM   1982  CE  LYS A 121      15.081   0.433 -16.556  1.00  0.00           C  
ATOM   1983  HE2 LYS A 121      14.127  -0.040 -16.816  1.00  0.00           H  
ATOM   1984  HE3 LYS A 121      14.893   1.232 -15.833  1.00  0.00           H  
ATOM   1985  NZ  LYS A 121      15.691   0.979 -17.786  1.00  0.00           N  
ATOM   1986  HZ1 LYS A 121      15.990   0.187 -18.364  1.00  0.00           H  
ATOM   1987  HZ2 LYS A 121      14.988   1.382 -18.400  1.00  0.00           H  
ATOM   1988  HZ3 LYS A 121      16.476   1.588 -17.620  1.00  0.00           H  
ATOM   1989  C   LYS A 121      17.405  -1.195 -12.473  1.00  0.00           C  
ATOM   1990  O   LYS A 121      17.701  -0.023 -12.669  1.00  0.00           O  
ATOM   1991  N   TYR A 122      17.072  -1.653 -11.265  1.00  0.00           N  
ATOM   1992  H   TYR A 122      16.779  -2.621 -11.194  1.00  0.00           H  
ATOM   1993  CA  TYR A 122      17.038  -0.836 -10.046  1.00  0.00           C  
ATOM   1994  HA  TYR A 122      16.341  -0.010 -10.189  1.00  0.00           H  
ATOM   1995  CB  TYR A 122      16.519  -1.709  -8.893  1.00  0.00           C  
ATOM   1996  HB2 TYR A 122      15.513  -2.046  -9.144  1.00  0.00           H  
ATOM   1997  HB3 TYR A 122      17.151  -2.590  -8.812  1.00  0.00           H  
ATOM   1998  CG  TYR A 122      16.477  -1.033  -7.537  1.00  0.00           C  
ATOM   1999  CD1 TYR A 122      15.342  -0.296  -7.154  1.00  0.00           C  
ATOM   2000  HD1 TYR A 122      14.497  -0.213  -7.822  1.00  0.00           H  
ATOM   2001  CE1 TYR A 122      15.323   0.376  -5.918  1.00  0.00           C  
ATOM   2002  HE1 TYR A 122      14.486   0.994  -5.643  1.00  0.00           H  
ATOM   2003  CZ  TYR A 122      16.425   0.288  -5.046  1.00  0.00           C  
ATOM   2004  OH  TYR A 122      16.388   0.934  -3.852  1.00  0.00           O  
ATOM   2005  HH  TYR A 122      17.259   0.996  -3.454  1.00  0.00           H  
ATOM   2006  CE2 TYR A 122      17.557  -0.468  -5.420  1.00  0.00           C  
ATOM   2007  HE2 TYR A 122      18.413  -0.517  -4.765  1.00  0.00           H  
ATOM   2008  CD2 TYR A 122      17.580  -1.126  -6.665  1.00  0.00           C  
ATOM   2009  HD2 TYR A 122      18.461  -1.679  -6.963  1.00  0.00           H  
ATOM   2010  C   TYR A 122      18.406  -0.218  -9.719  1.00  0.00           C  
ATOM   2011  O   TYR A 122      18.485   0.960  -9.379  1.00  0.00           O  
ATOM   2012  N   SER A 123      19.487  -0.983  -9.890  1.00  0.00           N  
ATOM   2013  H   SER A 123      19.346  -1.953 -10.151  1.00  0.00           H  
ATOM   2014  CA  SER A 123      20.868  -0.495  -9.794  1.00  0.00           C  
ATOM   2015  HA  SER A 123      21.034  -0.069  -8.804  1.00  0.00           H  
ATOM   2016  CB  SER A 123      21.821  -1.680  -9.978  1.00  0.00           C  
ATOM   2017  HB2 SER A 123      21.620  -2.429  -9.212  1.00  0.00           H  
ATOM   2018  HB3 SER A 123      21.667  -2.131 -10.959  1.00  0.00           H  
ATOM   2019  OG  SER A 123      23.159  -1.258  -9.873  1.00  0.00           O  
ATOM   2020  HG  SER A 123      23.739  -1.968 -10.164  1.00  0.00           H  
ATOM   2021  C   SER A 123      21.137   0.609 -10.827  1.00  0.00           C  
ATOM   2022  O   SER A 123      21.426   1.749 -10.472  1.00  0.00           O  
ATOM   2023  N   LYS A 124      20.883   0.325 -12.110  1.00  0.00           N  
ATOM   2024  H   LYS A 124      20.615  -0.630 -12.337  1.00  0.00           H  
ATOM   2025  CA  LYS A 124      21.041   1.272 -13.233  1.00  0.00           C  
ATOM   2026  HA  LYS A 124      22.037   1.713 -13.160  1.00  0.00           H  
ATOM   2027  CB  LYS A 124      20.947   0.482 -14.549  1.00  0.00           C  
ATOM   2028  HB2 LYS A 124      20.078  -0.176 -14.511  1.00  0.00           H  
ATOM   2029  HB3 LYS A 124      20.821   1.171 -15.386  1.00  0.00           H  
ATOM   2030  CG  LYS A 124      22.226  -0.333 -14.794  1.00  0.00           C  
ATOM   2031  HG2 LYS A 124      23.038   0.362 -15.017  1.00  0.00           H  
ATOM   2032  HG3 LYS A 124      22.491  -0.901 -13.901  1.00  0.00           H  
ATOM   2033  CD  LYS A 124      22.053  -1.313 -15.958  1.00  0.00           C  
ATOM   2034  HD2 LYS A 124      21.408  -2.132 -15.632  1.00  0.00           H  
ATOM   2035  HD3 LYS A 124      21.595  -0.804 -16.807  1.00  0.00           H  
ATOM   2036  CE  LYS A 124      23.431  -1.848 -16.361  1.00  0.00           C  
ATOM   2037  HE2 LYS A 124      24.004  -1.030 -16.805  1.00  0.00           H  
ATOM   2038  HE3 LYS A 124      23.950  -2.184 -15.456  1.00  0.00           H  
ATOM   2039  NZ  LYS A 124      23.333  -2.984 -17.306  1.00  0.00           N  
ATOM   2040  HZ1 LYS A 124      22.665  -2.827 -18.043  1.00  0.00           H  
ATOM   2041  HZ2 LYS A 124      24.240  -3.230 -17.675  1.00  0.00           H  
ATOM   2042  HZ3 LYS A 124      23.056  -3.816 -16.771  1.00  0.00           H  
ATOM   2043  C   LYS A 124      20.088   2.482 -13.229  1.00  0.00           C  
ATOM   2044  O   LYS A 124      20.182   3.308 -14.134  1.00  0.00           O  
ATOM   2045  N   CYS A 125      19.200   2.603 -12.242  1.00  0.00           N  
ATOM   2046  H   CYS A 125      19.183   1.868 -11.552  1.00  0.00           H  
ATOM   2047  CA  CYS A 125      18.277   3.733 -12.065  1.00  0.00           C  
ATOM   2048  HA  CYS A 125      18.534   4.518 -12.778  1.00  0.00           H  
ATOM   2049  CB  CYS A 125      16.835   3.270 -12.358  1.00  0.00           C  
ATOM   2050  HB2 CYS A 125      16.543   2.523 -11.616  1.00  0.00           H  
ATOM   2051  HB3 CYS A 125      16.165   4.128 -12.277  1.00  0.00           H  
ATOM   2052  SG  CYS A 125      16.666   2.553 -14.020  1.00  0.00           S  
ATOM   2053  HG  CYS A 125      17.383   1.460 -13.716  1.00  0.00           H  
ATOM   2054  C   CYS A 125      18.352   4.382 -10.666  1.00  0.00           C  
ATOM   2055  O   CYS A 125      17.521   5.250 -10.381  1.00  0.00           O  
ATOM   2056  N   SER A 126      19.265   3.929  -9.790  1.00  0.00           N  
ATOM   2057  H   SER A 126      19.974   3.293 -10.132  1.00  0.00           H  
ATOM   2058  CA  SER A 126      19.301   4.246  -8.345  1.00  0.00           C  
ATOM   2059  HA  SER A 126      18.381   3.896  -7.903  1.00  0.00           H  
ATOM   2060  CB  SER A 126      20.434   3.492  -7.660  1.00  0.00           C  
ATOM   2061  HB2 SER A 126      21.320   3.477  -8.299  1.00  0.00           H  
ATOM   2062  HB3 SER A 126      20.687   3.982  -6.717  1.00  0.00           H  
ATOM   2063  OG  SER A 126      19.952   2.185  -7.401  1.00  0.00           O  
ATOM   2064  HG  SER A 126      19.530   1.857  -8.215  1.00  0.00           H  
ATOM   2065  C   SER A 126      19.366   5.735  -8.009  1.00  0.00           C  
ATOM   2066  O   SER A 126      18.404   6.177  -7.334  1.00  0.00           O  
ATOM   2067  OXT SER A 126      20.324   6.403  -8.438  1.00  0.00           O  
TER    2068      SER   126                                                      
ATOM   2068  N   MET B 127     -35.103  14.989  -5.690  1.00  0.00           N  
ATOM   2069  H1  MET B 127     -35.410  14.686  -4.776  1.00  0.00           H  
ATOM   2070  H2  MET B 127     -34.129  14.730  -5.799  1.00  0.00           H  
ATOM   2071  H3  MET B 127     -35.629  14.508  -6.407  1.00  0.00           H  
ATOM   2072  CA  MET B 127     -35.247  16.463  -5.839  1.00  0.00           C  
ATOM   2073  HA  MET B 127     -36.295  16.739  -5.719  1.00  0.00           H  
ATOM   2074  CB  MET B 127     -34.441  17.147  -4.721  1.00  0.00           C  
ATOM   2075  HB2 MET B 127     -34.940  16.940  -3.774  1.00  0.00           H  
ATOM   2076  HB3 MET B 127     -33.451  16.696  -4.675  1.00  0.00           H  
ATOM   2077  CG  MET B 127     -34.256  18.660  -4.852  1.00  0.00           C  
ATOM   2078  HG2 MET B 127     -33.700  18.858  -5.767  1.00  0.00           H  
ATOM   2079  HG3 MET B 127     -35.228  19.151  -4.920  1.00  0.00           H  
ATOM   2080  SD  MET B 127     -33.315  19.396  -3.493  1.00  0.00           S  
ATOM   2081  CE  MET B 127     -34.538  19.424  -2.158  1.00  0.00           C  
ATOM   2082  HE1 MET B 127     -34.891  18.415  -1.949  1.00  0.00           H  
ATOM   2083  HE2 MET B 127     -34.074  19.831  -1.259  1.00  0.00           H  
ATOM   2084  HE3 MET B 127     -35.377  20.059  -2.443  1.00  0.00           H  
ATOM   2085  C   MET B 127     -34.830  16.878  -7.258  1.00  0.00           C  
ATOM   2086  O   MET B 127     -34.118  16.111  -7.887  1.00  0.00           O  
ATOM   2087  N   HIE B 128     -35.278  18.024  -7.800  1.00  0.00           N  
ATOM   2088  H   HIE B 128     -35.839  18.662  -7.251  1.00  0.00           H  
ATOM   2089  CA  HIE B 128     -34.832  18.499  -9.131  1.00  0.00           C  
ATOM   2090  HA  HIE B 128     -34.955  17.688  -9.851  1.00  0.00           H  
ATOM   2091  CB  HIE B 128     -35.700  19.686  -9.592  1.00  0.00           C  
ATOM   2092  HB2 HIE B 128     -35.548  20.518  -8.905  1.00  0.00           H  
ATOM   2093  HB3 HIE B 128     -36.751  19.401  -9.542  1.00  0.00           H  
ATOM   2094  CG  HIE B 128     -35.406  20.184 -10.991  1.00  0.00           C  
ATOM   2095  ND1 HIE B 128     -34.265  20.892 -11.374  1.00  0.00           N  
ATOM   2096  CE1 HIE B 128     -34.430  21.205 -12.669  1.00  0.00           C  
ATOM   2097  HE1 HIE B 128     -33.730  21.788 -13.258  1.00  0.00           H  
ATOM   2098  NE2 HIE B 128     -35.596  20.712 -13.119  1.00  0.00           N  
ATOM   2099  HE2 HIE B 128     -35.962  20.844 -14.054  1.00  0.00           H  
ATOM   2100  CD2 HIE B 128     -36.228  20.069 -12.075  1.00  0.00           C  
ATOM   2101  HD2 HIE B 128     -37.202  19.599 -12.095  1.00  0.00           H  
ATOM   2102  C   HIE B 128     -33.340  18.877  -9.118  1.00  0.00           C  
ATOM   2103  O   HIE B 128     -32.862  19.428  -8.127  1.00  0.00           O  
ATOM   2104  N   HIE B 129     -32.600  18.614 -10.202  1.00  0.00           N  
ATOM   2105  H   HIE B 129     -33.046  18.194 -11.003  1.00  0.00           H  
ATOM   2106  CA  HIE B 129     -31.140  18.804 -10.242  1.00  0.00           C  
ATOM   2107  HA  HIE B 129     -30.701  18.194  -9.451  1.00  0.00           H  
ATOM   2108  CB  HIE B 129     -30.581  18.275 -11.569  1.00  0.00           C  
ATOM   2109  HB2 HIE B 129     -30.849  18.949 -12.384  1.00  0.00           H  
ATOM   2110  HB3 HIE B 129     -31.009  17.294 -11.775  1.00  0.00           H  
ATOM   2111  CG  HIE B 129     -29.084  18.117 -11.501  1.00  0.00           C  
ATOM   2112  ND1 HIE B 129     -28.437  17.184 -10.700  1.00  0.00           N  
ATOM   2113  CE1 HIE B 129     -27.124  17.398 -10.854  1.00  0.00           C  
ATOM   2114  HE1 HIE B 129     -26.346  16.817 -10.370  1.00  0.00           H  
ATOM   2115  NE2 HIE B 129     -26.919  18.410 -11.715  1.00  0.00           N  
ATOM   2116  HE2 HIE B 129     -26.010  18.738 -12.008  1.00  0.00           H  
ATOM   2117  CD2 HIE B 129     -28.147  18.886 -12.129  1.00  0.00           C  
ATOM   2118  HD2 HIE B 129     -28.343  19.709 -12.801  1.00  0.00           H  
ATOM   2119  C   HIE B 129     -30.671  20.250  -9.992  1.00  0.00           C  
ATOM   2120  O   HIE B 129     -29.614  20.460  -9.394  1.00  0.00           O  
ATOM   2121  N   HIE B 130     -31.450  21.270 -10.379  1.00  0.00           N  
ATOM   2122  H   HIE B 130     -32.337  21.059 -10.828  1.00  0.00           H  
ATOM   2123  CA  HIE B 130     -31.154  22.669 -10.025  1.00  0.00           C  
ATOM   2124  HA  HIE B 130     -30.133  22.903 -10.318  1.00  0.00           H  
ATOM   2125  CB  HIE B 130     -32.110  23.642 -10.738  1.00  0.00           C  
ATOM   2126  HB2 HIE B 130     -32.107  24.587 -10.193  1.00  0.00           H  
ATOM   2127  HB3 HIE B 130     -33.129  23.259 -10.696  1.00  0.00           H  
ATOM   2128  CG  HIE B 130     -31.758  23.980 -12.167  1.00  0.00           C  
ATOM   2129  ND1 HIE B 130     -32.684  24.379 -13.132  1.00  0.00           N  
ATOM   2130  CE1 HIE B 130     -31.974  24.814 -14.181  1.00  0.00           C  
ATOM   2131  HE1 HIE B 130     -32.405  25.231 -15.083  1.00  0.00           H  
ATOM   2132  NE2 HIE B 130     -30.658  24.706 -13.931  1.00  0.00           N  
ATOM   2133  HE2 HIE B 130     -29.923  25.028 -14.547  1.00  0.00           H  
ATOM   2134  CD2 HIE B 130     -30.500  24.193 -12.660  1.00  0.00           C  
ATOM   2135  HD2 HIE B 130     -29.570  24.073 -12.125  1.00  0.00           H  
ATOM   2136  C   HIE B 130     -31.219  22.895  -8.514  1.00  0.00           C  
ATOM   2137  O   HIE B 130     -30.287  23.474  -7.958  1.00  0.00           O  
ATOM   2138  N   HIE B 131     -32.265  22.390  -7.856  1.00  0.00           N  
ATOM   2139  H   HIE B 131     -32.954  21.870  -8.382  1.00  0.00           H  
ATOM   2140  CA  HIE B 131     -32.451  22.483  -6.403  1.00  0.00           C  
ATOM   2141  HA  HIE B 131     -32.257  23.506  -6.078  1.00  0.00           H  
ATOM   2142  CB  HIE B 131     -33.909  22.127  -6.065  1.00  0.00           C  
ATOM   2143  HB2 HIE B 131     -34.058  22.240  -4.990  1.00  0.00           H  
ATOM   2144  HB3 HIE B 131     -34.082  21.083  -6.319  1.00  0.00           H  
ATOM   2145  CG  HIE B 131     -34.960  22.952  -6.770  1.00  0.00           C  
ATOM   2146  ND1 HIE B 131     -36.228  22.488  -7.130  1.00  0.00           N  
ATOM   2147  CE1 HIE B 131     -36.860  23.538  -7.677  1.00  0.00           C  
ATOM   2148  HE1 HIE B 131     -37.873  23.513  -8.059  1.00  0.00           H  
ATOM   2149  NE2 HIE B 131     -36.068  24.624  -7.671  1.00  0.00           N  
ATOM   2150  HE2 HIE B 131     -36.328  25.541  -8.010  1.00  0.00           H  
ATOM   2151  CD2 HIE B 131     -34.867  24.275  -7.095  1.00  0.00           C  
ATOM   2152  HD2 HIE B 131     -34.021  24.922  -6.909  1.00  0.00           H  
ATOM   2153  C   HIE B 131     -31.487  21.593  -5.607  1.00  0.00           C  
ATOM   2154  O   HIE B 131     -31.205  21.907  -4.456  1.00  0.00           O  
ATOM   2155  N   HIE B 132     -30.973  20.514  -6.208  1.00  0.00           N  
ATOM   2156  H   HIE B 132     -31.329  20.280  -7.125  1.00  0.00           H  
ATOM   2157  CA  HIE B 132     -30.112  19.531  -5.537  1.00  0.00           C  
ATOM   2158  HA  HIE B 132     -30.680  19.119  -4.701  1.00  0.00           H  
ATOM   2159  CB  HIE B 132     -29.775  18.379  -6.500  1.00  0.00           C  
ATOM   2160  HB2 HIE B 132     -28.903  18.632  -7.104  1.00  0.00           H  
ATOM   2161  HB3 HIE B 132     -30.618  18.210  -7.169  1.00  0.00           H  
ATOM   2162  CG  HIE B 132     -29.524  17.090  -5.764  1.00  0.00           C  
ATOM   2163  ND1 HIE B 132     -28.355  16.720  -5.096  1.00  0.00           N  
ATOM   2164  CE1 HIE B 132     -28.665  15.618  -4.398  1.00  0.00           C  
ATOM   2165  HE1 HIE B 132     -27.988  15.101  -3.730  1.00  0.00           H  
ATOM   2166  NE2 HIE B 132     -29.953  15.294  -4.595  1.00  0.00           N  
ATOM   2167  HE2 HIE B 132     -30.484  14.585  -4.084  1.00  0.00           H  
ATOM   2168  CD2 HIE B 132     -30.508  16.208  -5.450  1.00  0.00           C  
ATOM   2169  HD2 HIE B 132     -31.541  16.267  -5.745  1.00  0.00           H  
ATOM   2170  C   HIE B 132     -28.836  20.137  -4.937  1.00  0.00           C  
ATOM   2171  O   HIE B 132     -28.334  21.167  -5.402  1.00  0.00           O  
ATOM   2172  N   HIE B 133     -28.279  19.482  -3.927  1.00  0.00           N  
ATOM   2173  H   HIE B 133     -28.682  18.598  -3.637  1.00  0.00           H  
ATOM   2174  CA  HIE B 133     -27.039  19.903  -3.290  1.00  0.00           C  
ATOM   2175  HA  HIE B 133     -27.179  20.924  -2.934  1.00  0.00           H  
ATOM   2176  CB  HIE B 133     -26.771  19.025  -2.068  1.00  0.00           C  
ATOM   2177  HB2 HIE B 133     -25.856  19.361  -1.585  1.00  0.00           H  
ATOM   2178  HB3 HIE B 133     -26.645  17.989  -2.384  1.00  0.00           H  
ATOM   2179  CG  HIE B 133     -27.889  19.090  -1.063  1.00  0.00           C  
ATOM   2180  ND1 HIE B 133     -29.030  18.284  -1.055  1.00  0.00           N  
ATOM   2181  CE1 HIE B 133     -29.756  18.694  -0.003  1.00  0.00           C  
ATOM   2182  HE1 HIE B 133     -30.681  18.234   0.323  1.00  0.00           H  
ATOM   2183  NE2 HIE B 133     -29.120  19.683   0.648  1.00  0.00           N  
ATOM   2184  HE2 HIE B 133     -29.366  20.005   1.582  1.00  0.00           H  
ATOM   2185  CD2 HIE B 133     -27.947  19.960  -0.017  1.00  0.00           C  
ATOM   2186  HD2 HIE B 133     -27.196  20.692   0.245  1.00  0.00           H  
ATOM   2187  C   HIE B 133     -25.869  19.908  -4.281  1.00  0.00           C  
ATOM   2188  O   HIE B 133     -25.660  18.981  -5.062  1.00  0.00           O  
ATOM   2189  N   LYS B 134     -25.091  20.985  -4.256  1.00  0.00           N  
ATOM   2190  H   LYS B 134     -25.293  21.669  -3.534  1.00  0.00           H  
ATOM   2191  CA  LYS B 134     -23.885  21.179  -5.065  1.00  0.00           C  
ATOM   2192  HA  LYS B 134     -23.859  20.428  -5.852  1.00  0.00           H  
ATOM   2193  CB  LYS B 134     -23.900  22.578  -5.707  1.00  0.00           C  
ATOM   2194  HB2 LYS B 134     -23.801  23.326  -4.919  1.00  0.00           H  
ATOM   2195  HB3 LYS B 134     -23.031  22.674  -6.360  1.00  0.00           H  
ATOM   2196  CG  LYS B 134     -25.168  22.904  -6.520  1.00  0.00           C  
ATOM   2197  HG2 LYS B 134     -26.036  22.898  -5.860  1.00  0.00           H  
ATOM   2198  HG3 LYS B 134     -25.060  23.916  -6.911  1.00  0.00           H  
ATOM   2199  CD  LYS B 134     -25.418  21.950  -7.702  1.00  0.00           C  
ATOM   2200  HD2 LYS B 134     -24.534  21.951  -8.341  1.00  0.00           H  
ATOM   2201  HD3 LYS B 134     -25.592  20.934  -7.342  1.00  0.00           H  
ATOM   2202  CE  LYS B 134     -26.622  22.421  -8.530  1.00  0.00           C  
ATOM   2203  HE2 LYS B 134     -26.568  23.508  -8.630  1.00  0.00           H  
ATOM   2204  HE3 LYS B 134     -26.560  21.983  -9.529  1.00  0.00           H  
ATOM   2205  NZ  LYS B 134     -27.908  22.032  -7.909  1.00  0.00           N  
ATOM   2206  HZ1 LYS B 134     -27.829  21.892  -6.904  1.00  0.00           H  
ATOM   2207  HZ2 LYS B 134     -28.639  22.726  -8.035  1.00  0.00           H  
ATOM   2208  HZ3 LYS B 134     -28.269  21.159  -8.289  1.00  0.00           H  
ATOM   2209  C   LYS B 134     -22.639  20.963  -4.210  1.00  0.00           C  
ATOM   2210  O   LYS B 134     -22.689  21.112  -2.993  1.00  0.00           O  
ATOM   2211  N   VAL B 135     -21.516  20.649  -4.844  1.00  0.00           N  
ATOM   2212  H   VAL B 135     -21.535  20.582  -5.848  1.00  0.00           H  
ATOM   2213  CA  VAL B 135     -20.204  20.664  -4.179  1.00  0.00           C  
ATOM   2214  HA  VAL B 135     -20.250  20.034  -3.290  1.00  0.00           H  
ATOM   2215  CB  VAL B 135     -19.139  20.080  -5.129  1.00  0.00           C  
ATOM   2216  HB  VAL B 135     -19.190  20.602  -6.085  1.00  0.00           H  
ATOM   2217  CG1 VAL B 135     -17.717  20.206  -4.589  1.00  0.00           C  
ATOM   2218 HG11 VAL B 135     -17.023  19.740  -5.288  1.00  0.00           H  
ATOM   2219 HG12 VAL B 135     -17.431  21.252  -4.486  1.00  0.00           H  
ATOM   2220 HG13 VAL B 135     -17.647  19.703  -3.626  1.00  0.00           H  
ATOM   2221  CG2 VAL B 135     -19.402  18.586  -5.368  1.00  0.00           C  
ATOM   2222 HG21 VAL B 135     -18.646  18.180  -6.040  1.00  0.00           H  
ATOM   2223 HG22 VAL B 135     -19.367  18.041  -4.424  1.00  0.00           H  
ATOM   2224 HG23 VAL B 135     -20.378  18.439  -5.827  1.00  0.00           H  
ATOM   2225  C   VAL B 135     -19.868  22.095  -3.726  1.00  0.00           C  
ATOM   2226  O   VAL B 135     -20.161  23.048  -4.445  1.00  0.00           O  
ATOM   2227  N   LEU B 136     -19.274  22.245  -2.537  1.00  0.00           N  
ATOM   2228  H   LEU B 136     -19.137  21.406  -1.982  1.00  0.00           H  
ATOM   2229  CA  LEU B 136     -18.770  23.514  -1.982  1.00  0.00           C  
ATOM   2230  HA  LEU B 136     -18.996  24.318  -2.685  1.00  0.00           H  
ATOM   2231  CB  LEU B 136     -19.517  23.798  -0.665  1.00  0.00           C  
ATOM   2232  HB2 LEU B 136     -20.583  23.818  -0.878  1.00  0.00           H  
ATOM   2233  HB3 LEU B 136     -19.326  22.972   0.021  1.00  0.00           H  
ATOM   2234  CG  LEU B 136     -19.132  25.118   0.041  1.00  0.00           C  
ATOM   2235  HG  LEU B 136     -18.056  25.154   0.197  1.00  0.00           H  
ATOM   2236  CD1 LEU B 136     -19.567  26.344  -0.764  1.00  0.00           C  
ATOM   2237 HD11 LEU B 136     -20.643  26.324  -0.936  1.00  0.00           H  
ATOM   2238 HD12 LEU B 136     -19.305  27.252  -0.221  1.00  0.00           H  
ATOM   2239 HD13 LEU B 136     -19.047  26.361  -1.722  1.00  0.00           H  
ATOM   2240  CD2 LEU B 136     -19.797  25.202   1.415  1.00  0.00           C  
ATOM   2241 HD21 LEU B 136     -19.460  26.103   1.929  1.00  0.00           H  
ATOM   2242 HD22 LEU B 136     -20.880  25.235   1.312  1.00  0.00           H  
ATOM   2243 HD23 LEU B 136     -19.523  24.334   2.013  1.00  0.00           H  
ATOM   2244  C   LEU B 136     -17.239  23.516  -1.796  1.00  0.00           C  
ATOM   2245  O   LEU B 136     -16.609  24.563  -1.911  1.00  0.00           O  
ATOM   2246  N   GLN B 137     -16.639  22.349  -1.557  1.00  0.00           N  
ATOM   2247  H   GLN B 137     -17.222  21.529  -1.447  1.00  0.00           H  
ATOM   2248  CA  GLN B 137     -15.204  22.092  -1.709  1.00  0.00           C  
ATOM   2249  HA  GLN B 137     -14.790  22.810  -2.418  1.00  0.00           H  
ATOM   2250  CB  GLN B 137     -14.445  22.196  -0.369  1.00  0.00           C  
ATOM   2251  HB2 GLN B 137     -15.120  22.030   0.473  1.00  0.00           H  
ATOM   2252  HB3 GLN B 137     -13.691  21.406  -0.348  1.00  0.00           H  
ATOM   2253  CG  GLN B 137     -13.718  23.542  -0.206  1.00  0.00           C  
ATOM   2254  HG2 GLN B 137     -13.319  23.846  -1.174  1.00  0.00           H  
ATOM   2255  HG3 GLN B 137     -14.425  24.306   0.119  1.00  0.00           H  
ATOM   2256  CD  GLN B 137     -12.539  23.485   0.768  1.00  0.00           C  
ATOM   2257  OE1 GLN B 137     -12.422  22.635   1.633  1.00  0.00           O  
ATOM   2258  NE2 GLN B 137     -11.594  24.393   0.658  1.00  0.00           N  
ATOM   2259 HE21 GLN B 137     -10.829  24.308   1.301  1.00  0.00           H  
ATOM   2260 HE22 GLN B 137     -11.661  25.110  -0.039  1.00  0.00           H  
ATOM   2261  C   GLN B 137     -15.033  20.704  -2.328  1.00  0.00           C  
ATOM   2262  O   GLN B 137     -15.763  19.784  -1.964  1.00  0.00           O  
ATOM   2263  N   GLU B 138     -14.117  20.583  -3.288  1.00  0.00           N  
ATOM   2264  H   GLU B 138     -13.541  21.377  -3.524  1.00  0.00           H  
ATOM   2265  CA  GLU B 138     -13.976  19.394  -4.137  1.00  0.00           C  
ATOM   2266  HA  GLU B 138     -14.969  19.148  -4.495  1.00  0.00           H  
ATOM   2267  CB  GLU B 138     -13.127  19.741  -5.369  1.00  0.00           C  
ATOM   2268  HB2 GLU B 138     -12.152  20.111  -5.046  1.00  0.00           H  
ATOM   2269  HB3 GLU B 138     -12.975  18.830  -5.950  1.00  0.00           H  
ATOM   2270  CG  GLU B 138     -13.812  20.796  -6.254  1.00  0.00           C  
ATOM   2271  HG2 GLU B 138     -14.798  20.421  -6.543  1.00  0.00           H  
ATOM   2272  HG3 GLU B 138     -13.956  21.717  -5.680  1.00  0.00           H  
ATOM   2273  CD  GLU B 138     -12.996  21.091  -7.519  1.00  0.00           C  
ATOM   2274  OE1 GLU B 138     -12.556  20.111  -8.168  1.00  0.00           O  
ATOM   2275  OE2 GLU B 138     -12.847  22.289  -7.839  1.00  0.00           O  
ATOM   2276  C   GLU B 138     -13.405  18.154  -3.409  1.00  0.00           C  
ATOM   2277  O   GLU B 138     -12.675  18.311  -2.428  1.00  0.00           O  
ATOM   2278  N   PRO B 139     -13.704  16.927  -3.890  1.00  0.00           N  
ATOM   2279  CD  PRO B 139     -14.758  16.626  -4.852  1.00  0.00           C  
ATOM   2280  HD2 PRO B 139     -14.356  16.722  -5.857  1.00  0.00           H  
ATOM   2281  HD3 PRO B 139     -15.632  17.264  -4.730  1.00  0.00           H  
ATOM   2282  CG  PRO B 139     -15.169  15.184  -4.585  1.00  0.00           C  
ATOM   2283  HG2 PRO B 139     -15.566  14.700  -5.476  1.00  0.00           H  
ATOM   2284  HG3 PRO B 139     -15.898  15.157  -3.775  1.00  0.00           H  
ATOM   2285  CB  PRO B 139     -13.864  14.553  -4.122  1.00  0.00           C  
ATOM   2286  HB2 PRO B 139     -13.267  14.282  -4.992  1.00  0.00           H  
ATOM   2287  HB3 PRO B 139     -14.057  13.685  -3.498  1.00  0.00           H  
ATOM   2288  CA  PRO B 139     -13.194  15.677  -3.326  1.00  0.00           C  
ATOM   2289  HA  PRO B 139     -13.542  15.607  -2.302  1.00  0.00           H  
ATOM   2290  C   PRO B 139     -11.665  15.550  -3.277  1.00  0.00           C  
ATOM   2291  O   PRO B 139     -11.002  15.177  -4.249  1.00  0.00           O  
ATOM   2292  N   THR B 140     -11.115  15.780  -2.083  1.00  0.00           N  
ATOM   2293  H   THR B 140     -11.742  16.062  -1.337  1.00  0.00           H  
ATOM   2294  CA  THR B 140      -9.778  15.306  -1.714  1.00  0.00           C  
ATOM   2295  HA  THR B 140      -9.129  15.426  -2.581  1.00  0.00           H  
ATOM   2296  CB  THR B 140      -9.182  16.159  -0.581  1.00  0.00           C  
ATOM   2297  HB  THR B 140      -9.302  17.214  -0.832  1.00  0.00           H  
ATOM   2298  CG2 THR B 140      -9.781  15.913   0.803  1.00  0.00           C  
ATOM   2299 HG21 THR B 140      -9.643  14.875   1.108  1.00  0.00           H  
ATOM   2300 HG22 THR B 140      -9.289  16.562   1.527  1.00  0.00           H  
ATOM   2301 HG23 THR B 140     -10.843  16.150   0.795  1.00  0.00           H  
ATOM   2302  OG1 THR B 140      -7.805  15.874  -0.484  1.00  0.00           O  
ATOM   2303  HG1 THR B 140      -7.341  16.440  -1.105  1.00  0.00           H  
ATOM   2304  C   THR B 140      -9.816  13.806  -1.383  1.00  0.00           C  
ATOM   2305  O   THR B 140     -10.888  13.217  -1.220  1.00  0.00           O  
ATOM   2306  N   CYS B 141      -8.659  13.150  -1.294  1.00  0.00           N  
ATOM   2307  H   CYS B 141      -7.800  13.682  -1.337  1.00  0.00           H  
ATOM   2308  CA  CYS B 141      -8.567  11.730  -0.952  1.00  0.00           C  
ATOM   2309  HA  CYS B 141      -9.291  11.534  -0.168  1.00  0.00           H  
ATOM   2310  CB  CYS B 141      -8.936  10.905  -2.199  1.00  0.00           C  
ATOM   2311  HB2 CYS B 141      -9.935  11.193  -2.530  1.00  0.00           H  
ATOM   2312  HB3 CYS B 141      -8.230  11.125  -3.000  1.00  0.00           H  
ATOM   2313  SG  CYS B 141      -8.941   9.121  -1.867  1.00  0.00           S  
ATOM   2314  HG  CYS B 141      -7.635   8.925  -2.096  1.00  0.00           H  
ATOM   2315  C   CYS B 141      -7.182  11.382  -0.389  1.00  0.00           C  
ATOM   2316  O   CYS B 141      -6.185  11.921  -0.861  1.00  0.00           O  
ATOM   2317  N   VAL B 142      -7.109  10.489   0.604  1.00  0.00           N  
ATOM   2318  H   VAL B 142      -7.985  10.122   0.968  1.00  0.00           H  
ATOM   2319  CA  VAL B 142      -5.871  10.120   1.319  1.00  0.00           C  
ATOM   2320  HA  VAL B 142      -5.027  10.366   0.678  1.00  0.00           H  
ATOM   2321  CB  VAL B 142      -5.735  10.985   2.593  1.00  0.00           C  
ATOM   2322  HB  VAL B 142      -5.942  12.020   2.318  1.00  0.00           H  
ATOM   2323  CG1 VAL B 142      -6.708  10.602   3.717  1.00  0.00           C  
ATOM   2324 HG11 VAL B 142      -7.730  10.595   3.337  1.00  0.00           H  
ATOM   2325 HG12 VAL B 142      -6.465   9.618   4.117  1.00  0.00           H  
ATOM   2326 HG13 VAL B 142      -6.645  11.340   4.517  1.00  0.00           H  
ATOM   2327  CG2 VAL B 142      -4.318  10.952   3.163  1.00  0.00           C  
ATOM   2328 HG21 VAL B 142      -3.625  11.359   2.427  1.00  0.00           H  
ATOM   2329 HG22 VAL B 142      -4.269  11.574   4.056  1.00  0.00           H  
ATOM   2330 HG23 VAL B 142      -4.026   9.932   3.413  1.00  0.00           H  
ATOM   2331  C   VAL B 142      -5.808   8.610   1.586  1.00  0.00           C  
ATOM   2332  O   VAL B 142      -6.811   8.013   1.965  1.00  0.00           O  
ATOM   2333  N   SER B 143      -4.666   7.964   1.355  1.00  0.00           N  
ATOM   2334  H   SER B 143      -3.849   8.511   1.106  1.00  0.00           H  
ATOM   2335  CA  SER B 143      -4.494   6.507   1.378  1.00  0.00           C  
ATOM   2336  HA  SER B 143      -5.464   6.029   1.283  1.00  0.00           H  
ATOM   2337  CB  SER B 143      -3.653   6.085   0.169  1.00  0.00           C  
ATOM   2338  HB2 SER B 143      -4.093   6.491  -0.743  1.00  0.00           H  
ATOM   2339  HB3 SER B 143      -2.635   6.466   0.270  1.00  0.00           H  
ATOM   2340  OG  SER B 143      -3.632   4.676   0.082  1.00  0.00           O  
ATOM   2341  HG  SER B 143      -4.508   4.403  -0.221  1.00  0.00           H  
ATOM   2342  C   SER B 143      -3.846   5.995   2.665  1.00  0.00           C  
ATOM   2343  O   SER B 143      -2.880   6.588   3.139  1.00  0.00           O  
ATOM   2344  N   ASP B 144      -4.297   4.850   3.191  1.00  0.00           N  
ATOM   2345  H   ASP B 144      -5.133   4.407   2.816  1.00  0.00           H  
ATOM   2346  CA  ASP B 144      -3.523   4.108   4.206  1.00  0.00           C  
ATOM   2347  HA  ASP B 144      -3.027   4.837   4.850  1.00  0.00           H  
ATOM   2348  CB  ASP B 144      -4.451   3.270   5.108  1.00  0.00           C  
ATOM   2349  HB2 ASP B 144      -3.934   3.101   6.051  1.00  0.00           H  
ATOM   2350  HB3 ASP B 144      -5.354   3.840   5.334  1.00  0.00           H  
ATOM   2351  CG  ASP B 144      -4.843   1.909   4.518  1.00  0.00           C  
ATOM   2352  OD1 ASP B 144      -4.848   1.750   3.280  1.00  0.00           O  
ATOM   2353  OD2 ASP B 144      -5.112   0.959   5.296  1.00  0.00           O  
ATOM   2354  C   ASP B 144      -2.412   3.216   3.598  1.00  0.00           C  
ATOM   2355  O   ASP B 144      -1.636   2.612   4.343  1.00  0.00           O  
ATOM   2356  N   TYR B 145      -2.368   3.090   2.265  1.00  0.00           N  
ATOM   2357  H   TYR B 145      -3.026   3.645   1.733  1.00  0.00           H  
ATOM   2358  CA  TYR B 145      -1.496   2.203   1.481  1.00  0.00           C  
ATOM   2359  HA  TYR B 145      -1.919   2.216   0.478  1.00  0.00           H  
ATOM   2360  CB  TYR B 145      -0.084   2.812   1.374  1.00  0.00           C  
ATOM   2361  HB2 TYR B 145      -0.134   3.870   1.632  1.00  0.00           H  
ATOM   2362  HB3 TYR B 145       0.555   2.338   2.118  1.00  0.00           H  
ATOM   2363  CG  TYR B 145       0.570   2.731   0.001  1.00  0.00           C  
ATOM   2364  CD1 TYR B 145      -0.015   3.392  -1.098  1.00  0.00           C  
ATOM   2365  HD1 TYR B 145      -0.939   3.940  -0.970  1.00  0.00           H  
ATOM   2366  CE1 TYR B 145       0.605   3.350  -2.363  1.00  0.00           C  
ATOM   2367  HE1 TYR B 145       0.160   3.832  -3.217  1.00  0.00           H  
ATOM   2368  CZ  TYR B 145       1.840   2.691  -2.527  1.00  0.00           C  
ATOM   2369  OH  TYR B 145       2.419   2.668  -3.754  1.00  0.00           O  
ATOM   2370  HH  TYR B 145       3.313   2.263  -3.759  1.00  0.00           H  
ATOM   2371  CE2 TYR B 145       2.446   2.060  -1.420  1.00  0.00           C  
ATOM   2372  HE2 TYR B 145       3.406   1.583  -1.543  1.00  0.00           H  
ATOM   2373  CD2 TYR B 145       1.798   2.063  -0.167  1.00  0.00           C  
ATOM   2374  HD2 TYR B 145       2.248   1.563   0.674  1.00  0.00           H  
ATOM   2375  C   TYR B 145      -1.536   0.713   1.902  1.00  0.00           C  
ATOM   2376  O   TYR B 145      -0.538  -0.006   1.806  1.00  0.00           O  
ATOM   2377  N   MET B 146      -2.681   0.229   2.393  1.00  0.00           N  
ATOM   2378  H   MET B 146      -3.445   0.890   2.516  1.00  0.00           H  
ATOM   2379  CA  MET B 146      -2.879  -1.161   2.829  1.00  0.00           C  
ATOM   2380  HA  MET B 146      -2.253  -1.808   2.211  1.00  0.00           H  
ATOM   2381  CB  MET B 146      -2.409  -1.297   4.292  1.00  0.00           C  
ATOM   2382  HB2 MET B 146      -1.327  -1.210   4.296  1.00  0.00           H  
ATOM   2383  HB3 MET B 146      -2.825  -0.483   4.885  1.00  0.00           H  
ATOM   2384  CG  MET B 146      -2.776  -2.624   4.967  1.00  0.00           C  
ATOM   2385  HG2 MET B 146      -3.861  -2.669   5.076  1.00  0.00           H  
ATOM   2386  HG3 MET B 146      -2.465  -3.443   4.318  1.00  0.00           H  
ATOM   2387  SD  MET B 146      -2.055  -2.895   6.606  1.00  0.00           S  
ATOM   2388  CE  MET B 146      -2.876  -4.458   7.012  1.00  0.00           C  
ATOM   2389  HE1 MET B 146      -2.583  -4.777   8.013  1.00  0.00           H  
ATOM   2390  HE2 MET B 146      -3.957  -4.323   6.978  1.00  0.00           H  
ATOM   2391  HE3 MET B 146      -2.587  -5.222   6.289  1.00  0.00           H  
ATOM   2392  C   MET B 146      -4.307  -1.696   2.665  1.00  0.00           C  
ATOM   2393  O   MET B 146      -4.459  -2.910   2.588  1.00  0.00           O  
ATOM   2394  N   SER B 147      -5.352  -0.870   2.650  1.00  0.00           N  
ATOM   2395  H   SER B 147      -5.188   0.130   2.726  1.00  0.00           H  
ATOM   2396  CA  SER B 147      -6.741  -1.350   2.627  1.00  0.00           C  
ATOM   2397  HA  SER B 147      -6.817  -2.179   1.927  1.00  0.00           H  
ATOM   2398  CB  SER B 147      -7.108  -1.880   4.023  1.00  0.00           C  
ATOM   2399  HB2 SER B 147      -8.108  -2.314   3.984  1.00  0.00           H  
ATOM   2400  HB3 SER B 147      -6.412  -2.671   4.302  1.00  0.00           H  
ATOM   2401  OG  SER B 147      -7.085  -0.877   5.033  1.00  0.00           O  
ATOM   2402  HG  SER B 147      -6.298  -0.297   4.933  1.00  0.00           H  
ATOM   2403  C   SER B 147      -7.766  -0.306   2.181  1.00  0.00           C  
ATOM   2404  O   SER B 147      -8.719  -0.664   1.484  1.00  0.00           O  
ATOM   2405  N   ILE B 148      -7.612   0.961   2.579  1.00  0.00           N  
ATOM   2406  H   ILE B 148      -6.743   1.222   3.038  1.00  0.00           H  
ATOM   2407  CA  ILE B 148      -8.631   2.002   2.404  1.00  0.00           C  
ATOM   2408  HA  ILE B 148      -9.250   1.734   1.552  1.00  0.00           H  
ATOM   2409  CB  ILE B 148      -9.570   2.103   3.644  1.00  0.00           C  
ATOM   2410  HB  ILE B 148      -8.952   2.141   4.543  1.00  0.00           H  
ATOM   2411  CG2 ILE B 148     -10.433   3.385   3.613  1.00  0.00           C  
ATOM   2412 HG21 ILE B 148      -9.802   4.271   3.633  1.00  0.00           H  
ATOM   2413 HG22 ILE B 148     -11.050   3.398   2.713  1.00  0.00           H  
ATOM   2414 HG23 ILE B 148     -11.067   3.443   4.495  1.00  0.00           H  
ATOM   2415  CG1 ILE B 148     -10.480   0.852   3.730  1.00  0.00           C  
ATOM   2416 HG12 ILE B 148     -11.036   0.753   2.797  1.00  0.00           H  
ATOM   2417 HG13 ILE B 148      -9.852  -0.030   3.841  1.00  0.00           H  
ATOM   2418  CD1 ILE B 148     -11.479   0.821   4.894  1.00  0.00           C  
ATOM   2419 HD11 ILE B 148     -11.948  -0.162   4.935  1.00  0.00           H  
ATOM   2420 HD12 ILE B 148     -10.959   1.006   5.834  1.00  0.00           H  
ATOM   2421 HD13 ILE B 148     -12.262   1.565   4.750  1.00  0.00           H  
ATOM   2422  C   ILE B 148      -7.966   3.340   2.083  1.00  0.00           C  
ATOM   2423  O   ILE B 148      -7.158   3.851   2.864  1.00  0.00           O  
ATOM   2424  N   SER B 149      -8.403   3.972   0.994  1.00  0.00           N  
ATOM   2425  H   SER B 149      -9.116   3.503   0.443  1.00  0.00           H  
ATOM   2426  CA  SER B 149      -8.282   5.427   0.860  1.00  0.00           C  
ATOM   2427  HA  SER B 149      -7.495   5.766   1.526  1.00  0.00           H  
ATOM   2428  CB  SER B 149      -7.884   5.861  -0.555  1.00  0.00           C  
ATOM   2429  HB2 SER B 149      -8.668   5.594  -1.265  1.00  0.00           H  
ATOM   2430  HB3 SER B 149      -7.748   6.942  -0.562  1.00  0.00           H  
ATOM   2431  OG  SER B 149      -6.665   5.250  -0.943  1.00  0.00           O  
ATOM   2432  HG  SER B 149      -6.911   4.511  -1.517  1.00  0.00           H  
ATOM   2433  C   SER B 149      -9.575   6.099   1.324  1.00  0.00           C  
ATOM   2434  O   SER B 149     -10.669   5.631   1.025  1.00  0.00           O  
ATOM   2435  N   THR B 150      -9.470   7.195   2.069  1.00  0.00           N  
ATOM   2436  H   THR B 150      -8.539   7.562   2.246  1.00  0.00           H  
ATOM   2437  CA  THR B 150     -10.621   8.004   2.494  1.00  0.00           C  
ATOM   2438  HA  THR B 150     -11.542   7.424   2.416  1.00  0.00           H  
ATOM   2439  CB  THR B 150     -10.475   8.427   3.958  1.00  0.00           C  
ATOM   2440  HB  THR B 150      -9.564   9.013   4.087  1.00  0.00           H  
ATOM   2441  CG2 THR B 150     -11.672   9.220   4.467  1.00  0.00           C  
ATOM   2442 HG21 THR B 150     -11.577   9.380   5.541  1.00  0.00           H  
ATOM   2443 HG22 THR B 150     -11.709  10.196   3.981  1.00  0.00           H  
ATOM   2444 HG23 THR B 150     -12.594   8.677   4.260  1.00  0.00           H  
ATOM   2445  OG1 THR B 150     -10.384   7.258   4.736  1.00  0.00           O  
ATOM   2446  HG1 THR B 150      -9.625   6.771   4.405  1.00  0.00           H  
ATOM   2447  C   THR B 150     -10.745   9.215   1.584  1.00  0.00           C  
ATOM   2448  O   THR B 150      -9.871  10.082   1.602  1.00  0.00           O  
ATOM   2449  N   CYS B 151     -11.806   9.259   0.782  1.00  0.00           N  
ATOM   2450  H   CYS B 151     -12.493   8.516   0.850  1.00  0.00           H  
ATOM   2451  CA  CYS B 151     -12.195  10.427  -0.003  1.00  0.00           C  
ATOM   2452  HA  CYS B 151     -11.314  11.023  -0.214  1.00  0.00           H  
ATOM   2453  CB  CYS B 151     -12.755   9.924  -1.337  1.00  0.00           C  
ATOM   2454  HB2 CYS B 151     -11.986   9.328  -1.830  1.00  0.00           H  
ATOM   2455  HB3 CYS B 151     -13.629   9.295  -1.156  1.00  0.00           H  
ATOM   2456  SG  CYS B 151     -13.216  11.302  -2.418  1.00  0.00           S  
ATOM   2457  HG  CYS B 151     -12.101  12.037  -2.254  1.00  0.00           H  
ATOM   2458  C   CYS B 151     -13.162  11.307   0.803  1.00  0.00           C  
ATOM   2459  O   CYS B 151     -13.998  10.775   1.533  1.00  0.00           O  
ATOM   2460  N   GLU B 152     -13.040  12.633   0.712  1.00  0.00           N  
ATOM   2461  H   GLU B 152     -12.337  13.028   0.096  1.00  0.00           H  
ATOM   2462  CA  GLU B 152     -13.768  13.567   1.580  1.00  0.00           C  
ATOM   2463  HA  GLU B 152     -14.728  13.118   1.814  1.00  0.00           H  
ATOM   2464  CB  GLU B 152     -12.984  13.723   2.899  1.00  0.00           C  
ATOM   2465  HB2 GLU B 152     -12.643  12.730   3.200  1.00  0.00           H  
ATOM   2466  HB3 GLU B 152     -12.105  14.350   2.737  1.00  0.00           H  
ATOM   2467  CG  GLU B 152     -13.834  14.297   4.044  1.00  0.00           C  
ATOM   2468  HG2 GLU B 152     -13.834  15.388   3.983  1.00  0.00           H  
ATOM   2469  HG3 GLU B 152     -14.860  13.957   3.915  1.00  0.00           H  
ATOM   2470  CD  GLU B 152     -13.367  13.836   5.435  1.00  0.00           C  
ATOM   2471  OE1 GLU B 152     -14.256  13.641   6.296  1.00  0.00           O  
ATOM   2472  OE2 GLU B 152     -12.147  13.668   5.653  1.00  0.00           O  
ATOM   2473  C   GLU B 152     -14.047  14.913   0.881  1.00  0.00           C  
ATOM   2474  O   GLU B 152     -13.197  15.422   0.148  1.00  0.00           O  
ATOM   2475  N   TRP B 153     -15.247  15.475   1.068  1.00  0.00           N  
ATOM   2476  H   TRP B 153     -15.906  15.000   1.682  1.00  0.00           H  
ATOM   2477  CA  TRP B 153     -15.687  16.745   0.459  1.00  0.00           C  
ATOM   2478  HA  TRP B 153     -14.833  17.425   0.427  1.00  0.00           H  
ATOM   2479  CB  TRP B 153     -16.162  16.515  -0.988  1.00  0.00           C  
ATOM   2480  HB2 TRP B 153     -16.327  17.477  -1.464  1.00  0.00           H  
ATOM   2481  HB3 TRP B 153     -15.357  16.035  -1.529  1.00  0.00           H  
ATOM   2482  CG  TRP B 153     -17.389  15.686  -1.211  1.00  0.00           C  
ATOM   2483  CD1 TRP B 153     -18.652  16.156  -1.330  1.00  0.00           C  
ATOM   2484  HD1 TRP B 153     -18.931  17.202  -1.261  1.00  0.00           H  
ATOM   2485  NE1 TRP B 153     -19.518  15.103  -1.560  1.00  0.00           N  
ATOM   2486  HE1 TRP B 153     -20.523  15.221  -1.631  1.00  0.00           H  
ATOM   2487  CE2 TRP B 153     -18.850  13.895  -1.595  1.00  0.00           C  
ATOM   2488  CZ2 TRP B 153     -19.268  12.566  -1.768  1.00  0.00           C  
ATOM   2489  HZ2 TRP B 153     -20.313  12.342  -1.906  1.00  0.00           H  
ATOM   2490  CH2 TRP B 153     -18.308  11.538  -1.753  1.00  0.00           C  
ATOM   2491  HH2 TRP B 153     -18.607  10.509  -1.900  1.00  0.00           H  
ATOM   2492  CZ3 TRP B 153     -16.955  11.850  -1.539  1.00  0.00           C  
ATOM   2493  HZ3 TRP B 153     -16.215  11.063  -1.503  1.00  0.00           H  
ATOM   2494  CE3 TRP B 153     -16.547  13.183  -1.357  1.00  0.00           C  
ATOM   2495  HE3 TRP B 153     -15.503  13.411  -1.193  1.00  0.00           H  
ATOM   2496  CD2 TRP B 153     -17.483  14.239  -1.371  1.00  0.00           C  
ATOM   2497  C   TRP B 153     -16.796  17.424   1.275  1.00  0.00           C  
ATOM   2498  O   TRP B 153     -17.306  16.849   2.239  1.00  0.00           O  
ATOM   2499  N   BCN B 154     -17.213  18.637   0.880  1.00  0.00           N  
ATOM   2500  H27 BCN B 154     -16.773  19.030   0.056  1.00  0.00           H  
ATOM   2501  C2  BCN B 154     -18.406  19.268   1.421  1.00  0.00           C  
ATOM   2502  H   BCN B 154     -18.905  18.508   2.024  1.00  0.00           H  
ATOM   2503  C4  BCN B 154     -18.113  20.436   2.374  1.00  0.00           C  
ATOM   2504  H1  BCN B 154     -17.134  20.296   2.853  1.00  0.00           H  
ATOM   2505  H2  BCN B 154     -18.057  21.380   1.816  1.00  0.00           H  
ATOM   2506  C5  BCN B 154     -19.195  20.513   3.481  1.00  0.00           C  
ATOM   2507  H3  BCN B 154     -20.201  20.462   3.057  1.00  0.00           H  
ATOM   2508  H4  BCN B 154     -19.074  19.631   4.114  1.00  0.00           H  
ATOM   2509  C6  BCN B 154     -19.144  21.779   4.348  1.00  0.00           C  
ATOM   2510  H8  BCN B 154     -18.125  22.172   4.338  1.00  0.00           H  
ATOM   2511  H9  BCN B 154     -19.793  22.550   3.914  1.00  0.00           H  
ATOM   2512  C7  BCN B 154     -19.560  21.490   5.805  1.00  0.00           C  
ATOM   2513  H5  BCN B 154     -20.459  20.867   5.844  1.00  0.00           H  
ATOM   2514  H6  BCN B 154     -19.775  22.435   6.322  1.00  0.00           H  
ATOM   2515  N2  BCN B 154     -18.456  20.797   6.468  1.00  0.00           N  
ATOM   2516  H7  BCN B 154     -18.036  20.008   6.001  1.00  0.00           H  
ATOM   2517  C8  BCN B 154     -17.560  21.506   7.208  1.00  0.00           C  
ATOM   2518  O1  BCN B 154     -17.826  22.493   7.868  1.00  0.00           O  
ATOM   2519  O2  BCN B 154     -16.337  20.994   6.947  1.00  0.00           O  
ATOM   2520  C9  BCN B 154     -15.166  21.744   7.312  1.00  0.00           C  
ATOM   2521  H21 BCN B 154     -14.275  21.162   7.044  1.00  0.00           H  
ATOM   2522  H22 BCN B 154     -15.144  21.911   8.396  1.00  0.00           H  
ATOM   2523  C10 BCN B 154     -15.146  23.092   6.575  1.00  0.00           C  
ATOM   2524  H23 BCN B 154     -15.473  23.912   7.211  1.00  0.00           H  
ATOM   2525  C11 BCN B 154     -15.507  23.228   5.106  1.00  0.00           C  
ATOM   2526  H12 BCN B 154     -15.724  22.306   4.571  1.00  0.00           H  
ATOM   2527  C12 BCN B 154     -16.423  24.392   4.630  1.00  0.00           C  
ATOM   2528  H13 BCN B 154     -16.223  25.285   5.237  1.00  0.00           H  
ATOM   2529  H14 BCN B 154     -17.472  24.154   4.826  1.00  0.00           H  
ATOM   2530  C13 BCN B 154     -16.250  24.757   3.120  1.00  0.00           C  
ATOM   2531  H19 BCN B 154     -16.457  23.895   2.473  1.00  0.00           H  
ATOM   2532  H20 BCN B 154     -16.903  25.589   2.829  1.00  0.00           H  
ATOM   2533  C14 BCN B 154     -14.856  25.143   3.019  1.00  0.00           C  
ATOM   2534  C15 BCN B 154     -13.729  25.268   3.393  1.00  0.00           C  
ATOM   2535  C16 BCN B 154     -12.608  25.147   4.305  1.00  0.00           C  
ATOM   2536  H17 BCN B 154     -11.895  24.400   3.931  1.00  0.00           H  
ATOM   2537  H18 BCN B 154     -12.093  26.109   4.415  1.00  0.00           H  
ATOM   2538  C17 BCN B 154     -13.236  24.685   5.658  1.00  0.00           C  
ATOM   2539  H15 BCN B 154     -12.434  24.553   6.394  1.00  0.00           H  
ATOM   2540  H16 BCN B 154     -13.876  25.487   6.051  1.00  0.00           H  
ATOM   2541  C18 BCN B 154     -14.053  23.371   5.563  1.00  0.00           C  
ATOM   2542  H11 BCN B 154     -13.416  22.534   5.280  1.00  0.00           H  
ATOM   2543  C3  BCN B 154     -19.415  19.673   0.366  1.00  0.00           C  
ATOM   2544  O3  BCN B 154     -19.082  20.096  -0.729  1.00  0.00           O  
ATOM   2545  N   MET B 155     -20.695  19.572   0.731  1.00  0.00           N  
ATOM   2546  H   MET B 155     -20.891  19.190   1.651  1.00  0.00           H  
ATOM   2547  CA  MET B 155     -21.838  20.090  -0.024  1.00  0.00           C  
ATOM   2548  HA  MET B 155     -21.568  20.119  -1.077  1.00  0.00           H  
ATOM   2549  CB  MET B 155     -23.033  19.135   0.137  1.00  0.00           C  
ATOM   2550  HB2 MET B 155     -23.383  19.182   1.168  1.00  0.00           H  
ATOM   2551  HB3 MET B 155     -23.843  19.465  -0.511  1.00  0.00           H  
ATOM   2552  CG  MET B 155     -22.687  17.672  -0.178  1.00  0.00           C  
ATOM   2553  HG2 MET B 155     -21.906  17.349   0.508  1.00  0.00           H  
ATOM   2554  HG3 MET B 155     -23.564  17.060   0.030  1.00  0.00           H  
ATOM   2555  SD  MET B 155     -22.133  17.306  -1.867  1.00  0.00           S  
ATOM   2556  CE  MET B 155     -23.693  17.588  -2.737  1.00  0.00           C  
ATOM   2557  HE1 MET B 155     -23.927  18.651  -2.729  1.00  0.00           H  
ATOM   2558  HE2 MET B 155     -23.611  17.250  -3.767  1.00  0.00           H  
ATOM   2559  HE3 MET B 155     -24.492  17.031  -2.250  1.00  0.00           H  
ATOM   2560  C   MET B 155     -22.223  21.520   0.410  1.00  0.00           C  
ATOM   2561  O   MET B 155     -21.927  21.952   1.522  1.00  0.00           O  
ATOM   2562  N   ASN B 156     -22.930  22.250  -0.455  1.00  0.00           N  
ATOM   2563  H   ASN B 156     -23.128  21.824  -1.355  1.00  0.00           H  
ATOM   2564  CA  ASN B 156     -23.389  23.637  -0.265  1.00  0.00           C  
ATOM   2565  HA  ASN B 156     -22.552  24.216   0.123  1.00  0.00           H  
ATOM   2566  CB  ASN B 156     -23.775  24.214  -1.642  1.00  0.00           C  
ATOM   2567  HB2 ASN B 156     -23.857  25.296  -1.546  1.00  0.00           H  
ATOM   2568  HB3 ASN B 156     -22.993  24.001  -2.371  1.00  0.00           H  
ATOM   2569  CG  ASN B 156     -25.100  23.675  -2.158  1.00  0.00           C  
ATOM   2570  OD1 ASN B 156     -25.475  22.533  -1.949  1.00  0.00           O  
ATOM   2571  ND2 ASN B 156     -25.866  24.467  -2.871  1.00  0.00           N  
ATOM   2572 HD21 ASN B 156     -26.778  24.113  -3.100  1.00  0.00           H  
ATOM   2573 HD22 ASN B 156     -25.614  25.431  -2.990  1.00  0.00           H  
ATOM   2574  C   ASN B 156     -24.536  23.828   0.755  1.00  0.00           C  
ATOM   2575  O   ASN B 156     -25.070  24.929   0.879  1.00  0.00           O  
ATOM   2576  N   GLY B 157     -24.933  22.766   1.450  1.00  0.00           N  
ATOM   2577  H   GLY B 157     -24.445  21.896   1.293  1.00  0.00           H  
ATOM   2578  CA  GLY B 157     -25.993  22.741   2.451  1.00  0.00           C  
ATOM   2579  HA2 GLY B 157     -25.724  23.410   3.268  1.00  0.00           H  
ATOM   2580  HA3 GLY B 157     -26.932  23.075   2.010  1.00  0.00           H  
ATOM   2581  C   GLY B 157     -26.170  21.319   2.990  1.00  0.00           C  
ATOM   2582  O   GLY B 157     -25.641  20.379   2.390  1.00  0.00           O  
ATOM   2583  N   PRO B 158     -26.873  21.127   4.119  1.00  0.00           N  
ATOM   2584  CD  PRO B 158     -27.552  22.143   4.907  1.00  0.00           C  
ATOM   2585  HD2 PRO B 158     -28.164  22.789   4.278  1.00  0.00           H  
ATOM   2586  HD3 PRO B 158     -26.814  22.732   5.454  1.00  0.00           H  
ATOM   2587  CG  PRO B 158     -28.435  21.376   5.893  1.00  0.00           C  
ATOM   2588  HG2 PRO B 158     -29.399  21.154   5.431  1.00  0.00           H  
ATOM   2589  HG3 PRO B 158     -28.571  21.924   6.825  1.00  0.00           H  
ATOM   2590  CB  PRO B 158     -27.658  20.079   6.108  1.00  0.00           C  
ATOM   2591  HB2 PRO B 158     -28.301  19.261   6.438  1.00  0.00           H  
ATOM   2592  HB3 PRO B 158     -26.870  20.258   6.841  1.00  0.00           H  
ATOM   2593  CA  PRO B 158     -27.034  19.812   4.734  1.00  0.00           C  
ATOM   2594  HA  PRO B 158     -26.053  19.360   4.859  1.00  0.00           H  
ATOM   2595  C   PRO B 158     -27.883  18.869   3.873  1.00  0.00           C  
ATOM   2596  O   PRO B 158     -28.939  19.261   3.373  1.00  0.00           O  
ATOM   2597  N   THR B 159     -27.414  17.628   3.720  1.00  0.00           N  
ATOM   2598  H   THR B 159     -26.579  17.367   4.227  1.00  0.00           H  
ATOM   2599  CA  THR B 159     -28.015  16.569   2.889  1.00  0.00           C  
ATOM   2600  HA  THR B 159     -29.091  16.735   2.831  1.00  0.00           H  
ATOM   2601  CB  THR B 159     -27.451  16.622   1.459  1.00  0.00           C  
ATOM   2602  HB  THR B 159     -27.442  17.658   1.146  1.00  0.00           H  
ATOM   2603  CG2 THR B 159     -26.034  16.081   1.277  1.00  0.00           C  
ATOM   2604 HG21 THR B 159     -25.727  16.234   0.243  1.00  0.00           H  
ATOM   2605 HG22 THR B 159     -25.345  16.610   1.936  1.00  0.00           H  
ATOM   2606 HG23 THR B 159     -25.999  15.014   1.497  1.00  0.00           H  
ATOM   2607  OG1 THR B 159     -28.285  15.893   0.593  1.00  0.00           O  
ATOM   2608  HG1 THR B 159     -28.533  16.490  -0.131  1.00  0.00           H  
ATOM   2609  C   THR B 159     -27.789  15.195   3.527  1.00  0.00           C  
ATOM   2610  O   THR B 159     -26.872  15.055   4.340  1.00  0.00           O  
ATOM   2611  N   GLN B 160     -28.612  14.193   3.193  1.00  0.00           N  
ATOM   2612  H   GLN B 160     -29.301  14.376   2.475  1.00  0.00           H  
ATOM   2613  CA  GLN B 160     -28.432  12.795   3.624  1.00  0.00           C  
ATOM   2614  HA  GLN B 160     -27.875  12.777   4.562  1.00  0.00           H  
ATOM   2615  CB  GLN B 160     -29.797  12.128   3.875  1.00  0.00           C  
ATOM   2616  HB2 GLN B 160     -30.521  12.472   3.133  1.00  0.00           H  
ATOM   2617  HB3 GLN B 160     -29.696  11.046   3.781  1.00  0.00           H  
ATOM   2618  CG  GLN B 160     -30.295  12.431   5.297  1.00  0.00           C  
ATOM   2619  HG2 GLN B 160     -29.627  11.950   6.012  1.00  0.00           H  
ATOM   2620  HG3 GLN B 160     -30.265  13.505   5.473  1.00  0.00           H  
ATOM   2621  CD  GLN B 160     -31.725  11.950   5.534  1.00  0.00           C  
ATOM   2622  OE1 GLN B 160     -32.666  12.360   4.880  1.00  0.00           O  
ATOM   2623  NE2 GLN B 160     -31.961  11.089   6.502  1.00  0.00           N  
ATOM   2624 HE21 GLN B 160     -32.916  10.794   6.594  1.00  0.00           H  
ATOM   2625 HE22 GLN B 160     -31.202  10.712   7.038  1.00  0.00           H  
ATOM   2626  C   GLN B 160     -27.585  12.026   2.600  1.00  0.00           C  
ATOM   2627  O   GLN B 160     -28.104  11.426   1.653  1.00  0.00           O  
ATOM   2628  N   CYS B 161     -26.268  12.061   2.805  1.00  0.00           N  
ATOM   2629  H   CYS B 161     -25.927  12.513   3.651  1.00  0.00           H  
ATOM   2630  CA  CYS B 161     -25.271  11.649   1.820  1.00  0.00           C  
ATOM   2631  HA  CYS B 161     -25.376  12.278   0.934  1.00  0.00           H  
ATOM   2632  CB  CYS B 161     -23.874  11.874   2.424  1.00  0.00           C  
ATOM   2633  HB2 CYS B 161     -23.113  11.719   1.659  1.00  0.00           H  
ATOM   2634  HB3 CYS B 161     -23.709  11.165   3.238  1.00  0.00           H  
ATOM   2635  SG  CYS B 161     -23.732  13.568   3.068  1.00  0.00           S  
ATOM   2636  HG  CYS B 161     -22.508  13.468   3.568  1.00  0.00           H  
ATOM   2637  C   CYS B 161     -25.450  10.194   1.373  1.00  0.00           C  
ATOM   2638  O   CYS B 161     -25.376   9.906   0.180  1.00  0.00           O  
ATOM   2639  N   SER B 162     -25.781   9.310   2.313  1.00  0.00           N  
ATOM   2640  H   SER B 162     -25.889   9.629   3.265  1.00  0.00           H  
ATOM   2641  CA  SER B 162     -25.913   7.867   2.110  1.00  0.00           C  
ATOM   2642  HA  SER B 162     -25.049   7.536   1.542  1.00  0.00           H  
ATOM   2643  CB  SER B 162     -25.845   7.180   3.483  1.00  0.00           C  
ATOM   2644  HB2 SER B 162     -26.117   6.126   3.395  1.00  0.00           H  
ATOM   2645  HB3 SER B 162     -24.820   7.241   3.852  1.00  0.00           H  
ATOM   2646  OG  SER B 162     -26.694   7.823   4.422  1.00  0.00           O  
ATOM   2647  HG  SER B 162     -26.259   7.752   5.289  1.00  0.00           H  
ATOM   2648  C   SER B 162     -27.144   7.436   1.296  1.00  0.00           C  
ATOM   2649  O   SER B 162     -27.284   6.251   0.991  1.00  0.00           O  
ATOM   2650  N   THR B 163     -28.014   8.374   0.889  1.00  0.00           N  
ATOM   2651  H   THR B 163     -27.798   9.333   1.128  1.00  0.00           H  
ATOM   2652  CA  THR B 163     -29.166   8.098  -0.001  1.00  0.00           C  
ATOM   2653  HA  THR B 163     -29.205   7.029  -0.210  1.00  0.00           H  
ATOM   2654  CB  THR B 163     -30.509   8.470   0.654  1.00  0.00           C  
ATOM   2655  HB  THR B 163     -31.305   8.252  -0.060  1.00  0.00           H  
ATOM   2656  CG2 THR B 163     -30.793   7.681   1.929  1.00  0.00           C  
ATOM   2657 HG21 THR B 163     -30.774   6.613   1.709  1.00  0.00           H  
ATOM   2658 HG22 THR B 163     -30.044   7.905   2.689  1.00  0.00           H  
ATOM   2659 HG23 THR B 163     -31.780   7.950   2.304  1.00  0.00           H  
ATOM   2660  OG1 THR B 163     -30.583   9.838   0.988  1.00  0.00           O  
ATOM   2661  HG1 THR B 163     -29.829  10.064   1.545  1.00  0.00           H  
ATOM   2662  C   THR B 163     -29.031   8.778  -1.363  1.00  0.00           C  
ATOM   2663  O   THR B 163     -29.140   8.120  -2.398  1.00  0.00           O  
ATOM   2664  N   GLU B 164     -28.782  10.089  -1.368  1.00  0.00           N  
ATOM   2665  H   GLU B 164     -28.761  10.565  -0.475  1.00  0.00           H  
ATOM   2666  CA  GLU B 164     -28.727  10.919  -2.576  1.00  0.00           C  
ATOM   2667  HA  GLU B 164     -29.510  10.604  -3.270  1.00  0.00           H  
ATOM   2668  CB  GLU B 164     -28.995  12.389  -2.192  1.00  0.00           C  
ATOM   2669  HB2 GLU B 164     -28.340  12.645  -1.356  1.00  0.00           H  
ATOM   2670  HB3 GLU B 164     -28.716  13.032  -3.027  1.00  0.00           H  
ATOM   2671  CG  GLU B 164     -30.451  12.715  -1.796  1.00  0.00           C  
ATOM   2672  HG2 GLU B 164     -30.877  11.893  -1.217  1.00  0.00           H  
ATOM   2673  HG3 GLU B 164     -30.422  13.592  -1.146  1.00  0.00           H  
ATOM   2674  CD  GLU B 164     -31.342  13.036  -3.011  1.00  0.00           C  
ATOM   2675  OE1 GLU B 164     -31.970  14.124  -3.040  1.00  0.00           O  
ATOM   2676  OE2 GLU B 164     -31.317  12.277  -4.001  1.00  0.00           O  
ATOM   2677  C   GLU B 164     -27.394  10.821  -3.343  1.00  0.00           C  
ATOM   2678  O   GLU B 164     -27.403  10.999  -4.560  1.00  0.00           O  
ATOM   2679  N   LEU B 165     -26.248  10.557  -2.697  1.00  0.00           N  
ATOM   2680  H   LEU B 165     -26.283  10.316  -1.712  1.00  0.00           H  
ATOM   2681  CA  LEU B 165     -24.920  10.601  -3.341  1.00  0.00           C  
ATOM   2682  HA  LEU B 165     -25.041  10.947  -4.366  1.00  0.00           H  
ATOM   2683  CB  LEU B 165     -24.021  11.631  -2.635  1.00  0.00           C  
ATOM   2684  HB2 LEU B 165     -24.010  11.431  -1.564  1.00  0.00           H  
ATOM   2685  HB3 LEU B 165     -23.002  11.494  -3.000  1.00  0.00           H  
ATOM   2686  CG  LEU B 165     -24.454  13.088  -2.902  1.00  0.00           C  
ATOM   2687  HG  LEU B 165     -25.261  13.112  -3.635  1.00  0.00           H  
ATOM   2688  CD1 LEU B 165     -24.948  13.774  -1.626  1.00  0.00           C  
ATOM   2689 HD11 LEU B 165     -25.276  14.788  -1.853  1.00  0.00           H  
ATOM   2690 HD12 LEU B 165     -25.798  13.222  -1.226  1.00  0.00           H  
ATOM   2691 HD13 LEU B 165     -24.154  13.808  -0.880  1.00  0.00           H  
ATOM   2692  CD2 LEU B 165     -23.282  13.895  -3.470  1.00  0.00           C  
ATOM   2693 HD21 LEU B 165     -22.469  13.946  -2.748  1.00  0.00           H  
ATOM   2694 HD22 LEU B 165     -22.931  13.422  -4.388  1.00  0.00           H  
ATOM   2695 HD23 LEU B 165     -23.620  14.901  -3.714  1.00  0.00           H  
ATOM   2696  C   LEU B 165     -24.235   9.230  -3.462  1.00  0.00           C  
ATOM   2697  O   LEU B 165     -24.496   8.298  -2.705  1.00  0.00           O  
ATOM   2698  N   ARG B 166     -23.342   9.104  -4.454  1.00  0.00           N  
ATOM   2699  H   ARG B 166     -23.176   9.921  -5.040  1.00  0.00           H  
ATOM   2700  CA  ARG B 166     -22.540   7.900  -4.743  1.00  0.00           C  
ATOM   2701  HA  ARG B 166     -22.323   7.375  -3.809  1.00  0.00           H  
ATOM   2702  CB  ARG B 166     -23.278   6.948  -5.705  1.00  0.00           C  
ATOM   2703  HB2 ARG B 166     -23.323   7.418  -6.688  1.00  0.00           H  
ATOM   2704  HB3 ARG B 166     -22.690   6.035  -5.801  1.00  0.00           H  
ATOM   2705  CG  ARG B 166     -24.709   6.569  -5.290  1.00  0.00           C  
ATOM   2706  HG2 ARG B 166     -24.700   6.087  -4.311  1.00  0.00           H  
ATOM   2707  HG3 ARG B 166     -25.310   7.476  -5.234  1.00  0.00           H  
ATOM   2708  CD  ARG B 166     -25.352   5.636  -6.320  1.00  0.00           C  
ATOM   2709  HD2 ARG B 166     -25.055   5.967  -7.318  1.00  0.00           H  
ATOM   2710  HD3 ARG B 166     -24.985   4.620  -6.159  1.00  0.00           H  
ATOM   2711  NE  ARG B 166     -26.825   5.676  -6.218  1.00  0.00           N  
ATOM   2712  HE  ARG B 166     -27.202   6.159  -5.414  1.00  0.00           H  
ATOM   2713  CZ  ARG B 166     -27.691   5.301  -7.142  1.00  0.00           C  
ATOM   2714  NH1 ARG B 166     -27.316   4.627  -8.195  1.00  0.00           N  
ATOM   2715 HH11 ARG B 166     -26.347   4.369  -8.272  1.00  0.00           H  
ATOM   2716 HH12 ARG B 166     -27.979   4.355  -8.896  1.00  0.00           H  
ATOM   2717  NH2 ARG B 166     -28.952   5.604  -7.024  1.00  0.00           N  
ATOM   2718 HH21 ARG B 166     -29.237   6.203  -6.264  1.00  0.00           H  
ATOM   2719 HH22 ARG B 166     -29.594   5.417  -7.770  1.00  0.00           H  
ATOM   2720  C   ARG B 166     -21.220   8.321  -5.386  1.00  0.00           C  
ATOM   2721  O   ARG B 166     -21.200   9.279  -6.155  1.00  0.00           O  
ATOM   2722  N   LEU B 167     -20.139   7.588  -5.131  1.00  0.00           N  
ATOM   2723  H   LEU B 167     -20.217   6.800  -4.496  1.00  0.00           H  
ATOM   2724  CA  LEU B 167     -18.822   7.841  -5.721  1.00  0.00           C  
ATOM   2725  HA  LEU B 167     -18.894   8.671  -6.425  1.00  0.00           H  
ATOM   2726  CB  LEU B 167     -17.857   8.265  -4.595  1.00  0.00           C  
ATOM   2727  HB2 LEU B 167     -18.255   9.164  -4.123  1.00  0.00           H  
ATOM   2728  HB3 LEU B 167     -17.832   7.474  -3.843  1.00  0.00           H  
ATOM   2729  CG  LEU B 167     -16.412   8.547  -5.044  1.00  0.00           C  
ATOM   2730  HG  LEU B 167     -15.970   7.640  -5.454  1.00  0.00           H  
ATOM   2731  CD1 LEU B 167     -16.336   9.662  -6.087  1.00  0.00           C  
ATOM   2732 HD11 LEU B 167     -15.292   9.895  -6.294  1.00  0.00           H  
ATOM   2733 HD12 LEU B 167     -16.797   9.335  -7.017  1.00  0.00           H  
ATOM   2734 HD13 LEU B 167     -16.838  10.558  -5.719  1.00  0.00           H  
ATOM   2735  CD2 LEU B 167     -15.582   8.997  -3.843  1.00  0.00           C  
ATOM   2736 HD21 LEU B 167     -14.531   9.055  -4.124  1.00  0.00           H  
ATOM   2737 HD22 LEU B 167     -15.912   9.979  -3.512  1.00  0.00           H  
ATOM   2738 HD23 LEU B 167     -15.693   8.290  -3.021  1.00  0.00           H  
ATOM   2739  C   LEU B 167     -18.346   6.615  -6.511  1.00  0.00           C  
ATOM   2740  O   LEU B 167     -18.070   5.564  -5.930  1.00  0.00           O  
ATOM   2741  N   LEU B 168     -18.253   6.747  -7.836  1.00  0.00           N  
ATOM   2742  H   LEU B 168     -18.469   7.652  -8.248  1.00  0.00           H  
ATOM   2743  CA  LEU B 168     -17.618   5.753  -8.700  1.00  0.00           C  
ATOM   2744  HA  LEU B 168     -17.869   4.761  -8.334  1.00  0.00           H  
ATOM   2745  CB  LEU B 168     -18.127   5.888 -10.147  1.00  0.00           C  
ATOM   2746  HB2 LEU B 168     -18.239   6.940 -10.405  1.00  0.00           H  
ATOM   2747  HB3 LEU B 168     -17.365   5.465 -10.804  1.00  0.00           H  
ATOM   2748  CG  LEU B 168     -19.444   5.143 -10.426  1.00  0.00           C  
ATOM   2749  HG  LEU B 168     -19.368   4.139 -10.015  1.00  0.00           H  
ATOM   2750  CD1 LEU B 168     -20.676   5.841  -9.842  1.00  0.00           C  
ATOM   2751 HD11 LEU B 168     -20.743   6.861 -10.219  1.00  0.00           H  
ATOM   2752 HD12 LEU B 168     -21.571   5.283 -10.116  1.00  0.00           H  
ATOM   2753 HD13 LEU B 168     -20.606   5.857  -8.756  1.00  0.00           H  
ATOM   2754  CD2 LEU B 168     -19.642   5.005 -11.936  1.00  0.00           C  
ATOM   2755 HD21 LEU B 168     -20.553   4.442 -12.138  1.00  0.00           H  
ATOM   2756 HD22 LEU B 168     -19.702   5.988 -12.400  1.00  0.00           H  
ATOM   2757 HD23 LEU B 168     -18.803   4.455 -12.363  1.00  0.00           H  
ATOM   2758  C   LEU B 168     -16.091   5.892  -8.655  1.00  0.00           C  
ATOM   2759  O   LEU B 168     -15.568   7.010  -8.607  1.00  0.00           O  
ATOM   2760  N   TYR B 169     -15.384   4.763  -8.737  1.00  0.00           N  
ATOM   2761  H   TYR B 169     -15.882   3.879  -8.789  1.00  0.00           H  
ATOM   2762  CA  TYR B 169     -13.929   4.736  -8.886  1.00  0.00           C  
ATOM   2763  HA  TYR B 169     -13.651   5.637  -9.425  1.00  0.00           H  
ATOM   2764  CB  TYR B 169     -13.219   4.806  -7.519  1.00  0.00           C  
ATOM   2765  HB2 TYR B 169     -12.151   4.932  -7.701  1.00  0.00           H  
ATOM   2766  HB3 TYR B 169     -13.557   5.710  -7.012  1.00  0.00           H  
ATOM   2767  CG  TYR B 169     -13.414   3.649  -6.553  1.00  0.00           C  
ATOM   2768  CD1 TYR B 169     -14.644   3.501  -5.882  1.00  0.00           C  
ATOM   2769  HD1 TYR B 169     -15.462   4.181  -6.084  1.00  0.00           H  
ATOM   2770  CE1 TYR B 169     -14.802   2.492  -4.916  1.00  0.00           C  
ATOM   2771  HE1 TYR B 169     -15.744   2.368  -4.411  1.00  0.00           H  
ATOM   2772  CZ  TYR B 169     -13.739   1.611  -4.627  1.00  0.00           C  
ATOM   2773  OH  TYR B 169     -13.926   0.589  -3.753  1.00  0.00           O  
ATOM   2774  HH  TYR B 169     -14.155  -0.223  -4.236  1.00  0.00           H  
ATOM   2775  CE2 TYR B 169     -12.504   1.759  -5.292  1.00  0.00           C  
ATOM   2776  HE2 TYR B 169     -11.700   1.077  -5.060  1.00  0.00           H  
ATOM   2777  CD2 TYR B 169     -12.342   2.782  -6.249  1.00  0.00           C  
ATOM   2778  HD2 TYR B 169     -11.394   2.900  -6.750  1.00  0.00           H  
ATOM   2779  C   TYR B 169     -13.487   3.548  -9.747  1.00  0.00           C  
ATOM   2780  O   TYR B 169     -13.946   2.425  -9.552  1.00  0.00           O  
ATOM   2781  N   GLN B 170     -12.587   3.792 -10.700  1.00  0.00           N  
ATOM   2782  H   GLN B 170     -12.263   4.744 -10.823  1.00  0.00           H  
ATOM   2783  CA  GLN B 170     -12.151   2.795 -11.684  1.00  0.00           C  
ATOM   2784  HA  GLN B 170     -12.354   1.798 -11.290  1.00  0.00           H  
ATOM   2785  CB  GLN B 170     -12.961   2.965 -12.981  1.00  0.00           C  
ATOM   2786  HB2 GLN B 170     -14.025   2.969 -12.739  1.00  0.00           H  
ATOM   2787  HB3 GLN B 170     -12.709   3.910 -13.463  1.00  0.00           H  
ATOM   2788  CG  GLN B 170     -12.666   1.800 -13.934  1.00  0.00           C  
ATOM   2789  HG2 GLN B 170     -11.638   1.858 -14.295  1.00  0.00           H  
ATOM   2790  HG3 GLN B 170     -12.787   0.891 -13.351  1.00  0.00           H  
ATOM   2791  CD  GLN B 170     -13.592   1.688 -15.142  1.00  0.00           C  
ATOM   2792  OE1 GLN B 170     -14.343   2.589 -15.479  1.00  0.00           O  
ATOM   2793  NE2 GLN B 170     -13.561   0.569 -15.829  1.00  0.00           N  
ATOM   2794 HE21 GLN B 170     -14.195   0.462 -16.599  1.00  0.00           H  
ATOM   2795 HE22 GLN B 170     -12.924  -0.168 -15.532  1.00  0.00           H  
ATOM   2796  C   GLN B 170     -10.643   2.898 -11.938  1.00  0.00           C  
ATOM   2797  O   GLN B 170     -10.128   4.005 -12.065  1.00  0.00           O  
ATOM   2798  N   LEU B 171      -9.932   1.764 -11.989  1.00  0.00           N  
ATOM   2799  H   LEU B 171     -10.436   0.888 -11.962  1.00  0.00           H  
ATOM   2800  CA  LEU B 171      -8.478   1.678 -12.197  1.00  0.00           C  
ATOM   2801  HA  LEU B 171      -8.015   2.607 -11.863  1.00  0.00           H  
ATOM   2802  CB  LEU B 171      -7.949   0.525 -11.316  1.00  0.00           C  
ATOM   2803  HB2 LEU B 171      -8.197   0.729 -10.276  1.00  0.00           H  
ATOM   2804  HB3 LEU B 171      -8.486  -0.378 -11.605  1.00  0.00           H  
ATOM   2805  CG  LEU B 171      -6.440   0.228 -11.418  1.00  0.00           C  
ATOM   2806  HG  LEU B 171      -6.144   0.195 -12.464  1.00  0.00           H  
ATOM   2807  CD1 LEU B 171      -5.590   1.285 -10.714  1.00  0.00           C  
ATOM   2808 HD11 LEU B 171      -5.817   2.272 -11.110  1.00  0.00           H  
ATOM   2809 HD12 LEU B 171      -5.793   1.274  -9.643  1.00  0.00           H  
ATOM   2810 HD13 LEU B 171      -4.534   1.069 -10.874  1.00  0.00           H  
ATOM   2811  CD2 LEU B 171      -6.127  -1.133 -10.797  1.00  0.00           C  
ATOM   2812 HD21 LEU B 171      -6.654  -1.917 -11.343  1.00  0.00           H  
ATOM   2813 HD22 LEU B 171      -5.055  -1.325 -10.857  1.00  0.00           H  
ATOM   2814 HD23 LEU B 171      -6.438  -1.152  -9.753  1.00  0.00           H  
ATOM   2815  C   LEU B 171      -8.125   1.473 -13.686  1.00  0.00           C  
ATOM   2816  O   LEU B 171      -8.639   0.557 -14.325  1.00  0.00           O  
ATOM   2817  N   VAL B 172      -7.182   2.252 -14.236  1.00  0.00           N  
ATOM   2818  H   VAL B 172      -6.813   3.024 -13.692  1.00  0.00           H  
ATOM   2819  CA  VAL B 172      -6.823   2.159 -15.676  1.00  0.00           C  
ATOM   2820  HA  VAL B 172      -7.758   2.070 -16.232  1.00  0.00           H  
ATOM   2821  CB  VAL B 172      -6.129   3.436 -16.189  1.00  0.00           C  
ATOM   2822  HB  VAL B 172      -5.923   3.306 -17.252  1.00  0.00           H  
ATOM   2823  CG1 VAL B 172      -7.050   4.658 -16.060  1.00  0.00           C  
ATOM   2824 HG11 VAL B 172      -7.273   4.867 -15.013  1.00  0.00           H  
ATOM   2825 HG12 VAL B 172      -6.565   5.529 -16.500  1.00  0.00           H  
ATOM   2826 HG13 VAL B 172      -7.983   4.472 -16.595  1.00  0.00           H  
ATOM   2827  CG2 VAL B 172      -4.790   3.716 -15.492  1.00  0.00           C  
ATOM   2828 HG21 VAL B 172      -4.120   2.866 -15.605  1.00  0.00           H  
ATOM   2829 HG22 VAL B 172      -4.945   3.917 -14.435  1.00  0.00           H  
ATOM   2830 HG23 VAL B 172      -4.323   4.590 -15.947  1.00  0.00           H  
ATOM   2831  C   VAL B 172      -6.004   0.919 -16.078  1.00  0.00           C  
ATOM   2832  O   VAL B 172      -5.877   0.641 -17.269  1.00  0.00           O  
ATOM   2833  N   PHE B 173      -5.458   0.154 -15.125  1.00  0.00           N  
ATOM   2834  H   PHE B 173      -5.660   0.389 -14.168  1.00  0.00           H  
ATOM   2835  CA  PHE B 173      -4.747  -1.105 -15.398  1.00  0.00           C  
ATOM   2836  HA  PHE B 173      -3.903  -0.898 -16.053  1.00  0.00           H  
ATOM   2837  CB  PHE B 173      -4.205  -1.695 -14.085  1.00  0.00           C  
ATOM   2838  HB2 PHE B 173      -3.372  -1.080 -13.741  1.00  0.00           H  
ATOM   2839  HB3 PHE B 173      -4.990  -1.637 -13.335  1.00  0.00           H  
ATOM   2840  CG  PHE B 173      -3.746  -3.143 -14.165  1.00  0.00           C  
ATOM   2841  CD1 PHE B 173      -2.666  -3.499 -14.992  1.00  0.00           C  
ATOM   2842  HD1 PHE B 173      -2.168  -2.741 -15.568  1.00  0.00           H  
ATOM   2843  CE1 PHE B 173      -2.241  -4.838 -15.080  1.00  0.00           C  
ATOM   2844  HE1 PHE B 173      -1.409  -5.109 -15.718  1.00  0.00           H  
ATOM   2845  CZ  PHE B 173      -2.901  -5.831 -14.338  1.00  0.00           C  
ATOM   2846  HZ  PHE B 173      -2.584  -6.863 -14.412  1.00  0.00           H  
ATOM   2847  CE2 PHE B 173      -3.986  -5.484 -13.514  1.00  0.00           C  
ATOM   2848  HE2 PHE B 173      -4.505  -6.254 -12.961  1.00  0.00           H  
ATOM   2849  CD2 PHE B 173      -4.410  -4.145 -13.430  1.00  0.00           C  
ATOM   2850  HD2 PHE B 173      -5.261  -3.893 -12.814  1.00  0.00           H  
ATOM   2851  C   PHE B 173      -5.671  -2.098 -16.115  1.00  0.00           C  
ATOM   2852  O   PHE B 173      -6.689  -2.499 -15.554  1.00  0.00           O  
ATOM   2853  N   LEU B 174      -5.346  -2.446 -17.368  1.00  0.00           N  
ATOM   2854  H   LEU B 174      -4.524  -2.021 -17.770  1.00  0.00           H  
ATOM   2855  CA  LEU B 174      -6.153  -3.318 -18.240  1.00  0.00           C  
ATOM   2856  HA  LEU B 174      -5.737  -3.235 -19.242  1.00  0.00           H  
ATOM   2857  CB  LEU B 174      -6.021  -4.801 -17.816  1.00  0.00           C  
ATOM   2858  HB2 LEU B 174      -6.480  -4.917 -16.833  1.00  0.00           H  
ATOM   2859  HB3 LEU B 174      -6.591  -5.417 -18.512  1.00  0.00           H  
ATOM   2860  CG  LEU B 174      -4.590  -5.362 -17.758  1.00  0.00           C  
ATOM   2861  HG  LEU B 174      -4.016  -4.787 -17.038  1.00  0.00           H  
ATOM   2862  CD1 LEU B 174      -4.630  -6.820 -17.299  1.00  0.00           C  
ATOM   2863 HD11 LEU B 174      -5.126  -6.881 -16.330  1.00  0.00           H  
ATOM   2864 HD12 LEU B 174      -3.615  -7.201 -17.186  1.00  0.00           H  
ATOM   2865 HD13 LEU B 174      -5.177  -7.430 -18.015  1.00  0.00           H  
ATOM   2866  CD2 LEU B 174      -3.875  -5.301 -19.110  1.00  0.00           C  
ATOM   2867 HD21 LEU B 174      -3.749  -4.266 -19.418  1.00  0.00           H  
ATOM   2868 HD22 LEU B 174      -4.450  -5.842 -19.861  1.00  0.00           H  
ATOM   2869 HD23 LEU B 174      -2.886  -5.744 -19.016  1.00  0.00           H  
ATOM   2870  C   LEU B 174      -7.629  -2.889 -18.409  1.00  0.00           C  
ATOM   2871  O   LEU B 174      -8.431  -3.709 -18.843  1.00  0.00           O  
ATOM   2872  N   LEU B 175      -7.982  -1.629 -18.106  1.00  0.00           N  
ATOM   2873  H   LEU B 175      -7.252  -1.006 -17.788  1.00  0.00           H  
ATOM   2874  CA  LEU B 175      -9.373  -1.146 -18.000  1.00  0.00           C  
ATOM   2875  HA  LEU B 175      -9.324  -0.124 -17.625  1.00  0.00           H  
ATOM   2876  CB  LEU B 175     -10.064  -1.090 -19.385  1.00  0.00           C  
ATOM   2877  HB2 LEU B 175     -10.173  -2.110 -19.759  1.00  0.00           H  
ATOM   2878  HB3 LEU B 175     -11.073  -0.696 -19.255  1.00  0.00           H  
ATOM   2879  CG  LEU B 175      -9.354  -0.244 -20.457  1.00  0.00           C  
ATOM   2880  HG  LEU B 175      -8.309  -0.543 -20.535  1.00  0.00           H  
ATOM   2881  CD1 LEU B 175     -10.010  -0.467 -21.821  1.00  0.00           C  
ATOM   2882 HD11 LEU B 175     -11.061  -0.181 -21.779  1.00  0.00           H  
ATOM   2883 HD12 LEU B 175      -9.501   0.124 -22.581  1.00  0.00           H  
ATOM   2884 HD13 LEU B 175      -9.942  -1.523 -22.086  1.00  0.00           H  
ATOM   2885  CD2 LEU B 175      -9.421   1.250 -20.128  1.00  0.00           C  
ATOM   2886 HD21 LEU B 175      -8.893   1.450 -19.197  1.00  0.00           H  
ATOM   2887 HD22 LEU B 175      -8.952   1.823 -20.926  1.00  0.00           H  
ATOM   2888 HD23 LEU B 175     -10.462   1.560 -20.024  1.00  0.00           H  
ATOM   2889  C   LEU B 175     -10.203  -1.900 -16.935  1.00  0.00           C  
ATOM   2890  O   LEU B 175     -11.374  -2.195 -17.150  1.00  0.00           O  
ATOM   2891  N   SER B 176      -9.602  -2.193 -15.776  1.00  0.00           N  
ATOM   2892  H   SER B 176      -8.645  -1.895 -15.661  1.00  0.00           H  
ATOM   2893  CA  SER B 176     -10.249  -2.878 -14.641  1.00  0.00           C  
ATOM   2894  HA  SER B 176     -10.426  -3.918 -14.915  1.00  0.00           H  
ATOM   2895  CB  SER B 176      -9.344  -2.832 -13.407  1.00  0.00           C  
ATOM   2896  HB2 SER B 176      -9.103  -1.795 -13.180  1.00  0.00           H  
ATOM   2897  HB3 SER B 176      -9.879  -3.256 -12.557  1.00  0.00           H  
ATOM   2898  OG  SER B 176      -8.149  -3.562 -13.594  1.00  0.00           O  
ATOM   2899  HG  SER B 176      -7.649  -3.162 -14.333  1.00  0.00           H  
ATOM   2900  C   SER B 176     -11.592  -2.252 -14.241  1.00  0.00           C  
ATOM   2901  O   SER B 176     -11.762  -1.042 -14.343  1.00  0.00           O  
ATOM   2902  N   GLU B 177     -12.525  -3.065 -13.742  1.00  0.00           N  
ATOM   2903  H   GLU B 177     -12.329  -4.051 -13.743  1.00  0.00           H  
ATOM   2904  CA  GLU B 177     -13.923  -2.689 -13.457  1.00  0.00           C  
ATOM   2905  HA  GLU B 177     -14.392  -2.436 -14.409  1.00  0.00           H  
ATOM   2906  CB  GLU B 177     -14.667  -3.893 -12.849  1.00  0.00           C  
ATOM   2907  HB2 GLU B 177     -14.130  -4.237 -11.965  1.00  0.00           H  
ATOM   2908  HB3 GLU B 177     -15.657  -3.574 -12.521  1.00  0.00           H  
ATOM   2909  CG  GLU B 177     -14.837  -5.074 -13.816  1.00  0.00           C  
ATOM   2910  HG2 GLU B 177     -13.850  -5.489 -14.035  1.00  0.00           H  
ATOM   2911  HG3 GLU B 177     -15.417  -5.852 -13.313  1.00  0.00           H  
ATOM   2912  CD  GLU B 177     -15.544  -4.685 -15.125  1.00  0.00           C  
ATOM   2913  OE1 GLU B 177     -16.345  -3.720 -15.091  1.00  0.00           O  
ATOM   2914  OE2 GLU B 177     -15.261  -5.354 -16.141  1.00  0.00           O  
ATOM   2915  C   GLU B 177     -14.133  -1.473 -12.537  1.00  0.00           C  
ATOM   2916  O   GLU B 177     -13.383  -1.225 -11.587  1.00  0.00           O  
ATOM   2917  N   ALA B 178     -15.215  -0.733 -12.799  1.00  0.00           N  
ATOM   2918  H   ALA B 178     -15.813  -1.024 -13.560  1.00  0.00           H  
ATOM   2919  CA  ALA B 178     -15.667   0.384 -11.974  1.00  0.00           C  
ATOM   2920  HA  ALA B 178     -14.797   0.980 -11.699  1.00  0.00           H  
ATOM   2921  CB  ALA B 178     -16.610   1.272 -12.797  1.00  0.00           C  
ATOM   2922  HB1 ALA B 178     -16.907   2.135 -12.201  1.00  0.00           H  
ATOM   2923  HB2 ALA B 178     -16.106   1.621 -13.698  1.00  0.00           H  
ATOM   2924  HB3 ALA B 178     -17.502   0.710 -13.081  1.00  0.00           H  
ATOM   2925  C   ALA B 178     -16.346  -0.099 -10.680  1.00  0.00           C  
ATOM   2926  O   ALA B 178     -17.384  -0.760 -10.695  1.00  0.00           O  
ATOM   2927  N   HIE B 179     -15.796   0.289  -9.532  1.00  0.00           N  
ATOM   2928  H   HIE B 179     -14.973   0.880  -9.586  1.00  0.00           H  
ATOM   2929  CA  HIE B 179     -16.485   0.209  -8.246  1.00  0.00           C  
ATOM   2930  HA  HIE B 179     -17.097  -0.695  -8.218  1.00  0.00           H  
ATOM   2931  CB  HIE B 179     -15.462   0.144  -7.103  1.00  0.00           C  
ATOM   2932  HB2 HIE B 179     -14.598   0.765  -7.344  1.00  0.00           H  
ATOM   2933  HB3 HIE B 179     -15.925   0.545  -6.205  1.00  0.00           H  
ATOM   2934  CG  HIE B 179     -14.996  -1.234  -6.730  1.00  0.00           C  
ATOM   2935  ND1 HIE B 179     -14.625  -1.604  -5.434  1.00  0.00           N  
ATOM   2936  CE1 HIE B 179     -14.336  -2.912  -5.501  1.00  0.00           C  
ATOM   2937  HE1 HIE B 179     -14.026  -3.513  -4.656  1.00  0.00           H  
ATOM   2938  NE2 HIE B 179     -14.492  -3.366  -6.757  1.00  0.00           N  
ATOM   2939  HE2 HIE B 179     -14.340  -4.317  -7.062  1.00  0.00           H  
ATOM   2940  CD2 HIE B 179     -14.902  -2.319  -7.552  1.00  0.00           C  
ATOM   2941  HD2 HIE B 179     -15.122  -2.344  -8.613  1.00  0.00           H  
ATOM   2942  C   HIE B 179     -17.430   1.399  -8.041  1.00  0.00           C  
ATOM   2943  O   HIE B 179     -17.357   2.423  -8.719  1.00  0.00           O  
ATOM   2944  N   THR B 180     -18.302   1.280  -7.040  1.00  0.00           N  
ATOM   2945  H   THR B 180     -18.315   0.412  -6.521  1.00  0.00           H  
ATOM   2946  CA  THR B 180     -19.098   2.381  -6.484  1.00  0.00           C  
ATOM   2947  HA  THR B 180     -18.656   3.337  -6.760  1.00  0.00           H  
ATOM   2948  CB  THR B 180     -20.535   2.335  -7.023  1.00  0.00           C  
ATOM   2949  HB  THR B 180     -20.971   1.361  -6.801  1.00  0.00           H  
ATOM   2950  CG2 THR B 180     -21.434   3.424  -6.435  1.00  0.00           C  
ATOM   2951 HG21 THR B 180     -21.605   3.239  -5.375  1.00  0.00           H  
ATOM   2952 HG22 THR B 180     -20.961   4.398  -6.562  1.00  0.00           H  
ATOM   2953 HG23 THR B 180     -22.393   3.419  -6.951  1.00  0.00           H  
ATOM   2954  OG1 THR B 180     -20.539   2.520  -8.415  1.00  0.00           O  
ATOM   2955  HG1 THR B 180     -19.765   2.073  -8.779  1.00  0.00           H  
ATOM   2956  C   THR B 180     -19.106   2.263  -4.962  1.00  0.00           C  
ATOM   2957  O   THR B 180     -19.498   1.216  -4.453  1.00  0.00           O  
ATOM   2958  N   CYS B 181     -18.713   3.314  -4.244  1.00  0.00           N  
ATOM   2959  H   CYS B 181     -18.440   4.157  -4.741  1.00  0.00           H  
ATOM   2960  CA  CYS B 181     -18.918   3.432  -2.796  1.00  0.00           C  
ATOM   2961  HA  CYS B 181     -19.317   2.490  -2.411  1.00  0.00           H  
ATOM   2962  CB  CYS B 181     -17.585   3.683  -2.079  1.00  0.00           C  
ATOM   2963  HB2 CYS B 181     -16.984   4.411  -2.627  1.00  0.00           H  
ATOM   2964  HB3 CYS B 181     -17.773   4.072  -1.075  1.00  0.00           H  
ATOM   2965  SG  CYS B 181     -16.694   2.112  -1.904  1.00  0.00           S  
ATOM   2966  HG  CYS B 181     -15.800   2.557  -1.003  1.00  0.00           H  
ATOM   2967  C   CYS B 181     -19.960   4.514  -2.479  1.00  0.00           C  
ATOM   2968  O   CYS B 181     -20.244   5.393  -3.297  1.00  0.00           O  
ATOM   2969  N   ILE B 182     -20.540   4.437  -1.281  1.00  0.00           N  
ATOM   2970  H   ILE B 182     -20.200   3.742  -0.632  1.00  0.00           H  
ATOM   2971  CA  ILE B 182     -21.575   5.357  -0.783  1.00  0.00           C  
ATOM   2972  HA  ILE B 182     -21.912   5.981  -1.608  1.00  0.00           H  
ATOM   2973  CB  ILE B 182     -22.812   4.551  -0.308  1.00  0.00           C  
ATOM   2974  HB  ILE B 182     -22.476   3.785   0.394  1.00  0.00           H  
ATOM   2975  CG2 ILE B 182     -23.840   5.438   0.412  1.00  0.00           C  
ATOM   2976 HG21 ILE B 182     -23.392   5.907   1.289  1.00  0.00           H  
ATOM   2977 HG22 ILE B 182     -24.218   6.209  -0.260  1.00  0.00           H  
ATOM   2978 HG23 ILE B 182     -24.682   4.846   0.768  1.00  0.00           H  
ATOM   2979  CG1 ILE B 182     -23.485   3.856  -1.521  1.00  0.00           C  
ATOM   2980 HG12 ILE B 182     -23.957   4.611  -2.151  1.00  0.00           H  
ATOM   2981 HG13 ILE B 182     -22.728   3.352  -2.121  1.00  0.00           H  
ATOM   2982  CD1 ILE B 182     -24.528   2.793  -1.151  1.00  0.00           C  
ATOM   2983 HD11 ILE B 182     -24.080   2.042  -0.500  1.00  0.00           H  
ATOM   2984 HD12 ILE B 182     -25.383   3.248  -0.652  1.00  0.00           H  
ATOM   2985 HD13 ILE B 182     -24.880   2.306  -2.061  1.00  0.00           H  
ATOM   2986  C   ILE B 182     -20.951   6.266   0.300  1.00  0.00           C  
ATOM   2987  O   ILE B 182     -20.189   5.764   1.132  1.00  0.00           O  
ATOM   2988  N   PRO B 183     -21.189   7.592   0.277  1.00  0.00           N  
ATOM   2989  CD  PRO B 183     -21.895   8.325  -0.763  1.00  0.00           C  
ATOM   2990  HD2 PRO B 183     -22.938   8.014  -0.809  1.00  0.00           H  
ATOM   2991  HD3 PRO B 183     -21.400   8.166  -1.721  1.00  0.00           H  
ATOM   2992  CG  PRO B 183     -21.813   9.802  -0.387  1.00  0.00           C  
ATOM   2993  HG2 PRO B 183     -22.724  10.089   0.134  1.00  0.00           H  
ATOM   2994  HG3 PRO B 183     -21.662  10.431  -1.263  1.00  0.00           H  
ATOM   2995  CB  PRO B 183     -20.626   9.877   0.572  1.00  0.00           C  
ATOM   2996  HB2 PRO B 183     -20.709  10.718   1.263  1.00  0.00           H  
ATOM   2997  HB3 PRO B 183     -19.704   9.941   0.002  1.00  0.00           H  
ATOM   2998  CA  PRO B 183     -20.685   8.526   1.282  1.00  0.00           C  
ATOM   2999  HA  PRO B 183     -19.687   8.230   1.599  1.00  0.00           H  
ATOM   3000  C   PRO B 183     -21.591   8.622   2.514  1.00  0.00           C  
ATOM   3001  O   PRO B 183     -22.798   8.417   2.418  1.00  0.00           O  
ATOM   3002  N   GLU B 184     -21.024   9.050   3.636  1.00  0.00           N  
ATOM   3003  H   GLU B 184     -20.027   9.238   3.624  1.00  0.00           H  
ATOM   3004  CA  GLU B 184     -21.711   9.245   4.911  1.00  0.00           C  
ATOM   3005  HA  GLU B 184     -22.783   9.124   4.744  1.00  0.00           H  
ATOM   3006  CB  GLU B 184     -21.254   8.150   5.898  1.00  0.00           C  
ATOM   3007  HB2 GLU B 184     -21.322   7.184   5.394  1.00  0.00           H  
ATOM   3008  HB3 GLU B 184     -20.205   8.315   6.153  1.00  0.00           H  
ATOM   3009  CG  GLU B 184     -22.072   8.049   7.195  1.00  0.00           C  
ATOM   3010  HG2 GLU B 184     -21.744   7.165   7.747  1.00  0.00           H  
ATOM   3011  HG3 GLU B 184     -21.852   8.917   7.822  1.00  0.00           H  
ATOM   3012  CD  GLU B 184     -23.582   7.971   6.910  1.00  0.00           C  
ATOM   3013  OE1 GLU B 184     -24.100   6.852   6.714  1.00  0.00           O  
ATOM   3014  OE2 GLU B 184     -24.206   9.052   6.811  1.00  0.00           O  
ATOM   3015  C   GLU B 184     -21.494  10.673   5.447  1.00  0.00           C  
ATOM   3016  O   GLU B 184     -20.514  11.346   5.104  1.00  0.00           O  
ATOM   3017  N   ASN B 185     -22.424  11.148   6.273  1.00  0.00           N  
ATOM   3018  H   ASN B 185     -23.196  10.525   6.517  1.00  0.00           H  
ATOM   3019  CA  ASN B 185     -22.437  12.483   6.863  1.00  0.00           C  
ATOM   3020  HA  ASN B 185     -22.262  13.211   6.073  1.00  0.00           H  
ATOM   3021  CB  ASN B 185     -23.845  12.728   7.444  1.00  0.00           C  
ATOM   3022  HB2 ASN B 185     -24.241  11.813   7.885  1.00  0.00           H  
ATOM   3023  HB3 ASN B 185     -23.789  13.481   8.229  1.00  0.00           H  
ATOM   3024  CG  ASN B 185     -24.808  13.238   6.396  1.00  0.00           C  
ATOM   3025  OD1 ASN B 185     -25.589  12.519   5.794  1.00  0.00           O  
ATOM   3026  ND2 ASN B 185     -24.782  14.526   6.150  1.00  0.00           N  
ATOM   3027 HD21 ASN B 185     -25.435  14.837   5.439  1.00  0.00           H  
ATOM   3028 HD22 ASN B 185     -24.147  15.136   6.636  1.00  0.00           H  
ATOM   3029  C   ASN B 185     -21.333  12.691   7.920  1.00  0.00           C  
ATOM   3030  O   ASN B 185     -21.574  12.549   9.122  1.00  0.00           O  
ATOM   3031  N   ASN B 186     -20.135  13.127   7.507  1.00  0.00           N  
ATOM   3032  H   ASN B 186     -19.984  13.242   6.512  1.00  0.00           H  
ATOM   3033  CA  ASN B 186     -19.164  13.703   8.446  1.00  0.00           C  
ATOM   3034  HA  ASN B 186     -19.189  13.100   9.357  1.00  0.00           H  
ATOM   3035  CB  ASN B 186     -17.719  13.620   7.915  1.00  0.00           C  
ATOM   3036  HB2 ASN B 186     -17.514  12.611   7.569  1.00  0.00           H  
ATOM   3037  HB3 ASN B 186     -17.577  14.308   7.082  1.00  0.00           H  
ATOM   3038  CG  ASN B 186     -16.711  13.955   9.011  1.00  0.00           C  
ATOM   3039  OD1 ASN B 186     -17.047  14.139  10.174  1.00  0.00           O  
ATOM   3040  ND2 ASN B 186     -15.442  14.038   8.715  1.00  0.00           N  
ATOM   3041 HD21 ASN B 186     -14.808  14.257   9.454  1.00  0.00           H  
ATOM   3042 HD22 ASN B 186     -15.094  13.883   7.757  1.00  0.00           H  
ATOM   3043  C   ASN B 186     -19.595  15.130   8.839  1.00  0.00           C  
ATOM   3044  O   ASN B 186     -19.119  16.127   8.297  1.00  0.00           O  
ATOM   3045  N   GLY B 187     -20.559  15.230   9.756  1.00  0.00           N  
ATOM   3046  H   GLY B 187     -20.973  14.364  10.079  1.00  0.00           H  
ATOM   3047  CA  GLY B 187     -21.164  16.501  10.155  1.00  0.00           C  
ATOM   3048  HA2 GLY B 187     -21.670  16.368  11.110  1.00  0.00           H  
ATOM   3049  HA3 GLY B 187     -20.375  17.241  10.296  1.00  0.00           H  
ATOM   3050  C   GLY B 187     -22.178  17.051   9.141  1.00  0.00           C  
ATOM   3051  O   GLY B 187     -22.566  16.393   8.177  1.00  0.00           O  
ATOM   3052  N   GLY B 188     -22.639  18.283   9.388  1.00  0.00           N  
ATOM   3053  H   GLY B 188     -22.244  18.772  10.177  1.00  0.00           H  
ATOM   3054  CA  GLY B 188     -23.871  18.841   8.809  1.00  0.00           C  
ATOM   3055  HA2 GLY B 188     -24.726  18.320   9.240  1.00  0.00           H  
ATOM   3056  HA3 GLY B 188     -23.940  19.892   9.089  1.00  0.00           H  
ATOM   3057  C   GLY B 188     -24.000  18.761   7.283  1.00  0.00           C  
ATOM   3058  O   GLY B 188     -25.066  18.407   6.795  1.00  0.00           O  
ATOM   3059  N   ALA B 189     -22.929  19.051   6.538  1.00  0.00           N  
ATOM   3060  H   ALA B 189     -22.092  19.350   7.011  1.00  0.00           H  
ATOM   3061  CA  ALA B 189     -22.884  18.913   5.073  1.00  0.00           C  
ATOM   3062  HA  ALA B 189     -23.715  18.280   4.755  1.00  0.00           H  
ATOM   3063  CB  ALA B 189     -23.090  20.299   4.441  1.00  0.00           C  
ATOM   3064  HB1 ALA B 189     -23.170  20.195   3.359  1.00  0.00           H  
ATOM   3065  HB2 ALA B 189     -24.005  20.751   4.820  1.00  0.00           H  
ATOM   3066  HB3 ALA B 189     -22.253  20.960   4.659  1.00  0.00           H  
ATOM   3067  C   ALA B 189     -21.607  18.209   4.566  1.00  0.00           C  
ATOM   3068  O   ALA B 189     -21.366  18.153   3.356  1.00  0.00           O  
ATOM   3069  N   GLY B 190     -20.775  17.704   5.485  1.00  0.00           N  
ATOM   3070  H   GLY B 190     -21.102  17.617   6.436  1.00  0.00           H  
ATOM   3071  CA  GLY B 190     -19.554  16.974   5.153  1.00  0.00           C  
ATOM   3072  HA2 GLY B 190     -19.004  17.500   4.375  1.00  0.00           H  
ATOM   3073  HA3 GLY B 190     -18.908  16.897   6.024  1.00  0.00           H  
ATOM   3074  C   GLY B 190     -19.873  15.571   4.655  1.00  0.00           C  
ATOM   3075  O   GLY B 190     -20.789  14.915   5.147  1.00  0.00           O  
ATOM   3076  N   CYS B 191     -19.126  15.131   3.651  1.00  0.00           N  
ATOM   3077  H   CYS B 191     -18.384  15.730   3.296  1.00  0.00           H  
ATOM   3078  CA  CYS B 191     -19.257  13.824   3.024  1.00  0.00           C  
ATOM   3079  HA  CYS B 191     -20.032  13.229   3.512  1.00  0.00           H  
ATOM   3080  CB  CYS B 191     -19.611  14.019   1.549  1.00  0.00           C  
ATOM   3081  HB2 CYS B 191     -18.837  14.633   1.086  1.00  0.00           H  
ATOM   3082  HB3 CYS B 191     -19.626  13.048   1.049  1.00  0.00           H  
ATOM   3083  SG  CYS B 191     -21.212  14.833   1.352  1.00  0.00           S  
ATOM   3084  HG  CYS B 191     -20.916  15.906   2.084  1.00  0.00           H  
ATOM   3085  C   CYS B 191     -17.924  13.095   3.124  1.00  0.00           C  
ATOM   3086  O   CYS B 191     -16.953  13.534   2.511  1.00  0.00           O  
ATOM   3087  N   VAL B 192     -17.894  11.970   3.831  1.00  0.00           N  
ATOM   3088  H   VAL B 192     -18.746  11.651   4.285  1.00  0.00           H  
ATOM   3089  CA  VAL B 192     -16.736  11.074   3.854  1.00  0.00           C  
ATOM   3090  HA  VAL B 192     -15.921  11.530   3.290  1.00  0.00           H  
ATOM   3091  CB  VAL B 192     -16.225  10.889   5.293  1.00  0.00           C  
ATOM   3092  HB  VAL B 192     -16.107  11.879   5.731  1.00  0.00           H  
ATOM   3093  CG1 VAL B 192     -17.179  10.085   6.187  1.00  0.00           C  
ATOM   3094 HG11 VAL B 192     -16.793  10.071   7.206  1.00  0.00           H  
ATOM   3095 HG12 VAL B 192     -18.164  10.552   6.197  1.00  0.00           H  
ATOM   3096 HG13 VAL B 192     -17.276   9.061   5.827  1.00  0.00           H  
ATOM   3097  CG2 VAL B 192     -14.855  10.209   5.299  1.00  0.00           C  
ATOM   3098 HG21 VAL B 192     -14.450  10.222   6.311  1.00  0.00           H  
ATOM   3099 HG22 VAL B 192     -14.173  10.771   4.658  1.00  0.00           H  
ATOM   3100 HG23 VAL B 192     -14.931   9.181   4.946  1.00  0.00           H  
ATOM   3101  C   VAL B 192     -17.096   9.770   3.151  1.00  0.00           C  
ATOM   3102  O   VAL B 192     -18.223   9.290   3.262  1.00  0.00           O  
ATOM   3103  N   CYS B 193     -16.166   9.190   2.399  1.00  0.00           N  
ATOM   3104  H   CYS B 193     -15.275   9.665   2.280  1.00  0.00           H  
ATOM   3105  CA  CYS B 193     -16.408   7.979   1.623  1.00  0.00           C  
ATOM   3106  HA  CYS B 193     -17.191   7.397   2.115  1.00  0.00           H  
ATOM   3107  CB  CYS B 193     -16.922   8.383   0.237  1.00  0.00           C  
ATOM   3108  HB2 CYS B 193     -17.694   9.145   0.342  1.00  0.00           H  
ATOM   3109  HB3 CYS B 193     -16.098   8.799  -0.347  1.00  0.00           H  
ATOM   3110  SG  CYS B 193     -17.611   6.930  -0.604  1.00  0.00           S  
ATOM   3111  HG  CYS B 193     -18.552   6.628   0.309  1.00  0.00           H  
ATOM   3112  C   CYS B 193     -15.148   7.111   1.553  1.00  0.00           C  
ATOM   3113  O   CYS B 193     -14.116   7.520   1.016  1.00  0.00           O  
ATOM   3114  N   HIE B 194     -15.232   5.904   2.110  1.00  0.00           N  
ATOM   3115  H   HIE B 194     -16.092   5.641   2.573  1.00  0.00           H  
ATOM   3116  CA  HIE B 194     -14.139   4.935   2.128  1.00  0.00           C  
ATOM   3117  HA  HIE B 194     -13.201   5.483   2.229  1.00  0.00           H  
ATOM   3118  CB  HIE B 194     -14.278   4.035   3.363  1.00  0.00           C  
ATOM   3119  HB2 HIE B 194     -15.171   3.416   3.254  1.00  0.00           H  
ATOM   3120  HB3 HIE B 194     -13.415   3.375   3.428  1.00  0.00           H  
ATOM   3121  CG  HIE B 194     -14.395   4.831   4.641  1.00  0.00           C  
ATOM   3122  ND1 HIE B 194     -15.573   5.022   5.366  1.00  0.00           N  
ATOM   3123  CE1 HIE B 194     -15.278   5.912   6.325  1.00  0.00           C  
ATOM   3124  HE1 HIE B 194     -15.986   6.282   7.056  1.00  0.00           H  
ATOM   3125  NE2 HIE B 194     -13.992   6.295   6.229  1.00  0.00           N  
ATOM   3126  HE2 HIE B 194     -13.545   6.998   6.803  1.00  0.00           H  
ATOM   3127  CD2 HIE B 194     -13.420   5.626   5.169  1.00  0.00           C  
ATOM   3128  HD2 HIE B 194     -12.417   5.753   4.784  1.00  0.00           H  
ATOM   3129  C   HIE B 194     -14.075   4.145   0.817  1.00  0.00           C  
ATOM   3130  O   HIE B 194     -15.070   3.582   0.360  1.00  0.00           O  
ATOM   3131  N   LEU B 195     -12.881   4.097   0.228  1.00  0.00           N  
ATOM   3132  H   LEU B 195     -12.113   4.584   0.678  1.00  0.00           H  
ATOM   3133  CA  LEU B 195     -12.569   3.466  -1.050  1.00  0.00           C  
ATOM   3134  HA  LEU B 195     -13.483   3.117  -1.531  1.00  0.00           H  
ATOM   3135  CB  LEU B 195     -11.877   4.488  -1.974  1.00  0.00           C  
ATOM   3136  HB2 LEU B 195     -10.925   4.769  -1.523  1.00  0.00           H  
ATOM   3137  HB3 LEU B 195     -11.665   4.000  -2.926  1.00  0.00           H  
ATOM   3138  CG  LEU B 195     -12.677   5.775  -2.246  1.00  0.00           C  
ATOM   3139  HG  LEU B 195     -12.945   6.267  -1.313  1.00  0.00           H  
ATOM   3140  CD1 LEU B 195     -11.822   6.736  -3.071  1.00  0.00           C  
ATOM   3141 HD11 LEU B 195     -10.941   7.019  -2.495  1.00  0.00           H  
ATOM   3142 HD12 LEU B 195     -11.509   6.259  -3.999  1.00  0.00           H  
ATOM   3143 HD13 LEU B 195     -12.394   7.632  -3.307  1.00  0.00           H  
ATOM   3144  CD2 LEU B 195     -13.941   5.475  -3.042  1.00  0.00           C  
ATOM   3145 HD21 LEU B 195     -14.605   4.830  -2.466  1.00  0.00           H  
ATOM   3146 HD22 LEU B 195     -14.468   6.396  -3.272  1.00  0.00           H  
ATOM   3147 HD23 LEU B 195     -13.669   4.982  -3.971  1.00  0.00           H  
ATOM   3148  C   LEU B 195     -11.666   2.261  -0.793  1.00  0.00           C  
ATOM   3149  O   LEU B 195     -10.554   2.416  -0.284  1.00  0.00           O  
ATOM   3150  N   LEU B 196     -12.153   1.069  -1.131  1.00  0.00           N  
ATOM   3151  H   LEU B 196     -13.034   1.025  -1.628  1.00  0.00           H  
ATOM   3152  CA  LEU B 196     -11.442  -0.189  -0.914  1.00  0.00           C  
ATOM   3153  HA  LEU B 196     -11.021  -0.193   0.091  1.00  0.00           H  
ATOM   3154  CB  LEU B 196     -12.443  -1.357  -1.036  1.00  0.00           C  
ATOM   3155  HB2 LEU B 196     -12.806  -1.385  -2.064  1.00  0.00           H  
ATOM   3156  HB3 LEU B 196     -11.916  -2.293  -0.846  1.00  0.00           H  
ATOM   3157  CG  LEU B 196     -13.661  -1.262  -0.094  1.00  0.00           C  
ATOM   3158  HG  LEU B 196     -14.149  -0.293  -0.210  1.00  0.00           H  
ATOM   3159  CD1 LEU B 196     -14.693  -2.333  -0.453  1.00  0.00           C  
ATOM   3160 HD11 LEU B 196     -14.255  -3.325  -0.351  1.00  0.00           H  
ATOM   3161 HD12 LEU B 196     -15.555  -2.244   0.208  1.00  0.00           H  
ATOM   3162 HD13 LEU B 196     -15.028  -2.185  -1.479  1.00  0.00           H  
ATOM   3163  CD2 LEU B 196     -13.280  -1.443   1.377  1.00  0.00           C  
ATOM   3164 HD21 LEU B 196     -12.806  -2.412   1.530  1.00  0.00           H  
ATOM   3165 HD22 LEU B 196     -14.172  -1.373   1.998  1.00  0.00           H  
ATOM   3166 HD23 LEU B 196     -12.594  -0.654   1.680  1.00  0.00           H  
ATOM   3167  C   LEU B 196     -10.289  -0.309  -1.921  1.00  0.00           C  
ATOM   3168  O   LEU B 196     -10.523  -0.406  -3.127  1.00  0.00           O  
ATOM   3169  N   MET B 197      -9.041  -0.274  -1.448  1.00  0.00           N  
ATOM   3170  H   MET B 197      -8.907  -0.209  -0.441  1.00  0.00           H  
ATOM   3171  CA  MET B 197      -7.852  -0.464  -2.286  1.00  0.00           C  
ATOM   3172  HA  MET B 197      -8.061  -1.286  -2.969  1.00  0.00           H  
ATOM   3173  CB  MET B 197      -7.604   0.781  -3.172  1.00  0.00           C  
ATOM   3174  HB2 MET B 197      -6.672   0.644  -3.714  1.00  0.00           H  
ATOM   3175  HB3 MET B 197      -8.390   0.820  -3.926  1.00  0.00           H  
ATOM   3176  CG  MET B 197      -7.574   2.141  -2.458  1.00  0.00           C  
ATOM   3177  HG2 MET B 197      -8.538   2.311  -1.979  1.00  0.00           H  
ATOM   3178  HG3 MET B 197      -6.812   2.112  -1.682  1.00  0.00           H  
ATOM   3179  SD  MET B 197      -7.216   3.558  -3.546  1.00  0.00           S  
ATOM   3180  CE  MET B 197      -8.742   3.642  -4.524  1.00  0.00           C  
ATOM   3181  HE1 MET B 197      -8.681   4.473  -5.227  1.00  0.00           H  
ATOM   3182  HE2 MET B 197      -8.874   2.716  -5.080  1.00  0.00           H  
ATOM   3183  HE3 MET B 197      -9.595   3.789  -3.864  1.00  0.00           H  
ATOM   3184  C   MET B 197      -6.631  -0.898  -1.453  1.00  0.00           C  
ATOM   3185  O   MET B 197      -5.922  -0.082  -0.869  1.00  0.00           O  
ATOM   3186  N   ASP B 198      -6.401  -2.214  -1.401  1.00  0.00           N  
ATOM   3187  H   ASP B 198      -7.040  -2.845  -1.877  1.00  0.00           H  
ATOM   3188  CA  ASP B 198      -5.318  -2.871  -0.657  1.00  0.00           C  
ATOM   3189  HA  ASP B 198      -5.025  -2.226   0.169  1.00  0.00           H  
ATOM   3190  CB  ASP B 198      -5.825  -4.203  -0.049  1.00  0.00           C  
ATOM   3191  HB2 ASP B 198      -5.005  -4.665   0.506  1.00  0.00           H  
ATOM   3192  HB3 ASP B 198      -6.616  -3.969   0.664  1.00  0.00           H  
ATOM   3193  CG  ASP B 198      -6.403  -5.237  -1.031  1.00  0.00           C  
ATOM   3194  OD1 ASP B 198      -6.393  -6.435  -0.660  1.00  0.00           O  
ATOM   3195  OD2 ASP B 198      -6.808  -4.842  -2.150  1.00  0.00           O  
ATOM   3196  C   ASP B 198      -4.056  -3.091  -1.516  1.00  0.00           C  
ATOM   3197  O   ASP B 198      -2.968  -2.628  -1.172  1.00  0.00           O  
ATOM   3198  N   ASP B 199      -4.197  -3.767  -2.663  1.00  0.00           N  
ATOM   3199  H   ASP B 199      -5.126  -4.155  -2.835  1.00  0.00           H  
ATOM   3200  CA  ASP B 199      -3.120  -4.099  -3.622  1.00  0.00           C  
ATOM   3201  HA  ASP B 199      -2.256  -4.373  -3.021  1.00  0.00           H  
ATOM   3202  CB  ASP B 199      -3.518  -5.331  -4.478  1.00  0.00           C  
ATOM   3203  HB2 ASP B 199      -4.596  -5.321  -4.644  1.00  0.00           H  
ATOM   3204  HB3 ASP B 199      -3.048  -5.294  -5.459  1.00  0.00           H  
ATOM   3205  CG  ASP B 199      -3.098  -6.679  -3.881  1.00  0.00           C  
ATOM   3206  OD1 ASP B 199      -2.360  -6.724  -2.872  1.00  0.00           O  
ATOM   3207  OD2 ASP B 199      -3.443  -7.739  -4.433  1.00  0.00           O  
ATOM   3208  C   ASP B 199      -2.621  -2.903  -4.471  1.00  0.00           C  
ATOM   3209  O   ASP B 199      -2.243  -3.053  -5.634  1.00  0.00           O  
ATOM   3210  N   VAL B 200      -2.620  -1.704  -3.881  1.00  0.00           N  
ATOM   3211  H   VAL B 200      -2.864  -1.683  -2.897  1.00  0.00           H  
ATOM   3212  CA  VAL B 200      -2.126  -0.458  -4.489  1.00  0.00           C  
ATOM   3213  HA  VAL B 200      -2.633  -0.347  -5.443  1.00  0.00           H  
ATOM   3214  CB  VAL B 200      -2.460   0.795  -3.648  1.00  0.00           C  
ATOM   3215  HB  VAL B 200      -1.967   1.651  -4.105  1.00  0.00           H  
ATOM   3216  CG1 VAL B 200      -3.965   1.073  -3.680  1.00  0.00           C  
ATOM   3217 HG11 VAL B 200      -4.303   1.170  -4.712  1.00  0.00           H  
ATOM   3218 HG12 VAL B 200      -4.188   1.997  -3.146  1.00  0.00           H  
ATOM   3219 HG13 VAL B 200      -4.493   0.250  -3.201  1.00  0.00           H  
ATOM   3220  CG2 VAL B 200      -2.016   0.732  -2.182  1.00  0.00           C  
ATOM   3221 HG21 VAL B 200      -0.941   0.559  -2.123  1.00  0.00           H  
ATOM   3222 HG22 VAL B 200      -2.543  -0.060  -1.651  1.00  0.00           H  
ATOM   3223 HG23 VAL B 200      -2.244   1.681  -1.701  1.00  0.00           H  
ATOM   3224  C   VAL B 200      -0.629  -0.501  -4.803  1.00  0.00           C  
ATOM   3225  O   VAL B 200       0.158  -1.158  -4.117  1.00  0.00           O  
ATOM   3226  N   VAL B 201      -0.236   0.203  -5.863  1.00  0.00           N  
ATOM   3227  H   VAL B 201      -0.960   0.678  -6.399  1.00  0.00           H  
ATOM   3228  CA  VAL B 201       1.143   0.355  -6.349  1.00  0.00           C  
ATOM   3229  HA  VAL B 201       1.820   0.259  -5.500  1.00  0.00           H  
ATOM   3230  CB  VAL B 201       1.517  -0.740  -7.388  1.00  0.00           C  
ATOM   3231  HB  VAL B 201       2.601  -0.744  -7.486  1.00  0.00           H  
ATOM   3232  CG1 VAL B 201       1.064  -2.167  -7.021  1.00  0.00           C  
ATOM   3233 HG11 VAL B 201       1.448  -2.451  -6.048  1.00  0.00           H  
ATOM   3234 HG12 VAL B 201      -0.024  -2.229  -7.006  1.00  0.00           H  
ATOM   3235 HG13 VAL B 201       1.434  -2.874  -7.760  1.00  0.00           H  
ATOM   3236  CG2 VAL B 201       0.921  -0.502  -8.780  1.00  0.00           C  
ATOM   3237 HG21 VAL B 201       1.274  -1.263  -9.475  1.00  0.00           H  
ATOM   3238 HG22 VAL B 201      -0.164  -0.541  -8.722  1.00  0.00           H  
ATOM   3239 HG23 VAL B 201       1.220   0.468  -9.160  1.00  0.00           H  
ATOM   3240  C   VAL B 201       1.313   1.779  -6.905  1.00  0.00           C  
ATOM   3241  O   VAL B 201       0.354   2.373  -7.402  1.00  0.00           O  
ATOM   3242  N   SER B 202       2.521   2.337  -6.893  1.00  0.00           N  
ATOM   3243  H   SER B 202       3.301   1.804  -6.512  1.00  0.00           H  
ATOM   3244  CA  SER B 202       2.781   3.728  -7.307  1.00  0.00           C  
ATOM   3245  HA  SER B 202       2.093   4.376  -6.768  1.00  0.00           H  
ATOM   3246  CB  SER B 202       4.200   4.157  -6.932  1.00  0.00           C  
ATOM   3247  HB2 SER B 202       4.920   3.544  -7.479  1.00  0.00           H  
ATOM   3248  HB3 SER B 202       4.340   5.207  -7.196  1.00  0.00           H  
ATOM   3249  OG  SER B 202       4.403   3.991  -5.546  1.00  0.00           O  
ATOM   3250  HG  SER B 202       4.518   3.037  -5.391  1.00  0.00           H  
ATOM   3251  C   SER B 202       2.547   3.973  -8.801  1.00  0.00           C  
ATOM   3252  O   SER B 202       2.300   5.107  -9.207  1.00  0.00           O  
ATOM   3253  N   ALA B 203       2.529   2.922  -9.628  1.00  0.00           N  
ATOM   3254  H   ALA B 203       2.799   2.029  -9.244  1.00  0.00           H  
ATOM   3255  CA  ALA B 203       2.077   2.987 -11.020  1.00  0.00           C  
ATOM   3256  HA  ALA B 203       2.642   3.772 -11.527  1.00  0.00           H  
ATOM   3257  CB  ALA B 203       2.408   1.657 -11.715  1.00  0.00           C  
ATOM   3258  HB1 ALA B 203       3.480   1.457 -11.654  1.00  0.00           H  
ATOM   3259  HB2 ALA B 203       1.860   0.831 -11.263  1.00  0.00           H  
ATOM   3260  HB3 ALA B 203       2.118   1.719 -12.764  1.00  0.00           H  
ATOM   3261  C   ALA B 203       0.575   3.335 -11.167  1.00  0.00           C  
ATOM   3262  O   ALA B 203       0.182   3.882 -12.197  1.00  0.00           O  
ATOM   3263  N   ASP B 204      -0.266   3.083 -10.157  1.00  0.00           N  
ATOM   3264  H   ASP B 204       0.117   2.706  -9.296  1.00  0.00           H  
ATOM   3265  CA  ASP B 204      -1.730   3.184 -10.250  1.00  0.00           C  
ATOM   3266  HA  ASP B 204      -2.069   2.503 -11.033  1.00  0.00           H  
ATOM   3267  CB  ASP B 204      -2.394   2.778  -8.930  1.00  0.00           C  
ATOM   3268  HB2 ASP B 204      -1.952   3.347  -8.114  1.00  0.00           H  
ATOM   3269  HB3 ASP B 204      -3.452   3.041  -8.970  1.00  0.00           H  
ATOM   3270  CG  ASP B 204      -2.333   1.297  -8.617  1.00  0.00           C  
ATOM   3271  OD1 ASP B 204      -2.371   0.458  -9.543  1.00  0.00           O  
ATOM   3272  OD2 ASP B 204      -2.449   0.962  -7.421  1.00  0.00           O  
ATOM   3273  C   ASP B 204      -2.266   4.579 -10.575  1.00  0.00           C  
ATOM   3274  O   ASP B 204      -1.736   5.602 -10.140  1.00  0.00           O  
ATOM   3275  N   GLN B 205      -3.422   4.617 -11.237  1.00  0.00           N  
ATOM   3276  H   GLN B 205      -3.815   3.750 -11.573  1.00  0.00           H  
ATOM   3277  CA  GLN B 205      -4.255   5.809 -11.338  1.00  0.00           C  
ATOM   3278  HA  GLN B 205      -4.135   6.391 -10.421  1.00  0.00           H  
ATOM   3279  CB  GLN B 205      -3.760   6.669 -12.511  1.00  0.00           C  
ATOM   3280  HB2 GLN B 205      -2.690   6.827 -12.370  1.00  0.00           H  
ATOM   3281  HB3 GLN B 205      -3.905   6.139 -13.455  1.00  0.00           H  
ATOM   3282  CG  GLN B 205      -4.435   8.048 -12.591  1.00  0.00           C  
ATOM   3283  HG2 GLN B 205      -5.420   7.951 -13.049  1.00  0.00           H  
ATOM   3284  HG3 GLN B 205      -4.570   8.445 -11.585  1.00  0.00           H  
ATOM   3285  CD  GLN B 205      -3.601   9.056 -13.386  1.00  0.00           C  
ATOM   3286  OE1 GLN B 205      -2.622   8.747 -14.042  1.00  0.00           O  
ATOM   3287  NE2 GLN B 205      -3.940  10.323 -13.338  1.00  0.00           N  
ATOM   3288 HE21 GLN B 205      -3.396  10.935 -13.920  1.00  0.00           H  
ATOM   3289 HE22 GLN B 205      -4.755  10.628 -12.821  1.00  0.00           H  
ATOM   3290  C   GLN B 205      -5.729   5.409 -11.457  1.00  0.00           C  
ATOM   3291  O   GLN B 205      -6.100   4.615 -12.323  1.00  0.00           O  
ATOM   3292  N   TYR B 206      -6.557   5.935 -10.558  1.00  0.00           N  
ATOM   3293  H   TYR B 206      -6.173   6.551  -9.851  1.00  0.00           H  
ATOM   3294  CA  TYR B 206      -8.006   5.770 -10.561  1.00  0.00           C  
ATOM   3295  HA  TYR B 206      -8.246   4.907 -11.169  1.00  0.00           H  
ATOM   3296  CB  TYR B 206      -8.517   5.512  -9.131  1.00  0.00           C  
ATOM   3297  HB2 TYR B 206      -8.172   6.318  -8.479  1.00  0.00           H  
ATOM   3298  HB3 TYR B 206      -9.608   5.567  -9.149  1.00  0.00           H  
ATOM   3299  CG  TYR B 206      -8.119   4.178  -8.514  1.00  0.00           C  
ATOM   3300  CD1 TYR B 206      -6.852   4.004  -7.918  1.00  0.00           C  
ATOM   3301  HD1 TYR B 206      -6.142   4.820  -7.912  1.00  0.00           H  
ATOM   3302  CE1 TYR B 206      -6.514   2.776  -7.311  1.00  0.00           C  
ATOM   3303  HE1 TYR B 206      -5.546   2.634  -6.850  1.00  0.00           H  
ATOM   3304  CZ  TYR B 206      -7.449   1.717  -7.283  1.00  0.00           C  
ATOM   3305  OH  TYR B 206      -7.136   0.547  -6.660  1.00  0.00           O  
ATOM   3306  HH  TYR B 206      -7.923   0.014  -6.521  1.00  0.00           H  
ATOM   3307  CE2 TYR B 206      -8.719   1.892  -7.880  1.00  0.00           C  
ATOM   3308  HE2 TYR B 206      -9.443   1.089  -7.870  1.00  0.00           H  
ATOM   3309  CD2 TYR B 206      -9.047   3.117  -8.496  1.00  0.00           C  
ATOM   3310  HD2 TYR B 206     -10.023   3.249  -8.945  1.00  0.00           H  
ATOM   3311  C   TYR B 206      -8.681   7.011 -11.162  1.00  0.00           C  
ATOM   3312  O   TYR B 206      -8.278   8.131 -10.846  1.00  0.00           O  
ATOM   3313  N   THR B 207      -9.728   6.855 -11.973  1.00  0.00           N  
ATOM   3314  H   THR B 207     -10.015   5.909 -12.219  1.00  0.00           H  
ATOM   3315  CA  THR B 207     -10.682   7.942 -12.284  1.00  0.00           C  
ATOM   3316  HA  THR B 207     -10.169   8.904 -12.258  1.00  0.00           H  
ATOM   3317  CB  THR B 207     -11.305   7.782 -13.676  1.00  0.00           C  
ATOM   3318  HB  THR B 207     -12.057   8.559 -13.819  1.00  0.00           H  
ATOM   3319  CG2 THR B 207     -10.256   7.899 -14.776  1.00  0.00           C  
ATOM   3320 HG21 THR B 207      -9.525   7.094 -14.679  1.00  0.00           H  
ATOM   3321 HG22 THR B 207     -10.749   7.812 -15.744  1.00  0.00           H  
ATOM   3322 HG23 THR B 207      -9.752   8.862 -14.710  1.00  0.00           H  
ATOM   3323  OG1 THR B 207     -11.910   6.520 -13.816  1.00  0.00           O  
ATOM   3324  HG1 THR B 207     -12.613   6.448 -13.161  1.00  0.00           H  
ATOM   3325  C   THR B 207     -11.799   7.964 -11.243  1.00  0.00           C  
ATOM   3326  O   THR B 207     -12.286   6.898 -10.865  1.00  0.00           O  
ATOM   3327  N   LEU B 208     -12.197   9.151 -10.780  1.00  0.00           N  
ATOM   3328  H   LEU B 208     -11.834   9.987 -11.228  1.00  0.00           H  
ATOM   3329  CA  LEU B 208     -13.223   9.352  -9.745  1.00  0.00           C  
ATOM   3330  HA  LEU B 208     -13.591   8.391  -9.389  1.00  0.00           H  
ATOM   3331  CB  LEU B 208     -12.632  10.139  -8.557  1.00  0.00           C  
ATOM   3332  HB2 LEU B 208     -12.267  11.098  -8.929  1.00  0.00           H  
ATOM   3333  HB3 LEU B 208     -13.440  10.346  -7.857  1.00  0.00           H  
ATOM   3334  CG  LEU B 208     -11.491   9.462  -7.780  1.00  0.00           C  
ATOM   3335  HG  LEU B 208     -10.657   9.258  -8.451  1.00  0.00           H  
ATOM   3336  CD1 LEU B 208     -11.014  10.410  -6.678  1.00  0.00           C  
ATOM   3337 HD11 LEU B 208     -10.236   9.932  -6.084  1.00  0.00           H  
ATOM   3338 HD12 LEU B 208     -10.611  11.320  -7.123  1.00  0.00           H  
ATOM   3339 HD13 LEU B 208     -11.843  10.674  -6.021  1.00  0.00           H  
ATOM   3340  CD2 LEU B 208     -11.939   8.159  -7.125  1.00  0.00           C  
ATOM   3341 HD21 LEU B 208     -11.117   7.723  -6.559  1.00  0.00           H  
ATOM   3342 HD22 LEU B 208     -12.784   8.340  -6.462  1.00  0.00           H  
ATOM   3343 HD23 LEU B 208     -12.237   7.456  -7.902  1.00  0.00           H  
ATOM   3344  C   LEU B 208     -14.417  10.124 -10.312  1.00  0.00           C  
ATOM   3345  O   LEU B 208     -14.217  11.201 -10.868  1.00  0.00           O  
ATOM   3346  N   ASP B 209     -15.634   9.628 -10.106  1.00  0.00           N  
ATOM   3347  H   ASP B 209     -15.707   8.733  -9.630  1.00  0.00           H  
ATOM   3348  CA  ASP B 209     -16.870  10.242 -10.607  1.00  0.00           C  
ATOM   3349  HA  ASP B 209     -16.659  11.259 -10.944  1.00  0.00           H  
ATOM   3350  CB  ASP B 209     -17.365   9.463 -11.836  1.00  0.00           C  
ATOM   3351  HB2 ASP B 209     -17.121   8.404 -11.737  1.00  0.00           H  
ATOM   3352  HB3 ASP B 209     -18.447   9.535 -11.911  1.00  0.00           H  
ATOM   3353  CG  ASP B 209     -16.730  10.008 -13.112  1.00  0.00           C  
ATOM   3354  OD1 ASP B 209     -17.442  10.663 -13.918  1.00  0.00           O  
ATOM   3355  OD2 ASP B 209     -15.518   9.839 -13.344  1.00  0.00           O  
ATOM   3356  C   ASP B 209     -17.929  10.357  -9.498  1.00  0.00           C  
ATOM   3357  O   ASP B 209     -18.493   9.359  -9.047  1.00  0.00           O  
ATOM   3358  N   LEU B 210     -18.204  11.589  -9.052  1.00  0.00           N  
ATOM   3359  H   LEU B 210     -17.789  12.376  -9.537  1.00  0.00           H  
ATOM   3360  CA  LEU B 210     -19.152  11.891  -7.977  1.00  0.00           C  
ATOM   3361  HA  LEU B 210     -19.216  11.020  -7.324  1.00  0.00           H  
ATOM   3362  CB  LEU B 210     -18.605  13.062  -7.141  1.00  0.00           C  
ATOM   3363  HB2 LEU B 210     -17.649  12.763  -6.709  1.00  0.00           H  
ATOM   3364  HB3 LEU B 210     -18.434  13.899  -7.815  1.00  0.00           H  
ATOM   3365  CG  LEU B 210     -19.538  13.544  -6.012  1.00  0.00           C  
ATOM   3366  HG  LEU B 210     -20.462  13.930  -6.444  1.00  0.00           H  
ATOM   3367  CD1 LEU B 210     -19.886  12.425  -5.033  1.00  0.00           C  
ATOM   3368 HD11 LEU B 210     -20.461  11.651  -5.536  1.00  0.00           H  
ATOM   3369 HD12 LEU B 210     -18.976  11.990  -4.618  1.00  0.00           H  
ATOM   3370 HD13 LEU B 210     -20.504  12.824  -4.233  1.00  0.00           H  
ATOM   3371  CD2 LEU B 210     -18.878  14.669  -5.217  1.00  0.00           C  
ATOM   3372 HD21 LEU B 210     -18.609  15.489  -5.881  1.00  0.00           H  
ATOM   3373 HD22 LEU B 210     -19.578  15.045  -4.472  1.00  0.00           H  
ATOM   3374 HD23 LEU B 210     -17.987  14.298  -4.712  1.00  0.00           H  
ATOM   3375  C   LEU B 210     -20.555  12.159  -8.541  1.00  0.00           C  
ATOM   3376  O   LEU B 210     -20.802  13.178  -9.193  1.00  0.00           O  
ATOM   3377  N   TRP B 211     -21.473  11.239  -8.264  1.00  0.00           N  
ATOM   3378  H   TRP B 211     -21.202  10.480  -7.647  1.00  0.00           H  
ATOM   3379  CA  TRP B 211     -22.862  11.224  -8.707  1.00  0.00           C  
ATOM   3380  HA  TRP B 211     -22.999  11.910  -9.542  1.00  0.00           H  
ATOM   3381  CB  TRP B 211     -23.139   9.796  -9.199  1.00  0.00           C  
ATOM   3382  HB2 TRP B 211     -22.420   9.563  -9.987  1.00  0.00           H  
ATOM   3383  HB3 TRP B 211     -22.939   9.108  -8.377  1.00  0.00           H  
ATOM   3384  CG  TRP B 211     -24.507   9.479  -9.715  1.00  0.00           C  
ATOM   3385  CD1 TRP B 211     -24.844   9.374 -11.022  1.00  0.00           C  
ATOM   3386  HD1 TRP B 211     -24.164   9.530 -11.851  1.00  0.00           H  
ATOM   3387  NE1 TRP B 211     -26.176   9.029 -11.130  1.00  0.00           N  
ATOM   3388  HE1 TRP B 211     -26.681   8.989 -12.009  1.00  0.00           H  
ATOM   3389  CE2 TRP B 211     -26.760   8.879  -9.892  1.00  0.00           C  
ATOM   3390  CZ2 TRP B 211     -28.057   8.539  -9.489  1.00  0.00           C  
ATOM   3391  HZ2 TRP B 211     -28.812   8.309 -10.225  1.00  0.00           H  
ATOM   3392  CH2 TRP B 211     -28.375   8.569  -8.122  1.00  0.00           C  
ATOM   3393  HH2 TRP B 211     -29.394   8.397  -7.800  1.00  0.00           H  
ATOM   3394  CZ3 TRP B 211     -27.382   8.875  -7.177  1.00  0.00           C  
ATOM   3395  HZ3 TRP B 211     -27.636   8.926  -6.126  1.00  0.00           H  
ATOM   3396  CE3 TRP B 211     -26.068   9.163  -7.591  1.00  0.00           C  
ATOM   3397  HE3 TRP B 211     -25.321   9.417  -6.852  1.00  0.00           H  
ATOM   3398  CD2 TRP B 211     -25.726   9.193  -8.961  1.00  0.00           C  
ATOM   3399  C   TRP B 211     -23.799  11.670  -7.573  1.00  0.00           C  
ATOM   3400  O   TRP B 211     -23.544  11.382  -6.401  1.00  0.00           O  
ATOM   3401  N   ALA B 212     -24.898  12.347  -7.918  1.00  0.00           N  
ATOM   3402  H   ALA B 212     -25.055  12.557  -8.899  1.00  0.00           H  
ATOM   3403  CA  ALA B 212     -25.927  12.791  -6.979  1.00  0.00           C  
ATOM   3404  HA  ALA B 212     -25.938  12.109  -6.131  1.00  0.00           H  
ATOM   3405  CB  ALA B 212     -25.556  14.186  -6.463  1.00  0.00           C  
ATOM   3406  HB1 ALA B 212     -26.252  14.484  -5.679  1.00  0.00           H  
ATOM   3407  HB2 ALA B 212     -24.545  14.172  -6.058  1.00  0.00           H  
ATOM   3408  HB3 ALA B 212     -25.608  14.910  -7.278  1.00  0.00           H  
ATOM   3409  C   ALA B 212     -27.334  12.794  -7.606  1.00  0.00           C  
ATOM   3410  O   ALA B 212     -27.518  13.273  -8.730  1.00  0.00           O  
ATOM   3411  N   GLY B 213     -28.327  12.290  -6.864  1.00  0.00           N  
ATOM   3412  H   GLY B 213     -28.062  11.905  -5.962  1.00  0.00           H  
ATOM   3413  CA  GLY B 213     -29.768  12.272  -7.164  1.00  0.00           C  
ATOM   3414  HA2 GLY B 213     -30.304  11.902  -6.290  1.00  0.00           H  
ATOM   3415  HA3 GLY B 213     -30.095  13.295  -7.352  1.00  0.00           H  
ATOM   3416  C   GLY B 213     -30.172  11.412  -8.368  1.00  0.00           C  
ATOM   3417  O   GLY B 213     -30.963  10.478  -8.249  1.00  0.00           O  
ATOM   3418  N   GLN B 214     -29.615  11.736  -9.533  1.00  0.00           N  
ATOM   3419  H   GLN B 214     -28.963  12.508  -9.497  1.00  0.00           H  
ATOM   3420  CA  GLN B 214     -29.848  11.088 -10.825  1.00  0.00           C  
ATOM   3421  HA  GLN B 214     -30.076  10.039 -10.648  1.00  0.00           H  
ATOM   3422  CB  GLN B 214     -31.094  11.722 -11.474  1.00  0.00           C  
ATOM   3423  HB2 GLN B 214     -31.369  11.140 -12.354  1.00  0.00           H  
ATOM   3424  HB3 GLN B 214     -31.921  11.662 -10.764  1.00  0.00           H  
ATOM   3425  CG  GLN B 214     -30.891  13.188 -11.899  1.00  0.00           C  
ATOM   3426  HG2 GLN B 214     -30.456  13.760 -11.079  1.00  0.00           H  
ATOM   3427  HG3 GLN B 214     -30.195  13.213 -12.736  1.00  0.00           H  
ATOM   3428  CD  GLN B 214     -32.176  13.895 -12.322  1.00  0.00           C  
ATOM   3429  OE1 GLN B 214     -33.292  13.540 -11.980  1.00  0.00           O  
ATOM   3430  NE2 GLN B 214     -32.068  14.947 -13.099  1.00  0.00           N  
ATOM   3431 HE21 GLN B 214     -32.923  15.352 -13.423  1.00  0.00           H  
ATOM   3432 HE22 GLN B 214     -31.149  15.222 -13.444  1.00  0.00           H  
ATOM   3433  C   GLN B 214     -28.626  11.146 -11.769  1.00  0.00           C  
ATOM   3434  O   GLN B 214     -28.577  10.375 -12.730  1.00  0.00           O  
ATOM   3435  N   GLN B 215     -27.642  12.030 -11.537  1.00  0.00           N  
ATOM   3436  H   GLN B 215     -27.646  12.568 -10.676  1.00  0.00           H  
ATOM   3437  CA  GLN B 215     -26.603  12.356 -12.526  1.00  0.00           C  
ATOM   3438  HA  GLN B 215     -26.370  11.451 -13.088  1.00  0.00           H  
ATOM   3439  CB  GLN B 215     -27.168  13.389 -13.524  1.00  0.00           C  
ATOM   3440  HB2 GLN B 215     -26.463  13.520 -14.346  1.00  0.00           H  
ATOM   3441  HB3 GLN B 215     -28.088  12.989 -13.952  1.00  0.00           H  
ATOM   3442  CG  GLN B 215     -27.461  14.765 -12.905  1.00  0.00           C  
ATOM   3443  HG2 GLN B 215     -28.047  14.644 -11.994  1.00  0.00           H  
ATOM   3444  HG3 GLN B 215     -26.523  15.255 -12.646  1.00  0.00           H  
ATOM   3445  CD  GLN B 215     -28.256  15.648 -13.860  1.00  0.00           C  
ATOM   3446  OE1 GLN B 215     -29.466  15.549 -13.987  1.00  0.00           O  
ATOM   3447  NE2 GLN B 215     -27.621  16.531 -14.600  1.00  0.00           N  
ATOM   3448 HE21 GLN B 215     -28.179  17.046 -15.254  1.00  0.00           H  
ATOM   3449 HE22 GLN B 215     -26.627  16.631 -14.521  1.00  0.00           H  
ATOM   3450  C   GLN B 215     -25.278  12.835 -11.903  1.00  0.00           C  
ATOM   3451  O   GLN B 215     -25.161  13.026 -10.696  1.00  0.00           O  
ATOM   3452  N   LEU B 216     -24.256  13.029 -12.744  1.00  0.00           N  
ATOM   3453  H   LEU B 216     -24.419  12.900 -13.729  1.00  0.00           H  
ATOM   3454  CA  LEU B 216     -22.935  13.510 -12.325  1.00  0.00           C  
ATOM   3455  HA  LEU B 216     -22.603  12.876 -11.502  1.00  0.00           H  
ATOM   3456  CB  LEU B 216     -21.932  13.369 -13.491  1.00  0.00           C  
ATOM   3457  HB2 LEU B 216     -22.446  13.554 -14.435  1.00  0.00           H  
ATOM   3458  HB3 LEU B 216     -21.141  14.115 -13.398  1.00  0.00           H  
ATOM   3459  CG  LEU B 216     -21.281  11.978 -13.512  1.00  0.00           C  
ATOM   3460  HG  LEU B 216     -22.049  11.224 -13.336  1.00  0.00           H  
ATOM   3461  CD1 LEU B 216     -20.627  11.697 -14.863  1.00  0.00           C  
ATOM   3462 HD11 LEU B 216     -20.112  10.735 -14.821  1.00  0.00           H  
ATOM   3463 HD12 LEU B 216     -19.894  12.471 -15.088  1.00  0.00           H  
ATOM   3464 HD13 LEU B 216     -21.382  11.664 -15.647  1.00  0.00           H  
ATOM   3465  CD2 LEU B 216     -20.214  11.866 -12.424  1.00  0.00           C  
ATOM   3466 HD21 LEU B 216     -20.138  10.827 -12.116  1.00  0.00           H  
ATOM   3467 HD22 LEU B 216     -20.463  12.462 -11.553  1.00  0.00           H  
ATOM   3468 HD23 LEU B 216     -19.245  12.206 -12.792  1.00  0.00           H  
ATOM   3469  C   LEU B 216     -22.951  14.947 -11.779  1.00  0.00           C  
ATOM   3470  O   LEU B 216     -23.688  15.815 -12.256  1.00  0.00           O  
ATOM   3471  N   LEU B 217     -22.073  15.176 -10.798  1.00  0.00           N  
ATOM   3472  H   LEU B 217     -21.564  14.375 -10.438  1.00  0.00           H  
ATOM   3473  CA  LEU B 217     -21.912  16.432 -10.063  1.00  0.00           C  
ATOM   3474  HA  LEU B 217     -22.511  17.199 -10.551  1.00  0.00           H  
ATOM   3475  CB  LEU B 217     -22.459  16.187  -8.643  1.00  0.00           C  
ATOM   3476  HB2 LEU B 217     -23.420  15.671  -8.708  1.00  0.00           H  
ATOM   3477  HB3 LEU B 217     -21.765  15.526  -8.121  1.00  0.00           H  
ATOM   3478  CG  LEU B 217     -22.649  17.462  -7.807  1.00  0.00           C  
ATOM   3479  HG  LEU B 217     -21.741  18.063  -7.830  1.00  0.00           H  
ATOM   3480  CD1 LEU B 217     -23.819  18.301  -8.326  1.00  0.00           C  
ATOM   3481 HD11 LEU B 217     -23.979  19.149  -7.667  1.00  0.00           H  
ATOM   3482 HD12 LEU B 217     -24.726  17.694  -8.340  1.00  0.00           H  
ATOM   3483 HD13 LEU B 217     -23.607  18.666  -9.329  1.00  0.00           H  
ATOM   3484  CD2 LEU B 217     -22.933  17.091  -6.356  1.00  0.00           C  
ATOM   3485 HD21 LEU B 217     -23.879  16.553  -6.286  1.00  0.00           H  
ATOM   3486 HD22 LEU B 217     -22.130  16.466  -5.963  1.00  0.00           H  
ATOM   3487 HD23 LEU B 217     -23.004  17.999  -5.761  1.00  0.00           H  
ATOM   3488  C   LEU B 217     -20.455  16.947 -10.048  1.00  0.00           C  
ATOM   3489  O   LEU B 217     -20.234  18.155 -10.046  1.00  0.00           O  
ATOM   3490  N   TRP B 218     -19.471  16.041 -10.062  1.00  0.00           N  
ATOM   3491  H   TRP B 218     -19.727  15.062 -10.012  1.00  0.00           H  
ATOM   3492  CA  TRP B 218     -18.027  16.324 -10.159  1.00  0.00           C  
ATOM   3493  HA  TRP B 218     -17.865  17.146 -10.857  1.00  0.00           H  
ATOM   3494  CB  TRP B 218     -17.496  16.751  -8.779  1.00  0.00           C  
ATOM   3495  HB2 TRP B 218     -17.951  17.706  -8.514  1.00  0.00           H  
ATOM   3496  HB3 TRP B 218     -17.820  16.025  -8.036  1.00  0.00           H  
ATOM   3497  CG  TRP B 218     -16.008  16.886  -8.641  1.00  0.00           C  
ATOM   3498  CD1 TRP B 218     -15.317  18.045  -8.725  1.00  0.00           C  
ATOM   3499  HD1 TRP B 218     -15.744  19.026  -8.894  1.00  0.00           H  
ATOM   3500  NE1 TRP B 218     -13.972  17.803  -8.546  1.00  0.00           N  
ATOM   3501  HE1 TRP B 218     -13.273  18.564  -8.523  1.00  0.00           H  
ATOM   3502  CE2 TRP B 218     -13.720  16.470  -8.312  1.00  0.00           C  
ATOM   3503  CZ2 TRP B 218     -12.554  15.755  -8.001  1.00  0.00           C  
ATOM   3504  HZ2 TRP B 218     -11.615  16.278  -7.903  1.00  0.00           H  
ATOM   3505  CH2 TRP B 218     -12.638  14.371  -7.769  1.00  0.00           C  
ATOM   3506  HH2 TRP B 218     -11.755  13.815  -7.480  1.00  0.00           H  
ATOM   3507  CZ3 TRP B 218     -13.883  13.725  -7.878  1.00  0.00           C  
ATOM   3508  HZ3 TRP B 218     -13.950  12.665  -7.694  1.00  0.00           H  
ATOM   3509  CE3 TRP B 218     -15.050  14.451  -8.184  1.00  0.00           C  
ATOM   3510  HE3 TRP B 218     -16.000  13.939  -8.237  1.00  0.00           H  
ATOM   3511  CD2 TRP B 218     -15.004  15.850  -8.383  1.00  0.00           C  
ATOM   3512  C   TRP B 218     -17.278  15.090 -10.695  1.00  0.00           C  
ATOM   3513  O   TRP B 218     -17.782  13.972 -10.579  1.00  0.00           O  
ATOM   3514  N   LYS B 219     -16.083  15.260 -11.278  1.00  0.00           N  
ATOM   3515  H   LYS B 219     -15.675  16.189 -11.276  1.00  0.00           H  
ATOM   3516  CA  LYS B 219     -15.178  14.145 -11.617  1.00  0.00           C  
ATOM   3517  HA  LYS B 219     -15.284  13.389 -10.837  1.00  0.00           H  
ATOM   3518  CB  LYS B 219     -15.570  13.477 -12.952  1.00  0.00           C  
ATOM   3519  HB2 LYS B 219     -14.937  12.601 -13.098  1.00  0.00           H  
ATOM   3520  HB3 LYS B 219     -16.603  13.132 -12.884  1.00  0.00           H  
ATOM   3521  CG  LYS B 219     -15.432  14.401 -14.172  1.00  0.00           C  
ATOM   3522  HG2 LYS B 219     -16.015  15.305 -13.992  1.00  0.00           H  
ATOM   3523  HG3 LYS B 219     -14.388  14.690 -14.297  1.00  0.00           H  
ATOM   3524  CD  LYS B 219     -15.933  13.780 -15.485  1.00  0.00           C  
ATOM   3525  HD2 LYS B 219     -16.962  13.436 -15.366  1.00  0.00           H  
ATOM   3526  HD3 LYS B 219     -15.942  14.579 -16.228  1.00  0.00           H  
ATOM   3527  CE  LYS B 219     -15.057  12.649 -16.046  1.00  0.00           C  
ATOM   3528  HE2 LYS B 219     -15.159  12.664 -17.133  1.00  0.00           H  
ATOM   3529  HE3 LYS B 219     -14.008  12.847 -15.807  1.00  0.00           H  
ATOM   3530  NZ  LYS B 219     -15.461  11.313 -15.549  1.00  0.00           N  
ATOM   3531  HZ1 LYS B 219     -15.145  10.542 -16.112  1.00  0.00           H  
ATOM   3532  HZ2 LYS B 219     -15.153  11.112 -14.592  1.00  0.00           H  
ATOM   3533  HZ3 LYS B 219     -16.468  11.215 -15.396  1.00  0.00           H  
ATOM   3534  C   LYS B 219     -13.707  14.574 -11.588  1.00  0.00           C  
ATOM   3535  O   LYS B 219     -13.391  15.717 -11.907  1.00  0.00           O  
ATOM   3536  N   GLY B 220     -12.817  13.636 -11.271  1.00  0.00           N  
ATOM   3537  H   GLY B 220     -13.190  12.715 -11.070  1.00  0.00           H  
ATOM   3538  CA  GLY B 220     -11.373  13.845 -11.137  1.00  0.00           C  
ATOM   3539  HA2 GLY B 220     -11.032  14.558 -11.889  1.00  0.00           H  
ATOM   3540  HA3 GLY B 220     -11.178  14.279 -10.157  1.00  0.00           H  
ATOM   3541  C   GLY B 220     -10.554  12.555 -11.278  1.00  0.00           C  
ATOM   3542  O   GLY B 220     -10.976  11.598 -11.928  1.00  0.00           O  
ATOM   3543  N   SER B 221      -9.357  12.513 -10.686  1.00  0.00           N  
ATOM   3544  H   SER B 221      -9.057  13.302 -10.128  1.00  0.00           H  
ATOM   3545  CA  SER B 221      -8.451  11.351 -10.741  1.00  0.00           C  
ATOM   3546  HA  SER B 221      -9.072  10.459 -10.718  1.00  0.00           H  
ATOM   3547  CB  SER B 221      -7.674  11.336 -12.072  1.00  0.00           C  
ATOM   3548  HB2 SER B 221      -7.909  10.405 -12.595  1.00  0.00           H  
ATOM   3549  HB3 SER B 221      -8.007  12.165 -12.699  1.00  0.00           H  
ATOM   3550  OG  SER B 221      -6.265  11.423 -11.909  1.00  0.00           O  
ATOM   3551  HG  SER B 221      -6.069  12.261 -11.468  1.00  0.00           H  
ATOM   3552  C   SER B 221      -7.533  11.275  -9.514  1.00  0.00           C  
ATOM   3553  O   SER B 221      -7.229  12.303  -8.912  1.00  0.00           O  
ATOM   3554  N   PHE B 222      -7.072  10.073  -9.158  1.00  0.00           N  
ATOM   3555  H   PHE B 222      -7.349   9.276  -9.726  1.00  0.00           H  
ATOM   3556  CA  PHE B 222      -6.316   9.809  -7.932  1.00  0.00           C  
ATOM   3557  HA  PHE B 222      -5.799  10.721  -7.628  1.00  0.00           H  
ATOM   3558  CB  PHE B 222      -7.321   9.458  -6.826  1.00  0.00           C  
ATOM   3559  HB2 PHE B 222      -7.964  10.323  -6.664  1.00  0.00           H  
ATOM   3560  HB3 PHE B 222      -7.956   8.642  -7.174  1.00  0.00           H  
ATOM   3561  CG  PHE B 222      -6.714   9.069  -5.493  1.00  0.00           C  
ATOM   3562  CD1 PHE B 222      -6.216  10.065  -4.633  1.00  0.00           C  
ATOM   3563  HD1 PHE B 222      -6.242  11.107  -4.923  1.00  0.00           H  
ATOM   3564  CE1 PHE B 222      -5.702   9.713  -3.374  1.00  0.00           C  
ATOM   3565  HE1 PHE B 222      -5.340  10.488  -2.715  1.00  0.00           H  
ATOM   3566  CZ  PHE B 222      -5.679   8.368  -2.968  1.00  0.00           C  
ATOM   3567  HZ  PHE B 222      -5.293   8.105  -1.992  1.00  0.00           H  
ATOM   3568  CE2 PHE B 222      -6.167   7.370  -3.829  1.00  0.00           C  
ATOM   3569  HE2 PHE B 222      -6.157   6.335  -3.516  1.00  0.00           H  
ATOM   3570  CD2 PHE B 222      -6.682   7.719  -5.091  1.00  0.00           C  
ATOM   3571  HD2 PHE B 222      -7.065   6.949  -5.746  1.00  0.00           H  
ATOM   3572  C   PHE B 222      -5.258   8.707  -8.113  1.00  0.00           C  
ATOM   3573  O   PHE B 222      -5.573   7.574  -8.482  1.00  0.00           O  
ATOM   3574  N   LYS B 223      -3.995   9.028  -7.812  1.00  0.00           N  
ATOM   3575  H   LYS B 223      -3.815   9.967  -7.478  1.00  0.00           H  
ATOM   3576  CA  LYS B 223      -2.896   8.067  -7.622  1.00  0.00           C  
ATOM   3577  HA  LYS B 223      -3.178   7.097  -8.031  1.00  0.00           H  
ATOM   3578  CB  LYS B 223      -1.671   8.568  -8.414  1.00  0.00           C  
ATOM   3579  HB2 LYS B 223      -1.893   8.487  -9.478  1.00  0.00           H  
ATOM   3580  HB3 LYS B 223      -1.509   9.623  -8.186  1.00  0.00           H  
ATOM   3581  CG  LYS B 223      -0.372   7.804  -8.110  1.00  0.00           C  
ATOM   3582  HG2 LYS B 223      -0.154   7.915  -7.051  1.00  0.00           H  
ATOM   3583  HG3 LYS B 223      -0.500   6.741  -8.297  1.00  0.00           H  
ATOM   3584  CD  LYS B 223       0.839   8.334  -8.904  1.00  0.00           C  
ATOM   3585  HD2 LYS B 223       0.940   9.403  -8.721  1.00  0.00           H  
ATOM   3586  HD3 LYS B 223       1.743   7.854  -8.522  1.00  0.00           H  
ATOM   3587  CE  LYS B 223       0.773   8.121 -10.420  1.00  0.00           C  
ATOM   3588  HE2 LYS B 223      -0.109   8.625 -10.820  1.00  0.00           H  
ATOM   3589  HE3 LYS B 223       1.666   8.575 -10.860  1.00  0.00           H  
ATOM   3590  NZ  LYS B 223       0.731   6.682 -10.749  1.00  0.00           N  
ATOM   3591  HZ1 LYS B 223       0.730   6.492 -11.739  1.00  0.00           H  
ATOM   3592  HZ2 LYS B 223       1.517   6.208 -10.307  1.00  0.00           H  
ATOM   3593  HZ3 LYS B 223      -0.103   6.255 -10.355  1.00  0.00           H  
ATOM   3594  C   LYS B 223      -2.634   7.929  -6.105  1.00  0.00           C  
ATOM   3595  O   LYS B 223      -2.494   8.969  -5.460  1.00  0.00           O  
ATOM   3596  N   PRO B 224      -2.584   6.712  -5.529  1.00  0.00           N  
ATOM   3597  CD  PRO B 224      -2.747   5.432  -6.200  1.00  0.00           C  
ATOM   3598  HD2 PRO B 224      -2.043   5.327  -7.027  1.00  0.00           H  
ATOM   3599  HD3 PRO B 224      -3.772   5.342  -6.560  1.00  0.00           H  
ATOM   3600  CG  PRO B 224      -2.482   4.363  -5.143  1.00  0.00           C  
ATOM   3601  HG2 PRO B 224      -1.418   4.125  -5.119  1.00  0.00           H  
ATOM   3602  HG3 PRO B 224      -3.074   3.466  -5.329  1.00  0.00           H  
ATOM   3603  CB  PRO B 224      -2.893   5.053  -3.843  1.00  0.00           C  
ATOM   3604  HB2 PRO B 224      -2.378   4.631  -2.980  1.00  0.00           H  
ATOM   3605  HB3 PRO B 224      -3.973   4.965  -3.712  1.00  0.00           H  
ATOM   3606  CA  PRO B 224      -2.529   6.525  -4.077  1.00  0.00           C  
ATOM   3607  HA  PRO B 224      -3.290   7.148  -3.608  1.00  0.00           H  
ATOM   3608  C   PRO B 224      -1.189   6.895  -3.422  1.00  0.00           C  
ATOM   3609  O   PRO B 224      -1.212   7.342  -2.279  1.00  0.00           O  
ATOM   3610  N   SER B 225      -0.051   6.750  -4.117  1.00  0.00           N  
ATOM   3611  H   SER B 225      -0.079   6.414  -5.067  1.00  0.00           H  
ATOM   3612  CA  SER B 225       1.291   7.071  -3.595  1.00  0.00           C  
ATOM   3613  HA  SER B 225       1.487   6.464  -2.712  1.00  0.00           H  
ATOM   3614  CB  SER B 225       2.345   6.718  -4.658  1.00  0.00           C  
ATOM   3615  HB2 SER B 225       3.330   7.077  -4.354  1.00  0.00           H  
ATOM   3616  HB3 SER B 225       2.387   5.630  -4.744  1.00  0.00           H  
ATOM   3617  OG  SER B 225       1.995   7.244  -5.929  1.00  0.00           O  
ATOM   3618  HG  SER B 225       2.341   8.166  -6.053  1.00  0.00           H  
ATOM   3619  C   SER B 225       1.429   8.540  -3.186  1.00  0.00           C  
ATOM   3620  O   SER B 225       2.006   8.847  -2.145  1.00  0.00           O  
ATOM   3621  N   GLU B 226       0.829   9.442  -3.966  1.00  0.00           N  
ATOM   3622  H   GLU B 226       0.432   9.098  -4.828  1.00  0.00           H  
ATOM   3623  CA  GLU B 226       0.902  10.905  -3.800  1.00  0.00           C  
ATOM   3624  HA  GLU B 226       1.945  11.218  -3.805  1.00  0.00           H  
ATOM   3625  CB  GLU B 226       0.159  11.594  -4.960  1.00  0.00           C  
ATOM   3626  HB2 GLU B 226      -0.910  11.481  -4.795  1.00  0.00           H  
ATOM   3627  HB3 GLU B 226       0.384  12.661  -4.941  1.00  0.00           H  
ATOM   3628  CG  GLU B 226       0.420  11.050  -6.364  1.00  0.00           C  
ATOM   3629  HG2 GLU B 226      -0.070  10.081  -6.437  1.00  0.00           H  
ATOM   3630  HG3 GLU B 226      -0.058  11.710  -7.092  1.00  0.00           H  
ATOM   3631  CD  GLU B 226       1.901  10.883  -6.695  1.00  0.00           C  
ATOM   3632  OE1 GLU B 226       2.486  11.872  -7.176  1.00  0.00           O  
ATOM   3633  OE2 GLU B 226       2.401   9.742  -6.541  1.00  0.00           O  
ATOM   3634  C   GLU B 226       0.255  11.417  -2.506  1.00  0.00           C  
ATOM   3635  O   GLU B 226       0.521  12.536  -2.078  1.00  0.00           O  
ATOM   3636  N   HIE B 227      -0.632  10.610  -1.917  1.00  0.00           N  
ATOM   3637  H   HIE B 227      -0.755   9.692  -2.325  1.00  0.00           H  
ATOM   3638  CA  HIE B 227      -1.516  10.994  -0.818  1.00  0.00           C  
ATOM   3639  HA  HIE B 227      -1.142  11.923  -0.381  1.00  0.00           H  
ATOM   3640  CB  HIE B 227      -2.933  11.279  -1.340  1.00  0.00           C  
ATOM   3641  HB2 HIE B 227      -3.336  10.358  -1.758  1.00  0.00           H  
ATOM   3642  HB3 HIE B 227      -3.558  11.585  -0.502  1.00  0.00           H  
ATOM   3643  CG  HIE B 227      -3.016  12.375  -2.368  1.00  0.00           C  
ATOM   3644  ND1 HIE B 227      -2.913  13.740  -2.098  1.00  0.00           N  
ATOM   3645  CE1 HIE B 227      -2.946  14.352  -3.288  1.00  0.00           C  
ATOM   3646  HE1 HIE B 227      -2.852  15.422  -3.424  1.00  0.00           H  
ATOM   3647  NE2 HIE B 227      -3.087  13.451  -4.276  1.00  0.00           N  
ATOM   3648  HE2 HIE B 227      -3.078  13.666  -5.262  1.00  0.00           H  
ATOM   3649  CD2 HIE B 227      -3.147  12.196  -3.714  1.00  0.00           C  
ATOM   3650  HD2 HIE B 227      -3.202  11.247  -4.228  1.00  0.00           H  
ATOM   3651  C   HIE B 227      -1.511   9.946   0.295  1.00  0.00           C  
ATOM   3652  O   HIE B 227      -2.550   9.644   0.872  1.00  0.00           O  
ATOM   3653  N   VAL B 228      -0.371   9.336   0.617  1.00  0.00           N  
ATOM   3654  H   VAL B 228       0.457   9.506   0.057  1.00  0.00           H  
ATOM   3655  CA  VAL B 228      -0.301   8.382   1.736  1.00  0.00           C  
ATOM   3656  HA  VAL B 228      -1.188   7.754   1.688  1.00  0.00           H  
ATOM   3657  CB  VAL B 228       0.900   7.435   1.583  1.00  0.00           C  
ATOM   3658  HB  VAL B 228       1.799   8.034   1.485  1.00  0.00           H  
ATOM   3659  CG1 VAL B 228       1.064   6.484   2.775  1.00  0.00           C  
ATOM   3660 HG11 VAL B 228       1.913   5.830   2.584  1.00  0.00           H  
ATOM   3661 HG12 VAL B 228       1.271   7.043   3.686  1.00  0.00           H  
ATOM   3662 HG13 VAL B 228       0.161   5.885   2.906  1.00  0.00           H  
ATOM   3663  CG2 VAL B 228       0.757   6.570   0.326  1.00  0.00           C  
ATOM   3664 HG21 VAL B 228       1.598   5.881   0.241  1.00  0.00           H  
ATOM   3665 HG22 VAL B 228       0.753   7.206  -0.556  1.00  0.00           H  
ATOM   3666 HG23 VAL B 228      -0.174   6.006   0.358  1.00  0.00           H  
ATOM   3667  C   VAL B 228      -0.331   9.095   3.102  1.00  0.00           C  
ATOM   3668  O   VAL B 228       0.327  10.118   3.317  1.00  0.00           O  
ATOM   3669  N   LYS B 229      -1.065   8.522   4.060  1.00  0.00           N  
ATOM   3670  H   LYS B 229      -1.666   7.744   3.787  1.00  0.00           H  
ATOM   3671  CA  LYS B 229      -1.010   8.827   5.494  1.00  0.00           C  
ATOM   3672  HA  LYS B 229      -0.136   9.442   5.702  1.00  0.00           H  
ATOM   3673  CB  LYS B 229      -2.256   9.634   5.894  1.00  0.00           C  
ATOM   3674  HB2 LYS B 229      -2.294  10.544   5.294  1.00  0.00           H  
ATOM   3675  HB3 LYS B 229      -3.156   9.047   5.700  1.00  0.00           H  
ATOM   3676  CG  LYS B 229      -2.199  10.016   7.378  1.00  0.00           C  
ATOM   3677  HG2 LYS B 229      -2.200   9.112   7.989  1.00  0.00           H  
ATOM   3678  HG3 LYS B 229      -1.272  10.558   7.555  1.00  0.00           H  
ATOM   3679  CD  LYS B 229      -3.380  10.896   7.803  1.00  0.00           C  
ATOM   3680  HD2 LYS B 229      -3.352  11.833   7.243  1.00  0.00           H  
ATOM   3681  HD3 LYS B 229      -4.314  10.376   7.587  1.00  0.00           H  
ATOM   3682  CE  LYS B 229      -3.270  11.177   9.308  1.00  0.00           C  
ATOM   3683  HE2 LYS B 229      -3.265  10.224   9.844  1.00  0.00           H  
ATOM   3684  HE3 LYS B 229      -2.312  11.668   9.504  1.00  0.00           H  
ATOM   3685  NZ  LYS B 229      -4.383  12.018   9.808  1.00  0.00           N  
ATOM   3686  HZ1 LYS B 229      -4.379  12.935   9.388  1.00  0.00           H  
ATOM   3687  HZ2 LYS B 229      -5.277  11.575   9.660  1.00  0.00           H  
ATOM   3688  HZ3 LYS B 229      -4.299  12.152  10.825  1.00  0.00           H  
ATOM   3689  C   LYS B 229      -0.899   7.500   6.262  1.00  0.00           C  
ATOM   3690  O   LYS B 229      -1.872   6.744   6.273  1.00  0.00           O  
ATOM   3691  N   PRO B 230       0.256   7.170   6.875  1.00  0.00           N  
ATOM   3692  CD  PRO B 230       1.544   7.829   6.802  1.00  0.00           C  
ATOM   3693  HD2 PRO B 230       1.655   8.471   7.677  1.00  0.00           H  
ATOM   3694  HD3 PRO B 230       1.666   8.389   5.878  1.00  0.00           H  
ATOM   3695  CG  PRO B 230       2.582   6.712   6.873  1.00  0.00           C  
ATOM   3696  HG2 PRO B 230       3.544   7.068   7.234  1.00  0.00           H  
ATOM   3697  HG3 PRO B 230       2.687   6.233   5.898  1.00  0.00           H  
ATOM   3698  CB  PRO B 230       1.925   5.763   7.866  1.00  0.00           C  
ATOM   3699  HB2 PRO B 230       2.078   6.131   8.882  1.00  0.00           H  
ATOM   3700  HB3 PRO B 230       2.308   4.750   7.761  1.00  0.00           H  
ATOM   3701  CA  PRO B 230       0.447   5.863   7.473  1.00  0.00           C  
ATOM   3702  HA  PRO B 230       0.256   5.145   6.684  1.00  0.00           H  
ATOM   3703  C   PRO B 230      -0.503   5.567   8.636  1.00  0.00           C  
ATOM   3704  O   PRO B 230      -1.008   6.458   9.324  1.00  0.00           O  
ATOM   3705  N   ARG B 231      -0.727   4.272   8.859  1.00  0.00           N  
ATOM   3706  H   ARG B 231      -0.316   3.618   8.201  1.00  0.00           H  
ATOM   3707  CA  ARG B 231      -1.468   3.740  10.009  1.00  0.00           C  
ATOM   3708  HA  ARG B 231      -2.406   4.289  10.092  1.00  0.00           H  
ATOM   3709  CB  ARG B 231      -1.772   2.254   9.734  1.00  0.00           C  
ATOM   3710  HB2 ARG B 231      -0.831   1.734   9.549  1.00  0.00           H  
ATOM   3711  HB3 ARG B 231      -2.247   1.805  10.607  1.00  0.00           H  
ATOM   3712  CG  ARG B 231      -2.697   2.089   8.508  1.00  0.00           C  
ATOM   3713  HG2 ARG B 231      -3.730   2.299   8.793  1.00  0.00           H  
ATOM   3714  HG3 ARG B 231      -2.419   2.804   7.738  1.00  0.00           H  
ATOM   3715  CD  ARG B 231      -2.600   0.705   7.854  1.00  0.00           C  
ATOM   3716  HD2 ARG B 231      -3.077   0.750   6.876  1.00  0.00           H  
ATOM   3717  HD3 ARG B 231      -1.548   0.469   7.693  1.00  0.00           H  
ATOM   3718  NE  ARG B 231      -3.197  -0.358   8.672  1.00  0.00           N  
ATOM   3719  HE  ARG B 231      -2.627  -0.706   9.428  1.00  0.00           H  
ATOM   3720  CZ  ARG B 231      -4.343  -0.977   8.451  1.00  0.00           C  
ATOM   3721  NH1 ARG B 231      -5.172  -0.673   7.491  1.00  0.00           N  
ATOM   3722 HH11 ARG B 231      -4.945   0.054   6.804  1.00  0.00           H  
ATOM   3723 HH12 ARG B 231      -6.041  -1.152   7.345  1.00  0.00           H  
ATOM   3724  NH2 ARG B 231      -4.678  -1.960   9.234  1.00  0.00           N  
ATOM   3725 HH21 ARG B 231      -4.079  -2.213   9.998  1.00  0.00           H  
ATOM   3726 HH22 ARG B 231      -5.546  -2.429   9.073  1.00  0.00           H  
ATOM   3727  C   ARG B 231      -0.680   3.988  11.309  1.00  0.00           C  
ATOM   3728  O   ARG B 231       0.545   4.100  11.284  1.00  0.00           O  
ATOM   3729  N   ALA B 232      -1.378   4.129  12.438  1.00  0.00           N  
ATOM   3730  H   ALA B 232      -2.376   4.025  12.403  1.00  0.00           H  
ATOM   3731  CA  ALA B 232      -0.765   4.468  13.728  1.00  0.00           C  
ATOM   3732  HA  ALA B 232      -0.082   5.296  13.551  1.00  0.00           H  
ATOM   3733  CB  ALA B 232      -1.854   4.966  14.681  1.00  0.00           C  
ATOM   3734  HB1 ALA B 232      -1.396   5.255  15.629  1.00  0.00           H  
ATOM   3735  HB2 ALA B 232      -2.363   5.833  14.257  1.00  0.00           H  
ATOM   3736  HB3 ALA B 232      -2.573   4.169  14.868  1.00  0.00           H  
ATOM   3737  C   ALA B 232       0.008   3.287  14.368  1.00  0.00           C  
ATOM   3738  O   ALA B 232      -0.429   2.141  14.224  1.00  0.00           O  
ATOM   3739  N   PRO B 233       1.102   3.528  15.123  1.00  0.00           N  
ATOM   3740  CD  PRO B 233       1.823   4.786  15.251  1.00  0.00           C  
ATOM   3741  HD2 PRO B 233       1.404   5.356  16.080  1.00  0.00           H  
ATOM   3742  HD3 PRO B 233       1.805   5.375  14.335  1.00  0.00           H  
ATOM   3743  CG  PRO B 233       3.264   4.386  15.554  1.00  0.00           C  
ATOM   3744  HG2 PRO B 233       3.798   5.163  16.097  1.00  0.00           H  
ATOM   3745  HG3 PRO B 233       3.779   4.147  14.622  1.00  0.00           H  
ATOM   3746  CB  PRO B 233       3.100   3.116  16.388  1.00  0.00           C  
ATOM   3747  HB2 PRO B 233       2.928   3.380  17.432  1.00  0.00           H  
ATOM   3748  HB3 PRO B 233       3.968   2.464  16.302  1.00  0.00           H  
ATOM   3749  CA  PRO B 233       1.853   2.459  15.789  1.00  0.00           C  
ATOM   3750  HA  PRO B 233       2.179   1.745  15.032  1.00  0.00           H  
ATOM   3751  C   PRO B 233       1.037   1.699  16.843  1.00  0.00           C  
ATOM   3752  O   PRO B 233       0.312   2.290  17.647  1.00  0.00           O  
ATOM   3753  N   GLY B 234       1.189   0.375  16.860  1.00  0.00           N  
ATOM   3754  H   GLY B 234       1.848  -0.039  16.214  1.00  0.00           H  
ATOM   3755  CA  GLY B 234       0.524  -0.500  17.830  1.00  0.00           C  
ATOM   3756  HA2 GLY B 234      -0.431  -0.062  18.122  1.00  0.00           H  
ATOM   3757  HA3 GLY B 234       0.313  -1.464  17.366  1.00  0.00           H  
ATOM   3758  C   GLY B 234       1.353  -0.743  19.092  1.00  0.00           C  
ATOM   3759  O   GLY B 234       2.557  -0.498  19.122  1.00  0.00           O  
ATOM   3760  N   ASN B 235       0.710  -1.300  20.122  1.00  0.00           N  
ATOM   3761  H   ASN B 235      -0.271  -1.495  19.976  1.00  0.00           H  
ATOM   3762  CA  ASN B 235       1.365  -2.062  21.201  1.00  0.00           C  
ATOM   3763  HA  ASN B 235       0.618  -2.207  21.982  1.00  0.00           H  
ATOM   3764  CB  ASN B 235       1.749  -3.468  20.680  1.00  0.00           C  
ATOM   3765  HB2 ASN B 235       2.537  -3.370  19.933  1.00  0.00           H  
ATOM   3766  HB3 ASN B 235       2.168  -4.038  21.508  1.00  0.00           H  
ATOM   3767  CG  ASN B 235       0.614  -4.270  20.060  1.00  0.00           C  
ATOM   3768  OD1 ASN B 235      -0.091  -3.836  19.165  1.00  0.00           O  
ATOM   3769  ND2 ASN B 235       0.411  -5.488  20.499  1.00  0.00           N  
ATOM   3770 HD21 ASN B 235      -0.333  -6.007  20.065  1.00  0.00           H  
ATOM   3771 HD22 ASN B 235       1.016  -5.884  21.195  1.00  0.00           H  
ATOM   3772  C   ASN B 235       2.547  -1.348  21.904  1.00  0.00           C  
ATOM   3773  O   ASN B 235       3.581  -1.971  22.140  1.00  0.00           O  
ATOM   3774  N   LEU B 236       2.422  -0.053  22.216  1.00  0.00           N  
ATOM   3775  H   LEU B 236       1.569   0.421  21.971  1.00  0.00           H  
ATOM   3776  CA  LEU B 236       3.459   0.724  22.908  1.00  0.00           C  
ATOM   3777  HA  LEU B 236       4.397   0.586  22.372  1.00  0.00           H  
ATOM   3778  CB  LEU B 236       3.077   2.214  22.840  1.00  0.00           C  
ATOM   3779  HB2 LEU B 236       3.032   2.519  21.794  1.00  0.00           H  
ATOM   3780  HB3 LEU B 236       2.078   2.324  23.266  1.00  0.00           H  
ATOM   3781  CG  LEU B 236       4.022   3.166  23.598  1.00  0.00           C  
ATOM   3782  HG  LEU B 236       4.086   2.868  24.641  1.00  0.00           H  
ATOM   3783  CD1 LEU B 236       5.430   3.204  23.012  1.00  0.00           C  
ATOM   3784 HD11 LEU B 236       5.926   2.261  23.210  1.00  0.00           H  
ATOM   3785 HD12 LEU B 236       5.386   3.377  21.938  1.00  0.00           H  
ATOM   3786 HD13 LEU B 236       6.018   3.989  23.486  1.00  0.00           H  
ATOM   3787  CD2 LEU B 236       3.460   4.579  23.547  1.00  0.00           C  
ATOM   3788 HD21 LEU B 236       3.391   4.903  22.512  1.00  0.00           H  
ATOM   3789 HD22 LEU B 236       2.466   4.593  23.988  1.00  0.00           H  
ATOM   3790 HD23 LEU B 236       4.112   5.251  24.099  1.00  0.00           H  
ATOM   3791  C   LEU B 236       3.663   0.254  24.362  1.00  0.00           C  
ATOM   3792  O   LEU B 236       2.711   0.201  25.143  1.00  0.00           O  
ATOM   3793  N   THR B 237       4.911  -0.013  24.749  1.00  0.00           N  
ATOM   3794  H   THR B 237       5.654   0.063  24.058  1.00  0.00           H  
ATOM   3795  CA  THR B 237       5.298  -0.395  26.117  1.00  0.00           C  
ATOM   3796  HA  THR B 237       4.525  -0.041  26.797  1.00  0.00           H  
ATOM   3797  CB  THR B 237       5.335  -1.930  26.248  1.00  0.00           C  
ATOM   3798  HB  THR B 237       4.511  -2.353  25.671  1.00  0.00           H  
ATOM   3799  CG2 THR B 237       6.640  -2.570  25.775  1.00  0.00           C  
ATOM   3800 HG21 THR B 237       7.461  -2.302  26.439  1.00  0.00           H  
ATOM   3801 HG22 THR B 237       6.529  -3.654  25.774  1.00  0.00           H  
ATOM   3802 HG23 THR B 237       6.863  -2.237  24.762  1.00  0.00           H  
ATOM   3803  OG1 THR B 237       5.146  -2.288  27.597  1.00  0.00           O  
ATOM   3804  HG1 THR B 237       4.200  -2.339  27.753  1.00  0.00           H  
ATOM   3805  C   THR B 237       6.594   0.295  26.564  1.00  0.00           C  
ATOM   3806  O   THR B 237       7.218   1.021  25.784  1.00  0.00           O  
ATOM   3807  N   VAL B 238       6.985   0.117  27.830  1.00  0.00           N  
ATOM   3808  H   VAL B 238       6.499  -0.576  28.390  1.00  0.00           H  
ATOM   3809  CA  VAL B 238       8.108   0.824  28.471  1.00  0.00           C  
ATOM   3810  HA  VAL B 238       8.823   1.079  27.690  1.00  0.00           H  
ATOM   3811  CB  VAL B 238       7.630   2.156  29.095  1.00  0.00           C  
ATOM   3812  HB  VAL B 238       7.135   2.726  28.311  1.00  0.00           H  
ATOM   3813  CG1 VAL B 238       6.619   1.993  30.236  1.00  0.00           C  
ATOM   3814 HG11 VAL B 238       6.299   2.974  30.583  1.00  0.00           H  
ATOM   3815 HG12 VAL B 238       5.739   1.454  29.884  1.00  0.00           H  
ATOM   3816 HG13 VAL B 238       7.064   1.450  31.070  1.00  0.00           H  
ATOM   3817  CG2 VAL B 238       8.796   3.011  29.603  1.00  0.00           C  
ATOM   3818 HG21 VAL B 238       8.433   4.005  29.869  1.00  0.00           H  
ATOM   3819 HG22 VAL B 238       9.245   2.557  30.485  1.00  0.00           H  
ATOM   3820 HG23 VAL B 238       9.550   3.113  28.821  1.00  0.00           H  
ATOM   3821  C   VAL B 238       8.846  -0.078  29.468  1.00  0.00           C  
ATOM   3822  O   VAL B 238       8.229  -0.912  30.125  1.00  0.00           O  
ATOM   3823  N   HIE B 239      10.170   0.079  29.565  1.00  0.00           N  
ATOM   3824  H   HIE B 239      10.599   0.756  28.942  1.00  0.00           H  
ATOM   3825  CA  HIE B 239      11.088  -0.750  30.360  1.00  0.00           C  
ATOM   3826  HA  HIE B 239      10.531  -1.299  31.121  1.00  0.00           H  
ATOM   3827  CB  HIE B 239      11.791  -1.761  29.436  1.00  0.00           C  
ATOM   3828  HB2 HIE B 239      12.752  -2.036  29.874  1.00  0.00           H  
ATOM   3829  HB3 HIE B 239      11.993  -1.299  28.469  1.00  0.00           H  
ATOM   3830  CG  HIE B 239      11.030  -3.039  29.227  1.00  0.00           C  
ATOM   3831  ND1 HIE B 239      10.921  -4.052  30.179  1.00  0.00           N  
ATOM   3832  CE1 HIE B 239      10.183  -5.012  29.606  1.00  0.00           C  
ATOM   3833  HE1 HIE B 239       9.907  -5.938  30.093  1.00  0.00           H  
ATOM   3834  NE2 HIE B 239       9.844  -4.662  28.352  1.00  0.00           N  
ATOM   3835  HE2 HIE B 239       9.283  -5.214  27.721  1.00  0.00           H  
ATOM   3836  CD2 HIE B 239      10.372  -3.416  28.093  1.00  0.00           C  
ATOM   3837  HD2 HIE B 239      10.286  -2.842  27.182  1.00  0.00           H  
ATOM   3838  C   HIE B 239      12.166   0.088  31.057  1.00  0.00           C  
ATOM   3839  O   HIE B 239      12.818   0.913  30.419  1.00  0.00           O  
ATOM   3840  N   THR B 240      12.438  -0.190  32.330  1.00  0.00           N  
ATOM   3841  H   THR B 240      11.844  -0.831  32.832  1.00  0.00           H  
ATOM   3842  CA  THR B 240      13.692   0.215  32.994  1.00  0.00           C  
ATOM   3843  HA  THR B 240      13.877   1.269  32.778  1.00  0.00           H  
ATOM   3844  CB  THR B 240      13.631   0.019  34.526  1.00  0.00           C  
ATOM   3845  HB  THR B 240      14.440  -0.642  34.845  1.00  0.00           H  
ATOM   3846  CG2 THR B 240      13.797   1.351  35.249  1.00  0.00           C  
ATOM   3847 HG21 THR B 240      12.993   2.029  34.965  1.00  0.00           H  
ATOM   3848 HG22 THR B 240      13.765   1.187  36.326  1.00  0.00           H  
ATOM   3849 HG23 THR B 240      14.758   1.796  34.989  1.00  0.00           H  
ATOM   3850  OG1 THR B 240      12.411  -0.544  34.965  1.00  0.00           O  
ATOM   3851  HG1 THR B 240      12.517  -1.497  35.019  1.00  0.00           H  
ATOM   3852  C   THR B 240      14.876  -0.590  32.449  1.00  0.00           C  
ATOM   3853  O   THR B 240      14.752  -1.787  32.195  1.00  0.00           O  
ATOM   3854  N   GLN B 241      16.047   0.029  32.309  1.00  0.00           N  
ATOM   3855  H   GLN B 241      16.087   1.027  32.501  1.00  0.00           H  
ATOM   3856  CA  GLN B 241      17.311  -0.588  31.890  1.00  0.00           C  
ATOM   3857  HA  GLN B 241      17.236  -1.669  32.016  1.00  0.00           H  
ATOM   3858  CB  GLN B 241      17.606  -0.297  30.403  1.00  0.00           C  
ATOM   3859  HB2 GLN B 241      17.707   0.778  30.259  1.00  0.00           H  
ATOM   3860  HB3 GLN B 241      18.567  -0.750  30.158  1.00  0.00           H  
ATOM   3861  CG  GLN B 241      16.549  -0.833  29.419  1.00  0.00           C  
ATOM   3862  HG2 GLN B 241      15.869  -1.512  29.931  1.00  0.00           H  
ATOM   3863  HG3 GLN B 241      15.956  -0.001  29.039  1.00  0.00           H  
ATOM   3864  CD  GLN B 241      17.173  -1.586  28.248  1.00  0.00           C  
ATOM   3865  OE1 GLN B 241      17.805  -1.032  27.355  1.00  0.00           O  
ATOM   3866  NE2 GLN B 241      17.029  -2.894  28.201  1.00  0.00           N  
ATOM   3867 HE21 GLN B 241      17.346  -3.371  27.377  1.00  0.00           H  
ATOM   3868 HE22 GLN B 241      16.487  -3.363  28.910  1.00  0.00           H  
ATOM   3869  C   GLN B 241      18.479  -0.108  32.770  1.00  0.00           C  
ATOM   3870  O   GLN B 241      18.386   0.908  33.456  1.00  0.00           O  
ATOM   3871  N   VAL B 242      19.591  -0.850  32.745  1.00  0.00           N  
ATOM   3872  H   VAL B 242      19.623  -1.654  32.140  1.00  0.00           H  
ATOM   3873  CA  VAL B 242      20.815  -0.512  33.493  1.00  0.00           C  
ATOM   3874  HA  VAL B 242      20.548  -0.458  34.549  1.00  0.00           H  
ATOM   3875  CB  VAL B 242      21.898  -1.601  33.339  1.00  0.00           C  
ATOM   3876  HB  VAL B 242      22.728  -1.345  33.998  1.00  0.00           H  
ATOM   3877  CG1 VAL B 242      21.369  -2.974  33.775  1.00  0.00           C  
ATOM   3878 HG11 VAL B 242      22.189  -3.692  33.790  1.00  0.00           H  
ATOM   3879 HG12 VAL B 242      20.948  -2.904  34.779  1.00  0.00           H  
ATOM   3880 HG13 VAL B 242      20.602  -3.331  33.088  1.00  0.00           H  
ATOM   3881  CG2 VAL B 242      22.450  -1.723  31.912  1.00  0.00           C  
ATOM   3882 HG21 VAL B 242      22.940  -0.792  31.623  1.00  0.00           H  
ATOM   3883 HG22 VAL B 242      21.647  -1.935  31.206  1.00  0.00           H  
ATOM   3884 HG23 VAL B 242      23.191  -2.521  31.869  1.00  0.00           H  
ATOM   3885  C   VAL B 242      21.370   0.864  33.104  1.00  0.00           C  
ATOM   3886  O   VAL B 242      21.157   1.327  31.983  1.00  0.00           O  
ATOM   3887  N   SER B 243      22.100   1.493  34.030  1.00  0.00           N  
ATOM   3888  H   SER B 243      22.236   1.042  34.918  1.00  0.00           H  
ATOM   3889  CA  SER B 243      22.646   2.853  33.882  1.00  0.00           C  
ATOM   3890  HA  SER B 243      23.084   3.135  34.840  1.00  0.00           H  
ATOM   3891  CB  SER B 243      23.777   2.889  32.845  1.00  0.00           C  
ATOM   3892  HB2 SER B 243      23.389   2.607  31.865  1.00  0.00           H  
ATOM   3893  HB3 SER B 243      24.184   3.901  32.783  1.00  0.00           H  
ATOM   3894  OG  SER B 243      24.809   1.991  33.223  1.00  0.00           O  
ATOM   3895  HG  SER B 243      25.299   2.386  33.949  1.00  0.00           H  
ATOM   3896  C   SER B 243      21.546   3.885  33.614  1.00  0.00           C  
ATOM   3897  O   SER B 243      21.522   4.537  32.570  1.00  0.00           O  
ATOM   3898  N   ASP B 244      20.615   3.980  34.567  1.00  0.00           N  
ATOM   3899  H   ASP B 244      20.819   3.517  35.447  1.00  0.00           H  
ATOM   3900  CA  ASP B 244      19.608   5.037  34.711  1.00  0.00           C  
ATOM   3901  HA  ASP B 244      18.859   4.651  35.402  1.00  0.00           H  
ATOM   3902  CB  ASP B 244      20.214   6.268  35.404  1.00  0.00           C  
ATOM   3903  HB2 ASP B 244      20.914   6.748  34.718  1.00  0.00           H  
ATOM   3904  HB3 ASP B 244      19.409   6.975  35.613  1.00  0.00           H  
ATOM   3905  CG  ASP B 244      20.945   5.965  36.723  1.00  0.00           C  
ATOM   3906  OD1 ASP B 244      21.050   4.778  37.123  1.00  0.00           O  
ATOM   3907  OD2 ASP B 244      21.401   6.955  37.332  1.00  0.00           O  
ATOM   3908  C   ASP B 244      18.850   5.345  33.415  1.00  0.00           C  
ATOM   3909  O   ASP B 244      18.585   6.495  33.063  1.00  0.00           O  
ATOM   3910  N   THR B 245      18.531   4.286  32.673  1.00  0.00           N  
ATOM   3911  H   THR B 245      18.757   3.372  33.049  1.00  0.00           H  
ATOM   3912  CA  THR B 245      18.003   4.343  31.311  1.00  0.00           C  
ATOM   3913  HA  THR B 245      17.937   5.382  30.992  1.00  0.00           H  
ATOM   3914  CB  THR B 245      18.972   3.635  30.346  1.00  0.00           C  
ATOM   3915  HB  THR B 245      19.228   2.653  30.744  1.00  0.00           H  
ATOM   3916  CG2 THR B 245      18.437   3.460  28.922  1.00  0.00           C  
ATOM   3917 HG21 THR B 245      17.583   2.783  28.917  1.00  0.00           H  
ATOM   3918 HG22 THR B 245      19.221   3.033  28.295  1.00  0.00           H  
ATOM   3919 HG23 THR B 245      18.137   4.427  28.516  1.00  0.00           H  
ATOM   3920  OG1 THR B 245      20.144   4.405  30.207  1.00  0.00           O  
ATOM   3921  HG1 THR B 245      20.596   4.431  31.073  1.00  0.00           H  
ATOM   3922  C   THR B 245      16.597   3.754  31.264  1.00  0.00           C  
ATOM   3923  O   THR B 245      16.321   2.706  31.837  1.00  0.00           O  
ATOM   3924  N   LEU B 246      15.695   4.418  30.551  1.00  0.00           N  
ATOM   3925  H   LEU B 246      16.000   5.281  30.117  1.00  0.00           H  
ATOM   3926  CA  LEU B 246      14.415   3.884  30.096  1.00  0.00           C  
ATOM   3927  HA  LEU B 246      14.161   2.997  30.678  1.00  0.00           H  
ATOM   3928  CB  LEU B 246      13.316   4.945  30.297  1.00  0.00           C  
ATOM   3929  HB2 LEU B 246      13.727   5.921  30.036  1.00  0.00           H  
ATOM   3930  HB3 LEU B 246      12.484   4.754  29.617  1.00  0.00           H  
ATOM   3931  CG  LEU B 246      12.782   4.971  31.741  1.00  0.00           C  
ATOM   3932  HG  LEU B 246      13.590   4.746  32.438  1.00  0.00           H  
ATOM   3933  CD1 LEU B 246      12.221   6.347  32.086  1.00  0.00           C  
ATOM   3934 HD11 LEU B 246      11.389   6.591  31.426  1.00  0.00           H  
ATOM   3935 HD12 LEU B 246      11.876   6.349  33.121  1.00  0.00           H  
ATOM   3936 HD13 LEU B 246      13.003   7.095  31.981  1.00  0.00           H  
ATOM   3937  CD2 LEU B 246      11.662   3.947  31.922  1.00  0.00           C  
ATOM   3938 HD21 LEU B 246      10.814   4.206  31.289  1.00  0.00           H  
ATOM   3939 HD22 LEU B 246      12.015   2.951  31.673  1.00  0.00           H  
ATOM   3940 HD23 LEU B 246      11.331   3.951  32.961  1.00  0.00           H  
ATOM   3941  C   LEU B 246      14.523   3.461  28.627  1.00  0.00           C  
ATOM   3942  O   LEU B 246      15.291   4.032  27.850  1.00  0.00           O  
ATOM   3943  N   LEU B 247      13.697   2.493  28.244  1.00  0.00           N  
ATOM   3944  H   LEU B 247      13.138   2.049  28.969  1.00  0.00           H  
ATOM   3945  CA  LEU B 247      13.489   2.028  26.878  1.00  0.00           C  
ATOM   3946  HA  LEU B 247      13.975   2.704  26.176  1.00  0.00           H  
ATOM   3947  CB  LEU B 247      14.125   0.629  26.748  1.00  0.00           C  
ATOM   3948  HB2 LEU B 247      15.203   0.720  26.889  1.00  0.00           H  
ATOM   3949  HB3 LEU B 247      13.734   0.009  27.557  1.00  0.00           H  
ATOM   3950  CG  LEU B 247      13.855  -0.096  25.417  1.00  0.00           C  
ATOM   3951  HG  LEU B 247      12.789  -0.088  25.190  1.00  0.00           H  
ATOM   3952  CD1 LEU B 247      14.624   0.557  24.269  1.00  0.00           C  
ATOM   3953 HD11 LEU B 247      14.301   1.589  24.136  1.00  0.00           H  
ATOM   3954 HD12 LEU B 247      14.420   0.018  23.342  1.00  0.00           H  
ATOM   3955 HD13 LEU B 247      15.693   0.519  24.466  1.00  0.00           H  
ATOM   3956  CD2 LEU B 247      14.311  -1.552  25.532  1.00  0.00           C  
ATOM   3957 HD21 LEU B 247      13.753  -2.050  26.324  1.00  0.00           H  
ATOM   3958 HD22 LEU B 247      14.113  -2.068  24.591  1.00  0.00           H  
ATOM   3959 HD23 LEU B 247      15.377  -1.598  25.750  1.00  0.00           H  
ATOM   3960  C   LEU B 247      11.984   2.030  26.592  1.00  0.00           C  
ATOM   3961  O   LEU B 247      11.231   1.322  27.255  1.00  0.00           O  
ATOM   3962  N   LEU B 248      11.547   2.821  25.618  1.00  0.00           N  
ATOM   3963  H   LEU B 248      12.224   3.420  25.157  1.00  0.00           H  
ATOM   3964  CA  LEU B 248      10.221   2.722  24.993  1.00  0.00           C  
ATOM   3965  HA  LEU B 248       9.517   2.254  25.682  1.00  0.00           H  
ATOM   3966  CB  LEU B 248       9.735   4.143  24.656  1.00  0.00           C  
ATOM   3967  HB2 LEU B 248      10.544   4.666  24.145  1.00  0.00           H  
ATOM   3968  HB3 LEU B 248       8.893   4.088  23.964  1.00  0.00           H  
ATOM   3969  CG  LEU B 248       9.316   4.940  25.910  1.00  0.00           C  
ATOM   3970  HG  LEU B 248       9.905   4.629  26.774  1.00  0.00           H  
ATOM   3971  CD1 LEU B 248       9.527   6.440  25.714  1.00  0.00           C  
ATOM   3972 HD11 LEU B 248       9.208   6.971  26.612  1.00  0.00           H  
ATOM   3973 HD12 LEU B 248      10.588   6.634  25.554  1.00  0.00           H  
ATOM   3974 HD13 LEU B 248       8.956   6.790  24.855  1.00  0.00           H  
ATOM   3975  CD2 LEU B 248       7.836   4.708  26.203  1.00  0.00           C  
ATOM   3976 HD21 LEU B 248       7.656   3.638  26.295  1.00  0.00           H  
ATOM   3977 HD22 LEU B 248       7.556   5.202  27.135  1.00  0.00           H  
ATOM   3978 HD23 LEU B 248       7.235   5.091  25.382  1.00  0.00           H  
ATOM   3979  C   LEU B 248      10.300   1.839  23.736  1.00  0.00           C  
ATOM   3980  O   LEU B 248      11.318   1.869  23.044  1.00  0.00           O  
ATOM   3981  N   THR B 249       9.246   1.085  23.411  1.00  0.00           N  
ATOM   3982  H   THR B 249       8.449   1.057  24.041  1.00  0.00           H  
ATOM   3983  CA  THR B 249       9.156   0.319  22.147  1.00  0.00           C  
ATOM   3984  HA  THR B 249       9.578   0.939  21.360  1.00  0.00           H  
ATOM   3985  CB  THR B 249      10.019  -0.955  22.204  1.00  0.00           C  
ATOM   3986  HB  THR B 249      11.045  -0.674  22.440  1.00  0.00           H  
ATOM   3987  CG2 THR B 249       9.542  -1.971  23.242  1.00  0.00           C  
ATOM   3988 HG21 THR B 249       9.529  -1.516  24.231  1.00  0.00           H  
ATOM   3989 HG22 THR B 249       8.544  -2.326  22.984  1.00  0.00           H  
ATOM   3990 HG23 THR B 249      10.228  -2.818  23.251  1.00  0.00           H  
ATOM   3991  OG1 THR B 249      10.018  -1.611  20.960  1.00  0.00           O  
ATOM   3992  HG1 THR B 249      10.245  -0.975  20.259  1.00  0.00           H  
ATOM   3993  C   THR B 249       7.707   0.035  21.729  1.00  0.00           C  
ATOM   3994  O   THR B 249       6.797   0.090  22.558  1.00  0.00           O  
ATOM   3995  N   TRP B 250       7.468  -0.189  20.435  1.00  0.00           N  
ATOM   3996  H   TRP B 250       8.264  -0.289  19.811  1.00  0.00           H  
ATOM   3997  CA  TRP B 250       6.142  -0.291  19.811  1.00  0.00           C  
ATOM   3998  HA  TRP B 250       5.433  -0.706  20.528  1.00  0.00           H  
ATOM   3999  CB  TRP B 250       5.667   1.119  19.410  1.00  0.00           C  
ATOM   4000  HB2 TRP B 250       4.713   1.047  18.888  1.00  0.00           H  
ATOM   4001  HB3 TRP B 250       5.480   1.682  20.323  1.00  0.00           H  
ATOM   4002  CG  TRP B 250       6.617   1.917  18.565  1.00  0.00           C  
ATOM   4003  CD1 TRP B 250       6.634   1.945  17.212  1.00  0.00           C  
ATOM   4004  HD1 TRP B 250       5.956   1.389  16.574  1.00  0.00           H  
ATOM   4005  NE1 TRP B 250       7.674   2.743  16.774  1.00  0.00           N  
ATOM   4006  HE1 TRP B 250       7.876   2.918  15.794  1.00  0.00           H  
ATOM   4007  CE2 TRP B 250       8.404   3.244  17.830  1.00  0.00           C  
ATOM   4008  CZ2 TRP B 250       9.533   4.070  17.904  1.00  0.00           C  
ATOM   4009  HZ2 TRP B 250      10.034   4.387  17.004  1.00  0.00           H  
ATOM   4010  CH2 TRP B 250      10.019   4.457  19.161  1.00  0.00           C  
ATOM   4011  HH2 TRP B 250      10.896   5.086  19.227  1.00  0.00           H  
ATOM   4012  CZ3 TRP B 250       9.381   4.005  20.329  1.00  0.00           C  
ATOM   4013  HZ3 TRP B 250       9.770   4.292  21.295  1.00  0.00           H  
ATOM   4014  CE3 TRP B 250       8.260   3.157  20.243  1.00  0.00           C  
ATOM   4015  HE3 TRP B 250       7.777   2.813  21.144  1.00  0.00           H  
ATOM   4016  CD2 TRP B 250       7.739   2.754  18.993  1.00  0.00           C  
ATOM   4017  C   TRP B 250       6.166  -1.243  18.602  1.00  0.00           C  
ATOM   4018  O   TRP B 250       7.225  -1.695  18.174  1.00  0.00           O  
ATOM   4019  N   SER B 251       4.992  -1.566  18.052  1.00  0.00           N  
ATOM   4020  H   SER B 251       4.159  -1.123  18.426  1.00  0.00           H  
ATOM   4021  CA  SER B 251       4.864  -2.394  16.845  1.00  0.00           C  
ATOM   4022  HA  SER B 251       5.751  -3.023  16.767  1.00  0.00           H  
ATOM   4023  CB  SER B 251       3.666  -3.336  16.971  1.00  0.00           C  
ATOM   4024  HB2 SER B 251       3.712  -3.852  17.930  1.00  0.00           H  
ATOM   4025  HB3 SER B 251       2.741  -2.761  16.915  1.00  0.00           H  
ATOM   4026  OG  SER B 251       3.697  -4.298  15.936  1.00  0.00           O  
ATOM   4027  HG  SER B 251       2.900  -4.835  15.990  1.00  0.00           H  
ATOM   4028  C   SER B 251       4.778  -1.558  15.562  1.00  0.00           C  
ATOM   4029  O   SER B 251       4.238  -0.446  15.558  1.00  0.00           O  
ATOM   4030  N   ASN B 252       5.283  -2.115  14.457  1.00  0.00           N  
ATOM   4031  H   ASN B 252       5.598  -3.070  14.529  1.00  0.00           H  
ATOM   4032  CA  ASN B 252       5.172  -1.537  13.117  1.00  0.00           C  
ATOM   4033  HA  ASN B 252       5.532  -0.512  13.170  1.00  0.00           H  
ATOM   4034  CB  ASN B 252       6.111  -2.322  12.181  1.00  0.00           C  
ATOM   4035  HB2 ASN B 252       7.089  -2.410  12.654  1.00  0.00           H  
ATOM   4036  HB3 ASN B 252       5.714  -3.326  12.030  1.00  0.00           H  
ATOM   4037  CG  ASN B 252       6.285  -1.675  10.814  1.00  0.00           C  
ATOM   4038  OD1 ASN B 252       5.332  -1.292  10.155  1.00  0.00           O  
ATOM   4039  ND2 ASN B 252       7.508  -1.511  10.357  1.00  0.00           N  
ATOM   4040 HD21 ASN B 252       7.622  -1.171   9.413  1.00  0.00           H  
ATOM   4041 HD22 ASN B 252       8.295  -1.869  10.866  1.00  0.00           H  
ATOM   4042  C   ASN B 252       3.695  -1.572  12.643  1.00  0.00           C  
ATOM   4043  O   ASN B 252       3.083  -2.640  12.728  1.00  0.00           O  
ATOM   4044  N   PRO B 253       3.102  -0.463  12.149  1.00  0.00           N  
ATOM   4045  CD  PRO B 253       3.715   0.855  12.090  1.00  0.00           C  
ATOM   4046  HD2 PRO B 253       4.379   0.898  11.231  1.00  0.00           H  
ATOM   4047  HD3 PRO B 253       4.266   1.090  13.002  1.00  0.00           H  
ATOM   4048  CG  PRO B 253       2.588   1.864  11.931  1.00  0.00           C  
ATOM   4049  HG2 PRO B 253       2.877   2.677  11.264  1.00  0.00           H  
ATOM   4050  HG3 PRO B 253       2.315   2.262  12.903  1.00  0.00           H  
ATOM   4051  CB  PRO B 253       1.429   1.053  11.361  1.00  0.00           C  
ATOM   4052  HB2 PRO B 253       1.444   1.142  10.278  1.00  0.00           H  
ATOM   4053  HB3 PRO B 253       0.472   1.404  11.745  1.00  0.00           H  
ATOM   4054  CA  PRO B 253       1.680  -0.399  11.779  1.00  0.00           C  
ATOM   4055  HA  PRO B 253       1.088  -0.615  12.668  1.00  0.00           H  
ATOM   4056  C   PRO B 253       1.214  -1.349  10.655  1.00  0.00           C  
ATOM   4057  O   PRO B 253       0.010  -1.419  10.386  1.00  0.00           O  
ATOM   4058  N   TYR B 254       2.138  -2.037   9.974  1.00  0.00           N  
ATOM   4059  H   TYR B 254       3.098  -1.975  10.288  1.00  0.00           H  
ATOM   4060  CA  TYR B 254       1.894  -2.834   8.769  1.00  0.00           C  
ATOM   4061  HA  TYR B 254       0.820  -2.898   8.598  1.00  0.00           H  
ATOM   4062  CB  TYR B 254       2.542  -2.137   7.566  1.00  0.00           C  
ATOM   4063  HB2 TYR B 254       3.607  -1.998   7.764  1.00  0.00           H  
ATOM   4064  HB3 TYR B 254       2.460  -2.793   6.701  1.00  0.00           H  
ATOM   4065  CG  TYR B 254       1.929  -0.803   7.213  1.00  0.00           C  
ATOM   4066  CD1 TYR B 254       0.906  -0.736   6.251  1.00  0.00           C  
ATOM   4067  HD1 TYR B 254       0.558  -1.635   5.766  1.00  0.00           H  
ATOM   4068  CE1 TYR B 254       0.328   0.502   5.929  1.00  0.00           C  
ATOM   4069  HE1 TYR B 254      -0.454   0.567   5.190  1.00  0.00           H  
ATOM   4070  CZ  TYR B 254       0.743   1.665   6.601  1.00  0.00           C  
ATOM   4071  OH  TYR B 254       0.112   2.831   6.343  1.00  0.00           O  
ATOM   4072  HH  TYR B 254      -0.458   2.740   5.552  1.00  0.00           H  
ATOM   4073  CE2 TYR B 254       1.764   1.602   7.571  1.00  0.00           C  
ATOM   4074  HE2 TYR B 254       2.074   2.496   8.088  1.00  0.00           H  
ATOM   4075  CD2 TYR B 254       2.367   0.364   7.863  1.00  0.00           C  
ATOM   4076  HD2 TYR B 254       3.140   0.294   8.616  1.00  0.00           H  
ATOM   4077  C   TYR B 254       2.456  -4.260   8.877  1.00  0.00           C  
ATOM   4078  O   TYR B 254       3.458  -4.471   9.562  1.00  0.00           O  
ATOM   4079  N   PRO B 255       1.883  -5.242   8.151  1.00  0.00           N  
ATOM   4080  CD  PRO B 255       0.682  -5.151   7.333  1.00  0.00           C  
ATOM   4081  HD2 PRO B 255       0.665  -4.244   6.727  1.00  0.00           H  
ATOM   4082  HD3 PRO B 255      -0.191  -5.184   7.985  1.00  0.00           H  
ATOM   4083  CG  PRO B 255       0.697  -6.380   6.423  1.00  0.00           C  
ATOM   4084  HG2 PRO B 255       1.247  -6.155   5.508  1.00  0.00           H  
ATOM   4085  HG3 PRO B 255      -0.312  -6.723   6.191  1.00  0.00           H  
ATOM   4086  CB  PRO B 255       1.470  -7.406   7.250  1.00  0.00           C  
ATOM   4087  HB2 PRO B 255       1.924  -8.173   6.621  1.00  0.00           H  
ATOM   4088  HB3 PRO B 255       0.803  -7.862   7.983  1.00  0.00           H  
ATOM   4089  CA  PRO B 255       2.512  -6.548   7.975  1.00  0.00           C  
ATOM   4090  HA  PRO B 255       2.717  -6.975   8.955  1.00  0.00           H  
ATOM   4091  C   PRO B 255       3.820  -6.430   7.162  1.00  0.00           C  
ATOM   4092  O   PRO B 255       3.939  -5.516   6.338  1.00  0.00           O  
ATOM   4093  N   PRO B 256       4.777  -7.371   7.319  1.00  0.00           N  
ATOM   4094  CD  PRO B 256       4.753  -8.492   8.252  1.00  0.00           C  
ATOM   4095  HD2 PRO B 256       4.168  -9.308   7.823  1.00  0.00           H  
ATOM   4096  HD3 PRO B 256       4.356  -8.210   9.227  1.00  0.00           H  
ATOM   4097  CG  PRO B 256       6.207  -8.930   8.413  1.00  0.00           C  
ATOM   4098  HG2 PRO B 256       6.289  -9.991   8.654  1.00  0.00           H  
ATOM   4099  HG3 PRO B 256       6.695  -8.321   9.175  1.00  0.00           H  
ATOM   4100  CB  PRO B 256       6.802  -8.614   7.045  1.00  0.00           C  
ATOM   4101  HB2 PRO B 256       6.553  -9.416   6.346  1.00  0.00           H  
ATOM   4102  HB3 PRO B 256       7.882  -8.472   7.094  1.00  0.00           H  
ATOM   4103  CA  PRO B 256       6.082  -7.322   6.649  1.00  0.00           C  
ATOM   4104  HA  PRO B 256       6.635  -6.480   7.054  1.00  0.00           H  
ATOM   4105  C   PRO B 256       6.024  -7.169   5.128  1.00  0.00           C  
ATOM   4106  O   PRO B 256       6.904  -6.533   4.550  1.00  0.00           O  
ATOM   4107  N   ASP B 257       4.986  -7.705   4.486  1.00  0.00           N  
ATOM   4108  H   ASP B 257       4.420  -8.372   4.998  1.00  0.00           H  
ATOM   4109  CA  ASP B 257       4.764  -7.649   3.036  1.00  0.00           C  
ATOM   4110  HA  ASP B 257       5.611  -8.119   2.535  1.00  0.00           H  
ATOM   4111  CB  ASP B 257       3.496  -8.438   2.669  1.00  0.00           C  
ATOM   4112  HB2 ASP B 257       2.626  -7.874   3.010  1.00  0.00           H  
ATOM   4113  HB3 ASP B 257       3.430  -8.515   1.581  1.00  0.00           H  
ATOM   4114  CG  ASP B 257       3.418  -9.841   3.269  1.00  0.00           C  
ATOM   4115  OD1 ASP B 257       2.302 -10.395   3.261  1.00  0.00           O  
ATOM   4116  OD2 ASP B 257       4.450 -10.335   3.768  1.00  0.00           O  
ATOM   4117  C   ASP B 257       4.579  -6.232   2.491  1.00  0.00           C  
ATOM   4118  O   ASP B 257       4.795  -5.999   1.301  1.00  0.00           O  
ATOM   4119  N   ASN B 258       4.150  -5.285   3.333  1.00  0.00           N  
ATOM   4120  H   ASN B 258       4.086  -5.506   4.321  1.00  0.00           H  
ATOM   4121  CA  ASN B 258       3.755  -3.962   2.865  1.00  0.00           C  
ATOM   4122  HA  ASN B 258       3.074  -4.118   2.025  1.00  0.00           H  
ATOM   4123  CB  ASN B 258       2.992  -3.202   3.960  1.00  0.00           C  
ATOM   4124  HB2 ASN B 258       2.233  -3.853   4.397  1.00  0.00           H  
ATOM   4125  HB3 ASN B 258       3.685  -2.903   4.745  1.00  0.00           H  
ATOM   4126  CG  ASN B 258       2.319  -1.965   3.399  1.00  0.00           C  
ATOM   4127  OD1 ASN B 258       2.944  -0.954   3.142  1.00  0.00           O  
ATOM   4128  ND2 ASN B 258       1.047  -2.039   3.110  1.00  0.00           N  
ATOM   4129 HD21 ASN B 258       0.615  -1.211   2.690  1.00  0.00           H  
ATOM   4130 HD22 ASN B 258       0.532  -2.890   3.229  1.00  0.00           H  
ATOM   4131  C   ASN B 258       4.957  -3.162   2.339  1.00  0.00           C  
ATOM   4132  O   ASN B 258       6.063  -3.216   2.877  1.00  0.00           O  
ATOM   4133  N   TYR B 259       4.718  -2.384   1.287  1.00  0.00           N  
ATOM   4134  H   TYR B 259       3.775  -2.330   0.930  1.00  0.00           H  
ATOM   4135  CA  TYR B 259       5.727  -1.558   0.632  1.00  0.00           C  
ATOM   4136  HA  TYR B 259       6.555  -2.190   0.311  1.00  0.00           H  
ATOM   4137  CB  TYR B 259       5.084  -0.938  -0.620  1.00  0.00           C  
ATOM   4138  HB2 TYR B 259       4.264  -0.292  -0.302  1.00  0.00           H  
ATOM   4139  HB3 TYR B 259       5.834  -0.305  -1.091  1.00  0.00           H  
ATOM   4140  CG  TYR B 259       4.558  -1.887  -1.701  1.00  0.00           C  
ATOM   4141  CD1 TYR B 259       4.879  -3.263  -1.732  1.00  0.00           C  
ATOM   4142  HD1 TYR B 259       5.432  -3.709  -0.924  1.00  0.00           H  
ATOM   4143  CE1 TYR B 259       4.488  -4.072  -2.820  1.00  0.00           C  
ATOM   4144  HE1 TYR B 259       4.750  -5.119  -2.839  1.00  0.00           H  
ATOM   4145  CZ  TYR B 259       3.763  -3.510  -3.892  1.00  0.00           C  
ATOM   4146  OH  TYR B 259       3.416  -4.268  -4.968  1.00  0.00           O  
ATOM   4147  HH  TYR B 259       3.944  -5.078  -5.018  1.00  0.00           H  
ATOM   4148  CE2 TYR B 259       3.406  -2.149  -3.843  1.00  0.00           C  
ATOM   4149  HE2 TYR B 259       2.873  -1.699  -4.661  1.00  0.00           H  
ATOM   4150  CD2 TYR B 259       3.783  -1.353  -2.748  1.00  0.00           C  
ATOM   4151  HD2 TYR B 259       3.511  -0.308  -2.751  1.00  0.00           H  
ATOM   4152  C   TYR B 259       6.324  -0.505   1.587  1.00  0.00           C  
ATOM   4153  O   TYR B 259       7.538  -0.319   1.603  1.00  0.00           O  
ATOM   4154  N   LEU B 260       5.516   0.089   2.475  1.00  0.00           N  
ATOM   4155  H   LEU B 260       4.529  -0.150   2.459  1.00  0.00           H  
ATOM   4156  CA  LEU B 260       5.966   1.039   3.504  1.00  0.00           C  
ATOM   4157  HA  LEU B 260       6.602   1.796   3.038  1.00  0.00           H  
ATOM   4158  CB  LEU B 260       4.752   1.732   4.157  1.00  0.00           C  
ATOM   4159  HB2 LEU B 260       4.141   0.972   4.645  1.00  0.00           H  
ATOM   4160  HB3 LEU B 260       5.117   2.406   4.935  1.00  0.00           H  
ATOM   4161  CG  LEU B 260       3.851   2.541   3.210  1.00  0.00           C  
ATOM   4162  HG  LEU B 260       3.483   1.887   2.425  1.00  0.00           H  
ATOM   4163  CD1 LEU B 260       2.657   3.079   3.991  1.00  0.00           C  
ATOM   4164 HD11 LEU B 260       2.073   2.234   4.351  1.00  0.00           H  
ATOM   4165 HD12 LEU B 260       2.025   3.674   3.336  1.00  0.00           H  
ATOM   4166 HD13 LEU B 260       2.990   3.686   4.834  1.00  0.00           H  
ATOM   4167  CD2 LEU B 260       4.587   3.715   2.572  1.00  0.00           C  
ATOM   4168 HD21 LEU B 260       3.908   4.269   1.923  1.00  0.00           H  
ATOM   4169 HD22 LEU B 260       4.975   4.380   3.337  1.00  0.00           H  
ATOM   4170 HD23 LEU B 260       5.402   3.341   1.956  1.00  0.00           H  
ATOM   4171  C   LEU B 260       6.793   0.391   4.620  1.00  0.00           C  
ATOM   4172  O   LEU B 260       7.579   1.082   5.261  1.00  0.00           O  
ATOM   4173  N   TYR B 261       6.639  -0.913   4.882  1.00  0.00           N  
ATOM   4174  H   TYR B 261       6.072  -1.464   4.251  1.00  0.00           H  
ATOM   4175  CA  TYR B 261       7.132  -1.579   6.102  1.00  0.00           C  
ATOM   4176  HA  TYR B 261       6.598  -1.179   6.965  1.00  0.00           H  
ATOM   4177  CB  TYR B 261       6.815  -3.077   5.991  1.00  0.00           C  
ATOM   4178  HB2 TYR B 261       5.740  -3.207   5.868  1.00  0.00           H  
ATOM   4179  HB3 TYR B 261       7.299  -3.473   5.100  1.00  0.00           H  
ATOM   4180  CG  TYR B 261       7.270  -3.905   7.175  1.00  0.00           C  
ATOM   4181  CD1 TYR B 261       8.533  -4.529   7.160  1.00  0.00           C  
ATOM   4182  HD1 TYR B 261       9.184  -4.409   6.306  1.00  0.00           H  
ATOM   4183  CE1 TYR B 261       8.948  -5.300   8.262  1.00  0.00           C  
ATOM   4184  HE1 TYR B 261       9.915  -5.777   8.269  1.00  0.00           H  
ATOM   4185  CZ  TYR B 261       8.093  -5.462   9.372  1.00  0.00           C  
ATOM   4186  OH  TYR B 261       8.500  -6.234  10.411  1.00  0.00           O  
ATOM   4187  HH  TYR B 261       7.812  -6.339  11.072  1.00  0.00           H  
ATOM   4188  CE2 TYR B 261       6.825  -4.841   9.386  1.00  0.00           C  
ATOM   4189  HE2 TYR B 261       6.157  -4.964  10.224  1.00  0.00           H  
ATOM   4190  CD2 TYR B 261       6.422  -4.058   8.287  1.00  0.00           C  
ATOM   4191  HD2 TYR B 261       5.452  -3.580   8.289  1.00  0.00           H  
ATOM   4192  C   TYR B 261       8.635  -1.385   6.363  1.00  0.00           C  
ATOM   4193  O   TYR B 261       9.060  -1.315   7.515  1.00  0.00           O  
ATOM   4194  N   ASN B 262       9.436  -1.277   5.297  1.00  0.00           N  
ATOM   4195  H   ASN B 262       8.998  -1.299   4.385  1.00  0.00           H  
ATOM   4196  CA  ASN B 262      10.886  -1.075   5.360  1.00  0.00           C  
ATOM   4197  HA  ASN B 262      11.250  -1.491   6.301  1.00  0.00           H  
ATOM   4198  CB  ASN B 262      11.527  -1.875   4.209  1.00  0.00           C  
ATOM   4199  HB2 ASN B 262      11.068  -1.589   3.263  1.00  0.00           H  
ATOM   4200  HB3 ASN B 262      12.588  -1.637   4.145  1.00  0.00           H  
ATOM   4201  CG  ASN B 262      11.393  -3.374   4.397  1.00  0.00           C  
ATOM   4202  OD1 ASN B 262      10.588  -4.050   3.767  1.00  0.00           O  
ATOM   4203  ND2 ASN B 262      12.183  -3.956   5.272  1.00  0.00           N  
ATOM   4204 HD21 ASN B 262      12.087  -4.947   5.397  1.00  0.00           H  
ATOM   4205 HD22 ASN B 262      12.859  -3.409   5.780  1.00  0.00           H  
ATOM   4206  C   ASN B 262      11.343   0.402   5.374  1.00  0.00           C  
ATOM   4207  O   ASN B 262      12.545   0.645   5.388  1.00  0.00           O  
ATOM   4208  N   HIE B 263      10.424   1.376   5.383  1.00  0.00           N  
ATOM   4209  H   HIE B 263       9.446   1.109   5.403  1.00  0.00           H  
ATOM   4210  CA  HIE B 263      10.716   2.811   5.184  1.00  0.00           C  
ATOM   4211  HA  HIE B 263      11.797   2.964   5.195  1.00  0.00           H  
ATOM   4212  CB  HIE B 263      10.212   3.229   3.796  1.00  0.00           C  
ATOM   4213  HB2 HIE B 263       9.145   3.016   3.708  1.00  0.00           H  
ATOM   4214  HB3 HIE B 263      10.353   4.303   3.672  1.00  0.00           H  
ATOM   4215  CG  HIE B 263      10.951   2.546   2.679  1.00  0.00           C  
ATOM   4216  ND1 HIE B 263      12.246   2.873   2.269  1.00  0.00           N  
ATOM   4217  CE1 HIE B 263      12.533   2.030   1.271  1.00  0.00           C  
ATOM   4218  HE1 HIE B 263      13.464   2.007   0.724  1.00  0.00           H  
ATOM   4219  NE2 HIE B 263      11.490   1.225   1.024  1.00  0.00           N  
ATOM   4220  HE2 HIE B 263      11.464   0.557   0.254  1.00  0.00           H  
ATOM   4221  CD2 HIE B 263      10.477   1.535   1.899  1.00  0.00           C  
ATOM   4222  HD2 HIE B 263       9.498   1.081   1.952  1.00  0.00           H  
ATOM   4223  C   HIE B 263      10.158   3.746   6.267  1.00  0.00           C  
ATOM   4224  O   HIE B 263      10.277   4.966   6.151  1.00  0.00           O  
ATOM   4225  N   LEU B 264       9.532   3.206   7.316  1.00  0.00           N  
ATOM   4226  H   LEU B 264       9.517   2.204   7.408  1.00  0.00           H  
ATOM   4227  CA  LEU B 264       8.910   4.014   8.365  1.00  0.00           C  
ATOM   4228  HA  LEU B 264       8.414   4.856   7.884  1.00  0.00           H  
ATOM   4229  CB  LEU B 264       7.839   3.198   9.104  1.00  0.00           C  
ATOM   4230  HB2 LEU B 264       8.293   2.265   9.442  1.00  0.00           H  
ATOM   4231  HB3 LEU B 264       7.507   3.748   9.986  1.00  0.00           H  
ATOM   4232  CG  LEU B 264       6.620   2.889   8.218  1.00  0.00           C  
ATOM   4233  HG  LEU B 264       6.949   2.520   7.251  1.00  0.00           H  
ATOM   4234  CD1 LEU B 264       5.777   1.809   8.878  1.00  0.00           C  
ATOM   4235 HD11 LEU B 264       4.934   1.570   8.235  1.00  0.00           H  
ATOM   4236 HD12 LEU B 264       6.375   0.911   9.021  1.00  0.00           H  
ATOM   4237 HD13 LEU B 264       5.421   2.167   9.842  1.00  0.00           H  
ATOM   4238  CD2 LEU B 264       5.712   4.102   8.001  1.00  0.00           C  
ATOM   4239 HD21 LEU B 264       6.279   4.929   7.581  1.00  0.00           H  
ATOM   4240 HD22 LEU B 264       4.918   3.837   7.303  1.00  0.00           H  
ATOM   4241 HD23 LEU B 264       5.268   4.413   8.944  1.00  0.00           H  
ATOM   4242  C   LEU B 264       9.952   4.597   9.327  1.00  0.00           C  
ATOM   4243  O   LEU B 264      10.718   3.874   9.960  1.00  0.00           O  
ATOM   4244  N   THR B 265       9.917   5.921   9.444  1.00  0.00           N  
ATOM   4245  H   THR B 265       9.221   6.405   8.886  1.00  0.00           H  
ATOM   4246  CA  THR B 265      10.647   6.743  10.410  1.00  0.00           C  
ATOM   4247  HA  THR B 265      11.461   6.171  10.862  1.00  0.00           H  
ATOM   4248  CB  THR B 265      11.232   7.955   9.679  1.00  0.00           C  
ATOM   4249  HB  THR B 265      10.424   8.492   9.184  1.00  0.00           H  
ATOM   4250  CG2 THR B 265      11.981   8.924  10.589  1.00  0.00           C  
ATOM   4251 HG21 THR B 265      11.299   9.384  11.304  1.00  0.00           H  
ATOM   4252 HG22 THR B 265      12.763   8.388  11.126  1.00  0.00           H  
ATOM   4253 HG23 THR B 265      12.443   9.705   9.986  1.00  0.00           H  
ATOM   4254  OG1 THR B 265      12.133   7.510   8.698  1.00  0.00           O  
ATOM   4255  HG1 THR B 265      11.705   6.792   8.219  1.00  0.00           H  
ATOM   4256  C   THR B 265       9.673   7.202  11.493  1.00  0.00           C  
ATOM   4257  O   THR B 265       8.572   7.664  11.171  1.00  0.00           O  
ATOM   4258  N   TYR B 266      10.041   7.084  12.770  1.00  0.00           N  
ATOM   4259  H   TYR B 266      10.974   6.755  12.977  1.00  0.00           H  
ATOM   4260  CA  TYR B 266       9.130   7.380  13.883  1.00  0.00           C  
ATOM   4261  HA  TYR B 266       8.115   7.429  13.493  1.00  0.00           H  
ATOM   4262  CB  TYR B 266       9.129   6.220  14.896  1.00  0.00           C  
ATOM   4263  HB2 TYR B 266      10.129   6.084  15.294  1.00  0.00           H  
ATOM   4264  HB3 TYR B 266       8.480   6.480  15.734  1.00  0.00           H  
ATOM   4265  CG  TYR B 266       8.656   4.895  14.328  1.00  0.00           C  
ATOM   4266  CD1 TYR B 266       7.277   4.660  14.167  1.00  0.00           C  
ATOM   4267  HD1 TYR B 266       6.565   5.419  14.459  1.00  0.00           H  
ATOM   4268  CE1 TYR B 266       6.827   3.447  13.611  1.00  0.00           C  
ATOM   4269  HE1 TYR B 266       5.774   3.260  13.468  1.00  0.00           H  
ATOM   4270  CZ  TYR B 266       7.757   2.470  13.203  1.00  0.00           C  
ATOM   4271  OH  TYR B 266       7.302   1.322  12.644  1.00  0.00           O  
ATOM   4272  HH  TYR B 266       7.993   0.883  12.142  1.00  0.00           H  
ATOM   4273  CE2 TYR B 266       9.140   2.690  13.391  1.00  0.00           C  
ATOM   4274  HE2 TYR B 266       9.862   1.943  13.089  1.00  0.00           H  
ATOM   4275  CD2 TYR B 266       9.586   3.902  13.955  1.00  0.00           C  
ATOM   4276  HD2 TYR B 266      10.651   4.072  14.080  1.00  0.00           H  
ATOM   4277  C   TYR B 266       9.394   8.745  14.540  1.00  0.00           C  
ATOM   4278  O   TYR B 266      10.489   9.307  14.477  1.00  0.00           O  
ATOM   4279  N   ALA B 267       8.383   9.247  15.246  1.00  0.00           N  
ATOM   4280  H   ALA B 267       7.491   8.760  15.215  1.00  0.00           H  
ATOM   4281  CA  ALA B 267       8.518  10.312  16.230  1.00  0.00           C  
ATOM   4282  HA  ALA B 267       9.562  10.368  16.544  1.00  0.00           H  
ATOM   4283  CB  ALA B 267       8.144  11.663  15.613  1.00  0.00           C  
ATOM   4284  HB1 ALA B 267       7.121  11.630  15.236  1.00  0.00           H  
ATOM   4285  HB2 ALA B 267       8.229  12.444  16.370  1.00  0.00           H  
ATOM   4286  HB3 ALA B 267       8.829  11.892  14.796  1.00  0.00           H  
ATOM   4287  C   ALA B 267       7.680   9.980  17.469  1.00  0.00           C  
ATOM   4288  O   ALA B 267       6.542   9.520  17.369  1.00  0.00           O  
ATOM   4289  N   VAL B 268       8.256  10.232  18.640  1.00  0.00           N  
ATOM   4290  H   VAL B 268       9.170  10.679  18.622  1.00  0.00           H  
ATOM   4291  CA  VAL B 268       7.698   9.955  19.966  1.00  0.00           C  
ATOM   4292  HA  VAL B 268       6.791   9.363  19.863  1.00  0.00           H  
ATOM   4293  CB  VAL B 268       8.704   9.135  20.805  1.00  0.00           C  
ATOM   4294  HB  VAL B 268       9.593   9.745  20.956  1.00  0.00           H  
ATOM   4295  CG1 VAL B 268       8.150   8.768  22.186  1.00  0.00           C  
ATOM   4296 HG11 VAL B 268       7.223   8.204  22.085  1.00  0.00           H  
ATOM   4297 HG12 VAL B 268       8.880   8.167  22.729  1.00  0.00           H  
ATOM   4298 HG13 VAL B 268       7.958   9.671  22.758  1.00  0.00           H  
ATOM   4299  CG2 VAL B 268       9.144   7.838  20.109  1.00  0.00           C  
ATOM   4300 HG21 VAL B 268       8.283   7.219  19.874  1.00  0.00           H  
ATOM   4301 HG22 VAL B 268       9.675   8.066  19.186  1.00  0.00           H  
ATOM   4302 HG23 VAL B 268       9.817   7.272  20.753  1.00  0.00           H  
ATOM   4303  C   VAL B 268       7.347  11.279  20.654  1.00  0.00           C  
ATOM   4304  O   VAL B 268       8.110  12.244  20.590  1.00  0.00           O  
ATOM   4305  N   ASN B 269       6.205  11.324  21.339  1.00  0.00           N  
ATOM   4306  H   ASN B 269       5.613  10.499  21.322  1.00  0.00           H  
ATOM   4307  CA  ASN B 269       5.774  12.422  22.205  1.00  0.00           C  
ATOM   4308  HA  ASN B 269       6.523  13.213  22.189  1.00  0.00           H  
ATOM   4309  CB  ASN B 269       4.453  12.973  21.639  1.00  0.00           C  
ATOM   4310  HB2 ASN B 269       4.659  13.403  20.666  1.00  0.00           H  
ATOM   4311  HB3 ASN B 269       3.754  12.151  21.505  1.00  0.00           H  
ATOM   4312  CG  ASN B 269       3.759  14.043  22.465  1.00  0.00           C  
ATOM   4313  OD1 ASN B 269       2.540  14.171  22.420  1.00  0.00           O  
ATOM   4314  ND2 ASN B 269       4.475  14.842  23.217  1.00  0.00           N  
ATOM   4315 HD21 ASN B 269       3.993  15.525  23.782  1.00  0.00           H  
ATOM   4316 HD22 ASN B 269       5.491  14.831  23.227  1.00  0.00           H  
ATOM   4317  C   ASN B 269       5.638  11.918  23.651  1.00  0.00           C  
ATOM   4318  O   ASN B 269       4.882  10.977  23.897  1.00  0.00           O  
ATOM   4319  N   ILE B 270       6.362  12.541  24.585  1.00  0.00           N  
ATOM   4320  H   ILE B 270       6.884  13.366  24.308  1.00  0.00           H  
ATOM   4321  CA  ILE B 270       6.368  12.222  26.023  1.00  0.00           C  
ATOM   4322  HA  ILE B 270       5.706  11.379  26.204  1.00  0.00           H  
ATOM   4323  CB  ILE B 270       7.795  11.822  26.482  1.00  0.00           C  
ATOM   4324  HB  ILE B 270       8.489  12.565  26.091  1.00  0.00           H  
ATOM   4325  CG2 ILE B 270       7.982  11.789  28.013  1.00  0.00           C  
ATOM   4326 HG21 ILE B 270       9.006  11.518  28.270  1.00  0.00           H  
ATOM   4327 HG22 ILE B 270       7.795  12.773  28.444  1.00  0.00           H  
ATOM   4328 HG23 ILE B 270       7.301  11.064  28.461  1.00  0.00           H  
ATOM   4329  CG1 ILE B 270       8.158  10.459  25.859  1.00  0.00           C  
ATOM   4330 HG12 ILE B 270       7.479   9.698  26.238  1.00  0.00           H  
ATOM   4331 HG13 ILE B 270       8.027  10.524  24.783  1.00  0.00           H  
ATOM   4332  CD1 ILE B 270       9.598  10.006  26.108  1.00  0.00           C  
ATOM   4333 HD11 ILE B 270       9.711   9.635  27.127  1.00  0.00           H  
ATOM   4334 HD12 ILE B 270       9.849   9.207  25.410  1.00  0.00           H  
ATOM   4335 HD13 ILE B 270      10.280  10.837  25.944  1.00  0.00           H  
ATOM   4336  C   ILE B 270       5.811  13.412  26.804  1.00  0.00           C  
ATOM   4337  O   ILE B 270       6.032  14.556  26.405  1.00  0.00           O  
ATOM   4338  N   TRP B 271       5.107  13.156  27.909  1.00  0.00           N  
ATOM   4339  H   TRP B 271       4.959  12.189  28.185  1.00  0.00           H  
ATOM   4340  CA  TRP B 271       4.629  14.196  28.828  1.00  0.00           C  
ATOM   4341  HA  TRP B 271       5.411  14.947  28.909  1.00  0.00           H  
ATOM   4342  CB  TRP B 271       3.375  14.880  28.263  1.00  0.00           C  
ATOM   4343  HB2 TRP B 271       3.253  15.830  28.788  1.00  0.00           H  
ATOM   4344  HB3 TRP B 271       3.537  15.122  27.214  1.00  0.00           H  
ATOM   4345  CG  TRP B 271       2.089  14.118  28.382  1.00  0.00           C  
ATOM   4346  CD1 TRP B 271       1.112  14.403  29.271  1.00  0.00           C  
ATOM   4347  HD1 TRP B 271       1.153  15.208  30.001  1.00  0.00           H  
ATOM   4348  NE1 TRP B 271       0.073  13.507  29.131  1.00  0.00           N  
ATOM   4349  HE1 TRP B 271      -0.729  13.512  29.747  1.00  0.00           H  
ATOM   4350  CE2 TRP B 271       0.312  12.612  28.111  1.00  0.00           C  
ATOM   4351  CZ2 TRP B 271      -0.443  11.563  27.564  1.00  0.00           C  
ATOM   4352  HZ2 TRP B 271      -1.436  11.365  27.939  1.00  0.00           H  
ATOM   4353  CH2 TRP B 271       0.109  10.789  26.529  1.00  0.00           C  
ATOM   4354  HH2 TRP B 271      -0.460   9.981  26.096  1.00  0.00           H  
ATOM   4355  CZ3 TRP B 271       1.406  11.069  26.063  1.00  0.00           C  
ATOM   4356  HZ3 TRP B 271       1.844  10.460  25.287  1.00  0.00           H  
ATOM   4357  CE3 TRP B 271       2.140  12.146  26.596  1.00  0.00           C  
ATOM   4358  HE3 TRP B 271       3.123  12.365  26.210  1.00  0.00           H  
ATOM   4359  CD2 TRP B 271       1.615  12.951  27.633  1.00  0.00           C  
ATOM   4360  C   TRP B 271       4.369  13.653  30.244  1.00  0.00           C  
ATOM   4361  O   TRP B 271       4.256  12.438  30.433  1.00  0.00           O  
ATOM   4362  N   SER B 272       4.302  14.539  31.242  1.00  0.00           N  
ATOM   4363  H   SER B 272       4.431  15.521  31.017  1.00  0.00           H  
ATOM   4364  CA  SER B 272       3.992  14.184  32.642  1.00  0.00           C  
ATOM   4365  HA  SER B 272       4.445  13.218  32.853  1.00  0.00           H  
ATOM   4366  CB  SER B 272       4.631  15.200  33.593  1.00  0.00           C  
ATOM   4367  HB2 SER B 272       5.709  15.233  33.427  1.00  0.00           H  
ATOM   4368  HB3 SER B 272       4.217  16.186  33.390  1.00  0.00           H  
ATOM   4369  OG  SER B 272       4.372  14.854  34.944  1.00  0.00           O  
ATOM   4370  HG  SER B 272       4.814  14.007  35.118  1.00  0.00           H  
ATOM   4371  C   SER B 272       2.484  14.076  32.930  1.00  0.00           C  
ATOM   4372  O   SER B 272       1.688  14.824  32.373  1.00  0.00           O  
ATOM   4373  N   GLU B 273       2.086  13.191  33.850  1.00  0.00           N  
ATOM   4374  H   GLU B 273       2.805  12.625  34.287  1.00  0.00           H  
ATOM   4375  CA  GLU B 273       0.730  13.155  34.442  1.00  0.00           C  
ATOM   4376  HA  GLU B 273      -0.002  13.479  33.698  1.00  0.00           H  
ATOM   4377  CB  GLU B 273       0.381  11.710  34.860  1.00  0.00           C  
ATOM   4378  HB2 GLU B 273       1.202  11.340  35.478  1.00  0.00           H  
ATOM   4379  HB3 GLU B 273      -0.518  11.701  35.483  1.00  0.00           H  
ATOM   4380  CG  GLU B 273       0.167  10.742  33.690  1.00  0.00           C  
ATOM   4381  HG2 GLU B 273       0.765  11.060  32.840  1.00  0.00           H  
ATOM   4382  HG3 GLU B 273       0.544   9.764  33.992  1.00  0.00           H  
ATOM   4383  CD  GLU B 273      -1.305  10.613  33.279  1.00  0.00           C  
ATOM   4384  OE1 GLU B 273      -1.960   9.653  33.746  1.00  0.00           O  
ATOM   4385  OE2 GLU B 273      -1.738  11.284  32.322  1.00  0.00           O  
ATOM   4386  C   GLU B 273       0.572  14.091  35.660  1.00  0.00           C  
ATOM   4387  O   GLU B 273      -0.487  14.115  36.285  1.00  0.00           O  
ATOM   4388  N   ASN B 274       1.615  14.837  36.034  1.00  0.00           N  
ATOM   4389  H   ASN B 274       2.473  14.757  35.503  1.00  0.00           H  
ATOM   4390  CA  ASN B 274       1.600  15.744  37.184  1.00  0.00           C  
ATOM   4391  HA  ASN B 274       0.592  15.809  37.594  1.00  0.00           H  
ATOM   4392  CB  ASN B 274       2.526  15.177  38.272  1.00  0.00           C  
ATOM   4393  HB2 ASN B 274       3.550  15.200  37.899  1.00  0.00           H  
ATOM   4394  HB3 ASN B 274       2.478  15.822  39.153  1.00  0.00           H  
ATOM   4395  CG  ASN B 274       2.193  13.758  38.707  1.00  0.00           C  
ATOM   4396  OD1 ASN B 274       3.000  12.845  38.624  1.00  0.00           O  
ATOM   4397  ND2 ASN B 274       0.991  13.516  39.174  1.00  0.00           N  
ATOM   4398 HD21 ASN B 274       0.810  12.579  39.471  1.00  0.00           H  
ATOM   4399 HD22 ASN B 274       0.287  14.229  39.140  1.00  0.00           H  
ATOM   4400  C   ASN B 274       1.995  17.189  36.841  1.00  0.00           C  
ATOM   4401  O   ASN B 274       1.590  18.110  37.548  1.00  0.00           O  
ATOM   4402  N   ASP B 275       2.767  17.394  35.768  1.00  0.00           N  
ATOM   4403  H   ASP B 275       3.113  16.590  35.259  1.00  0.00           H  
ATOM   4404  CA  ASP B 275       3.219  18.712  35.311  1.00  0.00           C  
ATOM   4405  HA  ASP B 275       2.817  19.487  35.965  1.00  0.00           H  
ATOM   4406  CB  ASP B 275       4.742  18.785  35.469  1.00  0.00           C  
ATOM   4407  HB2 ASP B 275       4.993  18.558  36.507  1.00  0.00           H  
ATOM   4408  HB3 ASP B 275       5.208  18.023  34.842  1.00  0.00           H  
ATOM   4409  CG  ASP B 275       5.339  20.149  35.118  1.00  0.00           C  
ATOM   4410  OD1 ASP B 275       6.535  20.312  35.436  1.00  0.00           O  
ATOM   4411  OD2 ASP B 275       4.621  21.028  34.582  1.00  0.00           O  
ATOM   4412  C   ASP B 275       2.757  18.995  33.865  1.00  0.00           C  
ATOM   4413  O   ASP B 275       3.345  18.453  32.925  1.00  0.00           O  
ATOM   4414  N   PRO B 276       1.737  19.850  33.659  1.00  0.00           N  
ATOM   4415  CD  PRO B 276       0.853  20.394  34.678  1.00  0.00           C  
ATOM   4416  HD2 PRO B 276       1.276  21.322  35.064  1.00  0.00           H  
ATOM   4417  HD3 PRO B 276       0.680  19.687  35.490  1.00  0.00           H  
ATOM   4418  CG  PRO B 276      -0.461  20.675  33.959  1.00  0.00           C  
ATOM   4419  HG2 PRO B 276      -1.027  21.472  34.444  1.00  0.00           H  
ATOM   4420  HG3 PRO B 276      -1.053  19.759  33.901  1.00  0.00           H  
ATOM   4421  CB  PRO B 276       0.012  21.076  32.563  1.00  0.00           C  
ATOM   4422  HB2 PRO B 276       0.306  22.127  32.574  1.00  0.00           H  
ATOM   4423  HB3 PRO B 276      -0.760  20.906  31.812  1.00  0.00           H  
ATOM   4424  CA  PRO B 276       1.238  20.186  32.323  1.00  0.00           C  
ATOM   4425  HA  PRO B 276       0.919  19.265  31.836  1.00  0.00           H  
ATOM   4426  C   PRO B 276       2.249  20.891  31.403  1.00  0.00           C  
ATOM   4427  O   PRO B 276       2.019  20.943  30.195  1.00  0.00           O  
ATOM   4428  N   ALA B 277       3.335  21.459  31.946  1.00  0.00           N  
ATOM   4429  H   ALA B 277       3.508  21.350  32.944  1.00  0.00           H  
ATOM   4430  CA  ALA B 277       4.381  22.117  31.160  1.00  0.00           C  
ATOM   4431  HA  ALA B 277       3.938  22.532  30.253  1.00  0.00           H  
ATOM   4432  CB  ALA B 277       4.939  23.278  31.992  1.00  0.00           C  
ATOM   4433  HB1 ALA B 277       5.673  23.827  31.403  1.00  0.00           H  
ATOM   4434  HB2 ALA B 277       4.129  23.952  32.274  1.00  0.00           H  
ATOM   4435  HB3 ALA B 277       5.419  22.894  32.893  1.00  0.00           H  
ATOM   4436  C   ALA B 277       5.499  21.155  30.717  1.00  0.00           C  
ATOM   4437  O   ALA B 277       6.222  21.451  29.763  1.00  0.00           O  
ATOM   4438  N   ASP B 278       5.660  20.008  31.384  1.00  0.00           N  
ATOM   4439  H   ASP B 278       5.014  19.801  32.138  1.00  0.00           H  
ATOM   4440  CA  ASP B 278       6.694  19.017  31.077  1.00  0.00           C  
ATOM   4441  HA  ASP B 278       7.589  19.562  30.776  1.00  0.00           H  
ATOM   4442  CB  ASP B 278       7.058  18.244  32.360  1.00  0.00           C  
ATOM   4443  HB2 ASP B 278       7.112  18.954  33.186  1.00  0.00           H  
ATOM   4444  HB3 ASP B 278       6.277  17.520  32.592  1.00  0.00           H  
ATOM   4445  CG  ASP B 278       8.414  17.539  32.282  1.00  0.00           C  
ATOM   4446  OD1 ASP B 278       9.043  17.487  31.204  1.00  0.00           O  
ATOM   4447  OD2 ASP B 278       8.917  17.048  33.318  1.00  0.00           O  
ATOM   4448  C   ASP B 278       6.288  18.135  29.876  1.00  0.00           C  
ATOM   4449  O   ASP B 278       5.989  16.947  30.015  1.00  0.00           O  
ATOM   4450  N   PHE B 279       6.234  18.750  28.688  1.00  0.00           N  
ATOM   4451  H   PHE B 279       6.452  19.743  28.686  1.00  0.00           H  
ATOM   4452  CA  PHE B 279       5.826  18.159  27.406  1.00  0.00           C  
ATOM   4453  HA  PHE B 279       5.506  17.131  27.576  1.00  0.00           H  
ATOM   4454  CB  PHE B 279       4.622  18.944  26.867  1.00  0.00           C  
ATOM   4455  HB2 PHE B 279       3.819  18.901  27.606  1.00  0.00           H  
ATOM   4456  HB3 PHE B 279       4.907  19.993  26.765  1.00  0.00           H  
ATOM   4457  CG  PHE B 279       4.087  18.459  25.531  1.00  0.00           C  
ATOM   4458  CD1 PHE B 279       4.657  18.925  24.330  1.00  0.00           C  
ATOM   4459  HD1 PHE B 279       5.484  19.622  24.364  1.00  0.00           H  
ATOM   4460  CE1 PHE B 279       4.143  18.501  23.091  1.00  0.00           C  
ATOM   4461  HE1 PHE B 279       4.580  18.873  22.174  1.00  0.00           H  
ATOM   4462  CZ  PHE B 279       3.050  17.617  23.049  1.00  0.00           C  
ATOM   4463  HZ  PHE B 279       2.650  17.303  22.096  1.00  0.00           H  
ATOM   4464  CE2 PHE B 279       2.483  17.145  24.248  1.00  0.00           C  
ATOM   4465  HE2 PHE B 279       1.639  16.471  24.223  1.00  0.00           H  
ATOM   4466  CD2 PHE B 279       3.002  17.565  25.486  1.00  0.00           C  
ATOM   4467  HD2 PHE B 279       2.552  17.218  26.407  1.00  0.00           H  
ATOM   4468  C   PHE B 279       6.994  18.135  26.404  1.00  0.00           C  
ATOM   4469  O   PHE B 279       7.748  19.100  26.285  1.00  0.00           O  
ATOM   4470  N   ARG B 280       7.177  17.011  25.694  1.00  0.00           N  
ATOM   4471  H   ARG B 280       6.508  16.257  25.827  1.00  0.00           H  
ATOM   4472  CA  ARG B 280       8.435  16.676  25.005  1.00  0.00           C  
ATOM   4473  HA  ARG B 280       8.972  17.604  24.791  1.00  0.00           H  
ATOM   4474  CB  ARG B 280       9.312  15.810  25.927  1.00  0.00           C  
ATOM   4475  HB2 ARG B 280       8.868  14.818  25.998  1.00  0.00           H  
ATOM   4476  HB3 ARG B 280      10.300  15.711  25.474  1.00  0.00           H  
ATOM   4477  CG  ARG B 280       9.473  16.363  27.352  1.00  0.00           C  
ATOM   4478  HG2 ARG B 280       9.850  17.387  27.312  1.00  0.00           H  
ATOM   4479  HG3 ARG B 280       8.513  16.349  27.869  1.00  0.00           H  
ATOM   4480  CD  ARG B 280      10.449  15.493  28.135  1.00  0.00           C  
ATOM   4481  HD2 ARG B 280      10.118  14.453  28.111  1.00  0.00           H  
ATOM   4482  HD3 ARG B 280      11.428  15.572  27.662  1.00  0.00           H  
ATOM   4483  NE  ARG B 280      10.538  15.937  29.529  1.00  0.00           N  
ATOM   4484  HE  ARG B 280       9.773  16.493  29.922  1.00  0.00           H  
ATOM   4485  CZ  ARG B 280      11.550  15.779  30.346  1.00  0.00           C  
ATOM   4486  NH1 ARG B 280      12.633  15.156  29.987  1.00  0.00           N  
ATOM   4487 HH11 ARG B 280      12.685  14.724  29.084  1.00  0.00           H  
ATOM   4488 HH12 ARG B 280      13.350  15.044  30.688  1.00  0.00           H  
ATOM   4489  NH2 ARG B 280      11.496  16.244  31.554  1.00  0.00           N  
ATOM   4490 HH21 ARG B 280      10.646  16.760  31.815  1.00  0.00           H  
ATOM   4491 HH22 ARG B 280      12.265  16.104  32.188  1.00  0.00           H  
ATOM   4492  C   ARG B 280       8.213  15.949  23.681  1.00  0.00           C  
ATOM   4493  O   ARG B 280       7.257  15.184  23.524  1.00  0.00           O  
ATOM   4494  N   ILE B 281       9.138  16.132  22.742  1.00  0.00           N  
ATOM   4495  H   ILE B 281       9.940  16.704  22.969  1.00  0.00           H  
ATOM   4496  CA  ILE B 281       9.166  15.475  21.430  1.00  0.00           C  
ATOM   4497  HA  ILE B 281       8.475  14.633  21.429  1.00  0.00           H  
ATOM   4498  CB  ILE B 281       8.738  16.469  20.318  1.00  0.00           C  
ATOM   4499  HB  ILE B 281       9.299  17.392  20.475  1.00  0.00           H  
ATOM   4500  CG2 ILE B 281       9.086  15.977  18.899  1.00  0.00           C  
ATOM   4501 HG21 ILE B 281       8.663  16.657  18.158  1.00  0.00           H  
ATOM   4502 HG22 ILE B 281      10.169  15.970  18.759  1.00  0.00           H  
ATOM   4503 HG23 ILE B 281       8.698  14.972  18.733  1.00  0.00           H  
ATOM   4504  CG1 ILE B 281       7.235  16.834  20.396  1.00  0.00           C  
ATOM   4505 HG12 ILE B 281       6.987  17.127  21.416  1.00  0.00           H  
ATOM   4506 HG13 ILE B 281       7.057  17.704  19.762  1.00  0.00           H  
ATOM   4507  CD1 ILE B 281       6.268  15.724  19.959  1.00  0.00           C  
ATOM   4508 HD11 ILE B 281       6.340  15.560  18.884  1.00  0.00           H  
ATOM   4509 HD12 ILE B 281       6.500  14.798  20.479  1.00  0.00           H  
ATOM   4510 HD13 ILE B 281       5.246  16.021  20.197  1.00  0.00           H  
ATOM   4511  C   ILE B 281      10.568  14.906  21.198  1.00  0.00           C  
ATOM   4512  O   ILE B 281      11.559  15.551  21.534  1.00  0.00           O  
ATOM   4513  N   TYR B 282      10.623  13.713  20.607  1.00  0.00           N  
ATOM   4514  H   TYR B 282       9.744  13.239  20.425  1.00  0.00           H  
ATOM   4515  CA  TYR B 282      11.842  13.023  20.187  1.00  0.00           C  
ATOM   4516  HA  TYR B 282      12.662  13.740  20.131  1.00  0.00           H  
ATOM   4517  CB  TYR B 282      12.208  11.945  21.223  1.00  0.00           C  
ATOM   4518  HB2 TYR B 282      11.417  11.195  21.241  1.00  0.00           H  
ATOM   4519  HB3 TYR B 282      13.119  11.443  20.894  1.00  0.00           H  
ATOM   4520  CG  TYR B 282      12.416  12.459  22.641  1.00  0.00           C  
ATOM   4521  CD1 TYR B 282      13.703  12.838  23.070  1.00  0.00           C  
ATOM   4522  HD1 TYR B 282      14.543  12.761  22.393  1.00  0.00           H  
ATOM   4523  CE1 TYR B 282      13.901  13.317  24.379  1.00  0.00           C  
ATOM   4524  HE1 TYR B 282      14.893  13.596  24.703  1.00  0.00           H  
ATOM   4525  CZ  TYR B 282      12.805  13.433  25.260  1.00  0.00           C  
ATOM   4526  OH  TYR B 282      13.007  13.858  26.535  1.00  0.00           O  
ATOM   4527  HH  TYR B 282      13.949  13.875  26.723  1.00  0.00           H  
ATOM   4528  CE2 TYR B 282      11.515  13.058  24.830  1.00  0.00           C  
ATOM   4529  HE2 TYR B 282      10.689  13.131  25.519  1.00  0.00           H  
ATOM   4530  CD2 TYR B 282      11.322  12.561  23.527  1.00  0.00           C  
ATOM   4531  HD2 TYR B 282      10.336  12.259  23.198  1.00  0.00           H  
ATOM   4532  C   TYR B 282      11.622  12.418  18.790  1.00  0.00           C  
ATOM   4533  O   TYR B 282      10.608  11.762  18.557  1.00  0.00           O  
ATOM   4534  N   GLN B 283      12.549  12.628  17.855  1.00  0.00           N  
ATOM   4535  H   GLN B 283      13.391  13.122  18.103  1.00  0.00           H  
ATOM   4536  CA  GLN B 283      12.523  11.971  16.543  1.00  0.00           C  
ATOM   4537  HA  GLN B 283      11.506  11.644  16.325  1.00  0.00           H  
ATOM   4538  CB  GLN B 283      12.908  12.970  15.445  1.00  0.00           C  
ATOM   4539  HB2 GLN B 283      12.232  13.823  15.519  1.00  0.00           H  
ATOM   4540  HB3 GLN B 283      13.929  13.324  15.598  1.00  0.00           H  
ATOM   4541  CG  GLN B 283      12.784  12.358  14.041  1.00  0.00           C  
ATOM   4542  HG2 GLN B 283      13.669  11.765  13.811  1.00  0.00           H  
ATOM   4543  HG3 GLN B 283      11.909  11.708  13.999  1.00  0.00           H  
ATOM   4544  CD  GLN B 283      12.586  13.441  12.992  1.00  0.00           C  
ATOM   4545  OE1 GLN B 283      11.497  13.942  12.785  1.00  0.00           O  
ATOM   4546  NE2 GLN B 283      13.622  13.857  12.296  1.00  0.00           N  
ATOM   4547 HE21 GLN B 283      13.422  14.545  11.590  1.00  0.00           H  
ATOM   4548 HE22 GLN B 283      14.536  13.475  12.453  1.00  0.00           H  
ATOM   4549  C   GLN B 283      13.409  10.721  16.555  1.00  0.00           C  
ATOM   4550  O   GLN B 283      14.479  10.725  17.165  1.00  0.00           O  
ATOM   4551  N   VAL B 284      12.955   9.656  15.895  1.00  0.00           N  
ATOM   4552  H   VAL B 284      12.101   9.740  15.352  1.00  0.00           H  
ATOM   4553  CA  VAL B 284      13.645   8.363  15.846  1.00  0.00           C  
ATOM   4554  HA  VAL B 284      14.347   8.305  16.679  1.00  0.00           H  
ATOM   4555  CB  VAL B 284      12.651   7.198  16.009  1.00  0.00           C  
ATOM   4556  HB  VAL B 284      12.014   7.163  15.129  1.00  0.00           H  
ATOM   4557  CG1 VAL B 284      13.368   5.850  16.136  1.00  0.00           C  
ATOM   4558 HG11 VAL B 284      14.065   5.862  16.974  1.00  0.00           H  
ATOM   4559 HG12 VAL B 284      12.645   5.050  16.304  1.00  0.00           H  
ATOM   4560 HG13 VAL B 284      13.901   5.619  15.215  1.00  0.00           H  
ATOM   4561  CG2 VAL B 284      11.770   7.382  17.256  1.00  0.00           C  
ATOM   4562 HG21 VAL B 284      12.399   7.470  18.142  1.00  0.00           H  
ATOM   4563 HG22 VAL B 284      11.145   8.268  17.159  1.00  0.00           H  
ATOM   4564 HG23 VAL B 284      11.121   6.518  17.378  1.00  0.00           H  
ATOM   4565  C   VAL B 284      14.440   8.263  14.545  1.00  0.00           C  
ATOM   4566  O   VAL B 284      13.881   8.319  13.452  1.00  0.00           O  
ATOM   4567  N   THR B 285      15.759   8.140  14.677  1.00  0.00           N  
ATOM   4568  H   THR B 285      16.151   8.142  15.609  1.00  0.00           H  
ATOM   4569  CA  THR B 285      16.726   8.018  13.575  1.00  0.00           C  
ATOM   4570  HA  THR B 285      16.377   8.597  12.720  1.00  0.00           H  
ATOM   4571  CB  THR B 285      18.088   8.571  14.020  1.00  0.00           C  
ATOM   4572  HB  THR B 285      18.841   8.343  13.264  1.00  0.00           H  
ATOM   4573  CG2 THR B 285      18.063  10.084  14.236  1.00  0.00           C  
ATOM   4574 HG21 THR B 285      17.369  10.346  15.035  1.00  0.00           H  
ATOM   4575 HG22 THR B 285      19.061  10.435  14.498  1.00  0.00           H  
ATOM   4576 HG23 THR B 285      17.749  10.575  13.315  1.00  0.00           H  
ATOM   4577  OG1 THR B 285      18.452   7.969  15.242  1.00  0.00           O  
ATOM   4578  HG1 THR B 285      19.390   8.109  15.387  1.00  0.00           H  
ATOM   4579  C   THR B 285      16.926   6.582  13.084  1.00  0.00           C  
ATOM   4580  O   THR B 285      17.639   6.383  12.101  1.00  0.00           O  
ATOM   4581  N   TYR B 286      16.345   5.581  13.750  1.00  0.00           N  
ATOM   4582  H   TYR B 286      15.784   5.803  14.556  1.00  0.00           H  
ATOM   4583  CA  TYR B 286      16.453   4.169  13.381  1.00  0.00           C  
ATOM   4584  HA  TYR B 286      17.244   4.054  12.642  1.00  0.00           H  
ATOM   4585  CB  TYR B 286      16.849   3.346  14.620  1.00  0.00           C  
ATOM   4586  HB2 TYR B 286      16.000   3.349  15.307  1.00  0.00           H  
ATOM   4587  HB3 TYR B 286      17.018   2.313  14.314  1.00  0.00           H  
ATOM   4588  CG  TYR B 286      18.087   3.810  15.378  1.00  0.00           C  
ATOM   4589  CD1 TYR B 286      19.195   4.377  14.708  1.00  0.00           C  
ATOM   4590  HD1 TYR B 286      19.178   4.507  13.635  1.00  0.00           H  
ATOM   4591  CE1 TYR B 286      20.331   4.790  15.431  1.00  0.00           C  
ATOM   4592  HE1 TYR B 286      21.167   5.229  14.911  1.00  0.00           H  
ATOM   4593  CZ  TYR B 286      20.367   4.625  16.833  1.00  0.00           C  
ATOM   4594  OH  TYR B 286      21.465   5.007  17.538  1.00  0.00           O  
ATOM   4595  HH  TYR B 286      22.194   5.233  16.961  1.00  0.00           H  
ATOM   4596  CE2 TYR B 286      19.267   4.054  17.504  1.00  0.00           C  
ATOM   4597  HE2 TYR B 286      19.306   3.922  18.574  1.00  0.00           H  
ATOM   4598  CD2 TYR B 286      18.133   3.646  16.777  1.00  0.00           C  
ATOM   4599  HD2 TYR B 286      17.297   3.189  17.294  1.00  0.00           H  
ATOM   4600  C   TYR B 286      15.167   3.630  12.738  1.00  0.00           C  
ATOM   4601  O   TYR B 286      14.072   4.136  12.968  1.00  0.00           O  
ATOM   4602  N   LEU B 287      15.311   2.553  11.958  1.00  0.00           N  
ATOM   4603  H   LEU B 287      16.244   2.228  11.764  1.00  0.00           H  
ATOM   4604  CA  LEU B 287      14.193   1.704  11.514  1.00  0.00           C  
ATOM   4605  HA  LEU B 287      13.361   2.339  11.203  1.00  0.00           H  
ATOM   4606  CB  LEU B 287      14.665   0.850  10.324  1.00  0.00           C  
ATOM   4607  HB2 LEU B 287      15.603   0.367  10.599  1.00  0.00           H  
ATOM   4608  HB3 LEU B 287      13.935   0.062  10.133  1.00  0.00           H  
ATOM   4609  CG  LEU B 287      14.859   1.661   9.030  1.00  0.00           C  
ATOM   4610  HG  LEU B 287      15.370   2.598   9.253  1.00  0.00           H  
ATOM   4611  CD1 LEU B 287      15.723   0.877   8.044  1.00  0.00           C  
ATOM   4612 HD11 LEU B 287      15.246  -0.070   7.795  1.00  0.00           H  
ATOM   4613 HD12 LEU B 287      16.703   0.690   8.484  1.00  0.00           H  
ATOM   4614 HD13 LEU B 287      15.855   1.461   7.132  1.00  0.00           H  
ATOM   4615  CD2 LEU B 287      13.517   1.966   8.362  1.00  0.00           C  
ATOM   4616 HD21 LEU B 287      13.683   2.525   7.440  1.00  0.00           H  
ATOM   4617 HD22 LEU B 287      12.897   2.569   9.025  1.00  0.00           H  
ATOM   4618 HD23 LEU B 287      12.993   1.040   8.128  1.00  0.00           H  
ATOM   4619  C   LEU B 287      13.654   0.796  12.637  1.00  0.00           C  
ATOM   4620  O   LEU B 287      12.550   0.263  12.528  1.00  0.00           O  
ATOM   4621  N   GLU B 288      14.426   0.621  13.713  1.00  0.00           N  
ATOM   4622  H   GLU B 288      15.284   1.140  13.772  1.00  0.00           H  
ATOM   4623  CA  GLU B 288      13.964  -0.046  14.930  1.00  0.00           C  
ATOM   4624  HA  GLU B 288      13.584  -1.022  14.641  1.00  0.00           H  
ATOM   4625  CB  GLU B 288      15.152  -0.282  15.881  1.00  0.00           C  
ATOM   4626  HB2 GLU B 288      15.845  -0.970  15.396  1.00  0.00           H  
ATOM   4627  HB3 GLU B 288      15.668   0.663  16.062  1.00  0.00           H  
ATOM   4628  CG  GLU B 288      14.706  -0.874  17.229  1.00  0.00           C  
ATOM   4629  HG2 GLU B 288      14.054  -0.155  17.726  1.00  0.00           H  
ATOM   4630  HG3 GLU B 288      14.126  -1.780  17.045  1.00  0.00           H  
ATOM   4631  CD  GLU B 288      15.863  -1.209  18.180  1.00  0.00           C  
ATOM   4632  OE1 GLU B 288      15.604  -1.171  19.408  1.00  0.00           O  
ATOM   4633  OE2 GLU B 288      16.986  -1.492  17.707  1.00  0.00           O  
ATOM   4634  C   GLU B 288      12.840   0.774  15.604  1.00  0.00           C  
ATOM   4635  O   GLU B 288      13.021   1.972  15.847  1.00  0.00           O  
ATOM   4636  N   PRO B 289      11.692   0.153  15.948  1.00  0.00           N  
ATOM   4637  CD  PRO B 289      11.310  -1.215  15.608  1.00  0.00           C  
ATOM   4638  HD2 PRO B 289      12.023  -1.937  16.007  1.00  0.00           H  
ATOM   4639  HD3 PRO B 289      11.242  -1.310  14.523  1.00  0.00           H  
ATOM   4640  CG  PRO B 289       9.933  -1.449  16.228  1.00  0.00           C  
ATOM   4641  HG2 PRO B 289      10.042  -1.864  17.231  1.00  0.00           H  
ATOM   4642  HG3 PRO B 289       9.313  -2.098  15.609  1.00  0.00           H  
ATOM   4643  CB  PRO B 289       9.368  -0.035  16.307  1.00  0.00           C  
ATOM   4644  HB2 PRO B 289       8.581   0.051  17.049  1.00  0.00           H  
ATOM   4645  HB3 PRO B 289       8.993   0.261  15.327  1.00  0.00           H  
ATOM   4646  CA  PRO B 289      10.599   0.806  16.658  1.00  0.00           C  
ATOM   4647  HA  PRO B 289      10.459   1.816  16.274  1.00  0.00           H  
ATOM   4648  C   PRO B 289      10.885   0.910  18.170  1.00  0.00           C  
ATOM   4649  O   PRO B 289      10.178   0.327  19.002  1.00  0.00           O  
ATOM   4650  N   SER B 290      11.938   1.643  18.541  1.00  0.00           N  
ATOM   4651  H   SER B 290      12.506   2.077  17.817  1.00  0.00           H  
ATOM   4652  CA  SER B 290      12.297   1.900  19.938  1.00  0.00           C  
ATOM   4653  HA  SER B 290      11.375   1.900  20.515  1.00  0.00           H  
ATOM   4654  CB  SER B 290      13.174   0.766  20.495  1.00  0.00           C  
ATOM   4655  HB2 SER B 290      13.016   0.690  21.570  1.00  0.00           H  
ATOM   4656  HB3 SER B 290      12.888  -0.185  20.041  1.00  0.00           H  
ATOM   4657  OG  SER B 290      14.544   1.012  20.267  1.00  0.00           O  
ATOM   4658  HG  SER B 290      14.967   0.165  19.958  1.00  0.00           H  
ATOM   4659  C   SER B 290      12.938   3.276  20.162  1.00  0.00           C  
ATOM   4660  O   SER B 290      13.362   3.974  19.235  1.00  0.00           O  
ATOM   4661  N   LEU B 291      12.973   3.693  21.431  1.00  0.00           N  
ATOM   4662  H   LEU B 291      12.556   3.081  22.126  1.00  0.00           H  
ATOM   4663  CA  LEU B 291      13.636   4.915  21.881  1.00  0.00           C  
ATOM   4664  HA  LEU B 291      14.478   5.113  21.216  1.00  0.00           H  
ATOM   4665  CB  LEU B 291      12.644   6.093  21.781  1.00  0.00           C  
ATOM   4666  HB2 LEU B 291      12.276   6.174  20.758  1.00  0.00           H  
ATOM   4667  HB3 LEU B 291      11.790   5.872  22.423  1.00  0.00           H  
ATOM   4668  CG  LEU B 291      13.257   7.443  22.201  1.00  0.00           C  
ATOM   4669  HG  LEU B 291      13.861   7.317  23.096  1.00  0.00           H  
ATOM   4670  CD1 LEU B 291      14.130   8.027  21.088  1.00  0.00           C  
ATOM   4671 HD11 LEU B 291      14.547   8.980  21.412  1.00  0.00           H  
ATOM   4672 HD12 LEU B 291      14.951   7.348  20.865  1.00  0.00           H  
ATOM   4673 HD13 LEU B 291      13.538   8.180  20.186  1.00  0.00           H  
ATOM   4674  CD2 LEU B 291      12.157   8.444  22.542  1.00  0.00           C  
ATOM   4675 HD21 LEU B 291      12.609   9.366  22.902  1.00  0.00           H  
ATOM   4676 HD22 LEU B 291      11.569   8.653  21.652  1.00  0.00           H  
ATOM   4677 HD23 LEU B 291      11.518   8.039  23.326  1.00  0.00           H  
ATOM   4678  C   LEU B 291      14.168   4.741  23.310  1.00  0.00           C  
ATOM   4679  O   LEU B 291      13.385   4.622  24.254  1.00  0.00           O  
ATOM   4680  N   ARG B 292      15.495   4.786  23.481  1.00  0.00           N  
ATOM   4681  H   ARG B 292      16.063   4.918  22.659  1.00  0.00           H  
ATOM   4682  CA  ARG B 292      16.133   4.923  24.798  1.00  0.00           C  
ATOM   4683  HA  ARG B 292      15.545   4.364  25.524  1.00  0.00           H  
ATOM   4684  CB  ARG B 292      17.564   4.363  24.781  1.00  0.00           C  
ATOM   4685  HB2 ARG B 292      18.073   4.679  23.869  1.00  0.00           H  
ATOM   4686  HB3 ARG B 292      18.113   4.764  25.636  1.00  0.00           H  
ATOM   4687  CG  ARG B 292      17.567   2.833  24.890  1.00  0.00           C  
ATOM   4688  HG2 ARG B 292      17.096   2.548  25.833  1.00  0.00           H  
ATOM   4689  HG3 ARG B 292      17.002   2.407  24.061  1.00  0.00           H  
ATOM   4690  CD  ARG B 292      19.001   2.294  24.854  1.00  0.00           C  
ATOM   4691  HD2 ARG B 292      19.384   2.411  23.839  1.00  0.00           H  
ATOM   4692  HD3 ARG B 292      19.622   2.886  25.530  1.00  0.00           H  
ATOM   4693  NE  ARG B 292      19.056   0.882  25.277  1.00  0.00           N  
ATOM   4694  HE  ARG B 292      18.433   0.602  26.025  1.00  0.00           H  
ATOM   4695  CZ  ARG B 292      19.868  -0.064  24.844  1.00  0.00           C  
ATOM   4696  NH1 ARG B 292      20.729   0.116  23.878  1.00  0.00           N  
ATOM   4697 HH11 ARG B 292      20.728   0.992  23.389  1.00  0.00           H  
ATOM   4698 HH12 ARG B 292      21.327  -0.631  23.579  1.00  0.00           H  
ATOM   4699  NH2 ARG B 292      19.812  -1.229  25.412  1.00  0.00           N  
ATOM   4700 HH21 ARG B 292      19.134  -1.352  26.160  1.00  0.00           H  
ATOM   4701 HH22 ARG B 292      20.377  -1.987  25.090  1.00  0.00           H  
ATOM   4702  C   ARG B 292      16.132   6.378  25.265  1.00  0.00           C  
ATOM   4703  O   ARG B 292      16.286   7.286  24.454  1.00  0.00           O  
ATOM   4704  N   ILE B 293      16.026   6.588  26.576  1.00  0.00           N  
ATOM   4705  H   ILE B 293      15.901   5.773  27.171  1.00  0.00           H  
ATOM   4706  CA  ILE B 293      16.064   7.899  27.243  1.00  0.00           C  
ATOM   4707  HA  ILE B 293      16.687   8.572  26.653  1.00  0.00           H  
ATOM   4708  CB  ILE B 293      14.623   8.487  27.330  1.00  0.00           C  
ATOM   4709  HB  ILE B 293      13.920   7.684  27.100  1.00  0.00           H  
ATOM   4710  CG2 ILE B 293      14.203   9.044  28.706  1.00  0.00           C  
ATOM   4711 HG21 ILE B 293      14.296   8.276  29.475  1.00  0.00           H  
ATOM   4712 HG22 ILE B 293      13.156   9.345  28.680  1.00  0.00           H  
ATOM   4713 HG23 ILE B 293      14.813   9.908  28.973  1.00  0.00           H  
ATOM   4714  CG1 ILE B 293      14.463   9.572  26.243  1.00  0.00           C  
ATOM   4715 HG12 ILE B 293      15.046  10.453  26.516  1.00  0.00           H  
ATOM   4716 HG13 ILE B 293      14.849   9.197  25.298  1.00  0.00           H  
ATOM   4717  CD1 ILE B 293      13.013   9.990  25.997  1.00  0.00           C  
ATOM   4718 HD11 ILE B 293      12.968  10.597  25.095  1.00  0.00           H  
ATOM   4719 HD12 ILE B 293      12.638  10.578  26.835  1.00  0.00           H  
ATOM   4720 HD13 ILE B 293      12.392   9.106  25.854  1.00  0.00           H  
ATOM   4721  C   ILE B 293      16.752   7.739  28.600  1.00  0.00           C  
ATOM   4722  O   ILE B 293      16.524   6.748  29.283  1.00  0.00           O  
ATOM   4723  N   ALA B 294      17.581   8.697  29.016  1.00  0.00           N  
ATOM   4724  H   ALA B 294      17.766   9.492  28.429  1.00  0.00           H  
ATOM   4725  CA  ALA B 294      18.083   8.719  30.388  1.00  0.00           C  
ATOM   4726  HA  ALA B 294      18.422   7.717  30.663  1.00  0.00           H  
ATOM   4727  CB  ALA B 294      19.296   9.651  30.469  1.00  0.00           C  
ATOM   4728  HB1 ALA B 294      20.112   9.240  29.875  1.00  0.00           H  
ATOM   4729  HB2 ALA B 294      19.046  10.640  30.091  1.00  0.00           H  
ATOM   4730  HB3 ALA B 294      19.626   9.735  31.506  1.00  0.00           H  
ATOM   4731  C   ALA B 294      16.941   9.121  31.341  1.00  0.00           C  
ATOM   4732  O   ALA B 294      16.354  10.200  31.205  1.00  0.00           O  
ATOM   4733  N   ALA B 295      16.622   8.256  32.301  1.00  0.00           N  
ATOM   4734  H   ALA B 295      17.199   7.426  32.407  1.00  0.00           H  
ATOM   4735  CA  ALA B 295      15.556   8.464  33.276  1.00  0.00           C  
ATOM   4736  HA  ALA B 295      14.613   8.597  32.743  1.00  0.00           H  
ATOM   4737  CB  ALA B 295      15.452   7.211  34.151  1.00  0.00           C  
ATOM   4738  HB1 ALA B 295      16.376   7.066  34.714  1.00  0.00           H  
ATOM   4739  HB2 ALA B 295      14.623   7.323  34.852  1.00  0.00           H  
ATOM   4740  HB3 ALA B 295      15.272   6.334  33.528  1.00  0.00           H  
ATOM   4741  C   ALA B 295      15.787   9.728  34.119  1.00  0.00           C  
ATOM   4742  O   ALA B 295      14.831  10.427  34.433  1.00  0.00           O  
ATOM   4743  N   SER B 296      17.044  10.103  34.373  1.00  0.00           N  
ATOM   4744  H   SER B 296      17.789   9.496  34.063  1.00  0.00           H  
ATOM   4745  CA  SER B 296      17.441  11.360  35.030  1.00  0.00           C  
ATOM   4746  HA  SER B 296      16.898  11.436  35.972  1.00  0.00           H  
ATOM   4747  CB  SER B 296      18.936  11.285  35.357  1.00  0.00           C  
ATOM   4748  HB2 SER B 296      19.266  12.221  35.810  1.00  0.00           H  
ATOM   4749  HB3 SER B 296      19.102  10.471  36.067  1.00  0.00           H  
ATOM   4750  OG  SER B 296      19.681  11.027  34.181  1.00  0.00           O  
ATOM   4751  HG  SER B 296      20.528  10.650  34.448  1.00  0.00           H  
ATOM   4752  C   SER B 296      17.118  12.642  34.234  1.00  0.00           C  
ATOM   4753  O   SER B 296      17.296  13.744  34.750  1.00  0.00           O  
ATOM   4754  N   THR B 297      16.620  12.538  32.993  1.00  0.00           N  
ATOM   4755  H   THR B 297      16.530  11.609  32.602  1.00  0.00           H  
ATOM   4756  CA  THR B 297      16.009  13.675  32.267  1.00  0.00           C  
ATOM   4757  HA  THR B 297      16.575  14.578  32.497  1.00  0.00           H  
ATOM   4758  CB  THR B 297      16.030  13.488  30.740  1.00  0.00           C  
ATOM   4759  HB  THR B 297      15.645  14.404  30.289  1.00  0.00           H  
ATOM   4760  CG2 THR B 297      17.430  13.265  30.179  1.00  0.00           C  
ATOM   4761 HG21 THR B 297      17.908  12.430  30.685  1.00  0.00           H  
ATOM   4762 HG22 THR B 297      17.369  13.058  29.111  1.00  0.00           H  
ATOM   4763 HG23 THR B 297      18.031  14.161  30.336  1.00  0.00           H  
ATOM   4764  OG1 THR B 297      15.191  12.435  30.315  1.00  0.00           O  
ATOM   4765  HG1 THR B 297      15.580  11.595  30.634  1.00  0.00           H  
ATOM   4766  C   THR B 297      14.561  13.941  32.689  1.00  0.00           C  
ATOM   4767  O   THR B 297      14.016  15.008  32.391  1.00  0.00           O  
ATOM   4768  N   LEU B 298      13.912  12.978  33.342  1.00  0.00           N  
ATOM   4769  H   LEU B 298      14.442  12.158  33.626  1.00  0.00           H  
ATOM   4770  CA  LEU B 298      12.557  13.064  33.878  1.00  0.00           C  
ATOM   4771  HA  LEU B 298      12.004  13.855  33.371  1.00  0.00           H  
ATOM   4772  CB  LEU B 298      11.832  11.726  33.632  1.00  0.00           C  
ATOM   4773  HB2 LEU B 298      12.288  10.971  34.273  1.00  0.00           H  
ATOM   4774  HB3 LEU B 298      10.794  11.832  33.940  1.00  0.00           H  
ATOM   4775  CG  LEU B 298      11.860  11.211  32.178  1.00  0.00           C  
ATOM   4776  HG  LEU B 298      12.884  11.184  31.806  1.00  0.00           H  
ATOM   4777  CD1 LEU B 298      11.314   9.788  32.115  1.00  0.00           C  
ATOM   4778 HD11 LEU B 298      10.274   9.774  32.437  1.00  0.00           H  
ATOM   4779 HD12 LEU B 298      11.397   9.407  31.097  1.00  0.00           H  
ATOM   4780 HD13 LEU B 298      11.896   9.150  32.781  1.00  0.00           H  
ATOM   4781  CD2 LEU B 298      11.018  12.083  31.244  1.00  0.00           C  
ATOM   4782 HD21 LEU B 298      11.097  11.710  30.223  1.00  0.00           H  
ATOM   4783 HD22 LEU B 298       9.975  12.059  31.557  1.00  0.00           H  
ATOM   4784 HD23 LEU B 298      11.379  13.106  31.277  1.00  0.00           H  
ATOM   4785  C   LEU B 298      12.615  13.415  35.373  1.00  0.00           C  
ATOM   4786  O   LEU B 298      13.628  13.212  36.042  1.00  0.00           O  
ATOM   4787  N   LYS B 299      11.522  13.940  35.923  1.00  0.00           N  
ATOM   4788  H   LYS B 299      10.710  14.093  35.337  1.00  0.00           H  
ATOM   4789  CA  LYS B 299      11.389  14.163  37.366  1.00  0.00           C  
ATOM   4790  HA  LYS B 299      12.319  14.594  37.737  1.00  0.00           H  
ATOM   4791  CB  LYS B 299      10.243  15.155  37.640  1.00  0.00           C  
ATOM   4792  HB2 LYS B 299       9.330  14.784  37.174  1.00  0.00           H  
ATOM   4793  HB3 LYS B 299      10.085  15.218  38.718  1.00  0.00           H  
ATOM   4794  CG  LYS B 299      10.557  16.565  37.104  1.00  0.00           C  
ATOM   4795  HG2 LYS B 299      11.401  16.971  37.664  1.00  0.00           H  
ATOM   4796  HG3 LYS B 299      10.839  16.508  36.052  1.00  0.00           H  
ATOM   4797  CD  LYS B 299       9.364  17.525  37.225  1.00  0.00           C  
ATOM   4798  HD2 LYS B 299       8.542  17.159  36.606  1.00  0.00           H  
ATOM   4799  HD3 LYS B 299       9.038  17.572  38.265  1.00  0.00           H  
ATOM   4800  CE  LYS B 299       9.790  18.921  36.744  1.00  0.00           C  
ATOM   4801  HE2 LYS B 299      10.645  19.245  37.342  1.00  0.00           H  
ATOM   4802  HE3 LYS B 299      10.108  18.845  35.698  1.00  0.00           H  
ATOM   4803  NZ  LYS B 299       8.696  19.916  36.857  1.00  0.00           N  
ATOM   4804  HZ1 LYS B 299       8.979  20.842  36.573  1.00  0.00           H  
ATOM   4805  HZ2 LYS B 299       7.930  19.711  36.205  1.00  0.00           H  
ATOM   4806  HZ3 LYS B 299       8.283  19.955  37.775  1.00  0.00           H  
ATOM   4807  C   LYS B 299      11.191  12.817  38.082  1.00  0.00           C  
ATOM   4808  O   LYS B 299      10.345  12.018  37.679  1.00  0.00           O  
ATOM   4809  N   SER B 300      11.959  12.584  39.149  1.00  0.00           N  
ATOM   4810  H   SER B 300      12.633  13.287  39.402  1.00  0.00           H  
ATOM   4811  CA  SER B 300      11.687  11.526  40.138  1.00  0.00           C  
ATOM   4812  HA  SER B 300      11.340  10.634  39.620  1.00  0.00           H  
ATOM   4813  CB  SER B 300      12.965  11.140  40.899  1.00  0.00           C  
ATOM   4814  HB2 SER B 300      13.736  10.849  40.184  1.00  0.00           H  
ATOM   4815  HB3 SER B 300      13.322  12.009  41.454  1.00  0.00           H  
ATOM   4816  OG  SER B 300      12.744  10.076  41.814  1.00  0.00           O  
ATOM   4817  HG  SER B 300      12.444   9.276  41.345  1.00  0.00           H  
ATOM   4818  C   SER B 300      10.568  11.968  41.091  1.00  0.00           C  
ATOM   4819  O   SER B 300      10.351  13.167  41.288  1.00  0.00           O  
ATOM   4820  N   GLY B 301       9.827  11.007  41.639  1.00  0.00           N  
ATOM   4821  H   GLY B 301      10.011  10.048  41.342  1.00  0.00           H  
ATOM   4822  CA  GLY B 301       8.588  11.225  42.379  1.00  0.00           C  
ATOM   4823  HA2 GLY B 301       8.377  10.331  42.964  1.00  0.00           H  
ATOM   4824  HA3 GLY B 301       8.716  12.068  43.059  1.00  0.00           H  
ATOM   4825  C   GLY B 301       7.371  11.510  41.488  1.00  0.00           C  
ATOM   4826  O   GLY B 301       6.332  11.901  42.018  1.00  0.00           O  
ATOM   4827  N   ILE B 302       7.476  11.344  40.162  1.00  0.00           N  
ATOM   4828  H   ILE B 302       8.288  10.838  39.816  1.00  0.00           H  
ATOM   4829  CA  ILE B 302       6.525  11.881  39.172  1.00  0.00           C  
ATOM   4830  HA  ILE B 302       5.589  12.118  39.679  1.00  0.00           H  
ATOM   4831  CB  ILE B 302       7.079  13.196  38.561  1.00  0.00           C  
ATOM   4832  HB  ILE B 302       8.076  12.976  38.188  1.00  0.00           H  
ATOM   4833  CG2 ILE B 302       6.267  13.699  37.354  1.00  0.00           C  
ATOM   4834 HG21 ILE B 302       5.220  13.803  37.624  1.00  0.00           H  
ATOM   4835 HG22 ILE B 302       6.653  14.658  37.009  1.00  0.00           H  
ATOM   4836 HG23 ILE B 302       6.335  12.991  36.532  1.00  0.00           H  
ATOM   4837  CG1 ILE B 302       7.232  14.342  39.591  1.00  0.00           C  
ATOM   4838 HG12 ILE B 302       7.887  14.015  40.398  1.00  0.00           H  
ATOM   4839 HG13 ILE B 302       7.728  15.180  39.103  1.00  0.00           H  
ATOM   4840  CD1 ILE B 302       5.931  14.877  40.207  1.00  0.00           C  
ATOM   4841 HD11 ILE B 302       5.316  15.344  39.440  1.00  0.00           H  
ATOM   4842 HD12 ILE B 302       5.372  14.076  40.687  1.00  0.00           H  
ATOM   4843 HD13 ILE B 302       6.176  15.628  40.958  1.00  0.00           H  
ATOM   4844  C   ILE B 302       6.175  10.847  38.090  1.00  0.00           C  
ATOM   4845  O   ILE B 302       7.029  10.117  37.580  1.00  0.00           O  
ATOM   4846  N   SER B 303       4.899  10.826  37.696  1.00  0.00           N  
ATOM   4847  H   SER B 303       4.263  11.493  38.125  1.00  0.00           H  
ATOM   4848  CA  SER B 303       4.379   9.966  36.633  1.00  0.00           C  
ATOM   4849  HA  SER B 303       4.989   9.073  36.609  1.00  0.00           H  
ATOM   4850  CB  SER B 303       2.961   9.508  36.979  1.00  0.00           C  
ATOM   4851  HB2 SER B 303       2.981   8.971  37.928  1.00  0.00           H  
ATOM   4852  HB3 SER B 303       2.313  10.377  37.087  1.00  0.00           H  
ATOM   4853  OG  SER B 303       2.449   8.649  35.974  1.00  0.00           O  
ATOM   4854  HG  SER B 303       3.111   7.945  35.822  1.00  0.00           H  
ATOM   4855  C   SER B 303       4.481  10.598  35.239  1.00  0.00           C  
ATOM   4856  O   SER B 303       4.305  11.809  35.066  1.00  0.00           O  
ATOM   4857  N   TYR B 304       4.748   9.755  34.235  1.00  0.00           N  
ATOM   4858  H   TYR B 304       4.823   8.771  34.456  1.00  0.00           H  
ATOM   4859  CA  TYR B 304       4.936  10.124  32.829  1.00  0.00           C  
ATOM   4860  HA  TYR B 304       4.471  11.092  32.650  1.00  0.00           H  
ATOM   4861  CB  TYR B 304       6.430  10.241  32.490  1.00  0.00           C  
ATOM   4862  HB2 TYR B 304       6.949   9.361  32.872  1.00  0.00           H  
ATOM   4863  HB3 TYR B 304       6.553  10.235  31.406  1.00  0.00           H  
ATOM   4864  CG  TYR B 304       7.112  11.485  33.018  1.00  0.00           C  
ATOM   4865  CD1 TYR B 304       7.275  12.613  32.188  1.00  0.00           C  
ATOM   4866  HD1 TYR B 304       6.882  12.604  31.181  1.00  0.00           H  
ATOM   4867  CE1 TYR B 304       7.957  13.751  32.663  1.00  0.00           C  
ATOM   4868  HE1 TYR B 304       8.086  14.619  32.031  1.00  0.00           H  
ATOM   4869  CZ  TYR B 304       8.483  13.749  33.970  1.00  0.00           C  
ATOM   4870  OH  TYR B 304       9.191  14.803  34.442  1.00  0.00           O  
ATOM   4871  HH  TYR B 304       9.026  15.648  33.951  1.00  0.00           H  
ATOM   4872  CE2 TYR B 304       8.313  12.623  34.798  1.00  0.00           C  
ATOM   4873  HE2 TYR B 304       8.714  12.631  35.800  1.00  0.00           H  
ATOM   4874  CD2 TYR B 304       7.613  11.500  34.330  1.00  0.00           C  
ATOM   4875  HD2 TYR B 304       7.455  10.649  34.981  1.00  0.00           H  
ATOM   4876  C   TYR B 304       4.265   9.132  31.875  1.00  0.00           C  
ATOM   4877  O   TYR B 304       3.945   7.991  32.224  1.00  0.00           O  
ATOM   4878  N   ARG B 305       4.052   9.605  30.643  1.00  0.00           N  
ATOM   4879  H   ARG B 305       4.327  10.571  30.471  1.00  0.00           H  
ATOM   4880  CA  ARG B 305       3.414   8.904  29.522  1.00  0.00           C  
ATOM   4881  HA  ARG B 305       3.442   7.832  29.714  1.00  0.00           H  
ATOM   4882  CB  ARG B 305       1.959   9.375  29.377  1.00  0.00           C  
ATOM   4883  HB2 ARG B 305       1.929  10.466  29.407  1.00  0.00           H  
ATOM   4884  HB3 ARG B 305       1.550   9.039  28.424  1.00  0.00           H  
ATOM   4885  CG  ARG B 305       1.101   8.796  30.496  1.00  0.00           C  
ATOM   4886  HG2 ARG B 305       1.032   7.720  30.379  1.00  0.00           H  
ATOM   4887  HG3 ARG B 305       1.565   9.013  31.457  1.00  0.00           H  
ATOM   4888  CD  ARG B 305      -0.295   9.397  30.544  1.00  0.00           C  
ATOM   4889  HD2 ARG B 305      -0.711   9.072  31.493  1.00  0.00           H  
ATOM   4890  HD3 ARG B 305      -0.217  10.487  30.525  1.00  0.00           H  
ATOM   4891  NE  ARG B 305      -1.217   8.938  29.498  1.00  0.00           N  
ATOM   4892  HE  ARG B 305      -0.832   8.484  28.688  1.00  0.00           H  
ATOM   4893  CZ  ARG B 305      -2.532   9.027  29.601  1.00  0.00           C  
ATOM   4894  NH1 ARG B 305      -3.133   9.649  30.578  1.00  0.00           N  
ATOM   4895 HH11 ARG B 305      -2.576  10.169  31.274  1.00  0.00           H  
ATOM   4896 HH12 ARG B 305      -4.126   9.716  30.640  1.00  0.00           H  
ATOM   4897  NH2 ARG B 305      -3.287   8.466  28.701  1.00  0.00           N  
ATOM   4898 HH21 ARG B 305      -2.846   7.976  27.928  1.00  0.00           H  
ATOM   4899 HH22 ARG B 305      -4.282   8.476  28.803  1.00  0.00           H  
ATOM   4900  C   ARG B 305       4.146   9.146  28.214  1.00  0.00           C  
ATOM   4901  O   ARG B 305       4.878  10.124  28.066  1.00  0.00           O  
ATOM   4902  N   ALA B 306       3.893   8.262  27.249  1.00  0.00           N  
ATOM   4903  H   ALA B 306       3.257   7.502  27.463  1.00  0.00           H  
ATOM   4904  CA  ALA B 306       4.409   8.348  25.886  1.00  0.00           C  
ATOM   4905  HA  ALA B 306       4.697   9.379  25.687  1.00  0.00           H  
ATOM   4906  CB  ALA B 306       5.659   7.469  25.767  1.00  0.00           C  
ATOM   4907  HB1 ALA B 306       5.385   6.424  25.905  1.00  0.00           H  
ATOM   4908  HB2 ALA B 306       6.108   7.594  24.781  1.00  0.00           H  
ATOM   4909  HB3 ALA B 306       6.390   7.744  26.528  1.00  0.00           H  
ATOM   4910  C   ALA B 306       3.353   7.936  24.845  1.00  0.00           C  
ATOM   4911  O   ALA B 306       2.484   7.114  25.134  1.00  0.00           O  
ATOM   4912  N   ARG B 307       3.459   8.465  23.622  1.00  0.00           N  
ATOM   4913  H   ARG B 307       4.149   9.205  23.503  1.00  0.00           H  
ATOM   4914  CA  ARG B 307       2.730   8.046  22.409  1.00  0.00           C  
ATOM   4915  HA  ARG B 307       2.517   6.980  22.475  1.00  0.00           H  
ATOM   4916  CB  ARG B 307       1.375   8.774  22.308  1.00  0.00           C  
ATOM   4917  HB2 ARG B 307       0.833   8.389  21.443  1.00  0.00           H  
ATOM   4918  HB3 ARG B 307       0.787   8.541  23.197  1.00  0.00           H  
ATOM   4919  CG  ARG B 307       1.509  10.299  22.181  1.00  0.00           C  
ATOM   4920  HG2 ARG B 307       2.084  10.691  23.020  1.00  0.00           H  
ATOM   4921  HG3 ARG B 307       2.040  10.536  21.263  1.00  0.00           H  
ATOM   4922  CD  ARG B 307       0.142  10.992  22.151  1.00  0.00           C  
ATOM   4923  HD2 ARG B 307      -0.426  10.628  21.295  1.00  0.00           H  
ATOM   4924  HD3 ARG B 307      -0.399  10.748  23.066  1.00  0.00           H  
ATOM   4925  NE  ARG B 307       0.312  12.451  22.064  1.00  0.00           N  
ATOM   4926  HE  ARG B 307       1.250  12.814  22.191  1.00  0.00           H  
ATOM   4927  CZ  ARG B 307      -0.611  13.377  21.916  1.00  0.00           C  
ATOM   4928  NH1 ARG B 307      -1.873  13.091  21.756  1.00  0.00           N  
ATOM   4929 HH11 ARG B 307      -2.142  12.127  21.694  1.00  0.00           H  
ATOM   4930 HH12 ARG B 307      -2.561  13.818  21.734  1.00  0.00           H  
ATOM   4931  NH2 ARG B 307      -0.254  14.627  21.961  1.00  0.00           N  
ATOM   4932 HH21 ARG B 307       0.732  14.811  22.127  1.00  0.00           H  
ATOM   4933 HH22 ARG B 307      -0.925  15.367  21.901  1.00  0.00           H  
ATOM   4934  C   ARG B 307       3.616   8.247  21.174  1.00  0.00           C  
ATOM   4935  O   ARG B 307       4.518   9.082  21.211  1.00  0.00           O  
ATOM   4936  N   VAL B 308       3.377   7.507  20.095  1.00  0.00           N  
ATOM   4937  H   VAL B 308       2.631   6.820  20.142  1.00  0.00           H
[truncated: 30,538 more chars]
