# Supplementary material for: Insights into receptor structure and dynamics at the surface of living cells
Source: Nat Commun. 2023 Mar 22;14:1596. doi: 10.1038/s41467-023-37284-4 (PMC10033668; doi:10.1038/s41467-023-37284-4)
Supplement: Supplementary file 15 — Source Data [file 41467_2023_37284_MOESM15_ESM.zip › Source data/Main/Figure 5/b/Average structures of MD sub-trajectories/K22B/MD_sub-average_3bpn_K22B_3.pdb]

ATOM      1  N   CYS A   1      15.900  11.444  -1.099  1.00  0.00           N  
ATOM      2  H1  CYS A   1      15.637  12.287  -1.583  1.00  0.00           H  
ATOM      3  H2  CYS A   1      16.906  11.468  -0.950  1.00  0.00           H  
ATOM      4  H3  CYS A   1      15.450  11.415  -0.198  1.00  0.00           H  
ATOM      5  CA  CYS A   1      15.533  10.259  -1.897  1.00  0.00           C  
ATOM      6  HA  CYS A   1      16.071  10.318  -2.836  1.00  0.00           H  
ATOM      7  CB  CYS A   1      15.934   8.939  -1.220  1.00  0.00           C  
ATOM      8  HB2 CYS A   1      16.744   9.098  -0.508  1.00  0.00           H  
ATOM      9  HB3 CYS A   1      15.084   8.494  -0.696  1.00  0.00           H  
ATOM     10  SG  CYS A   1      16.491   7.843  -2.553  1.00  0.00           S  
ATOM     11  HG  CYS A   1      17.200   6.978  -1.809  1.00  0.00           H  
ATOM     12  C   CYS A   1      14.060  10.270  -2.277  1.00  0.00           C  
ATOM     13  O   CYS A   1      13.250  10.854  -1.566  1.00  0.00           O  
ATOM     14  N   ASP A   2      13.736   9.628  -3.398  1.00  0.00           N  
ATOM     15  H   ASP A   2      14.474   9.158  -3.903  1.00  0.00           H  
ATOM     16  CA  ASP A   2      12.376   9.300  -3.843  1.00  0.00           C  
ATOM     17  HA  ASP A   2      11.692  10.107  -3.576  1.00  0.00           H  
ATOM     18  CB  ASP A   2      12.429   9.192  -5.380  1.00  0.00           C  
ATOM     19  HB2 ASP A   2      12.616  10.190  -5.781  1.00  0.00           H  
ATOM     20  HB3 ASP A   2      13.286   8.569  -5.646  1.00  0.00           H  
ATOM     21  CG  ASP A   2      11.198   8.618  -6.092  1.00  0.00           C  
ATOM     22  OD1 ASP A   2      10.110   8.522  -5.481  1.00  0.00           O  
ATOM     23  OD2 ASP A   2      11.365   8.223  -7.260  1.00  0.00           O  
ATOM     24  C   ASP A   2      11.887   8.009  -3.152  1.00  0.00           C  
ATOM     25  O   ASP A   2      12.653   7.058  -2.977  1.00  0.00           O  
ATOM     26  N   ILE A   3      10.608   7.947  -2.777  1.00  0.00           N  
ATOM     27  H   ILE A   3       9.995   8.690  -3.089  1.00  0.00           H  
ATOM     28  CA  ILE A   3       9.988   6.752  -2.188  1.00  0.00           C  
ATOM     29  HA  ILE A   3      10.668   6.385  -1.422  1.00  0.00           H  
ATOM     30  CB  ILE A   3       8.668   7.158  -1.487  1.00  0.00           C  
ATOM     31  HB  ILE A   3       8.885   8.014  -0.844  1.00  0.00           H  
ATOM     32  CG2 ILE A   3       7.596   7.615  -2.490  1.00  0.00           C  
ATOM     33 HG21 ILE A   3       6.733   8.010  -1.952  1.00  0.00           H  
ATOM     34 HG22 ILE A   3       7.981   8.396  -3.146  1.00  0.00           H  
ATOM     35 HG23 ILE A   3       7.267   6.771  -3.094  1.00  0.00           H  
ATOM     36  CG1 ILE A   3       8.074   6.052  -0.587  1.00  0.00           C  
ATOM     37 HG12 ILE A   3       7.075   6.358  -0.273  1.00  0.00           H  
ATOM     38 HG13 ILE A   3       7.974   5.122  -1.146  1.00  0.00           H  
ATOM     39  CD1 ILE A   3       8.891   5.803   0.687  1.00  0.00           C  
ATOM     40 HD11 ILE A   3       8.384   5.058   1.301  1.00  0.00           H  
ATOM     41 HD12 ILE A   3       9.885   5.436   0.438  1.00  0.00           H  
ATOM     42 HD13 ILE A   3       8.975   6.729   1.258  1.00  0.00           H  
ATOM     43  C   ILE A   3       9.833   5.611  -3.216  1.00  0.00           C  
ATOM     44  O   ILE A   3      10.008   4.443  -2.865  1.00  0.00           O  
ATOM     45  N   THR A   4       9.631   5.927  -4.499  1.00  0.00           N  
ATOM     46  H   THR A   4       9.568   6.913  -4.748  1.00  0.00           H  
ATOM     47  CA  THR A   4       9.486   4.947  -5.591  1.00  0.00           C  
ATOM     48  HA  THR A   4       8.586   4.360  -5.418  1.00  0.00           H  
ATOM     49  CB  THR A   4       9.345   5.669  -6.947  1.00  0.00           C  
ATOM     50  HB  THR A   4      10.334   5.997  -7.264  1.00  0.00           H  
ATOM     51  CG2 THR A   4       8.778   4.770  -8.040  1.00  0.00           C  
ATOM     52 HG21 THR A   4       7.761   4.491  -7.783  1.00  0.00           H  
ATOM     53 HG22 THR A   4       8.771   5.310  -8.984  1.00  0.00           H  
ATOM     54 HG23 THR A   4       9.390   3.877  -8.145  1.00  0.00           H  
ATOM     55  OG1 THR A   4       8.511   6.805  -6.860  1.00  0.00           O  
ATOM     56  HG1 THR A   4       9.077   7.530  -6.522  1.00  0.00           H  
ATOM     57  C   THR A   4      10.684   3.987  -5.649  1.00  0.00           C  
ATOM     58  O   THR A   4      10.527   2.789  -5.873  1.00  0.00           O  
ATOM     59  N   LEU A   5      11.895   4.477  -5.357  1.00  0.00           N  
ATOM     60  H   LEU A   5      11.973   5.461  -5.145  1.00  0.00           H  
ATOM     61  CA  LEU A   5      13.106   3.652  -5.325  1.00  0.00           C  
ATOM     62  HA  LEU A   5      13.161   3.078  -6.252  1.00  0.00           H  
ATOM     63  CB  LEU A   5      14.353   4.555  -5.238  1.00  0.00           C  
ATOM     64  HB2 LEU A   5      14.353   5.034  -4.259  1.00  0.00           H  
ATOM     65  HB3 LEU A   5      15.239   3.920  -5.306  1.00  0.00           H  
ATOM     66  CG  LEU A   5      14.447   5.665  -6.306  1.00  0.00           C  
ATOM     67  HG  LEU A   5      13.605   6.345  -6.192  1.00  0.00           H  
ATOM     68  CD1 LEU A   5      15.739   6.453  -6.107  1.00  0.00           C  
ATOM     69 HD11 LEU A   5      15.747   6.881  -5.108  1.00  0.00           H  
ATOM     70 HD12 LEU A   5      16.604   5.802  -6.231  1.00  0.00           H  
ATOM     71 HD13 LEU A   5      15.791   7.265  -6.831  1.00  0.00           H  
ATOM     72  CD2 LEU A   5      14.464   5.139  -7.741  1.00  0.00           C  
ATOM     73 HD21 LEU A   5      13.560   4.568  -7.945  1.00  0.00           H  
ATOM     74 HD22 LEU A   5      14.492   5.985  -8.426  1.00  0.00           H  
ATOM     75 HD23 LEU A   5      15.342   4.517  -7.900  1.00  0.00           H  
ATOM     76  C   LEU A   5      13.077   2.631  -4.171  1.00  0.00           C  
ATOM     77  O   LEU A   5      13.495   1.486  -4.355  1.00  0.00           O  
ATOM     78  N   GLN A   6      12.560   3.009  -2.993  1.00  0.00           N  
ATOM     79  H   GLN A   6      12.137   3.929  -2.937  1.00  0.00           H  
ATOM     80  CA  GLN A   6      12.352   2.075  -1.871  1.00  0.00           C  
ATOM     81  HA  GLN A   6      13.279   1.527  -1.693  1.00  0.00           H  
ATOM     82  CB  GLN A   6      11.962   2.820  -0.579  1.00  0.00           C  
ATOM     83  HB2 GLN A   6      11.155   3.520  -0.796  1.00  0.00           H  
ATOM     84  HB3 GLN A   6      11.582   2.105   0.153  1.00  0.00           H  
ATOM     85  CG  GLN A   6      13.119   3.594   0.062  1.00  0.00           C  
ATOM     86  HG2 GLN A   6      13.713   4.049  -0.724  1.00  0.00           H  
ATOM     87  HG3 GLN A   6      12.699   4.396   0.669  1.00  0.00           H  
ATOM     88  CD  GLN A   6      14.018   2.729   0.949  1.00  0.00           C  
ATOM     89  OE1 GLN A   6      14.452   1.643   0.598  1.00  0.00           O  
ATOM     90  NE2 GLN A   6      14.340   3.166   2.148  1.00  0.00           N  
ATOM     91 HE21 GLN A   6      14.952   2.579   2.684  1.00  0.00           H  
ATOM     92 HE22 GLN A   6      14.085   4.092   2.439  1.00  0.00           H  
ATOM     93  C   GLN A   6      11.270   1.040  -2.187  1.00  0.00           C  
ATOM     94  O   GLN A   6      11.454  -0.142  -1.894  1.00  0.00           O  
ATOM     95  N   GLU A   7      10.158   1.456  -2.798  1.00  0.00           N  
ATOM     96  H   GLU A   7      10.054   2.449  -2.987  1.00  0.00           H  
ATOM     97  CA  GLU A   7       9.067   0.551  -3.179  1.00  0.00           C  
ATOM     98  HA  GLU A   7       8.748  -0.005  -2.298  1.00  0.00           H  
ATOM     99  CB  GLU A   7       7.865   1.352  -3.697  1.00  0.00           C  
ATOM    100  HB2 GLU A   7       8.174   1.993  -4.525  1.00  0.00           H  
ATOM    101  HB3 GLU A   7       7.124   0.638  -4.059  1.00  0.00           H  
ATOM    102  CG  GLU A   7       7.228   2.193  -2.582  1.00  0.00           C  
ATOM    103  HG2 GLU A   7       7.106   1.557  -1.703  1.00  0.00           H  
ATOM    104  HG3 GLU A   7       7.898   3.010  -2.312  1.00  0.00           H  
ATOM    105  CD  GLU A   7       5.858   2.762  -2.965  1.00  0.00           C  
ATOM    106  OE1 GLU A   7       5.084   3.112  -2.043  1.00  0.00           O  
ATOM    107  OE2 GLU A   7       5.520   2.838  -4.164  1.00  0.00           O  
ATOM    108  C   GLU A   7       9.521  -0.483  -4.221  1.00  0.00           C  
ATOM    109  O   GLU A   7       9.179  -1.668  -4.118  1.00  0.00           O  
ATOM    110  N   ILE A   8      10.365  -0.082  -5.175  1.00  0.00           N  
ATOM    111  H   ILE A   8      10.568   0.914  -5.252  1.00  0.00           H  
ATOM    112  CA  ILE A   8      11.010  -1.005  -6.113  1.00  0.00           C  
ATOM    113  HA  ILE A   8      10.235  -1.616  -6.577  1.00  0.00           H  
ATOM    114  CB  ILE A   8      11.721  -0.226  -7.243  1.00  0.00           C  
ATOM    115  HB  ILE A   8      12.337   0.557  -6.799  1.00  0.00           H  
ATOM    116  CG2 ILE A   8      12.633  -1.163  -8.055  1.00  0.00           C  
ATOM    117 HG21 ILE A   8      13.054  -0.637  -8.908  1.00  0.00           H  
ATOM    118 HG22 ILE A   8      13.463  -1.503  -7.441  1.00  0.00           H  
ATOM    119 HG23 ILE A   8      12.068  -2.023  -8.410  1.00  0.00           H  
ATOM    120  CG1 ILE A   8      10.677   0.423  -8.181  1.00  0.00           C  
ATOM    121 HG12 ILE A   8      10.226  -0.345  -8.811  1.00  0.00           H  
ATOM    122 HG13 ILE A   8       9.882   0.874  -7.587  1.00  0.00           H  
ATOM    123  CD1 ILE A   8      11.252   1.529  -9.076  1.00  0.00           C  
ATOM    124 HD11 ILE A   8      11.999   1.126  -9.757  1.00  0.00           H  
ATOM    125 HD12 ILE A   8      11.707   2.306  -8.461  1.00  0.00           H  
ATOM    126 HD13 ILE A   8      10.448   1.971  -9.666  1.00  0.00           H  
ATOM    127  C   ILE A   8      11.940  -1.978  -5.370  1.00  0.00           C  
ATOM    128  O   ILE A   8      11.804  -3.189  -5.544  1.00  0.00           O  
ATOM    129  N   ILE A   9      12.842  -1.505  -4.499  1.00  0.00           N  
ATOM    130  H   ILE A   9      12.898  -0.497  -4.360  1.00  0.00           H  
ATOM    131  CA  ILE A   9      13.772  -2.385  -3.756  1.00  0.00           C  
ATOM    132  HA  ILE A   9      14.312  -2.997  -4.479  1.00  0.00           H  
ATOM    133  CB  ILE A   9      14.817  -1.539  -2.988  1.00  0.00           C  
ATOM    134  HB  ILE A   9      14.288  -0.762  -2.432  1.00  0.00           H  
ATOM    135  CG2 ILE A   9      15.614  -2.393  -1.980  1.00  0.00           C  
ATOM    136 HG21 ILE A   9      16.354  -1.780  -1.473  1.00  0.00           H  
ATOM    137 HG22 ILE A   9      14.950  -2.795  -1.216  1.00  0.00           H  
ATOM    138 HG23 ILE A   9      16.110  -3.217  -2.498  1.00  0.00           H  
ATOM    139  CG1 ILE A   9      15.791  -0.870  -3.989  1.00  0.00           C  
ATOM    140 HG12 ILE A   9      16.441  -1.627  -4.428  1.00  0.00           H  
ATOM    141 HG13 ILE A   9      15.220  -0.422  -4.801  1.00  0.00           H  
ATOM    142  CD1 ILE A   9      16.657   0.242  -3.380  1.00  0.00           C  
ATOM    143 HD11 ILE A   9      17.215   0.737  -4.175  1.00  0.00           H  
ATOM    144 HD12 ILE A   9      16.024   0.980  -2.884  1.00  0.00           H  
ATOM    145 HD13 ILE A   9      17.368  -0.171  -2.666  1.00  0.00           H  
ATOM    146  C   ILE A   9      13.014  -3.370  -2.843  1.00  0.00           C  
ATOM    147  O   ILE A   9      13.360  -4.552  -2.777  1.00  0.00           O  
ATOM    148  N   LYS A  10      11.931  -2.912  -2.205  1.00  0.00           N  
ATOM    149  H   LYS A  10      11.728  -1.917  -2.284  1.00  0.00           H  
ATOM    150  CA  LYS A  10      10.986  -3.739  -1.441  1.00  0.00           C  
ATOM    151  HA  LYS A  10      11.533  -4.262  -0.659  1.00  0.00           H  
ATOM    152  CB  LYS A  10       9.947  -2.798  -0.803  1.00  0.00           C  
ATOM    153  HB2 LYS A  10      10.467  -2.060  -0.189  1.00  0.00           H  
ATOM    154  HB3 LYS A  10       9.434  -2.255  -1.596  1.00  0.00           H  
ATOM    155  CG  LYS A  10       8.868  -3.465   0.060  1.00  0.00           C  
ATOM    156  HG2 LYS A  10       8.158  -2.685   0.326  1.00  0.00           H  
ATOM    157  HG3 LYS A  10       8.341  -4.224  -0.521  1.00  0.00           H  
ATOM    158  CD  LYS A  10       9.383  -4.077   1.366  1.00  0.00           C  
ATOM    159  HD2 LYS A  10      10.064  -4.902   1.154  1.00  0.00           H  
ATOM    160  HD3 LYS A  10       9.898  -3.306   1.942  1.00  0.00           H  
ATOM    161  CE  LYS A  10       8.171  -4.589   2.152  1.00  0.00           C  
ATOM    162  HE2 LYS A  10       7.394  -3.819   2.156  1.00  0.00           H  
ATOM    163  HE3 LYS A  10       7.758  -5.465   1.639  1.00  0.00           H  
ATOM    164  NZ  LYS A  10       8.511  -4.931   3.550  1.00  0.00           N  
ATOM    165  HZ1 LYS A  10       9.189  -5.674   3.598  1.00  0.00           H  
ATOM    166  HZ2 LYS A  10       8.861  -4.131   4.075  1.00  0.00           H  
ATOM    167  HZ3 LYS A  10       7.682  -5.291   4.025  1.00  0.00           H  
ATOM    168  C   LYS A  10      10.332  -4.806  -2.323  1.00  0.00           C  
ATOM    169  O   LYS A  10      10.311  -5.968  -1.931  1.00  0.00           O  
ATOM    170  N   THR A  11       9.864  -4.436  -3.516  1.00  0.00           N  
ATOM    171  H   THR A  11       9.939  -3.456  -3.768  1.00  0.00           H  
ATOM    172  CA  THR A  11       9.249  -5.371  -4.480  1.00  0.00           C  
ATOM    173  HA  THR A  11       8.464  -5.927  -3.967  1.00  0.00           H  
ATOM    174  CB  THR A  11       8.614  -4.614  -5.658  1.00  0.00           C  
ATOM    175  HB  THR A  11       9.397  -4.144  -6.253  1.00  0.00           H  
ATOM    176  CG2 THR A  11       7.777  -5.518  -6.561  1.00  0.00           C  
ATOM    177 HG21 THR A  11       7.290  -4.918  -7.328  1.00  0.00           H  
ATOM    178 HG22 THR A  11       8.414  -6.254  -7.053  1.00  0.00           H  
ATOM    179 HG23 THR A  11       7.017  -6.037  -5.977  1.00  0.00           H  
ATOM    180  OG1 THR A  11       7.735  -3.618  -5.191  1.00  0.00           O  
ATOM    181  HG1 THR A  11       8.274  -2.902  -4.790  1.00  0.00           H  
ATOM    182  C   THR A  11      10.256  -6.398  -5.010  1.00  0.00           C  
ATOM    183  O   THR A  11       9.921  -7.568  -5.161  1.00  0.00           O  
ATOM    184  N   LEU A  12      11.511  -5.992  -5.239  1.00  0.00           N  
ATOM    185  H   LEU A  12      11.715  -5.005  -5.124  1.00  0.00           H  
ATOM    186  CA  LEU A  12      12.614  -6.871  -5.651  1.00  0.00           C  
ATOM    187  HA  LEU A  12      12.284  -7.477  -6.492  1.00  0.00           H  
ATOM    188  CB  LEU A  12      13.818  -6.016  -6.097  1.00  0.00           C  
ATOM    189  HB2 LEU A  12      14.067  -5.327  -5.289  1.00  0.00           H  
ATOM    190  HB3 LEU A  12      14.679  -6.667  -6.258  1.00  0.00           H  
ATOM    191  CG  LEU A  12      13.581  -5.213  -7.391  1.00  0.00           C  
ATOM    192  HG  LEU A  12      12.608  -4.729  -7.362  1.00  0.00           H  
ATOM    193  CD1 LEU A  12      14.656  -4.143  -7.564  1.00  0.00           C  
ATOM    194 HD11 LEU A  12      14.438  -3.551  -8.454  1.00  0.00           H  
ATOM    195 HD12 LEU A  12      14.674  -3.484  -6.698  1.00  0.00           H  
ATOM    196 HD13 LEU A  12      15.623  -4.623  -7.688  1.00  0.00           H  
ATOM    197  CD2 LEU A  12      13.636  -6.105  -8.629  1.00  0.00           C  
ATOM    198 HD21 LEU A  12      14.635  -6.527  -8.754  1.00  0.00           H  
ATOM    199 HD22 LEU A  12      12.916  -6.914  -8.536  1.00  0.00           H  
ATOM    200 HD23 LEU A  12      13.373  -5.514  -9.504  1.00  0.00           H  
ATOM    201  C   LEU A  12      13.029  -7.856  -4.547  1.00  0.00           C  
ATOM    202  O   LEU A  12      13.416  -8.982  -4.854  1.00  0.00           O  
ATOM    203  N   ASN A  13      12.934  -7.467  -3.273  1.00  0.00           N  
ATOM    204  H   ASN A  13      12.674  -6.507  -3.077  1.00  0.00           H  
ATOM    205  CA  ASN A  13      13.134  -8.401  -2.159  1.00  0.00           C  
ATOM    206  HA  ASN A  13      14.060  -8.953  -2.332  1.00  0.00           H  
ATOM    207  CB  ASN A  13      13.278  -7.637  -0.833  1.00  0.00           C  
ATOM    208  HB2 ASN A  13      12.434  -6.957  -0.712  1.00  0.00           H  
ATOM    209  HB3 ASN A  13      13.262  -8.356  -0.013  1.00  0.00           H  
ATOM    210  CG  ASN A  13      14.577  -6.859  -0.728  1.00  0.00           C  
ATOM    211  OD1 ASN A  13      15.562  -7.124  -1.404  1.00  0.00           O  
ATOM    212  ND2 ASN A  13      14.639  -5.887   0.154  1.00  0.00           N  
ATOM    213 HD21 ASN A  13      15.497  -5.368   0.184  1.00  0.00           H  
ATOM    214 HD22 ASN A  13      13.826  -5.646   0.690  1.00  0.00           H  
ATOM    215  C   ASN A  13      12.017  -9.452  -2.092  1.00  0.00           C  
ATOM    216  O   ASN A  13      12.322 -10.647  -2.097  1.00  0.00           O  
ATOM    217  N   SER A  14      10.748  -9.022  -2.127  1.00  0.00           N  
ATOM    218  H   SER A  14      10.562  -8.029  -2.082  1.00  0.00           H  
ATOM    219  CA  SER A  14       9.587  -9.919  -2.180  1.00  0.00           C  
ATOM    220  HA  SER A  14       9.603 -10.567  -1.303  1.00  0.00           H  
ATOM    221  CB  SER A  14       8.274  -9.123  -2.150  1.00  0.00           C  
ATOM    222  HB2 SER A  14       8.260  -8.412  -2.977  1.00  0.00           H  
ATOM    223  HB3 SER A  14       7.437  -9.810  -2.268  1.00  0.00           H  
ATOM    224  OG  SER A  14       8.110  -8.428  -0.931  1.00  0.00           O  
ATOM    225  HG  SER A  14       7.553  -9.002  -0.340  1.00  0.00           H  
ATOM    226  C   SER A  14       9.597 -10.823  -3.418  1.00  0.00           C  
ATOM    227  O   SER A  14       9.056 -11.921  -3.354  1.00  0.00           O  
ATOM    228  N   LEU A  15      10.205 -10.413  -4.542  1.00  0.00           N  
ATOM    229  H   LEU A  15      10.521  -9.452  -4.589  1.00  0.00           H  
ATOM    230  CA  LEU A  15      10.410 -11.277  -5.714  1.00  0.00           C  
ATOM    231  HA  LEU A  15       9.474 -11.791  -5.927  1.00  0.00           H  
ATOM    232  CB  LEU A  15      10.814 -10.437  -6.939  1.00  0.00           C  
ATOM    233  HB2 LEU A  15      11.540  -9.686  -6.630  1.00  0.00           H  
ATOM    234  HB3 LEU A  15      11.301 -11.085  -7.668  1.00  0.00           H  
ATOM    235  CG  LEU A  15       9.621  -9.752  -7.627  1.00  0.00           C  
ATOM    236  HG  LEU A  15       8.991  -9.269  -6.884  1.00  0.00           H  
ATOM    237  CD1 LEU A  15      10.105  -8.695  -8.618  1.00  0.00           C  
ATOM    238 HD11 LEU A  15       9.244  -8.226  -9.099  1.00  0.00           H  
ATOM    239 HD12 LEU A  15      10.661  -7.926  -8.086  1.00  0.00           H  
ATOM    240 HD13 LEU A  15      10.741  -9.153  -9.376  1.00  0.00           H  
ATOM    241  CD2 LEU A  15       8.778 -10.759  -8.409  1.00  0.00           C  
ATOM    242 HD21 LEU A  15       7.978 -10.241  -8.935  1.00  0.00           H  
ATOM    243 HD22 LEU A  15       9.394 -11.284  -9.139  1.00  0.00           H  
ATOM    244 HD23 LEU A  15       8.329 -11.480  -7.731  1.00  0.00           H  
ATOM    245  C   LEU A  15      11.438 -12.385  -5.458  1.00  0.00           C  
ATOM    246  O   LEU A  15      11.144 -13.540  -5.752  1.00  0.00           O  
ATOM    247  N   THR A  16      12.606 -12.071  -4.885  1.00  0.00           N  
ATOM    248  H   THR A  16      12.802 -11.100  -4.675  1.00  0.00           H  
ATOM    249  CA  THR A  16      13.650 -13.075  -4.592  1.00  0.00           C  
ATOM    250  HA  THR A  16      13.793 -13.671  -5.496  1.00  0.00           H  
ATOM    251  CB  THR A  16      15.004 -12.411  -4.269  1.00  0.00           C  
ATOM    252  HB  THR A  16      15.667 -13.163  -3.836  1.00  0.00           H  
ATOM    253  CG2 THR A  16      15.663 -11.878  -5.539  1.00  0.00           C  
ATOM    254 HG21 THR A  16      15.758 -12.685  -6.267  1.00  0.00           H  
ATOM    255 HG22 THR A  16      15.061 -11.078  -5.968  1.00  0.00           H  
ATOM    256 HG23 THR A  16      16.661 -11.509  -5.307  1.00  0.00           H  
ATOM    257  OG1 THR A  16      14.904 -11.313  -3.373  1.00  0.00           O  
ATOM    258  HG1 THR A  16      14.110 -11.439  -2.831  1.00  0.00           H  
ATOM    259  C   THR A  16      13.270 -14.101  -3.509  1.00  0.00           C  
ATOM    260  O   THR A  16      13.956 -15.114  -3.375  1.00  0.00           O  
ATOM    261  N   GLU A  17      12.176 -13.889  -2.767  1.00  0.00           N  
ATOM    262  H   GLU A  17      11.702 -13.002  -2.873  1.00  0.00           H  
ATOM    263  CA  GLU A  17      11.519 -14.904  -1.918  1.00  0.00           C  
ATOM    264  HA  GLU A  17      12.276 -15.442  -1.341  1.00  0.00           H  
ATOM    265  CB  GLU A  17      10.602 -14.171  -0.914  1.00  0.00           C  
ATOM    266  HB2 GLU A  17      11.239 -13.659  -0.192  1.00  0.00           H  
ATOM    267  HB3 GLU A  17      10.047 -13.404  -1.451  1.00  0.00           H  
ATOM    268  CG  GLU A  17       9.562 -15.007  -0.138  1.00  0.00           C  
ATOM    269  HG2 GLU A  17       9.113 -14.371   0.627  1.00  0.00           H  
ATOM    270  HG3 GLU A  17       8.766 -15.290  -0.830  1.00  0.00           H  
ATOM    271  CD  GLU A  17      10.100 -16.281   0.530  1.00  0.00           C  
ATOM    272  OE1 GLU A  17      11.266 -16.279   0.980  1.00  0.00           O  
ATOM    273  OE2 GLU A  17       9.344 -17.287   0.542  1.00  0.00           O  
ATOM    274  C   GLU A  17      10.739 -15.969  -2.725  1.00  0.00           C  
ATOM    275  O   GLU A  17      10.666 -17.126  -2.310  1.00  0.00           O  
ATOM    276  N   GLN A  18      10.184 -15.642  -3.902  1.00  0.00           N  
ATOM    277  H   GLN A  18      10.394 -14.732  -4.298  1.00  0.00           H  
ATOM    278  CA  GLN A  18       9.273 -16.530  -4.656  1.00  0.00           C  
ATOM    279  HA  GLN A  18       8.645 -17.026  -3.917  1.00  0.00           H  
ATOM    280  CB  GLN A  18       8.326 -15.727  -5.569  1.00  0.00           C  
ATOM    281  HB2 GLN A  18       8.898 -15.349  -6.415  1.00  0.00           H  
ATOM    282  HB3 GLN A  18       7.575 -16.412  -5.956  1.00  0.00           H  
ATOM    283  CG  GLN A  18       7.598 -14.538  -4.928  1.00  0.00           C  
ATOM    284  HG2 GLN A  18       8.318 -13.729  -4.837  1.00  0.00           H  
ATOM    285  HG3 GLN A  18       6.810 -14.198  -5.600  1.00  0.00           H  
ATOM    286  CD  GLN A  18       6.978 -14.820  -3.559  1.00  0.00           C  
ATOM    287  OE1 GLN A  18       6.268 -15.788  -3.338  1.00  0.00           O  
ATOM    288  NE2 GLN A  18       7.207 -13.954  -2.603  1.00  0.00           N  
ATOM    289 HE21 GLN A  18       6.866 -14.168  -1.680  1.00  0.00           H  
ATOM    290 HE22 GLN A  18       7.829 -13.168  -2.774  1.00  0.00           H  
ATOM    291  C   GLN A  18       9.989 -17.662  -5.429  1.00  0.00           C  
ATOM    292  O   GLN A  18       9.578 -18.036  -6.531  1.00  0.00           O  
ATOM    293  N   LYS A  19      11.048 -18.241  -4.850  1.00  0.00           N  
ATOM    294  H   LYS A  19      11.275 -17.922  -3.913  1.00  0.00           H  
ATOM    295  CA  LYS A  19      11.918 -19.238  -5.489  1.00  0.00           C  
ATOM    296  HA  LYS A  19      12.365 -18.777  -6.376  1.00  0.00           H  
ATOM    297  CB  LYS A  19      13.064 -19.652  -4.558  1.00  0.00           C  
ATOM    298  HB2 LYS A  19      12.667 -20.142  -3.668  1.00  0.00           H  
ATOM    299  HB3 LYS A  19      13.688 -20.369  -5.097  1.00  0.00           H  
ATOM    300  CG  LYS A  19      13.922 -18.452  -4.135  1.00  0.00           C  
ATOM    301  HG2 LYS A  19      14.016 -17.768  -4.980  1.00  0.00           H  
ATOM    302  HG3 LYS A  19      13.432 -17.935  -3.309  1.00  0.00           H  
ATOM    303  CD  LYS A  19      15.323 -18.909  -3.707  1.00  0.00           C  
ATOM    304  HD2 LYS A  19      15.231 -19.693  -2.954  1.00  0.00           H  
ATOM    305  HD3 LYS A  19      15.839 -19.325  -4.575  1.00  0.00           H  
ATOM    306  CE  LYS A  19      16.164 -17.768  -3.123  1.00  0.00           C  
ATOM    307  HE2 LYS A  19      15.725 -17.458  -2.170  1.00  0.00           H  
ATOM    308  HE3 LYS A  19      17.171 -18.149  -2.933  1.00  0.00           H  
ATOM    309  NZ  LYS A  19      16.235 -16.603  -4.033  1.00  0.00           N  
ATOM    310  HZ1 LYS A  19      16.887 -15.900  -3.729  1.00  0.00           H  
ATOM    311  HZ2 LYS A  19      15.328 -16.161  -4.164  1.00  0.00           H  
ATOM    312  HZ3 LYS A  19      16.540 -16.848  -4.985  1.00  0.00           H  
ATOM    313  C   LYS A  19      11.139 -20.463  -5.958  1.00  0.00           C  
ATOM    314  O   LYS A  19      10.469 -21.128  -5.155  1.00  0.00           O  
ATOM    315  N   THR A  20      11.242 -20.741  -7.253  1.00  0.00           N  
ATOM    316  H   THR A  20      11.894 -20.173  -7.797  1.00  0.00           H  
ATOM    317  CA  THR A  20      10.499 -21.750  -8.029  1.00  0.00           C  
ATOM    318  HA  THR A  20      10.388 -22.660  -7.446  1.00  0.00           H  
ATOM    319  CB  THR A  20       9.113 -21.230  -8.458  1.00  0.00           C  
ATOM    320  HB  THR A  20       8.690 -21.925  -9.185  1.00  0.00           H  
ATOM    321  CG2 THR A  20       8.115 -21.109  -7.316  1.00  0.00           C  
ATOM    322 HG21 THR A  20       8.076 -22.048  -6.773  1.00  0.00           H  
ATOM    323 HG22 THR A  20       8.413 -20.317  -6.636  1.00  0.00           H  
ATOM    324 HG23 THR A  20       7.134 -20.878  -7.727  1.00  0.00           H  
ATOM    325  OG1 THR A  20       9.198 -19.959  -9.057  1.00  0.00           O  
ATOM    326  HG1 THR A  20       9.408 -19.319  -8.359  1.00  0.00           H  
ATOM    327  C   THR A  20      11.279 -22.078  -9.302  1.00  0.00           C  
ATOM    328  O   THR A  20      12.193 -21.349  -9.660  1.00  0.00           O  
ATOM    329  N   LEU A  21      10.912 -23.117 -10.062  1.00  0.00           N  
ATOM    330  H   LEU A  21      10.126 -23.696  -9.785  1.00  0.00           H  
ATOM    331  CA  LEU A  21      11.549 -23.329 -11.378  1.00  0.00           C  
ATOM    332  HA  LEU A  21      12.625 -23.314 -11.220  1.00  0.00           H  
ATOM    333  CB  LEU A  21      11.179 -24.712 -11.955  1.00  0.00           C  
ATOM    334  HB2 LEU A  21      10.103 -24.856 -11.866  1.00  0.00           H  
ATOM    335  HB3 LEU A  21      11.432 -24.728 -13.017  1.00  0.00           H  
ATOM    336  CG  LEU A  21      11.898 -25.895 -11.274  1.00  0.00           C  
ATOM    337  HG  LEU A  21      11.707 -25.867 -10.200  1.00  0.00           H  
ATOM    338  CD1 LEU A  21      11.382 -27.227 -11.822  1.00  0.00           C  
ATOM    339 HD11 LEU A  21      10.306 -27.297 -11.689  1.00  0.00           H  
ATOM    340 HD12 LEU A  21      11.602 -27.297 -12.888  1.00  0.00           H  
ATOM    341 HD13 LEU A  21      11.862 -28.054 -11.300  1.00  0.00           H  
ATOM    342  CD2 LEU A  21      13.412 -25.888 -11.514  1.00  0.00           C  
ATOM    343 HD21 LEU A  21      13.862 -26.789 -11.097  1.00  0.00           H  
ATOM    344 HD22 LEU A  21      13.875 -25.028 -11.032  1.00  0.00           H  
ATOM    345 HD23 LEU A  21      13.621 -25.844 -12.584  1.00  0.00           H  
ATOM    346  C   LEU A  21      11.304 -22.166 -12.374  1.00  0.00           C  
ATOM    347  O   LEU A  21      11.970 -22.098 -13.401  1.00  0.00           O  
ATOM    348  N   CYS A  22      10.419 -21.216 -12.044  1.00  0.00           N  
ATOM    349  H   CYS A  22       9.862 -21.373 -11.220  1.00  0.00           H  
ATOM    350  CA  CYS A  22      10.216 -19.961 -12.763  1.00  0.00           C  
ATOM    351  HA  CYS A  22      10.178 -20.189 -13.826  1.00  0.00           H  
ATOM    352  CB  CYS A  22       8.856 -19.391 -12.329  1.00  0.00           C  
ATOM    353  HB2 CYS A  22       8.125 -20.190 -12.201  1.00  0.00           H  
ATOM    354  HB3 CYS A  22       8.974 -18.893 -11.366  1.00  0.00           H  
ATOM    355  SG  CYS A  22       8.241 -18.195 -13.554  1.00  0.00           S  
ATOM    356  HG  CYS A  22       8.072 -19.040 -14.574  1.00  0.00           H  
ATOM    357  C   CYS A  22      11.341 -18.920 -12.548  1.00  0.00           C  
ATOM    358  O   CYS A  22      11.639 -18.170 -13.477  1.00  0.00           O  
ATOM    359  N   THR A  23      11.985 -18.851 -11.370  1.00  0.00           N  
ATOM    360  H   THR A  23      11.784 -19.533 -10.644  1.00  0.00           H  
ATOM    361  CA  THR A  23      13.085 -17.888 -11.101  1.00  0.00           C  
ATOM    362  HA  THR A  23      12.782 -16.913 -11.477  1.00  0.00           H  
ATOM    363  CB  THR A  23      13.357 -17.738  -9.587  1.00  0.00           C  
ATOM    364  HB  THR A  23      14.320 -17.253  -9.442  1.00  0.00           H  
ATOM    365  CG2 THR A  23      12.279 -16.868  -8.944  1.00  0.00           C  
ATOM    366 HG21 THR A  23      12.231 -15.902  -9.444  1.00  0.00           H  
ATOM    367 HG22 THR A  23      12.525 -16.707  -7.893  1.00  0.00           H  
ATOM    368 HG23 THR A  23      11.310 -17.363  -9.013  1.00  0.00           H  
ATOM    369  OG1 THR A  23      13.335 -18.945  -8.854  1.00  0.00           O  
ATOM    370  HG1 THR A  23      14.119 -19.503  -9.104  1.00  0.00           H  
ATOM    371  C   THR A  23      14.378 -18.218 -11.856  1.00  0.00           C  
ATOM    372  O   THR A  23      15.188 -17.333 -12.150  1.00  0.00           O  
ATOM    373  N   GLU A  24      14.516 -19.480 -12.251  1.00  0.00           N  
ATOM    374  H   GLU A  24      13.833 -20.137 -11.904  1.00  0.00           H  
ATOM    375  CA  GLU A  24      15.629 -20.022 -13.033  1.00  0.00           C  
ATOM    376  HA  GLU A  24      16.567 -19.578 -12.690  1.00  0.00           H  
ATOM    377  CB  GLU A  24      15.708 -21.549 -12.816  1.00  0.00           C  
ATOM    378  HB2 GLU A  24      14.949 -22.033 -13.434  1.00  0.00           H  
ATOM    379  HB3 GLU A  24      16.684 -21.889 -13.171  1.00  0.00           H  
ATOM    380  CG  GLU A  24      15.514 -22.049 -11.370  1.00  0.00           C  
ATOM    381  HG2 GLU A  24      14.442 -22.141 -11.197  1.00  0.00           H  
ATOM    382  HG3 GLU A  24      15.943 -23.052 -11.280  1.00  0.00           H  
ATOM    383  CD  GLU A  24      16.098 -21.117 -10.298  1.00  0.00           C  
ATOM    384  OE1 GLU A  24      15.292 -20.582  -9.497  1.00  0.00           O  
ATOM    385  OE2 GLU A  24      17.334 -20.932 -10.304  1.00  0.00           O  
ATOM    386  C   GLU A  24      15.486 -19.730 -14.539  1.00  0.00           C  
ATOM    387  O   GLU A  24      16.453 -19.861 -15.293  1.00  0.00           O  
ATOM    388  N   LEU A  25      14.290 -19.356 -15.017  1.00  0.00           N  
ATOM    389  H   LEU A  25      13.536 -19.195 -14.360  1.00  0.00           H  
ATOM    390  CA  LEU A  25      14.035 -19.171 -16.446  1.00  0.00           C  
ATOM    391  HA  LEU A  25      14.444 -20.041 -16.959  1.00  0.00           H  
ATOM    392  CB  LEU A  25      12.525 -19.105 -16.728  1.00  0.00           C  
ATOM    393  HB2 LEU A  25      12.096 -18.346 -16.078  1.00  0.00           H  
ATOM    394  HB3 LEU A  25      12.365 -18.794 -17.760  1.00  0.00           H  
ATOM    395  CG  LEU A  25      11.788 -20.436 -16.498  1.00  0.00           C  
ATOM    396  HG  LEU A  25      11.969 -20.776 -15.485  1.00  0.00           H  
ATOM    397  CD1 LEU A  25      10.288 -20.242 -16.679  1.00  0.00           C  
ATOM    398 HD11 LEU A  25       9.923 -19.483 -15.987  1.00  0.00           H  
ATOM    399 HD12 LEU A  25      10.064 -19.928 -17.697  1.00  0.00           H  
ATOM    400 HD13 LEU A  25       9.780 -21.183 -16.473  1.00  0.00           H  
ATOM    401  CD2 LEU A  25      12.223 -21.525 -17.484  1.00  0.00           C  
ATOM    402 HD21 LEU A  25      11.594 -22.406 -17.355  1.00  0.00           H  
ATOM    403 HD22 LEU A  25      12.135 -21.164 -18.507  1.00  0.00           H  
ATOM    404 HD23 LEU A  25      13.251 -21.823 -17.280  1.00  0.00           H  
ATOM    405  C   LEU A  25      14.774 -17.955 -17.018  1.00  0.00           C  
ATOM    406  O   LEU A  25      15.014 -16.952 -16.349  1.00  0.00           O  
ATOM    407  N   THR A  26      15.141 -18.050 -18.296  1.00  0.00           N  
ATOM    408  H   THR A  26      14.829 -18.848 -18.823  1.00  0.00           H  
ATOM    409  CA  THR A  26      15.951 -17.028 -18.974  1.00  0.00           C  
ATOM    410  HA  THR A  26      16.700 -16.670 -18.269  1.00  0.00           H  
ATOM    411  CB  THR A  26      16.714 -17.645 -20.156  1.00  0.00           C  
ATOM    412  HB  THR A  26      15.997 -18.004 -20.897  1.00  0.00           H  
ATOM    413  CG2 THR A  26      17.694 -16.691 -20.831  1.00  0.00           C  
ATOM    414 HG21 THR A  26      17.164 -15.832 -21.238  1.00  0.00           H  
ATOM    415 HG22 THR A  26      18.445 -16.353 -20.120  1.00  0.00           H  
ATOM    416 HG23 THR A  26      18.186 -17.208 -21.654  1.00  0.00           H  
ATOM    417  OG1 THR A  26      17.486 -18.732 -19.689  1.00  0.00           O  
ATOM    418  HG1 THR A  26      16.966 -19.226 -19.049  1.00  0.00           H  
ATOM    419  C   THR A  26      15.110 -15.819 -19.398  1.00  0.00           C  
ATOM    420  O   THR A  26      13.961 -15.959 -19.822  1.00  0.00           O  
ATOM    421  N   VAL A  27      15.698 -14.628 -19.319  1.00  0.00           N  
ATOM    422  H   VAL A  27      16.645 -14.596 -18.952  1.00  0.00           H  
ATOM    423  CA  VAL A  27      15.155 -13.355 -19.796  1.00  0.00           C  
ATOM    424  HA  VAL A  27      14.335 -13.579 -20.475  1.00  0.00           H  
ATOM    425  CB  VAL A  27      14.559 -12.557 -18.612  1.00  0.00           C  
ATOM    426  HB  VAL A  27      13.897 -13.226 -18.062  1.00  0.00           H  
ATOM    427  CG1 VAL A  27      15.614 -12.032 -17.630  1.00  0.00           C  
ATOM    428 HG11 VAL A  27      16.201 -12.864 -17.238  1.00  0.00           H  
ATOM    429 HG12 VAL A  27      16.280 -11.325 -18.126  1.00  0.00           H  
ATOM    430 HG13 VAL A  27      15.124 -11.532 -16.794  1.00  0.00           H  
ATOM    431  CG2 VAL A  27      13.704 -11.371 -19.074  1.00  0.00           C  
ATOM    432 HG21 VAL A  27      14.331 -10.595 -19.512  1.00  0.00           H  
ATOM    433 HG22 VAL A  27      13.184 -10.945 -18.215  1.00  0.00           H  
ATOM    434 HG23 VAL A  27      12.957 -11.699 -19.798  1.00  0.00           H  
ATOM    435  C   VAL A  27      16.220 -12.609 -20.620  1.00  0.00           C  
ATOM    436  O   VAL A  27      17.426 -12.834 -20.474  1.00  0.00           O  
ATOM    437  N   THR A  28      15.773 -11.746 -21.534  1.00  0.00           N  
ATOM    438  H   THR A  28      14.781 -11.583 -21.594  1.00  0.00           H  
ATOM    439  CA  THR A  28      16.670 -10.925 -22.361  1.00  0.00           C  
ATOM    440  HA  THR A  28      17.410 -11.575 -22.830  1.00  0.00           H  
ATOM    441  CB  THR A  28      15.887 -10.217 -23.473  1.00  0.00           C  
ATOM    442  HB  THR A  28      15.089  -9.621 -23.033  1.00  0.00           H  
ATOM    443  CG2 THR A  28      16.757  -9.308 -24.339  1.00  0.00           C  
ATOM    444 HG21 THR A  28      17.615  -9.864 -24.717  1.00  0.00           H  
ATOM    445 HG22 THR A  28      16.169  -8.936 -25.179  1.00  0.00           H  
ATOM    446 HG23 THR A  28      17.103  -8.457 -23.754  1.00  0.00           H  
ATOM    447  OG1 THR A  28      15.310 -11.186 -24.322  1.00  0.00           O  
ATOM    448  HG1 THR A  28      14.472 -11.456 -23.941  1.00  0.00           H  
ATOM    449  C   THR A  28      17.404  -9.912 -21.484  1.00  0.00           C  
ATOM    450  O   THR A  28      16.778  -9.077 -20.835  1.00  0.00           O  
ATOM    451  N   ASP A  29      18.732  -9.969 -21.465  1.00  0.00           N  
ATOM    452  H   ASP A  29      19.201 -10.599 -22.107  1.00  0.00           H  
ATOM    453  CA  ASP A  29      19.567  -9.163 -20.589  1.00  0.00           C  
ATOM    454  HA  ASP A  29      19.013  -8.964 -19.672  1.00  0.00           H  
ATOM    455  CB  ASP A  29      20.787  -9.968 -20.167  1.00  0.00           C  
ATOM    456  HB2 ASP A  29      20.464 -10.949 -19.812  1.00  0.00           H  
ATOM    457  HB3 ASP A  29      21.441 -10.113 -21.020  1.00  0.00           H  
ATOM    458  CG  ASP A  29      21.567  -9.284 -19.054  1.00  0.00           C  
ATOM    459  OD1 ASP A  29      21.471  -8.054 -18.825  1.00  0.00           O  
ATOM    460  OD2 ASP A  29      22.272 -10.022 -18.345  1.00  0.00           O  
ATOM    461  C   ASP A  29      19.917  -7.818 -21.229  1.00  0.00           C  
ATOM    462  O   ASP A  29      20.880  -7.670 -21.990  1.00  0.00           O  
ATOM    463  N   ILE A  30      19.081  -6.831 -20.897  1.00  0.00           N  
ATOM    464  H   ILE A  30      18.261  -7.095 -20.367  1.00  0.00           H  
ATOM    465  CA  ILE A  30      19.200  -5.440 -21.346  1.00  0.00           C  
ATOM    466  HA  ILE A  30      19.387  -5.464 -22.420  1.00  0.00           H  
ATOM    467  CB  ILE A  30      17.866  -4.673 -21.126  1.00  0.00           C  
ATOM    468  HB  ILE A  30      17.880  -3.815 -21.800  1.00  0.00           H  
ATOM    469  CG2 ILE A  30      16.654  -5.531 -21.530  1.00  0.00           C  
ATOM    470 HG21 ILE A  30      16.459  -6.279 -20.764  1.00  0.00           H  
ATOM    471 HG22 ILE A  30      15.767  -4.908 -21.639  1.00  0.00           H  
ATOM    472 HG23 ILE A  30      16.841  -6.050 -22.467  1.00  0.00           H  
ATOM    473  CG1 ILE A  30      17.617  -4.154 -19.689  1.00  0.00           C  
ATOM    474 HG12 ILE A  30      16.547  -4.174 -19.479  1.00  0.00           H  
ATOM    475 HG13 ILE A  30      18.103  -4.803 -18.959  1.00  0.00           H  
ATOM    476  CD1 ILE A  30      18.065  -2.704 -19.473  1.00  0.00           C  
ATOM    477 HD11 ILE A  30      17.700  -2.356 -18.507  1.00  0.00           H  
ATOM    478 HD12 ILE A  30      19.150  -2.630 -19.484  1.00  0.00           H  
ATOM    479 HD13 ILE A  30      17.652  -2.061 -20.248  1.00  0.00           H  
ATOM    480  C   ILE A  30      20.398  -4.708 -20.721  1.00  0.00           C  
ATOM    481  O   ILE A  30      20.804  -3.679 -21.256  1.00  0.00           O  
ATOM    482  N   PHE A  31      20.960  -5.208 -19.613  1.00  0.00           N  
ATOM    483  H   PHE A  31      20.656  -6.121 -19.293  1.00  0.00           H  
ATOM    484  CA  PHE A  31      22.097  -4.593 -18.914  1.00  0.00           C  
ATOM    485  HA  PHE A  31      22.057  -3.511 -19.050  1.00  0.00           H  
ATOM    486  CB  PHE A  31      22.027  -4.899 -17.410  1.00  0.00           C  
ATOM    487  HB2 PHE A  31      22.271  -5.951 -17.258  1.00  0.00           H  
ATOM    488  HB3 PHE A  31      22.799  -4.316 -16.906  1.00  0.00           H  
ATOM    489  CG  PHE A  31      20.701  -4.607 -16.735  1.00  0.00           C  
ATOM    490  CD1 PHE A  31      20.185  -3.298 -16.723  1.00  0.00           C  
ATOM    491  HD1 PHE A  31      20.730  -2.493 -17.198  1.00  0.00           H  
ATOM    492  CE1 PHE A  31      18.957  -3.033 -16.091  1.00  0.00           C  
ATOM    493  HE1 PHE A  31      18.557  -2.030 -16.092  1.00  0.00           H  
ATOM    494  CZ  PHE A  31      18.249  -4.073 -15.465  1.00  0.00           C  
ATOM    495  HZ  PHE A  31      17.302  -3.873 -14.990  1.00  0.00           H  
ATOM    496  CE2 PHE A  31      18.773  -5.377 -15.457  1.00  0.00           C  
ATOM    497  HE2 PHE A  31      18.233  -6.177 -14.968  1.00  0.00           H  
ATOM    498  CD2 PHE A  31      19.992  -5.646 -16.101  1.00  0.00           C  
ATOM    499  HD2 PHE A  31      20.382  -6.654 -16.107  1.00  0.00           H  
ATOM    500  C   PHE A  31      23.450  -5.069 -19.456  1.00  0.00           C  
ATOM    501  O   PHE A  31      24.379  -4.277 -19.563  1.00  0.00           O  
ATOM    502  N   ALA A  32      23.561  -6.352 -19.811  1.00  0.00           N  
ATOM    503  H   ALA A  32      22.761  -6.957 -19.642  1.00  0.00           H  
ATOM    504  CA  ALA A  32      24.730  -6.937 -20.477  1.00  0.00           C  
ATOM    505  HA  ALA A  32      25.621  -6.428 -20.104  1.00  0.00           H  
ATOM    506  CB  ALA A  32      24.829  -8.415 -20.073  1.00  0.00           C  
ATOM    507  HB1 ALA A  32      25.745  -8.848 -20.476  1.00  0.00           H  
ATOM    508  HB2 ALA A  32      24.842  -8.509 -18.987  1.00  0.00           H  
ATOM    509  HB3 ALA A  32      23.974  -8.960 -20.467  1.00  0.00           H  
ATOM    510  C   ALA A  32      24.720  -6.737 -22.011  1.00  0.00           C  
ATOM    511  O   ALA A  32      25.421  -7.448 -22.736  1.00  0.00           O  
ATOM    512  N   ALA A  33      23.890  -5.814 -22.510  1.00  0.00           N  
ATOM    513  H   ALA A  33      23.371  -5.251 -21.856  1.00  0.00           H  
ATOM    514  CA  ALA A  33      23.790  -5.462 -23.919  1.00  0.00           C  
ATOM    515  HA  ALA A  33      23.711  -6.382 -24.496  1.00  0.00           H  
ATOM    516  CB  ALA A  33      22.522  -4.619 -24.118  1.00  0.00           C  
ATOM    517  HB1 ALA A  33      21.655  -5.154 -23.731  1.00  0.00           H  
ATOM    518  HB2 ALA A  33      22.622  -3.673 -23.583  1.00  0.00           H  
ATOM    519  HB3 ALA A  33      22.373  -4.416 -25.179  1.00  0.00           H  
ATOM    520  C   ALA A  33      25.032  -4.710 -24.411  1.00  0.00           C  
ATOM    521  O   ALA A  33      25.582  -3.865 -23.708  1.00  0.00           O  
ATOM    522  N   SER A  34      25.440  -4.941 -25.662  1.00  0.00           N  
ATOM    523  H   SER A  34      24.921  -5.612 -26.221  1.00  0.00           H  
ATOM    524  CA  SER A  34      26.596  -4.241 -26.249  1.00  0.00           C  
ATOM    525  HA  SER A  34      27.384  -4.218 -25.495  1.00  0.00           H  
ATOM    526  CB  SER A  34      27.159  -5.006 -27.451  1.00  0.00           C  
ATOM    527  HB2 SER A  34      28.108  -4.552 -27.742  1.00  0.00           H  
ATOM    528  HB3 SER A  34      27.341  -6.046 -27.174  1.00  0.00           H  
ATOM    529  OG  SER A  34      26.275  -4.958 -28.549  1.00  0.00           O  
ATOM    530  HG  SER A  34      25.593  -5.629 -28.420  1.00  0.00           H  
ATOM    531  C   SER A  34      26.311  -2.776 -26.618  1.00  0.00           C  
ATOM    532  O   SER A  34      27.248  -2.039 -26.927  1.00  0.00           O  
ATOM    533  N   LYS A  35      25.047  -2.318 -26.561  1.00  0.00           N  
ATOM    534  H   LYS A  35      24.330  -2.976 -26.290  1.00  0.00           H  
ATOM    535  CA  LYS A  35      24.673  -0.907 -26.772  1.00  0.00           C  
ATOM    536  HA  LYS A  35      25.586  -0.316 -26.677  1.00  0.00           H  
ATOM    537  CB  LYS A  35      24.175  -0.651 -28.202  1.00  0.00           C  
ATOM    538  HB2 LYS A  35      23.337  -1.306 -28.439  1.00  0.00           H  
ATOM    539  HB3 LYS A  35      23.844   0.387 -28.269  1.00  0.00           H  
ATOM    540  CG  LYS A  35      25.336  -0.873 -29.186  1.00  0.00           C  
ATOM    541  HG2 LYS A  35      26.238  -0.415 -28.776  1.00  0.00           H  
ATOM    542  HG3 LYS A  35      25.512  -1.944 -29.296  1.00  0.00           H  
ATOM    543  CD  LYS A  35      25.110  -0.258 -30.566  1.00  0.00           C  
ATOM    544  HD2 LYS A  35      24.239  -0.716 -31.040  1.00  0.00           H  
ATOM    545  HD3 LYS A  35      24.957   0.817 -30.457  1.00  0.00           H  
ATOM    546  CE  LYS A  35      26.376  -0.533 -31.386  1.00  0.00           C  
ATOM    547  HE2 LYS A  35      27.248  -0.213 -30.804  1.00  0.00           H  
ATOM    548  HE3 LYS A  35      26.460  -1.615 -31.535  1.00  0.00           H  
ATOM    549  NZ  LYS A  35      26.354   0.169 -32.690  1.00  0.00           N  
ATOM    550  HZ1 LYS A  35      27.183  -0.064 -33.223  1.00  0.00           H  
ATOM    551  HZ2 LYS A  35      25.538  -0.111 -33.222  1.00  0.00           H  
ATOM    552  HZ3 LYS A  35      26.335   1.171 -32.550  1.00  0.00           H  
ATOM    553  C   LYS A  35      23.748  -0.361 -25.682  1.00  0.00           C  
ATOM    554  O   LYS A  35      22.516  -0.459 -25.728  1.00  0.00           O  
ATOM    555  N   ASN A  36      24.430   0.256 -24.721  1.00  0.00           N  
ATOM    556  H   ASN A  36      25.432   0.216 -24.803  1.00  0.00           H  
ATOM    557  CA  ASN A  36      23.901   1.055 -23.624  1.00  0.00           C  
ATOM    558  HA  ASN A  36      23.333   0.391 -22.967  1.00  0.00           H  
ATOM    559  CB  ASN A  36      25.120   1.628 -22.866  1.00  0.00           C  
ATOM    560  HB2 ASN A  36      25.982   0.972 -22.995  1.00  0.00           H  
ATOM    561  HB3 ASN A  36      25.378   2.614 -23.256  1.00  0.00           H  
ATOM    562  CG  ASN A  36      24.881   1.740 -21.375  1.00  0.00           C  
ATOM    563  OD1 ASN A  36      23.764   1.701 -20.896  1.00  0.00           O  
ATOM    564  ND2 ASN A  36      25.931   1.843 -20.596  1.00  0.00           N  
ATOM    565 HD21 ASN A  36      25.734   1.872 -19.611  1.00  0.00           H  
ATOM    566 HD22 ASN A  36      26.862   1.837 -20.969  1.00  0.00           H  
ATOM    567  C   ASN A  36      22.964   2.178 -24.117  1.00  0.00           C  
ATOM    568  O   ASN A  36      22.960   2.527 -25.300  1.00  0.00           O  
ATOM    569  N   THR A  37      22.175   2.767 -23.218  1.00  0.00           N  
ATOM    570  H   THR A  37      22.270   2.513 -22.235  1.00  0.00           H  
ATOM    571  CA  THR A  37      21.285   3.898 -23.534  1.00  0.00           C  
ATOM    572  HA  THR A  37      21.814   4.561 -24.218  1.00  0.00           H  
ATOM    573  CB  THR A  37      20.026   3.392 -24.266  1.00  0.00           C  
ATOM    574  HB  THR A  37      20.328   2.628 -24.984  1.00  0.00           H  
ATOM    575  CG2 THR A  37      18.952   2.778 -23.368  1.00  0.00           C  
ATOM    576 HG21 THR A  37      19.374   1.947 -22.803  1.00  0.00           H  
ATOM    577 HG22 THR A  37      18.566   3.523 -22.676  1.00  0.00           H  
ATOM    578 HG23 THR A  37      18.126   2.420 -23.980  1.00  0.00           H  
ATOM    579  OG1 THR A  37      19.441   4.437 -25.005  1.00  0.00           O  
ATOM    580  HG1 THR A  37      20.009   4.634 -25.755  1.00  0.00           H  
ATOM    581  C   THR A  37      20.984   4.737 -22.285  1.00  0.00           C  
ATOM    582  O   THR A  37      21.502   4.456 -21.206  1.00  0.00           O  
ATOM    583  N   THR A  38      20.215   5.815 -22.424  1.00  0.00           N  
ATOM    584  H   THR A  38      19.754   5.990 -23.309  1.00  0.00           H  
ATOM    585  CA  THR A  38      19.876   6.717 -21.314  1.00  0.00           C  
ATOM    586  HA  THR A  38      20.806   6.945 -20.792  1.00  0.00           H  
ATOM    587  CB  THR A  38      19.330   8.055 -21.847  1.00  0.00           C  
ATOM    588  HB  THR A  38      18.807   8.586 -21.052  1.00  0.00           H  
ATOM    589  CG2 THR A  38      20.462   8.946 -22.354  1.00  0.00           C  
ATOM    590 HG21 THR A  38      21.007   8.442 -23.153  1.00  0.00           H  
ATOM    591 HG22 THR A  38      20.042   9.874 -22.742  1.00  0.00           H  
ATOM    592 HG23 THR A  38      21.144   9.181 -21.538  1.00  0.00           H  
ATOM    593  OG1 THR A  38      18.459   7.866 -22.930  1.00  0.00           O  
ATOM    594  HG1 THR A  38      17.577   7.699 -22.517  1.00  0.00           H  
ATOM    595  C   THR A  38      18.970   6.061 -20.258  1.00  0.00           C  
ATOM    596  O   THR A  38      18.379   4.997 -20.451  1.00  0.00           O  
ATOM    597  N   GLU A  39      18.953   6.650 -19.060  1.00  0.00           N  
ATOM    598  H   GLU A  39      19.456   7.516 -18.962  1.00  0.00           H  
ATOM    599  CA  GLU A  39      18.517   5.999 -17.815  1.00  0.00           C  
ATOM    600  HA  GLU A  39      19.107   5.091 -17.677  1.00  0.00           H  
ATOM    601  CB  GLU A  39      18.854   6.970 -16.666  1.00  0.00           C  
ATOM    602  HB2 GLU A  39      19.863   7.359 -16.811  1.00  0.00           H  
ATOM    603  HB3 GLU A  39      18.163   7.814 -16.707  1.00  0.00           H  
ATOM    604  CG  GLU A  39      18.797   6.327 -15.278  1.00  0.00           C  
ATOM    605  HG2 GLU A  39      17.834   5.836 -15.163  1.00  0.00           H  
ATOM    606  HG3 GLU A  39      19.581   5.570 -15.197  1.00  0.00           H  
ATOM    607  CD  GLU A  39      18.947   7.373 -14.167  1.00  0.00           C  
ATOM    608  OE1 GLU A  39      19.952   7.347 -13.416  1.00  0.00           O  
ATOM    609  OE2 GLU A  39      18.023   8.201 -13.981  1.00  0.00           O  
ATOM    610  C   GLU A  39      17.031   5.576 -17.800  1.00  0.00           C  
ATOM    611  O   GLU A  39      16.701   4.454 -17.408  1.00  0.00           O  
ATOM    612  N   LYS A  40      16.129   6.450 -18.266  1.00  0.00           N  
ATOM    613  H   LYS A  40      16.471   7.302 -18.696  1.00  0.00           H  
ATOM    614  CA  LYS A  40      14.677   6.195 -18.288  1.00  0.00           C  
ATOM    615  HA  LYS A  40      14.363   5.785 -17.327  1.00  0.00           H  
ATOM    616  CB  LYS A  40      13.937   7.513 -18.545  1.00  0.00           C  
ATOM    617  HB2 LYS A  40      14.363   8.026 -19.411  1.00  0.00           H  
ATOM    618  HB3 LYS A  40      12.890   7.292 -18.759  1.00  0.00           H  
ATOM    619  CG  LYS A  40      14.015   8.412 -17.307  1.00  0.00           C  
ATOM    620  HG2 LYS A  40      13.626   7.852 -16.455  1.00  0.00           H  
ATOM    621  HG3 LYS A  40      15.051   8.688 -17.102  1.00  0.00           H  
ATOM    622  CD  LYS A  40      13.186   9.682 -17.500  1.00  0.00           C  
ATOM    623  HD2 LYS A  40      13.728  10.392 -18.126  1.00  0.00           H  
ATOM    624  HD3 LYS A  40      12.258   9.431 -18.008  1.00  0.00           H  
ATOM    625  CE  LYS A  40      12.884  10.291 -16.127  1.00  0.00           C  
ATOM    626  HE2 LYS A  40      12.839   9.484 -15.387  1.00  0.00           H  
ATOM    627  HE3 LYS A  40      13.704  10.959 -15.849  1.00  0.00           H  
ATOM    628  NZ  LYS A  40      11.582  10.995 -16.136  1.00  0.00           N  
ATOM    629  HZ1 LYS A  40      10.841  10.314 -16.271  1.00  0.00           H  
ATOM    630  HZ2 LYS A  40      11.425  11.461 -15.253  1.00  0.00           H  
ATOM    631  HZ3 LYS A  40      11.547  11.663 -16.893  1.00  0.00           H  
ATOM    632  C   LYS A  40      14.287   5.163 -19.336  1.00  0.00           C  
ATOM    633  O   LYS A  40      13.463   4.287 -19.083  1.00  0.00           O  
ATOM    634  N   GLU A  41      14.944   5.226 -20.482  1.00  0.00           N  
ATOM    635  H   GLU A  41      15.582   6.012 -20.607  1.00  0.00           H  
ATOM    636  CA  GLU A  41      14.835   4.289 -21.591  1.00  0.00           C  
ATOM    637  HA  GLU A  41      13.789   4.173 -21.871  1.00  0.00           H  
ATOM    638  CB  GLU A  41      15.605   4.857 -22.800  1.00  0.00           C  
ATOM    639  HB2 GLU A  41      16.658   4.965 -22.543  1.00  0.00           H  
ATOM    640  HB3 GLU A  41      15.548   4.135 -23.613  1.00  0.00           H  
ATOM    641  CG  GLU A  41      15.067   6.210 -23.318  1.00  0.00           C  
ATOM    642  HG2 GLU A  41      15.603   6.459 -24.237  1.00  0.00           H  
ATOM    643  HG3 GLU A  41      14.014   6.079 -23.578  1.00  0.00           H  
ATOM    644  CD  GLU A  41      15.227   7.375 -22.319  1.00  0.00           C  
ATOM    645  OE1 GLU A  41      16.281   7.432 -21.636  1.00  0.00           O  
ATOM    646  OE2 GLU A  41      14.271   8.156 -22.148  1.00  0.00           O  
ATOM    647  C   GLU A  41      15.367   2.914 -21.163  1.00  0.00           C  
ATOM    648  O   GLU A  41      14.759   1.889 -21.462  1.00  0.00           O  
ATOM    649  N   THR A  42      16.431   2.886 -20.357  1.00  0.00           N  
ATOM    650  H   THR A  42      16.912   3.767 -20.191  1.00  0.00           H  
ATOM    651  CA  THR A  42      16.979   1.674 -19.730  1.00  0.00           C  
ATOM    652  HA  THR A  42      17.142   0.933 -20.509  1.00  0.00           H  
ATOM    653  CB  THR A  42      18.345   1.971 -19.095  1.00  0.00           C  
ATOM    654  HB  THR A  42      18.251   2.779 -18.373  1.00  0.00           H  
ATOM    655  CG2 THR A  42      18.979   0.767 -18.403  1.00  0.00           C  
ATOM    656 HG21 THR A  42      19.958   1.054 -18.021  1.00  0.00           H  
ATOM    657 HG22 THR A  42      18.363   0.436 -17.568  1.00  0.00           H  
ATOM    658 HG23 THR A  42      19.104  -0.045 -19.118  1.00  0.00           H  
ATOM    659  OG1 THR A  42      19.232   2.360 -20.116  1.00  0.00           O  
ATOM    660  HG1 THR A  42      19.058   3.296 -20.314  1.00  0.00           H  
ATOM    661  C   THR A  42      16.011   1.053 -18.718  1.00  0.00           C  
ATOM    662  O   THR A  42      15.731  -0.144 -18.806  1.00  0.00           O  
ATOM    663  N   PHE A  43      15.419   1.838 -17.806  1.00  0.00           N  
ATOM    664  H   PHE A  43      15.707   2.812 -17.733  1.00  0.00           H  
ATOM    665  CA  PHE A  43      14.370   1.337 -16.899  1.00  0.00           C  
ATOM    666  HA  PHE A  43      14.760   0.480 -16.354  1.00  0.00           H  
ATOM    667  CB  PHE A  43      13.958   2.426 -15.893  1.00  0.00           C  
ATOM    668  HB2 PHE A  43      13.601   3.288 -16.457  1.00  0.00           H  
ATOM    669  HB3 PHE A  43      13.114   2.051 -15.312  1.00  0.00           H  
ATOM    670  CG  PHE A  43      15.013   2.895 -14.899  1.00  0.00           C  
ATOM    671  CD1 PHE A  43      15.081   4.260 -14.562  1.00  0.00           C  
ATOM    672  HD1 PHE A  43      14.417   4.967 -15.036  1.00  0.00           H  
ATOM    673  CE1 PHE A  43      16.014   4.713 -13.613  1.00  0.00           C  
ATOM    674  HE1 PHE A  43      16.068   5.766 -13.373  1.00  0.00           H  
ATOM    675  CZ  PHE A  43      16.897   3.806 -13.004  1.00  0.00           C  
ATOM    676  HZ  PHE A  43      17.632   4.160 -12.296  1.00  0.00           H  
ATOM    677  CE2 PHE A  43      16.831   2.440 -13.329  1.00  0.00           C  
ATOM    678  HE2 PHE A  43      17.512   1.744 -12.860  1.00  0.00           H  
ATOM    679  CD2 PHE A  43      15.884   1.983 -14.265  1.00  0.00           C  
ATOM    680  HD2 PHE A  43      15.840   0.930 -14.495  1.00  0.00           H  
ATOM    681  C   PHE A  43      13.136   0.837 -17.669  1.00  0.00           C  
ATOM    682  O   PHE A  43      12.566  -0.201 -17.332  1.00  0.00           O  
ATOM    683  N   CYS A  44      12.759   1.527 -18.747  1.00  0.00           N  
ATOM    684  H   CYS A  44      13.234   2.405 -18.941  1.00  0.00           H  
ATOM    685  CA  CYS A  44      11.664   1.123 -19.624  1.00  0.00           C  
ATOM    686  HA  CYS A  44      10.786   0.925 -19.006  1.00  0.00           H  
ATOM    687  CB  CYS A  44      11.339   2.296 -20.553  1.00  0.00           C  
ATOM    688  HB2 CYS A  44      11.272   3.221 -19.979  1.00  0.00           H  
ATOM    689  HB3 CYS A  44      12.129   2.404 -21.299  1.00  0.00           H  
ATOM    690  SG  CYS A  44       9.752   1.978 -21.365  1.00  0.00           S  
ATOM    691  HG  CYS A  44       8.940   2.450 -20.406  1.00  0.00           H  
ATOM    692  C   CYS A  44      11.977  -0.174 -20.400  1.00  0.00           C  
ATOM    693  O   CYS A  44      11.096  -1.020 -20.547  1.00  0.00           O  
ATOM    694  N   ARG A  45      13.229  -0.395 -20.830  1.00  0.00           N  
ATOM    695  H   ARG A  45      13.902   0.364 -20.737  1.00  0.00           H  
ATOM    696  CA  ARG A  45      13.694  -1.675 -21.404  1.00  0.00           C  
ATOM    697  HA  ARG A  45      13.065  -1.947 -22.254  1.00  0.00           H  
ATOM    698  CB  ARG A  45      15.151  -1.552 -21.876  1.00  0.00           C  
ATOM    699  HB2 ARG A  45      15.728  -0.982 -21.151  1.00  0.00           H  
ATOM    700  HB3 ARG A  45      15.590  -2.548 -21.943  1.00  0.00           H  
ATOM    701  CG  ARG A  45      15.286  -0.897 -23.250  1.00  0.00           C  
ATOM    702  HG2 ARG A  45      14.840  -1.553 -23.999  1.00  0.00           H  
ATOM    703  HG3 ARG A  45      14.766   0.058 -23.265  1.00  0.00           H  
ATOM    704  CD  ARG A  45      16.768  -0.677 -23.569  1.00  0.00           C  
ATOM    705  HD2 ARG A  45      17.162   0.096 -22.906  1.00  0.00           H  
ATOM    706  HD3 ARG A  45      17.313  -1.608 -23.396  1.00  0.00           H  
ATOM    707  NE  ARG A  45      16.933  -0.270 -24.968  1.00  0.00           N  
ATOM    708  HE  ARG A  45      16.080  -0.144 -25.502  1.00  0.00           H  
ATOM    709  CZ  ARG A  45      18.059  -0.095 -25.630  1.00  0.00           C  
ATOM    710  NH1 ARG A  45      19.244  -0.213 -25.088  1.00  0.00           N  
ATOM    711 HH11 ARG A  45      19.312  -0.416 -24.106  1.00  0.00           H  
ATOM    712 HH12 ARG A  45      20.098  -0.105 -25.618  1.00  0.00           H  
ATOM    713  NH2 ARG A  45      17.976   0.185 -26.895  1.00  0.00           N  
ATOM    714 HH21 ARG A  45      17.048   0.220 -27.310  1.00  0.00           H  
ATOM    715 HH22 ARG A  45      18.799   0.417 -27.414  1.00  0.00           H  
ATOM    716  C   ARG A  45      13.589  -2.817 -20.396  1.00  0.00           C  
ATOM    717  O   ARG A  45      13.085  -3.882 -20.744  1.00  0.00           O  
ATOM    718  N   ALA A  46      14.011  -2.590 -19.150  1.00  0.00           N  
ATOM    719  H   ALA A  46      14.426  -1.688 -18.939  1.00  0.00           H  
ATOM    720  CA  ALA A  46      13.872  -3.565 -18.069  1.00  0.00           C  
ATOM    721  HA  ALA A  46      14.359  -4.492 -18.374  1.00  0.00           H  
ATOM    722  CB  ALA A  46      14.604  -3.040 -16.826  1.00  0.00           C  
ATOM    723  HB1 ALA A  46      14.563  -3.790 -16.036  1.00  0.00           H  
ATOM    724  HB2 ALA A  46      15.648  -2.846 -17.073  1.00  0.00           H  
ATOM    725  HB3 ALA A  46      14.145  -2.117 -16.471  1.00  0.00           H  
ATOM    726  C   ALA A  46      12.389  -3.893 -17.800  1.00  0.00           C  
ATOM    727  O   ALA A  46      12.017  -5.065 -17.785  1.00  0.00           O  
ATOM    728  N   ALA A  47      11.521  -2.878 -17.706  1.00  0.00           N  
ATOM    729  H   ALA A  47      11.880  -1.929 -17.685  1.00  0.00           H  
ATOM    730  CA  ALA A  47      10.073  -3.072 -17.638  1.00  0.00           C  
ATOM    731  HA  ALA A  47       9.841  -3.646 -16.741  1.00  0.00           H  
ATOM    732  CB  ALA A  47       9.417  -1.691 -17.505  1.00  0.00           C  
ATOM    733  HB1 ALA A  47       9.583  -1.102 -18.405  1.00  0.00           H  
ATOM    734  HB2 ALA A  47       8.345  -1.808 -17.354  1.00  0.00           H  
ATOM    735  HB3 ALA A  47       9.834  -1.163 -16.647  1.00  0.00           H  
ATOM    736  C   ALA A  47       9.540  -3.866 -18.852  1.00  0.00           C  
ATOM    737  O   ALA A  47       8.811  -4.836 -18.686  1.00  0.00           O  
ATOM    738  N   THR A  48       9.982  -3.533 -20.070  1.00  0.00           N  
ATOM    739  H   THR A  48      10.595  -2.729 -20.124  1.00  0.00           H  
ATOM    740  CA  THR A  48       9.564  -4.177 -21.332  1.00  0.00           C  
ATOM    741  HA  THR A  48       8.479  -4.094 -21.410  1.00  0.00           H  
ATOM    742  CB  THR A  48      10.167  -3.451 -22.553  1.00  0.00           C  
ATOM    743  HB  THR A  48      11.255  -3.463 -22.486  1.00  0.00           H  
ATOM    744  CG2 THR A  48       9.760  -4.057 -23.896  1.00  0.00           C  
ATOM    745 HG21 THR A  48      10.133  -3.426 -24.704  1.00  0.00           H  
ATOM    746 HG22 THR A  48      10.186  -5.053 -24.007  1.00  0.00           H  
ATOM    747 HG23 THR A  48       8.674  -4.114 -23.960  1.00  0.00           H  
ATOM    748  OG1 THR A  48       9.733  -2.108 -22.585  1.00  0.00           O  
ATOM    749  HG1 THR A  48      10.124  -1.669 -21.807  1.00  0.00           H  
ATOM    750  C   THR A  48       9.901  -5.674 -21.382  1.00  0.00           C  
ATOM    751  O   THR A  48       9.015  -6.475 -21.678  1.00  0.00           O  
ATOM    752  N   VAL A  49      11.139  -6.078 -21.065  1.00  0.00           N  
ATOM    753  H   VAL A  49      11.831  -5.380 -20.806  1.00  0.00           H  
ATOM    754  CA  VAL A  49      11.520  -7.509 -21.086  1.00  0.00           C  
ATOM    755  HA  VAL A  49      11.127  -7.935 -22.011  1.00  0.00           H  
ATOM    756  CB  VAL A  49      13.043  -7.740 -21.119  1.00  0.00           C  
ATOM    757  HB  VAL A  49      13.204  -8.814 -21.218  1.00  0.00           H  
ATOM    758  CG1 VAL A  49      13.665  -7.081 -22.355  1.00  0.00           C  
ATOM    759 HG11 VAL A  49      13.593  -5.997 -22.286  1.00  0.00           H  
ATOM    760 HG12 VAL A  49      14.712  -7.373 -22.429  1.00  0.00           H  
ATOM    761 HG13 VAL A  49      13.145  -7.422 -23.252  1.00  0.00           H  
ATOM    762  CG2 VAL A  49      13.778  -7.292 -19.850  1.00  0.00           C  
ATOM    763 HG21 VAL A  49      13.669  -6.221 -19.708  1.00  0.00           H  
ATOM    764 HG22 VAL A  49      14.833  -7.545 -19.934  1.00  0.00           H  
ATOM    765 HG23 VAL A  49      13.393  -7.816 -18.977  1.00  0.00           H  
ATOM    766  C   VAL A  49      10.893  -8.304 -19.936  1.00  0.00           C  
ATOM    767  O   VAL A  49      10.579  -9.479 -20.121  1.00  0.00           O  
ATOM    768  N   LEU A  50      10.659  -7.680 -18.775  1.00  0.00           N  
ATOM    769  H   LEU A  50      10.971  -6.722 -18.667  1.00  0.00           H  
ATOM    770  CA  LEU A  50       9.941  -8.311 -17.666  1.00  0.00           C  
ATOM    771  HA  LEU A  50      10.313  -9.328 -17.549  1.00  0.00           H  
ATOM    772  CB  LEU A  50      10.196  -7.534 -16.364  1.00  0.00           C  
ATOM    773  HB2 LEU A  50       9.952  -6.483 -16.533  1.00  0.00           H  
ATOM    774  HB3 LEU A  50       9.524  -7.908 -15.590  1.00  0.00           H  
ATOM    775  CG  LEU A  50      11.645  -7.642 -15.848  1.00  0.00           C  
ATOM    776  HG  LEU A  50      12.346  -7.388 -16.640  1.00  0.00           H  
ATOM    777  CD1 LEU A  50      11.837  -6.660 -14.690  1.00  0.00           C  
ATOM    778 HD11 LEU A  50      11.666  -5.643 -15.048  1.00  0.00           H  
ATOM    779 HD12 LEU A  50      11.131  -6.885 -13.892  1.00  0.00           H  
ATOM    780 HD13 LEU A  50      12.852  -6.730 -14.303  1.00  0.00           H  
ATOM    781  CD2 LEU A  50      11.977  -9.048 -15.341  1.00  0.00           C  
ATOM    782 HD21 LEU A  50      12.995  -9.070 -14.955  1.00  0.00           H  
ATOM    783 HD22 LEU A  50      11.291  -9.332 -14.545  1.00  0.00           H  
ATOM    784 HD23 LEU A  50      11.915  -9.769 -16.153  1.00  0.00           H  
ATOM    785  C   LEU A  50       8.442  -8.442 -17.966  1.00  0.00           C  
ATOM    786  O   LEU A  50       7.838  -9.438 -17.585  1.00  0.00           O  
ATOM    787  N   ARG A  51       7.850  -7.490 -18.698  1.00  0.00           N  
ATOM    788  H   ARG A  51       8.385  -6.647 -18.885  1.00  0.00           H  
ATOM    789  CA  ARG A  51       6.480  -7.560 -19.230  1.00  0.00           C  
ATOM    790  HA  ARG A  51       5.806  -7.811 -18.415  1.00  0.00           H  
ATOM    791  CB  ARG A  51       6.099  -6.176 -19.772  1.00  0.00           C  
ATOM    792  HB2 ARG A  51       6.371  -5.442 -19.014  1.00  0.00           H  
ATOM    793  HB3 ARG A  51       6.669  -5.968 -20.676  1.00  0.00           H  
ATOM    794  CG  ARG A  51       4.602  -6.010 -20.067  1.00  0.00           C  
ATOM    795  HG2 ARG A  51       4.276  -6.770 -20.777  1.00  0.00           H  
ATOM    796  HG3 ARG A  51       4.039  -6.136 -19.146  1.00  0.00           H  
ATOM    797  CD  ARG A  51       4.296  -4.624 -20.654  1.00  0.00           C  
ATOM    798  HD2 ARG A  51       4.719  -4.583 -21.659  1.00  0.00           H  
ATOM    799  HD3 ARG A  51       3.213  -4.506 -20.726  1.00  0.00           H  
ATOM    800  NE  ARG A  51       4.852  -3.529 -19.831  1.00  0.00           N  
ATOM    801  HE  ARG A  51       4.905  -3.691 -18.821  1.00  0.00           H  
ATOM    802  CZ  ARG A  51       5.333  -2.375 -20.250  1.00  0.00           C  
ATOM    803  NH1 ARG A  51       5.235  -1.994 -21.491  1.00  0.00           N  
ATOM    804 HH11 ARG A  51       4.721  -2.561 -22.131  1.00  0.00           H  
ATOM    805 HH12 ARG A  51       5.489  -1.040 -21.726  1.00  0.00           H  
ATOM    806  NH2 ARG A  51       5.921  -1.556 -19.437  1.00  0.00           N  
ATOM    807 HH21 ARG A  51       5.990  -1.819 -18.445  1.00  0.00           H  
ATOM    808 HH22 ARG A  51       6.234  -0.660 -19.756  1.00  0.00           H  
ATOM    809  C   ARG A  51       6.318  -8.667 -20.265  1.00  0.00           C  
ATOM    810  O   ARG A  51       5.360  -9.434 -20.175  1.00  0.00           O  
ATOM    811  N   GLN A  52       7.274  -8.838 -21.182  1.00  0.00           N  
ATOM    812  H   GLN A  52       8.008  -8.140 -21.242  1.00  0.00           H  
ATOM    813  CA  GLN A  52       7.358 -10.048 -22.014  1.00  0.00           C  
ATOM    814  HA  GLN A  52       6.459 -10.120 -22.628  1.00  0.00           H  
ATOM    815  CB  GLN A  52       8.585  -9.986 -22.937  1.00  0.00           C  
ATOM    816  HB2 GLN A  52       9.407  -9.491 -22.423  1.00  0.00           H  
ATOM    817  HB3 GLN A  52       8.901 -11.001 -23.184  1.00  0.00           H  
ATOM    818  CG  GLN A  52       8.289  -9.256 -24.253  1.00  0.00           C  
ATOM    819  HG2 GLN A  52       7.494  -9.789 -24.777  1.00  0.00           H  
ATOM    820  HG3 GLN A  52       7.950  -8.241 -24.047  1.00  0.00           H  
ATOM    821  CD  GLN A  52       9.526  -9.189 -25.146  1.00  0.00           C  
ATOM    822  OE1 GLN A  52      10.627  -8.893 -24.717  1.00  0.00           O  
ATOM    823  NE2 GLN A  52       9.405  -9.455 -26.428  1.00  0.00           N  
ATOM    824 HE21 GLN A  52      10.252  -9.414 -26.967  1.00  0.00           H  
ATOM    825 HE22 GLN A  52       8.524  -9.732 -26.819  1.00  0.00           H  
ATOM    826  C   GLN A  52       7.397 -11.318 -21.149  1.00  0.00           C  
ATOM    827  O   GLN A  52       6.562 -12.200 -21.337  1.00  0.00           O  
ATOM    828  N   PHE A  53       8.289 -11.376 -20.154  1.00  0.00           N  
ATOM    829  H   PHE A  53       8.979 -10.636 -20.072  1.00  0.00           H  
ATOM    830  CA  PHE A  53       8.381 -12.525 -19.247  1.00  0.00           C  
ATOM    831  HA  PHE A  53       8.617 -13.402 -19.850  1.00  0.00           H  
ATOM    832  CB  PHE A  53       9.538 -12.322 -18.254  1.00  0.00           C  
ATOM    833  HB2 PHE A  53      10.432 -12.030 -18.807  1.00  0.00           H  
ATOM    834  HB3 PHE A  53       9.299 -11.511 -17.569  1.00  0.00           H  
ATOM    835  CG  PHE A  53       9.853 -13.559 -17.437  1.00  0.00           C  
ATOM    836  CD1 PHE A  53       9.038 -13.916 -16.343  1.00  0.00           C  
ATOM    837  HD1 PHE A  53       8.216 -13.283 -16.044  1.00  0.00           H  
ATOM    838  CE1 PHE A  53       9.264 -15.120 -15.658  1.00  0.00           C  
ATOM    839  HE1 PHE A  53       8.627 -15.408 -14.832  1.00  0.00           H  
ATOM    840  CZ  PHE A  53      10.331 -15.953 -16.038  1.00  0.00           C  
ATOM    841  HZ  PHE A  53      10.509 -16.869 -15.492  1.00  0.00           H  
ATOM    842  CE2 PHE A  53      11.180 -15.575 -17.094  1.00  0.00           C  
ATOM    843  HE2 PHE A  53      12.016 -16.203 -17.368  1.00  0.00           H  
ATOM    844  CD2 PHE A  53      10.934 -14.385 -17.800  1.00  0.00           C  
ATOM    845  HD2 PHE A  53      11.577 -14.116 -18.627  1.00  0.00           H  
ATOM    846  C   PHE A  53       7.050 -12.840 -18.530  1.00  0.00           C  
ATOM    847  O   PHE A  53       6.549 -13.956 -18.652  1.00  0.00           O  
ATOM    848  N   TYR A  54       6.452 -11.887 -17.805  1.00  0.00           N  
ATOM    849  H   TYR A  54       6.885 -10.971 -17.734  1.00  0.00           H  
ATOM    850  CA  TYR A  54       5.249 -12.181 -17.013  1.00  0.00           C  
ATOM    851  HA  TYR A  54       5.425 -13.147 -16.535  1.00  0.00           H  
ATOM    852  CB  TYR A  54       5.045 -11.170 -15.869  1.00  0.00           C  
ATOM    853  HB2 TYR A  54       4.384 -11.636 -15.139  1.00  0.00           H  
ATOM    854  HB3 TYR A  54       6.001 -11.032 -15.367  1.00  0.00           H  
ATOM    855  CG  TYR A  54       4.449  -9.805 -16.187  1.00  0.00           C  
ATOM    856  CD1 TYR A  54       5.214  -8.643 -15.964  1.00  0.00           C  
ATOM    857  HD1 TYR A  54       6.243  -8.727 -15.648  1.00  0.00           H  
ATOM    858  CE1 TYR A  54       4.656  -7.368 -16.171  1.00  0.00           C  
ATOM    859  HE1 TYR A  54       5.246  -6.483 -15.999  1.00  0.00           H  
ATOM    860  CZ  TYR A  54       3.334  -7.248 -16.645  1.00  0.00           C  
ATOM    861  OH  TYR A  54       2.780  -6.031 -16.883  1.00  0.00           O  
ATOM    862  HH  TYR A  54       3.450  -5.310 -16.933  1.00  0.00           H  
ATOM    863  CE2 TYR A  54       2.566  -8.407 -16.872  1.00  0.00           C  
ATOM    864  HE2 TYR A  54       1.560  -8.298 -17.245  1.00  0.00           H  
ATOM    865  CD2 TYR A  54       3.108  -9.679 -16.608  1.00  0.00           C  
ATOM    866  HD2 TYR A  54       2.492 -10.557 -16.745  1.00  0.00           H  
ATOM    867  C   TYR A  54       3.986 -12.374 -17.860  1.00  0.00           C  
ATOM    868  O   TYR A  54       3.117 -13.140 -17.456  1.00  0.00           O  
ATOM    869  N   SER A  55       3.854 -11.716 -19.019  1.00  0.00           N  
ATOM    870  H   SER A  55       4.585 -11.076 -19.305  1.00  0.00           H  
ATOM    871  CA  SER A  55       2.674 -11.901 -19.882  1.00  0.00           C  
ATOM    872  HA  SER A  55       1.786 -11.897 -19.249  1.00  0.00           H  
ATOM    873  CB  SER A  55       2.513 -10.751 -20.881  1.00  0.00           C  
ATOM    874  HB2 SER A  55       1.607 -10.918 -21.465  1.00  0.00           H  
ATOM    875  HB3 SER A  55       2.407  -9.811 -20.336  1.00  0.00           H  
ATOM    876  OG  SER A  55       3.614 -10.660 -21.757  1.00  0.00           O  
ATOM    877  HG  SER A  55       4.344 -10.263 -21.247  1.00  0.00           H  
ATOM    878  C   SER A  55       2.680 -13.251 -20.604  1.00  0.00           C  
ATOM    879  O   SER A  55       1.608 -13.811 -20.826  1.00  0.00           O  
ATOM    880  N   HIE A  56       3.858 -13.805 -20.911  1.00  0.00           N  
ATOM    881  H   HIE A  56       4.702 -13.260 -20.774  1.00  0.00           H  
ATOM    882  CA  HIE A  56       3.990 -15.187 -21.382  1.00  0.00           C  
ATOM    883  HA  HIE A  56       3.220 -15.390 -22.128  1.00  0.00           H  
ATOM    884  CB  HIE A  56       5.359 -15.352 -22.063  1.00  0.00           C  
ATOM    885  HB2 HIE A  56       5.464 -14.583 -22.829  1.00  0.00           H  
ATOM    886  HB3 HIE A  56       6.153 -15.201 -21.329  1.00  0.00           H  
ATOM    887  CG  HIE A  56       5.549 -16.696 -22.719  1.00  0.00           C  
ATOM    888  ND1 HIE A  56       5.345 -16.985 -24.070  1.00  0.00           N  
ATOM    889  CE1 HIE A  56       5.538 -18.305 -24.201  1.00  0.00           C  
ATOM    890  HE1 HIE A  56       5.430 -18.845 -25.132  1.00  0.00           H  
ATOM    891  NE2 HIE A  56       5.850 -18.853 -23.012  1.00  0.00           N  
ATOM    892  HE2 HIE A  56       5.973 -19.837 -22.816  1.00  0.00           H  
ATOM    893  CD2 HIE A  56       5.859 -17.852 -22.070  1.00  0.00           C  
ATOM    894  HD2 HIE A  56       6.014 -17.960 -21.008  1.00  0.00           H  
ATOM    895  C   HIE A  56       3.780 -16.194 -20.236  1.00  0.00           C  
ATOM    896  O   HIE A  56       2.948 -17.096 -20.338  1.00  0.00           O  
ATOM    897  N   HIE A  57       4.501 -16.038 -19.120  1.00  0.00           N  
ATOM    898  H   HIE A  57       5.157 -15.264 -19.075  1.00  0.00           H  
ATOM    899  CA  HIE A  57       4.537 -17.028 -18.028  1.00  0.00           C  
ATOM    900  HA  HIE A  57       4.413 -18.012 -18.484  1.00  0.00           H  
ATOM    901  CB  HIE A  57       5.922 -17.048 -17.362  1.00  0.00           C  
ATOM    902  HB2 HIE A  57       6.140 -16.061 -16.955  1.00  0.00           H  
ATOM    903  HB3 HIE A  57       5.913 -17.759 -16.535  1.00  0.00           H  
ATOM    904  CG  HIE A  57       7.032 -17.473 -18.290  1.00  0.00           C  
ATOM    905  ND1 HIE A  57       7.152 -18.728 -18.893  1.00  0.00           N  
ATOM    906  CE1 HIE A  57       8.299 -18.702 -19.584  1.00  0.00           C  
ATOM    907  HE1 HIE A  57       8.678 -19.530 -20.168  1.00  0.00           H  
ATOM    908  NE2 HIE A  57       8.903 -17.510 -19.439  1.00  0.00           N  
ATOM    909  HE2 HIE A  57       9.797 -17.247 -19.826  1.00  0.00           H  
ATOM    910  CD2 HIE A  57       8.117 -16.724 -18.630  1.00  0.00           C  
ATOM    911  HD2 HIE A  57       8.318 -15.720 -18.293  1.00  0.00           H  
ATOM    912  C   HIE A  57       3.401 -16.929 -16.993  1.00  0.00           C  
ATOM    913  O   HIE A  57       3.415 -17.671 -16.014  1.00  0.00           O  
ATOM    914  N   GLU A  58       2.372 -16.097 -17.192  1.00  0.00           N  
ATOM    915  H   GLU A  58       2.432 -15.441 -17.961  1.00  0.00           H  
ATOM    916  CA  GLU A  58       1.185 -16.041 -16.305  1.00  0.00           C  
ATOM    917  HA  GLU A  58       1.522 -15.791 -15.300  1.00  0.00           H  
ATOM    918  CB  GLU A  58       0.242 -14.909 -16.781  1.00  0.00           C  
ATOM    919  HB2 GLU A  58       0.777 -13.964 -16.698  1.00  0.00           H  
ATOM    920  HB3 GLU A  58      -0.014 -15.066 -17.831  1.00  0.00           H  
ATOM    921  CG  GLU A  58      -1.058 -14.787 -15.963  1.00  0.00           C  
ATOM    922  HG2 GLU A  58      -1.723 -15.617 -16.208  1.00  0.00           H  
ATOM    923  HG3 GLU A  58      -0.810 -14.861 -14.903  1.00  0.00           H  
ATOM    924  CD  GLU A  58      -1.791 -13.458 -16.189  1.00  0.00           C  
ATOM    925  OE1 GLU A  58      -1.359 -12.434 -15.606  1.00  0.00           O  
ATOM    926  OE2 GLU A  58      -2.824 -13.456 -16.897  1.00  0.00           O  
ATOM    927  C   GLU A  58       0.440 -17.392 -16.192  1.00  0.00           C  
ATOM    928  O   GLU A  58      -0.305 -17.628 -15.235  1.00  0.00           O  
ATOM    929  N   LYS A  59       0.632 -18.292 -17.172  1.00  0.00           N  
ATOM    930  H   LYS A  59       1.248 -18.016 -17.925  1.00  0.00           H  
ATOM    931  CA  LYS A  59      -0.127 -19.553 -17.302  1.00  0.00           C  
ATOM    932  HA  LYS A  59      -0.624 -19.756 -16.351  1.00  0.00           H  
ATOM    933  CB  LYS A  59      -1.222 -19.403 -18.378  1.00  0.00           C  
ATOM    934  HB2 LYS A  59      -0.759 -19.467 -19.365  1.00  0.00           H  
ATOM    935  HB3 LYS A  59      -1.920 -20.237 -18.275  1.00  0.00           H  
ATOM    936  CG  LYS A  59      -2.002 -18.082 -18.290  1.00  0.00           C  
ATOM    937  HG2 LYS A  59      -2.372 -17.938 -17.273  1.00  0.00           H  
ATOM    938  HG3 LYS A  59      -1.333 -17.259 -18.544  1.00  0.00           H  
ATOM    939  CD  LYS A  59      -3.185 -18.050 -19.258  1.00  0.00           C  
ATOM    940  HD2 LYS A  59      -2.862 -18.400 -20.241  1.00  0.00           H  
ATOM    941  HD3 LYS A  59      -3.974 -18.706 -18.883  1.00  0.00           H  
ATOM    942  CE  LYS A  59      -3.684 -16.604 -19.365  1.00  0.00           C  
ATOM    943  HE2 LYS A  59      -3.894 -16.220 -18.360  1.00  0.00           H  
ATOM    944  HE3 LYS A  59      -2.874 -15.995 -19.782  1.00  0.00           H  
ATOM    945  NZ  LYS A  59      -4.887 -16.508 -20.226  1.00  0.00           N  
ATOM    946  HZ1 LYS A  59      -5.144 -15.536 -20.351  1.00  0.00           H  
ATOM    947  HZ2 LYS A  59      -5.661 -16.999 -19.800  1.00  0.00           H  
ATOM    948  HZ3 LYS A  59      -4.696 -16.918 -21.132  1.00  0.00           H  
ATOM    949  C   LYS A  59       0.711 -20.805 -17.587  1.00  0.00           C  
ATOM    950  O   LYS A  59       0.153 -21.900 -17.587  1.00  0.00           O  
ATOM    951  N   ASP A  60       2.018 -20.682 -17.828  1.00  0.00           N  
ATOM    952  H   ASP A  60       2.454 -19.778 -17.735  1.00  0.00           H  
ATOM    953  CA  ASP A  60       2.852 -21.829 -18.222  1.00  0.00           C  
ATOM    954  HA  ASP A  60       2.242 -22.475 -18.856  1.00  0.00           H  
ATOM    955  CB  ASP A  60       4.037 -21.390 -19.102  1.00  0.00           C  
ATOM    956  HB2 ASP A  60       3.673 -20.688 -19.856  1.00  0.00           H  
ATOM    957  HB3 ASP A  60       4.781 -20.875 -18.494  1.00  0.00           H  
ATOM    958  CG  ASP A  60       4.690 -22.580 -19.827  1.00  0.00           C  
ATOM    959  OD1 ASP A  60       4.453 -23.754 -19.455  1.00  0.00           O  
ATOM    960  OD2 ASP A  60       5.378 -22.358 -20.847  1.00  0.00           O  
ATOM    961  C   ASP A  60       3.275 -22.674 -17.011  1.00  0.00           C  
ATOM    962  O   ASP A  60       4.308 -22.448 -16.383  1.00  0.00           O  
ATOM    963  N   THR A  61       2.478 -23.687 -16.678  1.00  0.00           N  
ATOM    964  H   THR A  61       1.620 -23.813 -17.201  1.00  0.00           H  
ATOM    965  CA  THR A  61       2.733 -24.622 -15.570  1.00  0.00           C  
ATOM    966  HA  THR A  61       2.864 -24.043 -14.656  1.00  0.00           H  
ATOM    967  CB  THR A  61       1.526 -25.549 -15.371  1.00  0.00           C  
ATOM    968  HB  THR A  61       1.763 -26.304 -14.620  1.00  0.00           H  
ATOM    969  CG2 THR A  61       0.286 -24.785 -14.904  1.00  0.00           C  
ATOM    970 HG21 THR A  61       0.510 -24.246 -13.984  1.00  0.00           H  
ATOM    971 HG22 THR A  61      -0.035 -24.080 -15.669  1.00  0.00           H  
ATOM    972 HG23 THR A  61      -0.521 -25.492 -14.713  1.00  0.00           H  
ATOM    973  OG1 THR A  61       1.203 -26.194 -16.582  1.00  0.00           O  
ATOM    974  HG1 THR A  61       1.809 -26.930 -16.692  1.00  0.00           H  
ATOM    975  C   THR A  61       4.010 -25.454 -15.731  1.00  0.00           C  
ATOM    976  O   THR A  61       4.387 -26.150 -14.790  1.00  0.00           O  
ATOM    977  N   ARG A  62       4.733 -25.371 -16.861  1.00  0.00           N  
ATOM    978  H   ARG A  62       4.407 -24.751 -17.603  1.00  0.00           H  
ATOM    979  CA  ARG A  62       6.093 -25.935 -16.982  1.00  0.00           C  
ATOM    980  HA  ARG A  62       6.087 -26.960 -16.608  1.00  0.00           H  
ATOM    981  CB  ARG A  62       6.538 -25.961 -18.452  1.00  0.00           C  
ATOM    982  HB2 ARG A  62       6.583 -24.940 -18.831  1.00  0.00           H  
ATOM    983  HB3 ARG A  62       7.542 -26.383 -18.512  1.00  0.00           H  
ATOM    984  CG  ARG A  62       5.599 -26.819 -19.321  1.00  0.00           C  
ATOM    985  HG2 ARG A  62       5.645 -27.851 -18.970  1.00  0.00           H  
ATOM    986  HG3 ARG A  62       4.568 -26.475 -19.229  1.00  0.00           H  
ATOM    987  CD  ARG A  62       5.990 -26.783 -20.800  1.00  0.00           C  
ATOM    988  HD2 ARG A  62       7.043 -27.054 -20.895  1.00  0.00           H  
ATOM    989  HD3 ARG A  62       5.386 -27.522 -21.327  1.00  0.00           H  
ATOM    990  NE  ARG A  62       5.752 -25.454 -21.393  1.00  0.00           N  
ATOM    991  HE  ARG A  62       5.389 -24.725 -20.768  1.00  0.00           H  
ATOM    992  CZ  ARG A  62       5.921 -25.108 -22.653  1.00  0.00           C  
ATOM    993  NH1 ARG A  62       6.312 -25.962 -23.558  1.00  0.00           N  
ATOM    994 HH11 ARG A  62       6.494 -26.903 -23.261  1.00  0.00           H  
ATOM    995 HH12 ARG A  62       6.403 -25.683 -24.515  1.00  0.00           H  
ATOM    996  NH2 ARG A  62       5.694 -23.891 -23.037  1.00  0.00           N  
ATOM    997 HH21 ARG A  62       5.497 -23.217 -22.283  1.00  0.00           H  
ATOM    998 HH22 ARG A  62       5.830 -23.578 -23.973  1.00  0.00           H  
ATOM    999  C   ARG A  62       7.117 -25.196 -16.113  1.00  0.00           C  
ATOM   1000  O   ARG A  62       8.196 -25.728 -15.884  1.00  0.00           O  
ATOM   1001  N   CYS A  63       6.782 -24.020 -15.580  1.00  0.00           N  
ATOM   1002  H   CYS A  63       5.898 -23.608 -15.853  1.00  0.00           H  
ATOM   1003  CA  CYS A  63       7.612 -23.254 -14.644  1.00  0.00           C  
ATOM   1004  HA  CYS A  63       8.636 -23.219 -15.025  1.00  0.00           H  
ATOM   1005  CB  CYS A  63       7.067 -21.816 -14.570  1.00  0.00           C  
ATOM   1006  HB2 CYS A  63       6.067 -21.825 -14.130  1.00  0.00           H  
ATOM   1007  HB3 CYS A  63       7.722 -21.240 -13.925  1.00  0.00           H  
ATOM   1008  SG  CYS A  63       6.999 -20.975 -16.174  1.00  0.00           S  
ATOM   1009  HG  CYS A  63       5.839 -21.516 -16.582  1.00  0.00           H  
ATOM   1010  C   CYS A  63       7.685 -23.834 -13.208  1.00  0.00           C  
ATOM   1011  O   CYS A  63       8.208 -23.161 -12.319  1.00  0.00           O  
ATOM   1012  N   LEU A  64       7.104 -25.008 -12.917  1.00  0.00           N  
ATOM   1013  H   LEU A  64       6.711 -25.560 -13.667  1.00  0.00           H  
ATOM   1014  CA  LEU A  64       6.840 -25.452 -11.540  1.00  0.00           C  
ATOM   1015  HA  LEU A  64       7.200 -24.698 -10.839  1.00  0.00           H  
ATOM   1016  CB  LEU A  64       5.320 -25.579 -11.325  1.00  0.00           C  
ATOM   1017  HB2 LEU A  64       4.962 -26.423 -11.916  1.00  0.00           H  
ATOM   1018  HB3 LEU A  64       5.138 -25.811 -10.274  1.00  0.00           H  
ATOM   1019  CG  LEU A  64       4.493 -24.341 -11.715  1.00  0.00           C  
ATOM   1020  HG  LEU A  64       4.619 -24.128 -12.777  1.00  0.00           H  
ATOM   1021  CD1 LEU A  64       3.013 -24.626 -11.465  1.00  0.00           C  
ATOM   1022 HD11 LEU A  64       2.715 -25.512 -12.027  1.00  0.00           H  
ATOM   1023 HD12 LEU A  64       2.837 -24.789 -10.403  1.00  0.00           H  
ATOM   1024 HD13 LEU A  64       2.425 -23.778 -11.815  1.00  0.00           H  
ATOM   1025  CD2 LEU A  64       4.868 -23.093 -10.917  1.00  0.00           C  
ATOM   1026 HD21 LEU A  64       5.893 -22.798 -11.133  1.00  0.00           H  
ATOM   1027 HD22 LEU A  64       4.214 -22.272 -11.208  1.00  0.00           H  
ATOM   1028 HD23 LEU A  64       4.765 -23.281  -9.851  1.00  0.00           H  
ATOM   1029  C   LEU A  64       7.543 -26.765 -11.176  1.00  0.00           C  
ATOM   1030  O   LEU A  64       7.415 -27.772 -11.868  1.00  0.00           O  
ATOM   1031  N   GLY A  65       8.221 -26.790 -10.030  1.00  0.00           N  
ATOM   1032  H   GLY A  65       8.308 -25.924  -9.511  1.00  0.00           H  
ATOM   1033  CA  GLY A  65       8.537 -28.040  -9.336  1.00  0.00           C  
ATOM   1034  HA2 GLY A  65       8.933 -28.763 -10.050  1.00  0.00           H  
ATOM   1035  HA3 GLY A  65       9.289 -27.861  -8.570  1.00  0.00           H  
ATOM   1036  C   GLY A  65       7.279 -28.617  -8.673  1.00  0.00           C  
ATOM   1037  O   GLY A  65       6.413 -27.860  -8.238  1.00  0.00           O  
ATOM   1038  N   ALA A  66       7.195 -29.947  -8.553  1.00  0.00           N  
ATOM   1039  H   ALA A  66       7.937 -30.500  -8.953  1.00  0.00           H  
ATOM   1040  CA  ALA A  66       5.993 -30.669  -8.101  1.00  0.00           C  
ATOM   1041  HA  ALA A  66       5.180 -30.429  -8.789  1.00  0.00           H  
ATOM   1042  CB  ALA A  66       6.288 -32.171  -8.225  1.00  0.00           C  
ATOM   1043  HB1 ALA A  66       6.568 -32.419  -9.251  1.00  0.00           H  
ATOM   1044  HB2 ALA A  66       7.096 -32.457  -7.549  1.00  0.00           H  
ATOM   1045  HB3 ALA A  66       5.395 -32.741  -7.965  1.00  0.00           H  
ATOM   1046  C   ALA A  66       5.480 -30.322  -6.679  1.00  0.00           C  
ATOM   1047  O   ALA A  66       4.386 -30.735  -6.296  1.00  0.00           O  
ATOM   1048  N   THR A  67       6.237 -29.574  -5.872  1.00  0.00           N  
ATOM   1049  H   THR A  67       7.122 -29.243  -6.221  1.00  0.00           H  
ATOM   1050  CA  THR A  67       5.781 -29.085  -4.564  1.00  0.00           C  
ATOM   1051  HA  THR A  67       5.387 -29.924  -3.990  1.00  0.00           H  
ATOM   1052  CB  THR A  67       6.944 -28.443  -3.787  1.00  0.00           C  
ATOM   1053  HB  THR A  67       7.180 -27.472  -4.223  1.00  0.00           H  
ATOM   1054  CG2 THR A  67       6.605 -28.245  -2.311  1.00  0.00           C  
ATOM   1055 HG21 THR A  67       5.755 -27.572  -2.208  1.00  0.00           H  
ATOM   1056 HG22 THR A  67       7.460 -27.798  -1.803  1.00  0.00           H  
ATOM   1057 HG23 THR A  67       6.370 -29.202  -1.846  1.00  0.00           H  
ATOM   1058  OG1 THR A  67       8.112 -29.225  -3.853  1.00  0.00           O  
ATOM   1059  HG1 THR A  67       7.955 -30.053  -3.391  1.00  0.00           H  
ATOM   1060  C   THR A  67       4.677 -28.037  -4.744  1.00  0.00           C  
ATOM   1061  O   THR A  67       4.960 -26.943  -5.222  1.00  0.00           O  
ATOM   1062  N   ALA A  68       3.444 -28.306  -4.293  1.00  0.00           N  
ATOM   1063  H   ALA A  68       3.254 -29.250  -3.989  1.00  0.00           H  
ATOM   1064  CA  ALA A  68       2.279 -27.424  -4.500  1.00  0.00           C  
ATOM   1065  HA  ALA A  68       2.029 -27.438  -5.563  1.00  0.00           H  
ATOM   1066  CB  ALA A  68       1.100 -28.033  -3.731  1.00  0.00           C  
ATOM   1067  HB1 ALA A  68       0.205 -27.432  -3.898  1.00  0.00           H  
ATOM   1068  HB2 ALA A  68       0.908 -29.047  -4.086  1.00  0.00           H  
ATOM   1069  HB3 ALA A  68       1.316 -28.059  -2.661  1.00  0.00           H  
ATOM   1070  C   ALA A  68       2.485 -25.938  -4.104  1.00  0.00           C  
ATOM   1071  O   ALA A  68       1.902 -25.044  -4.717  1.00  0.00           O  
ATOM   1072  N   GLN A  69       3.374 -25.653  -3.145  1.00  0.00           N  
ATOM   1073  H   GLN A  69       3.823 -26.428  -2.686  1.00  0.00           H  
ATOM   1074  CA  GLN A  69       3.805 -24.296  -2.779  1.00  0.00           C  
ATOM   1075  HA  GLN A  69       2.947 -23.764  -2.366  1.00  0.00           H  
ATOM   1076  CB  GLN A  69       4.875 -24.432  -1.681  1.00  0.00           C  
ATOM   1077  HB2 GLN A  69       4.509 -25.098  -0.898  1.00  0.00           H  
ATOM   1078  HB3 GLN A  69       5.762 -24.890  -2.122  1.00  0.00           H  
ATOM   1079  CG  GLN A  69       5.277 -23.101  -1.024  1.00  0.00           C  
ATOM   1080  HG2 GLN A  69       5.489 -22.349  -1.783  1.00  0.00           H  
ATOM   1081  HG3 GLN A  69       4.461 -22.739  -0.399  1.00  0.00           H  
ATOM   1082  CD  GLN A  69       6.545 -23.265  -0.194  1.00  0.00           C  
ATOM   1083  OE1 GLN A  69       7.631 -23.425  -0.723  1.00  0.00           O  
ATOM   1084  NE2 GLN A  69       6.460 -23.248   1.118  1.00  0.00           N  
ATOM   1085 HE21 GLN A  69       7.328 -23.327   1.621  1.00  0.00           H  
ATOM   1086 HE22 GLN A  69       5.582 -23.116   1.585  1.00  0.00           H  
ATOM   1087  C   GLN A  69       4.339 -23.469  -3.973  1.00  0.00           C  
ATOM   1088  O   GLN A  69       4.168 -22.250  -4.001  1.00  0.00           O  
ATOM   1089  N   GLN A  70       4.945 -24.107  -4.983  1.00  0.00           N  
ATOM   1090  H   GLN A  70       5.006 -25.121  -4.958  1.00  0.00           H  
ATOM   1091  CA  GLN A  70       5.479 -23.419  -6.162  1.00  0.00           C  
ATOM   1092  HA  GLN A  70       6.139 -22.626  -5.813  1.00  0.00           H  
ATOM   1093  CB  GLN A  70       6.300 -24.379  -7.042  1.00  0.00           C  
ATOM   1094  HB2 GLN A  70       5.670 -25.208  -7.371  1.00  0.00           H  
ATOM   1095  HB3 GLN A  70       6.597 -23.820  -7.929  1.00  0.00           H  
ATOM   1096  CG  GLN A  70       7.552 -24.937  -6.326  1.00  0.00           C  
ATOM   1097  HG2 GLN A  70       7.761 -24.343  -5.436  1.00  0.00           H  
ATOM   1098  HG3 GLN A  70       7.341 -25.955  -6.002  1.00  0.00           H  
ATOM   1099  CD  GLN A  70       8.829 -24.956  -7.170  1.00  0.00           C  
ATOM   1100  OE1 GLN A  70       8.880 -24.601  -8.336  1.00  0.00           O  
ATOM   1101  NE2 GLN A  70       9.949 -25.370  -6.619  1.00  0.00           N  
ATOM   1102 HE21 GLN A  70      10.766 -25.353  -7.209  1.00  0.00           H  
ATOM   1103 HE22 GLN A  70       9.996 -25.617  -5.648  1.00  0.00           H  
ATOM   1104  C   GLN A  70       4.394 -22.736  -7.003  1.00  0.00           C  
ATOM   1105  O   GLN A  70       4.645 -21.665  -7.540  1.00  0.00           O  
ATOM   1106  N   PHE A  71       3.180 -23.290  -7.074  1.00  0.00           N  
ATOM   1107  H   PHE A  71       3.016 -24.159  -6.584  1.00  0.00           H  
ATOM   1108  CA  PHE A  71       2.051 -22.659  -7.770  1.00  0.00           C  
ATOM   1109  HA  PHE A  71       2.353 -22.418  -8.791  1.00  0.00           H  
ATOM   1110  CB  PHE A  71       0.908 -23.681  -7.822  1.00  0.00           C  
ATOM   1111  HB2 PHE A  71       1.279 -24.586  -8.305  1.00  0.00           H  
ATOM   1112  HB3 PHE A  71       0.635 -23.956  -6.803  1.00  0.00           H  
ATOM   1113  CG  PHE A  71      -0.347 -23.246  -8.557  1.00  0.00           C  
ATOM   1114  CD1 PHE A  71      -1.525 -22.964  -7.839  1.00  0.00           C  
ATOM   1115  HD1 PHE A  71      -1.515 -22.990  -6.759  1.00  0.00           H  
ATOM   1116  CE1 PHE A  71      -2.727 -22.714  -8.525  1.00  0.00           C  
ATOM   1117  HE1 PHE A  71      -3.638 -22.562  -7.964  1.00  0.00           H  
ATOM   1118  CZ  PHE A  71      -2.753 -22.736  -9.932  1.00  0.00           C  
ATOM   1119  HZ  PHE A  71      -3.685 -22.607 -10.464  1.00  0.00           H  
ATOM   1120  CE2 PHE A  71      -1.566 -22.965 -10.651  1.00  0.00           C  
ATOM   1121  HE2 PHE A  71      -1.576 -22.989 -11.733  1.00  0.00           H  
ATOM   1122  CD2 PHE A  71      -0.368 -23.225  -9.963  1.00  0.00           C  
ATOM   1123  HD2 PHE A  71       0.530 -23.451 -10.519  1.00  0.00           H  
ATOM   1124  C   PHE A  71       1.621 -21.343  -7.097  1.00  0.00           C  
ATOM   1125  O   PHE A  71       1.333 -20.359  -7.774  1.00  0.00           O  
ATOM   1126  N   HIE A  72       1.648 -21.292  -5.759  1.00  0.00           N  
ATOM   1127  H   HIE A  72       1.920 -22.127  -5.260  1.00  0.00           H  
ATOM   1128  CA  HIE A  72       1.393 -20.070  -4.988  1.00  0.00           C  
ATOM   1129  HA  HIE A  72       0.480 -19.594  -5.352  1.00  0.00           H  
ATOM   1130  CB  HIE A  72       1.168 -20.441  -3.516  1.00  0.00           C  
ATOM   1131  HB2 HIE A  72       0.283 -21.073  -3.438  1.00  0.00           H  
ATOM   1132  HB3 HIE A  72       2.022 -21.004  -3.142  1.00  0.00           H  
ATOM   1133  CG  HIE A  72       0.968 -19.234  -2.643  1.00  0.00           C  
ATOM   1134  ND1 HIE A  72      -0.056 -18.301  -2.794  1.00  0.00           N  
ATOM   1135  CE1 HIE A  72       0.148 -17.376  -1.844  1.00  0.00           C  
ATOM   1136  HE1 HIE A  72      -0.473 -16.503  -1.694  1.00  0.00           H  
ATOM   1137  NE2 HIE A  72       1.234 -17.687  -1.113  1.00  0.00           N  
ATOM   1138  HE2 HIE A  72       1.595 -17.150  -0.338  1.00  0.00           H  
ATOM   1139  CD2 HIE A  72       1.769 -18.856  -1.606  1.00  0.00           C  
ATOM   1140  HD2 HIE A  72       2.656 -19.369  -1.260  1.00  0.00           H  
ATOM   1141  C   HIE A  72       2.512 -19.028  -5.159  1.00  0.00           C  
ATOM   1142  O   HIE A  72       2.235 -17.881  -5.517  1.00  0.00           O  
ATOM   1143  N   ARG A  73       3.784 -19.438  -5.010  1.00  0.00           N  
ATOM   1144  H   ARG A  73       3.945 -20.409  -4.762  1.00  0.00           H  
ATOM   1145  CA  ARG A  73       4.944 -18.554  -5.255  1.00  0.00           C  
ATOM   1146  HA  ARG A  73       4.869 -17.673  -4.610  1.00  0.00           H  
ATOM   1147  CB  ARG A  73       6.259 -19.281  -4.934  1.00  0.00           C  
ATOM   1148  HB2 ARG A  73       6.212 -20.304  -5.306  1.00  0.00           H  
ATOM   1149  HB3 ARG A  73       7.059 -18.762  -5.461  1.00  0.00           H  
ATOM   1150  CG  ARG A  73       6.616 -19.287  -3.439  1.00  0.00           C  
ATOM   1151  HG2 ARG A  73       6.634 -18.263  -3.071  1.00  0.00           H  
ATOM   1152  HG3 ARG A  73       5.874 -19.854  -2.875  1.00  0.00           H  
ATOM   1153  CD  ARG A  73       8.007 -19.913  -3.255  1.00  0.00           C  
ATOM   1154  HD2 ARG A  73       7.909 -20.997  -3.316  1.00  0.00           H  
ATOM   1155  HD3 ARG A  73       8.657 -19.580  -4.064  1.00  0.00           H  
ATOM   1156  NE  ARG A  73       8.646 -19.539  -1.982  1.00  0.00           N  
ATOM   1157  HE  ARG A  73       8.315 -18.718  -1.489  1.00  0.00           H  
ATOM   1158  CZ  ARG A  73       9.720 -20.101  -1.460  1.00  0.00           C  
ATOM   1159  NH1 ARG A  73      10.365 -21.061  -2.067  1.00  0.00           N  
ATOM   1160 HH11 ARG A  73      10.133 -21.272  -3.028  1.00  0.00           H  
ATOM   1161 HH12 ARG A  73      11.164 -21.463  -1.626  1.00  0.00           H  
ATOM   1162  NH2 ARG A  73      10.177 -19.695  -0.317  1.00  0.00           N  
ATOM   1163 HH21 ARG A  73       9.808 -18.806   0.052  1.00  0.00           H  
ATOM   1164 HH22 ARG A  73      11.037 -20.010   0.073  1.00  0.00           H  
ATOM   1165  C   ARG A  73       4.964 -18.013  -6.690  1.00  0.00           C  
ATOM   1166  O   ARG A  73       5.209 -16.831  -6.883  1.00  0.00           O  
ATOM   1167  N   HIE A  74       4.628 -18.829  -7.691  1.00  0.00           N  
ATOM   1168  H   HIE A  74       4.502 -19.812  -7.471  1.00  0.00           H  
ATOM   1169  CA  HIE A  74       4.524 -18.417  -9.097  1.00  0.00           C  
ATOM   1170  HA  HIE A  74       5.484 -18.009  -9.419  1.00  0.00           H  
ATOM   1171  CB  HIE A  74       4.230 -19.657  -9.945  1.00  0.00           C  
ATOM   1172  HB2 HIE A  74       5.105 -20.308  -9.934  1.00  0.00           H  
ATOM   1173  HB3 HIE A  74       3.400 -20.202  -9.493  1.00  0.00           H  
ATOM   1174  CG  HIE A  74       3.855 -19.379 -11.375  1.00  0.00           C  
ATOM   1175  ND1 HIE A  74       2.685 -19.839 -11.972  1.00  0.00           N  
ATOM   1176  CE1 HIE A  74       2.748 -19.433 -13.249  1.00  0.00           C  
ATOM   1177  HE1 HIE A  74       1.998 -19.632 -14.003  1.00  0.00           H  
ATOM   1178  NE2 HIE A  74       3.879 -18.747 -13.469  1.00  0.00           N  
ATOM   1179  HE2 HIE A  74       4.127 -18.339 -14.368  1.00  0.00           H  
ATOM   1180  CD2 HIE A  74       4.596 -18.694 -12.295  1.00  0.00           C  
ATOM   1181  HD2 HIE A  74       5.554 -18.217 -12.134  1.00  0.00           H  
ATOM   1182  C   HIE A  74       3.471 -17.322  -9.336  1.00  0.00           C  
ATOM   1183  O   HIE A  74       3.755 -16.357 -10.046  1.00  0.00           O  
ATOM   1184  N   LYS A  75       2.295 -17.409  -8.702  1.00  0.00           N  
ATOM   1185  H   LYS A  75       2.093 -18.259  -8.186  1.00  0.00           H  
ATOM   1186  CA  LYS A  75       1.293 -16.326  -8.747  1.00  0.00           C  
ATOM   1187  HA  LYS A  75       1.166 -16.031  -9.789  1.00  0.00           H  
ATOM   1188  CB  LYS A  75      -0.061 -16.821  -8.218  1.00  0.00           C  
ATOM   1189  HB2 LYS A  75       0.053 -17.252  -7.221  1.00  0.00           H  
ATOM   1190  HB3 LYS A  75      -0.744 -15.973  -8.158  1.00  0.00           H  
ATOM   1191  CG  LYS A  75      -0.646 -17.864  -9.182  1.00  0.00           C  
ATOM   1192  HG2 LYS A  75      -0.608 -17.472 -10.200  1.00  0.00           H  
ATOM   1193  HG3 LYS A  75      -0.044 -18.770  -9.145  1.00  0.00           H  
ATOM   1194  CD  LYS A  75      -2.098 -18.207  -8.850  1.00  0.00           C  
ATOM   1195  HD2 LYS A  75      -2.181 -18.507  -7.805  1.00  0.00           H  
ATOM   1196  HD3 LYS A  75      -2.715 -17.325  -9.028  1.00  0.00           H  
ATOM   1197  CE  LYS A  75      -2.521 -19.363  -9.762  1.00  0.00           C  
ATOM   1198  HE2 LYS A  75      -2.070 -19.212 -10.748  1.00  0.00           H  
ATOM   1199  HE3 LYS A  75      -2.105 -20.289  -9.352  1.00  0.00           H  
ATOM   1200  NZ  LYS A  75      -3.996 -19.455  -9.891  1.00  0.00           N  
ATOM   1201  HZ1 LYS A  75      -4.249 -20.271 -10.432  1.00  0.00           H  
ATOM   1202  HZ2 LYS A  75      -4.355 -18.634 -10.361  1.00  0.00           H  
ATOM   1203  HZ3 LYS A  75      -4.425 -19.526  -8.979  1.00  0.00           H  
ATOM   1204  C   LYS A  75       1.758 -15.054  -8.031  1.00  0.00           C  
ATOM   1205  O   LYS A  75       1.551 -13.967  -8.567  1.00  0.00           O  
ATOM   1206  N   GLN A  76       2.410 -15.177  -6.872  1.00  0.00           N  
ATOM   1207  H   GLN A  76       2.539 -16.105  -6.482  1.00  0.00           H  
ATOM   1208  CA  GLN A  76       3.019 -14.030  -6.183  1.00  0.00           C  
ATOM   1209  HA  GLN A  76       2.256 -13.267  -6.018  1.00  0.00           H  
ATOM   1210  CB  GLN A  76       3.578 -14.462  -4.816  1.00  0.00           C  
ATOM   1211  HB2 GLN A  76       4.188 -15.355  -4.944  1.00  0.00           H  
ATOM   1212  HB3 GLN A  76       4.213 -13.666  -4.420  1.00  0.00           H  
ATOM   1213  CG  GLN A  76       2.482 -14.756  -3.781  1.00  0.00           C  
ATOM   1214  HG2 GLN A  76       1.755 -15.456  -4.186  1.00  0.00           H  
ATOM   1215  HG3 GLN A  76       2.937 -15.230  -2.913  1.00  0.00           H  
ATOM   1216  CD  GLN A  76       1.763 -13.492  -3.327  1.00  0.00           C  
ATOM   1217  OE1 GLN A  76       0.727 -13.106  -3.850  1.00  0.00           O  
ATOM   1218  NE2 GLN A  76       2.277 -12.786  -2.345  1.00  0.00           N  
ATOM   1219 HE21 GLN A  76       1.788 -11.954  -2.077  1.00  0.00           H  
ATOM   1220 HE22 GLN A  76       3.160 -13.045  -1.934  1.00  0.00           H  
ATOM   1221  C   GLN A  76       4.115 -13.376  -7.041  1.00  0.00           C  
ATOM   1222  O   GLN A  76       4.160 -12.152  -7.128  1.00  0.00           O  
ATOM   1223  N   LEU A  77       4.930 -14.169  -7.750  1.00  0.00           N  
ATOM   1224  H   LEU A  77       4.878 -15.169  -7.586  1.00  0.00           H  
ATOM   1225  CA  LEU A  77       5.955 -13.694  -8.683  1.00  0.00           C  
ATOM   1226  HA  LEU A  77       6.628 -13.036  -8.133  1.00  0.00           H  
ATOM   1227  CB  LEU A  77       6.761 -14.908  -9.192  1.00  0.00           C  
ATOM   1228  HB2 LEU A  77       7.093 -15.510  -8.344  1.00  0.00           H  
ATOM   1229  HB3 LEU A  77       6.091 -15.531  -9.779  1.00  0.00           H  
ATOM   1230  CG  LEU A  77       7.985 -14.549 -10.061  1.00  0.00           C  
ATOM   1231  HG  LEU A  77       7.808 -13.617 -10.596  1.00  0.00           H  
ATOM   1232  CD1 LEU A  77       9.245 -14.408  -9.208  1.00  0.00           C  
ATOM   1233 HD11 LEU A  77       9.493 -15.365  -8.748  1.00  0.00           H  
ATOM   1234 HD12 LEU A  77      10.081 -14.091  -9.830  1.00  0.00           H  
ATOM   1235 HD13 LEU A  77       9.086 -13.674  -8.420  1.00  0.00           H  
ATOM   1236  CD2 LEU A  77       8.234 -15.649 -11.089  1.00  0.00           C  
ATOM   1237 HD21 LEU A  77       8.382 -16.604 -10.584  1.00  0.00           H  
ATOM   1238 HD22 LEU A  77       7.383 -15.726 -11.765  1.00  0.00           H  
ATOM   1239 HD23 LEU A  77       9.122 -15.415 -11.675  1.00  0.00           H  
ATOM   1240  C   LEU A  77       5.338 -12.879  -9.829  1.00  0.00           C  
ATOM   1241  O   LEU A  77       5.683 -11.713 -10.001  1.00  0.00           O  
ATOM   1242  N   ILE A  78       4.385 -13.442 -10.581  1.00  0.00           N  
ATOM   1243  H   ILE A  78       4.139 -14.413 -10.403  1.00  0.00           H  
ATOM   1244  CA  ILE A  78       3.687 -12.733 -11.672  1.00  0.00           C  
ATOM   1245  HA  ILE A  78       4.424 -12.415 -12.406  1.00  0.00           H  
ATOM   1246  CB  ILE A  78       2.694 -13.704 -12.362  1.00  0.00           C  
ATOM   1247  HB  ILE A  78       2.053 -14.122 -11.584  1.00  0.00           H  
ATOM   1248  CG2 ILE A  78       1.766 -12.996 -13.367  1.00  0.00           C  
ATOM   1249 HG21 ILE A  78       1.086 -12.322 -12.848  1.00  0.00           H  
ATOM   1250 HG22 ILE A  78       2.347 -12.429 -14.094  1.00  0.00           H  
ATOM   1251 HG23 ILE A  78       1.164 -13.736 -13.896  1.00  0.00           H  
ATOM   1252  CG1 ILE A  78       3.412 -14.899 -13.043  1.00  0.00           C  
ATOM   1253 HG12 ILE A  78       4.048 -15.403 -12.320  1.00  0.00           H  
ATOM   1254 HG13 ILE A  78       2.659 -15.624 -13.349  1.00  0.00           H  
ATOM   1255  CD1 ILE A  78       4.286 -14.568 -14.260  1.00  0.00           C  
ATOM   1256 HD11 ILE A  78       3.674 -14.152 -15.057  1.00  0.00           H  
ATOM   1257 HD12 ILE A  78       5.070 -13.865 -13.986  1.00  0.00           H  
ATOM   1258 HD13 ILE A  78       4.753 -15.484 -14.623  1.00  0.00           H  
ATOM   1259  C   ILE A  78       3.005 -11.441 -11.166  1.00  0.00           C  
ATOM   1260  O   ILE A  78       3.111 -10.386 -11.798  1.00  0.00           O  
ATOM   1261  N   ARG A  79       2.380 -11.487  -9.980  1.00  0.00           N  
ATOM   1262  H   ARG A  79       2.313 -12.389  -9.513  1.00  0.00           H  
ATOM   1263  CA  ARG A  79       1.794 -10.314  -9.303  1.00  0.00           C  
ATOM   1264  HA  ARG A  79       1.078  -9.844  -9.979  1.00  0.00           H  
ATOM   1265  CB  ARG A  79       1.038 -10.791  -8.049  1.00  0.00           C  
ATOM   1266  HB2 ARG A  79       0.285 -11.523  -8.347  1.00  0.00           H  
ATOM   1267  HB3 ARG A  79       1.734 -11.272  -7.360  1.00  0.00           H  
ATOM   1268  CG  ARG A  79       0.340  -9.636  -7.323  1.00  0.00           C  
ATOM   1269  HG2 ARG A  79       1.078  -8.887  -7.032  1.00  0.00           H  
ATOM   1270  HG3 ARG A  79      -0.377  -9.171  -8.000  1.00  0.00           H  
ATOM   1271  CD  ARG A  79      -0.395 -10.103  -6.062  1.00  0.00           C  
ATOM   1272  HD2 ARG A  79      -1.201 -10.782  -6.349  1.00  0.00           H  
ATOM   1273  HD3 ARG A  79       0.305 -10.632  -5.412  1.00  0.00           H  
ATOM   1274  NE  ARG A  79      -0.928  -8.926  -5.360  1.00  0.00           N  
ATOM   1275  HE  ARG A  79      -0.663  -8.019  -5.754  1.00  0.00           H  
ATOM   1276  CZ  ARG A  79      -1.922  -8.825  -4.505  1.00  0.00           C  
ATOM   1277  NH1 ARG A  79      -2.563  -9.854  -4.024  1.00  0.00           N  
ATOM   1278 HH11 ARG A  79      -2.272 -10.774  -4.294  1.00  0.00           H  
ATOM   1279 HH12 ARG A  79      -3.324  -9.688  -3.394  1.00  0.00           H  
ATOM   1280  NH2 ARG A  79      -2.274  -7.639  -4.134  1.00  0.00           N  
ATOM   1281 HH21 ARG A  79      -1.672  -6.909  -4.509  1.00  0.00           H  
ATOM   1282 HH22 ARG A  79      -3.274  -7.434  -4.114  1.00  0.00           H  
ATOM   1283  C   ARG A  79       2.846  -9.244  -8.972  1.00  0.00           C  
ATOM   1284  O   ARG A  79       2.675  -8.084  -9.341  1.00  0.00           O  
ATOM   1285  N   PHE A  80       3.951  -9.604  -8.328  1.00  0.00           N  
ATOM   1286  H   PHE A  80       4.044 -10.568  -8.023  1.00  0.00           H  
ATOM   1287  CA  PHE A  80       5.010  -8.652  -7.987  1.00  0.00           C  
ATOM   1288  HA  PHE A  80       4.548  -7.757  -7.572  1.00  0.00           H  
ATOM   1289  CB  PHE A  80       5.909  -9.261  -6.904  1.00  0.00           C  
ATOM   1290  HB2 PHE A  80       6.314 -10.194  -7.292  1.00  0.00           H  
ATOM   1291  HB3 PHE A  80       6.741  -8.579  -6.727  1.00  0.00           H  
ATOM   1292  CG  PHE A  80       5.271  -9.557  -5.551  1.00  0.00           C  
ATOM   1293  CD1 PHE A  80       4.159  -8.830  -5.070  1.00  0.00           C  
ATOM   1294  HD1 PHE A  80       3.701  -8.058  -5.665  1.00  0.00           H  
ATOM   1295  CE1 PHE A  80       3.631  -9.100  -3.795  1.00  0.00           C  
ATOM   1296  HE1 PHE A  80       2.778  -8.543  -3.435  1.00  0.00           H  
ATOM   1297  CZ  PHE A  80       4.214 -10.091  -2.987  1.00  0.00           C  
ATOM   1298  HZ  PHE A  80       3.828 -10.289  -1.996  1.00  0.00           H  
ATOM   1299  CE2 PHE A  80       5.307 -10.830  -3.467  1.00  0.00           C  
ATOM   1300  HE2 PHE A  80       5.752 -11.593  -2.843  1.00  0.00           H  
ATOM   1301  CD2 PHE A  80       5.837 -10.561  -4.741  1.00  0.00           C  
ATOM   1302  HD2 PHE A  80       6.687 -11.126  -5.095  1.00  0.00           H  
ATOM   1303  C   PHE A  80       5.804  -8.159  -9.210  1.00  0.00           C  
ATOM   1304  O   PHE A  80       6.314  -7.042  -9.163  1.00  0.00           O  
ATOM   1305  N   LEU A  81       5.853  -8.913 -10.320  1.00  0.00           N  
ATOM   1306  H   LEU A  81       5.473  -9.855 -10.268  1.00  0.00           H  
ATOM   1307  CA  LEU A  81       6.374  -8.447 -11.615  1.00  0.00           C  
ATOM   1308  HA  LEU A  81       7.322  -7.936 -11.453  1.00  0.00           H  
ATOM   1309  CB  LEU A  81       6.614  -9.645 -12.560  1.00  0.00           C  
ATOM   1310  HB2 LEU A  81       5.703 -10.243 -12.606  1.00  0.00           H  
ATOM   1311  HB3 LEU A  81       6.800  -9.256 -13.558  1.00  0.00           H  
ATOM   1312  CG  LEU A  81       7.800 -10.560 -12.196  1.00  0.00           C  
ATOM   1313  HG  LEU A  81       7.701 -10.920 -11.178  1.00  0.00           H  
ATOM   1314  CD1 LEU A  81       7.840 -11.765 -13.136  1.00  0.00           C  
ATOM   1315 HD11 LEU A  81       6.890 -12.299 -13.085  1.00  0.00           H  
ATOM   1316 HD12 LEU A  81       8.025 -11.445 -14.160  1.00  0.00           H  
ATOM   1317 HD13 LEU A  81       8.634 -12.447 -12.828  1.00  0.00           H  
ATOM   1318  CD2 LEU A  81       9.141  -9.835 -12.322  1.00  0.00           C  
ATOM   1319 HD21 LEU A  81       9.253  -9.436 -13.329  1.00  0.00           H  
ATOM   1320 HD22 LEU A  81       9.199  -9.026 -11.598  1.00  0.00           H  
ATOM   1321 HD23 LEU A  81       9.955 -10.532 -12.116  1.00  0.00           H  
ATOM   1322  C   LEU A  81       5.438  -7.410 -12.259  1.00  0.00           C  
ATOM   1323  O   LEU A  81       5.910  -6.371 -12.720  1.00  0.00           O  
ATOM   1324  N   LYS A  82       4.117  -7.628 -12.214  1.00  0.00           N  
ATOM   1325  H   LYS A  82       3.786  -8.531 -11.884  1.00  0.00           H  
ATOM   1326  CA  LYS A  82       3.113  -6.610 -12.581  1.00  0.00           C  
ATOM   1327  HA  LYS A  82       3.314  -6.268 -13.597  1.00  0.00           H  
ATOM   1328  CB  LYS A  82       1.697  -7.217 -12.523  1.00  0.00           C  
ATOM   1329  HB2 LYS A  82       1.613  -7.893 -11.671  1.00  0.00           H  
ATOM   1330  HB3 LYS A  82       0.969  -6.413 -12.398  1.00  0.00           H  
ATOM   1331  CG  LYS A  82       1.361  -7.970 -13.817  1.00  0.00           C  
ATOM   1332  HG2 LYS A  82       1.351  -7.241 -14.627  1.00  0.00           H  
ATOM   1333  HG3 LYS A  82       2.134  -8.713 -14.015  1.00  0.00           H  
ATOM   1334  CD  LYS A  82      -0.003  -8.674 -13.768  1.00  0.00           C  
ATOM   1335  HD2 LYS A  82       0.067  -9.545 -13.114  1.00  0.00           H  
ATOM   1336  HD3 LYS A  82      -0.751  -7.984 -13.379  1.00  0.00           H  
ATOM   1337  CE  LYS A  82      -0.399  -9.097 -15.190  1.00  0.00           C  
ATOM   1338  HE2 LYS A  82      -0.496  -8.193 -15.799  1.00  0.00           H  
ATOM   1339  HE3 LYS A  82       0.403  -9.708 -15.615  1.00  0.00           H  
ATOM   1340  NZ  LYS A  82      -1.667  -9.867 -15.231  1.00  0.00           N  
ATOM   1341  HZ1 LYS A  82      -2.027  -9.949 -16.171  1.00  0.00           H  
ATOM   1342  HZ2 LYS A  82      -1.503 -10.853 -14.993  1.00  0.00           H  
ATOM   1343  HZ3 LYS A  82      -2.379  -9.488 -14.628  1.00  0.00           H  
ATOM   1344  C   LYS A  82       3.215  -5.359 -11.704  1.00  0.00           C  
ATOM   1345  O   LYS A  82       3.143  -4.251 -12.219  1.00  0.00           O  
ATOM   1346  N   ARG A  83       3.450  -5.510 -10.396  1.00  0.00           N  
ATOM   1347  H   ARG A  83       3.422  -6.454 -10.023  1.00  0.00           H  
ATOM   1348  CA  ARG A  83       3.648  -4.371  -9.478  1.00  0.00           C  
ATOM   1349  HA  ARG A  83       2.868  -3.639  -9.683  1.00  0.00           H  
ATOM   1350  CB  ARG A  83       3.471  -4.856  -8.033  1.00  0.00           C  
ATOM   1351  HB2 ARG A  83       2.657  -5.585  -8.005  1.00  0.00           H  
ATOM   1352  HB3 ARG A  83       4.387  -5.339  -7.686  1.00  0.00           H  
ATOM   1353  CG  ARG A  83       3.100  -3.697  -7.097  1.00  0.00           C  
ATOM   1354  HG2 ARG A  83       3.933  -2.999  -7.023  1.00  0.00           H  
ATOM   1355  HG3 ARG A  83       2.233  -3.170  -7.497  1.00  0.00           H  
ATOM   1356  CD  ARG A  83       2.758  -4.251  -5.714  1.00  0.00           C  
ATOM   1357  HD2 ARG A  83       1.972  -5.000  -5.828  1.00  0.00           H  
ATOM   1358  HD3 ARG A  83       3.647  -4.732  -5.300  1.00  0.00           H  
ATOM   1359  NE  ARG A  83       2.291  -3.198  -4.796  1.00  0.00           N  
ATOM   1360  HE  ARG A  83       2.271  -2.247  -5.138  1.00  0.00           H  
ATOM   1361  CZ  ARG A  83       1.891  -3.384  -3.555  1.00  0.00           C  
ATOM   1362  NH1 ARG A  83       1.777  -4.577  -3.047  1.00  0.00           N  
ATOM   1363 HH11 ARG A  83       1.758  -5.349  -3.692  1.00  0.00           H  
ATOM   1364 HH12 ARG A  83       1.478  -4.694  -2.101  1.00  0.00           H  
ATOM   1365  NH2 ARG A  83       1.562  -2.378  -2.804  1.00  0.00           N  
ATOM   1366 HH21 ARG A  83       1.578  -1.444  -3.212  1.00  0.00           H  
ATOM   1367 HH22 ARG A  83       1.084  -2.508  -1.935  1.00  0.00           H  
ATOM   1368  C   ARG A  83       4.981  -3.637  -9.701  1.00  0.00           C  
ATOM   1369  O   ARG A  83       5.031  -2.415  -9.610  1.00  0.00           O  
ATOM   1370  N   LEU A  84       6.047  -4.362 -10.049  1.00  0.00           N  
ATOM   1371  H   LEU A  84       5.958  -5.371 -10.022  1.00  0.00           H  
ATOM   1372  CA  LEU A  84       7.345  -3.793 -10.428  1.00  0.00           C  
ATOM   1373  HA  LEU A  84       7.655  -3.097  -9.649  1.00  0.00           H  
ATOM   1374  CB  LEU A  84       8.374  -4.938 -10.498  1.00  0.00           C  
ATOM   1375  HB2 LEU A  84       8.491  -5.360  -9.500  1.00  0.00           H  
ATOM   1376  HB3 LEU A  84       7.967  -5.717 -11.143  1.00  0.00           H  
ATOM   1377  CG  LEU A  84       9.763  -4.569 -11.049  1.00  0.00           C  
ATOM   1378  HG  LEU A  84       9.666  -4.187 -12.065  1.00  0.00           H  
ATOM   1379  CD1 LEU A  84      10.500  -3.535 -10.195  1.00  0.00           C  
ATOM   1380 HD11 LEU A  84      10.591  -3.891  -9.169  1.00  0.00           H  
ATOM   1381 HD12 LEU A  84      11.494  -3.357 -10.606  1.00  0.00           H  
ATOM   1382 HD13 LEU A  84       9.953  -2.593 -10.201  1.00  0.00           H  
ATOM   1383  CD2 LEU A  84      10.629  -5.825 -11.097  1.00  0.00           C  
ATOM   1384 HD21 LEU A  84      10.790  -6.215 -10.092  1.00  0.00           H  
ATOM   1385 HD22 LEU A  84      10.140  -6.588 -11.702  1.00  0.00           H  
ATOM   1386 HD23 LEU A  84      11.592  -5.590 -11.548  1.00  0.00           H  
ATOM   1387  C   LEU A  84       7.254  -2.990 -11.735  1.00  0.00           C  
ATOM   1388  O   LEU A  84       7.758  -1.871 -11.781  1.00  0.00           O  
ATOM   1389  N   ASP A  85       6.573  -3.514 -12.759  1.00  0.00           N  
ATOM   1390  H   ASP A  85       6.206  -4.456 -12.661  1.00  0.00           H  
ATOM   1391  CA  ASP A  85       6.278  -2.813 -14.016  1.00  0.00           C  
ATOM   1392  HA  ASP A  85       7.212  -2.519 -14.498  1.00  0.00           H  
ATOM   1393  CB  ASP A  85       5.554  -3.831 -14.920  1.00  0.00           C  
ATOM   1394  HB2 ASP A  85       6.150  -4.745 -14.919  1.00  0.00           H  
ATOM   1395  HB3 ASP A  85       4.584  -4.069 -14.483  1.00  0.00           H  
ATOM   1396  CG  ASP A  85       5.351  -3.440 -16.387  1.00  0.00           C  
ATOM   1397  OD1 ASP A  85       5.978  -2.478 -16.877  1.00  0.00           O  
ATOM   1398  OD2 ASP A  85       4.573  -4.137 -17.080  1.00  0.00           O  
ATOM   1399  C   ASP A  85       5.454  -1.533 -13.749  1.00  0.00           C  
ATOM   1400  O   ASP A  85       5.864  -0.431 -14.115  1.00  0.00           O  
ATOM   1401  N   ARG A  86       4.368  -1.656 -12.968  1.00  0.00           N  
ATOM   1402  H   ARG A  86       4.093  -2.600 -12.710  1.00  0.00           H  
ATOM   1403  CA  ARG A  86       3.529  -0.540 -12.483  1.00  0.00           C  
ATOM   1404  HA  ARG A  86       3.087  -0.038 -13.344  1.00  0.00           H  
ATOM   1405  CB  ARG A  86       2.397  -1.154 -11.637  1.00  0.00           C  
ATOM   1406  HB2 ARG A  86       1.875  -1.892 -12.251  1.00  0.00           H  
ATOM   1407  HB3 ARG A  86       2.855  -1.679 -10.802  1.00  0.00           H  
ATOM   1408  CG  ARG A  86       1.341  -0.190 -11.070  1.00  0.00           C  
ATOM   1409  HG2 ARG A  86       1.821   0.587 -10.483  1.00  0.00           H  
ATOM   1410  HG3 ARG A  86       0.778   0.269 -11.885  1.00  0.00           H  
ATOM   1411  CD  ARG A  86       0.392  -1.000 -10.168  1.00  0.00           C  
ATOM   1412  HD2 ARG A  86      -0.127  -1.732 -10.787  1.00  0.00           H  
ATOM   1413  HD3 ARG A  86       0.979  -1.527  -9.412  1.00  0.00           H  
ATOM   1414  NE  ARG A  86      -0.597  -0.162  -9.473  1.00  0.00           N  
ATOM   1415  HE  ARG A  86      -0.441   0.850  -9.449  1.00  0.00           H  
ATOM   1416  CZ  ARG A  86      -1.710  -0.563  -8.889  1.00  0.00           C  
ATOM   1417  NH1 ARG A  86      -2.118  -1.805  -8.926  1.00  0.00           N  
ATOM   1418 HH11 ARG A  86      -1.508  -2.476  -9.348  1.00  0.00           H  
ATOM   1419 HH12 ARG A  86      -2.895  -2.093  -8.368  1.00  0.00           H  
ATOM   1420  NH2 ARG A  86      -2.437   0.318  -8.274  1.00  0.00           N  
ATOM   1421 HH21 ARG A  86      -2.022   1.253  -8.160  1.00  0.00           H  
ATOM   1422 HH22 ARG A  86      -3.364   0.150  -7.930  1.00  0.00           H  
ATOM   1423  C   ARG A  86       4.312   0.539 -11.717  1.00  0.00           C  
ATOM   1424  O   ARG A  86       3.957   1.707 -11.819  1.00  0.00           O  
ATOM   1425  N   ASN A  87       5.375   0.187 -10.988  1.00  0.00           N  
ATOM   1426  H   ASN A  87       5.575  -0.798 -10.880  1.00  0.00           H  
ATOM   1427  CA  ASN A  87       6.257   1.175 -10.348  1.00  0.00           C  
ATOM   1428  HA  ASN A  87       5.638   2.005 -10.007  1.00  0.00           H  
ATOM   1429  CB  ASN A  87       6.953   0.550  -9.121  1.00  0.00           C  
ATOM   1430  HB2 ASN A  87       6.728  -0.513  -9.047  1.00  0.00           H  
ATOM   1431  HB3 ASN A  87       8.031   0.644  -9.223  1.00  0.00           H  
ATOM   1432  CG  ASN A  87       6.551   1.248  -7.832  1.00  0.00           C  
ATOM   1433  OD1 ASN A  87       6.335   2.447  -7.779  1.00  0.00           O  
ATOM   1434  ND2 ASN A  87       6.393   0.523  -6.751  1.00  0.00           N  
ATOM   1435 HD21 ASN A  87       6.120   1.047  -5.929  1.00  0.00           H  
ATOM   1436 HD22 ASN A  87       6.413  -0.480  -6.783  1.00  0.00           H  
ATOM   1437  C   ASN A  87       7.281   1.795 -11.315  1.00  0.00           C  
ATOM   1438  O   ASN A  87       7.435   3.018 -11.355  1.00  0.00           O  
ATOM   1439  N   LEU A  88       7.975   0.972 -12.116  1.00  0.00           N  
ATOM   1440  H   LEU A  88       7.781  -0.023 -12.065  1.00  0.00           H  
ATOM   1441  CA  LEU A  88       8.957   1.445 -13.104  1.00  0.00           C  
ATOM   1442  HA  LEU A  88       9.727   2.014 -12.584  1.00  0.00           H  
ATOM   1443  CB  LEU A  88       9.609   0.242 -13.818  1.00  0.00           C  
ATOM   1444  HB2 LEU A  88       8.807  -0.405 -14.180  1.00  0.00           H  
ATOM   1445  HB3 LEU A  88      10.155   0.605 -14.690  1.00  0.00           H  
ATOM   1446  CG  LEU A  88      10.579  -0.596 -12.959  1.00  0.00           C  
ATOM   1447  HG  LEU A  88      10.120  -0.839 -12.004  1.00  0.00           H  
ATOM   1448  CD1 LEU A  88      10.913  -1.896 -13.694  1.00  0.00           C  
ATOM   1449 HD11 LEU A  88      11.565  -2.516 -13.081  1.00  0.00           H  
ATOM   1450 HD12 LEU A  88       9.994  -2.448 -13.889  1.00  0.00           H  
ATOM   1451 HD13 LEU A  88      11.404  -1.679 -14.643  1.00  0.00           H  
ATOM   1452  CD2 LEU A  88      11.901   0.127 -12.692  1.00  0.00           C  
ATOM   1453 HD21 LEU A  88      11.710   1.064 -12.176  1.00  0.00           H  
ATOM   1454 HD22 LEU A  88      12.542  -0.491 -12.064  1.00  0.00           H  
ATOM   1455 HD23 LEU A  88      12.408   0.334 -13.633  1.00  0.00           H  
ATOM   1456  C   LEU A  88       8.323   2.408 -14.122  1.00  0.00           C  
ATOM   1457  O   LEU A  88       8.988   3.348 -14.555  1.00  0.00           O  
ATOM   1458  N   TRP A  89       7.038   2.239 -14.441  1.00  0.00           N  
ATOM   1459  H   TRP A  89       6.577   1.396 -14.106  1.00  0.00           H  
ATOM   1460  CA  TRP A  89       6.231   3.173 -15.235  1.00  0.00           C  
ATOM   1461  HA  TRP A  89       6.536   3.128 -16.280  1.00  0.00           H  
ATOM   1462  CB  TRP A  89       4.772   2.719 -15.129  1.00  0.00           C  
ATOM   1463  HB2 TRP A  89       4.645   1.845 -15.764  1.00  0.00           H  
ATOM   1464  HB3 TRP A  89       4.584   2.400 -14.107  1.00  0.00           H  
ATOM   1465  CG  TRP A  89       3.718   3.726 -15.474  1.00  0.00           C  
ATOM   1466  CD1 TRP A  89       2.905   4.337 -14.581  1.00  0.00           C  
ATOM   1467  HD1 TRP A  89       2.935   4.179 -13.506  1.00  0.00           H  
ATOM   1468  NE1 TRP A  89       2.056   5.202 -15.241  1.00  0.00           N  
ATOM   1469  HE1 TRP A  89       1.393   5.798 -14.764  1.00  0.00           H  
ATOM   1470  CE2 TRP A  89       2.273   5.182 -16.602  1.00  0.00           C  
ATOM   1471  CZ2 TRP A  89       1.677   5.857 -17.677  1.00  0.00           C  
ATOM   1472  HZ2 TRP A  89       0.862   6.544 -17.503  1.00  0.00           H  
ATOM   1473  CH2 TRP A  89       2.144   5.613 -18.980  1.00  0.00           C  
ATOM   1474  HH2 TRP A  89       1.698   6.131 -19.816  1.00  0.00           H  
ATOM   1475  CZ3 TRP A  89       3.193   4.700 -19.191  1.00  0.00           C  
ATOM   1476  HZ3 TRP A  89       3.550   4.523 -20.193  1.00  0.00           H  
ATOM   1477  CE3 TRP A  89       3.782   4.021 -18.106  1.00  0.00           C  
ATOM   1478  HE3 TRP A  89       4.594   3.328 -18.275  1.00  0.00           H  
ATOM   1479  CD2 TRP A  89       3.337   4.247 -16.784  1.00  0.00           C  
ATOM   1480  C   TRP A  89       6.371   4.635 -14.792  1.00  0.00           C  
ATOM   1481  O   TRP A  89       6.591   5.497 -15.641  1.00  0.00           O  
ATOM   1482  N   GLY A  90       6.320   4.919 -13.484  1.00  0.00           N  
ATOM   1483  H   GLY A  90       6.214   4.152 -12.829  1.00  0.00           H  
ATOM   1484  CA  GLY A  90       6.451   6.281 -12.953  1.00  0.00           C  
ATOM   1485  HA2 GLY A  90       5.845   6.965 -13.549  1.00  0.00           H  
ATOM   1486  HA3 GLY A  90       6.089   6.301 -11.927  1.00  0.00           H  
ATOM   1487  C   GLY A  90       7.892   6.790 -12.943  1.00  0.00           C  
ATOM   1488  O   GLY A  90       8.135   7.965 -13.218  1.00  0.00           O  
ATOM   1489  N   LEU A  91       8.860   5.901 -12.696  1.00  0.00           N  
ATOM   1490  H   LEU A  91       8.583   4.951 -12.482  1.00  0.00           H  
ATOM   1491  CA  LEU A  91      10.289   6.233 -12.702  1.00  0.00           C  
ATOM   1492  HA  LEU A  91      10.445   7.099 -12.058  1.00  0.00           H  
ATOM   1493  CB  LEU A  91      11.043   5.025 -12.111  1.00  0.00           C  
ATOM   1494  HB2 LEU A  91      10.632   4.802 -11.125  1.00  0.00           H  
ATOM   1495  HB3 LEU A  91      10.859   4.160 -12.748  1.00  0.00           H  
ATOM   1496  CG  LEU A  91      12.566   5.203 -11.978  1.00  0.00           C  
ATOM   1497  HG  LEU A  91      12.991   5.457 -12.948  1.00  0.00           H  
ATOM   1498  CD1 LEU A  91      12.939   6.292 -10.973  1.00  0.00           C  
ATOM   1499 HD11 LEU A  91      12.463   6.092 -10.010  1.00  0.00           H  
ATOM   1500 HD12 LEU A  91      14.020   6.322 -10.846  1.00  0.00           H  
ATOM   1501 HD13 LEU A  91      12.607   7.264 -11.335  1.00  0.00           H  
ATOM   1502  CD2 LEU A  91      13.180   3.881 -11.516  1.00  0.00           C  
ATOM   1503 HD21 LEU A  91      12.775   3.596 -10.545  1.00  0.00           H  
ATOM   1504 HD22 LEU A  91      14.260   3.991 -11.428  1.00  0.00           H  
ATOM   1505 HD23 LEU A  91      12.973   3.102 -12.248  1.00  0.00           H  
ATOM   1506  C   LEU A  91      10.784   6.604 -14.114  1.00  0.00           C  
ATOM   1507  O   LEU A  91      11.499   7.593 -14.305  1.00  0.00           O  
ATOM   1508  N   ALA A  92      10.378   5.812 -15.110  1.00  0.00           N  
ATOM   1509  H   ALA A  92       9.808   5.004 -14.872  1.00  0.00           H  
ATOM   1510  CA  ALA A  92      10.679   6.039 -16.519  1.00  0.00           C  
ATOM   1511  HA  ALA A  92      11.721   6.349 -16.612  1.00  0.00           H  
ATOM   1512  CB  ALA A  92      10.512   4.707 -17.266  1.00  0.00           C  
ATOM   1513  HB1 ALA A  92      10.777   4.845 -18.313  1.00  0.00           H  
ATOM   1514  HB2 ALA A  92      11.171   3.954 -16.835  1.00  0.00           H  
ATOM   1515  HB3 ALA A  92       9.481   4.354 -17.198  1.00  0.00           H  
ATOM   1516  C   ALA A  92       9.805   7.149 -17.134  1.00  0.00           C  
ATOM   1517  O   ALA A  92      10.322   8.027 -17.821  1.00  0.00           O  
ATOM   1518  N   GLY A  93       8.488   7.128 -16.909  1.00  0.00           N  
ATOM   1519  H   GLY A  93       8.097   6.432 -16.279  1.00  0.00           H  
ATOM   1520  CA  GLY A  93       7.535   7.940 -17.674  1.00  0.00           C  
ATOM   1521  HA2 GLY A  93       6.562   7.880 -17.188  1.00  0.00           H  
ATOM   1522  HA3 GLY A  93       7.859   8.981 -17.674  1.00  0.00           H  
ATOM   1523  C   GLY A  93       7.371   7.485 -19.133  1.00  0.00           C  
ATOM   1524  O   GLY A  93       6.889   8.256 -19.957  1.00  0.00           O  
ATOM   1525  N   LEU A  94       7.780   6.254 -19.467  1.00  0.00           N  
ATOM   1526  H   LEU A  94       8.095   5.657 -18.719  1.00  0.00           H  
ATOM   1527  CA  LEU A  94       7.739   5.680 -20.816  1.00  0.00           C  
ATOM   1528  HA  LEU A  94       7.249   6.386 -21.485  1.00  0.00           H  
ATOM   1529  CB  LEU A  94       9.166   5.425 -21.335  1.00  0.00           C  
ATOM   1530  HB2 LEU A  94       9.705   4.859 -20.577  1.00  0.00           H  
ATOM   1531  HB3 LEU A  94       9.104   4.805 -22.231  1.00  0.00           H  
ATOM   1532  CG  LEU A  94       9.987   6.675 -21.687  1.00  0.00           C  
ATOM   1533  HG  LEU A  94      10.049   7.336 -20.823  1.00  0.00           H  
ATOM   1534  CD1 LEU A  94      11.398   6.241 -22.082  1.00  0.00           C  
ATOM   1535 HD11 LEU A  94      11.884   5.753 -21.239  1.00  0.00           H  
ATOM   1536 HD12 LEU A  94      11.366   5.566 -22.936  1.00  0.00           H  
ATOM   1537 HD13 LEU A  94      11.983   7.123 -22.348  1.00  0.00           H  
ATOM   1538  CD2 LEU A  94       9.376   7.433 -22.867  1.00  0.00           C  
ATOM   1539 HD21 LEU A  94       8.414   7.859 -22.587  1.00  0.00           H  
ATOM   1540 HD22 LEU A  94      10.033   8.257 -23.149  1.00  0.00           H  
ATOM   1541 HD23 LEU A  94       9.255   6.769 -23.723  1.00  0.00           H  
ATOM   1542  C   LEU A  94       6.921   4.384 -20.860  1.00  0.00           C  
ATOM   1543  O   LEU A  94       7.042   3.523 -19.991  1.00  0.00           O  
ATOM   1544  N   ASN A  95       6.118   4.238 -21.919  1.00  0.00           N  
ATOM   1545  H   ASN A  95       6.090   4.992 -22.588  1.00  0.00           H  
ATOM   1546  CA  ASN A  95       5.214   3.101 -22.126  1.00  0.00           C  
ATOM   1547  HA  ASN A  95       4.701   2.886 -21.187  1.00  0.00           H  
ATOM   1548  CB  ASN A  95       4.173   3.553 -23.174  1.00  0.00           C  
ATOM   1549  HB2 ASN A  95       3.910   4.592 -22.983  1.00  0.00           H  
ATOM   1550  HB3 ASN A  95       4.598   3.498 -24.176  1.00  0.00           H  
ATOM   1551  CG  ASN A  95       2.885   2.745 -23.154  1.00  0.00           C  
ATOM   1552  OD1 ASN A  95       2.877   1.530 -23.147  1.00  0.00           O  
ATOM   1553  ND2 ASN A  95       1.743   3.396 -23.164  1.00  0.00           N  
ATOM   1554 HD21 ASN A  95       0.914   2.828 -23.159  1.00  0.00           H  
ATOM   1555 HD22 ASN A  95       1.707   4.399 -23.172  1.00  0.00           H  
ATOM   1556  C   ASN A  95       5.966   1.811 -22.526  1.00  0.00           C  
ATOM   1557  O   ASN A  95       5.732   0.740 -21.964  1.00  0.00           O  
ATOM   1558  N   SER A  96       6.900   1.912 -23.473  1.00  0.00           N  
ATOM   1559  H   SER A  96       7.096   2.822 -23.861  1.00  0.00           H  
ATOM   1560  CA  SER A  96       7.764   0.821 -23.943  1.00  0.00           C  
ATOM   1561  HA  SER A  96       8.057   0.197 -23.099  1.00  0.00           H  
ATOM   1562  CB  SER A  96       7.010  -0.054 -24.952  1.00  0.00           C  
ATOM   1563  HB2 SER A  96       6.143  -0.498 -24.461  1.00  0.00           H  
ATOM   1564  HB3 SER A  96       6.668   0.560 -25.787  1.00  0.00           H  
ATOM   1565  OG  SER A  96       7.847  -1.082 -25.441  1.00  0.00           O  
ATOM   1566  HG  SER A  96       7.302  -1.769 -25.835  1.00  0.00           H  
ATOM   1567  C   SER A  96       9.033   1.405 -24.570  1.00  0.00           C  
ATOM   1568  O   SER A  96       9.009   2.532 -25.070  1.00  0.00           O  
ATOM   1569  N   CYS A  97      10.136   0.656 -24.544  1.00  0.00           N  
ATOM   1570  H   CYS A  97      10.076  -0.271 -24.139  1.00  0.00           H  
ATOM   1571  CA  CYS A  97      11.389   1.050 -25.185  1.00  0.00           C  
ATOM   1572  HA  CYS A  97      11.166   1.785 -25.956  1.00  0.00           H  
ATOM   1573  CB  CYS A  97      12.299   1.732 -24.157  1.00  0.00           C  
ATOM   1574  HB2 CYS A  97      11.783   2.582 -23.709  1.00  0.00           H  
ATOM   1575  HB3 CYS A  97      12.558   1.018 -23.373  1.00  0.00           H  
ATOM   1576  SG  CYS A  97      13.815   2.296 -24.986  1.00  0.00           S  
ATOM   1577  HG  CYS A  97      13.336   3.463 -25.438  1.00  0.00           H  
ATOM   1578  C   CYS A  97      12.069  -0.174 -25.824  1.00  0.00           C  
ATOM   1579  O   CYS A  97      12.424  -1.111 -25.100  1.00  0.00           O  
ATOM   1580  N   PRO A  98      12.279  -0.206 -27.156  1.00  0.00           N  
ATOM   1581  CD  PRO A  98      11.934   0.809 -28.141  1.00  0.00           C  
ATOM   1582  HD2 PRO A  98      12.255   1.802 -27.826  1.00  0.00           H  
ATOM   1583  HD3 PRO A  98      10.855   0.797 -28.310  1.00  0.00           H  
ATOM   1584  CG  PRO A  98      12.667   0.413 -29.422  1.00  0.00           C  
ATOM   1585  HG2 PRO A  98      13.665   0.851 -29.422  1.00  0.00           H  
ATOM   1586  HG3 PRO A  98      12.113   0.714 -30.312  1.00  0.00           H  
ATOM   1587  CB  PRO A  98      12.774  -1.107 -29.312  1.00  0.00           C  
ATOM   1588  HB2 PRO A  98      13.626  -1.498 -29.870  1.00  0.00           H  
ATOM   1589  HB3 PRO A  98      11.848  -1.561 -29.670  1.00  0.00           H  
ATOM   1590  CA  PRO A  98      12.905  -1.350 -27.805  1.00  0.00           C  
ATOM   1591  HA  PRO A  98      12.343  -2.251 -27.552  1.00  0.00           H  
ATOM   1592  C   PRO A  98      14.357  -1.532 -27.343  1.00  0.00           C  
ATOM   1593  O   PRO A  98      15.185  -0.610 -27.355  1.00  0.00           O  
ATOM   1594  N   VAL A  99      14.673  -2.764 -26.951  1.00  0.00           N  
ATOM   1595  H   VAL A  99      13.963  -3.480 -27.019  1.00  0.00           H  
ATOM   1596  CA  VAL A  99      16.041  -3.206 -26.694  1.00  0.00           C  
ATOM   1597  HA  VAL A  99      16.618  -2.349 -26.376  1.00  0.00           H  
ATOM   1598  CB  VAL A  99      16.097  -4.215 -25.532  1.00  0.00           C  
ATOM   1599  HB  VAL A  99      15.616  -3.761 -24.664  1.00  0.00           H  
ATOM   1600  CG1 VAL A  99      15.391  -5.542 -25.831  1.00  0.00           C  
ATOM   1601 HG11 VAL A  99      15.848  -6.039 -26.688  1.00  0.00           H  
ATOM   1602 HG12 VAL A  99      15.463  -6.200 -24.964  1.00  0.00           H  
ATOM   1603 HG13 VAL A  99      14.336  -5.366 -26.039  1.00  0.00           H  
ATOM   1604  CG2 VAL A  99      17.553  -4.500 -25.156  1.00  0.00           C  
ATOM   1605 HG21 VAL A  99      17.591  -5.117 -24.265  1.00  0.00           H  
ATOM   1606 HG22 VAL A  99      18.089  -3.572 -24.957  1.00  0.00           H  
ATOM   1607 HG23 VAL A  99      18.047  -5.043 -25.958  1.00  0.00           H  
ATOM   1608  C   VAL A  99      16.687  -3.698 -27.988  1.00  0.00           C  
ATOM   1609  O   VAL A  99      16.009  -4.206 -28.878  1.00  0.00           O  
ATOM   1610  N   LYS A 100      18.007  -3.534 -28.082  1.00  0.00           N  
ATOM   1611  H   LYS A 100      18.495  -3.181 -27.269  1.00  0.00           H  
ATOM   1612  CA  LYS A 100      18.860  -4.039 -29.156  1.00  0.00           C  
ATOM   1613  HA  LYS A 100      18.385  -4.898 -29.637  1.00  0.00           H  
ATOM   1614  CB  LYS A 100      19.103  -2.945 -30.206  1.00  0.00           C  
ATOM   1615  HB2 LYS A 100      19.242  -1.976 -29.729  1.00  0.00           H  
ATOM   1616  HB3 LYS A 100      20.036  -3.172 -30.702  1.00  0.00           H  
ATOM   1617  CG  LYS A 100      18.005  -2.868 -31.275  1.00  0.00           C  
ATOM   1618  HG2 LYS A 100      17.588  -3.862 -31.444  1.00  0.00           H  
ATOM   1619  HG3 LYS A 100      17.213  -2.197 -30.939  1.00  0.00           H  
ATOM   1620  CD  LYS A 100      18.621  -2.367 -32.590  1.00  0.00           C  
ATOM   1621  HD2 LYS A 100      19.033  -1.365 -32.448  1.00  0.00           H  
ATOM   1622  HD3 LYS A 100      19.430  -3.050 -32.868  1.00  0.00           H  
ATOM   1623  CE  LYS A 100      17.594  -2.359 -33.723  1.00  0.00           C  
ATOM   1624  HE2 LYS A 100      17.037  -3.301 -33.700  1.00  0.00           H  
ATOM   1625  HE3 LYS A 100      16.881  -1.548 -33.553  1.00  0.00           H  
ATOM   1626  NZ  LYS A 100      18.275  -2.205 -35.031  1.00  0.00           N  
ATOM   1627  HZ1 LYS A 100      17.607  -2.211 -35.791  1.00  0.00           H  
ATOM   1628  HZ2 LYS A 100      18.929  -2.969 -35.161  1.00  0.00           H  
ATOM   1629  HZ3 LYS A 100      18.804  -1.343 -35.049  1.00  0.00           H  
ATOM   1630  C   LYS A 100      20.178  -4.547 -28.580  1.00  0.00           C  
ATOM   1631  O   LYS A 100      20.548  -4.182 -27.466  1.00  0.00           O  
ATOM   1632  N   GLU A 101      20.858  -5.369 -29.370  1.00  0.00           N  
ATOM   1633  H   GLU A 101      20.539  -5.463 -30.330  1.00  0.00           H  
ATOM   1634  CA  GLU A 101      22.197  -5.910 -29.135  1.00  0.00           C  
ATOM   1635  HA  GLU A 101      22.299  -6.751 -29.822  1.00  0.00           H  
ATOM   1636  CB  GLU A 101      23.291  -4.895 -29.552  1.00  0.00           C  
ATOM   1637  HB2 GLU A 101      23.660  -4.421 -28.642  1.00  0.00           H  
ATOM   1638  HB3 GLU A 101      24.113  -5.483 -29.959  1.00  0.00           H  
ATOM   1639  CG  GLU A 101      23.034  -3.716 -30.530  1.00  0.00           C  
ATOM   1640  HG2 GLU A 101      22.536  -2.935 -29.954  1.00  0.00           H  
ATOM   1641  HG3 GLU A 101      24.012  -3.318 -30.810  1.00  0.00           H  
ATOM   1642  CD  GLU A 101      22.211  -3.902 -31.824  1.00  0.00           C  
ATOM   1643  OE1 GLU A 101      21.573  -4.958 -32.025  1.00  0.00           O  
ATOM   1644  OE2 GLU A 101      22.117  -2.900 -32.575  1.00  0.00           O  
ATOM   1645  C   GLU A 101      22.392  -6.522 -27.719  1.00  0.00           C  
ATOM   1646  O   GLU A 101      23.473  -6.426 -27.132  1.00  0.00           O  
ATOM   1647  N   ALA A 102      21.318  -7.095 -27.155  1.00  0.00           N  
ATOM   1648  H   ALA A 102      20.489  -7.176 -27.718  1.00  0.00           H  
ATOM   1649  CA  ALA A 102      21.226  -7.593 -25.779  1.00  0.00           C  
ATOM   1650  HA  ALA A 102      21.840  -6.968 -25.143  1.00  0.00           H  
ATOM   1651  CB  ALA A 102      19.781  -7.436 -25.293  1.00  0.00           C  
ATOM   1652  HB1 ALA A 102      19.656  -7.909 -24.319  1.00  0.00           H  
ATOM   1653  HB2 ALA A 102      19.572  -6.377 -25.184  1.00  0.00           H  
ATOM   1654  HB3 ALA A 102      19.086  -7.890 -25.999  1.00  0.00           H  
ATOM   1655  C   ALA A 102      21.736  -9.028 -25.591  1.00  0.00           C  
ATOM   1656  O   ALA A 102      21.823  -9.806 -26.541  1.00  0.00           O  
ATOM   1657  N   ASN A 103      22.055  -9.370 -24.340  1.00  0.00           N  
ATOM   1658  H   ASN A 103      21.866  -8.699 -23.604  1.00  0.00           H  
ATOM   1659  CA  ASN A 103      22.479 -10.716 -23.944  1.00  0.00           C  
ATOM   1660  HA  ASN A 103      22.860 -11.231 -24.830  1.00  0.00           H  
ATOM   1661  CB  ASN A 103      23.643 -10.568 -22.936  1.00  0.00           C  
ATOM   1662  HB2 ASN A 103      24.052  -9.562 -22.994  1.00  0.00           H  
ATOM   1663  HB3 ASN A 103      23.309 -10.740 -21.916  1.00  0.00           H  
ATOM   1664  CG  ASN A 103      24.762 -11.546 -23.228  1.00  0.00           C  
ATOM   1665  OD1 ASN A 103      24.535 -12.731 -23.401  1.00  0.00           O  
ATOM   1666  ND2 ASN A 103      25.989 -11.090 -23.324  1.00  0.00           N  
ATOM   1667 HD21 ASN A 103      26.694 -11.760 -23.572  1.00  0.00           H  
ATOM   1668 HD22 ASN A 103      26.172 -10.106 -23.210  1.00  0.00           H  
ATOM   1669  C   ASN A 103      21.288 -11.559 -23.429  1.00  0.00           C  
ATOM   1670  O   ASN A 103      20.125 -11.180 -23.586  1.00  0.00           O  
ATOM   1671  N   GLN A 104      21.566 -12.704 -22.801  1.00  0.00           N  
ATOM   1672  H   GLN A 104      22.542 -12.974 -22.721  1.00  0.00           H  
ATOM   1673  CA  GLN A 104      20.586 -13.587 -22.150  1.00  0.00           C  
ATOM   1674  HA  GLN A 104      19.614 -13.094 -22.077  1.00  0.00           H  
ATOM   1675  CB  GLN A 104      20.426 -14.880 -22.975  1.00  0.00           C  
ATOM   1676  HB2 GLN A 104      21.415 -15.326 -23.088  1.00  0.00           H  
ATOM   1677  HB3 GLN A 104      19.821 -15.593 -22.417  1.00  0.00           H  
ATOM   1678  CG  GLN A 104      19.834 -14.689 -24.387  1.00  0.00           C  
ATOM   1679  HG2 GLN A 104      20.193 -13.759 -24.824  1.00  0.00           H  
ATOM   1680  HG3 GLN A 104      20.194 -15.501 -25.019  1.00  0.00           H  
ATOM   1681  CD  GLN A 104      18.307 -14.722 -24.449  1.00  0.00           C  
ATOM   1682  OE1 GLN A 104      17.625 -15.456 -23.756  1.00  0.00           O  
ATOM   1683  NE2 GLN A 104      17.695 -13.954 -25.318  1.00  0.00           N  
ATOM   1684 HE21 GLN A 104      16.692 -13.972 -25.281  1.00  0.00           H  
ATOM   1685 HE22 GLN A 104      18.208 -13.267 -25.840  1.00  0.00           H  
ATOM   1686  C   GLN A 104      21.061 -13.917 -20.723  1.00  0.00           C  
ATOM   1687  O   GLN A 104      22.252 -14.140 -20.506  1.00  0.00           O  
ATOM   1688  N   SER A 105      20.156 -13.966 -19.740  1.00  0.00           N  
ATOM   1689  H   SER A 105      19.184 -13.746 -19.947  1.00  0.00           H  
ATOM   1690  CA  SER A 105      20.496 -14.291 -18.341  1.00  0.00           C  
ATOM   1691  HA  SER A 105      21.275 -15.054 -18.339  1.00  0.00           H  
ATOM   1692  CB  SER A 105      21.038 -13.033 -17.657  1.00  0.00           C  
ATOM   1693  HB2 SER A 105      21.749 -12.539 -18.320  1.00  0.00           H  
ATOM   1694  HB3 SER A 105      20.211 -12.349 -17.454  1.00  0.00           H  
ATOM   1695  OG  SER A 105      21.699 -13.359 -16.449  1.00  0.00           O  
ATOM   1696  HG  SER A 105      22.612 -13.574 -16.672  1.00  0.00           H  
ATOM   1697  C   SER A 105      19.292 -14.849 -17.568  1.00  0.00           C  
ATOM   1698  O   SER A 105      18.162 -14.674 -18.014  1.00  0.00           O  
ATOM   1699  N   THR A 106      19.485 -15.525 -16.431  1.00  0.00           N  
ATOM   1700  H   THR A 106      20.413 -15.581 -16.038  1.00  0.00           H  
ATOM   1701  CA  THR A 106      18.365 -16.027 -15.604  1.00  0.00           C  
ATOM   1702  HA  THR A 106      17.649 -16.527 -16.255  1.00  0.00           H  
ATOM   1703  CB  THR A 106      18.813 -17.064 -14.561  1.00  0.00           C  
ATOM   1704  HB  THR A 106      17.932 -17.400 -14.013  1.00  0.00           H  
ATOM   1705  CG2 THR A 106      19.485 -18.286 -15.183  1.00  0.00           C  
ATOM   1706 HG21 THR A 106      20.444 -18.014 -15.624  1.00  0.00           H  
ATOM   1707 HG22 THR A 106      18.838 -18.706 -15.954  1.00  0.00           H  
ATOM   1708 HG23 THR A 106      19.642 -19.045 -14.415  1.00  0.00           H  
ATOM   1709  OG1 THR A 106      19.728 -16.504 -13.646  1.00  0.00           O  
ATOM   1710  HG1 THR A 106      19.751 -17.112 -12.900  1.00  0.00           H  
ATOM   1711  C   THR A 106      17.617 -14.886 -14.907  1.00  0.00           C  
ATOM   1712  O   THR A 106      18.203 -13.850 -14.576  1.00  0.00           O  
ATOM   1713  N   LEU A 107      16.319 -15.070 -14.655  1.00  0.00           N  
ATOM   1714  H   LEU A 107      15.873 -15.919 -14.992  1.00  0.00           H  
ATOM   1715  CA  LEU A 107      15.462 -14.043 -14.064  1.00  0.00           C  
ATOM   1716  HA  LEU A 107      15.521 -13.163 -14.703  1.00  0.00           H  
ATOM   1717  CB  LEU A 107      14.007 -14.541 -14.058  1.00  0.00           C  
ATOM   1718  HB2 LEU A 107      13.717 -14.841 -15.067  1.00  0.00           H  
ATOM   1719  HB3 LEU A 107      13.952 -15.424 -13.419  1.00  0.00           H  
ATOM   1720  CG  LEU A 107      13.011 -13.485 -13.540  1.00  0.00           C  
ATOM   1721  HG  LEU A 107      13.403 -13.008 -12.647  1.00  0.00           H  
ATOM   1722  CD1 LEU A 107      12.718 -12.405 -14.581  1.00  0.00           C  
ATOM   1723 HD11 LEU A 107      13.634 -11.867 -14.819  1.00  0.00           H  
ATOM   1724 HD12 LEU A 107      12.316 -12.862 -15.486  1.00  0.00           H  
ATOM   1725 HD13 LEU A 107      11.994 -11.702 -14.174  1.00  0.00           H  
ATOM   1726  CD2 LEU A 107      11.697 -14.148 -13.150  1.00  0.00           C  
ATOM   1727 HD21 LEU A 107      11.302 -14.699 -13.994  1.00  0.00           H  
ATOM   1728 HD22 LEU A 107      11.868 -14.845 -12.331  1.00  0.00           H  
ATOM   1729 HD23 LEU A 107      10.979 -13.399 -12.825  1.00  0.00           H  
ATOM   1730  C   LEU A 107      15.931 -13.615 -12.667  1.00  0.00           C  
ATOM   1731  O   LEU A 107      16.007 -12.417 -12.407  1.00  0.00           O  
ATOM   1732  N   GLU A 108      16.271 -14.538 -11.761  1.00  0.00           N  
ATOM   1733  H   GLU A 108      16.129 -15.523 -11.972  1.00  0.00           H  
ATOM   1734  CA  GLU A 108      16.748 -14.136 -10.426  1.00  0.00           C  
ATOM   1735  HA  GLU A 108      16.007 -13.465  -9.992  1.00  0.00           H  
ATOM   1736  CB  GLU A 108      16.853 -15.352  -9.491  1.00  0.00           C  
ATOM   1737  HB2 GLU A 108      15.861 -15.780  -9.392  1.00  0.00           H  
ATOM   1738  HB3 GLU A 108      17.519 -16.100  -9.920  1.00  0.00           H  
ATOM   1739  CG  GLU A 108      17.368 -14.959  -8.100  1.00  0.00           C  
ATOM   1740  HG2 GLU A 108      18.462 -14.972  -8.111  1.00  0.00           H  
ATOM   1741  HG3 GLU A 108      17.063 -13.934  -7.880  1.00  0.00           H  
ATOM   1742  CD  GLU A 108      16.838 -15.856  -6.971  1.00  0.00           C  
ATOM   1743  OE1 GLU A 108      15.635 -15.760  -6.613  1.00  0.00           O  
ATOM   1744  OE2 GLU A 108      17.638 -16.535  -6.303  1.00  0.00           O  
ATOM   1745  C   GLU A 108      18.061 -13.329 -10.495  1.00  0.00           C  
ATOM   1746  O   GLU A 108      18.212 -12.317  -9.809  1.00  0.00           O  
ATOM   1747  N   ASN A 109      18.984 -13.700 -11.391  1.00  0.00           N  
ATOM   1748  H   ASN A 109      18.778 -14.484 -11.996  1.00  0.00           H  
ATOM   1749  CA  ASN A 109      20.226 -12.952 -11.596  1.00  0.00           C  
ATOM   1750  HA  ASN A 109      20.704 -12.799 -10.626  1.00  0.00           H  
ATOM   1751  CB  ASN A 109      21.145 -13.797 -12.485  1.00  0.00           C  
ATOM   1752  HB2 ASN A 109      21.291 -14.782 -12.041  1.00  0.00           H  
ATOM   1753  HB3 ASN A 109      20.701 -13.923 -13.471  1.00  0.00           H  
ATOM   1754  CG  ASN A 109      22.481 -13.118 -12.645  1.00  0.00           C  
ATOM   1755  OD1 ASN A 109      22.691 -12.282 -13.508  1.00  0.00           O  
ATOM   1756  ND2 ASN A 109      23.418 -13.400 -11.774  1.00  0.00           N  
ATOM   1757 HD21 ASN A 109      24.297 -12.927 -11.874  1.00  0.00           H  
ATOM   1758 HD22 ASN A 109      23.243 -14.071 -11.047  1.00  0.00           H  
ATOM   1759  C   ASN A 109      19.986 -11.556 -12.207  1.00  0.00           C  
ATOM   1760  O   ASN A 109      20.627 -10.578 -11.809  1.00  0.00           O  
ATOM   1761  N   PHE A 110      19.059 -11.460 -13.162  1.00  0.00           N  
ATOM   1762  H   PHE A 110      18.613 -12.316 -13.487  1.00  0.00           H  
ATOM   1763  CA  PHE A 110      18.635 -10.196 -13.760  1.00  0.00           C  
ATOM   1764  HA  PHE A 110      19.515  -9.672 -14.135  1.00  0.00           H  
ATOM   1765  CB  PHE A 110      17.718 -10.509 -14.952  1.00  0.00           C  
ATOM   1766  HB2 PHE A 110      18.254 -11.162 -15.642  1.00  0.00           H  
ATOM   1767  HB3 PHE A 110      16.846 -11.061 -14.600  1.00  0.00           H  
ATOM   1768  CG  PHE A 110      17.243  -9.290 -15.719  1.00  0.00           C  
ATOM   1769  CD1 PHE A 110      18.014  -8.782 -16.782  1.00  0.00           C  
ATOM   1770  HD1 PHE A 110      18.949  -9.256 -17.051  1.00  0.00           H  
ATOM   1771  CE1 PHE A 110      17.569  -7.657 -17.498  1.00  0.00           C  
ATOM   1772  HE1 PHE A 110      18.171  -7.260 -18.301  1.00  0.00           H  
ATOM   1773  CZ  PHE A 110      16.354  -7.038 -17.160  1.00  0.00           C  
ATOM   1774  HZ  PHE A 110      16.015  -6.176 -17.714  1.00  0.00           H  
ATOM   1775  CE2 PHE A 110      15.585  -7.541 -16.097  1.00  0.00           C  
ATOM   1776  HE2 PHE A 110      14.653  -7.064 -15.839  1.00  0.00           H  
ATOM   1777  CD2 PHE A 110      16.028  -8.666 -15.377  1.00  0.00           C  
ATOM   1778  HD2 PHE A 110      15.434  -9.055 -14.562  1.00  0.00           H  
ATOM   1779  C   PHE A 110      17.961  -9.279 -12.724  1.00  0.00           C  
ATOM   1780  O   PHE A 110      18.281  -8.093 -12.667  1.00  0.00           O  
ATOM   1781  N   LEU A 111      17.094  -9.828 -11.862  1.00  0.00           N  
ATOM   1782  H   LEU A 111      16.887 -10.819 -11.955  1.00  0.00           H  
ATOM   1783  CA  LEU A 111      16.456  -9.109 -10.760  1.00  0.00           C  
ATOM   1784  HA  LEU A 111      16.014  -8.196 -11.155  1.00  0.00           H  
ATOM   1785  CB  LEU A 111      15.325  -9.970 -10.164  1.00  0.00           C  
ATOM   1786  HB2 LEU A 111      15.741 -10.944  -9.905  1.00  0.00           H  
ATOM   1787  HB3 LEU A 111      14.981  -9.505  -9.239  1.00  0.00           H  
ATOM   1788  CG  LEU A 111      14.101 -10.178 -11.087  1.00  0.00           C  
ATOM   1789  HG  LEU A 111      14.415 -10.532 -12.066  1.00  0.00           H  
ATOM   1790  CD1 LEU A 111      13.163 -11.212 -10.463  1.00  0.00           C  
ATOM   1791 HD11 LEU A 111      12.301 -11.382 -11.108  1.00  0.00           H  
ATOM   1792 HD12 LEU A 111      13.696 -12.156 -10.339  1.00  0.00           H  
ATOM   1793 HD13 LEU A 111      12.826 -10.867  -9.487  1.00  0.00           H  
ATOM   1794  CD2 LEU A 111      13.294  -8.894 -11.293  1.00  0.00           C  
ATOM   1795 HD21 LEU A 111      13.900  -8.159 -11.818  1.00  0.00           H  
ATOM   1796 HD22 LEU A 111      12.416  -9.103 -11.903  1.00  0.00           H  
ATOM   1797 HD23 LEU A 111      12.980  -8.491 -10.332  1.00  0.00           H  
ATOM   1798  C   LEU A 111      17.461  -8.667  -9.683  1.00  0.00           C  
ATOM   1799  O   LEU A 111      17.334  -7.554  -9.178  1.00  0.00           O  
ATOM   1800  N   GLU A 112      18.491  -9.450  -9.350  1.00  0.00           N  
ATOM   1801  H   GLU A 112      18.503 -10.411  -9.682  1.00  0.00           H  
ATOM   1802  CA  GLU A 112      19.501  -9.036  -8.361  1.00  0.00           C  
ATOM   1803  HA  GLU A 112      18.969  -8.577  -7.529  1.00  0.00           H  
ATOM   1804  CB  GLU A 112      20.251 -10.268  -7.824  1.00  0.00           C  
ATOM   1805  HB2 GLU A 112      19.537 -11.074  -7.650  1.00  0.00           H  
ATOM   1806  HB3 GLU A 112      20.968 -10.609  -8.573  1.00  0.00           H  
ATOM   1807  CG  GLU A 112      20.984  -9.982  -6.499  1.00  0.00           C  
ATOM   1808  HG2 GLU A 112      21.465 -10.906  -6.169  1.00  0.00           H  
ATOM   1809  HG3 GLU A 112      21.773  -9.248  -6.683  1.00  0.00           H  
ATOM   1810  CD  GLU A 112      20.037  -9.477  -5.393  1.00  0.00           C  
ATOM   1811  OE1 GLU A 112      18.859  -9.906  -5.350  1.00  0.00           O  
ATOM   1812  OE2 GLU A 112      20.437  -8.610  -4.589  1.00  0.00           O  
ATOM   1813  C   GLU A 112      20.475  -7.973  -8.904  1.00  0.00           C  
ATOM   1814  O   GLU A 112      20.868  -7.048  -8.185  1.00  0.00           O  
ATOM   1815  N   ARG A 113      20.816  -8.016 -10.200  1.00  0.00           N  
ATOM   1816  H   ARG A 113      20.513  -8.816 -10.753  1.00  0.00           H  
ATOM   1817  CA  ARG A 113      21.535  -6.909 -10.860  1.00  0.00           C  
ATOM   1818  HA  ARG A 113      22.373  -6.611 -10.227  1.00  0.00           H  
ATOM   1819  CB  ARG A 113      22.081  -7.352 -12.219  1.00  0.00           C  
ATOM   1820  HB2 ARG A 113      21.322  -7.928 -12.754  1.00  0.00           H  
ATOM   1821  HB3 ARG A 113      22.328  -6.470 -12.813  1.00  0.00           H  
ATOM   1822  CG  ARG A 113      23.359  -8.181 -12.021  1.00  0.00           C  
ATOM   1823  HG2 ARG A 113      24.090  -7.581 -11.478  1.00  0.00           H  
ATOM   1824  HG3 ARG A 113      23.137  -9.076 -11.437  1.00  0.00           H  
ATOM   1825  CD  ARG A 113      23.966  -8.580 -13.364  1.00  0.00           C  
ATOM   1826  HD2 ARG A 113      24.115  -7.684 -13.969  1.00  0.00           H  
ATOM   1827  HD3 ARG A 113      24.940  -9.039 -13.184  1.00  0.00           H  
ATOM   1828  NE  ARG A 113      23.107  -9.553 -14.049  1.00  0.00           N  
ATOM   1829  HE  ARG A 113      22.837 -10.385 -13.533  1.00  0.00           H  
ATOM   1830  CZ  ARG A 113      22.672  -9.530 -15.285  1.00  0.00           C  
ATOM   1831  NH1 ARG A 113      22.910  -8.562 -16.122  1.00  0.00           N  
ATOM   1832 HH11 ARG A 113      23.459  -7.772 -15.857  1.00  0.00           H  
ATOM   1833 HH12 ARG A 113      22.623  -8.713 -17.097  1.00  0.00           H  
ATOM   1834  NH2 ARG A 113      21.987 -10.531 -15.723  1.00  0.00           N  
ATOM   1835 HH21 ARG A 113      21.909 -11.385 -15.182  1.00  0.00           H  
ATOM   1836 HH22 ARG A 113      21.893 -10.565 -16.737  1.00  0.00           H  
ATOM   1837  C   ARG A 113      20.670  -5.659 -10.999  1.00  0.00           C  
ATOM   1838  O   ARG A 113      21.180  -4.564 -10.789  1.00  0.00           O  
ATOM   1839  N   LEU A 114      19.369  -5.804 -11.253  1.00  0.00           N  
ATOM   1840  H   LEU A 114      19.029  -6.736 -11.470  1.00  0.00           H  
ATOM   1841  CA  LEU A 114      18.405  -4.702 -11.175  1.00  0.00           C  
ATOM   1842  HA  LEU A 114      18.756  -3.896 -11.821  1.00  0.00           H  
ATOM   1843  CB  LEU A 114      17.048  -5.193 -11.712  1.00  0.00           C  
ATOM   1844  HB2 LEU A 114      17.153  -5.412 -12.775  1.00  0.00           H  
ATOM   1845  HB3 LEU A 114      16.805  -6.125 -11.210  1.00  0.00           H  
ATOM   1846  CG  LEU A 114      15.855  -4.242 -11.510  1.00  0.00           C  
ATOM   1847  HG  LEU A 114      15.727  -4.039 -10.447  1.00  0.00           H  
ATOM   1848  CD1 LEU A 114      16.000  -2.914 -12.254  1.00  0.00           C  
ATOM   1849 HD11 LEU A 114      16.029  -3.083 -13.328  1.00  0.00           H  
ATOM   1850 HD12 LEU A 114      15.155  -2.268 -12.016  1.00  0.00           H  
ATOM   1851 HD13 LEU A 114      16.915  -2.409 -11.945  1.00  0.00           H  
ATOM   1852  CD2 LEU A 114      14.590  -4.930 -12.021  1.00  0.00           C  
ATOM   1853 HD21 LEU A 114      14.455  -5.880 -11.507  1.00  0.00           H  
ATOM   1854 HD22 LEU A 114      13.725  -4.294 -11.831  1.00  0.00           H  
ATOM   1855 HD23 LEU A 114      14.671  -5.118 -13.092  1.00  0.00           H  
ATOM   1856  C   LEU A 114      18.318  -4.133  -9.746  1.00  0.00           C  
ATOM   1857  O   LEU A 114      18.278  -2.917  -9.590  1.00  0.00           O  
ATOM   1858  N   LYS A 115      18.349  -4.978  -8.706  1.00  0.00           N  
ATOM   1859  H   LYS A 115      18.290  -5.973  -8.913  1.00  0.00           H  
ATOM   1860  CA  LYS A 115      18.404  -4.566  -7.290  1.00  0.00           C  
ATOM   1861  HA  LYS A 115      17.592  -3.864  -7.110  1.00  0.00           H  
ATOM   1862  CB  LYS A 115      18.203  -5.808  -6.396  1.00  0.00           C  
ATOM   1863  HB2 LYS A 115      17.473  -6.468  -6.863  1.00  0.00           H  
ATOM   1864  HB3 LYS A 115      19.145  -6.352  -6.308  1.00  0.00           H  
ATOM   1865  CG  LYS A 115      17.681  -5.461  -4.993  1.00  0.00           C  
ATOM   1866  HG2 LYS A 115      18.335  -4.712  -4.545  1.00  0.00           H  
ATOM   1867  HG3 LYS A 115      16.678  -5.041  -5.074  1.00  0.00           H  
ATOM   1868  CD  LYS A 115      17.646  -6.684  -4.061  1.00  0.00           C  
ATOM   1869  HD2 LYS A 115      18.657  -7.079  -3.980  1.00  0.00           H  
ATOM   1870  HD3 LYS A 115      17.347  -6.351  -3.069  1.00  0.00           H  
ATOM   1871  CE  LYS A 115      16.694  -7.802  -4.517  1.00  0.00           C  
ATOM   1872  HE2 LYS A 115      15.664  -7.457  -4.412  1.00  0.00           H  
ATOM   1873  HE3 LYS A 115      16.886  -8.032  -5.570  1.00  0.00           H  
ATOM   1874  NZ  LYS A 115      16.903  -9.043  -3.736  1.00  0.00           N  
ATOM   1875  HZ1 LYS A 115      16.950  -8.856  -2.747  1.00  0.00           H  
ATOM   1876  HZ2 LYS A 115      16.183  -9.737  -3.915  1.00  0.00           H  
ATOM   1877  HZ3 LYS A 115      17.785  -9.464  -4.055  1.00  0.00           H  
ATOM   1878  C   LYS A 115      19.698  -3.812  -6.972  1.00  0.00           C  
ATOM   1879  O   LYS A 115      19.649  -2.764  -6.331  1.00  0.00           O  
ATOM   1880  N   THR A 116      20.827  -4.292  -7.495  1.00  0.00           N  
ATOM   1881  H   THR A 116      20.770  -5.196  -7.952  1.00  0.00           H  
ATOM   1882  CA  THR A 116      22.143  -3.630  -7.425  1.00  0.00           C  
ATOM   1883  HA  THR A 116      22.395  -3.456  -6.380  1.00  0.00           H  
ATOM   1884  CB  THR A 116      23.231  -4.540  -8.030  1.00  0.00           C  
ATOM   1885  HB  THR A 116      22.990  -4.748  -9.072  1.00  0.00           H  
ATOM   1886  CG2 THR A 116      24.626  -3.919  -7.979  1.00  0.00           C  
ATOM   1887 HG21 THR A 116      24.672  -3.040  -8.620  1.00  0.00           H  
ATOM   1888 HG22 THR A 116      24.874  -3.638  -6.956  1.00  0.00           H  
ATOM   1889 HG23 THR A 116      25.358  -4.644  -8.336  1.00  0.00           H  
ATOM   1890  OG1 THR A 116      23.305  -5.761  -7.327  1.00  0.00           O  
ATOM   1891  HG1 THR A 116      22.493  -6.271  -7.478  1.00  0.00           H  
ATOM   1892  C   THR A 116      22.129  -2.262  -8.125  1.00  0.00           C  
ATOM   1893  O   THR A 116      22.546  -1.267  -7.537  1.00  0.00           O  
ATOM   1894  N   ILE A 117      21.583  -2.168  -9.342  1.00  0.00           N  
ATOM   1895  H   ILE A 117      21.299  -3.022  -9.814  1.00  0.00           H  
ATOM   1896  CA  ILE A 117      21.424  -0.902 -10.076  1.00  0.00           C  
ATOM   1897  HA  ILE A 117      22.395  -0.407 -10.131  1.00  0.00           H  
ATOM   1898  CB  ILE A 117      20.957  -1.197 -11.522  1.00  0.00           C  
ATOM   1899  HB  ILE A 117      20.145  -1.923 -11.474  1.00  0.00           H  
ATOM   1900  CG2 ILE A 117      20.419   0.056 -12.241  1.00  0.00           C  
ATOM   1901 HG21 ILE A 117      19.528   0.431 -11.738  1.00  0.00           H  
ATOM   1902 HG22 ILE A 117      21.182   0.836 -12.254  1.00  0.00           H  
ATOM   1903 HG23 ILE A 117      20.137  -0.182 -13.265  1.00  0.00           H  
ATOM   1904  CG1 ILE A 117      22.127  -1.809 -12.331  1.00  0.00           C  
ATOM   1905 HG12 ILE A 117      22.842  -1.024 -12.584  1.00  0.00           H  
ATOM   1906 HG13 ILE A 117      22.651  -2.544 -11.720  1.00  0.00           H  
ATOM   1907  CD1 ILE A 117      21.685  -2.522 -13.615  1.00  0.00           C  
ATOM   1908 HD11 ILE A 117      20.942  -3.285 -13.383  1.00  0.00           H  
ATOM   1909 HD12 ILE A 117      21.266  -1.809 -14.324  1.00  0.00           H  
ATOM   1910 HD13 ILE A 117      22.549  -3.001 -14.076  1.00  0.00           H  
ATOM   1911  C   ILE A 117      20.483   0.061  -9.336  1.00  0.00           C  
ATOM   1912  O   ILE A 117      20.761   1.256  -9.265  1.00  0.00           O  
ATOM   1913  N   MET A 118      19.394  -0.440  -8.743  1.00  0.00           N  
ATOM   1914  H   MET A 118      19.167  -1.419  -8.896  1.00  0.00           H  
ATOM   1915  CA  MET A 118      18.468   0.391  -7.969  1.00  0.00           C  
ATOM   1916  HA  MET A 118      18.290   1.294  -8.552  1.00  0.00           H  
ATOM   1917  CB  MET A 118      17.124  -0.336  -7.803  1.00  0.00           C  
ATOM   1918  HB2 MET A 118      16.885  -0.879  -8.715  1.00  0.00           H  
ATOM   1919  HB3 MET A 118      17.201  -1.065  -6.997  1.00  0.00           H  
ATOM   1920  CG  MET A 118      15.972   0.634  -7.510  1.00  0.00           C  
ATOM   1921  HG2 MET A 118      15.062   0.054  -7.380  1.00  0.00           H  
ATOM   1922  HG3 MET A 118      16.174   1.141  -6.565  1.00  0.00           H  
ATOM   1923  SD  MET A 118      15.656   1.907  -8.775  1.00  0.00           S  
ATOM   1924  CE  MET A 118      15.441   0.936 -10.293  1.00  0.00           C  
ATOM   1925  HE1 MET A 118      16.369   0.419 -10.538  1.00  0.00           H  
ATOM   1926  HE2 MET A 118      14.640   0.211 -10.165  1.00  0.00           H  
ATOM   1927  HE3 MET A 118      15.182   1.609 -11.111  1.00  0.00           H  
ATOM   1928  C   MET A 118      19.054   0.848  -6.621  1.00  0.00           C  
ATOM   1929  O   MET A 118      18.738   1.943  -6.160  1.00  0.00           O  
ATOM   1930  N   ARG A 119      19.943   0.057  -5.998  1.00  0.00           N  
ATOM   1931  H   ARG A 119      20.099  -0.871  -6.385  1.00  0.00           H  
ATOM   1932  CA  ARG A 119      20.744   0.470  -4.828  1.00  0.00           C  
ATOM   1933  HA  ARG A 119      20.064   0.831  -4.057  1.00  0.00           H  
ATOM   1934  CB  ARG A 119      21.535  -0.743  -4.298  1.00  0.00           C  
ATOM   1935  HB2 ARG A 119      20.828  -1.502  -3.959  1.00  0.00           H  
ATOM   1936  HB3 ARG A 119      22.104  -1.186  -5.111  1.00  0.00           H  
ATOM   1937  CG  ARG A 119      22.537  -0.425  -3.170  1.00  0.00           C  
ATOM   1938  HG2 ARG A 119      23.052  -1.347  -2.893  1.00  0.00           H  
ATOM   1939  HG3 ARG A 119      23.290   0.275  -3.532  1.00  0.00           H  
ATOM   1940  CD  ARG A 119      21.879   0.163  -1.916  1.00  0.00           C  
ATOM   1941  HD2 ARG A 119      22.656   0.380  -1.180  1.00  0.00           H  
ATOM   1942  HD3 ARG A 119      21.384   1.099  -2.179  1.00  0.00           H  
ATOM   1943  NE  ARG A 119      20.919  -0.799  -1.349  1.00  0.00           N  
ATOM   1944  HE  ARG A 119      21.079  -1.764  -1.584  1.00  0.00           H  
ATOM   1945  CZ  ARG A 119      19.822  -0.522  -0.675  1.00  0.00           C  
ATOM   1946  NH1 ARG A 119      19.515   0.691  -0.304  1.00  0.00           N  
ATOM   1947 HH11 ARG A 119      20.138   1.442  -0.551  1.00  0.00           H  
ATOM   1948 HH12 ARG A 119      18.657   0.895   0.176  1.00  0.00           H  
ATOM   1949  NH2 ARG A 119      18.996  -1.485  -0.381  1.00  0.00           N  
ATOM   1950 HH21 ARG A 119      19.206  -2.426  -0.667  1.00  0.00           H  
ATOM   1951 HH22 ARG A 119      18.145  -1.277   0.108  1.00  0.00           H  
ATOM   1952  C   ARG A 119      21.674   1.633  -5.170  1.00  0.00           C  
ATOM   1953  O   ARG A 119      21.702   2.618  -4.439  1.00  0.00           O  
ATOM   1954  N   GLU A 120      22.384   1.529  -6.287  1.00  0.00           N  
ATOM   1955  H   GLU A 120      22.318   0.663  -6.811  1.00  0.00           H  
ATOM   1956  CA  GLU A 120      23.220   2.602  -6.841  1.00  0.00           C  
ATOM   1957  HA  GLU A 120      23.982   2.893  -6.114  1.00  0.00           H  
ATOM   1958  CB  GLU A 120      23.934   2.035  -8.087  1.00  0.00           C  
ATOM   1959  HB2 GLU A 120      24.759   1.401  -7.754  1.00  0.00           H  
ATOM   1960  HB3 GLU A 120      23.238   1.398  -8.634  1.00  0.00           H  
ATOM   1961  CG  GLU A 120      24.472   3.059  -9.094  1.00  0.00           C  
ATOM   1962  HG2 GLU A 120      24.873   2.506  -9.945  1.00  0.00           H  
ATOM   1963  HG3 GLU A 120      23.646   3.665  -9.471  1.00  0.00           H  
ATOM   1964  CD  GLU A 120      25.569   3.985  -8.563  1.00  0.00           C  
ATOM   1965  OE1 GLU A 120      25.844   3.994  -7.346  1.00  0.00           O  
ATOM   1966  OE2 GLU A 120      26.118   4.717  -9.420  1.00  0.00           O  
ATOM   1967  C   GLU A 120      22.379   3.861  -7.126  1.00  0.00           C  
ATOM   1968  O   GLU A 120      22.711   4.957  -6.670  1.00  0.00           O  
ATOM   1969  N   LYS A 121      21.222   3.709  -7.789  1.00  0.00           N  
ATOM   1970  H   LYS A 121      21.013   2.795  -8.184  1.00  0.00           H  
ATOM   1971  CA  LYS A 121      20.310   4.833  -8.044  1.00  0.00           C  
ATOM   1972  HA  LYS A 121      20.894   5.593  -8.556  1.00  0.00           H  
ATOM   1973  CB  LYS A 121      19.151   4.388  -8.953  1.00  0.00           C  
ATOM   1974  HB2 LYS A 121      19.561   3.912  -9.846  1.00  0.00           H  
ATOM   1975  HB3 LYS A 121      18.548   3.649  -8.426  1.00  0.00           H  
ATOM   1976  CG  LYS A 121      18.230   5.543  -9.393  1.00  0.00           C  
ATOM   1977  HG2 LYS A 121      17.466   5.135 -10.056  1.00  0.00           H  
ATOM   1978  HG3 LYS A 121      17.726   5.965  -8.522  1.00  0.00           H  
ATOM   1979  CD  LYS A 121      18.985   6.662 -10.127  1.00  0.00           C  
ATOM   1980  HD2 LYS A 121      19.664   7.168  -9.440  1.00  0.00           H  
ATOM   1981  HD3 LYS A 121      19.564   6.223 -10.943  1.00  0.00           H  
ATOM   1982  CE  LYS A 121      18.011   7.694 -10.701  1.00  0.00           C  
ATOM   1983  HE2 LYS A 121      17.332   7.176 -11.387  1.00  0.00           H  
ATOM   1984  HE3 LYS A 121      17.425   8.137  -9.892  1.00  0.00           H  
ATOM   1985  NZ  LYS A 121      18.741   8.742 -11.448  1.00  0.00           N  
ATOM   1986  HZ1 LYS A 121      19.407   8.284 -12.080  1.00  0.00           H  
ATOM   1987  HZ2 LYS A 121      18.131   9.171 -12.141  1.00  0.00           H  
ATOM   1988  HZ3 LYS A 121      19.217   9.408 -10.861  1.00  0.00           H  
ATOM   1989  C   LYS A 121      19.806   5.479  -6.752  1.00  0.00           C  
ATOM   1990  O   LYS A 121      19.768   6.704  -6.675  1.00  0.00           O  
ATOM   1991  N   TYR A 122      19.472   4.679  -5.737  1.00  0.00           N  
ATOM   1992  H   TYR A 122      19.482   3.679  -5.902  1.00  0.00           H  
ATOM   1993  CA  TYR A 122      19.083   5.165  -4.411  1.00  0.00           C  
ATOM   1994  HA  TYR A 122      18.220   5.822  -4.525  1.00  0.00           H  
ATOM   1995  CB  TYR A 122      18.656   3.975  -3.535  1.00  0.00           C  
ATOM   1996  HB2 TYR A 122      17.849   3.441  -4.040  1.00  0.00           H  
ATOM   1997  HB3 TYR A 122      19.487   3.282  -3.429  1.00  0.00           H  
ATOM   1998  CG  TYR A 122      18.184   4.372  -2.151  1.00  0.00           C  
ATOM   1999  CD1 TYR A 122      16.816   4.602  -1.914  1.00  0.00           C  
ATOM   2000  HD1 TYR A 122      16.097   4.470  -2.711  1.00  0.00           H  
ATOM   2001  CE1 TYR A 122      16.393   5.084  -0.662  1.00  0.00           C  
ATOM   2002  HE1 TYR A 122      15.363   5.348  -0.496  1.00  0.00           H  
ATOM   2003  CZ  TYR A 122      17.324   5.313   0.366  1.00  0.00           C  
ATOM   2004  OH  TYR A 122      16.901   5.827   1.550  1.00  0.00           O  
ATOM   2005  HH  TYR A 122      17.600   6.320   1.988  1.00  0.00           H  
ATOM   2006  CE2 TYR A 122      18.691   5.054   0.139  1.00  0.00           C  
ATOM   2007  HE2 TYR A 122      19.417   5.274   0.908  1.00  0.00           H  
ATOM   2008  CD2 TYR A 122      19.120   4.587  -1.118  1.00  0.00           C  
ATOM   2009  HD2 TYR A 122      20.178   4.461  -1.306  1.00  0.00           H  
ATOM   2010  C   TYR A 122      20.198   5.998  -3.756  1.00  0.00           C  
ATOM   2011  O   TYR A 122      19.929   7.109  -3.302  1.00  0.00           O  
ATOM   2012  N   SER A 123      21.447   5.515  -3.757  1.00  0.00           N  
ATOM   2013  H   SER A 123      21.621   4.587  -4.132  1.00  0.00           H  
ATOM   2014  CA  SER A 123      22.601   6.274  -3.247  1.00  0.00           C  
ATOM   2015  HA  SER A 123      22.437   6.514  -2.196  1.00  0.00           H  
ATOM   2016  CB  SER A 123      23.884   5.443  -3.350  1.00  0.00           C  
ATOM   2017  HB2 SER A 123      24.056   5.156  -4.388  1.00  0.00           H  
ATOM   2018  HB3 SER A 123      24.728   6.047  -3.013  1.00  0.00           H  
ATOM   2019  OG  SER A 123      23.799   4.280  -2.546  1.00  0.00           O  
ATOM   2020  HG  SER A 123      24.605   3.776  -2.693  1.00  0.00           H  
ATOM   2021  C   SER A 123      22.787   7.598  -3.999  1.00  0.00           C  
ATOM   2022  O   SER A 123      22.968   8.638  -3.374  1.00  0.00           O  
ATOM   2023  N   LYS A 124      22.646   7.590  -5.331  1.00  0.00           N  
ATOM   2024  H   LYS A 124      22.523   6.686  -5.783  1.00  0.00           H  
ATOM   2025  CA  LYS A 124      22.693   8.794  -6.184  1.00  0.00           C  
ATOM   2026  HA  LYS A 124      23.568   9.380  -5.897  1.00  0.00           H  
ATOM   2027  CB  LYS A 124      22.837   8.364  -7.654  1.00  0.00           C  
ATOM   2028  HB2 LYS A 124      22.317   7.419  -7.820  1.00  0.00           H  
ATOM   2029  HB3 LYS A 124      22.389   9.111  -8.310  1.00  0.00           H  
ATOM   2030  CG  LYS A 124      24.315   8.230  -8.031  1.00  0.00           C  
ATOM   2031  HG2 LYS A 124      24.782   9.215  -7.971  1.00  0.00           H  
ATOM   2032  HG3 LYS A 124      24.815   7.556  -7.333  1.00  0.00           H  
ATOM   2033  CD  LYS A 124      24.466   7.680  -9.451  1.00  0.00           C  
ATOM   2034  HD2 LYS A 124      24.136   6.638  -9.450  1.00  0.00           H  
ATOM   2035  HD3 LYS A 124      23.851   8.256 -10.146  1.00  0.00           H  
ATOM   2036  CE  LYS A 124      25.937   7.769  -9.870  1.00  0.00           C  
ATOM   2037  HE2 LYS A 124      26.171   8.803 -10.136  1.00  0.00           H  
ATOM   2038  HE3 LYS A 124      26.551   7.482  -9.010  1.00  0.00           H  
ATOM   2039  NZ  LYS A 124      26.230   6.843 -10.986  1.00  0.00           N  
ATOM   2040  HZ1 LYS A 124      25.593   6.952 -11.759  1.00  0.00           H  
ATOM   2041  HZ2 LYS A 124      27.191   6.909 -11.282  1.00  0.00           H  
ATOM   2042  HZ3 LYS A 124      26.123   5.894 -10.606  1.00  0.00           H  
ATOM   2043  C   LYS A 124      21.520   9.771  -6.019  1.00  0.00           C  
ATOM   2044  O   LYS A 124      21.572  10.845  -6.613  1.00  0.00           O  
ATOM   2045  N   CYS A 125      20.486   9.429  -5.248  1.00  0.00           N  
ATOM   2046  H   CYS A 125      20.506   8.519  -4.811  1.00  0.00           H  
ATOM   2047  CA  CYS A 125      19.301  10.271  -5.030  1.00  0.00           C  
ATOM   2048  HA  CYS A 125      19.465  11.250  -5.484  1.00  0.00           H  
ATOM   2049  CB  CYS A 125      18.088   9.621  -5.727  1.00  0.00           C  
ATOM   2050  HB2 CYS A 125      17.873   8.659  -5.255  1.00  0.00           H  
ATOM   2051  HB3 CYS A 125      17.221  10.271  -5.606  1.00  0.00           H  
ATOM   2052  SG  CYS A 125      18.379   9.362  -7.503  1.00  0.00           S  
ATOM   2053  HG  CYS A 125      19.244   8.351  -7.314  1.00  0.00           H  
ATOM   2054  C   CYS A 125      18.998  10.547  -3.541  1.00  0.00           C  
ATOM   2055  O   CYS A 125      17.945  11.120  -3.248  1.00  0.00           O  
ATOM   2056  N   SER A 126      19.852  10.090  -2.614  1.00  0.00           N  
ATOM   2057  H   SER A 126      20.741   9.728  -2.934  1.00  0.00           H  
ATOM   2058  CA  SER A 126      19.581  10.020  -1.163  1.00  0.00           C  
ATOM   2059  HA  SER A 126      18.639   9.512  -1.026  1.00  0.00           H  
ATOM   2060  CB  SER A 126      20.640   9.178  -0.462  1.00  0.00           C  
ATOM   2061  HB2 SER A 126      21.638   9.433  -0.837  1.00  0.00           H  
ATOM   2062  HB3 SER A 126      20.609   9.372   0.613  1.00  0.00           H  
ATOM   2063  OG  SER A 126      20.315   7.820  -0.714  1.00  0.00           O  
ATOM   2064  HG  SER A 126      20.208   7.712  -1.678  1.00  0.00           H  
ATOM   2065  C   SER A 126      19.406  11.366  -0.465  1.00  0.00           C  
ATOM   2066  O   SER A 126      18.284  11.538   0.070  1.00  0.00           O  
ATOM   2067  OXT SER A 126      20.350  12.176  -0.477  1.00  0.00           O  
TER    2068      SER   126                                                      
ATOM   2068  N   MET B 127     -38.506  11.557 -15.131  1.00  0.00           N  
ATOM   2069  H1  MET B 127     -39.113  11.892 -15.868  1.00  0.00           H  
ATOM   2070  H2  MET B 127     -39.041  11.039 -14.449  1.00  0.00           H  
ATOM   2071  H3  MET B 127     -37.816  10.948 -15.554  1.00  0.00           H  
ATOM   2072  CA  MET B 127     -37.801  12.694 -14.494  1.00  0.00           C  
ATOM   2073  HA  MET B 127     -38.530  13.422 -14.139  1.00  0.00           H  
ATOM   2074  CB  MET B 127     -36.992  12.189 -13.285  1.00  0.00           C  
ATOM   2075  HB2 MET B 127     -37.690  11.772 -12.558  1.00  0.00           H  
ATOM   2076  HB3 MET B 127     -36.316  11.395 -13.607  1.00  0.00           H  
ATOM   2077  CG  MET B 127     -36.163  13.282 -12.607  1.00  0.00           C  
ATOM   2078  HG2 MET B 127     -35.381  13.580 -13.300  1.00  0.00           H  
ATOM   2079  HG3 MET B 127     -36.801  14.143 -12.409  1.00  0.00           H  
ATOM   2080  SD  MET B 127     -35.333  12.819 -11.069  1.00  0.00           S  
ATOM   2081  CE  MET B 127     -36.731  12.427  -9.985  1.00  0.00           C  
ATOM   2082  HE1 MET B 127     -37.050  11.398 -10.155  1.00  0.00           H  
ATOM   2083  HE2 MET B 127     -36.422  12.538  -8.945  1.00  0.00           H  
ATOM   2084  HE3 MET B 127     -37.558  13.106 -10.189  1.00  0.00           H  
ATOM   2085  C   MET B 127     -36.928  13.373 -15.546  1.00  0.00           C  
ATOM   2086  O   MET B 127     -36.514  12.684 -16.471  1.00  0.00           O  
ATOM   2087  N   HIE B 128     -36.666  14.681 -15.442  1.00  0.00           N  
ATOM   2088  H   HIE B 128     -37.009  15.191 -14.637  1.00  0.00           H  
ATOM   2089  CA  HIE B 128     -35.584  15.352 -16.186  1.00  0.00           C  
ATOM   2090  HA  HIE B 128     -35.268  14.730 -17.026  1.00  0.00           H  
ATOM   2091  CB  HIE B 128     -36.081  16.692 -16.757  1.00  0.00           C  
ATOM   2092  HB2 HIE B 128     -36.907  16.497 -17.442  1.00  0.00           H  
ATOM   2093  HB3 HIE B 128     -35.278  17.146 -17.338  1.00  0.00           H  
ATOM   2094  CG  HIE B 128     -36.537  17.699 -15.727  1.00  0.00           C  
ATOM   2095  ND1 HIE B 128     -35.694  18.440 -14.897  1.00  0.00           N  
ATOM   2096  CE1 HIE B 128     -36.498  19.244 -14.182  1.00  0.00           C  
ATOM   2097  HE1 HIE B 128     -36.159  19.957 -13.440  1.00  0.00           H  
ATOM   2098  NE2 HIE B 128     -37.785  19.029 -14.503  1.00  0.00           N  
ATOM   2099  HE2 HIE B 128     -38.574  19.524 -14.104  1.00  0.00           H  
ATOM   2100  CD2 HIE B 128     -37.830  18.060 -15.480  1.00  0.00           C  
ATOM   2101  HD2 HIE B 128     -38.709  17.684 -15.982  1.00  0.00           H  
ATOM   2102  C   HIE B 128     -34.371  15.529 -15.259  1.00  0.00           C  
ATOM   2103  O   HIE B 128     -34.554  15.697 -14.057  1.00  0.00           O  
ATOM   2104  N   HIE B 129     -33.134  15.478 -15.761  1.00  0.00           N  
ATOM   2105  H   HIE B 129     -32.997  15.321 -16.749  1.00  0.00           H  
ATOM   2106  CA  HIE B 129     -31.953  15.447 -14.871  1.00  0.00           C  
ATOM   2107  HA  HIE B 129     -32.142  14.694 -14.102  1.00  0.00           H  
ATOM   2108  CB  HIE B 129     -30.713  14.973 -15.645  1.00  0.00           C  
ATOM   2109  HB2 HIE B 129     -30.375  15.762 -16.319  1.00  0.00           H  
ATOM   2110  HB3 HIE B 129     -30.973  14.097 -16.240  1.00  0.00           H  
ATOM   2111  CG  HIE B 129     -29.590  14.579 -14.717  1.00  0.00           C  
ATOM   2112  ND1 HIE B 129     -29.694  13.601 -13.728  1.00  0.00           N  
ATOM   2113  CE1 HIE B 129     -28.524  13.605 -13.075  1.00  0.00           C  
ATOM   2114  HE1 HIE B 129     -28.304  12.983 -12.217  1.00  0.00           H  
ATOM   2115  NE2 HIE B 129     -27.685  14.498 -13.627  1.00  0.00           N  
ATOM   2116  HE2 HIE B 129     -26.732  14.663 -13.329  1.00  0.00           H  
ATOM   2117  CD2 HIE B 129     -28.345  15.134 -14.657  1.00  0.00           C  
ATOM   2118  HD2 HIE B 129     -27.965  15.928 -15.284  1.00  0.00           H  
ATOM   2119  C   HIE B 129     -31.692  16.757 -14.091  1.00  0.00           C  
ATOM   2120  O   HIE B 129     -30.923  16.778 -13.128  1.00  0.00           O  
ATOM   2121  N   HIE B 130     -32.367  17.860 -14.440  1.00  0.00           N  
ATOM   2122  H   HIE B 130     -33.054  17.800 -15.177  1.00  0.00           H  
ATOM   2123  CA  HIE B 130     -32.301  19.093 -13.645  1.00  0.00           C  
ATOM   2124  HA  HIE B 130     -31.251  19.359 -13.509  1.00  0.00           H  
ATOM   2125  CB  HIE B 130     -32.988  20.249 -14.398  1.00  0.00           C  
ATOM   2126  HB2 HIE B 130     -33.955  20.462 -13.947  1.00  0.00           H  
ATOM   2127  HB3 HIE B 130     -33.158  19.962 -15.436  1.00  0.00           H  
ATOM   2128  CG  HIE B 130     -32.187  21.526 -14.405  1.00  0.00           C  
ATOM   2129  ND1 HIE B 130     -31.504  22.055 -13.311  1.00  0.00           N  
ATOM   2130  CE1 HIE B 130     -31.001  23.228 -13.721  1.00  0.00           C  
ATOM   2131  HE1 HIE B 130     -30.421  23.896 -13.097  1.00  0.00           H  
ATOM   2132  NE2 HIE B 130     -31.332  23.459 -15.004  1.00  0.00           N  
ATOM   2133  HE2 HIE B 130     -31.093  24.289 -15.529  1.00  0.00           H  
ATOM   2134  CD2 HIE B 130     -32.087  22.397 -15.451  1.00  0.00           C  
ATOM   2135  HD2 HIE B 130     -32.548  22.285 -16.422  1.00  0.00           H  
ATOM   2136  C   HIE B 130     -32.898  18.875 -12.240  1.00  0.00           C  
ATOM   2137  O   HIE B 130     -32.312  19.310 -11.254  1.00  0.00           O  
ATOM   2138  N   HIE B 131     -33.994  18.109 -12.146  1.00  0.00           N  
ATOM   2139  H   HIE B 131     -34.381  17.755 -13.015  1.00  0.00           H  
ATOM   2140  CA  HIE B 131     -34.681  17.705 -10.904  1.00  0.00           C  
ATOM   2141  HA  HIE B 131     -34.836  18.584 -10.277  1.00  0.00           H  
ATOM   2142  CB  HIE B 131     -36.058  17.152 -11.336  1.00  0.00           C  
ATOM   2143  HB2 HIE B 131     -35.899  16.380 -12.083  1.00  0.00           H  
ATOM   2144  HB3 HIE B 131     -36.603  17.960 -11.819  1.00  0.00           H  
ATOM   2145  CG  HIE B 131     -36.999  16.563 -10.311  1.00  0.00           C  
ATOM   2146  ND1 HIE B 131     -38.086  15.744 -10.644  1.00  0.00           N  
ATOM   2147  CE1 HIE B 131     -38.704  15.467  -9.485  1.00  0.00           C  
ATOM   2148  HE1 HIE B 131     -39.580  14.838  -9.389  1.00  0.00           H  
ATOM   2149  NE2 HIE B 131     -38.080  16.072  -8.462  1.00  0.00           N  
ATOM   2150  HE2 HIE B 131     -38.330  15.995  -7.486  1.00  0.00           H  
ATOM   2151  CD2 HIE B 131     -37.021  16.791  -8.965  1.00  0.00           C  
ATOM   2152  HD2 HIE B 131     -36.329  17.401  -8.400  1.00  0.00           H  
ATOM   2153  C   HIE B 131     -33.890  16.699 -10.041  1.00  0.00           C  
ATOM   2154  O   HIE B 131     -34.088  16.661  -8.830  1.00  0.00           O  
ATOM   2155  N   HIE B 132     -32.982  15.905 -10.620  1.00  0.00           N  
ATOM   2156  H   HIE B 132     -32.812  16.007 -11.606  1.00  0.00           H  
ATOM   2157  CA  HIE B 132     -32.199  14.905  -9.867  1.00  0.00           C  
ATOM   2158  HA  HIE B 132     -32.900  14.297  -9.292  1.00  0.00           H  
ATOM   2159  CB  HIE B 132     -31.465  13.975 -10.846  1.00  0.00           C  
ATOM   2160  HB2 HIE B 132     -30.591  14.495 -11.237  1.00  0.00           H  
ATOM   2161  HB3 HIE B 132     -32.124  13.744 -11.684  1.00  0.00           H  
ATOM   2162  CG  HIE B 132     -31.037  12.663 -10.228  1.00  0.00           C  
ATOM   2163  ND1 HIE B 132     -29.778  12.373  -9.692  1.00  0.00           N  
ATOM   2164  CE1 HIE B 132     -29.879  11.139  -9.166  1.00  0.00           C  
ATOM   2165  HE1 HIE B 132     -29.074  10.614  -8.668  1.00  0.00           H  
ATOM   2166  NE2 HIE B 132     -31.112  10.644  -9.362  1.00  0.00           N  
ATOM   2167  HE2 HIE B 132     -31.435   9.709  -9.073  1.00  0.00           H  
ATOM   2168  CD2 HIE B 132     -31.861  11.599 -10.010  1.00  0.00           C  
ATOM   2169  HD2 HIE B 132     -32.909  11.528 -10.262  1.00  0.00           H  
ATOM   2170  C   HIE B 132     -31.239  15.548  -8.848  1.00  0.00           C  
ATOM   2171  O   HIE B 132     -30.943  16.746  -8.930  1.00  0.00           O  
ATOM   2172  N   HIE B 133     -30.737  14.775  -7.887  1.00  0.00           N  
ATOM   2173  H   HIE B 133     -30.963  13.787  -7.878  1.00  0.00           H  
ATOM   2174  CA  HIE B 133     -29.824  15.276  -6.859  1.00  0.00           C  
ATOM   2175  HA  HIE B 133     -30.321  16.101  -6.345  1.00  0.00           H  
ATOM   2176  CB  HIE B 133     -29.546  14.182  -5.822  1.00  0.00           C  
ATOM   2177  HB2 HIE B 133     -28.860  14.575  -5.072  1.00  0.00           H  
ATOM   2178  HB3 HIE B 133     -29.073  13.334  -6.319  1.00  0.00           H  
ATOM   2179  CG  HIE B 133     -30.776  13.688  -5.107  1.00  0.00           C  
ATOM   2180  ND1 HIE B 133     -31.777  12.903  -5.678  1.00  0.00           N  
ATOM   2181  CE1 HIE B 133     -32.660  12.665  -4.699  1.00  0.00           C  
ATOM   2182  HE1 HIE B 133     -33.548  12.055  -4.807  1.00  0.00           H  
ATOM   2183  NE2 HIE B 133     -32.260  13.251  -3.557  1.00  0.00           N  
ATOM   2184  HE2 HIE B 133     -32.704  13.116  -2.650  1.00  0.00           H  
ATOM   2185  CD2 HIE B 133     -31.070  13.902  -3.792  1.00  0.00           C  
ATOM   2186  HD2 HIE B 133     -30.471  14.449  -3.078  1.00  0.00           H  
ATOM   2187  C   HIE B 133     -28.514  15.829  -7.443  1.00  0.00           C  
ATOM   2188  O   HIE B 133     -28.069  15.484  -8.539  1.00  0.00           O  
ATOM   2189  N   LYS B 134     -27.872  16.705  -6.675  1.00  0.00           N  
ATOM   2190  H   LYS B 134     -28.294  16.938  -5.780  1.00  0.00           H  
ATOM   2191  CA  LYS B 134     -26.587  17.343  -6.980  1.00  0.00           C  
ATOM   2192  HA  LYS B 134     -26.177  16.911  -7.889  1.00  0.00           H  
ATOM   2193  CB  LYS B 134     -26.792  18.856  -7.200  1.00  0.00           C  
ATOM   2194  HB2 LYS B 134     -27.081  19.305  -6.248  1.00  0.00           H  
ATOM   2195  HB3 LYS B 134     -25.841  19.303  -7.493  1.00  0.00           H  
ATOM   2196  CG  LYS B 134     -27.864  19.235  -8.246  1.00  0.00           C  
ATOM   2197  HG2 LYS B 134     -28.825  18.808  -7.959  1.00  0.00           H  
ATOM   2198  HG3 LYS B 134     -27.973  20.321  -8.226  1.00  0.00           H  
ATOM   2199  CD  LYS B 134     -27.523  18.816  -9.688  1.00  0.00           C  
ATOM   2200  HD2 LYS B 134     -26.583  19.294  -9.967  1.00  0.00           H  
ATOM   2201  HD3 LYS B 134     -27.393  17.735  -9.753  1.00  0.00           H  
ATOM   2202  CE  LYS B 134     -28.615  19.276 -10.671  1.00  0.00           C  
ATOM   2203  HE2 LYS B 134     -28.980  20.255 -10.346  1.00  0.00           H  
ATOM   2204  HE3 LYS B 134     -28.175  19.399 -11.664  1.00  0.00           H  
ATOM   2205  NZ  LYS B 134     -29.752  18.326 -10.757  1.00  0.00           N  
ATOM   2206  HZ1 LYS B 134     -30.029  17.966  -9.845  1.00  0.00           H  
ATOM   2207  HZ2 LYS B 134     -30.591  18.768 -11.124  1.00  0.00           H  
ATOM   2208  HZ3 LYS B 134     -29.556  17.515 -11.331  1.00  0.00           H  
ATOM   2209  C   LYS B 134     -25.608  17.059  -5.838  1.00  0.00           C  
ATOM   2210  O   LYS B 134     -26.025  16.773  -4.714  1.00  0.00           O  
ATOM   2211  N   VAL B 135     -24.309  17.134  -6.106  1.00  0.00           N  
ATOM   2212  H   VAL B 135     -24.022  17.379  -7.039  1.00  0.00           H  
ATOM   2213  CA  VAL B 135     -23.288  17.138  -5.044  1.00  0.00           C  
ATOM   2214  HA  VAL B 135     -23.463  16.285  -4.389  1.00  0.00           H  
ATOM   2215  CB  VAL B 135     -21.878  16.976  -5.651  1.00  0.00           C  
ATOM   2216  HB  VAL B 135     -21.703  17.787  -6.359  1.00  0.00           H  
ATOM   2217  CG1 VAL B 135     -20.766  17.007  -4.600  1.00  0.00           C  
ATOM   2218 HG11 VAL B 135     -20.935  16.238  -3.845  1.00  0.00           H  
ATOM   2219 HG12 VAL B 135     -19.808  16.830  -5.087  1.00  0.00           H  
ATOM   2220 HG13 VAL B 135     -20.718  17.985  -4.124  1.00  0.00           H  
ATOM   2221  CG2 VAL B 135     -21.754  15.642  -6.402  1.00  0.00           C  
ATOM   2222 HG21 VAL B 135     -20.748  15.541  -6.811  1.00  0.00           H  
ATOM   2223 HG22 VAL B 135     -21.947  14.809  -5.725  1.00  0.00           H  
ATOM   2224 HG23 VAL B 135     -22.458  15.605  -7.231  1.00  0.00           H  
ATOM   2225  C   VAL B 135     -23.428  18.418  -4.195  1.00  0.00           C  
ATOM   2226  O   VAL B 135     -23.749  19.477  -4.730  1.00  0.00           O  
ATOM   2227  N   LEU B 136     -23.204  18.319  -2.880  1.00  0.00           N  
ATOM   2228  H   LEU B 136     -22.981  17.399  -2.517  1.00  0.00           H  
ATOM   2229  CA  LEU B 136     -23.173  19.436  -1.920  1.00  0.00           C  
ATOM   2230  HA  LEU B 136     -23.379  20.374  -2.440  1.00  0.00           H  
ATOM   2231  CB  LEU B 136     -24.271  19.204  -0.867  1.00  0.00           C  
ATOM   2232  HB2 LEU B 136     -25.228  19.269  -1.373  1.00  0.00           H  
ATOM   2233  HB3 LEU B 136     -24.157  18.193  -0.474  1.00  0.00           H  
ATOM   2234  CG  LEU B 136     -24.276  20.178   0.330  1.00  0.00           C  
ATOM   2235  HG  LEU B 136     -23.308  20.156   0.827  1.00  0.00           H  
ATOM   2236  CD1 LEU B 136     -24.587  21.611  -0.103  1.00  0.00           C  
ATOM   2237 HD11 LEU B 136     -23.793  21.980  -0.753  1.00  0.00           H  
ATOM   2238 HD12 LEU B 136     -25.537  21.651  -0.634  1.00  0.00           H  
ATOM   2239 HD13 LEU B 136     -24.632  22.258   0.773  1.00  0.00           H  
ATOM   2240  CD2 LEU B 136     -25.324  19.743   1.357  1.00  0.00           C  
ATOM   2241 HD21 LEU B 136     -26.327  19.855   0.948  1.00  0.00           H  
ATOM   2242 HD22 LEU B 136     -25.163  18.701   1.633  1.00  0.00           H  
ATOM   2243 HD23 LEU B 136     -25.232  20.360   2.251  1.00  0.00           H  
ATOM   2244  C   LEU B 136     -21.800  19.589  -1.251  1.00  0.00           C  
ATOM   2245  O   LEU B 136     -21.354  20.707  -1.030  1.00  0.00           O  
ATOM   2246  N   GLN B 137     -21.138  18.472  -0.945  1.00  0.00           N  
ATOM   2247  H   GLN B 137     -21.573  17.583  -1.156  1.00  0.00           H  
ATOM   2248  CA  GLN B 137     -19.751  18.428  -0.480  1.00  0.00           C  
ATOM   2249  HA  GLN B 137     -19.297  19.409  -0.639  1.00  0.00           H  
ATOM   2250  CB  GLN B 137     -19.694  18.114   1.024  1.00  0.00           C  
ATOM   2251  HB2 GLN B 137     -20.346  18.802   1.565  1.00  0.00           H  
ATOM   2252  HB3 GLN B 137     -20.074  17.106   1.171  1.00  0.00           H  
ATOM   2253  CG  GLN B 137     -18.279  18.168   1.632  1.00  0.00           C  
ATOM   2254  HG2 GLN B 137     -18.321  17.737   2.632  1.00  0.00           H  
ATOM   2255  HG3 GLN B 137     -17.600  17.555   1.038  1.00  0.00           H  
ATOM   2256  CD  GLN B 137     -17.702  19.577   1.765  1.00  0.00           C  
ATOM   2257  OE1 GLN B 137     -18.379  20.583   1.646  1.00  0.00           O  
ATOM   2258  NE2 GLN B 137     -16.424  19.706   2.038  1.00  0.00           N  
ATOM   2259 HE21 GLN B 137     -16.071  20.645   2.089  1.00  0.00           H  
ATOM   2260 HE22 GLN B 137     -15.843  18.890   2.109  1.00  0.00           H  
ATOM   2261  C   GLN B 137     -18.998  17.405  -1.335  1.00  0.00           C  
ATOM   2262  O   GLN B 137     -19.475  16.285  -1.533  1.00  0.00           O  
ATOM   2263  N   GLU B 138     -17.865  17.828  -1.892  1.00  0.00           N  
ATOM   2264  H   GLU B 138     -17.525  18.746  -1.649  1.00  0.00           H  
ATOM   2265  CA  GLU B 138     -17.199  17.176  -3.024  1.00  0.00           C  
ATOM   2266  HA  GLU B 138     -17.982  16.943  -3.738  1.00  0.00           H  
ATOM   2267  CB  GLU B 138     -16.275  18.224  -3.672  1.00  0.00           C  
ATOM   2268  HB2 GLU B 138     -16.800  19.181  -3.637  1.00  0.00           H  
ATOM   2269  HB3 GLU B 138     -15.354  18.316  -3.094  1.00  0.00           H  
ATOM   2270  CG  GLU B 138     -15.943  17.913  -5.137  1.00  0.00           C  
ATOM   2271  HG2 GLU B 138     -15.198  17.116  -5.162  1.00  0.00           H  
ATOM   2272  HG3 GLU B 138     -16.852  17.550  -5.622  1.00  0.00           H  
ATOM   2273  CD  GLU B 138     -15.431  19.114  -5.950  1.00  0.00           C  
ATOM   2274  OE1 GLU B 138     -15.467  20.259  -5.449  1.00  0.00           O  
ATOM   2275  OE2 GLU B 138     -15.023  18.855  -7.106  1.00  0.00           O  
ATOM   2276  C   GLU B 138     -16.475  15.857  -2.653  1.00  0.00           C  
ATOM   2277  O   GLU B 138     -16.012  15.734  -1.516  1.00  0.00           O  
ATOM   2278  N   PRO B 139     -16.369  14.860  -3.564  1.00  0.00           N  
ATOM   2279  CD  PRO B 139     -16.989  14.784  -4.883  1.00  0.00           C  
ATOM   2280  HD2 PRO B 139     -16.309  15.205  -5.619  1.00  0.00           H  
ATOM   2281  HD3 PRO B 139     -17.953  15.287  -4.926  1.00  0.00           H  
ATOM   2282  CG  PRO B 139     -17.185  13.300  -5.179  1.00  0.00           C  
ATOM   2283  HG2 PRO B 139     -17.170  13.094  -6.246  1.00  0.00           H  
ATOM   2284  HG3 PRO B 139     -18.127  12.957  -4.754  1.00  0.00           H  
ATOM   2285  CB  PRO B 139     -16.003  12.656  -4.462  1.00  0.00           C  
ATOM   2286  HB2 PRO B 139     -15.133  12.680  -5.119  1.00  0.00           H  
ATOM   2287  HB3 PRO B 139     -16.226  11.632  -4.163  1.00  0.00           H  
ATOM   2288  CA  PRO B 139     -15.778  13.561  -3.243  1.00  0.00           C  
ATOM   2289  HA  PRO B 139     -16.329  13.157  -2.402  1.00  0.00           H  
ATOM   2290  C   PRO B 139     -14.304  13.610  -2.832  1.00  0.00           C  
ATOM   2291  O   PRO B 139     -13.422  13.962  -3.616  1.00  0.00           O  
ATOM   2292  N   THR B 140     -14.036  13.174  -1.602  1.00  0.00           N  
ATOM   2293  H   THR B 140     -14.823  12.859  -1.039  1.00  0.00           H  
ATOM   2294  CA  THR B 140     -12.683  12.930  -1.085  1.00  0.00           C  
ATOM   2295  HA  THR B 140     -11.968  13.386  -1.769  1.00  0.00           H  
ATOM   2296  CB  THR B 140     -12.497  13.619   0.272  1.00  0.00           C  
ATOM   2297  HB  THR B 140     -12.794  14.664   0.181  1.00  0.00           H  
ATOM   2298  CG2 THR B 140     -13.279  12.984   1.421  1.00  0.00           C  
ATOM   2299 HG21 THR B 140     -14.349  13.020   1.211  1.00  0.00           H  
ATOM   2300 HG22 THR B 140     -12.976  11.948   1.568  1.00  0.00           H  
ATOM   2301 HG23 THR B 140     -13.087  13.542   2.337  1.00  0.00           H  
ATOM   2302  OG1 THR B 140     -11.129  13.575   0.597  1.00  0.00           O  
ATOM   2303  HG1 THR B 140     -10.700  14.272   0.096  1.00  0.00           H  
ATOM   2304  C   THR B 140     -12.372  11.427  -1.055  1.00  0.00           C  
ATOM   2305  O   THR B 140     -13.284  10.606  -1.164  1.00  0.00           O  
ATOM   2306  N   CYS B 141     -11.100  11.031  -0.945  1.00  0.00           N  
ATOM   2307  H   CYS B 141     -10.386  11.719  -0.737  1.00  0.00           H  
ATOM   2308  CA  CYS B 141     -10.685   9.627  -0.982  1.00  0.00           C  
ATOM   2309  HA  CYS B 141     -11.480   9.033  -0.546  1.00  0.00           H  
ATOM   2310  CB  CYS B 141     -10.524   9.211  -2.454  1.00  0.00           C  
ATOM   2311  HB2 CYS B 141     -11.453   9.428  -2.982  1.00  0.00           H  
ATOM   2312  HB3 CYS B 141      -9.722   9.797  -2.905  1.00  0.00           H  
ATOM   2313  SG  CYS B 141     -10.166   7.438  -2.626  1.00  0.00           S  
ATOM   2314  HG  CYS B 141      -8.834   7.539  -2.464  1.00  0.00           H  
ATOM   2315  C   CYS B 141      -9.425   9.395  -0.132  1.00  0.00           C  
ATOM   2316  O   CYS B 141      -8.560  10.265  -0.082  1.00  0.00           O  
ATOM   2317  N   VAL B 142      -9.325   8.251   0.555  1.00  0.00           N  
ATOM   2318  H   VAL B 142     -10.103   7.600   0.495  1.00  0.00           H  
ATOM   2319  CA  VAL B 142      -8.255   7.948   1.521  1.00  0.00           C  
ATOM   2320  HA  VAL B 142      -7.374   8.520   1.233  1.00  0.00           H  
ATOM   2321  CB  VAL B 142      -8.677   8.419   2.932  1.00  0.00           C  
ATOM   2322  HB  VAL B 142      -9.090   9.424   2.841  1.00  0.00           H  
ATOM   2323  CG1 VAL B 142      -9.746   7.533   3.589  1.00  0.00           C  
ATOM   2324 HG11 VAL B 142     -10.593   7.417   2.912  1.00  0.00           H  
ATOM   2325 HG12 VAL B 142      -9.338   6.550   3.828  1.00  0.00           H  
ATOM   2326 HG13 VAL B 142     -10.099   8.005   4.505  1.00  0.00           H  
ATOM   2327  CG2 VAL B 142      -7.489   8.515   3.889  1.00  0.00           C  
ATOM   2328 HG21 VAL B 142      -7.007   7.544   4.003  1.00  0.00           H  
ATOM   2329 HG22 VAL B 142      -6.771   9.235   3.499  1.00  0.00           H  
ATOM   2330 HG23 VAL B 142      -7.825   8.870   4.861  1.00  0.00           H  
ATOM   2331  C   VAL B 142      -7.883   6.462   1.466  1.00  0.00           C  
ATOM   2332  O   VAL B 142      -8.769   5.613   1.378  1.00  0.00           O  
ATOM   2333  N   SER B 143      -6.591   6.128   1.469  1.00  0.00           N  
ATOM   2334  H   SER B 143      -5.907   6.870   1.597  1.00  0.00           H  
ATOM   2335  CA  SER B 143      -6.094   4.763   1.235  1.00  0.00           C  
ATOM   2336  HA  SER B 143      -6.876   4.178   0.756  1.00  0.00           H  
ATOM   2337  CB  SER B 143      -4.905   4.803   0.272  1.00  0.00           C  
ATOM   2338  HB2 SER B 143      -5.146   5.430  -0.586  1.00  0.00           H  
ATOM   2339  HB3 SER B 143      -4.034   5.217   0.781  1.00  0.00           H  
ATOM   2340  OG  SER B 143      -4.621   3.492  -0.176  1.00  0.00           O  
ATOM   2341  HG  SER B 143      -5.313   3.261  -0.810  1.00  0.00           H  
ATOM   2342  C   SER B 143      -5.684   4.023   2.512  1.00  0.00           C  
ATOM   2343  O   SER B 143      -5.066   4.621   3.394  1.00  0.00           O  
ATOM   2344  N   ASP B 144      -5.936   2.709   2.588  1.00  0.00           N  
ATOM   2345  H   ASP B 144      -6.507   2.262   1.876  1.00  0.00           H  
ATOM   2346  CA  ASP B 144      -5.282   1.841   3.588  1.00  0.00           C  
ATOM   2347  HA  ASP B 144      -5.142   2.424   4.501  1.00  0.00           H  
ATOM   2348  CB  ASP B 144      -6.192   0.653   3.966  1.00  0.00           C  
ATOM   2349  HB2 ASP B 144      -5.823   0.246   4.910  1.00  0.00           H  
ATOM   2350  HB3 ASP B 144      -7.204   1.026   4.145  1.00  0.00           H  
ATOM   2351  CG  ASP B 144      -6.257  -0.502   2.960  1.00  0.00           C  
ATOM   2352  OD1 ASP B 144      -5.805  -0.369   1.800  1.00  0.00           O  
ATOM   2353  OD2 ASP B 144      -6.714  -1.599   3.363  1.00  0.00           O  
ATOM   2354  C   ASP B 144      -3.873   1.356   3.157  1.00  0.00           C  
ATOM   2355  O   ASP B 144      -3.168   0.739   3.956  1.00  0.00           O  
ATOM   2356  N   TYR B 145      -3.483   1.624   1.905  1.00  0.00           N  
ATOM   2357  H   TYR B 145      -4.124   2.170   1.342  1.00  0.00           H  
ATOM   2358  CA  TYR B 145      -2.254   1.188   1.229  1.00  0.00           C  
ATOM   2359  HA  TYR B 145      -2.410   1.474   0.193  1.00  0.00           H  
ATOM   2360  CB  TYR B 145      -1.047   2.012   1.722  1.00  0.00           C  
ATOM   2361  HB2 TYR B 145      -1.412   2.927   2.188  1.00  0.00           H  
ATOM   2362  HB3 TYR B 145      -0.524   1.444   2.490  1.00  0.00           H  
ATOM   2363  CG  TYR B 145      -0.077   2.433   0.629  1.00  0.00           C  
ATOM   2364  CD1 TYR B 145      -0.522   3.274  -0.412  1.00  0.00           C  
ATOM   2365  HD1 TYR B 145      -1.546   3.626  -0.425  1.00  0.00           H  
ATOM   2366  CE1 TYR B 145       0.366   3.662  -1.435  1.00  0.00           C  
ATOM   2367  HE1 TYR B 145       0.030   4.277  -2.252  1.00  0.00           H  
ATOM   2368  CZ  TYR B 145       1.717   3.262  -1.387  1.00  0.00           C  
ATOM   2369  OH  TYR B 145       2.575   3.674  -2.353  1.00  0.00           O  
ATOM   2370  HH  TYR B 145       3.506   3.408  -2.176  1.00  0.00           H  
ATOM   2371  CE2 TYR B 145       2.173   2.456  -0.324  1.00  0.00           C  
ATOM   2372  HE2 TYR B 145       3.212   2.179  -0.277  1.00  0.00           H  
ATOM   2373  CD2 TYR B 145       1.271   2.027   0.669  1.00  0.00           C  
ATOM   2374  HD2 TYR B 145       1.618   1.405   1.480  1.00  0.00           H  
ATOM   2375  C   TYR B 145      -2.049  -0.345   1.166  1.00  0.00           C  
ATOM   2376  O   TYR B 145      -0.919  -0.845   1.144  1.00  0.00           O  
ATOM   2377  N   MET B 146      -3.143  -1.113   1.148  1.00  0.00           N  
ATOM   2378  H   MET B 146      -4.045  -0.642   1.181  1.00  0.00           H  
ATOM   2379  CA  MET B 146      -3.111  -2.580   1.226  1.00  0.00           C  
ATOM   2380  HA  MET B 146      -2.174  -2.931   0.790  1.00  0.00           H  
ATOM   2381  CB  MET B 146      -3.127  -2.979   2.715  1.00  0.00           C  
ATOM   2382  HB2 MET B 146      -2.149  -2.733   3.121  1.00  0.00           H  
ATOM   2383  HB3 MET B 146      -3.880  -2.392   3.245  1.00  0.00           H  
ATOM   2384  CG  MET B 146      -3.391  -4.461   3.007  1.00  0.00           C  
ATOM   2385  HG2 MET B 146      -4.415  -4.699   2.714  1.00  0.00           H  
ATOM   2386  HG3 MET B 146      -2.709  -5.067   2.410  1.00  0.00           H  
ATOM   2387  SD  MET B 146      -3.186  -4.909   4.753  1.00  0.00           S  
ATOM   2388  CE  MET B 146      -3.687  -6.646   4.682  1.00  0.00           C  
ATOM   2389  HE1 MET B 146      -3.063  -7.176   3.964  1.00  0.00           H  
ATOM   2390  HE2 MET B 146      -3.571  -7.098   5.668  1.00  0.00           H  
ATOM   2391  HE3 MET B 146      -4.731  -6.711   4.375  1.00  0.00           H  
ATOM   2392  C   MET B 146      -4.222  -3.291   0.451  1.00  0.00           C  
ATOM   2393  O   MET B 146      -3.968  -4.384  -0.046  1.00  0.00           O  
ATOM   2394  N   SER B 147      -5.435  -2.737   0.383  1.00  0.00           N  
ATOM   2395  H   SER B 147      -5.564  -1.812   0.784  1.00  0.00           H  
ATOM   2396  CA  SER B 147      -6.598  -3.406  -0.221  1.00  0.00           C  
ATOM   2397  HA  SER B 147      -6.286  -3.909  -1.132  1.00  0.00           H  
ATOM   2398  CB  SER B 147      -7.124  -4.472   0.750  1.00  0.00           C  
ATOM   2399  HB2 SER B 147      -7.934  -5.022   0.269  1.00  0.00           H  
ATOM   2400  HB3 SER B 147      -6.324  -5.174   0.987  1.00  0.00           H  
ATOM   2401  OG  SER B 147      -7.614  -3.888   1.947  1.00  0.00           O  
ATOM   2402  HG  SER B 147      -7.061  -3.120   2.184  1.00  0.00           H  
ATOM   2403  C   SER B 147      -7.753  -2.477  -0.603  1.00  0.00           C  
ATOM   2404  O   SER B 147      -8.445  -2.763  -1.582  1.00  0.00           O  
ATOM   2405  N   ILE B 148      -7.998  -1.401   0.153  1.00  0.00           N  
ATOM   2406  H   ILE B 148      -7.332  -1.149   0.878  1.00  0.00           H  
ATOM   2407  CA  ILE B 148      -9.204  -0.578   0.036  1.00  0.00           C  
ATOM   2408  HA  ILE B 148      -9.638  -0.719  -0.950  1.00  0.00           H  
ATOM   2409  CB  ILE B 148     -10.271  -0.978   1.090  1.00  0.00           C  
ATOM   2410  HB  ILE B 148      -9.793  -0.941   2.071  1.00  0.00           H  
ATOM   2411  CG2 ILE B 148     -11.446   0.023   1.118  1.00  0.00           C  
ATOM   2412 HG21 ILE B 148     -11.842   0.167   0.113  1.00  0.00           H  
ATOM   2413 HG22 ILE B 148     -12.237  -0.347   1.772  1.00  0.00           H  
ATOM   2414 HG23 ILE B 148     -11.115   0.983   1.510  1.00  0.00           H  
ATOM   2415  CG1 ILE B 148     -10.822  -2.413   0.916  1.00  0.00           C  
ATOM   2416 HG12 ILE B 148      -9.995  -3.120   0.916  1.00  0.00           H  
ATOM   2417 HG13 ILE B 148     -11.436  -2.654   1.785  1.00  0.00           H  
ATOM   2418  CD1 ILE B 148     -11.668  -2.660  -0.341  1.00  0.00           C  
ATOM   2419 HD11 ILE B 148     -12.587  -2.078  -0.303  1.00  0.00           H  
ATOM   2420 HD12 ILE B 148     -11.107  -2.393  -1.235  1.00  0.00           H  
ATOM   2421 HD13 ILE B 148     -11.928  -3.717  -0.390  1.00  0.00           H  
ATOM   2422  C   ILE B 148      -8.823   0.892   0.173  1.00  0.00           C  
ATOM   2423  O   ILE B 148      -8.369   1.330   1.233  1.00  0.00           O  
ATOM   2424  N   SER B 149      -9.116   1.683  -0.860  1.00  0.00           N  
ATOM   2425  H   SER B 149      -9.558   1.257  -1.672  1.00  0.00           H  
ATOM   2426  CA  SER B 149      -9.282   3.126  -0.665  1.00  0.00           C  
ATOM   2427  HA  SER B 149      -8.772   3.424   0.248  1.00  0.00           H  
ATOM   2428  CB  SER B 149      -8.655   3.944  -1.796  1.00  0.00           C  
ATOM   2429  HB2 SER B 149      -9.163   3.717  -2.733  1.00  0.00           H  
ATOM   2430  HB3 SER B 149      -8.770   5.005  -1.572  1.00  0.00           H  
ATOM   2431  OG  SER B 149      -7.273   3.627  -1.896  1.00  0.00           O  
ATOM   2432  HG  SER B 149      -7.232   2.772  -2.341  1.00  0.00           H  
ATOM   2433  C   SER B 149     -10.766   3.428  -0.461  1.00  0.00           C  
ATOM   2434  O   SER B 149     -11.619   2.897  -1.169  1.00  0.00           O  
ATOM   2435  N   THR B 150     -11.097   4.243   0.538  1.00  0.00           N  
ATOM   2436  H   THR B 150     -10.340   4.719   1.021  1.00  0.00           H  
ATOM   2437  CA  THR B 150     -12.473   4.693   0.799  1.00  0.00           C  
ATOM   2438  HA  THR B 150     -13.188   4.011   0.338  1.00  0.00           H  
ATOM   2439  CB  THR B 150     -12.780   4.742   2.302  1.00  0.00           C  
ATOM   2440  HB  THR B 150     -12.091   5.423   2.801  1.00  0.00           H  
ATOM   2441  CG2 THR B 150     -14.218   5.153   2.615  1.00  0.00           C  
ATOM   2442 HG21 THR B 150     -14.375   6.203   2.362  1.00  0.00           H  
ATOM   2443 HG22 THR B 150     -14.915   4.537   2.046  1.00  0.00           H  
ATOM   2444 HG23 THR B 150     -14.409   5.026   3.681  1.00  0.00           H  
ATOM   2445  OG1 THR B 150     -12.613   3.449   2.828  1.00  0.00           O  
ATOM   2446  HG1 THR B 150     -11.718   3.180   2.606  1.00  0.00           H  
ATOM   2447  C   THR B 150     -12.659   6.067   0.182  1.00  0.00           C  
ATOM   2448  O   THR B 150     -11.933   6.992   0.544  1.00  0.00           O  
ATOM   2449  N   CYS B 151     -13.631   6.194  -0.716  1.00  0.00           N  
ATOM   2450  H   CYS B 151     -14.200   5.383  -0.942  1.00  0.00           H  
ATOM   2451  CA  CYS B 151     -14.116   7.479  -1.211  1.00  0.00           C  
ATOM   2452  HA  CYS B 151     -13.400   8.250  -0.955  1.00  0.00           H  
ATOM   2453  CB  CYS B 151     -14.212   7.409  -2.739  1.00  0.00           C  
ATOM   2454  HB2 CYS B 151     -13.221   7.201  -3.142  1.00  0.00           H  
ATOM   2455  HB3 CYS B 151     -14.888   6.598  -3.019  1.00  0.00           H  
ATOM   2456  SG  CYS B 151     -14.831   8.972  -3.428  1.00  0.00           S  
ATOM   2457  HG  CYS B 151     -14.008   9.794  -2.758  1.00  0.00           H  
ATOM   2458  C   CYS B 151     -15.446   7.837  -0.535  1.00  0.00           C  
ATOM   2459  O   CYS B 151     -16.295   6.962  -0.361  1.00  0.00           O  
ATOM   2460  N   GLU B 152     -15.652   9.103  -0.168  1.00  0.00           N  
ATOM   2461  H   GLU B 152     -14.945   9.806  -0.369  1.00  0.00           H  
ATOM   2462  CA  GLU B 152     -16.961   9.578   0.286  1.00  0.00           C  
ATOM   2463  HA  GLU B 152     -17.706   8.976  -0.233  1.00  0.00           H  
ATOM   2464  CB  GLU B 152     -17.199   9.333   1.788  1.00  0.00           C  
ATOM   2465  HB2 GLU B 152     -18.261   9.510   1.964  1.00  0.00           H  
ATOM   2466  HB3 GLU B 152     -16.991   8.287   2.012  1.00  0.00           H  
ATOM   2467  CG  GLU B 152     -16.398  10.207   2.766  1.00  0.00           C  
ATOM   2468  HG2 GLU B 152     -15.335   9.986   2.643  1.00  0.00           H  
ATOM   2469  HG3 GLU B 152     -16.556  11.262   2.527  1.00  0.00           H  
ATOM   2470  CD  GLU B 152     -16.821   9.952   4.227  1.00  0.00           C  
ATOM   2471  OE1 GLU B 152     -16.017  10.273   5.132  1.00  0.00           O  
ATOM   2472  OE2 GLU B 152     -17.937   9.416   4.436  1.00  0.00           O  
ATOM   2473  C   GLU B 152     -17.246  11.026  -0.125  1.00  0.00           C  
ATOM   2474  O   GLU B 152     -16.340  11.828  -0.356  1.00  0.00           O  
ATOM   2475  N   TRP B 153     -18.536  11.330  -0.261  1.00  0.00           N  
ATOM   2476  H   TRP B 153     -19.208  10.596  -0.051  1.00  0.00           H  
ATOM   2477  CA  TRP B 153     -19.095  12.627  -0.655  1.00  0.00           C  
ATOM   2478  HA  TRP B 153     -18.429  13.424  -0.315  1.00  0.00           H  
ATOM   2479  CB  TRP B 153     -19.205  12.697  -2.185  1.00  0.00           C  
ATOM   2480  HB2 TRP B 153     -19.433  13.721  -2.481  1.00  0.00           H  
ATOM   2481  HB3 TRP B 153     -18.230  12.451  -2.585  1.00  0.00           H  
ATOM   2482  CG  TRP B 153     -20.174  11.770  -2.858  1.00  0.00           C  
ATOM   2483  CD1 TRP B 153     -21.460  12.047  -3.173  1.00  0.00           C  
ATOM   2484  HD1 TRP B 153     -21.959  12.987  -2.966  1.00  0.00           H  
ATOM   2485  NE1 TRP B 153     -22.036  10.944  -3.778  1.00  0.00           N  
ATOM   2486  HE1 TRP B 153     -23.014  10.899  -4.036  1.00  0.00           H  
ATOM   2487  CE2 TRP B 153     -21.138   9.904  -3.904  1.00  0.00           C  
ATOM   2488  CZ2 TRP B 153     -21.239   8.606  -4.427  1.00  0.00           C  
ATOM   2489  HZ2 TRP B 153     -22.173   8.263  -4.845  1.00  0.00           H  
ATOM   2490  CH2 TRP B 153     -20.111   7.766  -4.395  1.00  0.00           C  
ATOM   2491  HH2 TRP B 153     -20.165   6.762  -4.795  1.00  0.00           H  
ATOM   2492  CZ3 TRP B 153     -18.913   8.229  -3.822  1.00  0.00           C  
ATOM   2493  HZ3 TRP B 153     -18.050   7.580  -3.768  1.00  0.00           H  
ATOM   2494  CE3 TRP B 153     -18.827   9.531  -3.293  1.00  0.00           C  
ATOM   2495  HE3 TRP B 153     -17.900   9.872  -2.853  1.00  0.00           H  
ATOM   2496  CD2 TRP B 153     -19.938  10.401  -3.313  1.00  0.00           C  
ATOM   2497  C   TRP B 153     -20.472  12.843  -0.019  1.00  0.00           C  
ATOM   2498  O   TRP B 153     -21.005  11.961   0.659  1.00  0.00           O  
ATOM   2499  N   BCN B 154     -21.094  13.997  -0.271  1.00  0.00           N  
ATOM   2500  H27 BCN B 154     -20.606  14.686  -0.836  1.00  0.00           H  
ATOM   2501  C2  BCN B 154     -22.418  14.293   0.234  1.00  0.00           C  
ATOM   2502  H   BCN B 154     -22.922  13.337   0.375  1.00  0.00           H  
ATOM   2503  C4  BCN B 154     -22.311  14.930   1.624  1.00  0.00           C  
ATOM   2504  H1  BCN B 154     -21.645  14.306   2.237  1.00  0.00           H  
ATOM   2505  H2  BCN B 154     -21.837  15.913   1.556  1.00  0.00           H  
ATOM   2506  C5  BCN B 154     -23.655  15.084   2.364  1.00  0.00           C  
ATOM   2507  H3  BCN B 154     -24.134  16.017   2.040  1.00  0.00           H  
ATOM   2508  H4  BCN B 154     -24.339  14.280   2.089  1.00  0.00           H  
ATOM   2509  C6  BCN B 154     -23.455  15.051   3.898  1.00  0.00           C  
ATOM   2510  H8  BCN B 154     -22.590  15.669   4.179  1.00  0.00           H  
ATOM   2511  H9  BCN B 154     -23.225  14.021   4.209  1.00  0.00           H  
ATOM   2512  C7  BCN B 154     -24.693  15.545   4.668  1.00  0.00           C  
ATOM   2513  H5  BCN B 154     -24.534  15.371   5.741  1.00  0.00           H  
ATOM   2514  H6  BCN B 154     -25.585  14.986   4.365  1.00  0.00           H  
ATOM   2515  N2  BCN B 154     -24.895  16.976   4.425  1.00  0.00           N  
ATOM   2516  H7  BCN B 154     -24.807  17.337   3.490  1.00  0.00           H  
ATOM   2517  C8  BCN B 154     -24.759  17.921   5.399  1.00  0.00           C  
ATOM   2518  O1  BCN B 154     -24.780  17.700   6.595  1.00  0.00           O  
ATOM   2519  O2  BCN B 154     -24.533  19.114   4.797  1.00  0.00           O  
ATOM   2520  C9  BCN B 154     -24.024  20.190   5.605  1.00  0.00           C  
ATOM   2521  H21 BCN B 154     -24.564  20.249   6.560  1.00  0.00           H  
ATOM   2522  H22 BCN B 154     -24.157  21.144   5.080  1.00  0.00           H  
ATOM   2523  C10 BCN B 154     -22.532  19.939   5.847  1.00  0.00           C  
ATOM   2524  H23 BCN B 154     -22.244  18.896   5.726  1.00  0.00           H  
ATOM   2525  C11 BCN B 154     -21.802  20.691   6.940  1.00  0.00           C  
ATOM   2526  H12 BCN B 154     -22.362  21.472   7.450  1.00  0.00           H  
ATOM   2527  C12 BCN B 154     -20.919  19.894   7.939  1.00  0.00           C  
ATOM   2528  H13 BCN B 154     -20.495  19.015   7.434  1.00  0.00           H  
ATOM   2529  H14 BCN B 154     -21.556  19.500   8.741  1.00  0.00           H  
ATOM   2530  C13 BCN B 154     -19.758  20.718   8.580  1.00  0.00           C  
ATOM   2531  H19 BCN B 154     -20.146  21.546   9.186  1.00  0.00           H  
ATOM   2532  H20 BCN B 154     -19.123  20.082   9.209  1.00  0.00           H  
ATOM   2533  C14 BCN B 154     -19.006  21.229   7.449  1.00  0.00           C  
ATOM   2534  C15 BCN B 154     -18.775  21.467   6.304  1.00  0.00           C  
ATOM   2535  C16 BCN B 154     -19.005  21.488   4.871  1.00  0.00           C  
ATOM   2536  H17 BCN B 154     -18.128  21.106   4.335  1.00  0.00           H  
ATOM   2537  H18 BCN B 154     -19.211  22.511   4.531  1.00  0.00           H  
ATOM   2538  C17 BCN B 154     -20.246  20.565   4.655  1.00  0.00           C  
ATOM   2539  H15 BCN B 154     -20.496  20.560   3.586  1.00  0.00           H  
ATOM   2540  H16 BCN B 154     -19.973  19.532   4.907  1.00  0.00           H  
ATOM   2541  C18 BCN B 154     -21.503  20.984   5.464  1.00  0.00           C  
ATOM   2542  H11 BCN B 154     -21.883  21.942   5.115  1.00  0.00           H  
ATOM   2543  C3  BCN B 154     -23.269  15.060  -0.761  1.00  0.00           C  
ATOM   2544  O3  BCN B 154     -22.803  15.922  -1.490  1.00  0.00           O  
ATOM   2545  N   MET B 155     -24.553  14.702  -0.826  1.00  0.00           N  
ATOM   2546  H   MET B 155     -24.866  13.986  -0.178  1.00  0.00           H  
ATOM   2547  CA  MET B 155     -25.550  15.197  -1.785  1.00  0.00           C  
ATOM   2548  HA  MET B 155     -25.037  15.564  -2.674  1.00  0.00           H  
ATOM   2549  CB  MET B 155     -26.468  14.032  -2.198  1.00  0.00           C  
ATOM   2550  HB2 MET B 155     -27.044  13.715  -1.326  1.00  0.00           H  
ATOM   2551  HB3 MET B 155     -27.171  14.375  -2.957  1.00  0.00           H  
ATOM   2552  CG  MET B 155     -25.698  12.811  -2.730  1.00  0.00           C  
ATOM   2553  HG2 MET B 155     -24.976  12.488  -1.982  1.00  0.00           H  
ATOM   2554  HG3 MET B 155     -26.403  11.992  -2.853  1.00  0.00           H  
ATOM   2555  SD  MET B 155     -24.821  13.029  -4.303  1.00  0.00           S  
ATOM   2556  CE  MET B 155     -26.246  13.212  -5.410  1.00  0.00           C  
ATOM   2557  HE1 MET B 155     -26.997  12.456  -5.178  1.00  0.00           H  
ATOM   2558  HE2 MET B 155     -26.675  14.204  -5.284  1.00  0.00           H  
ATOM   2559  HE3 MET B 155     -25.937  13.088  -6.445  1.00  0.00           H  
ATOM   2560  C   MET B 155     -26.382  16.355  -1.209  1.00  0.00           C  
ATOM   2561  O   MET B 155     -26.490  16.508   0.007  1.00  0.00           O  
ATOM   2562  N   ASN B 156     -27.017  17.162  -2.064  1.00  0.00           N  
ATOM   2563  H   ASN B 156     -26.893  17.006  -3.062  1.00  0.00           H  
ATOM   2564  CA  ASN B 156     -27.797  18.340  -1.643  1.00  0.00           C  
ATOM   2565  HA  ASN B 156     -27.265  18.796  -0.810  1.00  0.00           H  
ATOM   2566  CB  ASN B 156     -27.831  19.377  -2.782  1.00  0.00           C  
ATOM   2567  HB2 ASN B 156     -28.065  20.347  -2.346  1.00  0.00           H  
ATOM   2568  HB3 ASN B 156     -26.852  19.448  -3.258  1.00  0.00           H  
ATOM   2569  CG  ASN B 156     -28.868  19.062  -3.845  1.00  0.00           C  
ATOM   2570  OD1 ASN B 156     -28.928  17.973  -4.390  1.00  0.00           O  
ATOM   2571  ND2 ASN B 156     -29.732  19.992  -4.175  1.00  0.00           N  
ATOM   2572 HD21 ASN B 156     -30.434  19.729  -4.843  1.00  0.00           H  
ATOM   2573 HD22 ASN B 156     -29.761  20.861  -3.673  1.00  0.00           H  
ATOM   2574  C   ASN B 156     -29.200  18.030  -1.074  1.00  0.00           C  
ATOM   2575  O   ASN B 156     -29.995  18.943  -0.866  1.00  0.00           O  
ATOM   2576  N   GLY B 157     -29.509  16.756  -0.838  1.00  0.00           N  
ATOM   2577  H   GLY B 157     -28.797  16.060  -1.008  1.00  0.00           H  
ATOM   2578  CA  GLY B 157     -30.769  16.274  -0.279  1.00  0.00           C  
ATOM   2579  HA2 GLY B 157     -30.961  16.791   0.661  1.00  0.00           H  
ATOM   2580  HA3 GLY B 157     -31.583  16.488  -0.971  1.00  0.00           H  
ATOM   2581  C   GLY B 157     -30.715  14.763  -0.027  1.00  0.00           C  
ATOM   2582  O   GLY B 157     -29.803  14.099  -0.531  1.00  0.00           O  
ATOM   2583  N   PRO B 158     -31.651  14.201   0.758  1.00  0.00           N  
ATOM   2584  CD  PRO B 158     -32.772  14.874   1.398  1.00  0.00           C  
ATOM   2585  HD2 PRO B 158     -33.312  15.510   0.695  1.00  0.00           H  
ATOM   2586  HD3 PRO B 158     -32.408  15.466   2.240  1.00  0.00           H  
ATOM   2587  CG  PRO B 158     -33.685  13.757   1.908  1.00  0.00           C  
ATOM   2588  HG2 PRO B 158     -34.385  13.468   1.122  1.00  0.00           H  
ATOM   2589  HG3 PRO B 158     -34.222  14.054   2.809  1.00  0.00           H  
ATOM   2590  CB  PRO B 158     -32.712  12.609   2.179  1.00  0.00           C  
ATOM   2591  HB2 PRO B 158     -33.206  11.637   2.136  1.00  0.00           H  
ATOM   2592  HB3 PRO B 158     -32.240  12.752   3.153  1.00  0.00           H  
ATOM   2593  CA  PRO B 158     -31.664  12.777   1.076  1.00  0.00           C  
ATOM   2594  HA  PRO B 158     -30.686  12.510   1.463  1.00  0.00           H  
ATOM   2595  C   PRO B 158     -31.961  11.907  -0.155  1.00  0.00           C  
ATOM   2596  O   PRO B 158     -32.796  12.272  -0.984  1.00  0.00           O  
ATOM   2597  N   THR B 159     -31.282  10.763  -0.273  1.00  0.00           N  
ATOM   2598  H   THR B 159     -30.633  10.514   0.470  1.00  0.00           H  
ATOM   2599  CA  THR B 159     -31.315   9.859  -1.442  1.00  0.00           C  
ATOM   2600  HA  THR B 159     -32.321   9.852  -1.862  1.00  0.00           H  
ATOM   2601  CB  THR B 159     -30.343  10.356  -2.533  1.00  0.00           C  
ATOM   2602  HB  THR B 159     -30.683  11.323  -2.891  1.00  0.00           H  
ATOM   2603  CG2 THR B 159     -28.883  10.506  -2.096  1.00  0.00           C  
ATOM   2604 HG21 THR B 159     -28.803  11.253  -1.306  1.00  0.00           H  
ATOM   2605 HG22 THR B 159     -28.487   9.556  -1.741  1.00  0.00           H  
ATOM   2606 HG23 THR B 159     -28.296  10.834  -2.952  1.00  0.00           H  
ATOM   2607  OG1 THR B 159     -30.331   9.461  -3.614  1.00  0.00           O  
ATOM   2608  HG1 THR B 159     -30.950   9.773  -4.285  1.00  0.00           H  
ATOM   2609  C   THR B 159     -30.951   8.424  -1.039  1.00  0.00           C  
ATOM   2610  O   THR B 159     -30.112   8.248  -0.158  1.00  0.00           O  
ATOM   2611  N   GLN B 160     -31.540   7.396  -1.669  1.00  0.00           N  
ATOM   2612  H   GLN B 160     -32.187   7.599  -2.418  1.00  0.00           H  
ATOM   2613  CA  GLN B 160     -31.025   6.020  -1.596  1.00  0.00           C  
ATOM   2614  HA  GLN B 160     -30.627   5.833  -0.596  1.00  0.00           H  
ATOM   2615  CB  GLN B 160     -32.142   4.991  -1.857  1.00  0.00           C  
ATOM   2616  HB2 GLN B 160     -32.679   5.240  -2.774  1.00  0.00           H  
ATOM   2617  HB3 GLN B 160     -31.679   4.011  -1.986  1.00  0.00           H  
ATOM   2618  CG  GLN B 160     -33.130   4.901  -0.685  1.00  0.00           C  
ATOM   2619  HG2 GLN B 160     -32.577   4.810   0.250  1.00  0.00           H  
ATOM   2620  HG3 GLN B 160     -33.728   5.811  -0.641  1.00  0.00           H  
ATOM   2621  CD  GLN B 160     -34.066   3.700  -0.814  1.00  0.00           C  
ATOM   2622  OE1 GLN B 160     -35.147   3.785  -1.365  1.00  0.00           O  
ATOM   2623  NE2 GLN B 160     -33.715   2.543  -0.292  1.00  0.00           N  
ATOM   2624 HE21 GLN B 160     -34.362   1.786  -0.430  1.00  0.00           H  
ATOM   2625 HE22 GLN B 160     -32.821   2.420   0.147  1.00  0.00           H  
ATOM   2626  C   GLN B 160     -29.858   5.871  -2.584  1.00  0.00           C  
ATOM   2627  O   GLN B 160     -30.036   5.444  -3.727  1.00  0.00           O  
ATOM   2628  N   CYS B 161     -28.661   6.263  -2.148  1.00  0.00           N  
ATOM   2629  H   CYS B 161     -28.570   6.537  -1.175  1.00  0.00           H  
ATOM   2630  CA  CYS B 161     -27.503   6.399  -3.028  1.00  0.00           C  
ATOM   2631  HA  CYS B 161     -27.758   7.127  -3.799  1.00  0.00           H  
ATOM   2632  CB  CYS B 161     -26.333   6.956  -2.210  1.00  0.00           C  
ATOM   2633  HB2 CYS B 161     -25.516   7.203  -2.885  1.00  0.00           H  
ATOM   2634  HB3 CYS B 161     -26.647   7.861  -1.687  1.00  0.00           H  
ATOM   2635  SG  CYS B 161     -25.722   5.748  -1.009  1.00  0.00           S  
ATOM   2636  HG  CYS B 161     -26.835   5.638  -0.262  1.00  0.00           H  
ATOM   2637  C   CYS B 161     -27.149   5.092  -3.755  1.00  0.00           C  
ATOM   2638  O   CYS B 161     -26.810   5.143  -4.933  1.00  0.00           O  
ATOM   2639  N   SER B 162     -27.332   3.935  -3.111  1.00  0.00           N  
ATOM   2640  H   SER B 162     -27.542   3.967  -2.121  1.00  0.00           H  
ATOM   2641  CA  SER B 162     -27.071   2.600  -3.672  1.00  0.00           C  
ATOM   2642  HA  SER B 162     -26.043   2.576  -4.028  1.00  0.00           H  
ATOM   2643  CB  SER B 162     -27.245   1.535  -2.585  1.00  0.00           C  
ATOM   2644  HB2 SER B 162     -28.309   1.340  -2.435  1.00  0.00           H  
ATOM   2645  HB3 SER B 162     -26.755   0.611  -2.897  1.00  0.00           H  
ATOM   2646  OG  SER B 162     -26.699   1.978  -1.365  1.00  0.00           O  
ATOM   2647  HG  SER B 162     -25.730   2.037  -1.480  1.00  0.00           H  
ATOM   2648  C   SER B 162     -27.984   2.212  -4.838  1.00  0.00           C  
ATOM   2649  O   SER B 162     -27.743   1.196  -5.484  1.00  0.00           O  
ATOM   2650  N   THR B 163     -29.049   2.981  -5.086  1.00  0.00           N  
ATOM   2651  H   THR B 163     -29.172   3.807  -4.513  1.00  0.00           H  
ATOM   2652  CA  THR B 163     -29.944   2.812  -6.241  1.00  0.00           C  
ATOM   2653  HA  THR B 163     -29.782   1.836  -6.695  1.00  0.00           H  
ATOM   2654  CB  THR B 163     -31.412   2.885  -5.791  1.00  0.00           C  
ATOM   2655  HB  THR B 163     -31.626   3.884  -5.408  1.00  0.00           H  
ATOM   2656  CG2 THR B 163     -32.405   2.552  -6.901  1.00  0.00           C  
ATOM   2657 HG21 THR B 163     -32.352   3.301  -7.692  1.00  0.00           H  
ATOM   2658 HG22 THR B 163     -32.179   1.569  -7.312  1.00  0.00           H  
ATOM   2659 HG23 THR B 163     -33.415   2.550  -6.491  1.00  0.00           H  
ATOM   2660  OG1 THR B 163     -31.638   1.950  -4.761  1.00  0.00           O  
ATOM   2661  HG1 THR B 163     -31.053   2.185  -4.038  1.00  0.00           H  
ATOM   2662  C   THR B 163     -29.653   3.867  -7.311  1.00  0.00           C  
ATOM   2663  O   THR B 163     -29.601   3.553  -8.497  1.00  0.00           O  
ATOM   2664  N   GLU B 164     -29.441   5.118  -6.895  1.00  0.00           N  
ATOM   2665  H   GLU B 164     -29.491   5.303  -5.901  1.00  0.00           H  
ATOM   2666  CA  GLU B 164     -29.326   6.282  -7.786  1.00  0.00           C  
ATOM   2667  HA  GLU B 164     -30.027   6.182  -8.618  1.00  0.00           H  
ATOM   2668  CB  GLU B 164     -29.716   7.533  -6.977  1.00  0.00           C  
ATOM   2669  HB2 GLU B 164     -29.069   7.577  -6.099  1.00  0.00           H  
ATOM   2670  HB3 GLU B 164     -29.524   8.431  -7.564  1.00  0.00           H  
ATOM   2671  CG  GLU B 164     -31.176   7.537  -6.476  1.00  0.00           C  
ATOM   2672  HG2 GLU B 164     -31.394   6.590  -5.977  1.00  0.00           H  
ATOM   2673  HG3 GLU B 164     -31.259   8.321  -5.725  1.00  0.00           H  
ATOM   2674  CD  GLU B 164     -32.251   7.813  -7.538  1.00  0.00           C  
ATOM   2675  OE1 GLU B 164     -31.895   8.048  -8.719  1.00  0.00           O  
ATOM   2676  OE2 GLU B 164     -33.435   7.864  -7.140  1.00  0.00           O  
ATOM   2677  C   GLU B 164     -27.919   6.475  -8.390  1.00  0.00           C  
ATOM   2678  O   GLU B 164     -27.779   6.984  -9.509  1.00  0.00           O  
ATOM   2679  N   LEU B 165     -26.861   6.102  -7.658  1.00  0.00           N  
ATOM   2680  H   LEU B 165     -27.032   5.588  -6.798  1.00  0.00           H  
ATOM   2681  CA  LEU B 165     -25.477   6.520  -7.922  1.00  0.00           C  
ATOM   2682  HA  LEU B 165     -25.454   7.115  -8.834  1.00  0.00           H  
ATOM   2683  CB  LEU B 165     -24.974   7.410  -6.764  1.00  0.00           C  
ATOM   2684  HB2 LEU B 165     -24.935   6.790  -5.871  1.00  0.00           H  
ATOM   2685  HB3 LEU B 165     -23.957   7.732  -6.993  1.00  0.00           H  
ATOM   2686  CG  LEU B 165     -25.813   8.658  -6.424  1.00  0.00           C  
ATOM   2687  HG  LEU B 165     -26.819   8.357  -6.137  1.00  0.00           H  
ATOM   2688  CD1 LEU B 165     -25.182   9.389  -5.235  1.00  0.00           C  
ATOM   2689 HD11 LEU B 165     -25.832  10.205  -4.925  1.00  0.00           H  
ATOM   2690 HD12 LEU B 165     -25.066   8.704  -4.399  1.00  0.00           H  
ATOM   2691 HD13 LEU B 165     -24.207   9.784  -5.519  1.00  0.00           H  
ATOM   2692  CD2 LEU B 165     -25.900   9.644  -7.591  1.00  0.00           C  
ATOM   2693 HD21 LEU B 165     -26.436   9.180  -8.416  1.00  0.00           H  
ATOM   2694 HD22 LEU B 165     -26.451  10.533  -7.286  1.00  0.00           H  
ATOM   2695 HD23 LEU B 165     -24.901   9.925  -7.923  1.00  0.00           H  
ATOM   2696  C   LEU B 165     -24.526   5.330  -8.145  1.00  0.00           C  
ATOM   2697  O   LEU B 165     -24.729   4.231  -7.631  1.00  0.00           O  
ATOM   2698  N   ARG B 166     -23.440   5.563  -8.893  1.00  0.00           N  
ATOM   2699  H   ARG B 166     -23.352   6.490  -9.305  1.00  0.00           H  
ATOM   2700  CA  ARG B 166     -22.362   4.582  -9.149  1.00  0.00           C  
ATOM   2701  HA  ARG B 166     -22.222   3.983  -8.246  1.00  0.00           H  
ATOM   2702  CB  ARG B 166     -22.778   3.617 -10.284  1.00  0.00           C  
ATOM   2703  HB2 ARG B 166     -21.998   2.865 -10.414  1.00  0.00           H  
ATOM   2704  HB3 ARG B 166     -23.692   3.101  -9.983  1.00  0.00           H  
ATOM   2705  CG  ARG B 166     -23.024   4.329 -11.627  1.00  0.00           C  
ATOM   2706  HG2 ARG B 166     -23.705   5.164 -11.464  1.00  0.00           H  
ATOM   2707  HG3 ARG B 166     -22.071   4.705 -11.998  1.00  0.00           H  
ATOM   2708  CD  ARG B 166     -23.636   3.432 -12.709  1.00  0.00           C  
ATOM   2709  HD2 ARG B 166     -22.933   2.639 -12.973  1.00  0.00           H  
ATOM   2710  HD3 ARG B 166     -24.536   2.964 -12.302  1.00  0.00           H  
ATOM   2711  NE  ARG B 166     -24.014   4.217 -13.907  1.00  0.00           N  
ATOM   2712  HE  ARG B 166     -24.969   4.557 -13.948  1.00  0.00           H  
ATOM   2713  CZ  ARG B 166     -23.255   4.595 -14.922  1.00  0.00           C  
ATOM   2714  NH1 ARG B 166     -21.989   4.291 -15.011  1.00  0.00           N  
ATOM   2715 HH11 ARG B 166     -21.572   3.731 -14.290  1.00  0.00           H  
ATOM   2716 HH12 ARG B 166     -21.438   4.635 -15.778  1.00  0.00           H  
ATOM   2717  NH2 ARG B 166     -23.778   5.309 -15.872  1.00  0.00           N  
ATOM   2718 HH21 ARG B 166     -24.755   5.572 -15.775  1.00  0.00           H  
ATOM   2719 HH22 ARG B 166     -23.226   5.692 -16.619  1.00  0.00           H  
ATOM   2720  C   ARG B 166     -21.033   5.287  -9.437  1.00  0.00           C  
ATOM   2721  O   ARG B 166     -21.012   6.260 -10.193  1.00  0.00           O  
ATOM   2722  N   LEU B 167     -19.935   4.804  -8.855  1.00  0.00           N  
ATOM   2723  H   LEU B 167     -20.008   3.964  -8.289  1.00  0.00           H  
ATOM   2724  CA  LEU B 167     -18.599   5.383  -9.016  1.00  0.00           C  
ATOM   2725  HA  LEU B 167     -18.692   6.350  -9.512  1.00  0.00           H  
ATOM   2726  CB  LEU B 167     -17.997   5.639  -7.619  1.00  0.00           C  
ATOM   2727  HB2 LEU B 167     -18.689   6.273  -7.060  1.00  0.00           H  
ATOM   2728  HB3 LEU B 167     -17.921   4.685  -7.094  1.00  0.00           H  
ATOM   2729  CG  LEU B 167     -16.607   6.308  -7.607  1.00  0.00           C  
ATOM   2730  HG  LEU B 167     -15.872   5.639  -8.054  1.00  0.00           H  
ATOM   2731  CD1 LEU B 167     -16.588   7.647  -8.350  1.00  0.00           C  
ATOM   2732 HD11 LEU B 167     -15.625   8.136  -8.205  1.00  0.00           H  
ATOM   2733 HD12 LEU B 167     -16.726   7.486  -9.418  1.00  0.00           H  
ATOM   2734 HD13 LEU B 167     -17.377   8.294  -7.968  1.00  0.00           H  
ATOM   2735  CD2 LEU B 167     -16.201   6.606  -6.164  1.00  0.00           C  
ATOM   2736 HD21 LEU B 167     -16.860   7.363  -5.740  1.00  0.00           H  
ATOM   2737 HD22 LEU B 167     -16.266   5.704  -5.558  1.00  0.00           H  
ATOM   2738 HD23 LEU B 167     -15.179   6.984  -6.136  1.00  0.00           H  
ATOM   2739  C   LEU B 167     -17.735   4.488  -9.913  1.00  0.00           C  
ATOM   2740  O   LEU B 167     -17.463   3.334  -9.576  1.00  0.00           O  
ATOM   2741  N   LEU B 168     -17.329   5.024 -11.063  1.00  0.00           N  
ATOM   2742  H   LEU B 168     -17.551   5.998 -11.245  1.00  0.00           H  
ATOM   2743  CA  LEU B 168     -16.381   4.391 -11.977  1.00  0.00           C  
ATOM   2744  HA  LEU B 168     -16.438   3.309 -11.859  1.00  0.00           H  
ATOM   2745  CB  LEU B 168     -16.776   4.764 -13.419  1.00  0.00           C  
ATOM   2746  HB2 LEU B 168     -17.859   4.696 -13.530  1.00  0.00           H  
ATOM   2747  HB3 LEU B 168     -16.498   5.804 -13.572  1.00  0.00           H  
ATOM   2748  CG  LEU B 168     -16.115   3.903 -14.514  1.00  0.00           C  
ATOM   2749  HG  LEU B 168     -15.067   3.732 -14.275  1.00  0.00           H  
ATOM   2750  CD1 LEU B 168     -16.832   2.561 -14.657  1.00  0.00           C  
ATOM   2751 HD11 LEU B 168     -17.878   2.708 -14.923  1.00  0.00           H  
ATOM   2752 HD12 LEU B 168     -16.775   2.017 -13.717  1.00  0.00           H  
ATOM   2753 HD13 LEU B 168     -16.346   1.963 -15.429  1.00  0.00           H  
ATOM   2754  CD2 LEU B 168     -16.193   4.615 -15.865  1.00  0.00           C  
ATOM   2755 HD21 LEU B 168     -15.734   3.989 -16.632  1.00  0.00           H  
ATOM   2756 HD22 LEU B 168     -17.230   4.810 -16.133  1.00  0.00           H  
ATOM   2757 HD23 LEU B 168     -15.639   5.554 -15.815  1.00  0.00           H  
ATOM   2758  C   LEU B 168     -14.956   4.849 -11.632  1.00  0.00           C  
ATOM   2759  O   LEU B 168     -14.749   6.025 -11.318  1.00  0.00           O  
ATOM   2760  N   TYR B 169     -13.976   3.947 -11.727  1.00  0.00           N  
ATOM   2761  H   TYR B 169     -14.211   2.981 -11.942  1.00  0.00           H  
ATOM   2762  CA  TYR B 169     -12.558   4.276 -11.553  1.00  0.00           C  
ATOM   2763  HA  TYR B 169     -12.424   5.296 -11.907  1.00  0.00           H  
ATOM   2764  CB  TYR B 169     -12.182   4.255 -10.063  1.00  0.00           C  
ATOM   2765  HB2 TYR B 169     -11.222   4.764  -9.967  1.00  0.00           H  
ATOM   2766  HB3 TYR B 169     -12.913   4.844  -9.507  1.00  0.00           H  
ATOM   2767  CG  TYR B 169     -12.065   2.893  -9.397  1.00  0.00           C  
ATOM   2768  CD1 TYR B 169     -13.213   2.122  -9.133  1.00  0.00           C  
ATOM   2769  HD1 TYR B 169     -14.190   2.478  -9.433  1.00  0.00           H  
ATOM   2770  CE1 TYR B 169     -13.096   0.895  -8.454  1.00  0.00           C  
ATOM   2771  HE1 TYR B 169     -13.978   0.310  -8.241  1.00  0.00           H  
ATOM   2772  CZ  TYR B 169     -11.829   0.434  -8.039  1.00  0.00           C  
ATOM   2773  OH  TYR B 169     -11.718  -0.749  -7.386  1.00  0.00           O  
ATOM   2774  HH  TYR B 169     -10.802  -0.923  -7.108  1.00  0.00           H  
ATOM   2775  CE2 TYR B 169     -10.678   1.204  -8.303  1.00  0.00           C  
ATOM   2776  HE2 TYR B 169      -9.709   0.847  -7.985  1.00  0.00           H  
ATOM   2777  CD2 TYR B 169     -10.801   2.429  -8.984  1.00  0.00           C  
ATOM   2778  HD2 TYR B 169      -9.924   3.024  -9.181  1.00  0.00           H  
ATOM   2779  C   TYR B 169     -11.619   3.391 -12.388  1.00  0.00           C  
ATOM   2780  O   TYR B 169     -11.918   2.230 -12.662  1.00  0.00           O  
ATOM   2781  N   GLN B 170     -10.467   3.942 -12.783  1.00  0.00           N  
ATOM   2782  H   GLN B 170     -10.272   4.899 -12.504  1.00  0.00           H  
ATOM   2783  CA  GLN B 170      -9.459   3.282 -13.630  1.00  0.00           C  
ATOM   2784  HA  GLN B 170      -9.451   2.215 -13.398  1.00  0.00           H  
ATOM   2785  CB  GLN B 170      -9.853   3.450 -15.107  1.00  0.00           C  
ATOM   2786  HB2 GLN B 170     -10.870   3.076 -15.232  1.00  0.00           H  
ATOM   2787  HB3 GLN B 170      -9.850   4.509 -15.370  1.00  0.00           H  
ATOM   2788  CG  GLN B 170      -8.934   2.689 -16.078  1.00  0.00           C  
ATOM   2789  HG2 GLN B 170      -7.967   3.185 -16.152  1.00  0.00           H  
ATOM   2790  HG3 GLN B 170      -8.783   1.677 -15.704  1.00  0.00           H  
ATOM   2791  CD  GLN B 170      -9.526   2.593 -17.480  1.00  0.00           C  
ATOM   2792  OE1 GLN B 170     -10.382   3.368 -17.882  1.00  0.00           O  
ATOM   2793  NE2 GLN B 170      -9.098   1.635 -18.272  1.00  0.00           N  
ATOM   2794 HE21 GLN B 170      -9.531   1.555 -19.171  1.00  0.00           H  
ATOM   2795 HE22 GLN B 170      -8.397   0.974 -17.942  1.00  0.00           H  
ATOM   2796  C   GLN B 170      -8.054   3.845 -13.354  1.00  0.00           C  
ATOM   2797  O   GLN B 170      -7.936   4.970 -12.873  1.00  0.00           O  
ATOM   2798  N   LEU B 171      -6.996   3.077 -13.623  1.00  0.00           N  
ATOM   2799  H   LEU B 171      -7.159   2.190 -14.076  1.00  0.00           H  
ATOM   2800  CA  LEU B 171      -5.591   3.444 -13.400  1.00  0.00           C  
ATOM   2801  HA  LEU B 171      -5.540   4.299 -12.727  1.00  0.00           H  
ATOM   2802  CB  LEU B 171      -4.939   2.240 -12.689  1.00  0.00           C  
ATOM   2803  HB2 LEU B 171      -5.392   2.134 -11.707  1.00  0.00           H  
ATOM   2804  HB3 LEU B 171      -5.187   1.344 -13.251  1.00  0.00           H  
ATOM   2805  CG  LEU B 171      -3.415   2.263 -12.514  1.00  0.00           C  
ATOM   2806  HG  LEU B 171      -2.953   2.361 -13.489  1.00  0.00           H  
ATOM   2807  CD1 LEU B 171      -2.948   3.414 -11.630  1.00  0.00           C  
ATOM   2808 HD11 LEU B 171      -3.264   4.360 -12.050  1.00  0.00           H  
ATOM   2809 HD12 LEU B 171      -3.367   3.303 -10.629  1.00  0.00           H  
ATOM   2810 HD13 LEU B 171      -1.860   3.402 -11.564  1.00  0.00           H  
ATOM   2811  CD2 LEU B 171      -2.948   0.958 -11.878  1.00  0.00           C  
ATOM   2812 HD21 LEU B 171      -3.397   0.845 -10.893  1.00  0.00           H  
ATOM   2813 HD22 LEU B 171      -3.233   0.114 -12.507  1.00  0.00           H  
ATOM   2814 HD23 LEU B 171      -1.863   0.974 -11.779  1.00  0.00           H  
ATOM   2815  C   LEU B 171      -4.898   3.845 -14.722  1.00  0.00           C  
ATOM   2816  O   LEU B 171      -5.103   3.200 -15.746  1.00  0.00           O  
ATOM   2817  N   VAL B 172      -4.047   4.883 -14.704  1.00  0.00           N  
ATOM   2818  H   VAL B 172      -3.969   5.422 -13.848  1.00  0.00           H  
ATOM   2819  CA  VAL B 172      -3.341   5.383 -15.914  1.00  0.00           C  
ATOM   2820  HA  VAL B 172      -4.042   5.300 -16.746  1.00  0.00           H  
ATOM   2821  CB  VAL B 172      -2.973   6.881 -15.810  1.00  0.00           C  
ATOM   2822  HB  VAL B 172      -2.627   7.210 -16.790  1.00  0.00           H  
ATOM   2823  CG1 VAL B 172      -4.195   7.749 -15.474  1.00  0.00           C  
ATOM   2824 HG11 VAL B 172      -3.912   8.801 -15.490  1.00  0.00           H  
ATOM   2825 HG12 VAL B 172      -4.977   7.582 -16.215  1.00  0.00           H  
ATOM   2826 HG13 VAL B 172      -4.584   7.507 -14.488  1.00  0.00           H  
ATOM   2827  CG2 VAL B 172      -1.834   7.150 -14.817  1.00  0.00           C  
ATOM   2828 HG21 VAL B 172      -1.678   8.224 -14.713  1.00  0.00           H  
ATOM   2829 HG22 VAL B 172      -2.067   6.726 -13.844  1.00  0.00           H  
ATOM   2830 HG23 VAL B 172      -0.910   6.707 -15.187  1.00  0.00           H  
ATOM   2831  C   VAL B 172      -2.110   4.564 -16.347  1.00  0.00           C  
ATOM   2832  O   VAL B 172      -1.476   4.900 -17.346  1.00  0.00           O  
ATOM   2833  N   PHE B 173      -1.747   3.501 -15.622  1.00  0.00           N  
ATOM   2834  H   PHE B 173      -2.333   3.250 -14.845  1.00  0.00           H  
ATOM   2835  CA  PHE B 173      -0.746   2.524 -16.061  1.00  0.00           C  
ATOM   2836  HA  PHE B 173       0.123   3.064 -16.442  1.00  0.00           H  
ATOM   2837  CB  PHE B 173      -0.303   1.669 -14.866  1.00  0.00           C  
ATOM   2838  HB2 PHE B 173       0.239   2.300 -14.158  1.00  0.00           H  
ATOM   2839  HB3 PHE B 173      -1.191   1.289 -14.364  1.00  0.00           H  
ATOM   2840  CG  PHE B 173       0.570   0.484 -15.231  1.00  0.00           C  
ATOM   2841  CD1 PHE B 173       1.843   0.700 -15.786  1.00  0.00           C  
ATOM   2842  HD1 PHE B 173       2.193   1.706 -15.938  1.00  0.00           H  
ATOM   2843  CE1 PHE B 173       2.656  -0.390 -16.143  1.00  0.00           C  
ATOM   2844  HE1 PHE B 173       3.640  -0.225 -16.560  1.00  0.00           H  
ATOM   2845  CZ  PHE B 173       2.186  -1.700 -15.957  1.00  0.00           C  
ATOM   2846  HZ  PHE B 173       2.798  -2.540 -16.240  1.00  0.00           H  
ATOM   2847  CE2 PHE B 173       0.911  -1.922 -15.413  1.00  0.00           C  
ATOM   2848  HE2 PHE B 173       0.549  -2.932 -15.293  1.00  0.00           H  
ATOM   2849  CD2 PHE B 173       0.102  -0.832 -15.051  1.00  0.00           C  
ATOM   2850  HD2 PHE B 173      -0.888  -1.012 -14.655  1.00  0.00           H  
ATOM   2851  C   PHE B 173      -1.308   1.652 -17.199  1.00  0.00           C  
ATOM   2852  O   PHE B 173      -2.471   1.250 -17.146  1.00  0.00           O  
ATOM   2853  N   LEU B 174      -0.498   1.347 -18.221  1.00  0.00           N  
ATOM   2854  H   LEU B 174       0.470   1.614 -18.150  1.00  0.00           H  
ATOM   2855  CA  LEU B 174      -0.950   0.687 -19.455  1.00  0.00           C  
ATOM   2856  HA  LEU B 174      -1.667   1.363 -19.924  1.00  0.00           H  
ATOM   2857  CB  LEU B 174       0.230   0.518 -20.439  1.00  0.00           C  
ATOM   2858  HB2 LEU B 174      -0.190   0.159 -21.380  1.00  0.00           H  
ATOM   2859  HB3 LEU B 174       0.661   1.498 -20.649  1.00  0.00           H  
ATOM   2860  CG  LEU B 174       1.347  -0.457 -19.985  1.00  0.00           C  
ATOM   2861  HG  LEU B 174       1.042  -1.018 -19.106  1.00  0.00           H  
ATOM   2862  CD1 LEU B 174       1.680  -1.458 -21.095  1.00  0.00           C  
ATOM   2863 HD11 LEU B 174       2.073  -0.933 -21.967  1.00  0.00           H  
ATOM   2864 HD12 LEU B 174       2.418  -2.167 -20.725  1.00  0.00           H  
ATOM   2865 HD13 LEU B 174       0.783  -2.010 -21.372  1.00  0.00           H  
ATOM   2866  CD2 LEU B 174       2.636   0.293 -19.639  1.00  0.00           C  
ATOM   2867 HD21 LEU B 174       3.362  -0.408 -19.234  1.00  0.00           H  
ATOM   2868 HD22 LEU B 174       2.429   1.045 -18.877  1.00  0.00           H  
ATOM   2869 HD23 LEU B 174       3.050   0.776 -20.524  1.00  0.00           H  
ATOM   2870  C   LEU B 174      -1.691  -0.644 -19.209  1.00  0.00           C  
ATOM   2871  O   LEU B 174      -1.292  -1.439 -18.365  1.00  0.00           O  
ATOM   2872  N   LEU B 175      -2.756  -0.892 -19.979  1.00  0.00           N  
ATOM   2873  H   LEU B 175      -3.037  -0.174 -20.628  1.00  0.00           H  
ATOM   2874  CA  LEU B 175      -3.616  -2.087 -19.887  1.00  0.00           C  
ATOM   2875  HA  LEU B 175      -4.453  -1.919 -20.565  1.00  0.00           H  
ATOM   2876  CB  LEU B 175      -2.870  -3.341 -20.396  1.00  0.00           C  
ATOM   2877  HB2 LEU B 175      -2.089  -3.589 -19.677  1.00  0.00           H  
ATOM   2878  HB3 LEU B 175      -3.570  -4.178 -20.413  1.00  0.00           H  
ATOM   2879  CG  LEU B 175      -2.230  -3.224 -21.791  1.00  0.00           C  
ATOM   2880  HG  LEU B 175      -1.547  -2.376 -21.816  1.00  0.00           H  
ATOM   2881  CD1 LEU B 175      -1.425  -4.488 -22.089  1.00  0.00           C  
ATOM   2882 HD11 LEU B 175      -2.082  -5.357 -22.095  1.00  0.00           H  
ATOM   2883 HD12 LEU B 175      -0.663  -4.621 -21.321  1.00  0.00           H  
ATOM   2884 HD13 LEU B 175      -0.937  -4.397 -23.059  1.00  0.00           H  
ATOM   2885  CD2 LEU B 175      -3.268  -3.047 -22.901  1.00  0.00           C  
ATOM   2886 HD21 LEU B 175      -3.977  -3.876 -22.884  1.00  0.00           H  
ATOM   2887 HD22 LEU B 175      -3.812  -2.114 -22.763  1.00  0.00           H  
ATOM   2888 HD23 LEU B 175      -2.772  -3.018 -23.872  1.00  0.00           H  
ATOM   2889  C   LEU B 175      -4.293  -2.309 -18.511  1.00  0.00           C  
ATOM   2890  O   LEU B 175      -4.723  -3.420 -18.207  1.00  0.00           O  
ATOM   2891  N   SER B 176      -4.417  -1.264 -17.686  1.00  0.00           N  
ATOM   2892  H   SER B 176      -4.021  -0.377 -17.958  1.00  0.00           H  
ATOM   2893  CA  SER B 176      -5.209  -1.323 -16.451  1.00  0.00           C  
ATOM   2894  HA  SER B 176      -5.037  -2.285 -15.969  1.00  0.00           H  
ATOM   2895  CB  SER B 176      -4.815  -0.230 -15.467  1.00  0.00           C  
ATOM   2896  HB2 SER B 176      -5.041   0.742 -15.902  1.00  0.00           H  
ATOM   2897  HB3 SER B 176      -5.397  -0.368 -14.555  1.00  0.00           H  
ATOM   2898  OG  SER B 176      -3.439  -0.302 -15.166  1.00  0.00           O  
ATOM   2899  HG  SER B 176      -2.990   0.130 -15.918  1.00  0.00           H  
ATOM   2900  C   SER B 176      -6.699  -1.170 -16.737  1.00  0.00           C  
ATOM   2901  O   SER B 176      -7.129  -0.164 -17.299  1.00  0.00           O  
ATOM   2902  N   GLU B 177      -7.498  -2.139 -16.296  1.00  0.00           N  
ATOM   2903  H   GLU B 177      -7.078  -2.952 -15.875  1.00  0.00           H  
ATOM   2904  CA  GLU B 177      -8.949  -2.178 -16.540  1.00  0.00           C  
ATOM   2905  HA  GLU B 177      -9.107  -1.901 -17.584  1.00  0.00           H  
ATOM   2906  CB  GLU B 177      -9.447  -3.630 -16.357  1.00  0.00           C  
ATOM   2907  HB2 GLU B 177      -8.672  -4.321 -16.695  1.00  0.00           H  
ATOM   2908  HB3 GLU B 177      -9.594  -3.819 -15.291  1.00  0.00           H  
ATOM   2909  CG  GLU B 177     -10.746  -3.982 -17.109  1.00  0.00           C  
ATOM   2910  HG2 GLU B 177     -11.028  -4.999 -16.827  1.00  0.00           H  
ATOM   2911  HG3 GLU B 177     -11.544  -3.320 -16.765  1.00  0.00           H  
ATOM   2912  CD  GLU B 177     -10.632  -3.910 -18.646  1.00  0.00           C  
ATOM   2913  OE1 GLU B 177     -11.695  -3.994 -19.299  1.00  0.00           O  
ATOM   2914  OE2 GLU B 177      -9.498  -3.758 -19.154  1.00  0.00           O  
ATOM   2915  C   GLU B 177      -9.743  -1.174 -15.669  1.00  0.00           C  
ATOM   2916  O   GLU B 177      -9.305  -0.784 -14.581  1.00  0.00           O  
ATOM   2917  N   ALA B 178     -10.916  -0.750 -16.154  1.00  0.00           N  
ATOM   2918  H   ALA B 178     -11.237  -1.158 -17.020  1.00  0.00           H  
ATOM   2919  CA  ALA B 178     -11.866   0.094 -15.425  1.00  0.00           C  
ATOM   2920  HA  ALA B 178     -11.309   0.771 -14.777  1.00  0.00           H  
ATOM   2921  CB  ALA B 178     -12.662   0.930 -16.436  1.00  0.00           C  
ATOM   2922  HB1 ALA B 178     -13.306   0.279 -17.029  1.00  0.00           H  
ATOM   2923  HB2 ALA B 178     -13.276   1.659 -15.906  1.00  0.00           H  
ATOM   2924  HB3 ALA B 178     -11.985   1.458 -17.105  1.00  0.00           H  
ATOM   2925  C   ALA B 178     -12.828  -0.735 -14.553  1.00  0.00           C  
ATOM   2926  O   ALA B 178     -13.322  -1.774 -14.984  1.00  0.00           O  
ATOM   2927  N   HIE B 179     -13.183  -0.245 -13.362  1.00  0.00           N  
ATOM   2928  H   HIE B 179     -12.794   0.650 -13.078  1.00  0.00           H  
ATOM   2929  CA  HIE B 179     -14.096  -0.930 -12.436  1.00  0.00           C  
ATOM   2930  HA  HIE B 179     -14.617  -1.713 -12.992  1.00  0.00           H  
ATOM   2931  CB  HIE B 179     -13.291  -1.647 -11.340  1.00  0.00           C  
ATOM   2932  HB2 HIE B 179     -12.524  -2.266 -11.808  1.00  0.00           H  
ATOM   2933  HB3 HIE B 179     -12.797  -0.904 -10.713  1.00  0.00           H  
ATOM   2934  CG  HIE B 179     -14.155  -2.540 -10.482  1.00  0.00           C  
ATOM   2935  ND1 HIE B 179     -15.110  -3.431 -10.977  1.00  0.00           N  
ATOM   2936  CE1 HIE B 179     -15.685  -3.994  -9.906  1.00  0.00           C  
ATOM   2937  HE1 HIE B 179     -16.480  -4.728  -9.953  1.00  0.00           H  
ATOM   2938  NE2 HIE B 179     -15.154  -3.498  -8.776  1.00  0.00           N  
ATOM   2939  HE2 HIE B 179     -15.455  -3.733  -7.841  1.00  0.00           H  
ATOM   2940  CD2 HIE B 179     -14.185  -2.580  -9.119  1.00  0.00           C  
ATOM   2941  HD2 HIE B 179     -13.582  -1.989  -8.449  1.00  0.00           H  
ATOM   2942  C   HIE B 179     -15.192  -0.011 -11.876  1.00  0.00           C  
ATOM   2943  O   HIE B 179     -15.070   1.214 -11.889  1.00  0.00           O  
ATOM   2944  N   THR B 180     -16.291  -0.610 -11.404  1.00  0.00           N  
ATOM   2945  H   THR B 180     -16.258  -1.624 -11.327  1.00  0.00           H  
ATOM   2946  CA  THR B 180     -17.477   0.076 -10.857  1.00  0.00           C  
ATOM   2947  HA  THR B 180     -17.324   1.155 -10.884  1.00  0.00           H  
ATOM   2948  CB  THR B 180     -18.731  -0.249 -11.690  1.00  0.00           C  
ATOM   2949  HB  THR B 180     -18.907  -1.325 -11.669  1.00  0.00           H  
ATOM   2950  CG2 THR B 180     -19.994   0.469 -11.207  1.00  0.00           C  
ATOM   2951 HG21 THR B 180     -20.811   0.266 -11.899  1.00  0.00           H  
ATOM   2952 HG22 THR B 180     -20.280   0.103 -10.221  1.00  0.00           H  
ATOM   2953 HG23 THR B 180     -19.814   1.543 -11.161  1.00  0.00           H  
ATOM   2954  OG1 THR B 180     -18.549   0.147 -13.027  1.00  0.00           O  
ATOM   2955  HG1 THR B 180     -17.705  -0.211 -13.322  1.00  0.00           H  
ATOM   2956  C   THR B 180     -17.734  -0.341  -9.410  1.00  0.00           C  
ATOM   2957  O   THR B 180     -17.868  -1.533  -9.137  1.00  0.00           O  
ATOM   2958  N   CYS B 181     -17.899   0.632  -8.511  1.00  0.00           N  
ATOM   2959  H   CYS B 181     -17.775   1.597  -8.808  1.00  0.00           H  
ATOM   2960  CA  CYS B 181     -18.404   0.400  -7.155  1.00  0.00           C  
ATOM   2961  HA  CYS B 181     -18.631  -0.660  -7.042  1.00  0.00           H  
ATOM   2962  CB  CYS B 181     -17.324   0.728  -6.114  1.00  0.00           C  
ATOM   2963  HB2 CYS B 181     -16.943   1.738  -6.271  1.00  0.00           H  
ATOM   2964  HB3 CYS B 181     -17.760   0.672  -5.115  1.00  0.00           H  
ATOM   2965  SG  CYS B 181     -15.964  -0.476  -6.200  1.00  0.00           S  
ATOM   2966  HG  CYS B 181     -15.516  -0.253  -4.952  1.00  0.00           H  
ATOM   2967  C   CYS B 181     -19.723   1.155  -6.905  1.00  0.00           C  
ATOM   2968  O   CYS B 181     -19.942   2.257  -7.417  1.00  0.00           O  
ATOM   2969  N   ILE B 182     -20.611   0.546  -6.117  1.00  0.00           N  
ATOM   2970  H   ILE B 182     -20.348  -0.325  -5.680  1.00  0.00           H  
ATOM   2971  CA  ILE B 182     -21.889   1.133  -5.684  1.00  0.00           C  
ATOM   2972  HA  ILE B 182     -22.183   1.911  -6.387  1.00  0.00           H  
ATOM   2973  CB  ILE B 182     -22.991   0.045  -5.690  1.00  0.00           C  
ATOM   2974  HB  ILE B 182     -22.713  -0.707  -4.950  1.00  0.00           H  
ATOM   2975  CG2 ILE B 182     -24.364   0.596  -5.273  1.00  0.00           C  
ATOM   2976 HG21 ILE B 182     -24.676   1.407  -5.932  1.00  0.00           H  
ATOM   2977 HG22 ILE B 182     -25.115  -0.194  -5.317  1.00  0.00           H  
ATOM   2978 HG23 ILE B 182     -24.328   0.958  -4.246  1.00  0.00           H  
ATOM   2979  CG1 ILE B 182     -23.118  -0.688  -7.050  1.00  0.00           C  
ATOM   2980 HG12 ILE B 182     -22.200  -1.243  -7.244  1.00  0.00           H  
ATOM   2981 HG13 ILE B 182     -23.918  -1.426  -6.971  1.00  0.00           H  
ATOM   2982  CD1 ILE B 182     -23.406   0.202  -8.269  1.00  0.00           C  
ATOM   2983 HD11 ILE B 182     -22.593   0.911  -8.425  1.00  0.00           H  
ATOM   2984 HD12 ILE B 182     -23.493  -0.426  -9.156  1.00  0.00           H  
ATOM   2985 HD13 ILE B 182     -24.343   0.743  -8.134  1.00  0.00           H  
ATOM   2986  C   ILE B 182     -21.692   1.773  -4.293  1.00  0.00           C  
ATOM   2987  O   ILE B 182     -20.958   1.199  -3.483  1.00  0.00           O  
ATOM   2988  N   PRO B 183     -22.252   2.960  -3.999  1.00  0.00           N  
ATOM   2989  CD  PRO B 183     -22.949   3.855  -4.912  1.00  0.00           C  
ATOM   2990  HD2 PRO B 183     -23.847   3.391  -5.317  1.00  0.00           H  
ATOM   2991  HD3 PRO B 183     -22.279   4.147  -5.721  1.00  0.00           H  
ATOM   2992  CG  PRO B 183     -23.330   5.086  -4.091  1.00  0.00           C  
ATOM   2993  HG2 PRO B 183     -24.348   4.973  -3.722  1.00  0.00           H  
ATOM   2994  HG3 PRO B 183     -23.224   6.001  -4.671  1.00  0.00           H  
ATOM   2995  CB  PRO B 183     -22.358   5.067  -2.916  1.00  0.00           C  
ATOM   2996  HB2 PRO B 183     -22.763   5.579  -2.042  1.00  0.00           H  
ATOM   2997  HB3 PRO B 183     -21.416   5.524  -3.215  1.00  0.00           H  
ATOM   2998  CA  PRO B 183     -22.140   3.573  -2.676  1.00  0.00           C  
ATOM   2999  HA  PRO B 183     -21.136   3.419  -2.282  1.00  0.00           H  
ATOM   3000  C   PRO B 183     -23.145   3.007  -1.657  1.00  0.00           C  
ATOM   3001  O   PRO B 183     -24.125   2.353  -2.016  1.00  0.00           O  
ATOM   3002  N   GLU B 184     -22.923   3.337  -0.389  1.00  0.00           N  
ATOM   3003  H   GLU B 184     -22.086   3.875  -0.194  1.00  0.00           H  
ATOM   3004  CA  GLU B 184     -23.816   3.129   0.753  1.00  0.00           C  
ATOM   3005  HA  GLU B 184     -24.781   2.765   0.397  1.00  0.00           H  
ATOM   3006  CB  GLU B 184     -23.214   2.053   1.677  1.00  0.00           C  
ATOM   3007  HB2 GLU B 184     -23.097   1.134   1.101  1.00  0.00           H  
ATOM   3008  HB3 GLU B 184     -22.218   2.379   1.983  1.00  0.00           H  
ATOM   3009  CG  GLU B 184     -24.015   1.727   2.949  1.00  0.00           C  
ATOM   3010  HG2 GLU B 184     -23.470   0.957   3.500  1.00  0.00           H  
ATOM   3011  HG3 GLU B 184     -24.048   2.611   3.590  1.00  0.00           H  
ATOM   3012  CD  GLU B 184     -25.443   1.239   2.660  1.00  0.00           C  
ATOM   3013  OE1 GLU B 184     -26.298   2.101   2.346  1.00  0.00           O  
ATOM   3014  OE2 GLU B 184     -25.673   0.015   2.772  1.00  0.00           O  
ATOM   3015  C   GLU B 184     -24.065   4.472   1.468  1.00  0.00           C  
ATOM   3016  O   GLU B 184     -23.226   5.381   1.448  1.00  0.00           O  
ATOM   3017  N   ASN B 185     -25.243   4.625   2.066  1.00  0.00           N  
ATOM   3018  H   ASN B 185     -25.855   3.807   2.107  1.00  0.00           H  
ATOM   3019  CA  ASN B 185     -25.716   5.855   2.683  1.00  0.00           C  
ATOM   3020  HA  ASN B 185     -25.511   6.687   2.006  1.00  0.00           H  
ATOM   3021  CB  ASN B 185     -27.242   5.732   2.860  1.00  0.00           C  
ATOM   3022  HB2 ASN B 185     -27.543   4.684   2.902  1.00  0.00           H  
ATOM   3023  HB3 ASN B 185     -27.547   6.191   3.799  1.00  0.00           H  
ATOM   3024  CG  ASN B 185     -27.991   6.422   1.745  1.00  0.00           C  
ATOM   3025  OD1 ASN B 185     -28.424   5.831   0.768  1.00  0.00           O  
ATOM   3026  ND2 ASN B 185     -28.167   7.712   1.860  1.00  0.00           N  
ATOM   3027 HD21 ASN B 185     -28.781   8.143   1.177  1.00  0.00           H  
ATOM   3028 HD22 ASN B 185     -27.771   8.207   2.652  1.00  0.00           H  
ATOM   3029  C   ASN B 185     -24.984   6.152   4.001  1.00  0.00           C  
ATOM   3030  O   ASN B 185     -25.367   5.668   5.070  1.00  0.00           O  
ATOM   3031  N   ASN B 186     -23.973   7.028   3.955  1.00  0.00           N  
ATOM   3032  H   ASN B 186     -23.727   7.400   3.050  1.00  0.00           H  
ATOM   3033  CA  ASN B 186     -23.399   7.648   5.154  1.00  0.00           C  
ATOM   3034  HA  ASN B 186     -23.297   6.867   5.912  1.00  0.00           H  
ATOM   3035  CB  ASN B 186     -21.979   8.186   4.881  1.00  0.00           C  
ATOM   3036  HB2 ASN B 186     -21.396   7.426   4.364  1.00  0.00           H  
ATOM   3037  HB3 ASN B 186     -22.019   9.074   4.253  1.00  0.00           H  
ATOM   3038  CG  ASN B 186     -21.254   8.520   6.179  1.00  0.00           C  
ATOM   3039  OD1 ASN B 186     -21.769   8.349   7.274  1.00  0.00           O  
ATOM   3040  ND2 ASN B 186     -20.030   8.976   6.130  1.00  0.00           N  
ATOM   3041 HD21 ASN B 186     -19.569   9.145   7.002  1.00  0.00           H  
ATOM   3042 HD22 ASN B 186     -19.478   9.088   5.271  1.00  0.00           H  
ATOM   3043  C   ASN B 186     -24.380   8.700   5.721  1.00  0.00           C  
ATOM   3044  O   ASN B 186     -24.246   9.912   5.526  1.00  0.00           O  
ATOM   3045  N   GLY B 187     -25.444   8.204   6.354  1.00  0.00           N  
ATOM   3046  H   GLY B 187     -25.517   7.191   6.369  1.00  0.00           H  
ATOM   3047  CA  GLY B 187     -26.635   8.990   6.665  1.00  0.00           C  
ATOM   3048  HA2 GLY B 187     -27.252   8.433   7.369  1.00  0.00           H  
ATOM   3049  HA3 GLY B 187     -26.335   9.927   7.136  1.00  0.00           H  
ATOM   3050  C   GLY B 187     -27.478   9.306   5.421  1.00  0.00           C  
ATOM   3051  O   GLY B 187     -27.198   8.860   4.309  1.00  0.00           O  
ATOM   3052  N   GLY B 188     -28.546  10.089   5.600  1.00  0.00           N  
ATOM   3053  H   GLY B 188     -28.735  10.430   6.530  1.00  0.00           H  
ATOM   3054  CA  GLY B 188     -29.576  10.268   4.566  1.00  0.00           C  
ATOM   3055  HA2 GLY B 188     -30.016   9.296   4.339  1.00  0.00           H  
ATOM   3056  HA3 GLY B 188     -30.364  10.908   4.961  1.00  0.00           H  
ATOM   3057  C   GLY B 188     -29.095  10.879   3.240  1.00  0.00           C  
ATOM   3058  O   GLY B 188     -29.649  10.549   2.196  1.00  0.00           O  
ATOM   3059  N   ALA B 189     -28.074  11.746   3.265  1.00  0.00           N  
ATOM   3060  H   ALA B 189     -27.670  11.972   4.158  1.00  0.00           H  
ATOM   3061  CA  ALA B 189     -27.536  12.417   2.073  1.00  0.00           C  
ATOM   3062  HA  ALA B 189     -28.052  12.052   1.184  1.00  0.00           H  
ATOM   3063  CB  ALA B 189     -27.847  13.915   2.199  1.00  0.00           C  
ATOM   3064  HB1 ALA B 189     -28.918  14.064   2.328  1.00  0.00           H  
ATOM   3065  HB2 ALA B 189     -27.319  14.342   3.051  1.00  0.00           H  
ATOM   3066  HB3 ALA B 189     -27.530  14.430   1.291  1.00  0.00           H  
ATOM   3067  C   ALA B 189     -26.032  12.161   1.827  1.00  0.00           C  
ATOM   3068  O   ALA B 189     -25.537  12.441   0.732  1.00  0.00           O  
ATOM   3069  N   GLY B 190     -25.296  11.653   2.823  1.00  0.00           N  
ATOM   3070  H   GLY B 190     -25.758  11.312   3.651  1.00  0.00           H  
ATOM   3071  CA  GLY B 190     -23.901  11.250   2.656  1.00  0.00           C  
ATOM   3072  HA2 GLY B 190     -23.363  12.006   2.086  1.00  0.00           H  
ATOM   3073  HA3 GLY B 190     -23.412  11.160   3.623  1.00  0.00           H  
ATOM   3074  C   GLY B 190     -23.796   9.915   1.922  1.00  0.00           C  
ATOM   3075  O   GLY B 190     -24.714   9.095   1.960  1.00  0.00           O  
ATOM   3076  N   CYS B 191     -22.685   9.711   1.225  1.00  0.00           N  
ATOM   3077  H   CYS B 191     -21.965  10.432   1.239  1.00  0.00           H  
ATOM   3078  CA  CYS B 191     -22.465   8.585   0.322  1.00  0.00           C  
ATOM   3079  HA  CYS B 191     -23.144   7.760   0.550  1.00  0.00           H  
ATOM   3080  CB  CYS B 191     -22.710   9.056  -1.120  1.00  0.00           C  
ATOM   3081  HB2 CYS B 191     -22.010   9.866  -1.331  1.00  0.00           H  
ATOM   3082  HB3 CYS B 191     -22.502   8.230  -1.801  1.00  0.00           H  
ATOM   3083  SG  CYS B 191     -24.402   9.657  -1.403  1.00  0.00           S  
ATOM   3084  HG  CYS B 191     -24.379  10.605  -0.459  1.00  0.00           H  
ATOM   3085  C   CYS B 191     -21.016   8.114   0.477  1.00  0.00           C  
ATOM   3086  O   CYS B 191     -20.105   8.837   0.074  1.00  0.00           O  
ATOM   3087  N   VAL B 192     -20.809   6.925   1.045  1.00  0.00           N  
ATOM   3088  H   VAL B 192     -21.620   6.367   1.302  1.00  0.00           H  
ATOM   3089  CA  VAL B 192     -19.494   6.281   1.163  1.00  0.00           C  
ATOM   3090  HA  VAL B 192     -18.724   7.011   0.911  1.00  0.00           H  
ATOM   3091  CB  VAL B 192     -19.230   5.840   2.617  1.00  0.00           C  
ATOM   3092  HB  VAL B 192     -19.312   6.724   3.250  1.00  0.00           H  
ATOM   3093  CG1 VAL B 192     -20.224   4.792   3.140  1.00  0.00           C  
ATOM   3094 HG11 VAL B 192     -20.183   3.885   2.537  1.00  0.00           H  
ATOM   3095 HG12 VAL B 192     -19.985   4.544   4.174  1.00  0.00           H  
ATOM   3096 HG13 VAL B 192     -21.237   5.188   3.116  1.00  0.00           H  
ATOM   3097  CG2 VAL B 192     -17.813   5.281   2.798  1.00  0.00           C  
ATOM   3098 HG21 VAL B 192     -17.706   4.321   2.292  1.00  0.00           H  
ATOM   3099 HG22 VAL B 192     -17.089   5.988   2.394  1.00  0.00           H  
ATOM   3100 HG23 VAL B 192     -17.608   5.153   3.861  1.00  0.00           H  
ATOM   3101  C   VAL B 192     -19.377   5.141   0.151  1.00  0.00           C  
ATOM   3102  O   VAL B 192     -20.357   4.465  -0.151  1.00  0.00           O  
ATOM   3103  N   CYS B 193     -18.186   4.914  -0.399  1.00  0.00           N  
ATOM   3104  H   CYS B 193     -17.431   5.556  -0.175  1.00  0.00           H  
ATOM   3105  CA  CYS B 193     -17.945   3.906  -1.430  1.00  0.00           C  
ATOM   3106  HA  CYS B 193     -18.645   3.083  -1.275  1.00  0.00           H  
ATOM   3107  CB  CYS B 193     -18.258   4.548  -2.788  1.00  0.00           C  
ATOM   3108  HB2 CYS B 193     -19.207   5.084  -2.727  1.00  0.00           H  
ATOM   3109  HB3 CYS B 193     -17.470   5.262  -3.036  1.00  0.00           H  
ATOM   3110  SG  CYS B 193     -18.374   3.278  -4.080  1.00  0.00           S  
ATOM   3111  HG  CYS B 193     -19.454   2.627  -3.616  1.00  0.00           H  
ATOM   3112  C   CYS B 193     -16.515   3.335  -1.348  1.00  0.00           C  
ATOM   3113  O   CYS B 193     -15.520   4.061  -1.437  1.00  0.00           O  
ATOM   3114  N   HIE B 194     -16.409   2.018  -1.170  1.00  0.00           N  
ATOM   3115  H   HIE B 194     -17.253   1.468  -1.107  1.00  0.00           H  
ATOM   3116  CA  HIE B 194     -15.133   1.312  -1.031  1.00  0.00           C  
ATOM   3117  HA  HIE B 194     -14.402   1.995  -0.596  1.00  0.00           H  
ATOM   3118  CB  HIE B 194     -15.300   0.136  -0.057  1.00  0.00           C  
ATOM   3119  HB2 HIE B 194     -15.965  -0.605  -0.504  1.00  0.00           H  
ATOM   3120  HB3 HIE B 194     -14.331  -0.332   0.115  1.00  0.00           H  
ATOM   3121  CG  HIE B 194     -15.881   0.562   1.271  1.00  0.00           C  
ATOM   3122  ND1 HIE B 194     -17.111   0.150   1.780  1.00  0.00           N  
ATOM   3123  CE1 HIE B 194     -17.305   0.859   2.902  1.00  0.00           C  
ATOM   3124  HE1 HIE B 194     -18.187   0.789   3.527  1.00  0.00           H  
ATOM   3125  NE2 HIE B 194     -16.264   1.680   3.125  1.00  0.00           N  
ATOM   3126  HE2 HIE B 194     -16.191   2.339   3.889  1.00  0.00           H  
ATOM   3127  CD2 HIE B 194     -15.359   1.510   2.102  1.00  0.00           C  
ATOM   3128  HD2 HIE B 194     -14.440   2.054   1.951  1.00  0.00           H  
ATOM   3129  C   HIE B 194     -14.595   0.875  -2.394  1.00  0.00           C  
ATOM   3130  O   HIE B 194     -15.310   0.265  -3.190  1.00  0.00           O  
ATOM   3131  N   LEU B 195     -13.325   1.183  -2.652  1.00  0.00           N  
ATOM   3132  H   LEU B 195     -12.802   1.697  -1.951  1.00  0.00           H  
ATOM   3133  CA  LEU B 195     -12.653   0.962  -3.928  1.00  0.00           C  
ATOM   3134  HA  LEU B 195     -13.356   0.544  -4.649  1.00  0.00           H  
ATOM   3135  CB  LEU B 195     -12.146   2.314  -4.479  1.00  0.00           C  
ATOM   3136  HB2 LEU B 195     -11.358   2.679  -3.822  1.00  0.00           H  
ATOM   3137  HB3 LEU B 195     -11.705   2.147  -5.462  1.00  0.00           H  
ATOM   3138  CG  LEU B 195     -13.228   3.414  -4.597  1.00  0.00           C  
ATOM   3139  HG  LEU B 195     -13.753   3.527  -3.652  1.00  0.00           H  
ATOM   3140  CD1 LEU B 195     -12.595   4.765  -4.936  1.00  0.00           C  
ATOM   3141 HD11 LEU B 195     -11.908   5.055  -4.140  1.00  0.00           H  
ATOM   3142 HD12 LEU B 195     -12.051   4.698  -5.879  1.00  0.00           H  
ATOM   3143 HD13 LEU B 195     -13.369   5.525  -5.019  1.00  0.00           H  
ATOM   3144  CD2 LEU B 195     -14.243   3.074  -5.687  1.00  0.00           C  
ATOM   3145 HD21 LEU B 195     -15.034   3.818  -5.700  1.00  0.00           H  
ATOM   3146 HD22 LEU B 195     -13.754   3.056  -6.659  1.00  0.00           H  
ATOM   3147 HD23 LEU B 195     -14.690   2.105  -5.485  1.00  0.00           H  
ATOM   3148  C   LEU B 195     -11.527  -0.062  -3.738  1.00  0.00           C  
ATOM   3149  O   LEU B 195     -10.611   0.162  -2.948  1.00  0.00           O  
ATOM   3150  N   LEU B 196     -11.603  -1.171  -4.475  1.00  0.00           N  
ATOM   3151  H   LEU B 196     -12.368  -1.242  -5.130  1.00  0.00           H  
ATOM   3152  CA  LEU B 196     -10.589  -2.225  -4.518  1.00  0.00           C  
ATOM   3153  HA  LEU B 196     -10.394  -2.569  -3.501  1.00  0.00           H  
ATOM   3154  CB  LEU B 196     -11.101  -3.418  -5.358  1.00  0.00           C  
ATOM   3155  HB2 LEU B 196     -11.136  -3.112  -6.402  1.00  0.00           H  
ATOM   3156  HB3 LEU B 196     -10.373  -4.228  -5.287  1.00  0.00           H  
ATOM   3157  CG  LEU B 196     -12.497  -3.962  -4.979  1.00  0.00           C  
ATOM   3158  HG  LEU B 196     -13.221  -3.149  -4.963  1.00  0.00           H  
ATOM   3159  CD1 LEU B 196     -12.978  -4.976  -6.019  1.00  0.00           C  
ATOM   3160 HD11 LEU B 196     -13.011  -4.503  -7.000  1.00  0.00           H  
ATOM   3161 HD12 LEU B 196     -12.288  -5.821  -6.057  1.00  0.00           H  
ATOM   3162 HD13 LEU B 196     -13.973  -5.331  -5.760  1.00  0.00           H  
ATOM   3163  CD2 LEU B 196     -12.489  -4.639  -3.610  1.00  0.00           C  
ATOM   3164 HD21 LEU B 196     -11.747  -5.439  -3.591  1.00  0.00           H  
ATOM   3165 HD22 LEU B 196     -13.472  -5.052  -3.394  1.00  0.00           H  
ATOM   3166 HD23 LEU B 196     -12.244  -3.904  -2.848  1.00  0.00           H  
ATOM   3167  C   LEU B 196      -9.286  -1.643  -5.088  1.00  0.00           C  
ATOM   3168  O   LEU B 196      -9.244  -1.224  -6.253  1.00  0.00           O  
ATOM   3169  N   MET B 197      -8.256  -1.566  -4.244  1.00  0.00           N  
ATOM   3170  H   MET B 197      -8.405  -1.940  -3.311  1.00  0.00           H  
ATOM   3171  CA  MET B 197      -6.955  -0.942  -4.507  1.00  0.00           C  
ATOM   3172  HA  MET B 197      -6.668  -1.119  -5.545  1.00  0.00           H  
ATOM   3173  CB  MET B 197      -7.027   0.580  -4.260  1.00  0.00           C  
ATOM   3174  HB2 MET B 197      -7.407   0.769  -3.255  1.00  0.00           H  
ATOM   3175  HB3 MET B 197      -6.016   0.975  -4.316  1.00  0.00           H  
ATOM   3176  CG  MET B 197      -7.875   1.365  -5.265  1.00  0.00           C  
ATOM   3177  HG2 MET B 197      -7.601   1.050  -6.272  1.00  0.00           H  
ATOM   3178  HG3 MET B 197      -8.926   1.132  -5.100  1.00  0.00           H  
ATOM   3179  SD  MET B 197      -7.651   3.163  -5.149  1.00  0.00           S  
ATOM   3180  CE  MET B 197      -8.813   3.709  -6.425  1.00  0.00           C  
ATOM   3181  HE1 MET B 197      -9.806   3.315  -6.214  1.00  0.00           H  
ATOM   3182  HE2 MET B 197      -8.855   4.798  -6.444  1.00  0.00           H  
ATOM   3183  HE3 MET B 197      -8.478   3.347  -7.395  1.00  0.00           H  
ATOM   3184  C   MET B 197      -5.885  -1.573  -3.598  1.00  0.00           C  
ATOM   3185  O   MET B 197      -5.613  -1.069  -2.510  1.00  0.00           O  
ATOM   3186  N   ASP B 198      -5.298  -2.690  -4.034  1.00  0.00           N  
ATOM   3187  H   ASP B 198      -5.571  -3.086  -4.927  1.00  0.00           H  
ATOM   3188  CA  ASP B 198      -4.366  -3.514  -3.248  1.00  0.00           C  
ATOM   3189  HA  ASP B 198      -4.434  -3.218  -2.207  1.00  0.00           H  
ATOM   3190  CB  ASP B 198      -4.781  -4.997  -3.337  1.00  0.00           C  
ATOM   3191  HB2 ASP B 198      -4.081  -5.583  -2.741  1.00  0.00           H  
ATOM   3192  HB3 ASP B 198      -5.768  -5.111  -2.889  1.00  0.00           H  
ATOM   3193  CG  ASP B 198      -4.844  -5.597  -4.751  1.00  0.00           C  
ATOM   3194  OD1 ASP B 198      -4.889  -4.831  -5.746  1.00  0.00           O  
ATOM   3195  OD2 ASP B 198      -4.778  -6.845  -4.815  1.00  0.00           O  
ATOM   3196  C   ASP B 198      -2.891  -3.321  -3.645  1.00  0.00           C  
ATOM   3197  O   ASP B 198      -2.069  -2.881  -2.839  1.00  0.00           O  
ATOM   3198  N   ASP B 199      -2.549  -3.584  -4.908  1.00  0.00           N  
ATOM   3199  H   ASP B 199      -3.276  -3.994  -5.498  1.00  0.00           H  
ATOM   3200  CA  ASP B 199      -1.196  -3.461  -5.469  1.00  0.00           C  
ATOM   3201  HA  ASP B 199      -0.518  -3.840  -4.710  1.00  0.00           H  
ATOM   3202  CB  ASP B 199      -1.055  -4.348  -6.721  1.00  0.00           C  
ATOM   3203  HB2 ASP B 199      -1.934  -4.225  -7.357  1.00  0.00           H  
ATOM   3204  HB3 ASP B 199      -0.179  -4.054  -7.298  1.00  0.00           H  
ATOM   3205  CG  ASP B 199      -0.857  -5.816  -6.365  1.00  0.00           C  
ATOM   3206  OD1 ASP B 199      -1.216  -6.689  -7.175  1.00  0.00           O  
ATOM   3207  OD2 ASP B 199      -0.280  -6.116  -5.291  1.00  0.00           O  
ATOM   3208  C   ASP B 199      -0.734  -2.018  -5.703  1.00  0.00           C  
ATOM   3209  O   ASP B 199       0.084  -1.751  -6.581  1.00  0.00           O  
ATOM   3210  N   VAL B 200      -1.254  -1.080  -4.912  1.00  0.00           N  
ATOM   3211  H   VAL B 200      -1.833  -1.395  -4.141  1.00  0.00           H  
ATOM   3212  CA  VAL B 200      -0.965   0.351  -5.017  1.00  0.00           C  
ATOM   3213  HA  VAL B 200      -1.248   0.661  -6.018  1.00  0.00           H  
ATOM   3214  CB  VAL B 200      -1.795   1.192  -4.031  1.00  0.00           C  
ATOM   3215  HB  VAL B 200      -1.498   2.233  -4.144  1.00  0.00           H  
ATOM   3216  CG1 VAL B 200      -3.283   1.100  -4.373  1.00  0.00           C  
ATOM   3217 HG11 VAL B 200      -3.643   0.087  -4.199  1.00  0.00           H  
ATOM   3218 HG12 VAL B 200      -3.437   1.367  -5.419  1.00  0.00           H  
ATOM   3219 HG13 VAL B 200      -3.844   1.792  -3.744  1.00  0.00           H  
ATOM   3220  CG2 VAL B 200      -1.614   0.815  -2.558  1.00  0.00           C  
ATOM   3221 HG21 VAL B 200      -0.569   0.920  -2.268  1.00  0.00           H  
ATOM   3222 HG22 VAL B 200      -1.940  -0.210  -2.377  1.00  0.00           H  
ATOM   3223 HG23 VAL B 200      -2.215   1.490  -1.952  1.00  0.00           H  
ATOM   3224  C   VAL B 200       0.521   0.665  -4.889  1.00  0.00           C  
ATOM   3225  O   VAL B 200       1.266  -0.000  -4.164  1.00  0.00           O  
ATOM   3226  N   VAL B 201       0.952   1.693  -5.613  1.00  0.00           N  
ATOM   3227  H   VAL B 201       0.272   2.195  -6.177  1.00  0.00           H  
ATOM   3228  CA  VAL B 201       2.345   2.157  -5.650  1.00  0.00           C  
ATOM   3229  HA  VAL B 201       2.849   1.885  -4.721  1.00  0.00           H  
ATOM   3230  CB  VAL B 201       3.120   1.518  -6.821  1.00  0.00           C  
ATOM   3231  HB  VAL B 201       4.147   1.831  -6.698  1.00  0.00           H  
ATOM   3232  CG1 VAL B 201       3.093  -0.017  -6.847  1.00  0.00           C  
ATOM   3233 HG11 VAL B 201       3.366  -0.413  -5.875  1.00  0.00           H  
ATOM   3234 HG12 VAL B 201       2.095  -0.362  -7.107  1.00  0.00           H  
ATOM   3235 HG13 VAL B 201       3.794  -0.390  -7.593  1.00  0.00           H  
ATOM   3236  CG2 VAL B 201       2.657   1.974  -8.206  1.00  0.00           C  
ATOM   3237 HG21 VAL B 201       3.299   1.537  -8.969  1.00  0.00           H  
ATOM   3238 HG22 VAL B 201       1.624   1.670  -8.373  1.00  0.00           H  
ATOM   3239 HG23 VAL B 201       2.714   3.051  -8.300  1.00  0.00           H  
ATOM   3240  C   VAL B 201       2.390   3.678  -5.760  1.00  0.00           C  
ATOM   3241  O   VAL B 201       1.444   4.298  -6.247  1.00  0.00           O  
ATOM   3242  N   SER B 202       3.513   4.298  -5.414  1.00  0.00           N  
ATOM   3243  H   SER B 202       4.272   3.746  -5.017  1.00  0.00           H  
ATOM   3244  CA  SER B 202       3.691   5.753  -5.507  1.00  0.00           C  
ATOM   3245  HA  SER B 202       2.838   6.229  -5.024  1.00  0.00           H  
ATOM   3246  CB  SER B 202       4.938   6.171  -4.726  1.00  0.00           C  
ATOM   3247  HB2 SER B 202       5.816   5.637  -5.094  1.00  0.00           H  
ATOM   3248  HB3 SER B 202       5.096   7.244  -4.842  1.00  0.00           H  
ATOM   3249  OG  SER B 202       4.729   5.887  -3.355  1.00  0.00           O  
ATOM   3250  HG  SER B 202       4.793   4.928  -3.223  1.00  0.00           H  
ATOM   3251  C   SER B 202       3.713   6.284  -6.948  1.00  0.00           C  
ATOM   3252  O   SER B 202       3.428   7.462  -7.161  1.00  0.00           O  
ATOM   3253  N   ALA B 203       3.942   5.428  -7.950  1.00  0.00           N  
ATOM   3254  H   ALA B 203       4.261   4.501  -7.707  1.00  0.00           H  
ATOM   3255  CA  ALA B 203       3.733   5.721  -9.372  1.00  0.00           C  
ATOM   3256  HA  ALA B 203       4.147   6.708  -9.578  1.00  0.00           H  
ATOM   3257  CB  ALA B 203       4.541   4.697 -10.175  1.00  0.00           C  
ATOM   3258  HB1 ALA B 203       5.595   4.747  -9.894  1.00  0.00           H  
ATOM   3259  HB2 ALA B 203       4.163   3.698  -9.979  1.00  0.00           H  
ATOM   3260  HB3 ALA B 203       4.435   4.900 -11.239  1.00  0.00           H  
ATOM   3261  C   ALA B 203       2.249   5.754  -9.832  1.00  0.00           C  
ATOM   3262  O   ALA B 203       1.980   6.075 -10.989  1.00  0.00           O  
ATOM   3263  N   ASP B 204       1.276   5.427  -8.969  1.00  0.00           N  
ATOM   3264  H   ASP B 204       1.525   5.183  -8.017  1.00  0.00           H  
ATOM   3265  CA  ASP B 204      -0.148   5.445  -9.323  1.00  0.00           C  
ATOM   3266  HA  ASP B 204      -0.270   4.906 -10.266  1.00  0.00           H  
ATOM   3267  CB  ASP B 204      -1.021   4.757  -8.261  1.00  0.00           C  
ATOM   3268  HB2 ASP B 204      -0.713   5.092  -7.272  1.00  0.00           H  
ATOM   3269  HB3 ASP B 204      -2.055   5.076  -8.401  1.00  0.00           H  
ATOM   3270  CG  ASP B 204      -1.059   3.239  -8.290  1.00  0.00           C  
ATOM   3271  OD1 ASP B 204      -0.798   2.605  -9.331  1.00  0.00           O  
ATOM   3272  OD2 ASP B 204      -1.495   2.662  -7.274  1.00  0.00           O  
ATOM   3273  C   ASP B 204      -0.728   6.852  -9.503  1.00  0.00           C  
ATOM   3274  O   ASP B 204      -0.497   7.771  -8.714  1.00  0.00           O  
ATOM   3275  N   GLN B 205      -1.655   6.930 -10.460  1.00  0.00           N  
ATOM   3276  H   GLN B 205      -1.731   6.149 -11.096  1.00  0.00           H  
ATOM   3277  CA  GLN B 205      -2.768   7.880 -10.461  1.00  0.00           C  
ATOM   3278  HA  GLN B 205      -2.997   8.115  -9.421  1.00  0.00           H  
ATOM   3279  CB  GLN B 205      -2.348   9.185 -11.151  1.00  0.00           C  
ATOM   3280  HB2 GLN B 205      -1.434   9.529 -10.666  1.00  0.00           H  
ATOM   3281  HB3 GLN B 205      -2.131   9.004 -12.206  1.00  0.00           H  
ATOM   3282  CG  GLN B 205      -3.414  10.288 -11.032  1.00  0.00           C  
ATOM   3283  HG2 GLN B 205      -4.207  10.117 -11.759  1.00  0.00           H  
ATOM   3284  HG3 GLN B 205      -3.854  10.260 -10.035  1.00  0.00           H  
ATOM   3285  CD  GLN B 205      -2.838  11.687 -11.242  1.00  0.00           C  
ATOM   3286  OE1 GLN B 205      -1.688  11.889 -11.584  1.00  0.00           O  
ATOM   3287  NE2 GLN B 205      -3.617  12.725 -11.040  1.00  0.00           N  
ATOM   3288 HE21 GLN B 205      -3.193  13.616 -11.229  1.00  0.00           H  
ATOM   3289 HE22 GLN B 205      -4.591  12.632 -10.780  1.00  0.00           H  
ATOM   3290  C   GLN B 205      -4.017   7.240 -11.094  1.00  0.00           C  
ATOM   3291  O   GLN B 205      -3.955   6.683 -12.190  1.00  0.00           O  
ATOM   3292  N   TYR B 206      -5.149   7.296 -10.392  1.00  0.00           N  
ATOM   3293  H   TYR B 206      -5.129   7.790  -9.506  1.00  0.00           H  
ATOM   3294  CA  TYR B 206      -6.448   6.785 -10.850  1.00  0.00           C  
ATOM   3295  HA  TYR B 206      -6.290   6.099 -11.676  1.00  0.00           H  
ATOM   3296  CB  TYR B 206      -7.153   6.031  -9.708  1.00  0.00           C  
ATOM   3297  HB2 TYR B 206      -7.098   6.632  -8.799  1.00  0.00           H  
ATOM   3298  HB3 TYR B 206      -8.213   5.952  -9.958  1.00  0.00           H  
ATOM   3299  CG  TYR B 206      -6.649   4.630  -9.403  1.00  0.00           C  
ATOM   3300  CD1 TYR B 206      -5.547   4.425  -8.550  1.00  0.00           C  
ATOM   3301  HD1 TYR B 206      -5.005   5.272  -8.151  1.00  0.00           H  
ATOM   3302  CE1 TYR B 206      -5.154   3.115  -8.208  1.00  0.00           C  
ATOM   3303  HE1 TYR B 206      -4.309   2.953  -7.555  1.00  0.00           H  
ATOM   3304  CZ  TYR B 206      -5.864   2.005  -8.715  1.00  0.00           C  
ATOM   3305  OH  TYR B 206      -5.511   0.740  -8.365  1.00  0.00           O  
ATOM   3306  HH  TYR B 206      -6.189   0.114  -8.634  1.00  0.00           H  
ATOM   3307  CE2 TYR B 206      -6.968   2.211  -9.570  1.00  0.00           C  
ATOM   3308  HE2 TYR B 206      -7.516   1.368  -9.968  1.00  0.00           H  
ATOM   3309  CD2 TYR B 206      -7.345   3.520  -9.922  1.00  0.00           C  
ATOM   3310  HD2 TYR B 206      -8.182   3.677 -10.590  1.00  0.00           H  
ATOM   3311  C   TYR B 206      -7.358   7.927 -11.325  1.00  0.00           C  
ATOM   3312  O   TYR B 206      -7.440   8.949 -10.651  1.00  0.00           O  
ATOM   3313  N   THR B 207      -8.107   7.764 -12.414  1.00  0.00           N  
ATOM   3314  H   THR B 207      -8.046   6.876 -12.906  1.00  0.00           H  
ATOM   3315  CA  THR B 207      -9.251   8.630 -12.764  1.00  0.00           C  
ATOM   3316  HA  THR B 207      -9.027   9.661 -12.493  1.00  0.00           H  
ATOM   3317  CB  THR B 207      -9.545   8.582 -14.270  1.00  0.00           C  
ATOM   3318  HB  THR B 207     -10.461   9.137 -14.474  1.00  0.00           H  
ATOM   3319  CG2 THR B 207      -8.415   9.200 -15.091  1.00  0.00           C  
ATOM   3320 HG21 THR B 207      -8.675   9.158 -16.148  1.00  0.00           H  
ATOM   3321 HG22 THR B 207      -8.274  10.240 -14.800  1.00  0.00           H  
ATOM   3322 HG23 THR B 207      -7.488   8.649 -14.932  1.00  0.00           H  
ATOM   3323  OG1 THR B 207      -9.728   7.248 -14.685  1.00  0.00           O  
ATOM   3324  HG1 THR B 207     -10.577   6.948 -14.345  1.00  0.00           H  
ATOM   3325  C   THR B 207     -10.512   8.198 -12.016  1.00  0.00           C  
ATOM   3326  O   THR B 207     -10.701   7.007 -11.769  1.00  0.00           O  
ATOM   3327  N   LEU B 208     -11.401   9.150 -11.712  1.00  0.00           N  
ATOM   3328  H   LEU B 208     -11.204  10.106 -11.987  1.00  0.00           H  
ATOM   3329  CA  LEU B 208     -12.700   8.918 -11.071  1.00  0.00           C  
ATOM   3330  HA  LEU B 208     -12.907   7.848 -11.022  1.00  0.00           H  
ATOM   3331  CB  LEU B 208     -12.700   9.493  -9.640  1.00  0.00           C  
ATOM   3332  HB2 LEU B 208     -12.584  10.575  -9.714  1.00  0.00           H  
ATOM   3333  HB3 LEU B 208     -13.681   9.305  -9.202  1.00  0.00           H  
ATOM   3334  CG  LEU B 208     -11.626   8.973  -8.666  1.00  0.00           C  
ATOM   3335  HG  LEU B 208     -10.632   9.156  -9.078  1.00  0.00           H  
ATOM   3336  CD1 LEU B 208     -11.748   9.725  -7.344  1.00  0.00           C  
ATOM   3337 HD11 LEU B 208     -11.025   9.340  -6.627  1.00  0.00           H  
ATOM   3338 HD12 LEU B 208     -11.549  10.785  -7.504  1.00  0.00           H  
ATOM   3339 HD13 LEU B 208     -12.752   9.609  -6.931  1.00  0.00           H  
ATOM   3340  CD2 LEU B 208     -11.778   7.484  -8.367  1.00  0.00           C  
ATOM   3341 HD21 LEU B 208     -11.657   6.927  -9.292  1.00  0.00           H  
ATOM   3342 HD22 LEU B 208     -12.763   7.279  -7.947  1.00  0.00           H  
ATOM   3343 HD23 LEU B 208     -11.008   7.167  -7.665  1.00  0.00           H  
ATOM   3344  C   LEU B 208     -13.829   9.586 -11.874  1.00  0.00           C  
ATOM   3345  O   LEU B 208     -13.718  10.769 -12.201  1.00  0.00           O  
ATOM   3346  N   ASP B 209     -14.936   8.877 -12.090  1.00  0.00           N  
ATOM   3347  H   ASP B 209     -14.936   7.903 -11.801  1.00  0.00           H  
ATOM   3348  CA  ASP B 209     -16.168   9.394 -12.708  1.00  0.00           C  
ATOM   3349  HA  ASP B 209     -16.143  10.485 -12.713  1.00  0.00           H  
ATOM   3350  CB  ASP B 209     -16.309   8.926 -14.166  1.00  0.00           C  
ATOM   3351  HB2 ASP B 209     -16.103   7.859 -14.227  1.00  0.00           H  
ATOM   3352  HB3 ASP B 209     -17.343   9.083 -14.476  1.00  0.00           H  
ATOM   3353  CG  ASP B 209     -15.393   9.661 -15.140  1.00  0.00           C  
ATOM   3354  OD1 ASP B 209     -15.907  10.470 -15.950  1.00  0.00           O  
ATOM   3355  OD2 ASP B 209     -14.166   9.434 -15.153  1.00  0.00           O  
ATOM   3356  C   ASP B 209     -17.399   8.961 -11.904  1.00  0.00           C  
ATOM   3357  O   ASP B 209     -17.775   7.787 -11.908  1.00  0.00           O  
ATOM   3358  N   LEU B 210     -18.041   9.905 -11.215  1.00  0.00           N  
ATOM   3359  H   LEU B 210     -17.762  10.871 -11.359  1.00  0.00           H  
ATOM   3360  CA  LEU B 210     -19.266   9.668 -10.457  1.00  0.00           C  
ATOM   3361  HA  LEU B 210     -19.274   8.635 -10.106  1.00  0.00           H  
ATOM   3362  CB  LEU B 210     -19.280  10.593  -9.225  1.00  0.00           C  
ATOM   3363  HB2 LEU B 210     -18.410  10.369  -8.606  1.00  0.00           H  
ATOM   3364  HB3 LEU B 210     -19.184  11.617  -9.581  1.00  0.00           H  
ATOM   3365  CG  LEU B 210     -20.548  10.506  -8.356  1.00  0.00           C  
ATOM   3366  HG  LEU B 210     -21.412  10.810  -8.949  1.00  0.00           H  
ATOM   3367  CD1 LEU B 210     -20.796   9.096  -7.818  1.00  0.00           C  
ATOM   3368 HD11 LEU B 210     -21.674   9.107  -7.175  1.00  0.00           H  
ATOM   3369 HD12 LEU B 210     -20.993   8.408  -8.636  1.00  0.00           H  
ATOM   3370 HD13 LEU B 210     -19.934   8.752  -7.246  1.00  0.00           H  
ATOM   3371  CD2 LEU B 210     -20.425  11.458  -7.167  1.00  0.00           C  
ATOM   3372 HD21 LEU B 210     -19.583  11.170  -6.537  1.00  0.00           H  
ATOM   3373 HD22 LEU B 210     -20.279  12.477  -7.519  1.00  0.00           H  
ATOM   3374 HD23 LEU B 210     -21.339  11.426  -6.575  1.00  0.00           H  
ATOM   3375  C   LEU B 210     -20.474   9.880 -11.374  1.00  0.00           C  
ATOM   3376  O   LEU B 210     -20.653  10.967 -11.924  1.00  0.00           O  
ATOM   3377  N   TRP B 211     -21.316   8.858 -11.509  1.00  0.00           N  
ATOM   3378  H   TRP B 211     -21.123   8.002 -10.999  1.00  0.00           H  
ATOM   3379  CA  TRP B 211     -22.533   8.876 -12.322  1.00  0.00           C  
ATOM   3380  HA  TRP B 211     -22.551   9.770 -12.944  1.00  0.00           H  
ATOM   3381  CB  TRP B 211     -22.538   7.659 -13.256  1.00  0.00           C  
ATOM   3382  HB2 TRP B 211     -22.539   6.768 -12.641  1.00  0.00           H  
ATOM   3383  HB3 TRP B 211     -23.470   7.662 -13.824  1.00  0.00           H  
ATOM   3384  CG  TRP B 211     -21.404   7.540 -14.231  1.00  0.00           C  
ATOM   3385  CD1 TRP B 211     -20.129   7.214 -13.923  1.00  0.00           C  
ATOM   3386  HD1 TRP B 211     -19.771   7.010 -12.920  1.00  0.00           H  
ATOM   3387  NE1 TRP B 211     -19.347   7.241 -15.060  1.00  0.00           N  
ATOM   3388  HE1 TRP B 211     -18.340   7.136 -15.034  1.00  0.00           H  
ATOM   3389  CE2 TRP B 211     -20.093   7.547 -16.177  1.00  0.00           C  
ATOM   3390  CZ2 TRP B 211     -19.782   7.661 -17.540  1.00  0.00           C  
ATOM   3391  HZ2 TRP B 211     -18.767   7.519 -17.884  1.00  0.00           H  
ATOM   3392  CH2 TRP B 211     -20.809   7.969 -18.449  1.00  0.00           C  
ATOM   3393  HH2 TRP B 211     -20.587   8.061 -19.504  1.00  0.00           H  
ATOM   3394  CZ3 TRP B 211     -22.125   8.158 -17.988  1.00  0.00           C  
ATOM   3395  HZ3 TRP B 211     -22.915   8.391 -18.693  1.00  0.00           H  
ATOM   3396  CE3 TRP B 211     -22.420   8.052 -16.616  1.00  0.00           C  
ATOM   3397  HE3 TRP B 211     -23.432   8.198 -16.269  1.00  0.00           H  
ATOM   3398  CD2 TRP B 211     -21.414   7.749 -15.675  1.00  0.00           C  
ATOM   3399  C   TRP B 211     -23.791   8.890 -11.445  1.00  0.00           C  
ATOM   3400  O   TRP B 211     -23.812   8.316 -10.351  1.00  0.00           O  
ATOM   3401  N   ALA B 212     -24.853   9.494 -11.979  1.00  0.00           N  
ATOM   3402  H   ALA B 212     -24.728   9.931 -12.886  1.00  0.00           H  
ATOM   3403  CA  ALA B 212     -26.236   9.345 -11.540  1.00  0.00           C  
ATOM   3404  HA  ALA B 212     -26.289   8.706 -10.658  1.00  0.00           H  
ATOM   3405  CB  ALA B 212     -26.771  10.732 -11.174  1.00  0.00           C  
ATOM   3406  HB1 ALA B 212     -27.827  10.657 -10.918  1.00  0.00           H  
ATOM   3407  HB2 ALA B 212     -26.222  11.121 -10.317  1.00  0.00           H  
ATOM   3408  HB3 ALA B 212     -26.653  11.412 -12.018  1.00  0.00           H  
ATOM   3409  C   ALA B 212     -27.038   8.679 -12.672  1.00  0.00           C  
ATOM   3410  O   ALA B 212     -27.166   9.241 -13.763  1.00  0.00           O  
ATOM   3411  N   GLY B 213     -27.516   7.451 -12.449  1.00  0.00           N  
ATOM   3412  H   GLY B 213     -27.473   7.088 -11.499  1.00  0.00           H  
ATOM   3413  CA  GLY B 213     -28.182   6.642 -13.478  1.00  0.00           C  
ATOM   3414  HA2 GLY B 213     -28.348   5.636 -13.091  1.00  0.00           H  
ATOM   3415  HA3 GLY B 213     -29.159   7.083 -13.684  1.00  0.00           H  
ATOM   3416  C   GLY B 213     -27.389   6.527 -14.796  1.00  0.00           C  
ATOM   3417  O   GLY B 213     -26.340   5.875 -14.863  1.00  0.00           O  
ATOM   3418  N   GLN B 214     -27.921   7.154 -15.854  1.00  0.00           N  
ATOM   3419  H   GLN B 214     -28.729   7.732 -15.679  1.00  0.00           H  
ATOM   3420  CA  GLN B 214     -27.386   7.170 -17.226  1.00  0.00           C  
ATOM   3421  HA  GLN B 214     -26.957   6.195 -17.457  1.00  0.00           H  
ATOM   3422  CB  GLN B 214     -28.536   7.451 -18.217  1.00  0.00           C  
ATOM   3423  HB2 GLN B 214     -29.025   8.376 -17.915  1.00  0.00           H  
ATOM   3424  HB3 GLN B 214     -28.123   7.619 -19.214  1.00  0.00           H  
ATOM   3425  CG  GLN B 214     -29.618   6.364 -18.333  1.00  0.00           C  
ATOM   3426  HG2 GLN B 214     -29.934   6.034 -17.345  1.00  0.00           H  
ATOM   3427  HG3 GLN B 214     -30.482   6.816 -18.821  1.00  0.00           H  
ATOM   3428  CD  GLN B 214     -29.193   5.149 -19.159  1.00  0.00           C  
ATOM   3429  OE1 GLN B 214     -28.046   4.737 -19.194  1.00  0.00           O  
ATOM   3430  NE2 GLN B 214     -30.112   4.503 -19.845  1.00  0.00           N  
ATOM   3431 HE21 GLN B 214     -29.786   3.713 -20.369  1.00  0.00           H  
ATOM   3432 HE22 GLN B 214     -31.069   4.799 -19.839  1.00  0.00           H  
ATOM   3433  C   GLN B 214     -26.284   8.216 -17.480  1.00  0.00           C  
ATOM   3434  O   GLN B 214     -25.589   8.115 -18.490  1.00  0.00           O  
ATOM   3435  N   GLN B 215     -26.104   9.217 -16.608  1.00  0.00           N  
ATOM   3436  H   GLN B 215     -26.639   9.222 -15.746  1.00  0.00           H  
ATOM   3437  CA  GLN B 215     -25.292  10.406 -16.915  1.00  0.00           C  
ATOM   3438  HA  GLN B 215     -24.706  10.205 -17.813  1.00  0.00           H  
ATOM   3439  CB  GLN B 215     -26.193  11.607 -17.263  1.00  0.00           C  
ATOM   3440  HB2 GLN B 215     -25.548  12.471 -17.425  1.00  0.00           H  
ATOM   3441  HB3 GLN B 215     -26.693  11.414 -18.212  1.00  0.00           H  
ATOM   3442  CG  GLN B 215     -27.231  11.993 -16.192  1.00  0.00           C  
ATOM   3443  HG2 GLN B 215     -26.816  11.841 -15.196  1.00  0.00           H  
ATOM   3444  HG3 GLN B 215     -27.448  13.054 -16.300  1.00  0.00           H  
ATOM   3445  CD  GLN B 215     -28.565  11.256 -16.320  1.00  0.00           C  
ATOM   3446  OE1 GLN B 215     -29.020  10.889 -17.390  1.00  0.00           O  
ATOM   3447  NE2 GLN B 215     -29.274  11.028 -15.245  1.00  0.00           N  
ATOM   3448 HE21 GLN B 215     -30.171  10.605 -15.376  1.00  0.00           H  
ATOM   3449 HE22 GLN B 215     -29.016  11.456 -14.368  1.00  0.00           H  
ATOM   3450  C   GLN B 215     -24.265  10.746 -15.829  1.00  0.00           C  
ATOM   3451  O   GLN B 215     -24.412  10.397 -14.658  1.00  0.00           O  
ATOM   3452  N   LEU B 216     -23.194  11.427 -16.232  1.00  0.00           N  
ATOM   3453  H   LEU B 216     -23.112  11.673 -17.206  1.00  0.00           H  
ATOM   3454  CA  LEU B 216     -22.152  11.906 -15.328  1.00  0.00           C  
ATOM   3455  HA  LEU B 216     -21.804  11.056 -14.743  1.00  0.00           H  
ATOM   3456  CB  LEU B 216     -20.990  12.433 -16.189  1.00  0.00           C  
ATOM   3457  HB2 LEU B 216     -20.778  11.710 -16.979  1.00  0.00           H  
ATOM   3458  HB3 LEU B 216     -21.321  13.358 -16.663  1.00  0.00           H  
ATOM   3459  CG  LEU B 216     -19.678  12.710 -15.430  1.00  0.00           C  
ATOM   3460  HG  LEU B 216     -19.874  13.323 -14.551  1.00  0.00           H  
ATOM   3461  CD1 LEU B 216     -18.996  11.410 -15.007  1.00  0.00           C  
ATOM   3462 HD11 LEU B 216     -19.625  10.853 -14.316  1.00  0.00           H  
ATOM   3463 HD12 LEU B 216     -18.781  10.790 -15.878  1.00  0.00           H  
ATOM   3464 HD13 LEU B 216     -18.058  11.636 -14.503  1.00  0.00           H  
ATOM   3465  CD2 LEU B 216     -18.723  13.471 -16.348  1.00  0.00           C  
ATOM   3466 HD21 LEU B 216     -19.163  14.427 -16.632  1.00  0.00           H  
ATOM   3467 HD22 LEU B 216     -17.788  13.658 -15.826  1.00  0.00           H  
ATOM   3468 HD23 LEU B 216     -18.518  12.883 -17.243  1.00  0.00           H  
ATOM   3469  C   LEU B 216     -22.703  12.973 -14.359  1.00  0.00           C  
ATOM   3470  O   LEU B 216     -23.556  13.781 -14.729  1.00  0.00           O  
ATOM   3471  N   LEU B 217     -22.199  12.977 -13.125  1.00  0.00           N  
ATOM   3472  H   LEU B 217     -21.553  12.232 -12.883  1.00  0.00           H  
ATOM   3473  CA  LEU B 217     -22.529  13.953 -12.079  1.00  0.00           C  
ATOM   3474  HA  LEU B 217     -23.207  14.702 -12.489  1.00  0.00           H  
ATOM   3475  CB  LEU B 217     -23.258  13.200 -10.948  1.00  0.00           C  
ATOM   3476  HB2 LEU B 217     -24.149  12.721 -11.356  1.00  0.00           H  
ATOM   3477  HB3 LEU B 217     -22.597  12.413 -10.583  1.00  0.00           H  
ATOM   3478  CG  LEU B 217     -23.663  14.083  -9.754  1.00  0.00           C  
ATOM   3479  HG  LEU B 217     -22.791  14.614  -9.379  1.00  0.00           H  
ATOM   3480  CD1 LEU B 217     -24.742  15.100 -10.129  1.00  0.00           C  
ATOM   3481 HD11 LEU B 217     -25.609  14.589 -10.550  1.00  0.00           H  
ATOM   3482 HD12 LEU B 217     -25.051  15.638  -9.238  1.00  0.00           H  
ATOM   3483 HD13 LEU B 217     -24.344  15.815 -10.849  1.00  0.00           H  
ATOM   3484  CD2 LEU B 217     -24.185  13.218  -8.611  1.00  0.00           C  
ATOM   3485 HD21 LEU B 217     -24.351  13.848  -7.739  1.00  0.00           H  
ATOM   3486 HD22 LEU B 217     -23.445  12.460  -8.352  1.00  0.00           H  
ATOM   3487 HD23 LEU B 217     -25.119  12.734  -8.898  1.00  0.00           H  
ATOM   3488  C   LEU B 217     -21.293  14.719 -11.571  1.00  0.00           C  
ATOM   3489  O   LEU B 217     -21.400  15.896 -11.235  1.00  0.00           O  
ATOM   3490  N   TRP B 218     -20.132  14.062 -11.512  1.00  0.00           N  
ATOM   3491  H   TRP B 218     -20.113  13.086 -11.785  1.00  0.00           H  
ATOM   3492  CA  TRP B 218     -18.850  14.643 -11.094  1.00  0.00           C  
ATOM   3493  HA  TRP B 218     -18.763  15.652 -11.500  1.00  0.00           H  
ATOM   3494  CB  TRP B 218     -18.822  14.749  -9.560  1.00  0.00           C  
ATOM   3495  HB2 TRP B 218     -19.588  15.458  -9.241  1.00  0.00           H  
ATOM   3496  HB3 TRP B 218     -19.079  13.785  -9.129  1.00  0.00           H  
ATOM   3497  CG  TRP B 218     -17.518  15.173  -8.968  1.00  0.00           C  
ATOM   3498  CD1 TRP B 218     -17.167  16.445  -8.680  1.00  0.00           C  
ATOM   3499  HD1 TRP B 218     -17.788  17.322  -8.822  1.00  0.00           H  
ATOM   3500  NE1 TRP B 218     -15.885  16.466  -8.177  1.00  0.00           N  
ATOM   3501  HE1 TRP B 218     -15.420  17.333  -7.870  1.00  0.00           H  
ATOM   3502  CE2 TRP B 218     -15.346  15.204  -8.094  1.00  0.00           C  
ATOM   3503  CZ2 TRP B 218     -14.131  14.713  -7.604  1.00  0.00           C  
ATOM   3504  HZ2 TRP B 218     -13.419  15.396  -7.162  1.00  0.00           H  
ATOM   3505  CH2 TRP B 218     -13.877  13.333  -7.660  1.00  0.00           C  
ATOM   3506  HH2 TRP B 218     -12.958  12.941  -7.247  1.00  0.00           H  
ATOM   3507  CZ3 TRP B 218     -14.829  12.469  -8.230  1.00  0.00           C  
ATOM   3508  HZ3 TRP B 218     -14.627  11.408  -8.272  1.00  0.00           H  
ATOM   3509  CE3 TRP B 218     -16.053  12.971  -8.712  1.00  0.00           C  
ATOM   3510  HE3 TRP B 218     -16.785  12.296  -9.127  1.00  0.00           H  
ATOM   3511  CD2 TRP B 218     -16.356  14.350  -8.627  1.00  0.00           C  
ATOM   3512  C   TRP B 218     -17.679  13.816 -11.656  1.00  0.00           C  
ATOM   3513  O   TRP B 218     -17.872  12.667 -12.064  1.00  0.00           O  
ATOM   3514  N   LYS B 219     -16.471  14.390 -11.709  1.00  0.00           N  
ATOM   3515  H   LYS B 219     -16.362  15.302 -11.280  1.00  0.00           H  
ATOM   3516  CA  LYS B 219     -15.262  13.757 -12.260  1.00  0.00           C  
ATOM   3517  HA  LYS B 219     -15.315  12.681 -12.089  1.00  0.00           H  
ATOM   3518  CB  LYS B 219     -15.247  14.030 -13.773  1.00  0.00           C  
ATOM   3519  HB2 LYS B 219     -16.213  13.731 -14.176  1.00  0.00           H  
ATOM   3520  HB3 LYS B 219     -15.126  15.102 -13.941  1.00  0.00           H  
ATOM   3521  CG  LYS B 219     -14.161  13.270 -14.543  1.00  0.00           C  
ATOM   3522  HG2 LYS B 219     -13.172  13.586 -14.209  1.00  0.00           H  
ATOM   3523  HG3 LYS B 219     -14.278  12.203 -14.363  1.00  0.00           H  
ATOM   3524  CD  LYS B 219     -14.301  13.559 -16.046  1.00  0.00           C  
ATOM   3525  HD2 LYS B 219     -15.312  13.305 -16.374  1.00  0.00           H  
ATOM   3526  HD3 LYS B 219     -14.147  14.627 -16.211  1.00  0.00           H  
ATOM   3527  CE  LYS B 219     -13.290  12.786 -16.903  1.00  0.00           C  
ATOM   3528  HE2 LYS B 219     -13.347  13.180 -17.921  1.00  0.00           H  
ATOM   3529  HE3 LYS B 219     -12.282  12.965 -16.521  1.00  0.00           H  
ATOM   3530  NZ  LYS B 219     -13.587  11.336 -16.919  1.00  0.00           N  
ATOM   3531  HZ1 LYS B 219     -14.593  11.152 -16.984  1.00  0.00           H  
ATOM   3532  HZ2 LYS B 219     -13.098  10.814 -17.625  1.00  0.00           H  
ATOM   3533  HZ3 LYS B 219     -13.423  10.876 -16.018  1.00  0.00           H  
ATOM   3534  C   LYS B 219     -13.993  14.275 -11.573  1.00  0.00           C  
ATOM   3535  O   LYS B 219     -13.882  15.469 -11.314  1.00  0.00           O  
ATOM   3536  N   GLY B 220     -13.009  13.402 -11.354  1.00  0.00           N  
ATOM   3537  H   GLY B 220     -13.164  12.441 -11.638  1.00  0.00           H  
ATOM   3538  CA  GLY B 220     -11.747  13.747 -10.692  1.00  0.00           C  
ATOM   3539  HA2 GLY B 220     -11.399  14.717 -11.049  1.00  0.00           H  
ATOM   3540  HA3 GLY B 220     -11.935  13.835  -9.622  1.00  0.00           H  
ATOM   3541  C   GLY B 220     -10.622  12.730 -10.907  1.00  0.00           C  
ATOM   3542  O   GLY B 220     -10.614  11.967 -11.875  1.00  0.00           O  
ATOM   3543  N   SER B 221      -9.648  12.714  -9.995  1.00  0.00           N  
ATOM   3544  H   SER B 221      -9.730  13.316  -9.184  1.00  0.00           H  
ATOM   3545  CA  SER B 221      -8.556  11.728  -9.972  1.00  0.00           C  
ATOM   3546  HA  SER B 221      -8.974  10.774 -10.287  1.00  0.00           H  
ATOM   3547  CB  SER B 221      -7.447  12.107 -10.971  1.00  0.00           C  
ATOM   3548  HB2 SER B 221      -6.846  11.226 -11.192  1.00  0.00           H  
ATOM   3549  HB3 SER B 221      -7.895  12.445 -11.906  1.00  0.00           H  
ATOM   3550  OG  SER B 221      -6.575  13.102 -10.469  1.00  0.00           O  
ATOM   3551  HG  SER B 221      -7.098  13.877 -10.233  1.00  0.00           H  
ATOM   3552  C   SER B 221      -8.007  11.535  -8.551  1.00  0.00           C  
ATOM   3553  O   SER B 221      -8.327  12.319  -7.658  1.00  0.00           O  
ATOM   3554  N   PHE B 222      -7.207  10.490  -8.322  1.00  0.00           N  
ATOM   3555  H   PHE B 222      -7.005   9.868  -9.098  1.00  0.00           H  
ATOM   3556  CA  PHE B 222      -6.722  10.104  -6.994  1.00  0.00           C  
ATOM   3557  HA  PHE B 222      -6.664  10.998  -6.373  1.00  0.00           H  
ATOM   3558  CB  PHE B 222      -7.749   9.149  -6.365  1.00  0.00           C  
ATOM   3559  HB2 PHE B 222      -8.699   9.675  -6.270  1.00  0.00           H  
ATOM   3560  HB3 PHE B 222      -7.905   8.304  -7.038  1.00  0.00           H  
ATOM   3561  CG  PHE B 222      -7.367   8.627  -4.995  1.00  0.00           C  
ATOM   3562  CD1 PHE B 222      -7.232   9.527  -3.921  1.00  0.00           C  
ATOM   3563  HD1 PHE B 222      -7.413  10.585  -4.060  1.00  0.00           H  
ATOM   3564  CE1 PHE B 222      -6.869   9.056  -2.651  1.00  0.00           C  
ATOM   3565  HE1 PHE B 222      -6.774   9.760  -1.836  1.00  0.00           H  
ATOM   3566  CZ  PHE B 222      -6.634   7.687  -2.443  1.00  0.00           C  
ATOM   3567  HZ  PHE B 222      -6.356   7.335  -1.459  1.00  0.00           H  
ATOM   3568  CE2 PHE B 222      -6.765   6.785  -3.514  1.00  0.00           C  
ATOM   3569  HE2 PHE B 222      -6.589   5.730  -3.356  1.00  0.00           H  
ATOM   3570  CD2 PHE B 222      -7.128   7.254  -4.790  1.00  0.00           C  
ATOM   3571  HD2 PHE B 222      -7.226   6.553  -5.607  1.00  0.00           H  
ATOM   3572  C   PHE B 222      -5.315   9.480  -7.029  1.00  0.00           C  
ATOM   3573  O   PHE B 222      -4.940   8.819  -7.999  1.00  0.00           O  
ATOM   3574  N   LYS B 223      -4.548   9.652  -5.944  1.00  0.00           N  
ATOM   3575  H   LYS B 223      -4.937  10.165  -5.161  1.00  0.00           H  
ATOM   3576  CA  LYS B 223      -3.179   9.143  -5.775  1.00  0.00           C  
ATOM   3577  HA  LYS B 223      -2.956   8.431  -6.568  1.00  0.00           H  
ATOM   3578  CB  LYS B 223      -2.213  10.328  -5.952  1.00  0.00           C  
ATOM   3579  HB2 LYS B 223      -2.366  10.757  -6.945  1.00  0.00           H  
ATOM   3580  HB3 LYS B 223      -2.439  11.097  -5.212  1.00  0.00           H  
ATOM   3581  CG  LYS B 223      -0.742   9.919  -5.820  1.00  0.00           C  
ATOM   3582  HG2 LYS B 223      -0.559   9.534  -4.817  1.00  0.00           H  
ATOM   3583  HG3 LYS B 223      -0.524   9.129  -6.536  1.00  0.00           H  
ATOM   3584  CD  LYS B 223       0.182  11.119  -6.073  1.00  0.00           C  
ATOM   3585  HD2 LYS B 223       0.069  11.472  -7.100  1.00  0.00           H  
ATOM   3586  HD3 LYS B 223      -0.090  11.929  -5.396  1.00  0.00           H  
ATOM   3587  CE  LYS B 223       1.638  10.729  -5.805  1.00  0.00           C  
ATOM   3588  HE2 LYS B 223       2.248  11.636  -5.738  1.00  0.00           H  
ATOM   3589  HE3 LYS B 223       1.683  10.245  -4.825  1.00  0.00           H  
ATOM   3590  NZ  LYS B 223       2.150   9.823  -6.860  1.00  0.00           N  
ATOM   3591  HZ1 LYS B 223       1.498   9.067  -7.032  1.00  0.00           H  
ATOM   3592  HZ2 LYS B 223       2.314  10.309  -7.728  1.00  0.00           H  
ATOM   3593  HZ3 LYS B 223       3.013   9.363  -6.582  1.00  0.00           H  
ATOM   3594  C   LYS B 223      -3.039   8.448  -4.404  1.00  0.00           C  
ATOM   3595  O   LYS B 223      -2.973   9.140  -3.391  1.00  0.00           O  
ATOM   3596  N   PRO B 224      -2.999   7.103  -4.335  1.00  0.00           N  
ATOM   3597  CD  PRO B 224      -2.941   6.174  -5.452  1.00  0.00           C  
ATOM   3598  HD2 PRO B 224      -2.173   6.464  -6.170  1.00  0.00           H  
ATOM   3599  HD3 PRO B 224      -3.917   6.127  -5.936  1.00  0.00           H  
ATOM   3600  CG  PRO B 224      -2.594   4.820  -4.840  1.00  0.00           C  
ATOM   3601  HG2 PRO B 224      -1.511   4.731  -4.736  1.00  0.00           H  
ATOM   3602  HG3 PRO B 224      -2.995   3.998  -5.433  1.00  0.00           H  
ATOM   3603  CB  PRO B 224      -3.241   4.893  -3.457  1.00  0.00           C  
ATOM   3604  HB2 PRO B 224      -2.749   4.231  -2.744  1.00  0.00           H  
ATOM   3605  HB3 PRO B 224      -4.297   4.634  -3.539  1.00  0.00           H  
ATOM   3606  CA  PRO B 224      -3.111   6.372  -3.071  1.00  0.00           C  
ATOM   3607  HA  PRO B 224      -4.027   6.678  -2.567  1.00  0.00           H  
ATOM   3608  C   PRO B 224      -1.960   6.623  -2.083  1.00  0.00           C  
ATOM   3609  O   PRO B 224      -2.209   6.581  -0.882  1.00  0.00           O  
ATOM   3610  N   SER B 225      -0.741   6.925  -2.552  1.00  0.00           N  
ATOM   3611  H   SER B 225      -0.579   6.954  -3.547  1.00  0.00           H  
ATOM   3612  CA  SER B 225       0.406   7.246  -1.683  1.00  0.00           C  
ATOM   3613  HA  SER B 225       0.456   6.510  -0.880  1.00  0.00           H  
ATOM   3614  CB  SER B 225       1.707   7.150  -2.495  1.00  0.00           C  
ATOM   3615  HB2 SER B 225       2.562   7.205  -1.820  1.00  0.00           H  
ATOM   3616  HB3 SER B 225       1.738   6.186  -3.003  1.00  0.00           H  
ATOM   3617  OG  SER B 225       1.804   8.189  -3.461  1.00  0.00           O  
ATOM   3618  HG  SER B 225       2.208   8.951  -3.021  1.00  0.00           H  
ATOM   3619  C   SER B 225       0.313   8.632  -1.029  1.00  0.00           C  
ATOM   3620  O   SER B 225       1.027   8.898  -0.068  1.00  0.00           O  
ATOM   3621  N   GLU B 226      -0.540   9.517  -1.555  1.00  0.00           N  
ATOM   3622  H   GLU B 226      -1.113   9.221  -2.332  1.00  0.00           H  
ATOM   3623  CA  GLU B 226      -0.674  10.917  -1.129  1.00  0.00           C  
ATOM   3624  HA  GLU B 226       0.310  11.315  -0.868  1.00  0.00           H  
ATOM   3625  CB  GLU B 226      -1.261  11.718  -2.307  1.00  0.00           C  
ATOM   3626  HB2 GLU B 226      -1.002  11.239  -3.249  1.00  0.00           H  
ATOM   3627  HB3 GLU B 226      -2.352  11.708  -2.241  1.00  0.00           H  
ATOM   3628  CG  GLU B 226      -0.780  13.175  -2.359  1.00  0.00           C  
ATOM   3629  HG2 GLU B 226      -1.402  13.701  -3.088  1.00  0.00           H  
ATOM   3630  HG3 GLU B 226      -0.945  13.648  -1.389  1.00  0.00           H  
ATOM   3631  CD  GLU B 226       0.695  13.317  -2.783  1.00  0.00           C  
ATOM   3632  OE1 GLU B 226       1.298  12.307  -3.231  1.00  0.00           O  
ATOM   3633  OE2 GLU B 226       1.186  14.465  -2.737  1.00  0.00           O  
ATOM   3634  C   GLU B 226      -1.602  11.077   0.086  1.00  0.00           C  
ATOM   3635  O   GLU B 226      -1.499  12.037   0.844  1.00  0.00           O  
ATOM   3636  N   HIE B 227      -2.547  10.144   0.251  1.00  0.00           N  
ATOM   3637  H   HIE B 227      -2.551   9.398  -0.430  1.00  0.00           H  
ATOM   3638  CA  HIE B 227      -3.692  10.239   1.165  1.00  0.00           C  
ATOM   3639  HA  HIE B 227      -3.499  11.029   1.891  1.00  0.00           H  
ATOM   3640  CB  HIE B 227      -4.956  10.621   0.366  1.00  0.00           C  
ATOM   3641  HB2 HIE B 227      -5.143   9.834  -0.362  1.00  0.00           H  
ATOM   3642  HB3 HIE B 227      -5.807  10.649   1.047  1.00  0.00           H  
ATOM   3643  CG  HIE B 227      -4.931  11.948  -0.366  1.00  0.00           C  
ATOM   3644  ND1 HIE B 227      -5.688  12.251  -1.503  1.00  0.00           N  
ATOM   3645  CE1 HIE B 227      -5.437  13.537  -1.786  1.00  0.00           C  
ATOM   3646  HE1 HIE B 227      -5.873  14.078  -2.614  1.00  0.00           H  
ATOM   3647  NE2 HIE B 227      -4.579  14.058  -0.895  1.00  0.00           N  
ATOM   3648  HE2 HIE B 227      -4.211  14.998  -0.909  1.00  0.00           H  
ATOM   3649  CD2 HIE B 227      -4.272  13.081   0.023  1.00  0.00           C  
ATOM   3650  HD2 HIE B 227      -3.622  13.184   0.881  1.00  0.00           H  
ATOM   3651  C   HIE B 227      -3.868   8.946   1.979  1.00  0.00           C  
ATOM   3652  O   HIE B 227      -4.950   8.364   2.036  1.00  0.00           O  
ATOM   3653  N   VAL B 228      -2.797   8.450   2.596  1.00  0.00           N  
ATOM   3654  H   VAL B 228      -1.920   8.946   2.513  1.00  0.00           H  
ATOM   3655  CA  VAL B 228      -2.850   7.218   3.403  1.00  0.00           C  
ATOM   3656  HA  VAL B 228      -3.514   6.514   2.901  1.00  0.00           H  
ATOM   3657  CB  VAL B 228      -1.469   6.539   3.474  1.00  0.00           C  
ATOM   3658  HB  VAL B 228      -0.760   7.258   3.871  1.00  0.00           H  
ATOM   3659  CG1 VAL B 228      -1.470   5.292   4.374  1.00  0.00           C  
ATOM   3660 HG11 VAL B 228      -1.663   5.567   5.407  1.00  0.00           H  
ATOM   3661 HG12 VAL B 228      -2.226   4.583   4.034  1.00  0.00           H  
ATOM   3662 HG13 VAL B 228      -0.491   4.817   4.331  1.00  0.00           H  
ATOM   3663  CG2 VAL B 228      -0.983   6.107   2.083  1.00  0.00           C  
ATOM   3664 HG21 VAL B 228      -0.007   5.626   2.153  1.00  0.00           H  
ATOM   3665 HG22 VAL B 228      -1.694   5.415   1.630  1.00  0.00           H  
ATOM   3666 HG23 VAL B 228      -0.878   6.979   1.438  1.00  0.00           H  
ATOM   3667  C   VAL B 228      -3.434   7.487   4.799  1.00  0.00           C  
ATOM   3668  O   VAL B 228      -3.085   8.469   5.463  1.00  0.00           O  
ATOM   3669  N   LYS B 229      -4.274   6.562   5.283  1.00  0.00           N  
ATOM   3670  H   LYS B 229      -4.561   5.823   4.644  1.00  0.00           H  
ATOM   3671  CA  LYS B 229      -4.670   6.391   6.688  1.00  0.00           C  
ATOM   3672  HA  LYS B 229      -4.085   7.063   7.313  1.00  0.00           H  
ATOM   3673  CB  LYS B 229      -6.151   6.771   6.870  1.00  0.00           C  
ATOM   3674  HB2 LYS B 229      -6.285   7.806   6.560  1.00  0.00           H  
ATOM   3675  HB3 LYS B 229      -6.783   6.135   6.247  1.00  0.00           H  
ATOM   3676  CG  LYS B 229      -6.562   6.625   8.344  1.00  0.00           C  
ATOM   3677  HG2 LYS B 229      -6.606   5.568   8.608  1.00  0.00           H  
ATOM   3678  HG3 LYS B 229      -5.802   7.099   8.962  1.00  0.00           H  
ATOM   3679  CD  LYS B 229      -7.920   7.272   8.649  1.00  0.00           C  
ATOM   3680  HD2 LYS B 229      -7.888   8.326   8.370  1.00  0.00           H  
ATOM   3681  HD3 LYS B 229      -8.700   6.770   8.075  1.00  0.00           H  
ATOM   3682  CE  LYS B 229      -8.208   7.145  10.150  1.00  0.00           C  
ATOM   3683  HE2 LYS B 229      -8.229   6.086  10.423  1.00  0.00           H  
ATOM   3684  HE3 LYS B 229      -7.390   7.610  10.708  1.00  0.00           H  
ATOM   3685  NZ  LYS B 229      -9.488   7.782  10.533  1.00  0.00           N  
ATOM   3686  HZ1 LYS B 229      -9.499   8.776  10.371  1.00  0.00           H  
ATOM   3687  HZ2 LYS B 229     -10.283   7.338  10.101  1.00  0.00           H  
ATOM   3688  HZ3 LYS B 229      -9.652   7.638  11.536  1.00  0.00           H  
ATOM   3689  C   LYS B 229      -4.389   4.934   7.104  1.00  0.00           C  
ATOM   3690  O   LYS B 229      -5.114   4.042   6.661  1.00  0.00           O  
ATOM   3691  N   PRO B 230      -3.359   4.659   7.927  1.00  0.00           N  
ATOM   3692  CD  PRO B 230      -2.333   5.568   8.410  1.00  0.00           C  
ATOM   3693  HD2 PRO B 230      -2.638   5.968   9.378  1.00  0.00           H  
ATOM   3694  HD3 PRO B 230      -2.131   6.374   7.707  1.00  0.00           H  
ATOM   3695  CG  PRO B 230      -1.083   4.708   8.578  1.00  0.00           C  
ATOM   3696  HG2 PRO B 230      -0.404   5.116   9.321  1.00  0.00           H  
ATOM   3697  HG3 PRO B 230      -0.580   4.590   7.617  1.00  0.00           H  
ATOM   3698  CB  PRO B 230      -1.664   3.373   9.031  1.00  0.00           C  
ATOM   3699  HB2 PRO B 230      -1.861   3.409  10.103  1.00  0.00           H  
ATOM   3700  HB3 PRO B 230      -0.998   2.545   8.794  1.00  0.00           H  
ATOM   3701  CA  PRO B 230      -2.978   3.290   8.246  1.00  0.00           C  
ATOM   3702  HA  PRO B 230      -2.781   2.791   7.301  1.00  0.00           H  
ATOM   3703  C   PRO B 230      -4.055   2.500   9.000  1.00  0.00           C  
ATOM   3704  O   PRO B 230      -4.905   3.059   9.701  1.00  0.00           O  
ATOM   3705  N   ARG B 231      -3.984   1.172   8.888  1.00  0.00           N  
ATOM   3706  H   ARG B 231      -3.281   0.798   8.258  1.00  0.00           H  
ATOM   3707  CA  ARG B 231      -4.781   0.238   9.694  1.00  0.00           C  
ATOM   3708  HA  ARG B 231      -5.824   0.551   9.642  1.00  0.00           H  
ATOM   3709  CB  ARG B 231      -4.648  -1.175   9.096  1.00  0.00           C  
ATOM   3710  HB2 ARG B 231      -3.593  -1.425   8.966  1.00  0.00           H  
ATOM   3711  HB3 ARG B 231      -5.099  -1.900   9.774  1.00  0.00           H  
ATOM   3712  CG  ARG B 231      -5.360  -1.261   7.737  1.00  0.00           C  
ATOM   3713  HG2 ARG B 231      -6.427  -1.090   7.893  1.00  0.00           H  
ATOM   3714  HG3 ARG B 231      -4.982  -0.493   7.062  1.00  0.00           H  
ATOM   3715  CD  ARG B 231      -5.165  -2.623   7.069  1.00  0.00           C  
ATOM   3716  HD2 ARG B 231      -4.139  -2.700   6.702  1.00  0.00           H  
ATOM   3717  HD3 ARG B 231      -5.319  -3.405   7.812  1.00  0.00           H  
ATOM   3718  NE  ARG B 231      -6.112  -2.766   5.948  1.00  0.00           N  
ATOM   3719  HE  ARG B 231      -6.079  -2.072   5.206  1.00  0.00           H  
ATOM   3720  CZ  ARG B 231      -7.034  -3.691   5.779  1.00  0.00           C  
ATOM   3721  NH1 ARG B 231      -7.146  -4.744   6.538  1.00  0.00           N  
ATOM   3722 HH11 ARG B 231      -6.470  -4.872   7.267  1.00  0.00           H  
ATOM   3723 HH12 ARG B 231      -7.863  -5.417   6.351  1.00  0.00           H  
ATOM   3724  NH2 ARG B 231      -7.856  -3.583   4.787  1.00  0.00           N  
ATOM   3725 HH21 ARG B 231      -7.675  -2.820   4.129  1.00  0.00           H  
ATOM   3726 HH22 ARG B 231      -8.425  -4.344   4.476  1.00  0.00           H  
ATOM   3727  C   ARG B 231      -4.375   0.309  11.176  1.00  0.00           C  
ATOM   3728  O   ARG B 231      -3.220   0.588  11.495  1.00  0.00           O  
ATOM   3729  N   ALA B 232      -5.329   0.086  12.082  1.00  0.00           N  
ATOM   3730  H   ALA B 232      -6.248  -0.166  11.764  1.00  0.00           H  
ATOM   3731  CA  ALA B 232      -5.103   0.149  13.529  1.00  0.00           C  
ATOM   3732  HA  ALA B 232      -4.578   1.081  13.732  1.00  0.00           H  
ATOM   3733  CB  ALA B 232      -6.459   0.221  14.241  1.00  0.00           C  
ATOM   3734  HB1 ALA B 232      -7.020   1.085  13.887  1.00  0.00           H  
ATOM   3735  HB2 ALA B 232      -7.033  -0.688  14.057  1.00  0.00           H  
ATOM   3736  HB3 ALA B 232      -6.302   0.326  15.316  1.00  0.00           H  
ATOM   3737  C   ALA B 232      -4.257  -1.040  14.054  1.00  0.00           C  
ATOM   3738  O   ALA B 232      -4.344  -2.137  13.489  1.00  0.00           O  
ATOM   3739  N   PRO B 233      -3.465  -0.868  15.133  1.00  0.00           N  
ATOM   3740  CD  PRO B 233      -3.031   0.401  15.694  1.00  0.00           C  
ATOM   3741  HD2 PRO B 233      -3.729   0.707  16.473  1.00  0.00           H  
ATOM   3742  HD3 PRO B 233      -2.933   1.179  14.938  1.00  0.00           H  
ATOM   3743  CG  PRO B 233      -1.656   0.116  16.288  1.00  0.00           C  
ATOM   3744  HG2 PRO B 233      -1.412   0.810  17.088  1.00  0.00           H  
ATOM   3745  HG3 PRO B 233      -0.902   0.151  15.500  1.00  0.00           H  
ATOM   3746  CB  PRO B 233      -1.802  -1.316  16.798  1.00  0.00           C  
ATOM   3747  HB2 PRO B 233      -2.263  -1.302  17.786  1.00  0.00           H  
ATOM   3748  HB3 PRO B 233      -0.841  -1.828  16.837  1.00  0.00           H  
ATOM   3749  CA  PRO B 233      -2.743  -1.968  15.778  1.00  0.00           C  
ATOM   3750  HA  PRO B 233      -2.141  -2.476  15.024  1.00  0.00           H  
ATOM   3751  C   PRO B 233      -3.670  -2.997  16.444  1.00  0.00           C  
ATOM   3752  O   PRO B 233      -4.696  -2.648  17.030  1.00  0.00           O  
ATOM   3753  N   GLY B 234      -3.283  -4.272  16.396  1.00  0.00           N  
ATOM   3754  H   GLY B 234      -2.397  -4.481  15.958  1.00  0.00           H  
ATOM   3755  CA  GLY B 234      -4.032  -5.382  16.994  1.00  0.00           C  
ATOM   3756  HA2 GLY B 234      -5.055  -5.070  17.208  1.00  0.00           H  
ATOM   3757  HA3 GLY B 234      -4.087  -6.201  16.277  1.00  0.00           H  
ATOM   3758  C   GLY B 234      -3.413  -5.927  18.286  1.00  0.00           C  
ATOM   3759  O   GLY B 234      -2.261  -5.638  18.609  1.00  0.00           O  
ATOM   3760  N   ASN B 235      -4.176  -6.779  18.980  1.00  0.00           N  
ATOM   3761  H   ASN B 235      -5.076  -6.992  18.570  1.00  0.00           H  
ATOM   3762  CA  ASN B 235      -3.684  -7.760  19.961  1.00  0.00           C  
ATOM   3763  HA  ASN B 235      -4.562  -8.149  20.477  1.00  0.00           H  
ATOM   3764  CB  ASN B 235      -3.042  -8.956  19.220  1.00  0.00           C  
ATOM   3765  HB2 ASN B 235      -2.162  -8.615  18.678  1.00  0.00           H  
ATOM   3766  HB3 ASN B 235      -2.708  -9.679  19.964  1.00  0.00           H  
ATOM   3767  CG  ASN B 235      -3.960  -9.667  18.231  1.00  0.00           C  
ATOM   3768  OD1 ASN B 235      -4.685  -9.075  17.449  1.00  0.00           O  
ATOM   3769  ND2 ASN B 235      -3.965 -10.979  18.227  1.00  0.00           N  
ATOM   3770 HD21 ASN B 235      -4.538 -11.420  17.528  1.00  0.00           H  
ATOM   3771 HD22 ASN B 235      -3.353 -11.489  18.837  1.00  0.00           H  
ATOM   3772  C   ASN B 235      -2.798  -7.177  21.088  1.00  0.00           C  
ATOM   3773  O   ASN B 235      -1.768  -7.754  21.431  1.00  0.00           O  
ATOM   3774  N   LEU B 236      -3.185  -6.020  21.636  1.00  0.00           N  
ATOM   3775  H   LEU B 236      -4.029  -5.590  21.294  1.00  0.00           H  
ATOM   3776  CA  LEU B 236      -2.447  -5.308  22.680  1.00  0.00           C  
ATOM   3777  HA  LEU B 236      -1.406  -5.225  22.367  1.00  0.00           H  
ATOM   3778  CB  LEU B 236      -3.033  -3.888  22.780  1.00  0.00           C  
ATOM   3779  HB2 LEU B 236      -2.885  -3.378  21.827  1.00  0.00           H  
ATOM   3780  HB3 LEU B 236      -4.108  -3.981  22.944  1.00  0.00           H  
ATOM   3781  CG  LEU B 236      -2.455  -3.019  23.910  1.00  0.00           C  
ATOM   3782  HG  LEU B 236      -2.567  -3.525  24.865  1.00  0.00           H  
ATOM   3783  CD1 LEU B 236      -0.981  -2.668  23.706  1.00  0.00           C  
ATOM   3784 HD11 LEU B 236      -0.375  -3.562  23.814  1.00  0.00           H  
ATOM   3785 HD12 LEU B 236      -0.831  -2.240  22.717  1.00  0.00           H  
ATOM   3786 HD13 LEU B 236      -0.663  -1.954  24.466  1.00  0.00           H  
ATOM   3787  CD2 LEU B 236      -3.260  -1.725  23.968  1.00  0.00           C  
ATOM   3788 HD21 LEU B 236      -4.306  -1.953  24.166  1.00  0.00           H  
ATOM   3789 HD22 LEU B 236      -2.873  -1.086  24.760  1.00  0.00           H  
ATOM   3790 HD23 LEU B 236      -3.188  -1.211  23.012  1.00  0.00           H  
ATOM   3791  C   LEU B 236      -2.489  -6.044  24.032  1.00  0.00           C  
ATOM   3792  O   LEU B 236      -3.568  -6.296  24.574  1.00  0.00           O  
ATOM   3793  N   THR B 237      -1.318  -6.303  24.622  1.00  0.00           N  
ATOM   3794  H   THR B 237      -0.472  -6.007  24.145  1.00  0.00           H  
ATOM   3795  CA  THR B 237      -1.170  -6.891  25.971  1.00  0.00           C  
ATOM   3796  HA  THR B 237      -2.130  -6.842  26.482  1.00  0.00           H  
ATOM   3797  CB  THR B 237      -0.775  -8.380  25.915  1.00  0.00           C  
ATOM   3798  HB  THR B 237      -0.743  -8.760  26.935  1.00  0.00           H  
ATOM   3799  CG2 THR B 237      -1.766  -9.240  25.135  1.00  0.00           C  
ATOM   3800 HG21 THR B 237      -2.766  -9.112  25.552  1.00  0.00           H  
ATOM   3801 HG22 THR B 237      -1.478 -10.291  25.216  1.00  0.00           H  
ATOM   3802 HG23 THR B 237      -1.771  -8.948  24.086  1.00  0.00           H  
ATOM   3803  OG1 THR B 237       0.500  -8.572  25.356  1.00  0.00           O  
ATOM   3804  HG1 THR B 237       0.466  -8.227  24.459  1.00  0.00           H  
ATOM   3805  C   THR B 237      -0.190  -6.088  26.836  1.00  0.00           C  
ATOM   3806  O   THR B 237       0.517  -5.202  26.347  1.00  0.00           O  
ATOM   3807  N   VAL B 238      -0.178  -6.375  28.139  1.00  0.00           N  
ATOM   3808  H   VAL B 238      -0.739  -7.143  28.474  1.00  0.00           H  
ATOM   3809  CA  VAL B 238       0.663  -5.725  29.153  1.00  0.00           C  
ATOM   3810  HA  VAL B 238       1.510  -5.269  28.646  1.00  0.00           H  
ATOM   3811  CB  VAL B 238      -0.103  -4.596  29.878  1.00  0.00           C  
ATOM   3812  HB  VAL B 238      -0.438  -3.884  29.123  1.00  0.00           H  
ATOM   3813  CG1 VAL B 238      -1.339  -5.090  30.640  1.00  0.00           C  
ATOM   3814 HG11 VAL B 238      -1.050  -5.765  31.447  1.00  0.00           H  
ATOM   3815 HG12 VAL B 238      -1.864  -4.241  31.068  1.00  0.00           H  
ATOM   3816 HG13 VAL B 238      -2.019  -5.609  29.966  1.00  0.00           H  
ATOM   3817  CG2 VAL B 238       0.779  -3.831  30.876  1.00  0.00           C  
ATOM   3818 HG21 VAL B 238       1.699  -3.510  30.391  1.00  0.00           H  
ATOM   3819 HG22 VAL B 238       0.241  -2.952  31.234  1.00  0.00           H  
ATOM   3820 HG23 VAL B 238       1.024  -4.459  31.733  1.00  0.00           H  
ATOM   3821  C   VAL B 238       1.209  -6.783  30.110  1.00  0.00           C  
ATOM   3822  O   VAL B 238       0.512  -7.745  30.425  1.00  0.00           O  
ATOM   3823  N   HIE B 239       2.454  -6.604  30.555  1.00  0.00           N  
ATOM   3824  H   HIE B 239       2.967  -5.809  30.192  1.00  0.00           H  
ATOM   3825  CA  HIE B 239       3.207  -7.530  31.407  1.00  0.00           C  
ATOM   3826  HA  HIE B 239       2.519  -8.221  31.899  1.00  0.00           H  
ATOM   3827  CB  HIE B 239       4.187  -8.341  30.543  1.00  0.00           C  
ATOM   3828  HB2 HIE B 239       4.769  -8.999  31.191  1.00  0.00           H  
ATOM   3829  HB3 HIE B 239       4.882  -7.657  30.054  1.00  0.00           H  
ATOM   3830  CG  HIE B 239       3.530  -9.189  29.487  1.00  0.00           C  
ATOM   3831  ND1 HIE B 239       3.122 -10.511  29.658  1.00  0.00           N  
ATOM   3832  CE1 HIE B 239       2.530 -10.859  28.506  1.00  0.00           C  
ATOM   3833  HE1 HIE B 239       2.092 -11.831  28.319  1.00  0.00           H  
ATOM   3834  NE2 HIE B 239       2.545  -9.833  27.634  1.00  0.00           N  
ATOM   3835  HE2 HIE B 239       2.117  -9.824  26.715  1.00  0.00           H  
ATOM   3836  CD2 HIE B 239       3.179  -8.771  28.236  1.00  0.00           C  
ATOM   3837  HD2 HIE B 239       3.332  -7.783  27.823  1.00  0.00           H  
ATOM   3838  C   HIE B 239       4.000  -6.768  32.472  1.00  0.00           C  
ATOM   3839  O   HIE B 239       4.433  -5.641  32.231  1.00  0.00           O  
ATOM   3840  N   THR B 240       4.261  -7.383  33.625  1.00  0.00           N  
ATOM   3841  H   THR B 240       3.870  -8.298  33.802  1.00  0.00           H  
ATOM   3842  CA  THR B 240       5.306  -6.923  34.557  1.00  0.00           C  
ATOM   3843  HA  THR B 240       5.263  -5.838  34.639  1.00  0.00           H  
ATOM   3844  CB  THR B 240       5.110  -7.516  35.956  1.00  0.00           C  
ATOM   3845  HB  THR B 240       6.008  -7.341  36.551  1.00  0.00           H  
ATOM   3846  CG2 THR B 240       3.927  -6.872  36.676  1.00  0.00           C  
ATOM   3847 HG21 THR B 240       3.801  -7.338  37.653  1.00  0.00           H  
ATOM   3848 HG22 THR B 240       4.117  -5.808  36.818  1.00  0.00           H  
ATOM   3849 HG23 THR B 240       3.012  -7.002  36.098  1.00  0.00           H  
ATOM   3850  OG1 THR B 240       4.881  -8.905  35.874  1.00  0.00           O  
ATOM   3851  HG1 THR B 240       5.640  -9.315  35.446  1.00  0.00           H  
ATOM   3852  C   THR B 240       6.700  -7.291  34.048  1.00  0.00           C  
ATOM   3853  O   THR B 240       6.899  -8.352  33.458  1.00  0.00           O  
ATOM   3854  N   GLN B 241       7.683  -6.439  34.321  1.00  0.00           N  
ATOM   3855  H   GLN B 241       7.454  -5.579  34.814  1.00  0.00           H  
ATOM   3856  CA  GLN B 241       9.083  -6.587  33.934  1.00  0.00           C  
ATOM   3857  HA  GLN B 241       9.284  -7.639  33.722  1.00  0.00           H  
ATOM   3858  CB  GLN B 241       9.369  -5.746  32.673  1.00  0.00           C  
ATOM   3859  HB2 GLN B 241       8.679  -4.902  32.623  1.00  0.00           H  
ATOM   3860  HB3 GLN B 241      10.378  -5.339  32.724  1.00  0.00           H  
ATOM   3861  CG  GLN B 241       9.264  -6.568  31.382  1.00  0.00           C  
ATOM   3862  HG2 GLN B 241       8.280  -7.034  31.322  1.00  0.00           H  
ATOM   3863  HG3 GLN B 241       9.376  -5.894  30.535  1.00  0.00           H  
ATOM   3864  CD  GLN B 241      10.348  -7.638  31.265  1.00  0.00           C  
ATOM   3865  OE1 GLN B 241      11.327  -7.665  32.001  1.00  0.00           O  
ATOM   3866  NE2 GLN B 241      10.224  -8.542  30.320  1.00  0.00           N  
ATOM   3867 HE21 GLN B 241      10.932  -9.253  30.273  1.00  0.00           H  
ATOM   3868 HE22 GLN B 241       9.413  -8.553  29.728  1.00  0.00           H  
ATOM   3869  C   GLN B 241      10.018  -6.188  35.081  1.00  0.00           C  
ATOM   3870  O   GLN B 241       9.652  -5.421  35.972  1.00  0.00           O  
ATOM   3871  N   VAL B 242      11.246  -6.716  35.044  1.00  0.00           N  
ATOM   3872  H   VAL B 242      11.489  -7.301  34.254  1.00  0.00           H  
ATOM   3873  CA  VAL B 242      12.240  -6.515  36.111  1.00  0.00           C  
ATOM   3874  HA  VAL B 242      11.801  -6.896  37.035  1.00  0.00           H  
ATOM   3875  CB  VAL B 242      13.540  -7.308  35.864  1.00  0.00           C  
ATOM   3876  HB  VAL B 242      14.188  -7.165  36.729  1.00  0.00           H  
ATOM   3877  CG1 VAL B 242      13.261  -8.811  35.748  1.00  0.00           C  
ATOM   3878 HG11 VAL B 242      14.204  -9.357  35.718  1.00  0.00           H  
ATOM   3879 HG12 VAL B 242      12.693  -9.150  36.615  1.00  0.00           H  
ATOM   3880 HG13 VAL B 242      12.697  -9.030  34.841  1.00  0.00           H  
ATOM   3881  CG2 VAL B 242      14.312  -6.844  34.621  1.00  0.00           C  
ATOM   3882 HG21 VAL B 242      14.617  -5.805  34.743  1.00  0.00           H  
ATOM   3883 HG22 VAL B 242      15.212  -7.450  34.508  1.00  0.00           H  
ATOM   3884 HG23 VAL B 242      13.692  -6.953  33.731  1.00  0.00           H  
ATOM   3885  C   VAL B 242      12.538  -5.030  36.347  1.00  0.00           C  
ATOM   3886  O   VAL B 242      12.445  -4.214  35.421  1.00  0.00           O  
ATOM   3887  N   SER B 243      12.911  -4.708  37.589  1.00  0.00           N  
ATOM   3888  H   SER B 243      12.970  -5.445  38.273  1.00  0.00           H  
ATOM   3889  CA  SER B 243      13.153  -3.338  38.068  1.00  0.00           C  
ATOM   3890  HA  SER B 243      13.319  -3.394  39.144  1.00  0.00           H  
ATOM   3891  CB  SER B 243      14.427  -2.754  37.441  1.00  0.00           C  
ATOM   3892  HB2 SER B 243      14.273  -2.610  36.370  1.00  0.00           H  
ATOM   3893  HB3 SER B 243      14.646  -1.787  37.898  1.00  0.00           H  
ATOM   3894  OG  SER B 243      15.521  -3.634  37.642  1.00  0.00           O  
ATOM   3895  HG  SER B 243      15.793  -3.570  38.561  1.00  0.00           H  
ATOM   3896  C   SER B 243      11.927  -2.439  37.883  1.00  0.00           C  
ATOM   3897  O   SER B 243      11.994  -1.411  37.215  1.00  0.00           O  
ATOM   3898  N   ASP B 244      10.799  -2.884  38.443  1.00  0.00           N  
ATOM   3899  H   ASP B 244      10.888  -3.649  39.102  1.00  0.00           H  
ATOM   3900  CA  ASP B 244       9.548  -2.134  38.615  1.00  0.00           C  
ATOM   3901  HA  ASP B 244       8.790  -2.877  38.864  1.00  0.00           H  
ATOM   3902  CB  ASP B 244       9.628  -1.210  39.841  1.00  0.00           C  
ATOM   3903  HB2 ASP B 244      10.315  -0.392  39.617  1.00  0.00           H  
ATOM   3904  HB3 ASP B 244       8.640  -0.781  40.018  1.00  0.00           H  
ATOM   3905  CG  ASP B 244      10.096  -1.904  41.133  1.00  0.00           C  
ATOM   3906  OD1 ASP B 244      10.324  -3.140  41.122  1.00  0.00           O  
ATOM   3907  OD2 ASP B 244      10.226  -1.167  42.132  1.00  0.00           O  
ATOM   3908  C   ASP B 244       9.041  -1.462  37.333  1.00  0.00           C  
ATOM   3909  O   ASP B 244       8.570  -0.322  37.322  1.00  0.00           O  
ATOM   3910  N   THR B 245       9.135  -2.194  36.221  1.00  0.00           N  
ATOM   3911  H   THR B 245       9.429  -3.159  36.323  1.00  0.00           H  
ATOM   3912  CA  THR B 245       8.627  -1.760  34.921  1.00  0.00           C  
ATOM   3913  HA  THR B 245       8.265  -0.741  35.021  1.00  0.00           H  
ATOM   3914  CB  THR B 245       9.714  -1.725  33.831  1.00  0.00           C  
ATOM   3915  HB  THR B 245       9.226  -1.609  32.863  1.00  0.00           H  
ATOM   3916  CG2 THR B 245      10.693  -0.565  33.992  1.00  0.00           C  
ATOM   3917 HG21 THR B 245      11.471  -0.621  33.232  1.00  0.00           H  
ATOM   3918 HG22 THR B 245      11.153  -0.594  34.978  1.00  0.00           H  
ATOM   3919 HG23 THR B 245      10.166   0.379  33.880  1.00  0.00           H  
ATOM   3920  OG1 THR B 245      10.497  -2.897  33.781  1.00  0.00           O  
ATOM   3921  HG1 THR B 245      10.845  -3.030  34.682  1.00  0.00           H  
ATOM   3922  C   THR B 245       7.420  -2.587  34.497  1.00  0.00           C  
ATOM   3923  O   THR B 245       7.276  -3.755  34.846  1.00  0.00           O  
ATOM   3924  N   LEU B 246       6.544  -1.969  33.715  1.00  0.00           N  
ATOM   3925  H   LEU B 246       6.747  -1.004  33.478  1.00  0.00           H  
ATOM   3926  CA  LEU B 246       5.600  -2.661  32.852  1.00  0.00           C  
ATOM   3927  HA  LEU B 246       5.500  -3.693  33.181  1.00  0.00           H  
ATOM   3928  CB  LEU B 246       4.211  -1.992  32.908  1.00  0.00           C  
ATOM   3929  HB2 LEU B 246       4.315  -0.965  32.563  1.00  0.00           H  
ATOM   3930  HB3 LEU B 246       3.544  -2.510  32.215  1.00  0.00           H  
ATOM   3931  CG  LEU B 246       3.551  -1.971  34.301  1.00  0.00           C  
ATOM   3932  HG  LEU B 246       4.229  -1.509  35.016  1.00  0.00           H  
ATOM   3933  CD1 LEU B 246       2.278  -1.128  34.255  1.00  0.00           C  
ATOM   3934 HD11 LEU B 246       2.521  -0.113  33.947  1.00  0.00           H  
ATOM   3935 HD12 LEU B 246       1.562  -1.563  33.558  1.00  0.00           H  
ATOM   3936 HD13 LEU B 246       1.836  -1.092  35.250  1.00  0.00           H  
ATOM   3937  CD2 LEU B 246       3.200  -3.377  34.789  1.00  0.00           C  
ATOM   3938 HD21 LEU B 246       2.666  -3.310  35.738  1.00  0.00           H  
ATOM   3939 HD22 LEU B 246       2.566  -3.885  34.062  1.00  0.00           H  
ATOM   3940 HD23 LEU B 246       4.111  -3.947  34.949  1.00  0.00           H  
ATOM   3941  C   LEU B 246       6.159  -2.680  31.426  1.00  0.00           C  
ATOM   3942  O   LEU B 246       6.919  -1.791  31.029  1.00  0.00           O  
ATOM   3943  N   LEU B 247       5.742  -3.667  30.644  1.00  0.00           N  
ATOM   3944  H   LEU B 247       5.155  -4.382  31.067  1.00  0.00           H  
ATOM   3945  CA  LEU B 247       5.958  -3.748  29.203  1.00  0.00           C  
ATOM   3946  HA  LEU B 247       6.400  -2.821  28.838  1.00  0.00           H  
ATOM   3947  CB  LEU B 247       6.928  -4.906  28.916  1.00  0.00           C  
ATOM   3948  HB2 LEU B 247       7.883  -4.676  29.385  1.00  0.00           H  
ATOM   3949  HB3 LEU B 247       6.526  -5.805  29.386  1.00  0.00           H  
ATOM   3950  CG  LEU B 247       7.162  -5.205  27.422  1.00  0.00           C  
ATOM   3951  HG  LEU B 247       6.209  -5.319  26.907  1.00  0.00           H  
ATOM   3952  CD1 LEU B 247       7.966  -4.089  26.753  1.00  0.00           C  
ATOM   3953 HD11 LEU B 247       8.179  -4.365  25.719  1.00  0.00           H  
ATOM   3954 HD12 LEU B 247       7.384  -3.169  26.742  1.00  0.00           H  
ATOM   3955 HD13 LEU B 247       8.908  -3.928  27.276  1.00  0.00           H  
ATOM   3956  CD2 LEU B 247       7.937  -6.517  27.282  1.00  0.00           C  
ATOM   3957 HD21 LEU B 247       8.085  -6.737  26.224  1.00  0.00           H  
ATOM   3958 HD22 LEU B 247       8.907  -6.442  27.773  1.00  0.00           H  
ATOM   3959 HD23 LEU B 247       7.359  -7.331  27.720  1.00  0.00           H  
ATOM   3960  C   LEU B 247       4.604  -3.927  28.519  1.00  0.00           C  
ATOM   3961  O   LEU B 247       3.932  -4.928  28.756  1.00  0.00           O  
ATOM   3962  N   LEU B 248       4.214  -2.966  27.685  1.00  0.00           N  
ATOM   3963  H   LEU B 248       4.822  -2.163  27.564  1.00  0.00           H  
ATOM   3964  CA  LEU B 248       3.114  -3.098  26.729  1.00  0.00           C  
ATOM   3965  HA  LEU B 248       2.403  -3.835  27.098  1.00  0.00           H  
ATOM   3966  CB  LEU B 248       2.390  -1.750  26.569  1.00  0.00           C  
ATOM   3967  HB2 LEU B 248       3.077  -1.031  26.117  1.00  0.00           H  
ATOM   3968  HB3 LEU B 248       1.571  -1.899  25.864  1.00  0.00           H  
ATOM   3969  CG  LEU B 248       1.832  -1.175  27.892  1.00  0.00           C  
ATOM   3970  HG  LEU B 248       1.892  -1.921  28.682  1.00  0.00           H  
ATOM   3971  CD1 LEU B 248       2.611   0.070  28.328  1.00  0.00           C  
ATOM   3972 HD11 LEU B 248       2.200   0.452  29.263  1.00  0.00           H  
ATOM   3973 HD12 LEU B 248       3.657  -0.189  28.489  1.00  0.00           H  
ATOM   3974 HD13 LEU B 248       2.544   0.843  27.564  1.00  0.00           H  
ATOM   3975  CD2 LEU B 248       0.366  -0.777  27.733  1.00  0.00           C  
ATOM   3976 HD21 LEU B 248       0.271  -0.026  26.949  1.00  0.00           H  
ATOM   3977 HD22 LEU B 248      -0.222  -1.657  27.469  1.00  0.00           H  
ATOM   3978 HD23 LEU B 248      -0.010  -0.380  28.676  1.00  0.00           H  
ATOM   3979  C   LEU B 248       3.656  -3.582  25.376  1.00  0.00           C  
ATOM   3980  O   LEU B 248       4.769  -3.212  25.001  1.00  0.00           O  
ATOM   3981  N   THR B 249       2.870  -4.354  24.621  1.00  0.00           N  
ATOM   3982  H   THR B 249       1.970  -4.649  24.992  1.00  0.00           H  
ATOM   3983  CA  THR B 249       3.217  -4.772  23.246  1.00  0.00           C  
ATOM   3984  HA  THR B 249       3.700  -3.928  22.757  1.00  0.00           H  
ATOM   3985  CB  THR B 249       4.241  -5.918  23.265  1.00  0.00           C  
ATOM   3986  HB  THR B 249       5.122  -5.598  23.824  1.00  0.00           H  
ATOM   3987  CG2 THR B 249       3.703  -7.206  23.894  1.00  0.00           C  
ATOM   3988 HG21 THR B 249       2.866  -7.589  23.311  1.00  0.00           H  
ATOM   3989 HG22 THR B 249       4.496  -7.953  23.907  1.00  0.00           H  
ATOM   3990 HG23 THR B 249       3.380  -7.019  24.918  1.00  0.00           H  
ATOM   3991  OG1 THR B 249       4.638  -6.227  21.951  1.00  0.00           O  
ATOM   3992  HG1 THR B 249       4.919  -5.415  21.493  1.00  0.00           H  
ATOM   3993  C   THR B 249       1.985  -5.123  22.400  1.00  0.00           C  
ATOM   3994  O   THR B 249       0.939  -5.481  22.947  1.00  0.00           O  
ATOM   3995  N   TRP B 250       2.080  -4.976  21.076  1.00  0.00           N  
ATOM   3996  H   TRP B 250       2.995  -4.767  20.686  1.00  0.00           H  
ATOM   3997  CA  TRP B 250       0.976  -5.081  20.109  1.00  0.00           C  
ATOM   3998  HA  TRP B 250       0.197  -5.728  20.515  1.00  0.00           H  
ATOM   3999  CB  TRP B 250       0.380  -3.678  19.881  1.00  0.00           C  
ATOM   4000  HB2 TRP B 250      -0.391  -3.731  19.113  1.00  0.00           H  
ATOM   4001  HB3 TRP B 250      -0.119  -3.378  20.801  1.00  0.00           H  
ATOM   4002  CG  TRP B 250       1.350  -2.589  19.515  1.00  0.00           C  
ATOM   4003  CD1 TRP B 250       1.675  -2.204  18.257  1.00  0.00           C  
ATOM   4004  HD1 TRP B 250       1.273  -2.646  17.352  1.00  0.00           H  
ATOM   4005  NE1 TRP B 250       2.623  -1.198  18.306  1.00  0.00           N  
ATOM   4006  HE1 TRP B 250       3.013  -0.750  17.482  1.00  0.00           H  
ATOM   4007  CE2 TRP B 250       2.972  -0.894  19.603  1.00  0.00           C  
ATOM   4008  CZ2 TRP B 250       3.863   0.032  20.161  1.00  0.00           C  
ATOM   4009  HZ2 TRP B 250       4.475   0.652  19.524  1.00  0.00           H  
ATOM   4010  CH2 TRP B 250       3.957   0.134  21.557  1.00  0.00           C  
ATOM   4011  HH2 TRP B 250       4.644   0.839  22.000  1.00  0.00           H  
ATOM   4012  CZ3 TRP B 250       3.179  -0.702  22.377  1.00  0.00           C  
ATOM   4013  HZ3 TRP B 250       3.275  -0.634  23.451  1.00  0.00           H  
ATOM   4014  CE3 TRP B 250       2.300  -1.642  21.805  1.00  0.00           C  
ATOM   4015  HE3 TRP B 250       1.706  -2.277  22.442  1.00  0.00           H  
ATOM   4016  CD2 TRP B 250       2.167  -1.760  20.403  1.00  0.00           C  
ATOM   4017  C   TRP B 250       1.440  -5.718  18.785  1.00  0.00           C  
ATOM   4018  O   TRP B 250       2.623  -5.974  18.592  1.00  0.00           O  
ATOM   4019  N   SER B 251       0.505  -5.995  17.870  1.00  0.00           N  
ATOM   4020  H   SER B 251      -0.455  -5.767  18.101  1.00  0.00           H  
ATOM   4021  CA  SER B 251       0.795  -6.475  16.507  1.00  0.00           C  
ATOM   4022  HA  SER B 251       1.753  -6.997  16.521  1.00  0.00           H  
ATOM   4023  CB  SER B 251      -0.268  -7.486  16.065  1.00  0.00           C  
ATOM   4024  HB2 SER B 251      -0.320  -8.298  16.791  1.00  0.00           H  
ATOM   4025  HB3 SER B 251      -1.237  -6.988  16.013  1.00  0.00           H  
ATOM   4026  OG  SER B 251       0.050  -8.021  14.795  1.00  0.00           O  
ATOM   4027  HG  SER B 251      -0.743  -8.407  14.409  1.00  0.00           H  
ATOM   4028  C   SER B 251       0.897  -5.333  15.482  1.00  0.00           C  
ATOM   4029  O   SER B 251       0.162  -4.344  15.568  1.00  0.00           O  
ATOM   4030  N   ASN B 252       1.774  -5.499  14.483  1.00  0.00           N  
ATOM   4031  H   ASN B 252       2.266  -6.378  14.455  1.00  0.00           H  
ATOM   4032  CA  ASN B 252       1.896  -4.614  13.315  1.00  0.00           C  
ATOM   4033  HA  ASN B 252       1.983  -3.599  13.693  1.00  0.00           H  
ATOM   4034  CB  ASN B 252       3.208  -4.937  12.568  1.00  0.00           C  
ATOM   4035  HB2 ASN B 252       4.022  -4.968  13.290  1.00  0.00           H  
ATOM   4036  HB3 ASN B 252       3.123  -5.914  12.093  1.00  0.00           H  
ATOM   4037  CG  ASN B 252       3.558  -3.925  11.478  1.00  0.00           C  
ATOM   4038  OD1 ASN B 252       2.772  -3.626  10.594  1.00  0.00           O  
ATOM   4039  ND2 ASN B 252       4.754  -3.377  11.496  1.00  0.00           N  
ATOM   4040 HD21 ASN B 252       4.988  -2.771  10.727  1.00  0.00           H  
ATOM   4041 HD22 ASN B 252       5.461  -3.702  12.130  1.00  0.00           H  
ATOM   4042  C   ASN B 252       0.654  -4.742  12.386  1.00  0.00           C  
ATOM   4043  O   ASN B 252       0.311  -5.863  12.003  1.00  0.00           O  
ATOM   4044  N   PRO B 253      -0.018  -3.635  11.999  1.00  0.00           N  
ATOM   4045  CD  PRO B 253       0.258  -2.289  12.479  1.00  0.00           C  
ATOM   4046  HD2 PRO B 253       1.116  -1.886  11.943  1.00  0.00           H  
ATOM   4047  HD3 PRO B 253       0.445  -2.278  13.554  1.00  0.00           H  
ATOM   4048  CG  PRO B 253      -0.980  -1.452  12.203  1.00  0.00           C  
ATOM   4049  HG2 PRO B 253      -0.706  -0.454  11.860  1.00  0.00           H  
ATOM   4050  HG3 PRO B 253      -1.581  -1.384  13.106  1.00  0.00           H  
ATOM   4051  CB  PRO B 253      -1.743  -2.219  11.129  1.00  0.00           C  
ATOM   4052  HB2 PRO B 253      -1.511  -1.784  10.160  1.00  0.00           H  
ATOM   4053  HB3 PRO B 253      -2.817  -2.176  11.303  1.00  0.00           H  
ATOM   4054  CA  PRO B 253      -1.247  -3.667  11.193  1.00  0.00           C  
ATOM   4055  HA  PRO B 253      -1.982  -4.261  11.738  1.00  0.00           H  
ATOM   4056  C   PRO B 253      -1.148  -4.242   9.762  1.00  0.00           C  
ATOM   4057  O   PRO B 253      -2.168  -4.296   9.068  1.00  0.00           O  
ATOM   4058  N   TYR B 254       0.042  -4.632   9.295  1.00  0.00           N  
ATOM   4059  H   TYR B 254       0.838  -4.596   9.920  1.00  0.00           H  
ATOM   4060  CA  TYR B 254       0.291  -5.064   7.917  1.00  0.00           C  
ATOM   4061  HA  TYR B 254      -0.668  -5.247   7.430  1.00  0.00           H  
ATOM   4062  CB  TYR B 254       1.005  -3.941   7.157  1.00  0.00           C  
ATOM   4063  HB2 TYR B 254       1.918  -3.668   7.689  1.00  0.00           H  
ATOM   4064  HB3 TYR B 254       1.302  -4.321   6.184  1.00  0.00           H  
ATOM   4065  CG  TYR B 254       0.157  -2.710   6.946  1.00  0.00           C  
ATOM   4066  CD1 TYR B 254      -0.643  -2.594   5.795  1.00  0.00           C  
ATOM   4067  HD1 TYR B 254      -0.643  -3.375   5.050  1.00  0.00           H  
ATOM   4068  CE1 TYR B 254      -1.462  -1.465   5.624  1.00  0.00           C  
ATOM   4069  HE1 TYR B 254      -2.082  -1.361   4.751  1.00  0.00           H  
ATOM   4070  CZ  TYR B 254      -1.495  -0.462   6.608  1.00  0.00           C  
ATOM   4071  OH  TYR B 254      -2.330   0.591   6.448  1.00  0.00           O  
ATOM   4072  HH  TYR B 254      -2.615   0.641   5.511  1.00  0.00           H  
ATOM   4073  CE2 TYR B 254      -0.697  -0.576   7.763  1.00  0.00           C  
ATOM   4074  HE2 TYR B 254      -0.735   0.192   8.520  1.00  0.00           H  
ATOM   4075  CD2 TYR B 254       0.132  -1.702   7.925  1.00  0.00           C  
ATOM   4076  HD2 TYR B 254       0.724  -1.822   8.819  1.00  0.00           H  
ATOM   4077  C   TYR B 254       1.123  -6.354   7.836  1.00  0.00           C  
ATOM   4078  O   TYR B 254       1.969  -6.594   8.699  1.00  0.00           O  
ATOM   4079  N   PRO B 255       0.962  -7.161   6.767  1.00  0.00           N  
ATOM   4080  CD  PRO B 255       0.008  -7.006   5.676  1.00  0.00           C  
ATOM   4081  HD2 PRO B 255      -0.032  -5.979   5.310  1.00  0.00           H  
ATOM   4082  HD3 PRO B 255      -0.979  -7.322   6.017  1.00  0.00           H  
ATOM   4083  CG  PRO B 255       0.494  -7.934   4.561  1.00  0.00           C  
ATOM   4084  HG2 PRO B 255       1.203  -7.403   3.921  1.00  0.00           H  
ATOM   4085  HG3 PRO B 255      -0.336  -8.328   3.973  1.00  0.00           H  
ATOM   4086  CB  PRO B 255       1.223  -9.038   5.328  1.00  0.00           C  
ATOM   4087  HB2 PRO B 255       1.962  -9.547   4.706  1.00  0.00           H  
ATOM   4088  HB3 PRO B 255       0.497  -9.754   5.717  1.00  0.00           H  
ATOM   4089  CA  PRO B 255       1.864  -8.277   6.494  1.00  0.00           C  
ATOM   4090  HA  PRO B 255       1.900  -8.918   7.372  1.00  0.00           H  
ATOM   4091  C   PRO B 255       3.284  -7.780   6.142  1.00  0.00           C  
ATOM   4092  O   PRO B 255       3.419  -6.665   5.628  1.00  0.00           O  
ATOM   4093  N   PRO B 256       4.340  -8.600   6.335  1.00  0.00           N  
ATOM   4094  CD  PRO B 256       4.328  -9.893   7.006  1.00  0.00           C  
ATOM   4095  HD2 PRO B 256       4.047 -10.669   6.293  1.00  0.00           H  
ATOM   4096  HD3 PRO B 256       3.657  -9.906   7.866  1.00  0.00           H  
ATOM   4097  CG  PRO B 256       5.758 -10.125   7.489  1.00  0.00           C  
ATOM   4098  HG2 PRO B 256       6.002 -11.186   7.549  1.00  0.00           H  
ATOM   4099  HG3 PRO B 256       5.905  -9.638   8.455  1.00  0.00           H  
ATOM   4100  CB  PRO B 256       6.586  -9.413   6.425  1.00  0.00           C  
ATOM   4101  HB2 PRO B 256       6.684 -10.056   5.547  1.00  0.00           H  
ATOM   4102  HB3 PRO B 256       7.568  -9.123   6.801  1.00  0.00           H  
ATOM   4103  CA  PRO B 256       5.727  -8.189   6.096  1.00  0.00           C  
ATOM   4104  HA  PRO B 256       5.969  -7.398   6.804  1.00  0.00           H  
ATOM   4105  C   PRO B 256       6.022  -7.668   4.686  1.00  0.00           C  
ATOM   4106  O   PRO B 256       6.869  -6.792   4.541  1.00  0.00           O  
ATOM   4107  N   ASP B 257       5.330  -8.148   3.648  1.00  0.00           N  
ATOM   4108  H   ASP B 257       4.700  -8.922   3.804  1.00  0.00           H  
ATOM   4109  CA  ASP B 257       5.467  -7.636   2.273  1.00  0.00           C  
ATOM   4110  HA  ASP B 257       6.520  -7.680   1.986  1.00  0.00           H  
ATOM   4111  CB  ASP B 257       4.682  -8.527   1.301  1.00  0.00           C  
ATOM   4112  HB2 ASP B 257       3.675  -8.687   1.691  1.00  0.00           H  
ATOM   4113  HB3 ASP B 257       4.586  -8.019   0.338  1.00  0.00           H  
ATOM   4114  CG  ASP B 257       5.383  -9.859   1.061  1.00  0.00           C  
ATOM   4115  OD1 ASP B 257       6.545  -9.818   0.591  1.00  0.00           O  
ATOM   4116  OD2 ASP B 257       4.740 -10.891   1.348  1.00  0.00           O  
ATOM   4117  C   ASP B 257       5.004  -6.184   2.076  1.00  0.00           C  
ATOM   4118  O   ASP B 257       5.393  -5.553   1.092  1.00  0.00           O  
ATOM   4119  N   ASN B 258       4.170  -5.627   2.961  1.00  0.00           N  
ATOM   4120  H   ASN B 258       3.939  -6.121   3.818  1.00  0.00           H  
ATOM   4121  CA  ASN B 258       3.637  -4.286   2.731  1.00  0.00           C  
ATOM   4122  HA  ASN B 258       3.249  -4.276   1.709  1.00  0.00           H  
ATOM   4123  CB  ASN B 258       2.464  -3.979   3.670  1.00  0.00           C  
ATOM   4124  HB2 ASN B 258       1.786  -4.833   3.710  1.00  0.00           H  
ATOM   4125  HB3 ASN B 258       2.849  -3.791   4.672  1.00  0.00           H  
ATOM   4126  CG  ASN B 258       1.705  -2.756   3.192  1.00  0.00           C  
ATOM   4127  OD1 ASN B 258       2.184  -1.644   3.287  1.00  0.00           O  
ATOM   4128  ND2 ASN B 258       0.556  -2.914   2.588  1.00  0.00           N  
ATOM   4129 HD21 ASN B 258       0.117  -2.074   2.206  1.00  0.00           H  
ATOM   4130 HD22 ASN B 258       0.160  -3.820   2.431  1.00  0.00           H  
ATOM   4131  C   ASN B 258       4.744  -3.219   2.807  1.00  0.00           C  
ATOM   4132  O   ASN B 258       5.637  -3.265   3.657  1.00  0.00           O  
ATOM   4133  N   TYR B 259       4.687  -2.254   1.893  1.00  0.00           N  
ATOM   4134  H   TYR B 259       3.928  -2.260   1.228  1.00  0.00           H  
ATOM   4135  CA  TYR B 259       5.637  -1.153   1.797  1.00  0.00           C  
ATOM   4136  HA  TYR B 259       6.636  -1.556   1.639  1.00  0.00           H  
ATOM   4137  CB  TYR B 259       5.269  -0.295   0.574  1.00  0.00           C  
ATOM   4138  HB2 TYR B 259       4.294   0.161   0.754  1.00  0.00           H  
ATOM   4139  HB3 TYR B 259       5.996   0.515   0.520  1.00  0.00           H  
ATOM   4140  CG  TYR B 259       5.234  -0.952  -0.809  1.00  0.00           C  
ATOM   4141  CD1 TYR B 259       5.715  -2.256  -1.072  1.00  0.00           C  
ATOM   4142  HD1 TYR B 259       6.053  -2.896  -0.272  1.00  0.00           H  
ATOM   4143  CE1 TYR B 259       5.761  -2.747  -2.395  1.00  0.00           C  
ATOM   4144  HE1 TYR B 259       6.150  -3.734  -2.596  1.00  0.00           H  
ATOM   4145  CZ  TYR B 259       5.299  -1.950  -3.467  1.00  0.00           C  
ATOM   4146  OH  TYR B 259       5.355  -2.398  -4.750  1.00  0.00           O  
ATOM   4147  HH  TYR B 259       6.136  -2.958  -4.902  1.00  0.00           H  
ATOM   4148  CE2 TYR B 259       4.772  -0.674  -3.196  1.00  0.00           C  
ATOM   4149  HE2 TYR B 259       4.422  -0.045  -3.999  1.00  0.00           H  
ATOM   4150  CD2 TYR B 259       4.740  -0.186  -1.880  1.00  0.00           C  
ATOM   4151  HD2 TYR B 259       4.348   0.803  -1.698  1.00  0.00           H  
ATOM   4152  C   TYR B 259       5.686  -0.333   3.103  1.00  0.00           C  
ATOM   4153  O   TYR B 259       6.777  -0.042   3.588  1.00  0.00           O  
ATOM   4154  N   LEU B 260       4.541  -0.080   3.756  1.00  0.00           N  
ATOM   4155  H   LEU B 260       3.675  -0.405   3.334  1.00  0.00           H  
ATOM   4156  CA  LEU B 260       4.461   0.593   5.069  1.00  0.00           C  
ATOM   4157  HA  LEU B 260       4.952   1.567   4.996  1.00  0.00           H  
ATOM   4158  CB  LEU B 260       2.985   0.793   5.485  1.00  0.00           C  
ATOM   4159  HB2 LEU B 260       2.464  -0.162   5.392  1.00  0.00           H  
ATOM   4160  HB3 LEU B 260       2.951   1.061   6.541  1.00  0.00           H  
ATOM   4161  CG  LEU B 260       2.204   1.871   4.719  1.00  0.00           C  
ATOM   4162  HG  LEU B 260       2.347   1.733   3.649  1.00  0.00           H  
ATOM   4163  CD1 LEU B 260       0.715   1.758   5.047  1.00  0.00           C  
ATOM   4164 HD11 LEU B 260       0.549   1.897   6.115  1.00  0.00           H  
ATOM   4165 HD12 LEU B 260       0.160   2.514   4.492  1.00  0.00           H  
ATOM   4166 HD13 LEU B 260       0.355   0.772   4.750  1.00  0.00           H  
ATOM   4167  CD2 LEU B 260       2.651   3.278   5.116  1.00  0.00           C  
ATOM   4168 HD21 LEU B 260       2.098   4.013   4.530  1.00  0.00           H  
ATOM   4169 HD22 LEU B 260       3.711   3.407   4.906  1.00  0.00           H  
ATOM   4170 HD23 LEU B 260       2.462   3.440   6.176  1.00  0.00           H  
ATOM   4171  C   LEU B 260       5.147  -0.169   6.216  1.00  0.00           C  
ATOM   4172  O   LEU B 260       5.523   0.458   7.203  1.00  0.00           O  
ATOM   4173  N   TYR B 261       5.323  -1.492   6.126  1.00  0.00           N  
ATOM   4174  H   TYR B 261       5.108  -1.941   5.244  1.00  0.00           H  
ATOM   4175  CA  TYR B 261       5.723  -2.358   7.254  1.00  0.00           C  
ATOM   4176  HA  TYR B 261       4.953  -2.308   8.027  1.00  0.00           H  
ATOM   4177  CB  TYR B 261       5.802  -3.804   6.740  1.00  0.00           C  
ATOM   4178  HB2 TYR B 261       4.852  -4.068   6.272  1.00  0.00           H  
ATOM   4179  HB3 TYR B 261       6.573  -3.855   5.971  1.00  0.00           H  
ATOM   4180  CG  TYR B 261       6.121  -4.848   7.792  1.00  0.00           C  
ATOM   4181  CD1 TYR B 261       7.450  -5.270   7.998  1.00  0.00           C  
ATOM   4182  HD1 TYR B 261       8.253  -4.834   7.421  1.00  0.00           H  
ATOM   4183  CE1 TYR B 261       7.733  -6.257   8.963  1.00  0.00           C  
ATOM   4184  HE1 TYR B 261       8.747  -6.585   9.140  1.00  0.00           H  
ATOM   4185  CZ  TYR B 261       6.688  -6.823   9.722  1.00  0.00           C  
ATOM   4186  OH  TYR B 261       6.967  -7.773  10.652  1.00  0.00           O  
ATOM   4187  HH  TYR B 261       6.222  -7.946  11.230  1.00  0.00           H  
ATOM   4188  CE2 TYR B 261       5.357  -6.407   9.510  1.00  0.00           C  
ATOM   4189  HE2 TYR B 261       4.547  -6.848  10.071  1.00  0.00           H  
ATOM   4190  CD2 TYR B 261       5.080  -5.419   8.547  1.00  0.00           C  
ATOM   4191  HD2 TYR B 261       4.057  -5.108   8.379  1.00  0.00           H  
ATOM   4192  C   TYR B 261       7.061  -1.954   7.903  1.00  0.00           C  
ATOM   4193  O   TYR B 261       7.271  -2.164   9.095  1.00  0.00           O  
ATOM   4194  N   ASN B 262       7.964  -1.362   7.114  1.00  0.00           N  
ATOM   4195  H   ASN B 262       7.700  -1.210   6.150  1.00  0.00           H  
ATOM   4196  CA  ASN B 262       9.284  -0.893   7.546  1.00  0.00           C  
ATOM   4197  HA  ASN B 262       9.587  -1.470   8.420  1.00  0.00           H  
ATOM   4198  CB  ASN B 262      10.278  -1.179   6.405  1.00  0.00           C  
ATOM   4199  HB2 ASN B 262       9.920  -0.724   5.483  1.00  0.00           H  
ATOM   4200  HB3 ASN B 262      11.244  -0.736   6.639  1.00  0.00           H  
ATOM   4201  CG  ASN B 262      10.482  -2.664   6.189  1.00  0.00           C  
ATOM   4202  OD1 ASN B 262       9.931  -3.276   5.282  1.00  0.00           O  
ATOM   4203  ND2 ASN B 262      11.255  -3.298   7.039  1.00  0.00           N  
ATOM   4204 HD21 ASN B 262      11.357  -4.289   6.917  1.00  0.00           H  
ATOM   4205 HD22 ASN B 262      11.688  -2.797   7.797  1.00  0.00           H  
ATOM   4206  C   ASN B 262       9.340   0.581   7.996  1.00  0.00           C  
ATOM   4207  O   ASN B 262      10.432   1.064   8.285  1.00  0.00           O  
ATOM   4208  N   HIE B 263       8.204   1.290   8.039  1.00  0.00           N  
ATOM   4209  H   HIE B 263       7.343   0.823   7.774  1.00  0.00           H  
ATOM   4210  CA  HIE B 263       8.139   2.750   8.247  1.00  0.00           C  
ATOM   4211  HA  HIE B 263       9.092   3.095   8.654  1.00  0.00           H  
ATOM   4212  CB  HIE B 263       7.932   3.452   6.899  1.00  0.00           C  
ATOM   4213  HB2 HIE B 263       6.961   3.165   6.490  1.00  0.00           H  
ATOM   4214  HB3 HIE B 263       7.921   4.528   7.068  1.00  0.00           H  
ATOM   4215  CG  HIE B 263       8.995   3.158   5.877  1.00  0.00           C  
ATOM   4216  ND1 HIE B 263      10.253   3.760   5.804  1.00  0.00           N  
ATOM   4217  CE1 HIE B 263      10.867   3.196   4.754  1.00  0.00           C  
ATOM   4218  HE1 HIE B 263      11.866   3.449   4.424  1.00  0.00           H  
ATOM   4219  NE2 HIE B 263      10.062   2.295   4.164  1.00  0.00           N  
ATOM   4220  HE2 HIE B 263      10.272   1.766   3.330  1.00  0.00           H  
ATOM   4221  CD2 HIE B 263       8.875   2.267   4.856  1.00  0.00           C  
ATOM   4222  HD2 HIE B 263       8.004   1.670   4.640  1.00  0.00           H  
ATOM   4223  C   HIE B 263       7.063   3.219   9.239  1.00  0.00           C  
ATOM   4224  O   HIE B 263       6.900   4.424   9.433  1.00  0.00           O  
ATOM   4225  N   LEU B 264       6.314   2.304   9.863  1.00  0.00           N  
ATOM   4226  H   LEU B 264       6.493   1.330   9.682  1.00  0.00           H  
ATOM   4227  CA  LEU B 264       5.350   2.660  10.905  1.00  0.00           C  
ATOM   4228  HA  LEU B 264       4.733   3.473  10.525  1.00  0.00           H  
ATOM   4229  CB  LEU B 264       4.439   1.472  11.246  1.00  0.00           C  
ATOM   4230  HB2 LEU B 264       5.070   0.606  11.457  1.00  0.00           H  
ATOM   4231  HB3 LEU B 264       3.886   1.703  12.158  1.00  0.00           H  
ATOM   4232  CG  LEU B 264       3.427   1.105  10.150  1.00  0.00           C  
ATOM   4233  HG  LEU B 264       3.944   0.942   9.208  1.00  0.00           H  
ATOM   4234  CD1 LEU B 264       2.739  -0.189  10.562  1.00  0.00           C  
ATOM   4235 HD11 LEU B 264       3.468  -0.997  10.592  1.00  0.00           H  
ATOM   4236 HD12 LEU B 264       1.972  -0.434   9.838  1.00  0.00           H  
ATOM   4237 HD13 LEU B 264       2.291  -0.068  11.547  1.00  0.00           H  
ATOM   4238  CD2 LEU B 264       2.333   2.156   9.943  1.00  0.00           C  
ATOM   4239 HD21 LEU B 264       2.774   3.120   9.702  1.00  0.00           H  
ATOM   4240 HD22 LEU B 264       1.689   1.856   9.117  1.00  0.00           H  
ATOM   4241 HD23 LEU B 264       1.735   2.254  10.846  1.00  0.00           H  
ATOM   4242  C   LEU B 264       6.043   3.173  12.171  1.00  0.00           C  
ATOM   4243  O   LEU B 264       7.037   2.616  12.626  1.00  0.00           O  
ATOM   4244  N   THR B 265       5.457   4.221  12.739  1.00  0.00           N  
ATOM   4245  H   THR B 265       4.654   4.611  12.256  1.00  0.00           H  
ATOM   4246  CA  THR B 265       5.824   4.867  14.002  1.00  0.00           C  
ATOM   4247  HA  THR B 265       6.620   4.309  14.498  1.00  0.00           H  
ATOM   4248  CB  THR B 265       6.322   6.289  13.709  1.00  0.00           C  
ATOM   4249  HB  THR B 265       5.572   6.816  13.117  1.00  0.00           H  
ATOM   4250  CG2 THR B 265       6.627   7.107  14.963  1.00  0.00           C  
ATOM   4251 HG21 THR B 265       7.352   6.578  15.577  1.00  0.00           H  
ATOM   4252 HG22 THR B 265       7.045   8.070  14.671  1.00  0.00           H  
ATOM   4253 HG23 THR B 265       5.716   7.280  15.536  1.00  0.00           H  
ATOM   4254  OG1 THR B 265       7.511   6.209  12.963  1.00  0.00           O  
ATOM   4255  HG1 THR B 265       7.340   5.610  12.229  1.00  0.00           H  
ATOM   4256  C   THR B 265       4.589   4.883  14.899  1.00  0.00           C  
ATOM   4257  O   THR B 265       3.497   5.222  14.432  1.00  0.00           O  
ATOM   4258  N   TYR B 266       4.727   4.489  16.168  1.00  0.00           N  
ATOM   4259  H   TYR B 266       5.657   4.300  16.525  1.00  0.00           H  
ATOM   4260  CA  TYR B 266       3.574   4.251  17.047  1.00  0.00           C  
ATOM   4261  HA  TYR B 266       2.668   4.241  16.442  1.00  0.00           H  
ATOM   4262  CB  TYR B 266       3.671   2.865  17.700  1.00  0.00           C  
ATOM   4263  HB2 TYR B 266       4.573   2.822  18.304  1.00  0.00           H  
ATOM   4264  HB3 TYR B 266       2.823   2.734  18.373  1.00  0.00           H  
ATOM   4265  CG  TYR B 266       3.681   1.703  16.728  1.00  0.00           C  
ATOM   4266  CD1 TYR B 266       2.491   1.344  16.065  1.00  0.00           C  
ATOM   4267  HD1 TYR B 266       1.587   1.910  16.243  1.00  0.00           H  
ATOM   4268  CE1 TYR B 266       2.486   0.264  15.163  1.00  0.00           C  
ATOM   4269  HE1 TYR B 266       1.583  -0.017  14.642  1.00  0.00           H  
ATOM   4270  CZ  TYR B 266       3.674  -0.457  14.922  1.00  0.00           C  
ATOM   4271  OH  TYR B 266       3.655  -1.495  14.052  1.00  0.00           O  
ATOM   4272  HH  TYR B 266       4.544  -1.828  13.910  1.00  0.00           H  
ATOM   4273  CE2 TYR B 266       4.863  -0.109  15.601  1.00  0.00           C  
ATOM   4274  HE2 TYR B 266       5.780  -0.659  15.427  1.00  0.00           H  
ATOM   4275  CD2 TYR B 266       4.866   0.976  16.498  1.00  0.00           C  
ATOM   4276  HD2 TYR B 266       5.791   1.252  16.996  1.00  0.00           H  
ATOM   4277  C   TYR B 266       3.385   5.343  18.103  1.00  0.00           C  
ATOM   4278  O   TYR B 266       4.348   5.907  18.620  1.00  0.00           O  
ATOM   4279  N   ALA B 267       2.132   5.575  18.490  1.00  0.00           N  
ATOM   4280  H   ALA B 267       1.391   5.059  18.025  1.00  0.00           H  
ATOM   4281  CA  ALA B 267       1.768   6.352  19.671  1.00  0.00           C  
ATOM   4282  HA  ALA B 267       2.667   6.590  20.237  1.00  0.00           H  
ATOM   4283  CB  ALA B 267       1.123   7.677  19.250  1.00  0.00           C  
ATOM   4284  HB1 ALA B 267       1.840   8.267  18.680  1.00  0.00           H  
ATOM   4285  HB2 ALA B 267       0.240   7.485  18.640  1.00  0.00           H  
ATOM   4286  HB3 ALA B 267       0.836   8.238  20.141  1.00  0.00           H  
ATOM   4287  C   ALA B 267       0.857   5.523  20.583  1.00  0.00           C  
ATOM   4288  O   ALA B 267      -0.104   4.906  20.120  1.00  0.00           O  
ATOM   4289  N   VAL B 268       1.142   5.548  21.884  1.00  0.00           N  
ATOM   4290  H   VAL B 268       1.897   6.159  22.183  1.00  0.00           H  
ATOM   4291  CA  VAL B 268       0.374   4.870  22.939  1.00  0.00           C  
ATOM   4292  HA  VAL B 268      -0.350   4.196  22.481  1.00  0.00           H  
ATOM   4293  CB  VAL B 268       1.290   4.014  23.848  1.00  0.00           C  
ATOM   4294  HB  VAL B 268       1.932   4.684  24.420  1.00  0.00           H  
ATOM   4295  CG1 VAL B 268       0.482   3.171  24.845  1.00  0.00           C  
ATOM   4296 HG11 VAL B 268       1.156   2.590  25.475  1.00  0.00           H  
ATOM   4297 HG12 VAL B 268      -0.115   3.815  25.486  1.00  0.00           H  
ATOM   4298 HG13 VAL B 268      -0.182   2.491  24.313  1.00  0.00           H  
ATOM   4299  CG2 VAL B 268       2.201   3.072  23.045  1.00  0.00           C  
ATOM   4300 HG21 VAL B 268       2.915   3.647  22.456  1.00  0.00           H  
ATOM   4301 HG22 VAL B 268       2.761   2.426  23.720  1.00  0.00           H  
ATOM   4302 HG23 VAL B 268       1.612   2.452  22.373  1.00  0.00           H  
ATOM   4303  C   VAL B 268      -0.387   5.919  23.754  1.00  0.00           C  
ATOM   4304  O   VAL B 268       0.187   6.933  24.151  1.00  0.00           O  
ATOM   4305  N   ASN B 269      -1.668   5.680  24.032  1.00  0.00           N  
ATOM   4306  H   ASN B 269      -2.065   4.811  23.684  1.00  0.00           H  
ATOM   4307  CA  ASN B 269      -2.455   6.423  25.019  1.00  0.00           C  
ATOM   4308  HA  ASN B 269      -1.890   7.288  25.365  1.00  0.00           H  
ATOM   4309  CB  ASN B 269      -3.749   6.929  24.355  1.00  0.00           C  
ATOM   4310  HB2 ASN B 269      -3.482   7.711  23.649  1.00  0.00           H  
ATOM   4311  HB3 ASN B 269      -4.210   6.108  23.806  1.00  0.00           H  
ATOM   4312  CG  ASN B 269      -4.800   7.507  25.294  1.00  0.00           C  
ATOM   4313  OD1 ASN B 269      -5.991   7.291  25.105  1.00  0.00           O  
ATOM   4314  ND2 ASN B 269      -4.434   8.249  26.308  1.00  0.00           N  
ATOM   4315 HD21 ASN B 269      -5.151   8.606  26.921  1.00  0.00           H  
ATOM   4316 HD22 ASN B 269      -3.465   8.476  26.509  1.00  0.00           H  
ATOM   4317  C   ASN B 269      -2.722   5.520  26.228  1.00  0.00           C  
ATOM   4318  O   ASN B 269      -3.253   4.421  26.058  1.00  0.00           O  
ATOM   4319  N   ILE B 270      -2.354   5.994  27.420  1.00  0.00           N  
ATOM   4320  H   ILE B 270      -1.989   6.940  27.459  1.00  0.00           H  
ATOM   4321  CA  ILE B 270      -2.599   5.337  28.712  1.00  0.00           C  
ATOM   4322  HA  ILE B 270      -3.106   4.390  28.540  1.00  0.00           H  
ATOM   4323  CB  ILE B 270      -1.262   5.043  29.446  1.00  0.00           C  
ATOM   4324  HB  ILE B 270      -0.709   5.977  29.533  1.00  0.00           H  
ATOM   4325  CG2 ILE B 270      -1.491   4.511  30.875  1.00  0.00           C  
ATOM   4326 HG21 ILE B 270      -0.542   4.313  31.372  1.00  0.00           H  
ATOM   4327 HG22 ILE B 270      -2.016   5.250  31.480  1.00  0.00           H  
ATOM   4328 HG23 ILE B 270      -2.080   3.595  30.843  1.00  0.00           H  
ATOM   4329  CG1 ILE B 270      -0.412   4.060  28.604  1.00  0.00           C  
ATOM   4330 HG12 ILE B 270      -1.006   3.177  28.380  1.00  0.00           H  
ATOM   4331 HG13 ILE B 270      -0.162   4.545  27.662  1.00  0.00           H  
ATOM   4332  CD1 ILE B 270       0.911   3.602  29.235  1.00  0.00           C  
ATOM   4333 HD11 ILE B 270       0.721   2.926  30.069  1.00  0.00           H  
ATOM   4334 HD12 ILE B 270       1.498   3.068  28.487  1.00  0.00           H  
ATOM   4335 HD13 ILE B 270       1.480   4.463  29.583  1.00  0.00           H  
ATOM   4336  C   ILE B 270      -3.543   6.223  29.533  1.00  0.00           C  
ATOM   4337  O   ILE B 270      -3.432   7.449  29.471  1.00  0.00           O  
ATOM   4338  N   TRP B 271      -4.466   5.629  30.290  1.00  0.00           N  
ATOM   4339  H   TRP B 271      -4.531   4.614  30.283  1.00  0.00           H  
ATOM   4340  CA  TRP B 271      -5.328   6.353  31.237  1.00  0.00           C  
ATOM   4341  HA  TRP B 271      -4.732   7.149  31.680  1.00  0.00           H  
ATOM   4342  CB  TRP B 271      -6.508   7.010  30.500  1.00  0.00           C  
ATOM   4343  HB2 TRP B 271      -6.892   7.804  31.144  1.00  0.00           H  
ATOM   4344  HB3 TRP B 271      -6.144   7.493  29.593  1.00  0.00           H  
ATOM   4345  CG  TRP B 271      -7.660   6.118  30.136  1.00  0.00           C  
ATOM   4346  CD1 TRP B 271      -8.850   6.114  30.777  1.00  0.00           C  
ATOM   4347  HD1 TRP B 271      -9.097   6.745  31.627  1.00  0.00           H  
ATOM   4348  NE1 TRP B 271      -9.683   5.166  30.222  1.00  0.00           N  
ATOM   4349  HE1 TRP B 271     -10.597   4.961  30.603  1.00  0.00           H  
ATOM   4350  CE2 TRP B 271      -9.079   4.521  29.165  1.00  0.00           C  
ATOM   4351  CZ2 TRP B 271      -9.514   3.518  28.285  1.00  0.00           C  
ATOM   4352  HZ2 TRP B 271     -10.515   3.124  28.370  1.00  0.00           H  
ATOM   4353  CH2 TRP B 271      -8.632   3.041  27.301  1.00  0.00           C  
ATOM   4354  HH2 TRP B 271      -8.954   2.273  26.616  1.00  0.00           H  
ATOM   4355  CZ3 TRP B 271      -7.328   3.563  27.219  1.00  0.00           C  
ATOM   4356  HZ3 TRP B 271      -6.639   3.178  26.484  1.00  0.00           H  
ATOM   4357  CE3 TRP B 271      -6.909   4.581  28.098  1.00  0.00           C  
ATOM   4358  HE3 TRP B 271      -5.908   4.976  28.019  1.00  0.00           H  
ATOM   4359  CD2 TRP B 271      -7.771   5.093  29.095  1.00  0.00           C  
ATOM   4360  C   TRP B 271      -5.814   5.458  32.389  1.00  0.00           C  
ATOM   4361  O   TRP B 271      -5.762   4.230  32.287  1.00  0.00           O  
ATOM   4362  N   SER B 272      -6.255   6.058  33.499  1.00  0.00           N  
ATOM   4363  H   SER B 272      -6.245   7.073  33.535  1.00  0.00           H  
ATOM   4364  CA  SER B 272      -6.825   5.330  34.648  1.00  0.00           C  
ATOM   4365  HA  SER B 272      -6.242   4.426  34.802  1.00  0.00           H  
ATOM   4366  CB  SER B 272      -6.700   6.169  35.923  1.00  0.00           C  
ATOM   4367  HB2 SER B 272      -5.655   6.429  36.093  1.00  0.00           H  
ATOM   4368  HB3 SER B 272      -7.278   7.084  35.803  1.00  0.00           H  
ATOM   4369  OG  SER B 272      -7.193   5.440  37.035  1.00  0.00           O  
ATOM   4370  HG  SER B 272      -6.605   4.683  37.175  1.00  0.00           H  
ATOM   4371  C   SER B 272      -8.292   4.922  34.437  1.00  0.00           C  
ATOM   4372  O   SER B 272      -9.067   5.664  33.846  1.00  0.00           O  
ATOM   4373  N   GLU B 273      -8.705   3.769  34.977  1.00  0.00           N  
ATOM   4374  H   GLU B 273      -8.019   3.219  35.483  1.00  0.00           H  
ATOM   4375  CA  GLU B 273     -10.123   3.374  35.108  1.00  0.00           C  
ATOM   4376  HA  GLU B 273     -10.679   3.760  34.252  1.00  0.00           H  
ATOM   4377  CB  GLU B 273     -10.196   1.835  35.073  1.00  0.00           C  
ATOM   4378  HB2 GLU B 273      -9.538   1.455  34.289  1.00  0.00           H  
ATOM   4379  HB3 GLU B 273      -9.797   1.480  36.021  1.00  0.00           H  
ATOM   4380  CG  GLU B 273     -11.589   1.197  34.884  1.00  0.00           C  
ATOM   4381  HG2 GLU B 273     -11.580   0.249  35.425  1.00  0.00           H  
ATOM   4382  HG3 GLU B 273     -12.378   1.791  35.334  1.00  0.00           H  
ATOM   4383  CD  GLU B 273     -11.947   0.920  33.417  1.00  0.00           C  
ATOM   4384  OE1 GLU B 273     -11.853   1.816  32.554  1.00  0.00           O  
ATOM   4385  OE2 GLU B 273     -12.255  -0.255  33.101  1.00  0.00           O  
ATOM   4386  C   GLU B 273     -10.788   3.948  36.389  1.00  0.00           C  
ATOM   4387  O   GLU B 273     -11.981   3.760  36.619  1.00  0.00           O  
ATOM   4388  N   ASN B 274     -10.039   4.634  37.262  1.00  0.00           N  
ATOM   4389  H   ASN B 274      -9.053   4.760  37.057  1.00  0.00           H  
ATOM   4390  CA  ASN B 274     -10.565   5.213  38.510  1.00  0.00           C  
ATOM   4391  HA  ASN B 274     -11.630   5.002  38.589  1.00  0.00           H  
ATOM   4392  CB  ASN B 274      -9.859   4.549  39.704  1.00  0.00           C  
ATOM   4393  HB2 ASN B 274      -8.813   4.837  39.689  1.00  0.00           H  
ATOM   4394  HB3 ASN B 274     -10.299   4.930  40.624  1.00  0.00           H  
ATOM   4395  CG  ASN B 274      -9.957   3.034  39.728  1.00  0.00           C  
ATOM   4396  OD1 ASN B 274      -8.974   2.317  39.822  1.00  0.00           O  
ATOM   4397  ND2 ASN B 274     -11.141   2.475  39.623  1.00  0.00           N  
ATOM   4398 HD21 ASN B 274     -11.178   1.475  39.693  1.00  0.00           H  
ATOM   4399 HD22 ASN B 274     -11.949   3.042  39.417  1.00  0.00           H  
ATOM   4400  C   ASN B 274     -10.459   6.745  38.587  1.00  0.00           C  
ATOM   4401  O   ASN B 274     -11.136   7.355  39.412  1.00  0.00           O  
ATOM   4402  N   ASP B 275      -9.625   7.360  37.743  1.00  0.00           N  
ATOM   4403  H   ASP B 275      -9.078   6.793  37.109  1.00  0.00           H  
ATOM   4404  CA  ASP B 275      -9.343   8.800  37.754  1.00  0.00           C  
ATOM   4405  HA  ASP B 275     -10.051   9.312  38.405  1.00  0.00           H  
ATOM   4406  CB  ASP B 275      -7.964   9.018  38.394  1.00  0.00           C  
ATOM   4407  HB2 ASP B 275      -7.971   8.576  39.392  1.00  0.00           H  
ATOM   4408  HB3 ASP B 275      -7.207   8.494  37.812  1.00  0.00           H  
ATOM   4409  CG  ASP B 275      -7.561  10.490  38.517  1.00  0.00           C  
ATOM   4410  OD1 ASP B 275      -8.228  11.371  37.937  1.00  0.00           O  
ATOM   4411  OD2 ASP B 275      -6.558  10.716  39.243  1.00  0.00           O  
ATOM   4412  C   ASP B 275      -9.444   9.406  36.338  1.00  0.00           C  
ATOM   4413  O   ASP B 275      -8.513   9.250  35.545  1.00  0.00           O  
ATOM   4414  N   PRO B 276     -10.543  10.117  36.010  1.00  0.00           N  
ATOM   4415  CD  PRO B 276     -11.771  10.198  36.787  1.00  0.00           C  
ATOM   4416  HD2 PRO B 276     -11.710  11.041  37.479  1.00  0.00           H  
ATOM   4417  HD3 PRO B 276     -11.973   9.271  37.327  1.00  0.00           H  
ATOM   4418  CG  PRO B 276     -12.876  10.440  35.764  1.00  0.00           C  
ATOM   4419  HG2 PRO B 276     -13.730  10.958  36.203  1.00  0.00           H  
ATOM   4420  HG3 PRO B 276     -13.183   9.491  35.320  1.00  0.00           H  
ATOM   4421  CB  PRO B 276     -12.165  11.293  34.717  1.00  0.00           C  
ATOM   4422  HB2 PRO B 276     -12.149  12.331  35.052  1.00  0.00           H  
ATOM   4423  HB3 PRO B 276     -12.645  11.219  33.740  1.00  0.00           H  
ATOM   4424  CA  PRO B 276     -10.741  10.726  34.693  1.00  0.00           C  
ATOM   4425  HA  PRO B 276     -10.689   9.935  33.946  1.00  0.00           H  
ATOM   4426  C   PRO B 276      -9.729  11.817  34.297  1.00  0.00           C  
ATOM   4427  O   PRO B 276      -9.710  12.213  33.131  1.00  0.00           O  
ATOM   4428  N   ALA B 277      -8.919  12.330  35.232  1.00  0.00           N  
ATOM   4429  H   ALA B 277      -8.948  11.949  36.176  1.00  0.00           H  
ATOM   4430  CA  ALA B 277      -7.875  13.319  34.951  1.00  0.00           C  
ATOM   4431  HA  ALA B 277      -8.150  13.884  34.059  1.00  0.00           H  
ATOM   4432  CB  ALA B 277      -7.815  14.296  36.131  1.00  0.00           C  
ATOM   4433  HB1 ALA B 277      -7.518  13.766  37.038  1.00  0.00           H  
ATOM   4434  HB2 ALA B 277      -7.086  15.078  35.919  1.00  0.00           H  
ATOM   4435  HB3 ALA B 277      -8.794  14.750  36.284  1.00  0.00           H  
ATOM   4436  C   ALA B 277      -6.497  12.685  34.676  1.00  0.00           C  
ATOM   4437  O   ALA B 277      -5.648  13.317  34.045  1.00  0.00           O  
ATOM   4438  N   ASP B 278      -6.252  11.451  35.129  1.00  0.00           N  
ATOM   4439  H   ASP B 278      -6.992  10.974  35.632  1.00  0.00           H  
ATOM   4440  CA  ASP B 278      -4.993  10.731  34.904  1.00  0.00           C  
ATOM   4441  HA  ASP B 278      -4.184  11.461  34.968  1.00  0.00           H  
ATOM   4442  CB  ASP B 278      -4.758   9.717  36.037  1.00  0.00           C  
ATOM   4443  HB2 ASP B 278      -4.983  10.199  36.989  1.00  0.00           H  
ATOM   4444  HB3 ASP B 278      -5.432   8.867  35.923  1.00  0.00           H  
ATOM   4445  CG  ASP B 278      -3.308   9.223  36.106  1.00  0.00           C  
ATOM   4446  OD1 ASP B 278      -2.470   9.577  35.252  1.00  0.00           O  
ATOM   4447  OD2 ASP B 278      -2.947   8.514  37.069  1.00  0.00           O  
ATOM   4448  C   ASP B 278      -4.924  10.124  33.486  1.00  0.00           C  
ATOM   4449  O   ASP B 278      -5.016   8.908  33.292  1.00  0.00           O  
ATOM   4450  N   PHE B 279      -4.801  11.001  32.483  1.00  0.00           N  
ATOM   4451  H   PHE B 279      -4.780  11.982  32.746  1.00  0.00           H  
ATOM   4452  CA  PHE B 279      -4.771  10.698  31.047  1.00  0.00           C  
ATOM   4453  HA  PHE B 279      -4.889   9.623  30.908  1.00  0.00           H  
ATOM   4454  CB  PHE B 279      -5.965  11.394  30.376  1.00  0.00           C  
ATOM   4455  HB2 PHE B 279      -6.886  10.992  30.803  1.00  0.00           H  
ATOM   4456  HB3 PHE B 279      -5.931  12.457  30.624  1.00  0.00           H  
ATOM   4457  CG  PHE B 279      -6.017  11.260  28.864  1.00  0.00           C  
ATOM   4458  CD1 PHE B 279      -5.292  12.155  28.054  1.00  0.00           C  
ATOM   4459  HD1 PHE B 279      -4.700  12.935  28.514  1.00  0.00           H  
ATOM   4460  CE1 PHE B 279      -5.339  12.044  26.653  1.00  0.00           C  
ATOM   4461  HE1 PHE B 279      -4.783  12.742  26.042  1.00  0.00           H  
ATOM   4462  CZ  PHE B 279      -6.126  11.044  26.055  1.00  0.00           C  
ATOM   4463  HZ  PHE B 279      -6.168  10.965  24.978  1.00  0.00           H  
ATOM   4464  CE2 PHE B 279      -6.864  10.157  26.861  1.00  0.00           C  
ATOM   4465  HE2 PHE B 279      -7.485   9.401  26.406  1.00  0.00           H  
ATOM   4466  CD2 PHE B 279      -6.802  10.258  28.263  1.00  0.00           C  
ATOM   4467  HD2 PHE B 279      -7.376   9.582  28.883  1.00  0.00           H  
ATOM   4468  C   PHE B 279      -3.430  11.109  30.411  1.00  0.00           C  
ATOM   4469  O   PHE B 279      -2.902  12.188  30.681  1.00  0.00           O  
ATOM   4470  N   ARG B 280      -2.854  10.232  29.574  1.00  0.00           N  
ATOM   4471  H   ARG B 280      -3.347   9.360  29.399  1.00  0.00           H  
ATOM   4472  CA  ARG B 280      -1.435  10.284  29.174  1.00  0.00           C  
ATOM   4473  HA  ARG B 280      -1.081  11.314  29.265  1.00  0.00           H  
ATOM   4474  CB  ARG B 280      -0.604   9.391  30.109  1.00  0.00           C  
ATOM   4475  HB2 ARG B 280      -0.787   8.346  29.853  1.00  0.00           H  
ATOM   4476  HB3 ARG B 280       0.454   9.599  29.936  1.00  0.00           H  
ATOM   4477  CG  ARG B 280      -0.915   9.575  31.600  1.00  0.00           C  
ATOM   4478  HG2 ARG B 280      -0.798  10.624  31.879  1.00  0.00           H  
ATOM   4479  HG3 ARG B 280      -1.934   9.249  31.815  1.00  0.00           H  
ATOM   4480  CD  ARG B 280       0.041   8.717  32.413  1.00  0.00           C  
ATOM   4481  HD2 ARG B 280      -0.010   7.684  32.065  1.00  0.00           H  
ATOM   4482  HD3 ARG B 280       1.048   9.105  32.263  1.00  0.00           H  
ATOM   4483  NE  ARG B 280      -0.303   8.763  33.836  1.00  0.00           N  
ATOM   4484  HE  ARG B 280      -1.240   9.071  34.111  1.00  0.00           H  
ATOM   4485  CZ  ARG B 280       0.505   8.546  34.843  1.00  0.00           C  
ATOM   4486  NH1 ARG B 280       1.749   8.214  34.660  1.00  0.00           N  
ATOM   4487 HH11 ARG B 280       2.076   8.051  33.727  1.00  0.00           H  
ATOM   4488 HH12 ARG B 280       2.298   7.989  35.479  1.00  0.00           H  
ATOM   4489  NH2 ARG B 280       0.075   8.653  36.063  1.00  0.00           N  
ATOM   4490 HH21 ARG B 280      -0.906   8.931  36.191  1.00  0.00           H  
ATOM   4491 HH22 ARG B 280       0.693   8.479  36.839  1.00  0.00           H  
ATOM   4492  C   ARG B 280      -1.199   9.819  27.741  1.00  0.00           C  
ATOM   4493  O   ARG B 280      -1.897   8.935  27.239  1.00  0.00           O  
ATOM   4494  N   ILE B 281      -0.154  10.331  27.094  1.00  0.00           N  
ATOM   4495  H   ILE B 281       0.442  10.983  27.583  1.00  0.00           H  
ATOM   4496  CA  ILE B 281       0.319   9.857  25.783  1.00  0.00           C  
ATOM   4497  HA  ILE B 281      -0.084   8.860  25.618  1.00  0.00           H  
ATOM   4498  CB  ILE B 281      -0.206  10.767  24.634  1.00  0.00           C  
ATOM   4499  HB  ILE B 281      -0.154  11.807  24.963  1.00  0.00           H  
ATOM   4500  CG2 ILE B 281       0.620  10.656  23.335  1.00  0.00           C  
ATOM   4501 HG21 ILE B 281       0.583   9.638  22.942  1.00  0.00           H  
ATOM   4502 HG22 ILE B 281       0.246  11.351  22.585  1.00  0.00           H  
ATOM   4503 HG23 ILE B 281       1.657  10.938  23.521  1.00  0.00           H  
ATOM   4504  CG1 ILE B 281      -1.689  10.408  24.357  1.00  0.00           C  
ATOM   4505 HG12 ILE B 281      -1.756   9.346  24.123  1.00  0.00           H  
ATOM   4506 HG13 ILE B 281      -2.268  10.593  25.260  1.00  0.00           H  
ATOM   4507  CD1 ILE B 281      -2.376  11.182  23.224  1.00  0.00           C  
ATOM   4508 HD11 ILE B 281      -3.438  10.937  23.219  1.00  0.00           H  
ATOM   4509 HD12 ILE B 281      -2.258  12.255  23.382  1.00  0.00           H  
ATOM   4510 HD13 ILE B 281      -1.955  10.901  22.259  1.00  0.00           H  
ATOM   4511  C   ILE B 281       1.841   9.675  25.810  1.00  0.00           C  
ATOM   4512  O   ILE B 281       2.556  10.409  26.487  1.00  0.00           O  
ATOM   4513  N   TYR B 282       2.305   8.682  25.054  1.00  0.00           N  
ATOM   4514  H   TYR B 282       1.617   8.132  24.548  1.00  0.00           H  
ATOM   4515  CA  TYR B 282       3.706   8.342  24.811  1.00  0.00           C  
ATOM   4516  HA  TYR B 282       4.335   9.186  25.096  1.00  0.00           H  
ATOM   4517  CB  TYR B 282       4.084   7.132  25.688  1.00  0.00           C  
ATOM   4518  HB2 TYR B 282       3.506   6.267  25.360  1.00  0.00           H  
ATOM   4519  HB3 TYR B 282       5.137   6.896  25.529  1.00  0.00           H  
ATOM   4520  CG  TYR B 282       3.849   7.341  27.182  1.00  0.00           C  
ATOM   4521  CD1 TYR B 282       4.820   8.006  27.954  1.00  0.00           C  
ATOM   4522  HD1 TYR B 282       5.740   8.334  27.492  1.00  0.00           H  
ATOM   4523  CE1 TYR B 282       4.586   8.277  29.316  1.00  0.00           C  
ATOM   4524  HE1 TYR B 282       5.332   8.803  29.891  1.00  0.00           H  
ATOM   4525  CZ  TYR B 282       3.369   7.887  29.916  1.00  0.00           C  
ATOM   4526  OH  TYR B 282       3.137   8.172  31.227  1.00  0.00           O  
ATOM   4527  HH  TYR B 282       3.894   8.629  31.603  1.00  0.00           H  
ATOM   4528  CE2 TYR B 282       2.401   7.203  29.149  1.00  0.00           C  
ATOM   4529  HE2 TYR B 282       1.476   6.905  29.614  1.00  0.00           H  
ATOM   4530  CD2 TYR B 282       2.645   6.923  27.788  1.00  0.00           C  
ATOM   4531  HD2 TYR B 282       1.898   6.410  27.199  1.00  0.00           H  
ATOM   4532  C   TYR B 282       3.904   8.071  23.304  1.00  0.00           C  
ATOM   4533  O   TYR B 282       2.947   7.711  22.612  1.00  0.00           O  
ATOM   4534  N   GLN B 283       5.123   8.215  22.773  1.00  0.00           N  
ATOM   4535  H   GLN B 283       5.907   8.434  23.371  1.00  0.00           H  
ATOM   4536  CA  GLN B 283       5.432   7.908  21.365  1.00  0.00           C  
ATOM   4537  HA  GLN B 283       4.594   7.357  20.942  1.00  0.00           H  
ATOM   4538  CB  GLN B 283       5.583   9.200  20.532  1.00  0.00           C  
ATOM   4539  HB2 GLN B 283       4.807   9.907  20.831  1.00  0.00           H  
ATOM   4540  HB3 GLN B 283       6.560   9.645  20.734  1.00  0.00           H  
ATOM   4541  CG  GLN B 283       5.430   8.926  19.019  1.00  0.00           C  
ATOM   4542  HG2 GLN B 283       6.220   8.254  18.689  1.00  0.00           H  
ATOM   4543  HG3 GLN B 283       4.467   8.444  18.854  1.00  0.00           H  
ATOM   4544  CD  GLN B 283       5.473  10.149  18.105  1.00  0.00           C  
ATOM   4545  OE1 GLN B 283       4.990  10.124  16.987  1.00  0.00           O  
ATOM   4546  NE2 GLN B 283       6.033  11.265  18.518  1.00  0.00           N  
ATOM   4547 HE21 GLN B 283       6.055  12.020  17.855  1.00  0.00           H  
ATOM   4548 HE22 GLN B 283       6.455  11.319  19.425  1.00  0.00           H  
ATOM   4549  C   GLN B 283       6.642   6.972  21.263  1.00  0.00           C  
ATOM   4550  O   GLN B 283       7.518   6.989  22.126  1.00  0.00           O  
ATOM   4551  N   VAL B 284       6.663   6.144  20.220  1.00  0.00           N  
ATOM   4552  H   VAL B 284       5.898   6.205  19.553  1.00  0.00           H  
ATOM   4553  CA  VAL B 284       7.610   5.049  20.002  1.00  0.00           C  
ATOM   4554  HA  VAL B 284       8.426   5.116  20.723  1.00  0.00           H  
ATOM   4555  CB  VAL B 284       6.897   3.700  20.231  1.00  0.00           C  
ATOM   4556  HB  VAL B 284       5.981   3.690  19.648  1.00  0.00           H  
ATOM   4557  CG1 VAL B 284       7.733   2.479  19.834  1.00  0.00           C  
ATOM   4558 HG11 VAL B 284       7.928   2.477  18.762  1.00  0.00           H  
ATOM   4559 HG12 VAL B 284       8.672   2.468  20.386  1.00  0.00           H  
ATOM   4560 HG13 VAL B 284       7.185   1.564  20.066  1.00  0.00           H  
ATOM   4561  CG2 VAL B 284       6.515   3.545  21.709  1.00  0.00           C  
ATOM   4562 HG21 VAL B 284       7.409   3.589  22.330  1.00  0.00           H  
ATOM   4563 HG22 VAL B 284       5.818   4.325  22.010  1.00  0.00           H  
ATOM   4564 HG23 VAL B 284       6.034   2.581  21.859  1.00  0.00           H  
ATOM   4565  C   VAL B 284       8.201   5.187  18.599  1.00  0.00           C  
ATOM   4566  O   VAL B 284       7.568   4.878  17.590  1.00  0.00           O  
ATOM   4567  N   THR B 285       9.433   5.689  18.539  1.00  0.00           N  
ATOM   4568  H   THR B 285       9.881   5.960  19.403  1.00  0.00           H  
ATOM   4569  CA  THR B 285      10.239   5.875  17.319  1.00  0.00           C  
ATOM   4570  HA  THR B 285       9.585   6.183  16.503  1.00  0.00           H  
ATOM   4571  CB  THR B 285      11.279   6.980  17.552  1.00  0.00           C  
ATOM   4572  HB  THR B 285      11.876   7.115  16.650  1.00  0.00           H  
ATOM   4573  CG2 THR B 285      10.642   8.326  17.903  1.00  0.00           C  
ATOM   4574 HG21 THR B 285      10.090   8.260  18.841  1.00  0.00           H  
ATOM   4575 HG22 THR B 285      11.427   9.075  18.008  1.00  0.00           H  
ATOM   4576 HG23 THR B 285       9.967   8.631  17.102  1.00  0.00           H  
ATOM   4577  OG1 THR B 285      12.120   6.595  18.616  1.00  0.00           O  
ATOM   4578  HG1 THR B 285      12.722   5.933  18.254  1.00  0.00           H  
ATOM   4579  C   THR B 285      10.927   4.576  16.874  1.00  0.00           C  
ATOM   4580  O   THR B 285      12.070   4.601  16.418  1.00  0.00           O  
ATOM   4581  N   TYR B 286      10.267   3.436  17.071  1.00  0.00           N  
ATOM   4582  H   TYR B 286       9.298   3.489  17.362  1.00  0.00           H  
ATOM   4583  CA  TYR B 286      10.782   2.107  16.763  1.00  0.00           C  
ATOM   4584  HA  TYR B 286      11.718   2.194  16.209  1.00  0.00           H  
ATOM   4585  CB  TYR B 286      11.066   1.319  18.054  1.00  0.00           C  
ATOM   4586  HB2 TYR B 286      10.330   1.571  18.816  1.00  0.00           H  
ATOM   4587  HB3 TYR B 286      10.938   0.259  17.848  1.00  0.00           H  
ATOM   4588  CG  TYR B 286      12.462   1.497  18.615  1.00  0.00           C  
ATOM   4589  CD1 TYR B 286      13.491   0.628  18.198  1.00  0.00           C  
ATOM   4590  HD1 TYR B 286      13.283  -0.151  17.478  1.00  0.00           H  
ATOM   4591  CE1 TYR B 286      14.784   0.751  18.736  1.00  0.00           C  
ATOM   4592  HE1 TYR B 286      15.568   0.082  18.418  1.00  0.00           H  
ATOM   4593  CZ  TYR B 286      15.048   1.747  19.701  1.00  0.00           C  
ATOM   4594  OH  TYR B 286      16.286   1.856  20.245  1.00  0.00           O  
ATOM   4595  HH  TYR B 286      16.833   1.099  20.035  1.00  0.00           H  
ATOM   4596  CE2 TYR B 286      14.020   2.618  20.118  1.00  0.00           C  
ATOM   4597  HE2 TYR B 286      14.237   3.364  20.867  1.00  0.00           H  
ATOM   4598  CD2 TYR B 286      12.728   2.496  19.572  1.00  0.00           C  
ATOM   4599  HD2 TYR B 286      11.938   3.157  19.896  1.00  0.00           H  
ATOM   4600  C   TYR B 286       9.791   1.352  15.881  1.00  0.00           C  
ATOM   4601  O   TYR B 286       8.576   1.475  16.031  1.00  0.00           O  
ATOM   4602  N   LEU B 287      10.346   0.514  15.004  1.00  0.00           N  
ATOM   4603  H   LEU B 287      11.347   0.522  14.911  1.00  0.00           H  
ATOM   4604  CA  LEU B 287       9.595  -0.518  14.290  1.00  0.00           C  
ATOM   4605  HA  LEU B 287       8.732  -0.059  13.805  1.00  0.00           H  
ATOM   4606  CB  LEU B 287      10.504  -1.153  13.217  1.00  0.00           C  
ATOM   4607  HB2 LEU B 287      11.223  -1.803  13.719  1.00  0.00           H  
ATOM   4608  HB3 LEU B 287       9.882  -1.785  12.581  1.00  0.00           H  
ATOM   4609  CG  LEU B 287      11.298  -0.173  12.326  1.00  0.00           C  
ATOM   4610  HG  LEU B 287      12.017   0.369  12.941  1.00  0.00           H  
ATOM   4611  CD1 LEU B 287      12.085  -0.962  11.279  1.00  0.00           C  
ATOM   4612 HD11 LEU B 287      12.730  -1.688  11.775  1.00  0.00           H  
ATOM   4613 HD12 LEU B 287      11.401  -1.479  10.608  1.00  0.00           H  
ATOM   4614 HD13 LEU B 287      12.708  -0.276  10.703  1.00  0.00           H  
ATOM   4615  CD2 LEU B 287      10.410   0.840  11.603  1.00  0.00           C  
ATOM   4616 HD21 LEU B 287      11.018   1.459  10.944  1.00  0.00           H  
ATOM   4617 HD22 LEU B 287       9.654   0.320  11.017  1.00  0.00           H  
ATOM   4618 HD23 LEU B 287       9.915   1.491  12.325  1.00  0.00           H  
ATOM   4619  C   LEU B 287       9.072  -1.587  15.271  1.00  0.00           C  
ATOM   4620  O   LEU B 287       8.012  -2.171  15.052  1.00  0.00           O  
ATOM   4621  N   GLU B 288       9.817  -1.809  16.360  1.00  0.00           N  
ATOM   4622  H   GLU B 288      10.646  -1.259  16.480  1.00  0.00           H  
ATOM   4623  CA  GLU B 288       9.472  -2.725  17.445  1.00  0.00           C  
ATOM   4624  HA  GLU B 288       9.386  -3.721  17.017  1.00  0.00           H  
ATOM   4625  CB  GLU B 288      10.620  -2.738  18.472  1.00  0.00           C  
ATOM   4626  HB2 GLU B 288      11.566  -2.936  17.961  1.00  0.00           H  
ATOM   4627  HB3 GLU B 288      10.694  -1.749  18.926  1.00  0.00           H  
ATOM   4628  CG  GLU B 288      10.442  -3.758  19.610  1.00  0.00           C  
ATOM   4629  HG2 GLU B 288      11.185  -3.528  20.376  1.00  0.00           H  
ATOM   4630  HG3 GLU B 288       9.458  -3.633  20.067  1.00  0.00           H  
ATOM   4631  CD  GLU B 288      10.631  -5.219  19.174  1.00  0.00           C  
ATOM   4632  OE1 GLU B 288      10.692  -5.472  17.949  1.00  0.00           O  
ATOM   4633  OE2 GLU B 288      10.701  -6.066  20.090  1.00  0.00           O  
ATOM   4634  C   GLU B 288       8.142  -2.315  18.109  1.00  0.00           C  
ATOM   4635  O   GLU B 288       8.056  -1.218  18.672  1.00  0.00           O  
ATOM   4636  N   PRO B 289       7.097  -3.162  18.071  1.00  0.00           N  
ATOM   4637  CD  PRO B 289       7.062  -4.473  17.429  1.00  0.00           C  
ATOM   4638  HD2 PRO B 289       7.774  -5.161  17.890  1.00  0.00           H  
ATOM   4639  HD3 PRO B 289       7.281  -4.361  16.367  1.00  0.00           H  
ATOM   4640  CG  PRO B 289       5.635  -4.995  17.601  1.00  0.00           C  
ATOM   4641  HG2 PRO B 289       5.568  -5.591  18.513  1.00  0.00           H  
ATOM   4642  HG3 PRO B 289       5.308  -5.575  16.736  1.00  0.00           H  
ATOM   4643  CB  PRO B 289       4.829  -3.707  17.758  1.00  0.00           C  
ATOM   4644  HB2 PRO B 289       3.880  -3.868  18.262  1.00  0.00           H  
ATOM   4645  HB3 PRO B 289       4.660  -3.261  16.777  1.00  0.00           H  
ATOM   4646  CA  PRO B 289       5.772  -2.815  18.567  1.00  0.00           C  
ATOM   4647  HA  PRO B 289       5.553  -1.772  18.340  1.00  0.00           H  
ATOM   4648  C   PRO B 289       5.677  -3.000  20.093  1.00  0.00           C  
ATOM   4649  O   PRO B 289       4.916  -3.835  20.594  1.00  0.00           O  
ATOM   4650  N   SER B 290       6.461  -2.236  20.861  1.00  0.00           N  
ATOM   4651  H   SER B 290       7.085  -1.573  20.406  1.00  0.00           H  
ATOM   4652  CA  SER B 290       6.406  -2.258  22.326  1.00  0.00           C  
ATOM   4653  HA  SER B 290       5.386  -2.505  22.607  1.00  0.00           H  
ATOM   4654  CB  SER B 290       7.297  -3.374  22.893  1.00  0.00           C  
ATOM   4655  HB2 SER B 290       7.029  -3.542  23.934  1.00  0.00           H  
ATOM   4656  HB3 SER B 290       7.124  -4.303  22.347  1.00  0.00           H  
ATOM   4657  OG  SER B 290       8.665  -3.034  22.836  1.00  0.00           O  
ATOM   4658  HG  SER B 290       8.988  -3.229  21.946  1.00  0.00           H  
ATOM   4659  C   SER B 290       6.697  -0.909  22.992  1.00  0.00           C  
ATOM   4660  O   SER B 290       7.255   0.021  22.406  1.00  0.00           O  
ATOM   4661  N   LEU B 291       6.284  -0.802  24.257  1.00  0.00           N  
ATOM   4662  H   LEU B 291       5.796  -1.603  24.649  1.00  0.00           H  
ATOM   4663  CA  LEU B 291       6.593   0.313  25.148  1.00  0.00           C  
ATOM   4664  HA  LEU B 291       7.512   0.785  24.800  1.00  0.00           H  
ATOM   4665  CB  LEU B 291       5.459   1.359  25.106  1.00  0.00           C  
ATOM   4666  HB2 LEU B 291       5.363   1.738  24.089  1.00  0.00           H  
ATOM   4667  HB3 LEU B 291       4.526   0.861  25.372  1.00  0.00           H  
ATOM   4668  CG  LEU B 291       5.676   2.546  26.069  1.00  0.00           C  
ATOM   4669  HG  LEU B 291       5.902   2.180  27.069  1.00  0.00           H  
ATOM   4670  CD1 LEU B 291       6.812   3.460  25.607  1.00  0.00           C  
ATOM   4671 HD11 LEU B 291       6.580   3.891  24.634  1.00  0.00           H  
ATOM   4672 HD12 LEU B 291       6.952   4.263  26.329  1.00  0.00           H  
ATOM   4673 HD13 LEU B 291       7.744   2.901  25.541  1.00  0.00           H  
ATOM   4674  CD2 LEU B 291       4.406   3.389  26.163  1.00  0.00           C  
ATOM   4675 HD21 LEU B 291       4.168   3.806  25.186  1.00  0.00           H  
ATOM   4676 HD22 LEU B 291       3.582   2.771  26.514  1.00  0.00           H  
ATOM   4677 HD23 LEU B 291       4.563   4.199  26.874  1.00  0.00           H  
ATOM   4678  C   LEU B 291       6.830  -0.215  26.565  1.00  0.00           C  
ATOM   4679  O   LEU B 291       5.901  -0.674  27.233  1.00  0.00           O  
ATOM   4680  N   ARG B 292       8.068  -0.104  27.052  1.00  0.00           N  
ATOM   4681  H   ARG B 292       8.767   0.307  26.451  1.00  0.00           H  
ATOM   4682  CA  ARG B 292       8.377  -0.270  28.477  1.00  0.00           C  
ATOM   4683  HA  ARG B 292       7.713  -1.031  28.882  1.00  0.00           H  
ATOM   4684  CB  ARG B 292       9.830  -0.751  28.629  1.00  0.00           C  
ATOM   4685  HB2 ARG B 292      10.036  -1.470  27.834  1.00  0.00           H  
ATOM   4686  HB3 ARG B 292      10.509   0.095  28.506  1.00  0.00           H  
ATOM   4687  CG  ARG B 292      10.099  -1.447  29.973  1.00  0.00           C  
ATOM   4688  HG2 ARG B 292       9.988  -0.732  30.789  1.00  0.00           H  
ATOM   4689  HG3 ARG B 292       9.389  -2.264  30.106  1.00  0.00           H  
ATOM   4690  CD  ARG B 292      11.522  -2.023  29.978  1.00  0.00           C  
ATOM   4691  HD2 ARG B 292      11.627  -2.680  29.111  1.00  0.00           H  
ATOM   4692  HD3 ARG B 292      12.234  -1.199  29.880  1.00  0.00           H  
ATOM   4693  NE  ARG B 292      11.823  -2.785  31.206  1.00  0.00           N  
ATOM   4694  HE  ARG B 292      11.189  -2.699  31.997  1.00  0.00           H  
ATOM   4695  CZ  ARG B 292      12.865  -3.571  31.406  1.00  0.00           C  
ATOM   4696  NH1 ARG B 292      13.764  -3.771  30.477  1.00  0.00           N  
ATOM   4697 HH11 ARG B 292      13.668  -3.287  29.604  1.00  0.00           H  
ATOM   4698 HH12 ARG B 292      14.533  -4.395  30.636  1.00  0.00           H  
ATOM   4699  NH2 ARG B 292      13.029  -4.163  32.550  1.00  0.00           N  
ATOM   4700 HH21 ARG B 292      12.390  -3.976  33.320  1.00  0.00           H  
ATOM   4701 HH22 ARG B 292      13.828  -4.734  32.739  1.00  0.00           H  
ATOM   4702  C   ARG B 292       8.083   1.039  29.217  1.00  0.00           C  
ATOM   4703  O   ARG B 292       8.295   2.117  28.670  1.00  0.00           O  
ATOM   4704  N   ILE B 293       7.640   0.962  30.466  1.00  0.00           N  
ATOM   4705  H   ILE B 293       7.454   0.041  30.856  1.00  0.00           H  
ATOM   4706  CA  ILE B 293       7.403   2.130  31.328  1.00  0.00           C  
ATOM   4707  HA  ILE B 293       8.115   2.906  31.048  1.00  0.00           H  
ATOM   4708  CB  ILE B 293       5.973   2.685  31.095  1.00  0.00           C  
ATOM   4709  HB  ILE B 293       5.835   2.779  30.016  1.00  0.00           H  
ATOM   4710  CG2 ILE B 293       4.886   1.732  31.624  1.00  0.00           C  
ATOM   4711 HG21 ILE B 293       3.897   2.092  31.345  1.00  0.00           H  
ATOM   4712 HG22 ILE B 293       5.017   0.744  31.182  1.00  0.00           H  
ATOM   4713 HG23 ILE B 293       4.938   1.656  32.712  1.00  0.00           H  
ATOM   4714  CG1 ILE B 293       5.826   4.098  31.696  1.00  0.00           C  
ATOM   4715 HG12 ILE B 293       5.796   4.040  32.784  1.00  0.00           H  
ATOM   4716 HG13 ILE B 293       6.692   4.694  31.407  1.00  0.00           H  
ATOM   4717  CD1 ILE B 293       4.577   4.840  31.207  1.00  0.00           C  
ATOM   4718 HD11 ILE B 293       3.673   4.354  31.572  1.00  0.00           H  
ATOM   4719 HD12 ILE B 293       4.602   5.858  31.593  1.00  0.00           H  
ATOM   4720 HD13 ILE B 293       4.560   4.873  30.117  1.00  0.00           H  
ATOM   4721  C   ILE B 293       7.692   1.753  32.784  1.00  0.00           C  
ATOM   4722  O   ILE B 293       7.574   0.582  33.132  1.00  0.00           O  
ATOM   4723  N   ALA B 294       8.084   2.694  33.644  1.00  0.00           N  
ATOM   4724  H   ALA B 294       8.179   3.647  33.330  1.00  0.00           H  
ATOM   4725  CA  ALA B 294       8.179   2.430  35.085  1.00  0.00           C  
ATOM   4726  HA  ALA B 294       8.636   1.453  35.243  1.00  0.00           H  
ATOM   4727  CB  ALA B 294       9.108   3.461  35.734  1.00  0.00           C  
ATOM   4728  HB1 ALA B 294       8.761   4.472  35.537  1.00  0.00           H  
ATOM   4729  HB2 ALA B 294       9.142   3.297  36.812  1.00  0.00           H  
ATOM   4730  HB3 ALA B 294      10.117   3.350  35.334  1.00  0.00           H  
ATOM   4731  C   ALA B 294       6.776   2.395  35.723  1.00  0.00           C  
ATOM   4732  O   ALA B 294       5.996   3.340  35.573  1.00  0.00           O  
ATOM   4733  N   ALA B 295       6.463   1.317  36.444  1.00  0.00           N  
ATOM   4734  H   ALA B 295       7.179   0.612  36.599  1.00  0.00           H  
ATOM   4735  CA  ALA B 295       5.181   1.128  37.120  1.00  0.00           C  
ATOM   4736  HA  ALA B 295       4.376   1.170  36.383  1.00  0.00           H  
ATOM   4737  CB  ALA B 295       5.177  -0.261  37.771  1.00  0.00           C  
ATOM   4738  HB1 ALA B 295       4.205  -0.446  38.232  1.00  0.00           H  
ATOM   4739  HB2 ALA B 295       5.365  -1.029  37.020  1.00  0.00           H  
ATOM   4740  HB3 ALA B 295       5.951  -0.321  38.538  1.00  0.00           H  
ATOM   4741  C   ALA B 295       4.920   2.233  38.156  1.00  0.00           C  
ATOM   4742  O   ALA B 295       3.808   2.742  38.240  1.00  0.00           O  
ATOM   4743  N   SER B 296       5.964   2.698  38.847  1.00  0.00           N  
ATOM   4744  H   SER B 296       6.857   2.251  38.699  1.00  0.00           H  
ATOM   4745  CA  SER B 296       5.935   3.815  39.808  1.00  0.00           C  
ATOM   4746  HA  SER B 296       5.157   3.608  40.544  1.00  0.00           H  
ATOM   4747  CB  SER B 296       7.279   3.855  40.541  1.00  0.00           C  
ATOM   4748  HB2 SER B 296       7.299   4.694  41.238  1.00  0.00           H  
ATOM   4749  HB3 SER B 296       7.405   2.928  41.103  1.00  0.00           H  
ATOM   4750  OG  SER B 296       8.336   3.978  39.605  1.00  0.00           O  
ATOM   4751  HG  SER B 296       9.167   3.816  40.067  1.00  0.00           H  
ATOM   4752  C   SER B 296       5.611   5.197  39.206  1.00  0.00           C  
ATOM   4753  O   SER B 296       5.547   6.182  39.936  1.00  0.00           O  
ATOM   4754  N   THR B 297       5.378   5.303  37.891  1.00  0.00           N  
ATOM   4755  H   THR B 297       5.460   4.463  37.333  1.00  0.00           H  
ATOM   4756  CA  THR B 297       4.750   6.496  37.281  1.00  0.00           C  
ATOM   4757  HA  THR B 297       5.108   7.387  37.798  1.00  0.00           H  
ATOM   4758  CB  THR B 297       5.111   6.640  35.796  1.00  0.00           C  
ATOM   4759  HB  THR B 297       4.646   7.555  35.424  1.00  0.00           H  
ATOM   4760  CG2 THR B 297       6.612   6.757  35.548  1.00  0.00           C  
ATOM   4761 HG21 THR B 297       6.992   7.653  36.039  1.00  0.00           H  
ATOM   4762 HG22 THR B 297       7.126   5.890  35.953  1.00  0.00           H  
ATOM   4763 HG23 THR B 297       6.802   6.829  34.478  1.00  0.00           H  
ATOM   4764  OG1 THR B 297       4.608   5.567  35.034  1.00  0.00           O  
ATOM   4765  HG1 THR B 297       5.125   4.765  35.248  1.00  0.00           H  
ATOM   4766  C   THR B 297       3.221   6.495  37.405  1.00  0.00           C  
ATOM   4767  O   THR B 297       2.585   7.534  37.211  1.00  0.00           O  
ATOM   4768  N   LEU B 298       2.612   5.344  37.687  1.00  0.00           N  
ATOM   4769  H   LEU B 298       3.194   4.535  37.885  1.00  0.00           H  
ATOM   4770  CA  LEU B 298       1.176   5.139  37.859  1.00  0.00           C  
ATOM   4771  HA  LEU B 298       0.623   5.956  37.395  1.00  0.00           H  
ATOM   4772  CB  LEU B 298       0.776   3.816  37.175  1.00  0.00           C  
ATOM   4773  HB2 LEU B 298       1.194   2.996  37.762  1.00  0.00           H  
ATOM   4774  HB3 LEU B 298      -0.308   3.721  37.206  1.00  0.00           H  
ATOM   4775  CG  LEU B 298       1.247   3.649  35.715  1.00  0.00           C  
ATOM   4776  HG  LEU B 298       2.326   3.779  35.653  1.00  0.00           H  
ATOM   4777  CD1 LEU B 298       0.931   2.239  35.221  1.00  0.00           C  
ATOM   4778 HD11 LEU B 298       1.405   1.512  35.880  1.00  0.00           H  
ATOM   4779 HD12 LEU B 298      -0.147   2.075  35.225  1.00  0.00           H  
ATOM   4780 HD13 LEU B 298       1.327   2.106  34.215  1.00  0.00           H  
ATOM   4781  CD2 LEU B 298       0.576   4.657  34.779  1.00  0.00           C  
ATOM   4782 HD21 LEU B 298       0.938   4.513  33.762  1.00  0.00           H  
ATOM   4783 HD22 LEU B 298       0.824   5.665  35.099  1.00  0.00           H  
ATOM   4784 HD23 LEU B 298      -0.505   4.524  34.802  1.00  0.00           H  
ATOM   4785  C   LEU B 298       0.820   5.114  39.354  1.00  0.00           C  
ATOM   4786  O   LEU B 298       1.675   4.896  40.211  1.00  0.00           O  
ATOM   4787  N   LYS B 299      -0.455   5.316  39.690  1.00  0.00           N  
ATOM   4788  H   LYS B 299      -1.128   5.496  38.954  1.00  0.00           H  
ATOM   4789  CA  LYS B 299      -0.960   5.114  41.054  1.00  0.00           C  
ATOM   4790  HA  LYS B 299      -0.254   5.562  41.755  1.00  0.00           H  
ATOM   4791  CB  LYS B 299      -2.327   5.801  41.222  1.00  0.00           C  
ATOM   4792  HB2 LYS B 299      -3.012   5.425  40.462  1.00  0.00           H  
ATOM   4793  HB3 LYS B 299      -2.727   5.546  42.205  1.00  0.00           H  
ATOM   4794  CG  LYS B 299      -2.232   7.334  41.112  1.00  0.00           C  
ATOM   4795  HG2 LYS B 299      -1.671   7.711  41.968  1.00  0.00           H  
ATOM   4796  HG3 LYS B 299      -1.694   7.609  40.203  1.00  0.00           H  
ATOM   4797  CD  LYS B 299      -3.612   8.008  41.076  1.00  0.00           C  
ATOM   4798  HD2 LYS B 299      -4.147   7.682  40.182  1.00  0.00           H  
ATOM   4799  HD3 LYS B 299      -4.182   7.718  41.961  1.00  0.00           H  
ATOM   4800  CE  LYS B 299      -3.428   9.531  41.028  1.00  0.00           C  
ATOM   4801  HE2 LYS B 299      -2.838   9.824  41.898  1.00  0.00           H  
ATOM   4802  HE3 LYS B 299      -2.861   9.791  40.123  1.00  0.00           H  
ATOM   4803  NZ  LYS B 299      -4.719  10.263  41.056  1.00  0.00           N  
ATOM   4804  HZ1 LYS B 299      -5.336   9.980  41.803  1.00  0.00           H  
ATOM   4805  HZ2 LYS B 299      -4.598  11.264  41.061  1.00  0.00           H  
ATOM   4806  HZ3 LYS B 299      -5.246  10.127  40.187  1.00  0.00           H  
ATOM   4807  C   LYS B 299      -1.034   3.613  41.365  1.00  0.00           C  
ATOM   4808  O   LYS B 299      -1.623   2.846  40.601  1.00  0.00           O  
ATOM   4809  N   SER B 300      -0.460   3.211  42.499  1.00  0.00           N  
ATOM   4810  H   SER B 300       0.005   3.898  43.066  1.00  0.00           H  
ATOM   4811  CA  SER B 300      -0.729   1.901  43.105  1.00  0.00           C  
ATOM   4812  HA  SER B 300      -0.782   1.167  42.308  1.00  0.00           H  
ATOM   4813  CB  SER B 300       0.418   1.480  44.028  1.00  0.00           C  
ATOM   4814  HB2 SER B 300       1.356   1.490  43.470  1.00  0.00           H  
ATOM   4815  HB3 SER B 300       0.492   2.184  44.860  1.00  0.00           H  
ATOM   4816  OG  SER B 300       0.206   0.183  44.535  1.00  0.00           O  
ATOM   4817  HG  SER B 300       0.080  -0.433  43.764  1.00  0.00           H  
ATOM   4818  C   SER B 300      -2.089   1.898  43.812  1.00  0.00           C  
ATOM   4819  O   SER B 300      -2.601   2.959  44.180  1.00  0.00           O  
ATOM   4820  N   GLY B 301      -2.711   0.727  43.940  1.00  0.00           N  
ATOM   4821  H   GLY B 301      -2.254  -0.098  43.543  1.00  0.00           H  
ATOM   4822  CA  GLY B 301      -4.097   0.553  44.375  1.00  0.00           C  
ATOM   4823  HA2 GLY B 301      -4.239  -0.491  44.650  1.00  0.00           H  
ATOM   4824  HA3 GLY B 301      -4.283   1.175  45.250  1.00  0.00           H  
ATOM   4825  C   GLY B 301      -5.140   0.904  43.304  1.00  0.00           C  
ATOM   4826  O   GLY B 301      -6.329   0.933  43.616  1.00  0.00           O  
ATOM   4827  N   ILE B 302      -4.726   1.173  42.058  1.00  0.00           N  
ATOM   4828  H   ILE B 302      -3.757   0.971  41.836  1.00  0.00           H  
ATOM   4829  CA  ILE B 302      -5.553   1.791  41.008  1.00  0.00           C  
ATOM   4830  HA  ILE B 302      -6.600   1.738  41.307  1.00  0.00           H  
ATOM   4831  CB  ILE B 302      -5.176   3.288  40.861  1.00  0.00           C  
ATOM   4832  HB  ILE B 302      -4.097   3.329  40.729  1.00  0.00           H  
ATOM   4833  CG2 ILE B 302      -5.788   3.959  39.619  1.00  0.00           C  
ATOM   4834 HG21 ILE B 302      -5.407   3.497  38.712  1.00  0.00           H  
ATOM   4835 HG22 ILE B 302      -6.867   3.844  39.627  1.00  0.00           H  
ATOM   4836 HG23 ILE B 302      -5.533   5.019  39.596  1.00  0.00           H  
ATOM   4837  CG1 ILE B 302      -5.503   4.131  42.118  1.00  0.00           C  
ATOM   4838 HG12 ILE B 302      -4.997   3.700  42.981  1.00  0.00           H  
ATOM   4839 HG13 ILE B 302      -5.091   5.131  41.979  1.00  0.00           H  
ATOM   4840  CD1 ILE B 302      -6.992   4.290  42.457  1.00  0.00           C  
ATOM   4841 HD11 ILE B 302      -7.502   4.842  41.671  1.00  0.00           H  
ATOM   4842 HD12 ILE B 302      -7.464   3.317  42.587  1.00  0.00           H  
ATOM   4843 HD13 ILE B 302      -7.086   4.849  43.387  1.00  0.00           H  
ATOM   4844  C   ILE B 302      -5.444   1.027  39.679  1.00  0.00           C  
ATOM   4845  O   ILE B 302      -4.364   0.594  39.265  1.00  0.00           O  
ATOM   4846  N   SER B 303      -6.573   0.906  38.976  1.00  0.00           N  
ATOM   4847  H   SER B 303      -7.412   1.336  39.353  1.00  0.00           H  
ATOM   4848  CA  SER B 303      -6.654   0.283  37.654  1.00  0.00           C  
ATOM   4849  HA  SER B 303      -5.904  -0.496  37.615  1.00  0.00           H  
ATOM   4850  CB  SER B 303      -8.003  -0.415  37.480  1.00  0.00           C  
ATOM   4851  HB2 SER B 303      -8.118  -1.170  38.257  1.00  0.00           H  
ATOM   4852  HB3 SER B 303      -8.803   0.317  37.583  1.00  0.00           H  
ATOM   4853  OG  SER B 303      -8.079  -1.041  36.211  1.00  0.00           O  
ATOM   4854  HG  SER B 303      -7.281  -1.601  36.119  1.00  0.00           H  
ATOM   4855  C   SER B 303      -6.344   1.259  36.513  1.00  0.00           C  
ATOM   4856  O   SER B 303      -6.723   2.432  36.557  1.00  0.00           O  
ATOM   4857  N   TYR B 304      -5.668   0.756  35.475  1.00  0.00           N  
ATOM   4858  H   TYR B 304      -5.450  -0.232  35.497  1.00  0.00           H  
ATOM   4859  CA  TYR B 304      -5.241   1.494  34.282  1.00  0.00           C  
ATOM   4860  HA  TYR B 304      -5.836   2.401  34.190  1.00  0.00           H  
ATOM   4861  CB  TYR B 304      -3.765   1.903  34.389  1.00  0.00           C  
ATOM   4862  HB2 TYR B 304      -3.184   1.041  34.713  1.00  0.00           H  
ATOM   4863  HB3 TYR B 304      -3.397   2.185  33.401  1.00  0.00           H  
ATOM   4864  CG  TYR B 304      -3.493   3.058  35.323  1.00  0.00           C  
ATOM   4865  CD1 TYR B 304      -3.343   4.365  34.817  1.00  0.00           C  
ATOM   4866  HD1 TYR B 304      -3.448   4.549  33.757  1.00  0.00           H  
ATOM   4867  CE1 TYR B 304      -3.057   5.433  35.690  1.00  0.00           C  
ATOM   4868  HE1 TYR B 304      -2.945   6.439  35.312  1.00  0.00           H  
ATOM   4869  CZ  TYR B 304      -2.910   5.182  37.069  1.00  0.00           C  
ATOM   4870  OH  TYR B 304      -2.594   6.176  37.932  1.00  0.00           O  
ATOM   4871  HH  TYR B 304      -2.755   7.078  37.550  1.00  0.00           H  
ATOM   4872  CE2 TYR B 304      -3.058   3.875  37.569  1.00  0.00           C  
ATOM   4873  HE2 TYR B 304      -2.949   3.692  38.625  1.00  0.00           H  
ATOM   4874  CD2 TYR B 304      -3.368   2.818  36.700  1.00  0.00           C  
ATOM   4875  HD2 TYR B 304      -3.518   1.820  37.093  1.00  0.00           H  
ATOM   4876  C   TYR B 304      -5.462   0.695  32.997  1.00  0.00           C  
ATOM   4877  O   TYR B 304      -5.628  -0.529  33.003  1.00  0.00           O  
ATOM   4878  N   ARG B 305      -5.487   1.429  31.882  1.00  0.00           N  
ATOM   4879  H   ARG B 305      -5.364   2.434  31.990  1.00  0.00           H  
ATOM   4880  CA  ARG B 305      -5.805   0.960  30.531  1.00  0.00           C  
ATOM   4881  HA  ARG B 305      -5.650  -0.117  30.484  1.00  0.00           H  
ATOM   4882  CB  ARG B 305      -7.269   1.291  30.213  1.00  0.00           C  
ATOM   4883  HB2 ARG B 305      -7.438   2.362  30.336  1.00  0.00           H  
ATOM   4884  HB3 ARG B 305      -7.486   1.019  29.179  1.00  0.00           H  
ATOM   4885  CG  ARG B 305      -8.208   0.517  31.136  1.00  0.00           C  
ATOM   4886  HG2 ARG B 305      -8.038  -0.548  31.006  1.00  0.00           H  
ATOM   4887  HG3 ARG B 305      -8.011   0.784  32.174  1.00  0.00           H  
ATOM   4888  CD  ARG B 305      -9.669   0.827  30.881  1.00  0.00           C  
ATOM   4889  HD2 ARG B 305     -10.211   0.316  31.670  1.00  0.00           H  
ATOM   4890  HD3 ARG B 305      -9.839   1.904  30.966  1.00  0.00           H  
ATOM   4891  NE  ARG B 305     -10.164   0.325  29.590  1.00  0.00           N  
ATOM   4892  HE  ARG B 305      -9.485   0.054  28.898  1.00  0.00           H  
ATOM   4893  CZ  ARG B 305     -11.442   0.163  29.306  1.00  0.00           C  
ATOM   4894  NH1 ARG B 305     -12.393   0.495  30.134  1.00  0.00           N  
ATOM   4895 HH11 ARG B 305     -12.137   0.893  31.051  1.00  0.00           H  
ATOM   4896 HH12 ARG B 305     -13.362   0.367  29.938  1.00  0.00           H  
ATOM   4897  NH2 ARG B 305     -11.784  -0.349  28.159  1.00  0.00           N  
ATOM   4898 HH21 ARG B 305     -11.060  -0.537  27.473  1.00  0.00           H  
ATOM   4899 HH22 ARG B 305     -12.749  -0.540  27.966  1.00  0.00           H  
ATOM   4900  C   ARG B 305      -4.899   1.602  29.496  1.00  0.00           C  
ATOM   4901  O   ARG B 305      -4.368   2.691  29.712  1.00  0.00           O  
ATOM   4902  N   ALA B 306      -4.766   0.940  28.347  1.00  0.00           N  
ATOM   4903  H   ALA B 306      -5.257   0.062  28.238  1.00  0.00           H  
ATOM   4904  CA  ALA B 306      -3.959   1.431  27.233  1.00  0.00           C  
ATOM   4905  HA  ALA B 306      -3.921   2.517  27.298  1.00  0.00           H  
ATOM   4906  CB  ALA B 306      -2.530   0.897  27.372  1.00  0.00           C  
ATOM   4907  HB1 ALA B 306      -2.128   1.165  28.348  1.00  0.00           H  
ATOM   4908  HB2 ALA B 306      -2.522  -0.187  27.268  1.00  0.00           H  
ATOM   4909  HB3 ALA B 306      -1.897   1.336  26.600  1.00  0.00           H  
ATOM   4910  C   ALA B 306      -4.545   1.071  25.863  1.00  0.00           C  
ATOM   4911  O   ALA B 306      -5.240   0.064  25.719  1.00  0.00           O  
ATOM   4912  N   ARG B 307      -4.215   1.880  24.850  1.00  0.00           N  
ATOM   4913  H   ARG B 307      -3.677   2.712  25.089  1.00  0.00           H  
ATOM   4914  CA  ARG B 307      -4.501   1.681  23.417  1.00  0.00           C  
ATOM   4915  HA  ARG B 307      -4.492   0.613  23.204  1.00  0.00           H  
ATOM   4916  CB  ARG B 307      -5.905   2.205  23.066  1.00  0.00           C  
ATOM   4917  HB2 ARG B 307      -6.094   2.041  22.003  1.00  0.00           H  
ATOM   4918  HB3 ARG B 307      -6.641   1.632  23.632  1.00  0.00           H  
ATOM   4919  CG  ARG B 307      -6.079   3.696  23.389  1.00  0.00           C  
ATOM   4920  HG2 ARG B 307      -5.855   3.873  24.440  1.00  0.00           H  
ATOM   4921  HG3 ARG B 307      -5.382   4.283  22.795  1.00  0.00           H  
ATOM   4922  CD  ARG B 307      -7.503   4.175  23.112  1.00  0.00           C  
ATOM   4923  HD2 ARG B 307      -7.703   4.123  22.042  1.00  0.00           H  
ATOM   4924  HD3 ARG B 307      -8.206   3.526  23.638  1.00  0.00           H  
ATOM   4925  NE  ARG B 307      -7.664   5.553  23.594  1.00  0.00           N  
ATOM   4926  HE  ARG B 307      -6.883   5.954  24.100  1.00  0.00           H  
ATOM   4927  CZ  ARG B 307      -8.738   6.309  23.561  1.00  0.00           C  
ATOM   4928  NH1 ARG B 307      -9.815   5.972  22.907  1.00  0.00           N  
ATOM   4929 HH11 ARG B 307      -9.806   5.116  22.381  1.00  0.00           H  
ATOM   4930 HH12 ARG B 307     -10.620   6.569  22.904  1.00  0.00           H  
ATOM   4931  NH2 ARG B 307      -8.722   7.422  24.231  1.00  0.00           N  
ATOM   4932 HH21 ARG B 307      -7.870   7.639  24.744  1.00  0.00           H  
ATOM   4933 HH22 ARG B 307      -9.539   7.992  24.321  1.00  0.00           H  
ATOM   4934  C   ARG B 307      -3.400   2.317  22.559  1.00  0.00           C  
ATOM   4935  O   ARG B 307      -2.703   3.214  23.031  1.00  0.00           O  
ATOM   4936  N   VAL B 308      -3.243   1.868  21.315  1.00  0.00           N  
ATOM   4937  H   VAL B 308      -3.854   1.117  21.008  1.00  0.00           H
[truncated: 30,538 more chars]
