# Supplementary material for: Insights into receptor structure and dynamics at the surface of living cells
Source: Nat Commun. 2023 Mar 22;14:1596. doi: 10.1038/s41467-023-37284-4 (PMC10033668; doi:10.1038/s41467-023-37284-4)
Supplement: Supplementary file 15 — Source Data [file 41467_2023_37284_MOESM15_ESM.zip › Source data/Main/Figure 5/b/Average structures of MD sub-trajectories/K22B/MD_sub-average_3bpn_K22B_4.pdb]

ATOM      1  N   CYS A   1      18.626   5.316   2.832  1.00  0.00           N  
ATOM      2  H1  CYS A   1      17.962   5.523   3.557  1.00  0.00           H  
ATOM      3  H2  CYS A   1      18.827   6.157   2.320  1.00  0.00           H  
ATOM      4  H3  CYS A   1      19.482   4.986   3.279  1.00  0.00           H  
ATOM      5  CA  CYS A   1      18.094   4.274   1.934  1.00  0.00           C  
ATOM      6  HA  CYS A   1      18.872   4.041   1.216  1.00  0.00           H  
ATOM      7  CB  CYS A   1      17.750   2.976   2.681  1.00  0.00           C  
ATOM      8  HB2 CYS A   1      18.357   2.882   3.582  1.00  0.00           H  
ATOM      9  HB3 CYS A   1      16.695   2.956   2.964  1.00  0.00           H  
ATOM     10  SG  CYS A   1      18.123   1.612   1.545  1.00  0.00           S  
ATOM     11  HG  CYS A   1      18.266   0.643   2.458  1.00  0.00           H  
ATOM     12  C   CYS A   1      16.914   4.776   1.115  1.00  0.00           C  
ATOM     13  O   CYS A   1      16.274   5.747   1.503  1.00  0.00           O  
ATOM     14  N   ASP A   2      16.645   4.100  -0.003  1.00  0.00           N  
ATOM     15  H   ASP A   2      17.206   3.282  -0.195  1.00  0.00           H  
ATOM     16  CA  ASP A   2      15.415   4.210  -0.796  1.00  0.00           C  
ATOM     17  HA  ASP A   2      15.000   5.213  -0.701  1.00  0.00           H  
ATOM     18  CB  ASP A   2      15.782   3.977  -2.277  1.00  0.00           C  
ATOM     19  HB2 ASP A   2      16.458   4.774  -2.590  1.00  0.00           H  
ATOM     20  HB3 ASP A   2      16.326   3.034  -2.354  1.00  0.00           H  
ATOM     21  CG  ASP A   2      14.616   3.924  -3.276  1.00  0.00           C  
ATOM     22  OD1 ASP A   2      14.862   3.522  -4.426  1.00  0.00           O  
ATOM     23  OD2 ASP A   2      13.462   4.209  -2.894  1.00  0.00           O  
ATOM     24  C   ASP A   2      14.368   3.204  -0.271  1.00  0.00           C  
ATOM     25  O   ASP A   2      14.689   2.042  -0.007  1.00  0.00           O  
ATOM     26  N   ILE A   3      13.112   3.633  -0.108  1.00  0.00           N  
ATOM     27  H   ILE A   3      12.879   4.551  -0.458  1.00  0.00           H  
ATOM     28  CA  ILE A   3      12.008   2.767   0.332  1.00  0.00           C  
ATOM     29  HA  ILE A   3      12.351   2.230   1.215  1.00  0.00           H  
ATOM     30  CB  ILE A   3      10.803   3.645   0.747  1.00  0.00           C  
ATOM     31  HB  ILE A   3      11.175   4.418   1.422  1.00  0.00           H  
ATOM     32  CG2 ILE A   3      10.162   4.366  -0.451  1.00  0.00           C  
ATOM     33 HG21 ILE A   3       9.401   5.062  -0.095  1.00  0.00           H  
ATOM     34 HG22 ILE A   3      10.907   4.928  -1.012  1.00  0.00           H  
ATOM     35 HG23 ILE A   3       9.682   3.646  -1.114  1.00  0.00           H  
ATOM     36  CG1 ILE A   3       9.707   2.868   1.509  1.00  0.00           C  
ATOM     37 HG12 ILE A   3       8.839   3.518   1.632  1.00  0.00           H  
ATOM     38 HG13 ILE A   3       9.390   2.000   0.931  1.00  0.00           H  
ATOM     39  CD1 ILE A   3      10.141   2.419   2.911  1.00  0.00           C  
ATOM     40 HD11 ILE A   3       9.309   1.918   3.403  1.00  0.00           H  
ATOM     41 HD12 ILE A   3      10.978   1.728   2.851  1.00  0.00           H  
ATOM     42 HD13 ILE A   3      10.431   3.288   3.500  1.00  0.00           H  
ATOM     43  C   ILE A   3      11.656   1.697  -0.720  1.00  0.00           C  
ATOM     44  O   ILE A   3      11.258   0.588  -0.360  1.00  0.00           O  
ATOM     45  N   THR A   4      11.930   1.953  -2.001  1.00  0.00           N  
ATOM     46  H   THR A   4      12.299   2.871  -2.246  1.00  0.00           H  
ATOM     47  CA  THR A   4      11.703   0.989  -3.092  1.00  0.00           C  
ATOM     48  HA  THR A   4      10.636   0.771  -3.151  1.00  0.00           H  
ATOM     49  CB  THR A   4      12.147   1.577  -4.446  1.00  0.00           C  
ATOM     50  HB  THR A   4      13.236   1.580  -4.494  1.00  0.00           H  
ATOM     51  CG2 THR A   4      11.613   0.786  -5.638  1.00  0.00           C  
ATOM     52 HG21 THR A   4      11.990  -0.233  -5.613  1.00  0.00           H  
ATOM     53 HG22 THR A   4      10.524   0.773  -5.610  1.00  0.00           H  
ATOM     54 HG23 THR A   4      11.936   1.262  -6.564  1.00  0.00           H  
ATOM     55  OG1 THR A   4      11.685   2.899  -4.593  1.00  0.00           O  
ATOM     56  HG1 THR A   4      12.353   3.470  -4.168  1.00  0.00           H  
ATOM     57  C   THR A   4      12.444  -0.326  -2.825  1.00  0.00           C  
ATOM     58  O   THR A   4      11.906  -1.409  -3.046  1.00  0.00           O  
ATOM     59  N   LEU A   5      13.656  -0.265  -2.256  1.00  0.00           N  
ATOM     60  H   LEU A   5      14.030   0.646  -2.025  1.00  0.00           H  
ATOM     61  CA  LEU A   5      14.423  -1.459  -1.886  1.00  0.00           C  
ATOM     62  HA  LEU A   5      14.435  -2.138  -2.740  1.00  0.00           H  
ATOM     63  CB  LEU A   5      15.870  -1.055  -1.558  1.00  0.00           C  
ATOM     64  HB2 LEU A   5      15.844  -0.330  -0.744  1.00  0.00           H  
ATOM     65  HB3 LEU A   5      16.408  -1.938  -1.212  1.00  0.00           H  
ATOM     66  CG  LEU A   5      16.647  -0.437  -2.738  1.00  0.00           C  
ATOM     67  HG  LEU A   5      16.105   0.426  -3.124  1.00  0.00           H  
ATOM     68  CD1 LEU A   5      18.016   0.037  -2.253  1.00  0.00           C  
ATOM     69 HD11 LEU A   5      18.609  -0.812  -1.916  1.00  0.00           H  
ATOM     70 HD12 LEU A   5      18.537   0.545  -3.064  1.00  0.00           H  
ATOM     71 HD13 LEU A   5      17.887   0.743  -1.434  1.00  0.00           H  
ATOM     72  CD2 LEU A   5      16.868  -1.439  -3.874  1.00  0.00           C  
ATOM     73 HD21 LEU A   5      17.499  -0.990  -4.639  1.00  0.00           H  
ATOM     74 HD22 LEU A   5      15.916  -1.704  -4.334  1.00  0.00           H  
ATOM     75 HD23 LEU A   5      17.353  -2.338  -3.494  1.00  0.00           H  
ATOM     76  C   LEU A   5      13.782  -2.241  -0.725  1.00  0.00           C  
ATOM     77  O   LEU A   5      13.773  -3.471  -0.765  1.00  0.00           O  
ATOM     78  N   GLN A   6      13.197  -1.563   0.273  1.00  0.00           N  
ATOM     79  H   GLN A   6      13.132  -0.557   0.188  1.00  0.00           H  
ATOM     80  CA  GLN A   6      12.395  -2.227   1.316  1.00  0.00           C  
ATOM     81  HA  GLN A   6      12.998  -2.999   1.789  1.00  0.00           H  
ATOM     82  CB  GLN A   6      11.920  -1.222   2.387  1.00  0.00           C  
ATOM     83  HB2 GLN A   6      11.790  -0.251   1.917  1.00  0.00           H  
ATOM     84  HB3 GLN A   6      10.941  -1.519   2.769  1.00  0.00           H  
ATOM     85  CG  GLN A   6      12.909  -1.058   3.555  1.00  0.00           C  
ATOM     86  HG2 GLN A   6      13.890  -1.385   3.229  1.00  0.00           H  
ATOM     87  HG3 GLN A   6      12.974   0.002   3.797  1.00  0.00           H  
ATOM     88  CD  GLN A   6      12.560  -1.810   4.845  1.00  0.00           C  
ATOM     89  OE1 GLN A   6      11.522  -2.438   5.010  1.00  0.00           O  
ATOM     90  NE2 GLN A   6      13.424  -1.772   5.841  1.00  0.00           N  
ATOM     91 HE21 GLN A   6      13.186  -2.298   6.661  1.00  0.00           H  
ATOM     92 HE22 GLN A   6      14.305  -1.282   5.736  1.00  0.00           H  
ATOM     93  C   GLN A   6      11.180  -2.928   0.704  1.00  0.00           C  
ATOM     94  O   GLN A   6      10.940  -4.100   0.988  1.00  0.00           O  
ATOM     95  N   GLU A   7      10.435  -2.243  -0.163  1.00  0.00           N  
ATOM     96  H   GLU A   7      10.687  -1.277  -0.358  1.00  0.00           H  
ATOM     97  CA  GLU A   7       9.258  -2.808  -0.828  1.00  0.00           C  
ATOM     98  HA  GLU A   7       8.552  -3.148  -0.071  1.00  0.00           H  
ATOM     99  CB  GLU A   7       8.577  -1.740  -1.677  1.00  0.00           C  
ATOM    100  HB2 GLU A   7       9.297  -1.324  -2.382  1.00  0.00           H  
ATOM    101  HB3 GLU A   7       7.778  -2.229  -2.236  1.00  0.00           H  
ATOM    102  CG  GLU A   7       7.974  -0.609  -0.837  1.00  0.00           C  
ATOM    103  HG2 GLU A   7       7.385  -1.051  -0.031  1.00  0.00           H  
ATOM    104  HG3 GLU A   7       8.770  -0.020  -0.386  1.00  0.00           H  
ATOM    105  CD  GLU A   7       7.086   0.316  -1.672  1.00  0.00           C  
ATOM    106  OE1 GLU A   7       6.324   1.123  -1.083  1.00  0.00           O  
ATOM    107  OE2 GLU A   7       7.114   0.235  -2.920  1.00  0.00           O  
ATOM    108  C   GLU A   7       9.597  -4.008  -1.720  1.00  0.00           C  
ATOM    109  O   GLU A   7       8.861  -4.998  -1.745  1.00  0.00           O  
ATOM    110  N   ILE A   8      10.730  -3.973  -2.427  1.00  0.00           N  
ATOM    111  H   ILE A   8      11.283  -3.116  -2.416  1.00  0.00           H  
ATOM    112  CA  ILE A   8      11.193  -5.102  -3.237  1.00  0.00           C  
ATOM    113  HA  ILE A   8      10.348  -5.462  -3.827  1.00  0.00           H  
ATOM    114  CB  ILE A   8      12.272  -4.627  -4.236  1.00  0.00           C  
ATOM    115  HB  ILE A   8      12.995  -4.008  -3.702  1.00  0.00           H  
ATOM    116  CG2 ILE A   8      13.022  -5.817  -4.853  1.00  0.00           C  
ATOM    117 HG21 ILE A   8      13.606  -6.316  -4.083  1.00  0.00           H  
ATOM    118 HG22 ILE A   8      12.320  -6.519  -5.302  1.00  0.00           H  
ATOM    119 HG23 ILE A   8      13.721  -5.472  -5.613  1.00  0.00           H  
ATOM    120  CG1 ILE A   8      11.606  -3.783  -5.351  1.00  0.00           C  
ATOM    121 HG12 ILE A   8      11.021  -4.435  -6.003  1.00  0.00           H  
ATOM    122 HG13 ILE A   8      10.919  -3.063  -4.905  1.00  0.00           H  
ATOM    123  CD1 ILE A   8      12.598  -2.985  -6.207  1.00  0.00           C  
ATOM    124 HD11 ILE A   8      13.214  -2.355  -5.565  1.00  0.00           H  
ATOM    125 HD12 ILE A   8      12.046  -2.356  -6.906  1.00  0.00           H  
ATOM    126 HD13 ILE A   8      13.238  -3.654  -6.778  1.00  0.00           H  
ATOM    127  C   ILE A   8      11.620  -6.277  -2.342  1.00  0.00           C  
ATOM    128  O   ILE A   8      11.154  -7.393  -2.568  1.00  0.00           O  
ATOM    129  N   ILE A   9      12.404  -6.055  -1.277  1.00  0.00           N  
ATOM    130  H   ILE A   9      12.746  -5.109  -1.115  1.00  0.00           H  
ATOM    131  CA  ILE A   9      12.776  -7.115  -0.313  1.00  0.00           C  
ATOM    132  HA  ILE A   9      13.247  -7.928  -0.863  1.00  0.00           H  
ATOM    133  CB  ILE A   9      13.805  -6.568   0.709  1.00  0.00           C  
ATOM    134  HB  ILE A   9      13.427  -5.619   1.095  1.00  0.00           H  
ATOM    135  CG2 ILE A   9      14.008  -7.521   1.903  1.00  0.00           C  
ATOM    136 HG21 ILE A   9      13.083  -7.612   2.473  1.00  0.00           H  
ATOM    137 HG22 ILE A   9      14.310  -8.507   1.548  1.00  0.00           H  
ATOM    138 HG23 ILE A   9      14.761  -7.126   2.581  1.00  0.00           H  
ATOM    139  CG1 ILE A   9      15.165  -6.315   0.014  1.00  0.00           C  
ATOM    140 HG12 ILE A   9      15.648  -7.267  -0.212  1.00  0.00           H  
ATOM    141 HG13 ILE A   9      14.997  -5.801  -0.932  1.00  0.00           H  
ATOM    142  CD1 ILE A   9      16.126  -5.444   0.835  1.00  0.00           C  
ATOM    143 HD11 ILE A   9      16.999  -5.213   0.232  1.00  0.00           H  
ATOM    144 HD12 ILE A   9      15.637  -4.511   1.116  1.00  0.00           H  
ATOM    145 HD13 ILE A   9      16.456  -5.968   1.730  1.00  0.00           H  
ATOM    146  C   ILE A   9      11.530  -7.715   0.369  1.00  0.00           C  
ATOM    147  O   ILE A   9      11.439  -8.930   0.557  1.00  0.00           O  
ATOM    148  N   LYS A  10      10.541  -6.879   0.697  1.00  0.00           N  
ATOM    149  H   LYS A  10      10.705  -5.887   0.546  1.00  0.00           H  
ATOM    150  CA  LYS A  10       9.231  -7.281   1.221  1.00  0.00           C  
ATOM    151  HA  LYS A  10       9.386  -7.893   2.106  1.00  0.00           H  
ATOM    152  CB  LYS A  10       8.478  -6.001   1.617  1.00  0.00           C  
ATOM    153  HB2 LYS A  10       9.098  -5.419   2.303  1.00  0.00           H  
ATOM    154  HB3 LYS A  10       8.324  -5.396   0.725  1.00  0.00           H  
ATOM    155  CG  LYS A  10       7.112  -6.208   2.273  1.00  0.00           C  
ATOM    156  HG2 LYS A  10       6.652  -5.224   2.335  1.00  0.00           H  
ATOM    157  HG3 LYS A  10       6.486  -6.843   1.644  1.00  0.00           H  
ATOM    158  CD  LYS A  10       7.180  -6.777   3.694  1.00  0.00           C  
ATOM    159  HD2 LYS A  10       7.540  -7.807   3.670  1.00  0.00           H  
ATOM    160  HD3 LYS A  10       7.845  -6.159   4.300  1.00  0.00           H  
ATOM    161  CE  LYS A  10       5.762  -6.725   4.263  1.00  0.00           C  
ATOM    162  HE2 LYS A  10       5.353  -5.724   4.098  1.00  0.00           H  
ATOM    163  HE3 LYS A  10       5.135  -7.429   3.709  1.00  0.00           H  
ATOM    164  NZ  LYS A  10       5.709  -7.032   5.707  1.00  0.00           N  
ATOM    165  HZ1 LYS A  10       6.256  -6.388   6.276  1.00  0.00           H  
ATOM    166  HZ2 LYS A  10       4.738  -6.993   6.017  1.00  0.00           H  
ATOM    167  HZ3 LYS A  10       6.009  -7.973   5.898  1.00  0.00           H  
ATOM    168  C   LYS A  10       8.463  -8.140   0.213  1.00  0.00           C  
ATOM    169  O   LYS A  10       8.034  -9.229   0.571  1.00  0.00           O  
ATOM    170  N   THR A  11       8.353  -7.707  -1.045  1.00  0.00           N  
ATOM    171  H   THR A  11       8.690  -6.773  -1.246  1.00  0.00           H  
ATOM    172  CA  THR A  11       7.731  -8.485  -2.137  1.00  0.00           C  
ATOM    173  HA  THR A  11       6.697  -8.702  -1.864  1.00  0.00           H  
ATOM    174  CB  THR A  11       7.729  -7.708  -3.466  1.00  0.00           C  
ATOM    175  HB  THR A  11       8.744  -7.644  -3.860  1.00  0.00           H  
ATOM    176  CG2 THR A  11       6.822  -8.365  -4.505  1.00  0.00           C  
ATOM    177 HG21 THR A  11       5.811  -8.467  -4.109  1.00  0.00           H  
ATOM    178 HG22 THR A  11       6.787  -7.740  -5.398  1.00  0.00           H  
ATOM    179 HG23 THR A  11       7.201  -9.348  -4.785  1.00  0.00           H  
ATOM    180  OG1 THR A  11       7.227  -6.404  -3.302  1.00  0.00           O  
ATOM    181  HG1 THR A  11       7.875  -5.885  -2.780  1.00  0.00           H  
ATOM    182  C   THR A  11       8.438  -9.823  -2.373  1.00  0.00           C  
ATOM    183  O   THR A  11       7.781 -10.840  -2.574  1.00  0.00           O  
ATOM    184  N   LEU A  12       9.773  -9.847  -2.315  1.00  0.00           N  
ATOM    185  H   LEU A  12      10.256  -8.962  -2.203  1.00  0.00           H  
ATOM    186  CA  LEU A  12      10.583 -11.063  -2.423  1.00  0.00           C  
ATOM    187  HA  LEU A  12      10.245 -11.628  -3.290  1.00  0.00           H  
ATOM    188  CB  LEU A  12      12.058 -10.677  -2.645  1.00  0.00           C  
ATOM    189  HB2 LEU A  12      12.368 -10.018  -1.834  1.00  0.00           H  
ATOM    190  HB3 LEU A  12      12.664 -11.580  -2.599  1.00  0.00           H  
ATOM    191  CG  LEU A  12      12.333  -9.988  -3.999  1.00  0.00           C  
ATOM    192  HG  LEU A  12      11.553  -9.264  -4.221  1.00  0.00           H  
ATOM    193  CD1 LEU A  12      13.676  -9.263  -3.983  1.00  0.00           C  
ATOM    194 HD11 LEU A  12      14.476  -9.991  -3.901  1.00  0.00           H  
ATOM    195 HD12 LEU A  12      13.796  -8.708  -4.913  1.00  0.00           H  
ATOM    196 HD13 LEU A  12      13.717  -8.565  -3.148  1.00  0.00           H  
ATOM    197  CD2 LEU A  12      12.377 -11.006  -5.136  1.00  0.00           C  
ATOM    198 HD21 LEU A  12      12.510 -10.482  -6.082  1.00  0.00           H  
ATOM    199 HD22 LEU A  12      13.198 -11.710  -4.990  1.00  0.00           H  
ATOM    200 HD23 LEU A  12      11.442 -11.560  -5.176  1.00  0.00           H  
ATOM    201  C   LEU A  12      10.403 -11.993  -1.210  1.00  0.00           C  
ATOM    202  O   LEU A  12      10.460 -13.209  -1.377  1.00  0.00           O  
ATOM    203  N   ASN A  13      10.136 -11.472  -0.010  1.00  0.00           N  
ATOM    204  H   ASN A  13      10.172 -10.465   0.098  1.00  0.00           H  
ATOM    205  CA  ASN A  13       9.734 -12.293   1.138  1.00  0.00           C  
ATOM    206  HA  ASN A  13      10.402 -13.153   1.206  1.00  0.00           H  
ATOM    207  CB  ASN A  13       9.858 -11.497   2.446  1.00  0.00           C  
ATOM    208  HB2 ASN A  13       9.436 -10.504   2.310  1.00  0.00           H  
ATOM    209  HB3 ASN A  13       9.272 -12.002   3.215  1.00  0.00           H  
ATOM    210  CG  ASN A  13      11.275 -11.373   2.976  1.00  0.00           C  
ATOM    211  OD1 ASN A  13      12.224 -12.003   2.544  1.00  0.00           O  
ATOM    212  ND2 ASN A  13      11.449 -10.565   3.997  1.00  0.00           N  
ATOM    213 HD21 ASN A  13      12.383 -10.485   4.352  1.00  0.00           H  
ATOM    214 HD22 ASN A  13      10.678 -10.035   4.353  1.00  0.00           H  
ATOM    215  C   ASN A  13       8.321 -12.874   0.969  1.00  0.00           C  
ATOM    216  O   ASN A  13       8.156 -14.073   1.161  1.00  0.00           O  
ATOM    217  N   SER A  14       7.327 -12.090   0.535  1.00  0.00           N  
ATOM    218  H   SER A  14       7.472 -11.089   0.456  1.00  0.00           H  
ATOM    219  CA  SER A  14       5.988 -12.622   0.217  1.00  0.00           C  
ATOM    220  HA  SER A  14       5.581 -13.117   1.102  1.00  0.00           H  
ATOM    221  CB  SER A  14       5.029 -11.490  -0.164  1.00  0.00           C  
ATOM    222  HB2 SER A  14       5.444 -10.914  -0.991  1.00  0.00           H  
ATOM    223  HB3 SER A  14       4.074 -11.914  -0.474  1.00  0.00           H  
ATOM    224  OG  SER A  14       4.805 -10.645   0.945  1.00  0.00           O  
ATOM    225  HG  SER A  14       4.096 -11.078   1.489  1.00  0.00           H  
ATOM    226  C   SER A  14       6.030 -13.671  -0.901  1.00  0.00           C  
ATOM    227  O   SER A  14       5.358 -14.696  -0.807  1.00  0.00           O  
ATOM    228  N   LEU A  15       6.882 -13.495  -1.922  1.00  0.00           N  
ATOM    229  H   LEU A  15       7.378 -12.612  -1.993  1.00  0.00           H  
ATOM    230  CA  LEU A  15       7.154 -14.531  -2.929  1.00  0.00           C  
ATOM    231  HA  LEU A  15       6.211 -14.839  -3.381  1.00  0.00           H  
ATOM    232  CB  LEU A  15       8.088 -13.975  -4.024  1.00  0.00           C  
ATOM    233  HB2 LEU A  15       8.889 -13.417  -3.543  1.00  0.00           H  
ATOM    234  HB3 LEU A  15       8.546 -14.805  -4.562  1.00  0.00           H  
ATOM    235  CG  LEU A  15       7.368 -13.074  -5.038  1.00  0.00           C  
ATOM    236  HG  LEU A  15       6.681 -12.416  -4.512  1.00  0.00           H  
ATOM    237  CD1 LEU A  15       8.352 -12.206  -5.823  1.00  0.00           C  
ATOM    238 HD11 LEU A  15       8.892 -11.558  -5.135  1.00  0.00           H  
ATOM    239 HD12 LEU A  15       9.060 -12.832  -6.366  1.00  0.00           H  
ATOM    240 HD13 LEU A  15       7.805 -11.574  -6.525  1.00  0.00           H  
ATOM    241  CD2 LEU A  15       6.591 -13.903  -6.060  1.00  0.00           C  
ATOM    242 HD21 LEU A  15       7.273 -14.556  -6.606  1.00  0.00           H  
ATOM    243 HD22 LEU A  15       5.840 -14.511  -5.559  1.00  0.00           H  
ATOM    244 HD23 LEU A  15       6.090 -13.244  -6.769  1.00  0.00           H  
ATOM    245  C   LEU A  15       7.765 -15.800  -2.314  1.00  0.00           C  
ATOM    246  O   LEU A  15       7.451 -16.891  -2.778  1.00  0.00           O  
ATOM    247  N   THR A  16       8.595 -15.671  -1.272  1.00  0.00           N  
ATOM    248  H   THR A  16       8.736 -14.747  -0.886  1.00  0.00           H  
ATOM    249  CA  THR A  16       9.253 -16.816  -0.615  1.00  0.00           C  
ATOM    250  HA  THR A  16       9.761 -17.405  -1.378  1.00  0.00           H  
ATOM    251  CB  THR A  16      10.318 -16.346   0.391  1.00  0.00           C  
ATOM    252  HB  THR A  16       9.847 -15.784   1.193  1.00  0.00           H  
ATOM    253  CG2 THR A  16      11.123 -17.482   1.019  1.00  0.00           C  
ATOM    254 HG21 THR A  16      11.593 -18.074   0.232  1.00  0.00           H  
ATOM    255 HG22 THR A  16      11.893 -17.069   1.671  1.00  0.00           H  
ATOM    256 HG23 THR A  16      10.474 -18.126   1.613  1.00  0.00           H  
ATOM    257  OG1 THR A  16      11.272 -15.517  -0.251  1.00  0.00           O  
ATOM    258  HG1 THR A  16      10.778 -14.854  -0.768  1.00  0.00           H  
ATOM    259  C   THR A  16       8.234 -17.744   0.054  1.00  0.00           C  
ATOM    260  O   THR A  16       8.362 -18.958  -0.060  1.00  0.00           O  
ATOM    261  N   GLU A  17       7.182 -17.199   0.678  1.00  0.00           N  
ATOM    262  H   GLU A  17       7.134 -16.191   0.761  1.00  0.00           H  
ATOM    263  CA  GLU A  17       6.064 -18.002   1.204  1.00  0.00           C  
ATOM    264  HA  GLU A  17       6.471 -18.773   1.863  1.00  0.00           H  
ATOM    265  CB  GLU A  17       5.131 -17.099   2.035  1.00  0.00           C  
ATOM    266  HB2 GLU A  17       5.703 -16.686   2.870  1.00  0.00           H  
ATOM    267  HB3 GLU A  17       4.811 -16.261   1.411  1.00  0.00           H  
ATOM    268  CG  GLU A  17       3.864 -17.783   2.593  1.00  0.00           C  
ATOM    269  HG2 GLU A  17       3.351 -17.072   3.243  1.00  0.00           H  
ATOM    270  HG3 GLU A  17       3.189 -17.991   1.761  1.00  0.00           H  
ATOM    271  CD  GLU A  17       4.114 -19.089   3.368  1.00  0.00           C  
ATOM    272  OE1 GLU A  17       5.205 -19.248   3.947  1.00  0.00           O  
ATOM    273  OE2 GLU A  17       3.198 -19.947   3.375  1.00  0.00           O  
ATOM    274  C   GLU A  17       5.281 -18.723   0.092  1.00  0.00           C  
ATOM    275  O   GLU A  17       4.782 -19.826   0.299  1.00  0.00           O  
ATOM    276  N   GLN A  18       5.199 -18.166  -1.122  1.00  0.00           N  
ATOM    277  H   GLN A  18       5.696 -17.299  -1.288  1.00  0.00           H  
ATOM    278  CA  GLN A  18       4.518 -18.825  -2.250  1.00  0.00           C  
ATOM    279  HA  GLN A  18       3.674 -19.371  -1.830  1.00  0.00           H  
ATOM    280  CB  GLN A  18       3.900 -17.802  -3.226  1.00  0.00           C  
ATOM    281  HB2 GLN A  18       4.695 -17.311  -3.789  1.00  0.00           H  
ATOM    282  HB3 GLN A  18       3.275 -18.346  -3.935  1.00  0.00           H  
ATOM    283  CG  GLN A  18       3.022 -16.721  -2.560  1.00  0.00           C  
ATOM    284  HG2 GLN A  18       3.678 -15.974  -2.124  1.00  0.00           H  
ATOM    285  HG3 GLN A  18       2.438 -16.219  -3.329  1.00  0.00           H  
ATOM    286  CD  GLN A  18       2.064 -17.230  -1.477  1.00  0.00           C  
ATOM    287  OE1 GLN A  18       1.306 -18.173  -1.660  1.00  0.00           O  
ATOM    288  NE2 GLN A  18       2.057 -16.628  -0.308  1.00  0.00           N  
ATOM    289 HE21 GLN A  18       1.532 -17.068   0.426  1.00  0.00           H  
ATOM    290 HE22 GLN A  18       2.710 -15.884  -0.113  1.00  0.00           H  
ATOM    291  C   GLN A  18       5.368 -19.925  -2.933  1.00  0.00           C  
ATOM    292  O   GLN A  18       5.046 -20.345  -4.053  1.00  0.00           O  
ATOM    293  N   LYS A  19       6.389 -20.461  -2.241  1.00  0.00           N  
ATOM    294  H   LYS A  19       6.615 -20.054  -1.340  1.00  0.00           H  
ATOM    295  CA  LYS A  19       7.107 -21.682  -2.638  1.00  0.00           C  
ATOM    296  HA  LYS A  19       7.650 -21.455  -3.552  1.00  0.00           H  
ATOM    297  CB  LYS A  19       8.146 -22.082  -1.573  1.00  0.00           C  
ATOM    298  HB2 LYS A  19       8.912 -21.305  -1.526  1.00  0.00           H  
ATOM    299  HB3 LYS A  19       7.665 -22.165  -0.596  1.00  0.00           H  
ATOM    300  CG  LYS A  19       8.802 -23.427  -1.938  1.00  0.00           C  
ATOM    301  HG2 LYS A  19       8.073 -24.229  -1.809  1.00  0.00           H  
ATOM    302  HG3 LYS A  19       9.086 -23.400  -2.988  1.00  0.00           H  
ATOM    303  CD  LYS A  19      10.033 -23.772  -1.089  1.00  0.00           C  
ATOM    304  HD2 LYS A  19      10.759 -22.957  -1.136  1.00  0.00           H  
ATOM    305  HD3 LYS A  19       9.722 -23.900  -0.052  1.00  0.00           H  
ATOM    306  CE  LYS A  19      10.671 -25.077  -1.598  1.00  0.00           C  
ATOM    307  HE2 LYS A  19      11.381 -25.442  -0.852  1.00  0.00           H  
ATOM    308  HE3 LYS A  19       9.886 -25.824  -1.730  1.00  0.00           H  
ATOM    309  NZ  LYS A  19      11.378 -24.863  -2.879  1.00  0.00           N  
ATOM    310  HZ1 LYS A  19      11.450 -25.677  -3.497  1.00  0.00           H  
ATOM    311  HZ2 LYS A  19      10.923 -24.130  -3.421  1.00  0.00           H  
ATOM    312  HZ3 LYS A  19      12.282 -24.411  -2.741  1.00  0.00           H  
ATOM    313  C   LYS A  19       6.129 -22.825  -2.933  1.00  0.00           C  
ATOM    314  O   LYS A  19       5.286 -23.179  -2.110  1.00  0.00           O  
ATOM    315  N   THR A  20       6.240 -23.391  -4.130  1.00  0.00           N  
ATOM    316  H   THR A  20       7.008 -23.075  -4.722  1.00  0.00           H  
ATOM    317  CA  THR A  20       5.306 -24.364  -4.727  1.00  0.00           C  
ATOM    318  HA  THR A  20       5.036 -25.123  -3.993  1.00  0.00           H  
ATOM    319  CB  THR A  20       4.028 -23.666  -5.241  1.00  0.00           C  
ATOM    320  HB  THR A  20       3.507 -24.352  -5.908  1.00  0.00           H  
ATOM    321  CG2 THR A  20       3.011 -23.257  -4.178  1.00  0.00           C  
ATOM    322 HG21 THR A  20       3.367 -22.393  -3.619  1.00  0.00           H  
ATOM    323 HG22 THR A  20       2.075 -22.996  -4.670  1.00  0.00           H  
ATOM    324 HG23 THR A  20       2.839 -24.086  -3.492  1.00  0.00           H  
ATOM    325  OG1 THR A  20       4.375 -22.521  -5.978  1.00  0.00           O  
ATOM    326  HG1 THR A  20       4.658 -21.834  -5.348  1.00  0.00           H  
ATOM    327  C   THR A  20       5.973 -25.048  -5.925  1.00  0.00           C  
ATOM    328  O   THR A  20       7.053 -24.651  -6.349  1.00  0.00           O  
ATOM    329  N   LEU A  21       5.316 -26.032  -6.553  1.00  0.00           N  
ATOM    330  H   LEU A  21       4.441 -26.358  -6.176  1.00  0.00           H  
ATOM    331  CA  LEU A  21       5.778 -26.571  -7.846  1.00  0.00           C  
ATOM    332  HA  LEU A  21       6.770 -27.006  -7.711  1.00  0.00           H  
ATOM    333  CB  LEU A  21       4.809 -27.667  -8.330  1.00  0.00           C  
ATOM    334  HB2 LEU A  21       3.817 -27.228  -8.446  1.00  0.00           H  
ATOM    335  HB3 LEU A  21       5.135 -28.000  -9.316  1.00  0.00           H  
ATOM    336  CG  LEU A  21       4.708 -28.902  -7.413  1.00  0.00           C  
ATOM    337  HG  LEU A  21       4.351 -28.596  -6.430  1.00  0.00           H  
ATOM    338  CD1 LEU A  21       3.697 -29.888  -7.997  1.00  0.00           C  
ATOM    339 HD11 LEU A  21       2.723 -29.414  -8.109  1.00  0.00           H  
ATOM    340 HD12 LEU A  21       3.599 -30.751  -7.338  1.00  0.00           H  
ATOM    341 HD13 LEU A  21       4.038 -30.228  -8.975  1.00  0.00           H  
ATOM    342  CD2 LEU A  21       6.049 -29.620  -7.254  1.00  0.00           C  
ATOM    343 HD21 LEU A  21       6.475 -29.838  -8.234  1.00  0.00           H  
ATOM    344 HD22 LEU A  21       6.745 -28.998  -6.691  1.00  0.00           H  
ATOM    345 HD23 LEU A  21       5.912 -30.553  -6.709  1.00  0.00           H  
ATOM    346  C   LEU A  21       5.945 -25.481  -8.927  1.00  0.00           C  
ATOM    347  O   LEU A  21       6.718 -25.654  -9.862  1.00  0.00           O  
ATOM    348  N   CYS A  22       5.258 -24.345  -8.779  1.00  0.00           N  
ATOM    349  H   CYS A  22       4.633 -24.258  -7.994  1.00  0.00           H  
ATOM    350  CA  CYS A  22       5.385 -23.163  -9.622  1.00  0.00           C  
ATOM    351  HA  CYS A  22       5.284 -23.461 -10.667  1.00  0.00           H  
ATOM    352  CB  CYS A  22       4.237 -22.208  -9.258  1.00  0.00           C  
ATOM    353  HB2 CYS A  22       4.504 -21.690  -8.340  1.00  0.00           H  
ATOM    354  HB3 CYS A  22       4.129 -21.465 -10.047  1.00  0.00           H  
ATOM    355  SG  CYS A  22       2.645 -23.046  -8.971  1.00  0.00           S  
ATOM    356  HG  CYS A  22       2.473 -23.540 -10.210  1.00  0.00           H  
ATOM    357  C   CYS A  22       6.738 -22.431  -9.462  1.00  0.00           C  
ATOM    358  O   CYS A  22       7.206 -21.811 -10.415  1.00  0.00           O  
ATOM    359  N   THR A  23       7.379 -22.484  -8.284  1.00  0.00           N  
ATOM    360  H   THR A  23       6.980 -23.040  -7.534  1.00  0.00           H  
ATOM    361  CA  THR A  23       8.698 -21.860  -8.011  1.00  0.00           C  
ATOM    362  HA  THR A  23       8.817 -21.007  -8.676  1.00  0.00           H  
ATOM    363  CB  THR A  23       8.818 -21.320  -6.572  1.00  0.00           C  
ATOM    364  HB  THR A  23       9.813 -20.901  -6.444  1.00  0.00           H  
ATOM    365  CG2 THR A  23       7.825 -20.190  -6.308  1.00  0.00           C  
ATOM    366 HG21 THR A  23       8.013 -19.369  -7.001  1.00  0.00           H  
ATOM    367 HG22 THR A  23       7.952 -19.824  -5.288  1.00  0.00           H  
ATOM    368 HG23 THR A  23       6.801 -20.545  -6.434  1.00  0.00           H  
ATOM    369  OG1 THR A  23       8.632 -22.321  -5.596  1.00  0.00           O  
ATOM    370  HG1 THR A  23       9.513 -22.600  -5.290  1.00  0.00           H  
ATOM    371  C   THR A  23       9.889 -22.773  -8.308  1.00  0.00           C  
ATOM    372  O   THR A  23      10.996 -22.269  -8.494  1.00  0.00           O  
ATOM    373  N   GLU A  24       9.670 -24.084  -8.454  1.00  0.00           N  
ATOM    374  H   GLU A  24       8.754 -24.443  -8.219  1.00  0.00           H  
ATOM    375  CA  GLU A  24      10.671 -25.040  -8.967  1.00  0.00           C  
ATOM    376  HA  GLU A  24      11.631 -24.839  -8.491  1.00  0.00           H  
ATOM    377  CB  GLU A  24      10.256 -26.481  -8.607  1.00  0.00           C  
ATOM    378  HB2 GLU A  24       9.328 -26.710  -9.133  1.00  0.00           H  
ATOM    379  HB3 GLU A  24      11.021 -27.166  -8.976  1.00  0.00           H  
ATOM    380  CG  GLU A  24      10.032 -26.774  -7.108  1.00  0.00           C  
ATOM    381  HG2 GLU A  24       9.207 -26.159  -6.746  1.00  0.00           H  
ATOM    382  HG3 GLU A  24       9.709 -27.813  -7.018  1.00  0.00           H  
ATOM    383  CD  GLU A  24      11.258 -26.567  -6.198  1.00  0.00           C  
ATOM    384  OE1 GLU A  24      12.392 -26.438  -6.709  1.00  0.00           O  
ATOM    385  OE2 GLU A  24      11.056 -26.556  -4.958  1.00  0.00           O  
ATOM    386  C   GLU A  24      10.886 -24.924 -10.497  1.00  0.00           C  
ATOM    387  O   GLU A  24      11.861 -25.446 -11.038  1.00  0.00           O  
ATOM    388  N   LEU A  25       9.992 -24.252 -11.237  1.00  0.00           N  
ATOM    389  H   LEU A  25       9.205 -23.826 -10.770  1.00  0.00           H  
ATOM    390  CA  LEU A  25      10.118 -24.107 -12.691  1.00  0.00           C  
ATOM    391  HA  LEU A  25      10.343 -25.094 -13.091  1.00  0.00           H  
ATOM    392  CB  LEU A  25       8.788 -23.635 -13.305  1.00  0.00           C  
ATOM    393  HB2 LEU A  25       8.498 -22.710 -12.804  1.00  0.00           H  
ATOM    394  HB3 LEU A  25       8.943 -23.411 -14.361  1.00  0.00           H  
ATOM    395  CG  LEU A  25       7.634 -24.654 -13.180  1.00  0.00           C  
ATOM    396  HG  LEU A  25       7.498 -24.916 -12.136  1.00  0.00           H  
ATOM    397  CD1 LEU A  25       6.337 -24.031 -13.688  1.00  0.00           C  
ATOM    398 HD11 LEU A  25       5.520 -24.739 -13.555  1.00  0.00           H  
ATOM    399 HD12 LEU A  25       6.119 -23.132 -13.113  1.00  0.00           H  
ATOM    400 HD13 LEU A  25       6.427 -23.770 -14.740  1.00  0.00           H  
ATOM    401  CD2 LEU A  25       7.870 -25.934 -13.990  1.00  0.00           C  
ATOM    402 HD21 LEU A  25       6.995 -26.578 -13.910  1.00  0.00           H  
ATOM    403 HD22 LEU A  25       8.044 -25.691 -15.037  1.00  0.00           H  
ATOM    404 HD23 LEU A  25       8.721 -26.481 -13.589  1.00  0.00           H  
ATOM    405  C   LEU A  25      11.299 -23.204 -13.092  1.00  0.00           C  
ATOM    406  O   LEU A  25      11.624 -22.217 -12.435  1.00  0.00           O  
ATOM    407  N   THR A  26      11.944 -23.540 -14.213  1.00  0.00           N  
ATOM    408  H   THR A  26      11.585 -24.319 -14.740  1.00  0.00           H  
ATOM    409  CA  THR A  26      13.133 -22.831 -14.727  1.00  0.00           C  
ATOM    410  HA  THR A  26      13.822 -22.681 -13.898  1.00  0.00           H  
ATOM    411  CB  THR A  26      13.853 -23.704 -15.768  1.00  0.00           C  
ATOM    412  HB  THR A  26      13.133 -24.024 -16.523  1.00  0.00           H  
ATOM    413  CG2 THR A  26      15.043 -23.057 -16.470  1.00  0.00           C  
ATOM    414 HG21 THR A  26      15.752 -22.690 -15.728  1.00  0.00           H  
ATOM    415 HG22 THR A  26      15.536 -23.805 -17.093  1.00  0.00           H  
ATOM    416 HG23 THR A  26      14.719 -22.241 -17.113  1.00  0.00           H  
ATOM    417  OG1 THR A  26      14.380 -24.838 -15.118  1.00  0.00           O  
ATOM    418  HG1 THR A  26      13.674 -25.274 -14.635  1.00  0.00           H  
ATOM    419  C   THR A  26      12.802 -21.450 -15.309  1.00  0.00           C  
ATOM    420  O   THR A  26      11.760 -21.266 -15.941  1.00  0.00           O  
ATOM    421  N   VAL A  27      13.722 -20.495 -15.163  1.00  0.00           N  
ATOM    422  H   VAL A  27      14.542 -20.727 -14.611  1.00  0.00           H  
ATOM    423  CA  VAL A  27      13.727 -19.168 -15.797  1.00  0.00           C  
ATOM    424  HA  VAL A  27      13.010 -19.193 -16.616  1.00  0.00           H  
ATOM    425  CB  VAL A  27      13.229 -18.107 -14.788  1.00  0.00           C  
ATOM    426  HB  VAL A  27      12.280 -18.459 -14.380  1.00  0.00           H  
ATOM    427  CG1 VAL A  27      14.182 -17.872 -13.609  1.00  0.00           C  
ATOM    428 HG11 VAL A  27      15.134 -17.469 -13.956  1.00  0.00           H  
ATOM    429 HG12 VAL A  27      13.733 -17.169 -12.908  1.00  0.00           H  
ATOM    430 HG13 VAL A  27      14.366 -18.812 -13.088  1.00  0.00           H  
ATOM    431  CG2 VAL A  27      12.950 -16.754 -15.454  1.00  0.00           C  
ATOM    432 HG21 VAL A  27      12.300 -16.885 -16.318  1.00  0.00           H  
ATOM    433 HG22 VAL A  27      13.881 -16.272 -15.756  1.00  0.00           H  
ATOM    434 HG23 VAL A  27      12.447 -16.100 -14.740  1.00  0.00           H  
ATOM    435  C   VAL A  27      15.107 -18.860 -16.415  1.00  0.00           C  
ATOM    436  O   VAL A  27      16.126 -19.427 -16.014  1.00  0.00           O  
ATOM    437  N   THR A  28      15.144 -17.977 -17.420  1.00  0.00           N  
ATOM    438  H   THR A  28      14.292 -17.499 -17.658  1.00  0.00           H  
ATOM    439  CA  THR A  28      16.394 -17.506 -18.048  1.00  0.00           C  
ATOM    440  HA  THR A  28      17.000 -18.368 -18.331  1.00  0.00           H  
ATOM    441  CB  THR A  28      16.105 -16.695 -19.322  1.00  0.00           C  
ATOM    442  HB  THR A  28      15.411 -15.886 -19.089  1.00  0.00           H  
ATOM    443  CG2 THR A  28      17.356 -16.096 -19.963  1.00  0.00           C  
ATOM    444 HG21 THR A  28      17.775 -15.326 -19.316  1.00  0.00           H  
ATOM    445 HG22 THR A  28      18.099 -16.878 -20.128  1.00  0.00           H  
ATOM    446 HG23 THR A  28      17.094 -15.644 -20.919  1.00  0.00           H  
ATOM    447  OG1 THR A  28      15.518 -17.534 -20.292  1.00  0.00           O  
ATOM    448  HG1 THR A  28      14.617 -17.720 -20.027  1.00  0.00           H  
ATOM    449  C   THR A  28      17.196 -16.666 -17.054  1.00  0.00           C  
ATOM    450  O   THR A  28      16.713 -15.650 -16.556  1.00  0.00           O  
ATOM    451  N   ASP A  29      18.418 -17.088 -16.748  1.00  0.00           N  
ATOM    452  H   ASP A  29      18.816 -17.844 -17.297  1.00  0.00           H  
ATOM    453  CA  ASP A  29      19.251 -16.512 -15.696  1.00  0.00           C  
ATOM    454  HA  ASP A  29      18.599 -16.037 -14.961  1.00  0.00           H  
ATOM    455  CB  ASP A  29      19.980 -17.636 -14.956  1.00  0.00           C  
ATOM    456  HB2 ASP A  29      19.240 -18.374 -14.644  1.00  0.00           H  
ATOM    457  HB3 ASP A  29      20.672 -18.124 -15.637  1.00  0.00           H  
ATOM    458  CG  ASP A  29      20.745 -17.173 -13.715  1.00  0.00           C  
ATOM    459  OD1 ASP A  29      20.936 -15.961 -13.470  1.00  0.00           O  
ATOM    460  OD2 ASP A  29      21.128 -18.053 -12.922  1.00  0.00           O  
ATOM    461  C   ASP A  29      20.194 -15.441 -16.253  1.00  0.00           C  
ATOM    462  O   ASP A  29      21.237 -15.725 -16.847  1.00  0.00           O  
ATOM    463  N   ILE A  30      19.781 -14.188 -16.046  1.00  0.00           N  
ATOM    464  H   ILE A  30      18.860 -14.084 -15.648  1.00  0.00           H  
ATOM    465  CA  ILE A  30      20.504 -12.962 -16.426  1.00  0.00           C  
ATOM    466  HA  ILE A  30      20.981 -13.152 -17.389  1.00  0.00           H  
ATOM    467  CB  ILE A  30      19.512 -11.790 -16.625  1.00  0.00           C  
ATOM    468  HB  ILE A  30      20.056 -10.976 -17.108  1.00  0.00           H  
ATOM    469  CG2 ILE A  30      18.398 -12.215 -17.596  1.00  0.00           C  
ATOM    470 HG21 ILE A  30      18.838 -12.693 -18.469  1.00  0.00           H  
ATOM    471 HG22 ILE A  30      17.732 -12.925 -17.109  1.00  0.00           H  
ATOM    472 HG23 ILE A  30      17.813 -11.355 -17.911  1.00  0.00           H  
ATOM    473  CG1 ILE A  30      18.885 -11.237 -15.317  1.00  0.00           C  
ATOM    474 HG12 ILE A  30      17.858 -10.925 -15.517  1.00  0.00           H  
ATOM    475 HG13 ILE A  30      18.841 -12.023 -14.563  1.00  0.00           H  
ATOM    476  CD1 ILE A  30      19.619 -10.024 -14.737  1.00  0.00           C  
ATOM    477 HD11 ILE A  30      20.620 -10.299 -14.419  1.00  0.00           H  
ATOM    478 HD12 ILE A  30      19.678  -9.233 -15.481  1.00  0.00           H  
ATOM    479 HD13 ILE A  30      19.074  -9.656 -13.870  1.00  0.00           H  
ATOM    480  C   ILE A  30      21.637 -12.579 -15.464  1.00  0.00           C  
ATOM    481  O   ILE A  30      22.389 -11.656 -15.771  1.00  0.00           O  
ATOM    482  N   PHE A  31      21.756 -13.253 -14.314  1.00  0.00           N  
ATOM    483  H   PHE A  31      21.138 -14.043 -14.147  1.00  0.00           H  
ATOM    484  CA  PHE A  31      22.856 -13.053 -13.365  1.00  0.00           C  
ATOM    485  HA  PHE A  31      23.224 -12.029 -13.448  1.00  0.00           H  
ATOM    486  CB  PHE A  31      22.369 -13.267 -11.922  1.00  0.00           C  
ATOM    487  HB2 PHE A  31      22.216 -14.333 -11.773  1.00  0.00           H  
ATOM    488  HB3 PHE A  31      23.168 -12.962 -11.244  1.00  0.00           H  
ATOM    489  CG  PHE A  31      21.100 -12.536 -11.519  1.00  0.00           C  
ATOM    490  CD1 PHE A  31      21.059 -11.128 -11.516  1.00  0.00           C  
ATOM    491  HD1 PHE A  31      21.926 -10.560 -11.819  1.00  0.00           H  
ATOM    492  CE1 PHE A  31      19.889 -10.458 -11.113  1.00  0.00           C  
ATOM    493  HE1 PHE A  31      19.859  -9.377 -11.115  1.00  0.00           H  
ATOM    494  CZ  PHE A  31      18.763 -11.191 -10.700  1.00  0.00           C  
ATOM    495  HZ  PHE A  31      17.865 -10.680 -10.390  1.00  0.00           H  
ATOM    496  CE2 PHE A  31      18.805 -12.595 -10.691  1.00  0.00           C  
ATOM    497  HE2 PHE A  31      17.938 -13.160 -10.372  1.00  0.00           H  
ATOM    498  CD2 PHE A  31      19.966 -13.266 -11.110  1.00  0.00           C  
ATOM    499  HD2 PHE A  31      19.981 -14.347 -11.118  1.00  0.00           H  
ATOM    500  C   PHE A  31      24.035 -13.990 -13.671  1.00  0.00           C  
ATOM    501  O   PHE A  31      25.179 -13.554 -13.660  1.00  0.00           O  
ATOM    502  N   ALA A  32      23.763 -15.259 -14.003  1.00  0.00           N  
ATOM    503  H   ALA A  32      22.792 -15.557 -13.973  1.00  0.00           H  
ATOM    504  CA  ALA A  32      24.773 -16.245 -14.425  1.00  0.00           C  
ATOM    505  HA  ALA A  32      25.677 -16.070 -13.839  1.00  0.00           H  
ATOM    506  CB  ALA A  32      24.254 -17.646 -14.070  1.00  0.00           C  
ATOM    507  HB1 ALA A  32      25.013 -18.395 -14.299  1.00  0.00           H  
ATOM    508  HB2 ALA A  32      24.016 -17.700 -13.007  1.00  0.00           H  
ATOM    509  HB3 ALA A  32      23.356 -17.864 -14.646  1.00  0.00           H  
ATOM    510  C   ALA A  32      25.194 -16.119 -15.914  1.00  0.00           C  
ATOM    511  O   ALA A  32      25.686 -17.083 -16.509  1.00  0.00           O  
ATOM    512  N   ALA A  33      24.947 -14.956 -16.523  1.00  0.00           N  
ATOM    513  H   ALA A  33      24.646 -14.187 -15.946  1.00  0.00           H  
ATOM    514  CA  ALA A  33      25.222 -14.665 -17.923  1.00  0.00           C  
ATOM    515  HA  ALA A  33      24.868 -15.504 -18.521  1.00  0.00           H  
ATOM    516  CB  ALA A  33      24.431 -13.412 -18.321  1.00  0.00           C  
ATOM    517  HB1 ALA A  33      24.791 -12.553 -17.751  1.00  0.00           H  
ATOM    518  HB2 ALA A  33      24.562 -13.215 -19.386  1.00  0.00           H  
ATOM    519  HB3 ALA A  33      23.371 -13.562 -18.113  1.00  0.00           H  
ATOM    520  C   ALA A  33      26.726 -14.492 -18.197  1.00  0.00           C  
ATOM    521  O   ALA A  33      27.470 -13.956 -17.377  1.00  0.00           O  
ATOM    522  N   SER A  34      27.176 -14.879 -19.391  1.00  0.00           N  
ATOM    523  H   SER A  34      26.516 -15.340 -20.013  1.00  0.00           H  
ATOM    524  CA  SER A  34      28.600 -14.893 -19.775  1.00  0.00           C  
ATOM    525  HA  SER A  34      29.155 -15.312 -18.934  1.00  0.00           H  
ATOM    526  CB  SER A  34      28.810 -15.841 -20.960  1.00  0.00           C  
ATOM    527  HB2 SER A  34      28.257 -15.473 -21.822  1.00  0.00           H  
ATOM    528  HB3 SER A  34      29.871 -15.892 -21.210  1.00  0.00           H  
ATOM    529  OG  SER A  34      28.354 -17.137 -20.619  1.00  0.00           O  
ATOM    530  HG  SER A  34      28.332 -17.689 -21.405  1.00  0.00           H  
ATOM    531  C   SER A  34      29.232 -13.512 -20.053  1.00  0.00           C  
ATOM    532  O   SER A  34      30.357 -13.450 -20.547  1.00  0.00           O  
ATOM    533  N   LYS A  35      28.542 -12.403 -19.745  1.00  0.00           N  
ATOM    534  H   LYS A  35      27.646 -12.554 -19.298  1.00  0.00           H  
ATOM    535  CA  LYS A  35      29.064 -11.017 -19.721  1.00  0.00           C  
ATOM    536  HA  LYS A  35      30.120 -11.037 -19.456  1.00  0.00           H  
ATOM    537  CB  LYS A  35      28.888 -10.302 -21.073  1.00  0.00           C  
ATOM    538  HB2 LYS A  35      27.901 -10.537 -21.472  1.00  0.00           H  
ATOM    539  HB3 LYS A  35      28.927  -9.222 -20.913  1.00  0.00           H  
ATOM    540  CG  LYS A  35      29.977 -10.655 -22.092  1.00  0.00           C  
ATOM    541  HG2 LYS A  35      30.949 -10.332 -21.713  1.00  0.00           H  
ATOM    542  HG3 LYS A  35      29.990 -11.731 -22.245  1.00  0.00           H  
ATOM    543  CD  LYS A  35      29.709  -9.992 -23.445  1.00  0.00           C  
ATOM    544  HD2 LYS A  35      28.679 -10.199 -23.731  1.00  0.00           H  
ATOM    545  HD3 LYS A  35      29.840  -8.912 -23.371  1.00  0.00           H  
ATOM    546  CE  LYS A  35      30.672 -10.581 -24.484  1.00  0.00           C  
ATOM    547  HE2 LYS A  35      31.570  -9.958 -24.536  1.00  0.00           H  
ATOM    548  HE3 LYS A  35      30.975 -11.577 -24.145  1.00  0.00           H  
ATOM    549  NZ  LYS A  35      30.021 -10.708 -25.810  1.00  0.00           N  
ATOM    550  HZ1 LYS A  35      29.130 -11.215 -25.711  1.00  0.00           H  
ATOM    551  HZ2 LYS A  35      29.785  -9.807 -26.191  1.00  0.00           H  
ATOM    552  HZ3 LYS A  35      30.599 -11.220 -26.459  1.00  0.00           H  
ATOM    553  C   LYS A  35      28.330 -10.201 -18.663  1.00  0.00           C  
ATOM    554  O   LYS A  35      27.109 -10.311 -18.549  1.00  0.00           O  
ATOM    555  N   ASN A  36      29.047  -9.343 -17.937  1.00  0.00           N  
ATOM    556  H   ASN A  36      30.023  -9.209 -18.153  1.00  0.00           H  
ATOM    557  CA  ASN A  36      28.402  -8.381 -17.047  1.00  0.00           C  
ATOM    558  HA  ASN A  36      27.637  -8.919 -16.482  1.00  0.00           H  
ATOM    559  CB  ASN A  36      29.419  -7.830 -16.026  1.00  0.00           C  
ATOM    560  HB2 ASN A  36      28.881  -7.257 -15.271  1.00  0.00           H  
ATOM    561  HB3 ASN A  36      29.900  -8.664 -15.515  1.00  0.00           H  
ATOM    562  CG  ASN A  36      30.501  -6.946 -16.619  1.00  0.00           C  
ATOM    563  OD1 ASN A  36      30.765  -6.942 -17.806  1.00  0.00           O  
ATOM    564  ND2 ASN A  36      31.170  -6.163 -15.809  1.00  0.00           N  
ATOM    565 HD21 ASN A  36      31.904  -5.622 -16.228  1.00  0.00           H  
ATOM    566 HD22 ASN A  36      30.981  -6.146 -14.824  1.00  0.00           H  
ATOM    567  C   ASN A  36      27.661  -7.288 -17.846  1.00  0.00           C  
ATOM    568  O   ASN A  36      27.680  -7.234 -19.079  1.00  0.00           O  
ATOM    569  N   THR A  37      26.925  -6.438 -17.139  1.00  0.00           N  
ATOM    570  H   THR A  37      26.916  -6.524 -16.130  1.00  0.00           H  
ATOM    571  CA  THR A  37      26.080  -5.371 -17.689  1.00  0.00           C  
ATOM    572  HA  THR A  37      26.609  -4.853 -18.491  1.00  0.00           H  
ATOM    573  CB  THR A  37      24.793  -5.991 -18.266  1.00  0.00           C  
ATOM    574  HB  THR A  37      24.435  -6.764 -17.584  1.00  0.00           H  
ATOM    575  CG2 THR A  37      23.643  -5.026 -18.531  1.00  0.00           C  
ATOM    576 HG21 THR A  37      22.831  -5.530 -19.049  1.00  0.00           H  
ATOM    577 HG22 THR A  37      23.252  -4.673 -17.580  1.00  0.00           H  
ATOM    578 HG23 THR A  37      23.985  -4.181 -19.129  1.00  0.00           H  
ATOM    579  OG1 THR A  37      25.095  -6.587 -19.517  1.00  0.00           O  
ATOM    580  HG1 THR A  37      26.024  -6.895 -19.458  1.00  0.00           H  
ATOM    581  C   THR A  37      25.812  -4.352 -16.580  1.00  0.00           C  
ATOM    582  O   THR A  37      25.890  -4.689 -15.399  1.00  0.00           O  
ATOM    583  N   THR A  38      25.562  -3.095 -16.940  1.00  0.00           N  
ATOM    584  H   THR A  38      25.490  -2.844 -17.917  1.00  0.00           H  
ATOM    585  CA  THR A  38      25.265  -2.018 -15.992  1.00  0.00           C  
ATOM    586  HA  THR A  38      26.063  -2.006 -15.252  1.00  0.00           H  
ATOM    587  CB  THR A  38      25.286  -0.661 -16.715  1.00  0.00           C  
ATOM    588  HB  THR A  38      24.746   0.084 -16.130  1.00  0.00           H  
ATOM    589  CG2 THR A  38      26.720  -0.175 -16.918  1.00  0.00           C  
ATOM    590 HG21 THR A  38      27.281  -0.898 -17.510  1.00  0.00           H  
ATOM    591 HG22 THR A  38      26.703   0.780 -17.444  1.00  0.00           H  
ATOM    592 HG23 THR A  38      27.206  -0.037 -15.953  1.00  0.00           H  
ATOM    593  OG1 THR A  38      24.710  -0.773 -17.991  1.00  0.00           O  
ATOM    594  HG1 THR A  38      23.757  -0.543 -17.861  1.00  0.00           H  
ATOM    595  C   THR A  38      23.967  -2.255 -15.207  1.00  0.00           C  
ATOM    596  O   THR A  38      23.117  -3.080 -15.548  1.00  0.00           O  
ATOM    597  N   GLU A  39      23.865  -1.602 -14.051  1.00  0.00           N  
ATOM    598  H   GLU A  39      24.604  -0.961 -13.806  1.00  0.00           H  
ATOM    599  CA  GLU A  39      22.949  -2.004 -12.977  1.00  0.00           C  
ATOM    600  HA  GLU A  39      23.111  -3.063 -12.761  1.00  0.00           H  
ATOM    601  CB  GLU A  39      23.359  -1.196 -11.738  1.00  0.00           C  
ATOM    602  HB2 GLU A  39      24.447  -1.210 -11.651  1.00  0.00           H  
ATOM    603  HB3 GLU A  39      23.042  -0.159 -11.868  1.00  0.00           H  
ATOM    604  CG  GLU A  39      22.784  -1.759 -10.440  1.00  0.00           C  
ATOM    605  HG2 GLU A  39      21.697  -1.749 -10.506  1.00  0.00           H  
ATOM    606  HG3 GLU A  39      23.115  -2.794 -10.321  1.00  0.00           H  
ATOM    607  CD  GLU A  39      23.230  -0.914  -9.248  1.00  0.00           C  
ATOM    608  OE1 GLU A  39      22.826   0.274  -9.162  1.00  0.00           O  
ATOM    609  OE2 GLU A  39      23.927  -1.421  -8.339  1.00  0.00           O  
ATOM    610  C   GLU A  39      21.452  -1.829 -13.317  1.00  0.00           C  
ATOM    611  O   GLU A  39      20.629  -2.693 -13.001  1.00  0.00           O  
ATOM    612  N   LYS A  40      21.090  -0.737 -14.005  1.00  0.00           N  
ATOM    613  H   LYS A  40      21.822  -0.134 -14.356  1.00  0.00           H  
ATOM    614  CA  LYS A  40      19.695  -0.440 -14.382  1.00  0.00           C  
ATOM    615  HA  LYS A  40      19.048  -0.639 -13.528  1.00  0.00           H  
ATOM    616  CB  LYS A  40      19.569   1.041 -14.775  1.00  0.00           C  
ATOM    617  HB2 LYS A  40      20.386   1.322 -15.444  1.00  0.00           H  
ATOM    618  HB3 LYS A  40      18.623   1.195 -15.298  1.00  0.00           H  
ATOM    619  CG  LYS A  40      19.579   1.917 -13.512  1.00  0.00           C  
ATOM    620  HG2 LYS A  40      18.712   1.652 -12.907  1.00  0.00           H  
ATOM    621  HG3 LYS A  40      20.478   1.713 -12.927  1.00  0.00           H  
ATOM    622  CD  LYS A  40      19.538   3.420 -13.825  1.00  0.00           C  
ATOM    623  HD2 LYS A  40      20.547   3.748 -14.079  1.00  0.00           H  
ATOM    624  HD3 LYS A  40      18.897   3.612 -14.688  1.00  0.00           H  
ATOM    625  CE  LYS A  40      19.039   4.191 -12.590  1.00  0.00           C  
ATOM    626  HE2 LYS A  40      19.182   3.554 -11.711  1.00  0.00           H  
ATOM    627  HE3 LYS A  40      19.645   5.091 -12.459  1.00  0.00           H  
ATOM    628  NZ  LYS A  40      17.604   4.554 -12.711  1.00  0.00           N  
ATOM    629  HZ1 LYS A  40      17.207   4.854 -11.830  1.00  0.00           H  
ATOM    630  HZ2 LYS A  40      17.079   3.738 -13.022  1.00  0.00           H  
ATOM    631  HZ3 LYS A  40      17.467   5.271 -13.411  1.00  0.00           H  
ATOM    632  C   LYS A  40      19.208  -1.368 -15.490  1.00  0.00           C  
ATOM    633  O   LYS A  40      18.096  -1.889 -15.413  1.00  0.00           O  
ATOM    634  N   GLU A  41      20.070  -1.647 -16.461  1.00  0.00           N  
ATOM    635  H   GLU A  41      20.947  -1.126 -16.486  1.00  0.00           H  
ATOM    636  CA  GLU A  41      19.886  -2.669 -17.488  1.00  0.00           C  
ATOM    637  HA  GLU A  41      18.981  -2.464 -18.057  1.00  0.00           H  
ATOM    638  CB  GLU A  41      21.089  -2.654 -18.447  1.00  0.00           C  
ATOM    639  HB2 GLU A  41      22.008  -2.793 -17.883  1.00  0.00           H  
ATOM    640  HB3 GLU A  41      20.998  -3.509 -19.117  1.00  0.00           H  
ATOM    641  CG  GLU A  41      21.210  -1.386 -19.309  1.00  0.00           C  
ATOM    642  HG2 GLU A  41      21.915  -1.603 -20.115  1.00  0.00           H  
ATOM    643  HG3 GLU A  41      20.240  -1.183 -19.769  1.00  0.00           H  
ATOM    644  CD  GLU A  41      21.712  -0.141 -18.553  1.00  0.00           C  
ATOM    645  OE1 GLU A  41      22.255  -0.291 -17.428  1.00  0.00           O  
ATOM    646  OE2 GLU A  41      21.570   0.967 -19.101  1.00  0.00           O  
ATOM    647  C   GLU A  41      19.733  -4.055 -16.855  1.00  0.00           C  
ATOM    648  O   GLU A  41      18.874  -4.829 -17.270  1.00  0.00           O  
ATOM    649  N   THR A  42      20.506  -4.351 -15.806  1.00  0.00           N  
ATOM    650  H   THR A  42      21.228  -3.683 -15.554  1.00  0.00           H  
ATOM    651  CA  THR A  42      20.430  -5.616 -15.059  1.00  0.00           C  
ATOM    652  HA  THR A  42      20.483  -6.434 -15.775  1.00  0.00           H  
ATOM    653  CB  THR A  42      21.641  -5.760 -14.124  1.00  0.00           C  
ATOM    654  HB  THR A  42      21.680  -4.918 -13.434  1.00  0.00           H  
ATOM    655  CG2 THR A  42      21.629  -7.052 -13.309  1.00  0.00           C  
ATOM    656 HG21 THR A  42      22.550  -7.115 -12.729  1.00  0.00           H  
ATOM    657 HG22 THR A  42      20.785  -7.062 -12.620  1.00  0.00           H  
ATOM    658 HG23 THR A  42      21.571  -7.911 -13.977  1.00  0.00           H  
ATOM    659  OG1 THR A  42      22.816  -5.773 -14.906  1.00  0.00           O  
ATOM    660  HG1 THR A  42      23.013  -4.852 -15.149  1.00  0.00           H  
ATOM    661  C   THR A  42      19.100  -5.773 -14.308  1.00  0.00           C  
ATOM    662  O   THR A  42      18.452  -6.815 -14.432  1.00  0.00           O  
ATOM    663  N   PHE A  43      18.630  -4.739 -13.596  1.00  0.00           N  
ATOM    664  H   PHE A  43      19.221  -3.917 -13.478  1.00  0.00           H  
ATOM    665  CA  PHE A  43      17.300  -4.746 -12.968  1.00  0.00           C  
ATOM    666  HA  PHE A  43      17.213  -5.624 -12.328  1.00  0.00           H  
ATOM    667  CB  PHE A  43      17.118  -3.484 -12.107  1.00  0.00           C  
ATOM    668  HB2 PHE A  43      17.205  -2.616 -12.762  1.00  0.00           H  
ATOM    669  HB3 PHE A  43      16.103  -3.487 -11.707  1.00  0.00           H  
ATOM    670  CG  PHE A  43      18.069  -3.287 -10.932  1.00  0.00           C  
ATOM    671  CD1 PHE A  43      18.349  -1.977 -10.495  1.00  0.00           C  
ATOM    672  HD1 PHE A  43      17.912  -1.132 -11.007  1.00  0.00           H  
ATOM    673  CE1 PHE A  43      19.192  -1.759  -9.392  1.00  0.00           C  
ATOM    674  HE1 PHE A  43      19.409  -0.751  -9.068  1.00  0.00           H  
ATOM    675  CZ  PHE A  43      19.768  -2.850  -8.718  1.00  0.00           C  
ATOM    676  HZ  PHE A  43      20.428  -2.680  -7.880  1.00  0.00           H  
ATOM    677  CE2 PHE A  43      19.500  -4.159  -9.150  1.00  0.00           C  
ATOM    678  HE2 PHE A  43      19.958  -4.996  -8.640  1.00  0.00           H  
ATOM    679  CD2 PHE A  43      18.648  -4.379 -10.249  1.00  0.00           C  
ATOM    680  HD2 PHE A  43      18.452  -5.392 -10.563  1.00  0.00           H  
ATOM    681  C   PHE A  43      16.172  -4.859 -14.008  1.00  0.00           C  
ATOM    682  O   PHE A  43      15.251  -5.660 -13.842  1.00  0.00           O  
ATOM    683  N   CYS A  44      16.270  -4.119 -15.117  1.00  0.00           N  
ATOM    684  H   CYS A  44      17.036  -3.455 -15.184  1.00  0.00           H  
ATOM    685  CA  CYS A  44      15.311  -4.182 -16.224  1.00  0.00           C  
ATOM    686  HA  CYS A  44      14.313  -3.988 -15.829  1.00  0.00           H  
ATOM    687  CB  CYS A  44      15.664  -3.073 -17.222  1.00  0.00           C  
ATOM    688  HB2 CYS A  44      15.773  -2.124 -16.698  1.00  0.00           H  
ATOM    689  HB3 CYS A  44      16.614  -3.312 -17.703  1.00  0.00           H  
ATOM    690  SG  CYS A  44      14.361  -2.929 -18.479  1.00  0.00           S  
ATOM    691  HG  CYS A  44      13.634  -1.941 -17.924  1.00  0.00           H  
ATOM    692  C   CYS A  44      15.277  -5.572 -16.894  1.00  0.00           C  
ATOM    693  O   CYS A  44      14.197  -6.088 -17.188  1.00  0.00           O  
ATOM    694  N   ARG A  45      16.434  -6.233 -17.067  1.00  0.00           N  
ATOM    695  H   ARG A  45      17.299  -5.741 -16.851  1.00  0.00           H  
ATOM    696  CA  ARG A  45      16.527  -7.635 -17.518  1.00  0.00           C  
ATOM    697  HA  ARG A  45      15.998  -7.749 -18.465  1.00  0.00           H  
ATOM    698  CB  ARG A  45      17.990  -8.056 -17.713  1.00  0.00           C  
ATOM    699  HB2 ARG A  45      18.609  -7.622 -16.929  1.00  0.00           H  
ATOM    700  HB3 ARG A  45      18.049  -9.139 -17.614  1.00  0.00           H  
ATOM    701  CG  ARG A  45      18.569  -7.691 -19.081  1.00  0.00           C  
ATOM    702  HG2 ARG A  45      17.921  -8.059 -19.877  1.00  0.00           H  
ATOM    703  HG3 ARG A  45      18.666  -6.609 -19.166  1.00  0.00           H  
ATOM    704  CD  ARG A  45      19.946  -8.357 -19.194  1.00  0.00           C  
ATOM    705  HD2 ARG A  45      20.533  -8.069 -18.320  1.00  0.00           H  
ATOM    706  HD3 ARG A  45      19.825  -9.442 -19.191  1.00  0.00           H  
ATOM    707  NE  ARG A  45      20.645  -7.938 -20.418  1.00  0.00           N  
ATOM    708  HE  ARG A  45      20.076  -7.618 -21.194  1.00  0.00           H  
ATOM    709  CZ  ARG A  45      21.943  -7.756 -20.539  1.00  0.00           C  
ATOM    710  NH1 ARG A  45      22.799  -8.232 -19.682  1.00  0.00           N  
ATOM    711 HH11 ARG A  45      22.490  -8.832 -18.940  1.00  0.00           H  
ATOM    712 HH12 ARG A  45      23.761  -7.915 -19.714  1.00  0.00           H  
ATOM    713  NH2 ARG A  45      22.409  -7.065 -21.538  1.00  0.00           N  
ATOM    714 HH21 ARG A  45      21.758  -6.687 -22.209  1.00  0.00           H  
ATOM    715 HH22 ARG A  45      23.389  -6.831 -21.545  1.00  0.00           H  
ATOM    716  C   ARG A  45      15.875  -8.606 -16.538  1.00  0.00           C  
ATOM    717  O   ARG A  45      15.132  -9.473 -16.986  1.00  0.00           O  
ATOM    718  N   ALA A  46      16.109  -8.461 -15.230  1.00  0.00           N  
ATOM    719  H   ALA A  46      16.773  -7.756 -14.930  1.00  0.00           H  
ATOM    720  CA  ALA A  46      15.453  -9.287 -14.213  1.00  0.00           C  
ATOM    721  HA  ALA A  46      15.684 -10.331 -14.419  1.00  0.00           H  
ATOM    722  CB  ALA A  46      16.008  -8.946 -12.824  1.00  0.00           C  
ATOM    723  HB1 ALA A  46      15.539  -9.591 -12.081  1.00  0.00           H  
ATOM    724  HB2 ALA A  46      17.085  -9.108 -12.802  1.00  0.00           H  
ATOM    725  HB3 ALA A  46      15.799  -7.906 -12.576  1.00  0.00           H  
ATOM    726  C   ALA A  46      13.922  -9.137 -14.278  1.00  0.00           C  
ATOM    727  O   ALA A  46      13.208 -10.129 -14.405  1.00  0.00           O  
ATOM    728  N   ALA A  47      13.432  -7.896 -14.302  1.00  0.00           N  
ATOM    729  H   ALA A  47      14.074  -7.122 -14.162  1.00  0.00           H  
ATOM    730  CA  ALA A  47      12.025  -7.581 -14.535  1.00  0.00           C  
ATOM    731  HA  ALA A  47      11.429  -7.985 -13.716  1.00  0.00           H  
ATOM    732  CB  ALA A  47      11.886  -6.052 -14.523  1.00  0.00           C  
ATOM    733  HB1 ALA A  47      12.280  -5.647 -13.591  1.00  0.00           H  
ATOM    734  HB2 ALA A  47      12.429  -5.611 -15.359  1.00  0.00           H  
ATOM    735  HB3 ALA A  47      10.838  -5.777 -14.602  1.00  0.00           H  
ATOM    736  C   ALA A  47      11.508  -8.214 -15.844  1.00  0.00           C  
ATOM    737  O   ALA A  47      10.468  -8.859 -15.854  1.00  0.00           O  
ATOM    738  N   THR A  48      12.273  -8.131 -16.937  1.00  0.00           N  
ATOM    739  H   THR A  48      13.127  -7.594 -16.861  1.00  0.00           H  
ATOM    740  CA  THR A  48      11.901  -8.645 -18.268  1.00  0.00           C  
ATOM    741  HA  THR A  48      10.906  -8.270 -18.508  1.00  0.00           H  
ATOM    742  CB  THR A  48      12.856  -8.088 -19.337  1.00  0.00           C  
ATOM    743  HB  THR A  48      13.884  -8.338 -19.073  1.00  0.00           H  
ATOM    744  CG2 THR A  48      12.588  -8.590 -20.755  1.00  0.00           C  
ATOM    745 HG21 THR A  48      12.789  -9.659 -20.820  1.00  0.00           H  
ATOM    746 HG22 THR A  48      11.551  -8.395 -21.025  1.00  0.00           H  
ATOM    747 HG23 THR A  48      13.247  -8.071 -21.452  1.00  0.00           H  
ATOM    748  OG1 THR A  48      12.718  -6.682 -19.377  1.00  0.00           O  
ATOM    749  HG1 THR A  48      13.199  -6.332 -18.605  1.00  0.00           H  
ATOM    750  C   THR A  48      11.809 -10.177 -18.339  1.00  0.00           C  
ATOM    751  O   THR A  48      10.829 -10.681 -18.885  1.00  0.00           O  
ATOM    752  N   VAL A  49      12.742 -10.943 -17.758  1.00  0.00           N  
ATOM    753  H   VAL A  49      13.538 -10.507 -17.303  1.00  0.00           H  
ATOM    754  CA  VAL A  49      12.610 -12.419 -17.726  1.00  0.00           C  
ATOM    755  HA  VAL A  49      12.322 -12.746 -18.728  1.00  0.00           H  
ATOM    756  CB  VAL A  49      13.921 -13.161 -17.396  1.00  0.00           C  
ATOM    757  HB  VAL A  49      13.711 -14.231 -17.445  1.00  0.00           H  
ATOM    758  CG1 VAL A  49      14.988 -12.867 -18.454  1.00  0.00           C  
ATOM    759 HG11 VAL A  49      14.579 -13.065 -19.445  1.00  0.00           H  
ATOM    760 HG12 VAL A  49      15.307 -11.828 -18.392  1.00  0.00           H  
ATOM    761 HG13 VAL A  49      15.842 -13.524 -18.298  1.00  0.00           H  
ATOM    762  CG2 VAL A  49      14.479 -12.869 -15.999  1.00  0.00           C  
ATOM    763 HG21 VAL A  49      14.687 -11.808 -15.891  1.00  0.00           H  
ATOM    764 HG22 VAL A  49      15.402 -13.429 -15.853  1.00  0.00           H  
ATOM    765 HG23 VAL A  49      13.773 -13.182 -15.230  1.00  0.00           H  
ATOM    766  C   VAL A  49      11.484 -12.873 -16.794  1.00  0.00           C  
ATOM    767  O   VAL A  49      10.790 -13.838 -17.108  1.00  0.00           O  
ATOM    768  N   LEU A  50      11.231 -12.155 -15.694  1.00  0.00           N  
ATOM    769  H   LEU A  50      11.846 -11.380 -15.468  1.00  0.00           H  
ATOM    770  CA  LEU A  50      10.086 -12.417 -14.816  1.00  0.00           C  
ATOM    771  HA  LEU A  50      10.037 -13.488 -14.622  1.00  0.00           H  
ATOM    772  CB  LEU A  50      10.292 -11.685 -13.476  1.00  0.00           C  
ATOM    773  HB2 LEU A  50      10.440 -10.624 -13.680  1.00  0.00           H  
ATOM    774  HB3 LEU A  50       9.384 -11.781 -12.880  1.00  0.00           H  
ATOM    775  CG  LEU A  50      11.484 -12.208 -12.643  1.00  0.00           C  
ATOM    776  HG  LEU A  50      12.386 -12.221 -13.248  1.00  0.00           H  
ATOM    777  CD1 LEU A  50      11.721 -11.287 -11.444  1.00  0.00           C  
ATOM    778 HD11 LEU A  50      11.948 -10.281 -11.802  1.00  0.00           H  
ATOM    779 HD12 LEU A  50      10.830 -11.256 -10.820  1.00  0.00           H  
ATOM    780 HD13 LEU A  50      12.563 -11.648 -10.855  1.00  0.00           H  
ATOM    781  CD2 LEU A  50      11.251 -13.627 -12.122  1.00  0.00           C  
ATOM    782 HD21 LEU A  50      12.091 -13.930 -11.500  1.00  0.00           H  
ATOM    783 HD22 LEU A  50      10.339 -13.665 -11.532  1.00  0.00           H  
ATOM    784 HD23 LEU A  50      11.178 -14.327 -12.952  1.00  0.00           H  
ATOM    785  C   LEU A  50       8.752 -12.050 -15.495  1.00  0.00           C  
ATOM    786  O   LEU A  50       7.764 -12.758 -15.314  1.00  0.00           O  
ATOM    787  N   ARG A  51       8.726 -11.014 -16.342  1.00  0.00           N  
ATOM    788  H   ARG A  51       9.536 -10.400 -16.349  1.00  0.00           H  
ATOM    789  CA  ARG A  51       7.587 -10.648 -17.203  1.00  0.00           C  
ATOM    790  HA  ARG A  51       6.695 -10.582 -16.587  1.00  0.00           H  
ATOM    791  CB  ARG A  51       7.863  -9.268 -17.814  1.00  0.00           C  
ATOM    792  HB2 ARG A  51       8.181  -8.614 -17.003  1.00  0.00           H  
ATOM    793  HB3 ARG A  51       8.671  -9.339 -18.541  1.00  0.00           H  
ATOM    794  CG  ARG A  51       6.633  -8.639 -18.488  1.00  0.00           C  
ATOM    795  HG2 ARG A  51       6.264  -9.297 -19.276  1.00  0.00           H  
ATOM    796  HG3 ARG A  51       5.847  -8.521 -17.749  1.00  0.00           H  
ATOM    797  CD  ARG A  51       6.952  -7.268 -19.101  1.00  0.00           C  
ATOM    798  HD2 ARG A  51       7.546  -7.434 -19.999  1.00  0.00           H  
ATOM    799  HD3 ARG A  51       6.012  -6.794 -19.393  1.00  0.00           H  
ATOM    800  NE  ARG A  51       7.672  -6.392 -18.154  1.00  0.00           N  
ATOM    801  HE  ARG A  51       7.379  -6.444 -17.174  1.00  0.00           H  
ATOM    802  CZ  ARG A  51       8.754  -5.672 -18.377  1.00  0.00           C  
ATOM    803  NH1 ARG A  51       9.251  -5.524 -19.574  1.00  0.00           N  
ATOM    804 HH11 ARG A  51       8.768  -5.937 -20.344  1.00  0.00           H  
ATOM    805 HH12 ARG A  51      10.059  -4.946 -19.714  1.00  0.00           H  
ATOM    806  NH2 ARG A  51       9.373  -5.082 -17.400  1.00  0.00           N  
ATOM    807 HH21 ARG A  51       9.017  -5.211 -16.442  1.00  0.00           H  
ATOM    808 HH22 ARG A  51      10.168  -4.501 -17.561  1.00  0.00           H  
ATOM    809  C   ARG A  51       7.290 -11.702 -18.264  1.00  0.00           C  
ATOM    810  O   ARG A  51       6.125 -12.050 -18.457  1.00  0.00           O  
ATOM    811  N   GLN A  52       8.325 -12.264 -18.891  1.00  0.00           N  
ATOM    812  H   GLN A  52       9.251 -11.892 -18.712  1.00  0.00           H  
ATOM    813  CA  GLN A  52       8.190 -13.460 -19.728  1.00  0.00           C  
ATOM    814  HA  GLN A  52       7.464 -13.262 -20.519  1.00  0.00           H  
ATOM    815  CB  GLN A  52       9.533 -13.826 -20.379  1.00  0.00           C  
ATOM    816  HB2 GLN A  52      10.309 -13.882 -19.617  1.00  0.00           H  
ATOM    817  HB3 GLN A  52       9.440 -14.811 -20.839  1.00  0.00           H  
ATOM    818  CG  GLN A  52       9.961 -12.837 -21.469  1.00  0.00           C  
ATOM    819  HG2 GLN A  52       9.204 -12.815 -22.253  1.00  0.00           H  
ATOM    820  HG3 GLN A  52      10.049 -11.834 -21.058  1.00  0.00           H  
ATOM    821  CD  GLN A  52      11.307 -13.234 -22.059  1.00  0.00           C  
ATOM    822  OE1 GLN A  52      12.323 -13.277 -21.393  1.00  0.00           O  
ATOM    823  NE2 GLN A  52      11.372 -13.565 -23.331  1.00  0.00           N  
ATOM    824 HE21 GLN A  52      12.263 -13.899 -23.655  1.00  0.00           H  
ATOM    825 HE22 GLN A  52      10.549 -13.589 -23.901  1.00  0.00           H  
ATOM    826  C   GLN A  52       7.652 -14.648 -18.919  1.00  0.00           C  
ATOM    827  O   GLN A  52       6.759 -15.340 -19.404  1.00  0.00           O  
ATOM    828  N   PHE A  53       8.119 -14.849 -17.679  1.00  0.00           N  
ATOM    829  H   PHE A  53       8.888 -14.278 -17.344  1.00  0.00           H  
ATOM    830  CA  PHE A  53       7.616 -15.926 -16.825  1.00  0.00           C  
ATOM    831  HA  PHE A  53       7.720 -16.859 -17.381  1.00  0.00           H  
ATOM    832  CB  PHE A  53       8.462 -16.068 -15.545  1.00  0.00           C  
ATOM    833  HB2 PHE A  53       9.517 -16.077 -15.823  1.00  0.00           H  
ATOM    834  HB3 PHE A  53       8.303 -15.206 -14.899  1.00  0.00           H  
ATOM    835  CG  PHE A  53       8.160 -17.327 -14.748  1.00  0.00           C  
ATOM    836  CD1 PHE A  53       7.016 -17.395 -13.926  1.00  0.00           C  
ATOM    837  HD1 PHE A  53       6.365 -16.539 -13.827  1.00  0.00           H  
ATOM    838  CE1 PHE A  53       6.700 -18.587 -13.249  1.00  0.00           C  
ATOM    839  HE1 PHE A  53       5.816 -18.643 -12.629  1.00  0.00           H  
ATOM    840  CZ  PHE A  53       7.537 -19.710 -13.373  1.00  0.00           C  
ATOM    841  HZ  PHE A  53       7.298 -20.622 -12.841  1.00  0.00           H  
ATOM    842  CE2 PHE A  53       8.698 -19.637 -14.166  1.00  0.00           C  
ATOM    843  HE2 PHE A  53       9.355 -20.493 -14.244  1.00  0.00           H  
ATOM    844  CD2 PHE A  53       9.005 -18.449 -14.855  1.00  0.00           C  
ATOM    845  HD2 PHE A  53       9.892 -18.410 -15.471  1.00  0.00           H  
ATOM    846  C   PHE A  53       6.117 -15.762 -16.532  1.00  0.00           C  
ATOM    847  O   PHE A  53       5.346 -16.660 -16.864  1.00  0.00           O  
ATOM    848  N   TYR A  54       5.672 -14.634 -15.959  1.00  0.00           N  
ATOM    849  H   TYR A  54       6.334 -13.897 -15.728  1.00  0.00           H  
ATOM    850  CA  TYR A  54       4.260 -14.486 -15.579  1.00  0.00           C  
ATOM    851  HA  TYR A  54       3.967 -15.422 -15.101  1.00  0.00           H  
ATOM    852  CB  TYR A  54       4.057 -13.394 -14.510  1.00  0.00           C  
ATOM    853  HB2 TYR A  54       3.062 -13.532 -14.090  1.00  0.00           H  
ATOM    854  HB3 TYR A  54       4.760 -13.581 -13.697  1.00  0.00           H  
ATOM    855  CG  TYR A  54       4.158 -11.933 -14.928  1.00  0.00           C  
ATOM    856  CD1 TYR A  54       5.187 -11.127 -14.405  1.00  0.00           C  
ATOM    857  HD1 TYR A  54       5.946 -11.563 -13.772  1.00  0.00           H  
ATOM    858  CE1 TYR A  54       5.234  -9.750 -14.699  1.00  0.00           C  
ATOM    859  HE1 TYR A  54       6.024  -9.137 -14.297  1.00  0.00           H  
ATOM    860  CZ  TYR A  54       4.265  -9.175 -15.546  1.00  0.00           C  
ATOM    861  OH  TYR A  54       4.291  -7.849 -15.836  1.00  0.00           O  
ATOM    862  HH  TYR A  54       5.171  -7.436 -15.682  1.00  0.00           H  
ATOM    863  CE2 TYR A  54       3.239  -9.981 -16.080  1.00  0.00           C  
ATOM    864  HE2 TYR A  54       2.508  -9.533 -16.737  1.00  0.00           H  
ATOM    865  CD2 TYR A  54       3.174 -11.350 -15.754  1.00  0.00           C  
ATOM    866  HD2 TYR A  54       2.359 -11.948 -16.138  1.00  0.00           H  
ATOM    867  C   TYR A  54       3.313 -14.343 -16.783  1.00  0.00           C  
ATOM    868  O   TYR A  54       2.189 -14.828 -16.703  1.00  0.00           O  
ATOM    869  N   SER A  55       3.753 -13.765 -17.912  1.00  0.00           N  
ATOM    870  H   SER A  55       4.677 -13.350 -17.918  1.00  0.00           H  
ATOM    871  CA  SER A  55       2.928 -13.694 -19.139  1.00  0.00           C  
ATOM    872  HA  SER A  55       1.997 -13.170 -18.915  1.00  0.00           H  
ATOM    873  CB  SER A  55       3.646 -12.947 -20.273  1.00  0.00           C  
ATOM    874  HB2 SER A  55       4.586 -13.450 -20.508  1.00  0.00           H  
ATOM    875  HB3 SER A  55       3.013 -12.966 -21.161  1.00  0.00           H  
ATOM    876  OG  SER A  55       3.904 -11.598 -19.947  1.00  0.00           O  
ATOM    877  HG  SER A  55       4.665 -11.584 -19.340  1.00  0.00           H  
ATOM    878  C   SER A  55       2.561 -15.080 -19.680  1.00  0.00           C  
ATOM    879  O   SER A  55       1.502 -15.240 -20.285  1.00  0.00           O  
ATOM    880  N   HIE A  56       3.432 -16.075 -19.477  1.00  0.00           N  
ATOM    881  H   HIE A  56       4.301 -15.868 -18.998  1.00  0.00           H  
ATOM    882  CA  HIE A  56       3.174 -17.463 -19.864  1.00  0.00           C  
ATOM    883  HA  HIE A  56       2.497 -17.490 -20.721  1.00  0.00           H  
ATOM    884  CB  HIE A  56       4.505 -18.084 -20.304  1.00  0.00           C  
ATOM    885  HB2 HIE A  56       4.915 -17.502 -21.130  1.00  0.00           H  
ATOM    886  HB3 HIE A  56       5.220 -18.050 -19.480  1.00  0.00           H  
ATOM    887  CG  HIE A  56       4.349 -19.506 -20.758  1.00  0.00           C  
ATOM    888  ND1 HIE A  56       3.884 -19.908 -22.008  1.00  0.00           N  
ATOM    889  CE1 HIE A  56       3.733 -21.238 -21.930  1.00  0.00           C  
ATOM    890  HE1 HIE A  56       3.333 -21.857 -22.722  1.00  0.00           H  
ATOM    891  NE2 HIE A  56       4.088 -21.678 -20.710  1.00  0.00           N  
ATOM    892  HE2 HIE A  56       3.937 -22.620 -20.344  1.00  0.00           H  
ATOM    893  CD2 HIE A  56       4.469 -20.597 -19.956  1.00  0.00           C  
ATOM    894  HD2 HIE A  56       4.718 -20.591 -18.904  1.00  0.00           H  
ATOM    895  C   HIE A  56       2.498 -18.266 -18.740  1.00  0.00           C  
ATOM    896  O   HIE A  56       1.439 -18.869 -18.930  1.00  0.00           O  
ATOM    897  N   HIE A  57       3.087 -18.261 -17.541  1.00  0.00           N  
ATOM    898  H   HIE A  57       3.923 -17.697 -17.421  1.00  0.00           H  
ATOM    899  CA  HIE A  57       2.660 -19.114 -16.424  1.00  0.00           C  
ATOM    900  HA  HIE A  57       2.403 -20.090 -16.837  1.00  0.00           H  
ATOM    901  CB  HIE A  57       3.826 -19.360 -15.459  1.00  0.00           C  
ATOM    902  HB2 HIE A  57       4.260 -18.409 -15.149  1.00  0.00           H  
ATOM    903  HB3 HIE A  57       3.452 -19.864 -14.569  1.00  0.00           H  
ATOM    904  CG  HIE A  57       4.887 -20.244 -16.068  1.00  0.00           C  
ATOM    905  ND1 HIE A  57       4.739 -21.607 -16.331  1.00  0.00           N  
ATOM    906  CE1 HIE A  57       5.900 -22.013 -16.864  1.00  0.00           C  
ATOM    907  HE1 HIE A  57       6.109 -23.030 -17.169  1.00  0.00           H  
ATOM    908  NE2 HIE A  57       6.762 -20.985 -16.944  1.00  0.00           N  
ATOM    909  HE2 HIE A  57       7.722 -21.042 -17.247  1.00  0.00           H  
ATOM    910  CD2 HIE A  57       6.134 -19.859 -16.460  1.00  0.00           C  
ATOM    911  HD2 HIE A  57       6.549 -18.867 -16.368  1.00  0.00           H  
ATOM    912  C   HIE A  57       1.383 -18.656 -15.707  1.00  0.00           C  
ATOM    913  O   HIE A  57       0.869 -19.404 -14.881  1.00  0.00           O  
ATOM    914  N   GLU A  58       0.791 -17.512 -16.060  1.00  0.00           N  
ATOM    915  H   GLU A  58       1.274 -16.877 -16.685  1.00  0.00           H  
ATOM    916  CA  GLU A  58      -0.587 -17.180 -15.656  1.00  0.00           C  
ATOM    917  HA  GLU A  58      -0.657 -17.292 -14.574  1.00  0.00           H  
ATOM    918  CB  GLU A  58      -0.862 -15.699 -15.983  1.00  0.00           C  
ATOM    919  HB2 GLU A  58      -0.073 -15.111 -15.512  1.00  0.00           H  
ATOM    920  HB3 GLU A  58      -0.814 -15.545 -17.062  1.00  0.00           H  
ATOM    921  CG  GLU A  58      -2.204 -15.174 -15.447  1.00  0.00           C  
ATOM    922  HG2 GLU A  58      -3.008 -15.471 -16.123  1.00  0.00           H  
ATOM    923  HG3 GLU A  58      -2.392 -15.618 -14.468  1.00  0.00           H  
ATOM    924  CD  GLU A  58      -2.198 -13.646 -15.306  1.00  0.00           C  
ATOM    925  OE1 GLU A  58      -2.485 -13.132 -14.198  1.00  0.00           O  
ATOM    926  OE2 GLU A  58      -1.877 -12.936 -16.287  1.00  0.00           O  
ATOM    927  C   GLU A  58      -1.643 -18.141 -16.257  1.00  0.00           C  
ATOM    928  O   GLU A  58      -2.789 -18.151 -15.806  1.00  0.00           O  
ATOM    929  N   LYS A  59      -1.258 -18.977 -17.240  1.00  0.00           N  
ATOM    930  H   LYS A  59      -0.307 -18.884 -17.577  1.00  0.00           H  
ATOM    931  CA  LYS A  59      -2.146 -19.944 -17.913  1.00  0.00           C  
ATOM    932  HA  LYS A  59      -3.083 -20.011 -17.360  1.00  0.00           H  
ATOM    933  CB  LYS A  59      -2.457 -19.446 -19.333  1.00  0.00           C  
ATOM    934  HB2 LYS A  59      -1.535 -19.452 -19.917  1.00  0.00           H  
ATOM    935  HB3 LYS A  59      -3.158 -20.144 -19.795  1.00  0.00           H  
ATOM    936  CG  LYS A  59      -3.066 -18.038 -19.372  1.00  0.00           C  
ATOM    937  HG2 LYS A  59      -3.955 -18.005 -18.740  1.00  0.00           H  
ATOM    938  HG3 LYS A  59      -2.338 -17.312 -19.006  1.00  0.00           H  
ATOM    939  CD  LYS A  59      -3.444 -17.677 -20.810  1.00  0.00           C  
ATOM    940  HD2 LYS A  59      -2.572 -17.813 -21.453  1.00  0.00           H  
ATOM    941  HD3 LYS A  59      -4.246 -18.336 -21.146  1.00  0.00           H  
ATOM    942  CE  LYS A  59      -3.897 -16.218 -20.861  1.00  0.00           C  
ATOM    943  HE2 LYS A  59      -4.757 -16.094 -20.196  1.00  0.00           H  
ATOM    944  HE3 LYS A  59      -3.084 -15.592 -20.478  1.00  0.00           H  
ATOM    945  NZ  LYS A  59      -4.240 -15.817 -22.246  1.00  0.00           N  
ATOM    946  HZ1 LYS A  59      -4.481 -14.835 -22.276  1.00  0.00           H  
ATOM    947  HZ2 LYS A  59      -5.019 -16.365 -22.588  1.00  0.00           H  
ATOM    948  HZ3 LYS A  59      -3.441 -15.972 -22.848  1.00  0.00           H  
ATOM    949  C   LYS A  59      -1.625 -21.385 -18.003  1.00  0.00           C  
ATOM    950  O   LYS A  59      -2.431 -22.275 -18.258  1.00  0.00           O  
ATOM    951  N   ASP A  60      -0.318 -21.636 -17.898  1.00  0.00           N  
ATOM    952  H   ASP A  60       0.315 -20.875 -17.712  1.00  0.00           H  
ATOM    953  CA  ASP A  60       0.234 -22.973 -18.171  1.00  0.00           C  
ATOM    954  HA  ASP A  60      -0.175 -23.310 -19.125  1.00  0.00           H  
ATOM    955  CB  ASP A  60       1.759 -22.903 -18.343  1.00  0.00           C  
ATOM    956  HB2 ASP A  60       1.983 -22.085 -19.028  1.00  0.00           H  
ATOM    957  HB3 ASP A  60       2.216 -22.666 -17.382  1.00  0.00           H  
ATOM    958  CG  ASP A  60       2.394 -24.193 -18.891  1.00  0.00           C  
ATOM    959  OD1 ASP A  60       3.485 -24.092 -19.497  1.00  0.00           O  
ATOM    960  OD2 ASP A  60       1.836 -25.305 -18.748  1.00  0.00           O  
ATOM    961  C   ASP A  60      -0.183 -23.996 -17.104  1.00  0.00           C  
ATOM    962  O   ASP A  60       0.261 -23.949 -15.954  1.00  0.00           O  
ATOM    963  N   THR A  61      -1.015 -24.970 -17.481  1.00  0.00           N  
ATOM    964  H   THR A  61      -1.356 -24.991 -18.431  1.00  0.00           H  
ATOM    965  CA  THR A  61      -1.544 -25.968 -16.539  1.00  0.00           C  
ATOM    966  HA  THR A  61      -1.929 -25.419 -15.693  1.00  0.00           H  
ATOM    967  CB  THR A  61      -2.718 -26.761 -17.122  1.00  0.00           C  
ATOM    968  HB  THR A  61      -3.095 -27.448 -16.363  1.00  0.00           H  
ATOM    969  CG2 THR A  61      -3.873 -25.859 -17.557  1.00  0.00           C  
ATOM    970 HG21 THR A  61      -3.557 -25.182 -18.351  1.00  0.00           H  
ATOM    971 HG22 THR A  61      -4.695 -26.474 -17.920  1.00  0.00           H  
ATOM    972 HG23 THR A  61      -4.219 -25.276 -16.704  1.00  0.00           H  
ATOM    973  OG1 THR A  61      -2.287 -27.509 -18.234  1.00  0.00           O  
ATOM    974  HG1 THR A  61      -1.838 -28.287 -17.895  1.00  0.00           H  
ATOM    975  C   THR A  61      -0.489 -26.929 -15.988  1.00  0.00           C  
ATOM    976  O   THR A  61      -0.780 -27.677 -15.063  1.00  0.00           O  
ATOM    977  N   ARG A  62       0.738 -26.924 -16.523  1.00  0.00           N  
ATOM    978  H   ARG A  62       0.915 -26.294 -17.308  1.00  0.00           H  
ATOM    979  CA  ARG A  62       1.882 -27.645 -15.938  1.00  0.00           C  
ATOM    980  HA  ARG A  62       1.557 -28.632 -15.599  1.00  0.00           H  
ATOM    981  CB  ARG A  62       2.980 -27.805 -17.001  1.00  0.00           C  
ATOM    982  HB2 ARG A  62       3.355 -26.817 -17.271  1.00  0.00           H  
ATOM    983  HB3 ARG A  62       3.806 -28.373 -16.573  1.00  0.00           H  
ATOM    984  CG  ARG A  62       2.471 -28.537 -18.259  1.00  0.00           C  
ATOM    985  HG2 ARG A  62       2.205 -29.559 -17.983  1.00  0.00           H  
ATOM    986  HG3 ARG A  62       1.580 -28.050 -18.657  1.00  0.00           H  
ATOM    987  CD  ARG A  62       3.521 -28.578 -19.373  1.00  0.00           C  
ATOM    988  HD2 ARG A  62       4.434 -29.023 -18.974  1.00  0.00           H  
ATOM    989  HD3 ARG A  62       3.138 -29.213 -20.174  1.00  0.00           H  
ATOM    990  NE  ARG A  62       3.805 -27.233 -19.913  1.00  0.00           N  
ATOM    991  HE  ARG A  62       3.217 -26.464 -19.571  1.00  0.00           H  
ATOM    992  CZ  ARG A  62       4.748 -26.919 -20.781  1.00  0.00           C  
ATOM    993  NH1 ARG A  62       5.511 -27.825 -21.333  1.00  0.00           N  
ATOM    994 HH11 ARG A  62       5.349 -28.781 -21.080  1.00  0.00           H  
ATOM    995 HH12 ARG A  62       6.190 -27.573 -22.024  1.00  0.00           H  
ATOM    996  NH2 ARG A  62       4.945 -25.682 -21.115  1.00  0.00           N  
ATOM    997 HH21 ARG A  62       4.395 -24.987 -20.596  1.00  0.00           H  
ATOM    998 HH22 ARG A  62       5.697 -25.397 -21.704  1.00  0.00           H  
ATOM    999  C   ARG A  62       2.429 -26.927 -14.697  1.00  0.00           C  
ATOM   1000  O   ARG A  62       3.055 -27.563 -13.857  1.00  0.00           O  
ATOM   1001  N   CYS A  63       2.194 -25.618 -14.596  1.00  0.00           N  
ATOM   1002  H   CYS A  63       1.677 -25.180 -15.350  1.00  0.00           H  
ATOM   1003  CA  CYS A  63       2.448 -24.793 -13.417  1.00  0.00           C  
ATOM   1004  HA  CYS A  63       3.302 -25.188 -12.866  1.00  0.00           H  
ATOM   1005  CB  CYS A  63       2.796 -23.392 -13.949  1.00  0.00           C  
ATOM   1006  HB2 CYS A  63       3.599 -23.477 -14.683  1.00  0.00           H  
ATOM   1007  HB3 CYS A  63       1.928 -22.954 -14.444  1.00  0.00           H  
ATOM   1008  SG  CYS A  63       3.332 -22.276 -12.632  1.00  0.00           S  
ATOM   1009  HG  CYS A  63       3.926 -21.395 -13.447  1.00  0.00           H  
ATOM   1010  C   CYS A  63       1.241 -24.776 -12.455  1.00  0.00           C  
ATOM   1011  O   CYS A  63       1.410 -24.713 -11.239  1.00  0.00           O  
ATOM   1012  N   LEU A  64       0.016 -24.835 -12.987  1.00  0.00           N  
ATOM   1013  H   LEU A  64      -0.053 -24.879 -13.994  1.00  0.00           H  
ATOM   1014  CA  LEU A  64      -1.236 -24.679 -12.239  1.00  0.00           C  
ATOM   1015  HA  LEU A  64      -1.082 -23.874 -11.521  1.00  0.00           H  
ATOM   1016  CB  LEU A  64      -2.300 -24.237 -13.259  1.00  0.00           C  
ATOM   1017  HB2 LEU A  64      -1.839 -23.505 -13.926  1.00  0.00           H  
ATOM   1018  HB3 LEU A  64      -2.577 -25.111 -13.841  1.00  0.00           H  
ATOM   1019  CG  LEU A  64      -3.616 -23.644 -12.739  1.00  0.00           C  
ATOM   1020  HG  LEU A  64      -4.275 -24.448 -12.411  1.00  0.00           H  
ATOM   1021  CD1 LEU A  64      -3.419 -22.667 -11.588  1.00  0.00           C  
ATOM   1022 HD11 LEU A  64      -4.343 -22.122 -11.432  1.00  0.00           H  
ATOM   1023 HD12 LEU A  64      -3.161 -23.204 -10.676  1.00  0.00           H  
ATOM   1024 HD13 LEU A  64      -2.630 -21.959 -11.835  1.00  0.00           H  
ATOM   1025  CD2 LEU A  64      -4.283 -22.877 -13.885  1.00  0.00           C  
ATOM   1026 HD21 LEU A  64      -5.263 -22.518 -13.576  1.00  0.00           H  
ATOM   1027 HD22 LEU A  64      -4.400 -23.527 -14.752  1.00  0.00           H  
ATOM   1028 HD23 LEU A  64      -3.665 -22.023 -14.170  1.00  0.00           H  
ATOM   1029  C   LEU A  64      -1.649 -25.953 -11.470  1.00  0.00           C  
ATOM   1030  O   LEU A  64      -1.929 -26.996 -12.055  1.00  0.00           O  
ATOM   1031  N   GLY A  65      -1.738 -25.873 -10.140  1.00  0.00           N  
ATOM   1032  H   GLY A  65      -1.519 -24.991  -9.707  1.00  0.00           H  
ATOM   1033  CA  GLY A  65      -2.090 -27.017  -9.292  1.00  0.00           C  
ATOM   1034  HA2 GLY A  65      -1.597 -27.909  -9.680  1.00  0.00           H  
ATOM   1035  HA3 GLY A  65      -1.720 -26.845  -8.285  1.00  0.00           H  
ATOM   1036  C   GLY A  65      -3.598 -27.274  -9.203  1.00  0.00           C  
ATOM   1037  O   GLY A  65      -4.351 -26.383  -8.824  1.00  0.00           O  
ATOM   1038  N   ALA A  66      -4.022 -28.516  -9.465  1.00  0.00           N  
ATOM   1039  H   ALA A  66      -3.346 -29.169  -9.834  1.00  0.00           H  
ATOM   1040  CA  ALA A  66      -5.430 -28.941  -9.499  1.00  0.00           C  
ATOM   1041  HA  ALA A  66      -5.962 -28.296 -10.203  1.00  0.00           H  
ATOM   1042  CB  ALA A  66      -5.461 -30.374 -10.050  1.00  0.00           C  
ATOM   1043  HB1 ALA A  66      -4.944 -31.052  -9.369  1.00  0.00           H  
ATOM   1044  HB2 ALA A  66      -6.496 -30.704 -10.156  1.00  0.00           H  
ATOM   1045  HB3 ALA A  66      -4.984 -30.409 -11.030  1.00  0.00           H  
ATOM   1046  C   ALA A  66      -6.196 -28.853  -8.155  1.00  0.00           C  
ATOM   1047  O   ALA A  66      -7.412 -29.025  -8.126  1.00  0.00           O  
ATOM   1048  N   THR A  67      -5.510 -28.594  -7.036  1.00  0.00           N  
ATOM   1049  H   THR A  67      -4.539 -28.352  -7.148  1.00  0.00           H  
ATOM   1050  CA  THR A  67      -6.131 -28.329  -5.730  1.00  0.00           C  
ATOM   1051  HA  THR A  67      -7.144 -28.731  -5.744  1.00  0.00           H  
ATOM   1052  CB  THR A  67      -5.396 -29.063  -4.595  1.00  0.00           C  
ATOM   1053  HB  THR A  67      -5.442 -30.136  -4.784  1.00  0.00           H  
ATOM   1054  CG2 THR A  67      -3.932 -28.663  -4.409  1.00  0.00           C  
ATOM   1055 HG21 THR A  67      -3.490 -29.275  -3.622  1.00  0.00           H  
ATOM   1056 HG22 THR A  67      -3.375 -28.829  -5.330  1.00  0.00           H  
ATOM   1057 HG23 THR A  67      -3.859 -27.616  -4.123  1.00  0.00           H  
ATOM   1058  OG1 THR A  67      -6.039 -28.787  -3.372  1.00  0.00           O  
ATOM   1059  HG1 THR A  67      -6.460 -29.600  -3.074  1.00  0.00           H  
ATOM   1060  C   THR A  67      -6.244 -26.824  -5.473  1.00  0.00           C  
ATOM   1061  O   THR A  67      -5.314 -26.061  -5.741  1.00  0.00           O  
ATOM   1062  N   ALA A  68      -7.373 -26.387  -4.907  1.00  0.00           N  
ATOM   1063  H   ALA A  68      -8.081 -27.069  -4.688  1.00  0.00           H  
ATOM   1064  CA  ALA A  68      -7.719 -24.974  -4.729  1.00  0.00           C  
ATOM   1065  HA  ALA A  68      -7.794 -24.513  -5.715  1.00  0.00           H  
ATOM   1066  CB  ALA A  68      -9.100 -24.911  -4.066  1.00  0.00           C  
ATOM   1067  HB1 ALA A  68      -9.836 -25.426  -4.685  1.00  0.00           H  
ATOM   1068  HB2 ALA A  68      -9.069 -25.379  -3.080  1.00  0.00           H  
ATOM   1069  HB3 ALA A  68      -9.405 -23.870  -3.953  1.00  0.00           H  
ATOM   1070  C   ALA A  68      -6.676 -24.173  -3.923  1.00  0.00           C  
ATOM   1071  O   ALA A  68      -6.422 -23.010  -4.229  1.00  0.00           O  
ATOM   1072  N   GLN A  69      -6.015 -24.801  -2.943  1.00  0.00           N  
ATOM   1073  H   GLN A  69      -6.249 -25.765  -2.756  1.00  0.00           H  
ATOM   1074  CA  GLN A  69      -4.931 -24.177  -2.170  1.00  0.00           C  
ATOM   1075  HA  GLN A  69      -5.302 -23.241  -1.747  1.00  0.00           H  
ATOM   1076  CB  GLN A  69      -4.553 -25.126  -1.015  1.00  0.00           C  
ATOM   1077  HB2 GLN A  69      -5.395 -25.183  -0.322  1.00  0.00           H  
ATOM   1078  HB3 GLN A  69      -4.402 -26.124  -1.431  1.00  0.00           H  
ATOM   1079  CG  GLN A  69      -3.282 -24.773  -0.216  1.00  0.00           C  
ATOM   1080  HG2 GLN A  69      -3.108 -25.583   0.493  1.00  0.00           H  
ATOM   1081  HG3 GLN A  69      -2.419 -24.742  -0.881  1.00  0.00           H  
ATOM   1082  CD  GLN A  69      -3.341 -23.468   0.580  1.00  0.00           C  
ATOM   1083  OE1 GLN A  69      -4.166 -22.594   0.394  1.00  0.00           O  
ATOM   1084  NE2 GLN A  69      -2.449 -23.268   1.525  1.00  0.00           N  
ATOM   1085 HE21 GLN A  69      -2.639 -22.472   2.109  1.00  0.00           H  
ATOM   1086 HE22 GLN A  69      -1.835 -24.012   1.809  1.00  0.00           H  
ATOM   1087  C   GLN A  69      -3.715 -23.830  -3.047  1.00  0.00           C  
ATOM   1088  O   GLN A  69      -3.122 -22.763  -2.909  1.00  0.00           O  
ATOM   1089  N   GLN A  70      -3.336 -24.712  -3.974  1.00  0.00           N  
ATOM   1090  H   GLN A  70      -3.901 -25.535  -4.128  1.00  0.00           H  
ATOM   1091  CA  GLN A  70      -2.207 -24.467  -4.874  1.00  0.00           C  
ATOM   1092  HA  GLN A  70      -1.419 -23.990  -4.289  1.00  0.00           H  
ATOM   1093  CB  GLN A  70      -1.651 -25.805  -5.381  1.00  0.00           C  
ATOM   1094  HB2 GLN A  70      -1.628 -26.491  -4.534  1.00  0.00           H  
ATOM   1095  HB3 GLN A  70      -2.322 -26.227  -6.131  1.00  0.00           H  
ATOM   1096  CG  GLN A  70      -0.225 -25.673  -5.961  1.00  0.00           C  
ATOM   1097  HG2 GLN A  70      -0.284 -25.575  -7.045  1.00  0.00           H  
ATOM   1098  HG3 GLN A  70       0.252 -24.770  -5.579  1.00  0.00           H  
ATOM   1099  CD  GLN A  70       0.682 -26.848  -5.585  1.00  0.00           C  
ATOM   1100  OE1 GLN A  70       0.737 -27.304  -4.457  1.00  0.00           O  
ATOM   1101  NE2 GLN A  70       1.443 -27.397  -6.504  1.00  0.00           N  
ATOM   1102 HE21 GLN A  70       1.980 -28.194  -6.203  1.00  0.00           H  
ATOM   1103 HE22 GLN A  70       1.448 -27.057  -7.451  1.00  0.00           H  
ATOM   1104  C   GLN A  70      -2.576 -23.485  -5.998  1.00  0.00           C  
ATOM   1105  O   GLN A  70      -1.748 -22.656  -6.363  1.00  0.00           O  
ATOM   1106  N   PHE A  71      -3.834 -23.490  -6.464  1.00  0.00           N  
ATOM   1107  H   PHE A  71      -4.448 -24.249  -6.185  1.00  0.00           H  
ATOM   1108  CA  PHE A  71      -4.393 -22.441  -7.331  1.00  0.00           C  
ATOM   1109  HA  PHE A  71      -3.792 -22.392  -8.240  1.00  0.00           H  
ATOM   1110  CB  PHE A  71      -5.831 -22.841  -7.707  1.00  0.00           C  
ATOM   1111  HB2 PHE A  71      -5.791 -23.813  -8.201  1.00  0.00           H  
ATOM   1112  HB3 PHE A  71      -6.395 -22.974  -6.787  1.00  0.00           H  
ATOM   1113  CG  PHE A  71      -6.629 -21.906  -8.609  1.00  0.00           C  
ATOM   1114  CD1 PHE A  71      -8.036 -21.917  -8.527  1.00  0.00           C  
ATOM   1115  HD1 PHE A  71      -8.528 -22.529  -7.784  1.00  0.00           H  
ATOM   1116  CE1 PHE A  71      -8.810 -21.179  -9.443  1.00  0.00           C  
ATOM   1117  HE1 PHE A  71      -9.889 -21.227  -9.391  1.00  0.00           H  
ATOM   1118  CZ  PHE A  71      -8.181 -20.450 -10.467  1.00  0.00           C  
ATOM   1119  HZ  PHE A  71      -8.774 -19.942 -11.215  1.00  0.00           H  
ATOM   1120  CE2 PHE A  71      -6.777 -20.408 -10.534  1.00  0.00           C  
ATOM   1121  HE2 PHE A  71      -6.282 -19.857 -11.324  1.00  0.00           H  
ATOM   1122  CD2 PHE A  71      -6.006 -21.111  -9.591  1.00  0.00           C  
ATOM   1123  HD2 PHE A  71      -4.928 -21.065  -9.653  1.00  0.00           H  
ATOM   1124  C   PHE A  71      -4.351 -21.053  -6.664  1.00  0.00           C  
ATOM   1125  O   PHE A  71      -3.958 -20.072  -7.293  1.00  0.00           O  
ATOM   1126  N   HIE A  72      -4.674 -20.965  -5.369  1.00  0.00           N  
ATOM   1127  H   HIE A  72      -5.049 -21.788  -4.909  1.00  0.00           H  
ATOM   1128  CA  HIE A  72      -4.524 -19.736  -4.578  1.00  0.00           C  
ATOM   1129  HA  HIE A  72      -5.067 -18.928  -5.069  1.00  0.00           H  
ATOM   1130  CB  HIE A  72      -5.153 -19.936  -3.191  1.00  0.00           C  
ATOM   1131  HB2 HIE A  72      -6.227 -20.083  -3.305  1.00  0.00           H  
ATOM   1132  HB3 HIE A  72      -4.745 -20.833  -2.728  1.00  0.00           H  
ATOM   1133  CG  HIE A  72      -4.924 -18.776  -2.258  1.00  0.00           C  
ATOM   1134  ND1 HIE A  72      -5.342 -17.466  -2.488  1.00  0.00           N  
ATOM   1135  CE1 HIE A  72      -4.944 -16.762  -1.417  1.00  0.00           C  
ATOM   1136  HE1 HIE A  72      -5.125 -15.703  -1.279  1.00  0.00           H  
ATOM   1137  NE2 HIE A  72      -4.305 -17.558  -0.541  1.00  0.00           N  
ATOM   1138  HE2 HIE A  72      -3.936 -17.271   0.353  1.00  0.00           H  
ATOM   1139  CD2 HIE A  72      -4.289 -18.837  -1.052  1.00  0.00           C  
ATOM   1140  HD2 HIE A  72      -3.875 -19.729  -0.596  1.00  0.00           H  
ATOM   1141  C   HIE A  72      -3.061 -19.272  -4.505  1.00  0.00           C  
ATOM   1142  O   HIE A  72      -2.764 -18.140  -4.883  1.00  0.00           O  
ATOM   1143  N   ARG A  73      -2.124 -20.155  -4.123  1.00  0.00           N  
ATOM   1144  H   ARG A  73      -2.425 -21.079  -3.827  1.00  0.00           H  
ATOM   1145  CA  ARG A  73      -0.685 -19.817  -4.083  1.00  0.00           C  
ATOM   1146  HA  ARG A  73      -0.558 -18.917  -3.476  1.00  0.00           H  
ATOM   1147  CB  ARG A  73       0.137 -20.935  -3.426  1.00  0.00           C  
ATOM   1148  HB2 ARG A  73      -0.023 -21.879  -3.946  1.00  0.00           H  
ATOM   1149  HB3 ARG A  73       1.192 -20.667  -3.510  1.00  0.00           H  
ATOM   1150  CG  ARG A  73      -0.216 -21.087  -1.937  1.00  0.00           C  
ATOM   1151  HG2 ARG A  73      -0.377 -20.100  -1.503  1.00  0.00           H  
ATOM   1152  HG3 ARG A  73      -1.138 -21.655  -1.832  1.00  0.00           H  
ATOM   1153  CD  ARG A  73       0.896 -21.783  -1.148  1.00  0.00           C  
ATOM   1154  HD2 ARG A  73       1.006 -22.812  -1.495  1.00  0.00           H  
ATOM   1155  HD3 ARG A  73       1.832 -21.250  -1.336  1.00  0.00           H  
ATOM   1156  NE  ARG A  73       0.587 -21.760   0.296  1.00  0.00           N  
ATOM   1157  HE  ARG A  73      -0.383 -21.798   0.550  1.00  0.00           H  
ATOM   1158  CZ  ARG A  73       1.440 -21.491   1.272  1.00  0.00           C  
ATOM   1159  NH1 ARG A  73       2.722 -21.437   1.113  1.00  0.00           N  
ATOM   1160 HH11 ARG A  73       3.161 -21.431   0.210  1.00  0.00           H  
ATOM   1161 HH12 ARG A  73       3.266 -21.035   1.882  1.00  0.00           H  
ATOM   1162  NH2 ARG A  73       1.029 -21.241   2.476  1.00  0.00           N  
ATOM   1163 HH21 ARG A  73       0.068 -21.158   2.714  1.00  0.00           H  
ATOM   1164 HH22 ARG A  73       1.760 -20.857   3.094  1.00  0.00           H  
ATOM   1165  C   ARG A  73      -0.111 -19.439  -5.451  1.00  0.00           C  
ATOM   1166  O   ARG A  73       0.712 -18.533  -5.525  1.00  0.00           O  
ATOM   1167  N   HIE A  74      -0.607 -20.038  -6.535  1.00  0.00           N  
ATOM   1168  H   HIE A  74      -1.252 -20.805  -6.389  1.00  0.00           H  
ATOM   1169  CA  HIE A  74      -0.297 -19.655  -7.920  1.00  0.00           C  
ATOM   1170  HA  HIE A  74       0.786 -19.651  -8.054  1.00  0.00           H  
ATOM   1171  CB  HIE A  74      -0.884 -20.710  -8.870  1.00  0.00           C  
ATOM   1172  HB2 HIE A  74      -0.347 -21.649  -8.731  1.00  0.00           H  
ATOM   1173  HB3 HIE A  74      -1.930 -20.884  -8.623  1.00  0.00           H  
ATOM   1174  CG  HIE A  74      -0.824 -20.321 -10.321  1.00  0.00           C  
ATOM   1175  ND1 HIE A  74      -1.740 -19.485 -10.966  1.00  0.00           N  
ATOM   1176  CE1 HIE A  74      -1.305 -19.382 -12.230  1.00  0.00           C  
ATOM   1177  HE1 HIE A  74      -1.786 -18.798 -13.004  1.00  0.00           H  
ATOM   1178  NE2 HIE A  74      -0.181 -20.096 -12.398  1.00  0.00           N  
ATOM   1179  HE2 HIE A  74       0.350 -20.133 -13.267  1.00  0.00           H  
ATOM   1180  CD2 HIE A  74       0.144 -20.695 -11.205  1.00  0.00           C  
ATOM   1181  HD2 HIE A  74       1.001 -21.324 -11.001  1.00  0.00           H  
ATOM   1182  C   HIE A  74      -0.781 -18.234  -8.260  1.00  0.00           C  
ATOM   1183  O   HIE A  74       0.014 -17.433  -8.754  1.00  0.00           O  
ATOM   1184  N   LYS A  75      -2.024 -17.870  -7.905  1.00  0.00           N  
ATOM   1185  H   LYS A  75      -2.651 -18.585  -7.547  1.00  0.00           H  
ATOM   1186  CA  LYS A  75      -2.517 -16.489  -8.054  1.00  0.00           C  
ATOM   1187  HA  LYS A  75      -2.406 -16.194  -9.099  1.00  0.00           H  
ATOM   1188  CB  LYS A  75      -3.992 -16.377  -7.651  1.00  0.00           C  
ATOM   1189  HB2 LYS A  75      -4.141 -16.825  -6.670  1.00  0.00           H  
ATOM   1190  HB3 LYS A  75      -4.249 -15.318  -7.587  1.00  0.00           H  
ATOM   1191  CG  LYS A  75      -4.930 -17.036  -8.667  1.00  0.00           C  
ATOM   1192  HG2 LYS A  75      -4.743 -16.622  -9.659  1.00  0.00           H  
ATOM   1193  HG3 LYS A  75      -4.756 -18.111  -8.698  1.00  0.00           H  
ATOM   1194  CD  LYS A  75      -6.384 -16.760  -8.275  1.00  0.00           C  
ATOM   1195  HD2 LYS A  75      -6.559 -17.107  -7.254  1.00  0.00           H  
ATOM   1196  HD3 LYS A  75      -6.568 -15.685  -8.326  1.00  0.00           H  
ATOM   1197  CE  LYS A  75      -7.315 -17.501  -9.233  1.00  0.00           C  
ATOM   1198  HE2 LYS A  75      -6.996 -17.297 -10.261  1.00  0.00           H  
ATOM   1199  HE3 LYS A  75      -7.196 -18.573  -9.051  1.00  0.00           H  
ATOM   1200  NZ  LYS A  75      -8.730 -17.104  -9.043  1.00  0.00           N  
ATOM   1201  HZ1 LYS A  75      -9.322 -17.626  -9.677  1.00  0.00           H  
ATOM   1202  HZ2 LYS A  75      -8.842 -16.117  -9.233  1.00  0.00           H  
ATOM   1203  HZ3 LYS A  75      -9.022 -17.294  -8.093  1.00  0.00           H  
ATOM   1204  C   LYS A  75      -1.683 -15.492  -7.252  1.00  0.00           C  
ATOM   1205  O   LYS A  75      -1.320 -14.452  -7.791  1.00  0.00           O  
ATOM   1206  N   GLN A  76      -1.353 -15.809  -6.000  1.00  0.00           N  
ATOM   1207  H   GLN A  76      -1.699 -16.686  -5.624  1.00  0.00           H  
ATOM   1208  CA  GLN A  76      -0.511 -14.960  -5.150  1.00  0.00           C  
ATOM   1209  HA  GLN A  76      -0.945 -13.960  -5.110  1.00  0.00           H  
ATOM   1210  CB  GLN A  76      -0.471 -15.521  -3.719  1.00  0.00           C  
ATOM   1211  HB2 GLN A  76      -0.064 -16.531  -3.761  1.00  0.00           H  
ATOM   1212  HB3 GLN A  76       0.203 -14.914  -3.113  1.00  0.00           H  
ATOM   1213  CG  GLN A  76      -1.841 -15.585  -3.018  1.00  0.00           C  
ATOM   1214  HG2 GLN A  76      -2.604 -15.969  -3.688  1.00  0.00           H  
ATOM   1215  HG3 GLN A  76      -1.756 -16.293  -2.194  1.00  0.00           H  
ATOM   1216  CD  GLN A  76      -2.332 -14.247  -2.467  1.00  0.00           C  
ATOM   1217  OE1 GLN A  76      -2.599 -13.284  -3.170  1.00  0.00           O  
ATOM   1218  NE2 GLN A  76      -2.518 -14.146  -1.169  1.00  0.00           N  
ATOM   1219 HE21 GLN A  76      -2.792 -13.237  -0.843  1.00  0.00           H  
ATOM   1220 HE22 GLN A  76      -2.142 -14.846  -0.556  1.00  0.00           H  
ATOM   1221  C   GLN A  76       0.905 -14.812  -5.734  1.00  0.00           C  
ATOM   1222  O   GLN A  76       1.423 -13.700  -5.776  1.00  0.00           O  
ATOM   1223  N   LEU A  77       1.503 -15.890  -6.264  1.00  0.00           N  
ATOM   1224  H   LEU A  77       1.052 -16.795  -6.156  1.00  0.00           H  
ATOM   1225  CA  LEU A  77       2.787 -15.860  -6.979  1.00  0.00           C  
ATOM   1226  HA  LEU A  77       3.547 -15.454  -6.311  1.00  0.00           H  
ATOM   1227  CB  LEU A  77       3.188 -17.307  -7.341  1.00  0.00           C  
ATOM   1228  HB2 LEU A  77       3.457 -17.831  -6.423  1.00  0.00           H  
ATOM   1229  HB3 LEU A  77       2.314 -17.811  -7.752  1.00  0.00           H  
ATOM   1230  CG  LEU A  77       4.331 -17.481  -8.367  1.00  0.00           C  
ATOM   1231  HG  LEU A  77       4.077 -16.970  -9.296  1.00  0.00           H  
ATOM   1232  CD1 LEU A  77       5.667 -16.942  -7.858  1.00  0.00           C  
ATOM   1233 HD11 LEU A  77       5.598 -15.864  -7.744  1.00  0.00           H  
ATOM   1234 HD12 LEU A  77       5.912 -17.395  -6.896  1.00  0.00           H  
ATOM   1235 HD13 LEU A  77       6.457 -17.168  -8.573  1.00  0.00           H  
ATOM   1236  CD2 LEU A  77       4.498 -18.964  -8.678  1.00  0.00           C  
ATOM   1237 HD21 LEU A  77       3.559 -19.361  -9.066  1.00  0.00           H  
ATOM   1238 HD22 LEU A  77       4.767 -19.499  -7.766  1.00  0.00           H  
ATOM   1239 HD23 LEU A  77       5.280 -19.107  -9.424  1.00  0.00           H  
ATOM   1240  C   LEU A  77       2.728 -14.932  -8.202  1.00  0.00           C  
ATOM   1241  O   LEU A  77       3.474 -13.954  -8.253  1.00  0.00           O  
ATOM   1242  N   ILE A  78       1.821 -15.184  -9.156  1.00  0.00           N  
ATOM   1243  H   ILE A  78       1.209 -15.992  -9.039  1.00  0.00           H  
ATOM   1244  CA  ILE A  78       1.681 -14.366 -10.376  1.00  0.00           C  
ATOM   1245  HA  ILE A  78       2.623 -14.392 -10.921  1.00  0.00           H  
ATOM   1246  CB  ILE A  78       0.570 -14.958 -11.277  1.00  0.00           C  
ATOM   1247  HB  ILE A  78      -0.313 -15.111 -10.653  1.00  0.00           H  
ATOM   1248  CG2 ILE A  78       0.153 -13.997 -12.405  1.00  0.00           C  
ATOM   1249 HG21 ILE A  78       1.025 -13.654 -12.961  1.00  0.00           H  
ATOM   1250 HG22 ILE A  78      -0.528 -14.510 -13.080  1.00  0.00           H  
ATOM   1251 HG23 ILE A  78      -0.379 -13.138 -11.997  1.00  0.00           H  
ATOM   1252  CG1 ILE A  78       0.955 -16.339 -11.862  1.00  0.00           C  
ATOM   1253 HG12 ILE A  78       1.213 -17.017 -11.049  1.00  0.00           H  
ATOM   1254 HG13 ILE A  78       0.076 -16.756 -12.352  1.00  0.00           H  
ATOM   1255  CD1 ILE A  78       2.113 -16.352 -12.872  1.00  0.00           C  
ATOM   1256 HD11 ILE A  78       3.023 -15.963 -12.418  1.00  0.00           H  
ATOM   1257 HD12 ILE A  78       2.296 -17.379 -13.188  1.00  0.00           H  
ATOM   1258 HD13 ILE A  78       1.856 -15.760 -13.750  1.00  0.00           H  
ATOM   1259  C   ILE A  78       1.424 -12.889 -10.031  1.00  0.00           C  
ATOM   1260  O   ILE A  78       2.025 -11.992 -10.626  1.00  0.00           O  
ATOM   1261  N   ARG A  79       0.598 -12.626  -9.013  1.00  0.00           N  
ATOM   1262  H   ARG A  79       0.116 -13.416  -8.593  1.00  0.00           H  
ATOM   1263  CA  ARG A  79       0.335 -11.294  -8.451  1.00  0.00           C  
ATOM   1264  HA  ARG A  79      -0.031 -10.639  -9.242  1.00  0.00           H  
ATOM   1265  CB  ARG A  79      -0.761 -11.462  -7.395  1.00  0.00           C  
ATOM   1266  HB2 ARG A  79      -1.647 -11.890  -7.866  1.00  0.00           H  
ATOM   1267  HB3 ARG A  79      -0.413 -12.135  -6.614  1.00  0.00           H  
ATOM   1268  CG  ARG A  79      -1.156 -10.140  -6.756  1.00  0.00           C  
ATOM   1269  HG2 ARG A  79      -0.283  -9.642  -6.333  1.00  0.00           H  
ATOM   1270  HG3 ARG A  79      -1.601  -9.497  -7.516  1.00  0.00           H  
ATOM   1271  CD  ARG A  79      -2.163 -10.387  -5.639  1.00  0.00           C  
ATOM   1272  HD2 ARG A  79      -3.061 -10.848  -6.056  1.00  0.00           H  
ATOM   1273  HD3 ARG A  79      -1.727 -11.042  -4.882  1.00  0.00           H  
ATOM   1274  NE  ARG A  79      -2.476  -9.095  -5.047  1.00  0.00           N  
ATOM   1275  HE  ARG A  79      -1.954  -8.302  -5.429  1.00  0.00           H  
ATOM   1276  CZ  ARG A  79      -3.511  -8.756  -4.325  1.00  0.00           C  
ATOM   1277  NH1 ARG A  79      -4.404  -9.600  -3.892  1.00  0.00           N  
ATOM   1278 HH11 ARG A  79      -4.251 -10.585  -4.015  1.00  0.00           H  
ATOM   1279 HH12 ARG A  79      -5.145  -9.230  -3.329  1.00  0.00           H  
ATOM   1280  NH2 ARG A  79      -3.639  -7.510  -4.023  1.00  0.00           N  
ATOM   1281 HH21 ARG A  79      -2.843  -6.942  -4.295  1.00  0.00           H  
ATOM   1282 HH22 ARG A  79      -4.545  -7.058  -4.174  1.00  0.00           H  
ATOM   1283  C   ARG A  79       1.587 -10.622  -7.877  1.00  0.00           C  
ATOM   1284  O   ARG A  79       1.891  -9.487  -8.239  1.00  0.00           O  
ATOM   1285  N   PHE A  80       2.340 -11.292  -7.009  1.00  0.00           N  
ATOM   1286  H   PHE A  80       2.038 -12.210  -6.691  1.00  0.00           H  
ATOM   1287  CA  PHE A  80       3.558 -10.709  -6.445  1.00  0.00           C  
ATOM   1288  HA  PHE A  80       3.331  -9.692  -6.132  1.00  0.00           H  
ATOM   1289  CB  PHE A  80       4.002 -11.493  -5.206  1.00  0.00           C  
ATOM   1290  HB2 PHE A  80       4.201 -12.521  -5.511  1.00  0.00           H  
ATOM   1291  HB3 PHE A  80       4.932 -11.052  -4.850  1.00  0.00           H  
ATOM   1292  CG  PHE A  80       3.039 -11.520  -4.028  1.00  0.00           C  
ATOM   1293  CD1 PHE A  80       2.229 -10.409  -3.709  1.00  0.00           C  
ATOM   1294  HD1 PHE A  80       2.254  -9.515  -4.310  1.00  0.00           H  
ATOM   1295  CE1 PHE A  80       1.373 -10.451  -2.594  1.00  0.00           C  
ATOM   1296  HE1 PHE A  80       0.749  -9.600  -2.359  1.00  0.00           H  
ATOM   1297  CZ  PHE A  80       1.330 -11.599  -1.785  1.00  0.00           C  
ATOM   1298  HZ  PHE A  80       0.681 -11.629  -0.921  1.00  0.00           H  
ATOM   1299  CE2 PHE A  80       2.137 -12.707  -2.095  1.00  0.00           C  
ATOM   1300  HE2 PHE A  80       2.112 -13.584  -1.464  1.00  0.00           H  
ATOM   1301  CD2 PHE A  80       2.992 -12.666  -3.211  1.00  0.00           C  
ATOM   1302  HD2 PHE A  80       3.611 -13.522  -3.441  1.00  0.00           H  
ATOM   1303  C   PHE A  80       4.685 -10.560  -7.476  1.00  0.00           C  
ATOM   1304  O   PHE A  80       5.474  -9.627  -7.349  1.00  0.00           O  
ATOM   1305  N   LEU A  81       4.737 -11.391  -8.527  1.00  0.00           N  
ATOM   1306  H   LEU A  81       4.101 -12.185  -8.540  1.00  0.00           H  
ATOM   1307  CA  LEU A  81       5.638 -11.197  -9.677  1.00  0.00           C  
ATOM   1308  HA  LEU A  81       6.652 -11.036  -9.315  1.00  0.00           H  
ATOM   1309  CB  LEU A  81       5.622 -12.437 -10.593  1.00  0.00           C  
ATOM   1310  HB2 LEU A  81       4.587 -12.674 -10.840  1.00  0.00           H  
ATOM   1311  HB3 LEU A  81       6.130 -12.178 -11.523  1.00  0.00           H  
ATOM   1312  CG  LEU A  81       6.298 -13.701 -10.034  1.00  0.00           C  
ATOM   1313  HG  LEU A  81       5.834 -13.984  -9.097  1.00  0.00           H  
ATOM   1314  CD1 LEU A  81       6.128 -14.844 -11.037  1.00  0.00           C  
ATOM   1315 HD11 LEU A  81       6.576 -15.755 -10.639  1.00  0.00           H  
ATOM   1316 HD12 LEU A  81       5.066 -15.025 -11.204  1.00  0.00           H  
ATOM   1317 HD13 LEU A  81       6.608 -14.591 -11.983  1.00  0.00           H  
ATOM   1318  CD2 LEU A  81       7.793 -13.502  -9.790  1.00  0.00           C  
ATOM   1319 HD21 LEU A  81       8.245 -14.446  -9.484  1.00  0.00           H  
ATOM   1320 HD22 LEU A  81       8.270 -13.149 -10.703  1.00  0.00           H  
ATOM   1321 HD23 LEU A  81       7.948 -12.781  -8.990  1.00  0.00           H  
ATOM   1322  C   LEU A  81       5.267  -9.948 -10.492  1.00  0.00           C  
ATOM   1323  O   LEU A  81       6.147  -9.170 -10.861  1.00  0.00           O  
ATOM   1324  N   LYS A  82       3.970  -9.717 -10.728  1.00  0.00           N  
ATOM   1325  H   LYS A  82       3.302 -10.440 -10.470  1.00  0.00           H  
ATOM   1326  CA  LYS A  82       3.461  -8.482 -11.350  1.00  0.00           C  
ATOM   1327  HA  LYS A  82       3.991  -8.309 -12.288  1.00  0.00           H  
ATOM   1328  CB  LYS A  82       1.959  -8.629 -11.648  1.00  0.00           C  
ATOM   1329  HB2 LYS A  82       1.448  -9.064 -10.789  1.00  0.00           H  
ATOM   1330  HB3 LYS A  82       1.531  -7.645 -11.843  1.00  0.00           H  
ATOM   1331  CG  LYS A  82       1.741  -9.506 -12.887  1.00  0.00           C  
ATOM   1332  HG2 LYS A  82       2.136  -8.972 -13.750  1.00  0.00           H  
ATOM   1333  HG3 LYS A  82       2.279 -10.448 -12.782  1.00  0.00           H  
ATOM   1334  CD  LYS A  82       0.258  -9.803 -13.126  1.00  0.00           C  
ATOM   1335  HD2 LYS A  82      -0.134 -10.399 -12.298  1.00  0.00           H  
ATOM   1336  HD3 LYS A  82      -0.292  -8.862 -13.191  1.00  0.00           H  
ATOM   1337  CE  LYS A  82       0.113 -10.579 -14.438  1.00  0.00           C  
ATOM   1338  HE2 LYS A  82       0.599 -10.012 -15.237  1.00  0.00           H  
ATOM   1339  HE3 LYS A  82       0.632 -11.536 -14.338  1.00  0.00           H  
ATOM   1340  NZ  LYS A  82      -1.303 -10.825 -14.783  1.00  0.00           N  
ATOM   1341  HZ1 LYS A  82      -1.388 -11.365 -15.652  1.00  0.00           H  
ATOM   1342  HZ2 LYS A  82      -1.733 -11.508 -14.151  1.00  0.00           H  
ATOM   1343  HZ3 LYS A  82      -1.874  -9.998 -14.836  1.00  0.00           H  
ATOM   1344  C   LYS A  82       3.742  -7.244 -10.492  1.00  0.00           C  
ATOM   1345  O   LYS A  82       4.128  -6.210 -11.031  1.00  0.00           O  
ATOM   1346  N   ARG A  83       3.632  -7.344  -9.162  1.00  0.00           N  
ATOM   1347  H   ARG A  83       3.220  -8.197  -8.796  1.00  0.00           H  
ATOM   1348  CA  ARG A  83       3.991  -6.254  -8.228  1.00  0.00           C  
ATOM   1349  HA  ARG A  83       3.560  -5.331  -8.615  1.00  0.00           H  
ATOM   1350  CB  ARG A  83       3.340  -6.537  -6.864  1.00  0.00           C  
ATOM   1351  HB2 ARG A  83       2.344  -6.954  -7.032  1.00  0.00           H  
ATOM   1352  HB3 ARG A  83       3.932  -7.267  -6.309  1.00  0.00           H  
ATOM   1353  CG  ARG A  83       3.176  -5.254  -6.038  1.00  0.00           C  
ATOM   1354  HG2 ARG A  83       4.158  -4.860  -5.780  1.00  0.00           H  
ATOM   1355  HG3 ARG A  83       2.637  -4.509  -6.624  1.00  0.00           H  
ATOM   1356  CD  ARG A  83       2.380  -5.553  -4.765  1.00  0.00           C  
ATOM   1357  HD2 ARG A  83       1.430  -6.010  -5.050  1.00  0.00           H  
ATOM   1358  HD3 ARG A  83       2.941  -6.264  -4.157  1.00  0.00           H  
ATOM   1359  NE  ARG A  83       2.130  -4.340  -3.964  1.00  0.00           N  
ATOM   1360  HE  ARG A  83       2.653  -3.506  -4.196  1.00  0.00           H  
ATOM   1361  CZ  ARG A  83       1.300  -4.252  -2.944  1.00  0.00           C  
ATOM   1362  NH1 ARG A  83       0.477  -5.212  -2.633  1.00  0.00           N  
ATOM   1363 HH11 ARG A  83       0.231  -5.868  -3.373  1.00  0.00           H  
ATOM   1364 HH12 ARG A  83      -0.199  -5.070  -1.913  1.00  0.00           H  
ATOM   1365  NH2 ARG A  83       1.226  -3.173  -2.233  1.00  0.00           N  
ATOM   1366 HH21 ARG A  83       1.711  -2.343  -2.577  1.00  0.00           H  
ATOM   1367 HH22 ARG A  83       0.489  -3.050  -1.571  1.00  0.00           H  
ATOM   1368  C   ARG A  83       5.509  -6.001  -8.149  1.00  0.00           C  
ATOM   1369  O   ARG A  83       5.934  -4.853  -8.076  1.00  0.00           O  
ATOM   1370  N   LEU A  84       6.325  -7.054  -8.241  1.00  0.00           N  
ATOM   1371  H   LEU A  84       5.903  -7.976  -8.209  1.00  0.00           H  
ATOM   1372  CA  LEU A  84       7.790  -6.980  -8.319  1.00  0.00           C  
ATOM   1373  HA  LEU A  84       8.147  -6.376  -7.483  1.00  0.00           H  
ATOM   1374  CB  LEU A  84       8.347  -8.407  -8.149  1.00  0.00           C  
ATOM   1375  HB2 LEU A  84       8.090  -8.764  -7.152  1.00  0.00           H  
ATOM   1376  HB3 LEU A  84       7.849  -9.060  -8.865  1.00  0.00           H  
ATOM   1377  CG  LEU A  84       9.863  -8.579  -8.350  1.00  0.00           C  
ATOM   1378  HG  LEU A  84      10.126  -8.309  -9.373  1.00  0.00           H  
ATOM   1379  CD1 LEU A  84      10.695  -7.746  -7.373  1.00  0.00           C  
ATOM   1380 HD11 LEU A  84      10.408  -7.975  -6.347  1.00  0.00           H  
ATOM   1381 HD12 LEU A  84      11.753  -7.964  -7.512  1.00  0.00           H  
ATOM   1382 HD13 LEU A  84      10.535  -6.685  -7.563  1.00  0.00           H  
ATOM   1383  CD2 LEU A  84      10.233 -10.044  -8.130  1.00  0.00           C  
ATOM   1384 HD21 LEU A  84      10.067 -10.317  -7.090  1.00  0.00           H  
ATOM   1385 HD22 LEU A  84       9.627 -10.682  -8.774  1.00  0.00           H  
ATOM   1386 HD23 LEU A  84      11.282 -10.196  -8.380  1.00  0.00           H  
ATOM   1387  C   LEU A  84       8.277  -6.295  -9.611  1.00  0.00           C  
ATOM   1388  O   LEU A  84       9.102  -5.389  -9.536  1.00  0.00           O  
ATOM   1389  N   ASP A  85       7.732  -6.676 -10.775  1.00  0.00           N  
ATOM   1390  H   ASP A  85       7.066  -7.444 -10.763  1.00  0.00           H  
ATOM   1391  CA  ASP A  85       7.981  -6.029 -12.082  1.00  0.00           C  
ATOM   1392  HA  ASP A  85       9.048  -6.061 -12.308  1.00  0.00           H  
ATOM   1393  CB  ASP A  85       7.240  -6.845 -13.169  1.00  0.00           C  
ATOM   1394  HB2 ASP A  85       7.572  -7.881 -13.089  1.00  0.00           H  
ATOM   1395  HB3 ASP A  85       6.167  -6.833 -12.960  1.00  0.00           H  
ATOM   1396  CG  ASP A  85       7.465  -6.395 -14.623  1.00  0.00           C  
ATOM   1397  OD1 ASP A  85       8.405  -5.622 -14.900  1.00  0.00           O  
ATOM   1398  OD2 ASP A  85       6.691  -6.828 -15.509  1.00  0.00           O  
ATOM   1399  C   ASP A  85       7.554  -4.542 -12.056  1.00  0.00           C  
ATOM   1400  O   ASP A  85       8.367  -3.647 -12.308  1.00  0.00           O  
ATOM   1401  N   ARG A  86       6.317  -4.279 -11.602  1.00  0.00           N  
ATOM   1402  H   ARG A  86       5.715  -5.079 -11.428  1.00  0.00           H  
ATOM   1403  CA  ARG A  86       5.744  -2.936 -11.379  1.00  0.00           C  
ATOM   1404  HA  ARG A  86       5.656  -2.423 -12.336  1.00  0.00           H  
ATOM   1405  CB  ARG A  86       4.329  -3.120 -10.802  1.00  0.00           C  
ATOM   1406  HB2 ARG A  86       3.744  -3.694 -11.524  1.00  0.00           H  
ATOM   1407  HB3 ARG A  86       4.411  -3.704  -9.887  1.00  0.00           H  
ATOM   1408  CG  ARG A  86       3.539  -1.842 -10.474  1.00  0.00           C  
ATOM   1409  HG2 ARG A  86       4.077  -1.254  -9.732  1.00  0.00           H  
ATOM   1410  HG3 ARG A  86       3.402  -1.245 -11.377  1.00  0.00           H  
ATOM   1411  CD  ARG A  86       2.173  -2.253  -9.901  1.00  0.00           C  
ATOM   1412  HD2 ARG A  86       1.608  -2.757 -10.688  1.00  0.00           H  
ATOM   1413  HD3 ARG A  86       2.332  -2.953  -9.079  1.00  0.00           H  
ATOM   1414  NE  ARG A  86       1.403  -1.106  -9.390  1.00  0.00           N  
ATOM   1415  HE  ARG A  86       1.897  -0.213  -9.293  1.00  0.00           H  
ATOM   1416  CZ  ARG A  86       0.129  -1.080  -9.047  1.00  0.00           C  
ATOM   1417  NH1 ARG A  86      -0.653  -2.121  -9.158  1.00  0.00           N  
ATOM   1418 HH11 ARG A  86      -0.240  -2.980  -9.469  1.00  0.00           H  
ATOM   1419 HH12 ARG A  86      -1.568  -2.094  -8.756  1.00  0.00           H  
ATOM   1420  NH2 ARG A  86      -0.383   0.015  -8.576  1.00  0.00           N  
ATOM   1421 HH21 ARG A  86       0.282   0.765  -8.354  1.00  0.00           H  
ATOM   1422 HH22 ARG A  86      -1.353   0.151  -8.380  1.00  0.00           H  
ATOM   1423  C   ARG A  86       6.611  -2.026 -10.502  1.00  0.00           C  
ATOM   1424  O   ARG A  86       6.632  -0.825 -10.745  1.00  0.00           O  
ATOM   1425  N   ASN A  87       7.323  -2.558  -9.502  1.00  0.00           N  
ATOM   1426  H   ASN A  87       7.217  -3.541  -9.305  1.00  0.00           H  
ATOM   1427  CA  ASN A  87       8.227  -1.753  -8.668  1.00  0.00           C  
ATOM   1428  HA  ASN A  87       7.816  -0.747  -8.641  1.00  0.00           H  
ATOM   1429  CB  ASN A  87       8.241  -2.306  -7.231  1.00  0.00           C  
ATOM   1430  HB2 ASN A  87       7.368  -2.939  -7.076  1.00  0.00           H  
ATOM   1431  HB3 ASN A  87       9.129  -2.914  -7.069  1.00  0.00           H  
ATOM   1432  CG  ASN A  87       8.178  -1.217  -6.169  1.00  0.00           C  
ATOM   1433  OD1 ASN A  87       8.148  -0.025  -6.428  1.00  0.00           O  
ATOM   1434  ND2 ASN A  87       8.068  -1.621  -4.927  1.00  0.00           N  
ATOM   1435 HD21 ASN A  87       7.846  -0.906  -4.229  1.00  0.00           H  
ATOM   1436 HD22 ASN A  87       8.099  -2.591  -4.697  1.00  0.00           H  
ATOM   1437  C   ASN A  87       9.646  -1.616  -9.254  1.00  0.00           C  
ATOM   1438  O   ASN A  87      10.219  -0.525  -9.249  1.00  0.00           O  
ATOM   1439  N   LEU A  88      10.216  -2.701  -9.802  1.00  0.00           N  
ATOM   1440  H   LEU A  88       9.699  -3.575  -9.788  1.00  0.00           H  
ATOM   1441  CA  LEU A  88      11.522  -2.680 -10.485  1.00  0.00           C  
ATOM   1442  HA  LEU A  88      12.281  -2.370  -9.768  1.00  0.00           H  
ATOM   1443  CB  LEU A  88      11.858  -4.086 -11.022  1.00  0.00           C  
ATOM   1444  HB2 LEU A  88      10.969  -4.487 -11.513  1.00  0.00           H  
ATOM   1445  HB3 LEU A  88      12.637  -3.999 -11.782  1.00  0.00           H  
ATOM   1446  CG  LEU A  88      12.344  -5.087  -9.957  1.00  0.00           C  
ATOM   1447  HG  LEU A  88      11.691  -5.056  -9.086  1.00  0.00           H  
ATOM   1448  CD1 LEU A  88      12.335  -6.500 -10.541  1.00  0.00           C  
ATOM   1449 HD11 LEU A  88      12.650  -7.215  -9.784  1.00  0.00           H  
ATOM   1450 HD12 LEU A  88      11.324  -6.752 -10.860  1.00  0.00           H  
ATOM   1451 HD13 LEU A  88      13.005  -6.562 -11.399  1.00  0.00           H  
ATOM   1452  CD2 LEU A  88      13.777  -4.787  -9.512  1.00  0.00           C  
ATOM   1453 HD21 LEU A  88      14.449  -4.859 -10.365  1.00  0.00           H  
ATOM   1454 HD22 LEU A  88      13.839  -3.784  -9.095  1.00  0.00           H  
ATOM   1455 HD23 LEU A  88      14.080  -5.500  -8.748  1.00  0.00           H  
ATOM   1456  C   LEU A  88      11.569  -1.656 -11.632  1.00  0.00           C  
ATOM   1457  O   LEU A  88      12.618  -1.053 -11.862  1.00  0.00           O  
ATOM   1458  N   TRP A  89      10.431  -1.409 -12.284  1.00  0.00           N  
ATOM   1459  H   TRP A  89       9.635  -2.000 -12.062  1.00  0.00           H  
ATOM   1460  CA  TRP A  89      10.202  -0.325 -13.246  1.00  0.00           C  
ATOM   1461  HA  TRP A  89      10.618  -0.591 -14.216  1.00  0.00           H  
ATOM   1462  CB  TRP A  89       8.682  -0.184 -13.377  1.00  0.00           C  
ATOM   1463  HB2 TRP A  89       8.282  -1.114 -13.779  1.00  0.00           H  
ATOM   1464  HB3 TRP A  89       8.280  -0.069 -12.374  1.00  0.00           H  
ATOM   1465  CG  TRP A  89       8.142   0.948 -14.194  1.00  0.00           C  
ATOM   1466  CD1 TRP A  89       7.465   2.009 -13.697  1.00  0.00           C  
ATOM   1467  HD1 TRP A  89       7.263   2.181 -12.642  1.00  0.00           H  
ATOM   1468  NE1 TRP A  89       7.025   2.804 -14.738  1.00  0.00           N  
ATOM   1469  HE1 TRP A  89       6.483   3.648 -14.606  1.00  0.00           H  
ATOM   1470  CE2 TRP A  89       7.368   2.276 -15.962  1.00  0.00           C  
ATOM   1471  CZ2 TRP A  89       7.094   2.665 -17.280  1.00  0.00           C  
ATOM   1472  HZ2 TRP A  89       6.496   3.545 -17.473  1.00  0.00           H  
ATOM   1473  CH2 TRP A  89       7.577   1.875 -18.338  1.00  0.00           C  
ATOM   1474  HH2 TRP A  89       7.364   2.149 -19.363  1.00  0.00           H  
ATOM   1475  CZ3 TRP A  89       8.324   0.716 -18.061  1.00  0.00           C  
ATOM   1476  HZ3 TRP A  89       8.672   0.101 -18.879  1.00  0.00           H  
ATOM   1477  CE3 TRP A  89       8.588   0.332 -16.732  1.00  0.00           C  
ATOM   1478  HE3 TRP A  89       9.146  -0.571 -16.535  1.00  0.00           H  
ATOM   1479  CD2 TRP A  89       8.114   1.100 -15.647  1.00  0.00           C  
ATOM   1480  C   TRP A  89      10.833   1.010 -12.814  1.00  0.00           C  
ATOM   1481  O   TRP A  89      11.601   1.599 -13.576  1.00  0.00           O  
ATOM   1482  N   GLY A  90      10.583   1.439 -11.570  1.00  0.00           N  
ATOM   1483  H   GLY A  90      10.028   0.843 -10.964  1.00  0.00           H  
ATOM   1484  CA  GLY A  90      11.087   2.706 -11.022  1.00  0.00           C  
ATOM   1485  HA2 GLY A  90      10.951   3.499 -11.759  1.00  0.00           H  
ATOM   1486  HA3 GLY A  90      10.511   2.956 -10.132  1.00  0.00           H  
ATOM   1487  C   GLY A  90      12.562   2.659 -10.617  1.00  0.00           C  
ATOM   1488  O   GLY A  90      13.302   3.613 -10.861  1.00  0.00           O  
ATOM   1489  N   LEU A  91      13.017   1.527 -10.068  1.00  0.00           N  
ATOM   1490  H   LEU A  91      12.347   0.793  -9.870  1.00  0.00           H  
ATOM   1491  CA  LEU A  91      14.425   1.331  -9.700  1.00  0.00           C  
ATOM   1492  HA  LEU A  91      14.722   2.162  -9.058  1.00  0.00           H  
ATOM   1493  CB  LEU A  91      14.536   0.019  -8.895  1.00  0.00           C  
ATOM   1494  HB2 LEU A  91      13.810   0.035  -8.081  1.00  0.00           H  
ATOM   1495  HB3 LEU A  91      14.276  -0.813  -9.552  1.00  0.00           H  
ATOM   1496  CG  LEU A  91      15.933  -0.240  -8.298  1.00  0.00           C  
ATOM   1497  HG  LEU A  91      16.686  -0.131  -9.076  1.00  0.00           H  
ATOM   1498  CD1 LEU A  91      16.269   0.712  -7.151  1.00  0.00           C  
ATOM   1499 HD11 LEU A  91      17.246   0.467  -6.735  1.00  0.00           H  
ATOM   1500 HD12 LEU A  91      15.515   0.641  -6.367  1.00  0.00           H  
ATOM   1501 HD13 LEU A  91      16.299   1.741  -7.509  1.00  0.00           H  
ATOM   1502  CD2 LEU A  91      16.004  -1.667  -7.763  1.00  0.00           C  
ATOM   1503 HD21 LEU A  91      17.002  -1.857  -7.367  1.00  0.00           H  
ATOM   1504 HD22 LEU A  91      15.275  -1.802  -6.965  1.00  0.00           H  
ATOM   1505 HD23 LEU A  91      15.807  -2.373  -8.567  1.00  0.00           H  
ATOM   1506  C   LEU A  91      15.343   1.351 -10.941  1.00  0.00           C  
ATOM   1507  O   LEU A  91      16.400   1.991 -10.945  1.00  0.00           O  
ATOM   1508  N   ALA A  92      14.930   0.685 -12.025  1.00  0.00           N  
ATOM   1509  H   ALA A  92      14.045   0.186 -11.972  1.00  0.00           H  
ATOM   1510  CA  ALA A  92      15.628   0.718 -13.307  1.00  0.00           C  
ATOM   1511  HA  ALA A  92      16.696   0.572 -13.134  1.00  0.00           H  
ATOM   1512  CB  ALA A  92      15.132  -0.447 -14.173  1.00  0.00           C  
ATOM   1513  HB1 ALA A  92      14.064  -0.347 -14.373  1.00  0.00           H  
ATOM   1514  HB2 ALA A  92      15.677  -0.454 -15.116  1.00  0.00           H  
ATOM   1515  HB3 ALA A  92      15.304  -1.392 -13.659  1.00  0.00           H  
ATOM   1516  C   ALA A  92      15.447   2.074 -14.018  1.00  0.00           C  
ATOM   1517  O   ALA A  92      16.429   2.719 -14.385  1.00  0.00           O  
ATOM   1518  N   GLY A  93      14.204   2.528 -14.200  1.00  0.00           N  
ATOM   1519  H   GLY A  93      13.424   2.017 -13.788  1.00  0.00           H  
ATOM   1520  CA  GLY A  93      13.850   3.658 -15.069  1.00  0.00           C  
ATOM   1521  HA2 GLY A  93      12.810   3.925 -14.877  1.00  0.00           H  
ATOM   1522  HA3 GLY A  93      14.476   4.517 -14.834  1.00  0.00           H  
ATOM   1523  C   GLY A  93      13.980   3.358 -16.570  1.00  0.00           C  
ATOM   1524  O   GLY A  93      13.881   4.270 -17.385  1.00  0.00           O  
ATOM   1525  N   LEU A  94      14.210   2.092 -16.939  1.00  0.00           N  
ATOM   1526  H   LEU A  94      14.187   1.395 -16.212  1.00  0.00           H  
ATOM   1527  CA  LEU A  94      14.337   1.622 -18.320  1.00  0.00           C  
ATOM   1528  HA  LEU A  94      14.463   2.479 -18.981  1.00  0.00           H  
ATOM   1529  CB  LEU A  94      15.566   0.709 -18.471  1.00  0.00           C  
ATOM   1530  HB2 LEU A  94      15.480  -0.094 -17.740  1.00  0.00           H  
ATOM   1531  HB3 LEU A  94      15.542   0.255 -19.463  1.00  0.00           H  
ATOM   1532  CG  LEU A  94      16.929   1.396 -18.289  1.00  0.00           C  
ATOM   1533  HG  LEU A  94      16.986   1.852 -17.301  1.00  0.00           H  
ATOM   1534  CD1 LEU A  94      18.008   0.326 -18.403  1.00  0.00           C  
ATOM   1535 HD11 LEU A  94      17.804  -0.467 -17.690  1.00  0.00           H  
ATOM   1536 HD12 LEU A  94      18.027  -0.084 -19.412  1.00  0.00           H  
ATOM   1537 HD13 LEU A  94      18.982   0.767 -18.185  1.00  0.00           H  
ATOM   1538  CD2 LEU A  94      17.199   2.455 -19.359  1.00  0.00           C  
ATOM   1539 HD21 LEU A  94      18.224   2.819 -19.259  1.00  0.00           H  
ATOM   1540 HD22 LEU A  94      17.079   2.026 -20.354  1.00  0.00           H  
ATOM   1541 HD23 LEU A  94      16.523   3.300 -19.236  1.00  0.00           H  
ATOM   1542  C   LEU A  94      13.079   0.874 -18.764  1.00  0.00           C  
ATOM   1543  O   LEU A  94      12.668  -0.098 -18.133  1.00  0.00           O  
ATOM   1544  N   ASN A  95      12.538   1.300 -19.906  1.00  0.00           N  
ATOM   1545  H   ASN A  95      12.933   2.133 -20.312  1.00  0.00           H  
ATOM   1546  CA  ASN A  95      11.323   0.757 -20.525  1.00  0.00           C  
ATOM   1547  HA  ASN A  95      10.506   0.842 -19.806  1.00  0.00           H  
ATOM   1548  CB  ASN A  95      11.023   1.632 -21.766  1.00  0.00           C  
ATOM   1549  HB2 ASN A  95      11.628   2.539 -21.745  1.00  0.00           H  
ATOM   1550  HB3 ASN A  95      11.272   1.090 -22.679  1.00  0.00           H  
ATOM   1551  CG  ASN A  95       9.569   2.055 -21.861  1.00  0.00           C  
ATOM   1552  OD1 ASN A  95       8.653   1.312 -21.588  1.00  0.00           O  
ATOM   1553  ND2 ASN A  95       9.296   3.271 -22.274  1.00  0.00           N  
ATOM   1554 HD21 ASN A  95       8.318   3.501 -22.316  1.00  0.00           H  
ATOM   1555 HD22 ASN A  95      10.017   3.920 -22.524  1.00  0.00           H  
ATOM   1556  C   ASN A  95      11.456  -0.734 -20.917  1.00  0.00           C  
ATOM   1557  O   ASN A  95      10.501  -1.504 -20.829  1.00  0.00           O  
ATOM   1558  N   SER A  96      12.644  -1.137 -21.377  1.00  0.00           N  
ATOM   1559  H   SER A  96      13.398  -0.466 -21.407  1.00  0.00           H  
ATOM   1560  CA  SER A  96      12.976  -2.487 -21.846  1.00  0.00           C  
ATOM   1561  HA  SER A  96      12.575  -3.228 -21.154  1.00  0.00           H  
ATOM   1562  CB  SER A  96      12.359  -2.707 -23.232  1.00  0.00           C  
ATOM   1563  HB2 SER A  96      11.275  -2.609 -23.166  1.00  0.00           H  
ATOM   1564  HB3 SER A  96      12.738  -1.944 -23.914  1.00  0.00           H  
ATOM   1565  OG  SER A  96      12.678  -3.986 -23.745  1.00  0.00           O  
ATOM   1566  HG  SER A  96      12.340  -4.044 -24.646  1.00  0.00           H  
ATOM   1567  C   SER A  96      14.498  -2.639 -21.917  1.00  0.00           C  
ATOM   1568  O   SER A  96      15.198  -1.642 -22.104  1.00  0.00           O  
ATOM   1569  N   CYS A  97      15.025  -3.862 -21.797  1.00  0.00           N  
ATOM   1570  H   CYS A  97      14.400  -4.648 -21.681  1.00  0.00           H  
ATOM   1571  CA  CYS A  97      16.448  -4.145 -21.972  1.00  0.00           C  
ATOM   1572  HA  CYS A  97      16.852  -3.400 -22.654  1.00  0.00           H  
ATOM   1573  CB  CYS A  97      17.175  -3.981 -20.633  1.00  0.00           C  
ATOM   1574  HB2 CYS A  97      16.972  -2.990 -20.222  1.00  0.00           H  
ATOM   1575  HB3 CYS A  97      16.826  -4.741 -19.931  1.00  0.00           H  
ATOM   1576  SG  CYS A  97      18.957  -4.173 -20.911  1.00  0.00           S  
ATOM   1577  HG  CYS A  97      19.194  -2.908 -21.288  1.00  0.00           H  
ATOM   1578  C   CYS A  97      16.657  -5.551 -22.568  1.00  0.00           C  
ATOM   1579  O   CYS A  97      16.160  -6.530 -22.000  1.00  0.00           O  
ATOM   1580  N   PRO A  98      17.375  -5.690 -23.703  1.00  0.00           N  
ATOM   1581  CD  PRO A  98      18.030  -4.641 -24.475  1.00  0.00           C  
ATOM   1582  HD2 PRO A  98      18.610  -3.970 -23.841  1.00  0.00           H  
ATOM   1583  HD3 PRO A  98      17.278  -4.077 -25.028  1.00  0.00           H  
ATOM   1584  CG  PRO A  98      18.962  -5.359 -25.450  1.00  0.00           C  
ATOM   1585  HG2 PRO A  98      19.927  -5.532 -24.971  1.00  0.00           H  
ATOM   1586  HG3 PRO A  98      19.085  -4.798 -26.378  1.00  0.00           H  
ATOM   1587  CB  PRO A  98      18.255  -6.694 -25.684  1.00  0.00           C  
ATOM   1588  HB2 PRO A  98      18.955  -7.479 -25.977  1.00  0.00           H  
ATOM   1589  HB3 PRO A  98      17.484  -6.569 -26.447  1.00  0.00           H  
ATOM   1590  CA  PRO A  98      17.589  -6.985 -24.335  1.00  0.00           C  
ATOM   1591  HA  PRO A  98      16.622  -7.457 -24.519  1.00  0.00           H  
ATOM   1592  C   PRO A  98      18.433  -7.911 -23.449  1.00  0.00           C  
ATOM   1593  O   PRO A  98      19.528  -7.560 -22.994  1.00  0.00           O  
ATOM   1594  N   VAL A  99      17.920  -9.121 -23.238  1.00  0.00           N  
ATOM   1595  H   VAL A  99      17.028  -9.331 -23.659  1.00  0.00           H  
ATOM   1596  CA  VAL A  99      18.621 -10.233 -22.589  1.00  0.00           C  
ATOM   1597  HA  VAL A  99      19.124  -9.862 -21.697  1.00  0.00           H  
ATOM   1598  CB  VAL A  99      17.620 -11.323 -22.154  1.00  0.00           C  
ATOM   1599  HB  VAL A  99      17.098 -11.699 -23.035  1.00  0.00           H  
ATOM   1600  CG1 VAL A  99      18.325 -12.497 -21.468  1.00  0.00           C  
ATOM   1601 HG11 VAL A  99      18.967 -12.134 -20.667  1.00  0.00           H  
ATOM   1602 HG12 VAL A  99      18.924 -13.051 -22.190  1.00  0.00           H  
ATOM   1603 HG13 VAL A  99      17.585 -13.183 -21.053  1.00  0.00           H  
ATOM   1604  CG2 VAL A  99      16.571 -10.767 -21.178  1.00  0.00           C  
ATOM   1605 HG21 VAL A  99      17.046 -10.428 -20.259  1.00  0.00           H  
ATOM   1606 HG22 VAL A  99      16.021  -9.939 -21.625  1.00  0.00           H  
ATOM   1607 HG23 VAL A  99      15.849 -11.548 -20.940  1.00  0.00           H  
ATOM   1608  C   VAL A  99      19.680 -10.783 -23.547  1.00  0.00           C  
ATOM   1609  O   VAL A  99      19.423 -10.919 -24.741  1.00  0.00           O  
ATOM   1610  N   LYS A 100      20.875 -11.085 -23.035  1.00  0.00           N  
ATOM   1611  H   LYS A 100      21.003 -11.034 -22.034  1.00  0.00           H  
ATOM   1612  CA  LYS A 100      22.023 -11.572 -23.814  1.00  0.00           C  
ATOM   1613  HA  LYS A 100      21.662 -12.197 -24.633  1.00  0.00           H  
ATOM   1614  CB  LYS A 100      22.831 -10.392 -24.386  1.00  0.00           C  
ATOM   1615  HB2 LYS A 100      22.857  -9.566 -23.674  1.00  0.00           H  
ATOM   1616  HB3 LYS A 100      23.857 -10.720 -24.537  1.00  0.00           H  
ATOM   1617  CG  LYS A 100      22.278  -9.916 -25.736  1.00  0.00           C  
ATOM   1618  HG2 LYS A 100      21.966 -10.782 -26.323  1.00  0.00           H  
ATOM   1619  HG3 LYS A 100      21.416  -9.266 -25.574  1.00  0.00           H  
ATOM   1620  CD  LYS A 100      23.356  -9.168 -26.526  1.00  0.00           C  
ATOM   1621  HD2 LYS A 100      23.603  -8.235 -26.016  1.00  0.00           H  
ATOM   1622  HD3 LYS A 100      24.249  -9.797 -26.584  1.00  0.00           H  
ATOM   1623  CE  LYS A 100      22.848  -8.886 -27.943  1.00  0.00           C  
ATOM   1624  HE2 LYS A 100      22.451  -9.820 -28.357  1.00  0.00           H  
ATOM   1625  HE3 LYS A 100      22.025  -8.166 -27.890  1.00  0.00           H  
ATOM   1626  NZ  LYS A 100      23.939  -8.383 -28.812  1.00  0.00           N  
ATOM   1627  HZ1 LYS A 100      24.308  -7.513 -28.453  1.00  0.00           H  
ATOM   1628  HZ2 LYS A 100      23.599  -8.232 -29.752  1.00  0.00           H  
ATOM   1629  HZ3 LYS A 100      24.687  -9.065 -28.851  1.00  0.00           H  
ATOM   1630  C   LYS A 100      22.921 -12.462 -22.965  1.00  0.00           C  
ATOM   1631  O   LYS A 100      22.888 -12.363 -21.743  1.00  0.00           O  
ATOM   1632  N   GLU A 101      23.695 -13.312 -23.639  1.00  0.00           N  
ATOM   1633  H   GLU A 101      23.779 -13.149 -24.638  1.00  0.00           H  
ATOM   1634  CA  GLU A 101      24.672 -14.267 -23.092  1.00  0.00           C  
ATOM   1635  HA  GLU A 101      24.847 -14.989 -23.890  1.00  0.00           H  
ATOM   1636  CB  GLU A 101      26.043 -13.596 -22.824  1.00  0.00           C  
ATOM   1637  HB2 GLU A 101      26.131 -13.437 -21.748  1.00  0.00           H  
ATOM   1638  HB3 GLU A 101      26.814 -14.315 -23.103  1.00  0.00           H  
ATOM   1639  CG  GLU A 101      26.416 -12.237 -23.456  1.00  0.00           C  
ATOM   1640  HG2 GLU A 101      25.745 -11.470 -23.061  1.00  0.00           H  
ATOM   1641  HG3 GLU A 101      27.412 -12.007 -23.082  1.00  0.00           H  
ATOM   1642  CD  GLU A 101      26.453 -12.119 -24.991  1.00  0.00           C  
ATOM   1643  OE1 GLU A 101      27.496 -11.634 -25.503  1.00  0.00           O  
ATOM   1644  OE2 GLU A 101      25.422 -12.371 -25.653  1.00  0.00           O  
ATOM   1645  C   GLU A 101      24.171 -15.117 -21.891  1.00  0.00           C  
ATOM   1646  O   GLU A 101      24.978 -15.593 -21.095  1.00  0.00           O  
ATOM   1647  N   ALA A 102      22.852 -15.253 -21.714  1.00  0.00           N  
ATOM   1648  H   ALA A 102      22.243 -14.858 -22.406  1.00  0.00           H  
ATOM   1649  CA  ALA A 102      22.225 -15.680 -20.463  1.00  0.00           C  
ATOM   1650  HA  ALA A 102      22.805 -15.263 -19.642  1.00  0.00           H  
ATOM   1651  CB  ALA A 102      20.824 -15.065 -20.382  1.00  0.00           C  
ATOM   1652  HB1 ALA A 102      20.366 -15.326 -19.427  1.00  0.00           H  
ATOM   1653  HB2 ALA A 102      20.894 -13.980 -20.454  1.00  0.00           H  
ATOM   1654  HB3 ALA A 102      20.203 -15.451 -21.191  1.00  0.00           H  
ATOM   1655  C   ALA A 102      22.192 -17.203 -20.248  1.00  0.00           C  
ATOM   1656  O   ALA A 102      22.154 -17.992 -21.192  1.00  0.00           O  
ATOM   1657  N   ASN A 103      22.173 -17.600 -18.974  1.00  0.00           N  
ATOM   1658  H   ASN A 103      22.106 -16.884 -18.257  1.00  0.00           H  
ATOM   1659  CA  ASN A 103      22.108 -18.995 -18.535  1.00  0.00           C  
ATOM   1660  HA  ASN A 103      22.485 -19.637 -19.334  1.00  0.00           H  
ATOM   1661  CB  ASN A 103      23.038 -19.129 -17.314  1.00  0.00           C  
ATOM   1662  HB2 ASN A 103      23.689 -18.261 -17.263  1.00  0.00           H  
ATOM   1663  HB3 ASN A 103      22.475 -19.169 -16.385  1.00  0.00           H  
ATOM   1664  CG  ASN A 103      23.909 -20.361 -17.394  1.00  0.00           C  
ATOM   1665  OD1 ASN A 103      23.425 -21.462 -17.587  1.00  0.00           O  
ATOM   1666  ND2 ASN A 103      25.207 -20.205 -17.271  1.00  0.00           N  
ATOM   1667 HD21 ASN A 103      25.774 -21.030 -17.338  1.00  0.00           H  
ATOM   1668 HD22 ASN A 103      25.594 -19.275 -17.157  1.00  0.00           H  
ATOM   1669  C   ASN A 103      20.652 -19.429 -18.251  1.00  0.00           C  
ATOM   1670  O   ASN A 103      19.707 -18.744 -18.643  1.00  0.00           O  
ATOM   1671  N   GLN A 104      20.447 -20.535 -17.529  1.00  0.00           N  
ATOM   1672  H   GLN A 104      21.252 -21.087 -17.248  1.00  0.00           H  
ATOM   1673  CA  GLN A 104      19.131 -20.942 -17.004  1.00  0.00           C  
ATOM   1674  HA  GLN A 104      18.460 -20.082 -17.019  1.00  0.00           H  
ATOM   1675  CB  GLN A 104      18.503 -22.034 -17.890  1.00  0.00           C  
ATOM   1676  HB2 GLN A 104      19.134 -22.924 -17.868  1.00  0.00           H  
ATOM   1677  HB3 GLN A 104      17.534 -22.292 -17.464  1.00  0.00           H  
ATOM   1678  CG  GLN A 104      18.298 -21.597 -19.351  1.00  0.00           C  
ATOM   1679  HG2 GLN A 104      17.766 -20.645 -19.374  1.00  0.00           H  
ATOM   1680  HG3 GLN A 104      19.274 -21.449 -19.816  1.00  0.00           H  
ATOM   1681  CD  GLN A 104      17.512 -22.602 -20.191  1.00  0.00           C  
ATOM   1682  OE1 GLN A 104      16.689 -23.370 -19.722  1.00  0.00           O  
ATOM   1683  NE2 GLN A 104      17.739 -22.638 -21.488  1.00  0.00           N  
ATOM   1684 HE21 GLN A 104      17.242 -23.338 -22.005  1.00  0.00           H  
ATOM   1685 HE22 GLN A 104      18.422 -22.033 -21.905  1.00  0.00           H  
ATOM   1686  C   GLN A 104      19.225 -21.401 -15.539  1.00  0.00           C  
ATOM   1687  O   GLN A 104      20.221 -22.003 -15.136  1.00  0.00           O  
ATOM   1688  N   SER A 105      18.194 -21.137 -14.727  1.00  0.00           N  
ATOM   1689  H   SER A 105      17.393 -20.627 -15.094  1.00  0.00           H  
ATOM   1690  CA  SER A 105      18.150 -21.528 -13.304  1.00  0.00           C  
ATOM   1691  HA  SER A 105      18.630 -22.501 -13.198  1.00  0.00           H  
ATOM   1692  CB  SER A 105      18.939 -20.506 -12.477  1.00  0.00           C  
ATOM   1693  HB2 SER A 105      19.902 -20.321 -12.953  1.00  0.00           H  
ATOM   1694  HB3 SER A 105      18.381 -19.568 -12.440  1.00  0.00           H  
ATOM   1695  OG  SER A 105      19.169 -20.973 -11.158  1.00  0.00           O  
ATOM   1696  HG  SER A 105      19.925 -21.569 -11.189  1.00  0.00           H  
ATOM   1697  C   SER A 105      16.715 -21.654 -12.773  1.00  0.00           C  
ATOM   1698  O   SER A 105      15.779 -21.168 -13.398  1.00  0.00           O  
ATOM   1699  N   THR A 106      16.518 -22.291 -11.618  1.00  0.00           N  
ATOM   1700  H   THR A 106      17.320 -22.660 -11.127  1.00  0.00           H  
ATOM   1701  CA  THR A 106      15.227 -22.406 -10.912  1.00  0.00           C  
ATOM   1702  HA  THR A 106      14.502 -22.920 -11.545  1.00  0.00           H  
ATOM   1703  CB  THR A 106      15.425 -23.202  -9.603  1.00  0.00           C  
ATOM   1704  HB  THR A 106      15.721 -22.516  -8.808  1.00  0.00           H  
ATOM   1705  CG2 THR A 106      14.169 -23.940  -9.173  1.00  0.00           C  
ATOM   1706 HG21 THR A 106      13.944 -24.730  -9.887  1.00  0.00           H  
ATOM   1707 HG22 THR A 106      13.328 -23.253  -9.121  1.00  0.00           H  
ATOM   1708 HG23 THR A 106      14.314 -24.390  -8.189  1.00  0.00           H  
ATOM   1709  OG1 THR A 106      16.441 -24.174  -9.733  1.00  0.00           O  
ATOM   1710  HG1 THR A 106      16.018 -24.969 -10.076  1.00  0.00           H  
ATOM   1711  C   THR A 106      14.692 -21.016 -10.545  1.00  0.00           C  
ATOM   1712  O   THR A 106      15.465 -20.188 -10.057  1.00  0.00           O  
ATOM   1713  N   LEU A 107      13.389 -20.745 -10.706  1.00  0.00           N  
ATOM   1714  H   LEU A 107      12.778 -21.438 -11.134  1.00  0.00           H  
ATOM   1715  CA  LEU A 107      12.806 -19.442 -10.354  1.00  0.00           C  
ATOM   1716  HA  LEU A 107      13.311 -18.678 -10.944  1.00  0.00           H  
ATOM   1717  CB  LEU A 107      11.309 -19.424 -10.725  1.00  0.00           C  
ATOM   1718  HB2 LEU A 107      11.212 -19.509 -11.809  1.00  0.00           H  
ATOM   1719  HB3 LEU A 107      10.833 -20.299 -10.279  1.00  0.00           H  
ATOM   1720  CG  LEU A 107      10.552 -18.168 -10.248  1.00  0.00           C  
ATOM   1721  HG  LEU A 107      10.638 -18.084  -9.166  1.00  0.00           H  
ATOM   1722  CD1 LEU A 107      11.071 -16.880 -10.893  1.00  0.00           C  
ATOM   1723 HD11 LEU A 107      10.493 -16.033 -10.528  1.00  0.00           H  
ATOM   1724 HD12 LEU A 107      12.116 -16.725 -10.631  1.00  0.00           H  
ATOM   1725 HD13 LEU A 107      10.978 -16.944 -11.978  1.00  0.00           H  
ATOM   1726  CD2 LEU A 107       9.068 -18.268 -10.575  1.00  0.00           C  
ATOM   1727 HD21 LEU A 107       8.923 -18.192 -11.649  1.00  0.00           H  
ATOM   1728 HD22 LEU A 107       8.669 -19.222 -10.228  1.00  0.00           H  
ATOM   1729 HD23 LEU A 107       8.530 -17.461 -10.079  1.00  0.00           H  
ATOM   1730  C   LEU A 107      13.046 -19.083  -8.879  1.00  0.00           C  
ATOM   1731  O   LEU A 107      13.400 -17.949  -8.570  1.00  0.00           O  
ATOM   1732  N   GLU A 108      12.921 -20.039  -7.961  1.00  0.00           N  
ATOM   1733  H   GLU A 108      12.535 -20.940  -8.235  1.00  0.00           H  
ATOM   1734  CA  GLU A 108      13.219 -19.804  -6.541  1.00  0.00           C  
ATOM   1735  HA  GLU A 108      12.577 -19.007  -6.170  1.00  0.00           H  
ATOM   1736  CB  GLU A 108      12.896 -21.083  -5.777  1.00  0.00           C  
ATOM   1737  HB2 GLU A 108      11.862 -21.331  -5.997  1.00  0.00           H  
ATOM   1738  HB3 GLU A 108      13.524 -21.901  -6.134  1.00  0.00           H  
ATOM   1739  CG  GLU A 108      13.083 -20.933  -4.264  1.00  0.00           C  
ATOM   1740  HG2 GLU A 108      14.152 -20.932  -4.031  1.00  0.00           H  
ATOM   1741  HG3 GLU A 108      12.655 -19.984  -3.931  1.00  0.00           H  
ATOM   1742  CD  GLU A 108      12.379 -22.087  -3.551  1.00  0.00           C  
ATOM   1743  OE1 GLU A 108      13.015 -22.751  -2.703  1.00  0.00           O  
ATOM   1744  OE2 GLU A 108      11.214 -22.396  -3.909  1.00  0.00           O  
ATOM   1745  C   GLU A 108      14.673 -19.378  -6.289  1.00  0.00           C  
ATOM   1746  O   GLU A 108      14.939 -18.415  -5.573  1.00  0.00           O  
ATOM   1747  N   ASN A 109      15.625 -20.053  -6.937  1.00  0.00           N  
ATOM   1748  H   ASN A 109      15.338 -20.784  -7.570  1.00  0.00           H  
ATOM   1749  CA  ASN A 109      17.046 -19.732  -6.829  1.00  0.00           C  
ATOM   1750  HA  ASN A 109      17.314 -19.683  -5.772  1.00  0.00           H  
ATOM   1751  CB  ASN A 109      17.821 -20.874  -7.496  1.00  0.00           C  
ATOM   1752  HB2 ASN A 109      17.504 -21.830  -7.078  1.00  0.00           H  
ATOM   1753  HB3 ASN A 109      17.633 -20.883  -8.569  1.00  0.00           H  
ATOM   1754  CG  ASN A 109      19.304 -20.706  -7.274  1.00  0.00           C  
ATOM   1755  OD1 ASN A 109      19.998 -20.031  -8.018  1.00  0.00           O  
ATOM   1756  ND2 ASN A 109      19.831 -21.278  -6.221  1.00  0.00           N  
ATOM   1757 HD21 ASN A 109      20.821 -21.184  -6.100  1.00  0.00           H  
ATOM   1758 HD22 ASN A 109      19.261 -21.833  -5.605  1.00  0.00           H  
ATOM   1759  C   ASN A 109      17.384 -18.364  -7.455  1.00  0.00           C  
ATOM   1760  O   ASN A 109      18.201 -17.611  -6.919  1.00  0.00           O  
ATOM   1761  N   PHE A 110      16.731 -18.038  -8.573  1.00  0.00           N  
ATOM   1762  H   PHE A 110      16.104 -18.734  -8.970  1.00  0.00           H  
ATOM   1763  CA  PHE A 110      16.820 -16.737  -9.231  1.00  0.00           C  
ATOM   1764  HA  PHE A 110      17.868 -16.521  -9.438  1.00  0.00           H  
ATOM   1765  CB  PHE A 110      16.068 -16.821 -10.568  1.00  0.00           C  
ATOM   1766  HB2 PHE A 110      16.466 -17.660 -11.142  1.00  0.00           H  
ATOM   1767  HB3 PHE A 110      15.016 -17.034 -10.380  1.00  0.00           H  
ATOM   1768  CG  PHE A 110      16.161 -15.573 -11.421  1.00  0.00           C  
ATOM   1769  CD1 PHE A 110      17.241 -15.416 -12.309  1.00  0.00           C  
ATOM   1770  HD1 PHE A 110      18.002 -16.180 -12.386  1.00  0.00           H  
ATOM   1771  CE1 PHE A 110      17.338 -14.258 -13.098  1.00  0.00           C  
ATOM   1772  HE1 PHE A 110      18.179 -14.133 -13.759  1.00  0.00           H  
ATOM   1773  CZ  PHE A 110      16.356 -13.258 -13.012  1.00  0.00           C  
ATOM   1774  HZ  PHE A 110      16.436 -12.371 -13.622  1.00  0.00           H  
ATOM   1775  CE2 PHE A 110      15.271 -13.416 -12.134  1.00  0.00           C  
ATOM   1776  HE2 PHE A 110      14.509 -12.651 -12.079  1.00  0.00           H  
ATOM   1777  CD2 PHE A 110      15.174 -14.571 -11.336  1.00  0.00           C  
ATOM   1778  HD2 PHE A 110      14.339 -14.691 -10.660  1.00  0.00           H  
ATOM   1779  C   PHE A 110      16.282 -15.612  -8.328  1.00  0.00           C  
ATOM   1780  O   PHE A 110      16.940 -14.580  -8.183  1.00  0.00           O  
ATOM   1781  N   LEU A 111      15.132 -15.825  -7.674  1.00  0.00           N  
ATOM   1782  H   LEU A 111      14.636 -16.696  -7.844  1.00  0.00           H  
ATOM   1783  CA  LEU A 111      14.550 -14.891  -6.707  1.00  0.00           C  
ATOM   1784  HA  LEU A 111      14.538 -13.898  -7.153  1.00  0.00           H  
ATOM   1785  CB  LEU A 111      13.096 -15.293  -6.402  1.00  0.00           C  
ATOM   1786  HB2 LEU A 111      13.088 -16.337  -6.088  1.00  0.00           H  
ATOM   1787  HB3 LEU A 111      12.738 -14.697  -5.561  1.00  0.00           H  
ATOM   1788  CG  LEU A 111      12.108 -15.115  -7.575  1.00  0.00           C  
ATOM   1789  HG  LEU A 111      12.479 -15.624  -8.460  1.00  0.00           H  
ATOM   1790  CD1 LEU A 111      10.757 -15.717  -7.191  1.00  0.00           C  
ATOM   1791 HD11 LEU A 111      10.351 -15.208  -6.316  1.00  0.00           H  
ATOM   1792 HD12 LEU A 111      10.058 -15.628  -8.021  1.00  0.00           H  
ATOM   1793 HD13 LEU A 111      10.885 -16.774  -6.960  1.00  0.00           H  
ATOM   1794  CD2 LEU A 111      11.875 -13.647  -7.940  1.00  0.00           C  
ATOM   1795 HD21 LEU A 111      11.559 -13.085  -7.064  1.00  0.00           H  
ATOM   1796 HD22 LEU A 111      12.792 -13.220  -8.339  1.00  0.00           H  
ATOM   1797 HD23 LEU A 111      11.108 -13.576  -8.710  1.00  0.00           H  
ATOM   1798  C   LEU A 111      15.371 -14.774  -5.411  1.00  0.00           C  
ATOM   1799  O   LEU A 111      15.505 -13.666  -4.892  1.00  0.00           O  
ATOM   1800  N   GLU A 112      15.974 -15.846  -4.888  1.00  0.00           N  
ATOM   1801  H   GLU A 112      15.751 -16.768  -5.258  1.00  0.00           H  
ATOM   1802  CA  GLU A 112      16.835 -15.748  -3.698  1.00  0.00           C  
ATOM   1803  HA  GLU A 112      16.296 -15.174  -2.945  1.00  0.00           H  
ATOM   1804  CB  GLU A 112      17.115 -17.144  -3.115  1.00  0.00           C  
ATOM   1805  HB2 GLU A 112      16.180 -17.701  -3.056  1.00  0.00           H  
ATOM   1806  HB3 GLU A 112      17.783 -17.685  -3.785  1.00  0.00           H  
ATOM   1807  CG  GLU A 112      17.744 -17.086  -1.709  1.00  0.00           C  
ATOM   1808  HG2 GLU A 112      17.911 -18.109  -1.364  1.00  0.00           H  
ATOM   1809  HG3 GLU A 112      18.720 -16.601  -1.776  1.00  0.00           H  
ATOM   1810  CD  GLU A 112      16.858 -16.349  -0.688  1.00  0.00           C  
ATOM   1811  OE1 GLU A 112      17.356 -15.478   0.063  1.00  0.00           O  
ATOM   1812  OE2 GLU A 112      15.628 -16.576  -0.673  1.00  0.00           O  
ATOM   1813  C   GLU A 112      18.141 -14.991  -3.996  1.00  0.00           C  
ATOM   1814  O   GLU A 112      18.600 -14.174  -3.192  1.00  0.00           O  
ATOM   1815  N   ARG A 113      18.717 -15.168  -5.191  1.00  0.00           N  
ATOM   1816  H   ARG A 113      18.319 -15.867  -5.816  1.00  0.00           H  
ATOM   1817  CA  ARG A 113      19.852 -14.347  -5.658  1.00  0.00           C  
ATOM   1818  HA  ARG A 113      20.594 -14.298  -4.860  1.00  0.00           H  
ATOM   1819  CB  ARG A 113      20.508 -14.978  -6.892  1.00  0.00           C  
ATOM   1820  HB2 ARG A 113      19.740 -15.324  -7.587  1.00  0.00           H  
ATOM   1821  HB3 ARG A 113      21.120 -14.228  -7.396  1.00  0.00           H  
ATOM   1822  CG  ARG A 113      21.415 -16.138  -6.458  1.00  0.00           C  
ATOM   1823  HG2 ARG A 113      22.167 -15.760  -5.764  1.00  0.00           H  
ATOM   1824  HG3 ARG A 113      20.828 -16.906  -5.951  1.00  0.00           H  
ATOM   1825  CD  ARG A 113      22.136 -16.754  -7.657  1.00  0.00           C  
ATOM   1826  HD2 ARG A 113      22.627 -15.961  -8.223  1.00  0.00           H  
ATOM   1827  HD3 ARG A 113      22.906 -17.434  -7.288  1.00  0.00           H  
ATOM   1828  NE  ARG A 113      21.203 -17.515  -8.499  1.00  0.00           N  
ATOM   1829  HE  ARG A 113      20.637 -18.224  -8.042  1.00  0.00           H  
ATOM   1830  CZ  ARG A 113      21.070 -17.480  -9.805  1.00  0.00           C  
ATOM   1831  NH1 ARG A 113      21.697 -16.648 -10.582  1.00  0.00           N  
ATOM   1832 HH11 ARG A 113      22.327 -15.974 -10.205  1.00  0.00           H  
ATOM   1833 HH12 ARG A 113      21.578 -16.771 -11.595  1.00  0.00           H  
ATOM   1834  NH2 ARG A 113      20.306 -18.340 -10.382  1.00  0.00           N  
ATOM   1835 HH21 ARG A 113      19.918 -19.112  -9.855  1.00  0.00           H  
ATOM   1836 HH22 ARG A 113      20.409 -18.405 -11.395  1.00  0.00           H  
ATOM   1837  C   ARG A 113      19.453 -12.895  -5.910  1.00  0.00           C  
ATOM   1838  O   ARG A 113      20.181 -12.007  -5.484  1.00  0.00           O  
ATOM   1839  N   LEU A 114      18.273 -12.643  -6.478  1.00  0.00           N  
ATOM   1840  H   LEU A 114      17.739 -13.431  -6.837  1.00  0.00           H  
ATOM   1841  CA  LEU A 114      17.711 -11.291  -6.606  1.00  0.00           C  
ATOM   1842  HA  LEU A 114      18.432 -10.673  -7.147  1.00  0.00           H  
ATOM   1843  CB  LEU A 114      16.418 -11.368  -7.440  1.00  0.00           C  
ATOM   1844  HB2 LEU A 114      16.676 -11.712  -8.442  1.00  0.00           H  
ATOM   1845  HB3 LEU A 114      15.772 -12.119  -6.991  1.00  0.00           H  
ATOM   1846  CG  LEU A 114      15.594 -10.069  -7.558  1.00  0.00           C  
ATOM   1847  HG  LEU A 114      15.266  -9.763  -6.566  1.00  0.00           H  
ATOM   1848  CD1 LEU A 114      16.348  -8.906  -8.206  1.00  0.00           C  
ATOM   1849 HD11 LEU A 114      17.225  -8.651  -7.613  1.00  0.00           H  
ATOM   1850 HD12 LEU A 114      16.655  -9.172  -9.215  1.00  0.00           H  
ATOM   1851 HD13 LEU A 114      15.697  -8.033  -8.252  1.00  0.00           H  
ATOM   1852  CD2 LEU A 114      14.357 -10.349  -8.412  1.00  0.00           C  
ATOM   1853 HD21 LEU A 114      14.653 -10.656  -9.414  1.00  0.00           H  
ATOM   1854 HD22 LEU A 114      13.770 -11.143  -7.956  1.00  0.00           H  
ATOM   1855 HD23 LEU A 114      13.743  -9.450  -8.474  1.00  0.00           H  
ATOM   1856  C   LEU A 114      17.503 -10.641  -5.226  1.00  0.00           C  
ATOM   1857  O   LEU A 114      17.879  -9.490  -5.035  1.00  0.00           O  
ATOM   1858  N   LYS A 115      16.987 -11.380  -4.236  1.00  0.00           N  
ATOM   1859  H   LYS A 115      16.646 -12.309  -4.474  1.00  0.00           H  
ATOM   1860  CA  LYS A 115      16.844 -10.919  -2.840  1.00  0.00           C  
ATOM   1861  HA  LYS A 115      16.351  -9.951  -2.848  1.00  0.00           H  
ATOM   1862  CB  LYS A 115      15.951 -11.929  -2.097  1.00  0.00           C  
ATOM   1863  HB2 LYS A 115      15.064 -12.118  -2.704  1.00  0.00           H  
ATOM   1864  HB3 LYS A 115      16.503 -12.865  -2.004  1.00  0.00           H  
ATOM   1865  CG  LYS A 115      15.483 -11.464  -0.704  1.00  0.00           C  
ATOM   1866  HG2 LYS A 115      16.344 -11.421  -0.036  1.00  0.00           H  
ATOM   1867  HG3 LYS A 115      15.060 -10.462  -0.784  1.00  0.00           H  
ATOM   1868  CD  LYS A 115      14.418 -12.394  -0.087  1.00  0.00           C  
ATOM   1869  HD2 LYS A 115      14.228 -12.081   0.939  1.00  0.00           H  
ATOM   1870  HD3 LYS A 115      13.489 -12.320  -0.648  1.00  0.00           H  
ATOM   1871  CE  LYS A 115      14.896 -13.845  -0.096  1.00  0.00           C  
ATOM   1872  HE2 LYS A 115      15.150 -14.134  -1.119  1.00  0.00           H  
ATOM   1873  HE3 LYS A 115      15.822 -13.924   0.482  1.00  0.00           H  
ATOM   1874  NZ  LYS A 115      13.919 -14.836   0.407  1.00  0.00           N  
ATOM   1875  HZ1 LYS A 115      13.690 -14.709   1.377  1.00  0.00           H  
ATOM   1876  HZ2 LYS A 115      13.062 -14.866  -0.138  1.00  0.00           H  
ATOM   1877  HZ3 LYS A 115      14.363 -15.754   0.267  1.00  0.00           H  
ATOM   1878  C   LYS A 115      18.199 -10.690  -2.155  1.00  0.00           C  
ATOM   1879  O   LYS A 115      18.348  -9.718  -1.419  1.00  0.00           O  
ATOM   1880  N   THR A 116      19.196 -11.528  -2.442  1.00  0.00           N  
ATOM   1881  H   THR A 116      18.975 -12.343  -3.003  1.00  0.00           H  
ATOM   1882  CA  THR A 116      20.587 -11.360  -1.984  1.00  0.00           C  
ATOM   1883  HA  THR A 116      20.594 -11.272  -0.899  1.00  0.00           H  
ATOM   1884  CB  THR A 116      21.433 -12.590  -2.349  1.00  0.00           C  
ATOM   1885  HB  THR A 116      21.401 -12.765  -3.423  1.00  0.00           H  
ATOM   1886  CG2 THR A 116      22.892 -12.473  -1.914  1.00  0.00           C  
ATOM   1887 HG21 THR A 116      23.394 -11.677  -2.462  1.00  0.00           H  
ATOM   1888 HG22 THR A 116      22.941 -12.269  -0.845  1.00  0.00           H  
ATOM   1889 HG23 THR A 116      23.405 -13.413  -2.121  1.00  0.00           H  
ATOM   1890  OG1 THR A 116      20.909 -13.714  -1.681  1.00  0.00           O  
ATOM   1891  HG1 THR A 116      20.083 -13.977  -2.121  1.00  0.00           H  
ATOM   1892  C   THR A 116      21.208 -10.084  -2.551  1.00  0.00           C  
ATOM   1893  O   THR A 116      21.735  -9.273  -1.793  1.00  0.00           O  
ATOM   1894  N   ILE A 117      21.069  -9.855  -3.861  1.00  0.00           N  
ATOM   1895  H   ILE A 117      20.645 -10.579  -4.433  1.00  0.00           H  
ATOM   1896  CA  ILE A 117      21.505  -8.627  -4.538  1.00  0.00           C  
ATOM   1897  HA  ILE A 117      22.568  -8.477  -4.341  1.00  0.00           H  
ATOM   1898  CB  ILE A 117      21.313  -8.764  -6.068  1.00  0.00           C  
ATOM   1899  HB  ILE A 117      20.304  -9.138  -6.255  1.00  0.00           H  
ATOM   1900  CG2 ILE A 117      21.457  -7.413  -6.793  1.00  0.00           C  
ATOM   1901 HG21 ILE A 117      22.429  -6.970  -6.570  1.00  0.00           H  
ATOM   1902 HG22 ILE A 117      21.367  -7.545  -7.870  1.00  0.00           H  
ATOM   1903 HG23 ILE A 117      20.672  -6.724  -6.482  1.00  0.00           H  
ATOM   1904  CG1 ILE A 117      22.331  -9.777  -6.644  1.00  0.00           C  
ATOM   1905 HG12 ILE A 117      23.317  -9.312  -6.703  1.00  0.00           H  
ATOM   1906 HG13 ILE A 117      22.420 -10.634  -5.975  1.00  0.00           H  
ATOM   1907  CD1 ILE A 117      21.941 -10.321  -8.025  1.00  0.00           C  
ATOM   1908 HD11 ILE A 117      21.950  -9.524  -8.767  1.00  0.00           H  
ATOM   1909 HD12 ILE A 117      22.657 -11.085  -8.326  1.00  0.00           H  
ATOM   1910 HD13 ILE A 117      20.947 -10.766  -7.980  1.00  0.00           H  
ATOM   1911  C   ILE A 117      20.772  -7.411  -3.963  1.00  0.00           C  
ATOM   1912  O   ILE A 117      21.410  -6.409  -3.661  1.00  0.00           O  
ATOM   1913  N   MET A 118      19.454  -7.486  -3.740  1.00  0.00           N  
ATOM   1914  H   MET A 118      18.949  -8.306  -4.060  1.00  0.00           H  
ATOM   1915  CA  MET A 118      18.695  -6.389  -3.127  1.00  0.00           C  
ATOM   1916  HA  MET A 118      18.912  -5.475  -3.682  1.00  0.00           H  
ATOM   1917  CB  MET A 118      17.187  -6.656  -3.237  1.00  0.00           C  
ATOM   1918  HB2 MET A 118      16.967  -7.653  -2.858  1.00  0.00           H  
ATOM   1919  HB3 MET A 118      16.644  -5.927  -2.636  1.00  0.00           H  
ATOM   1920  CG  MET A 118      16.702  -6.541  -4.687  1.00  0.00           C  
ATOM   1921  HG2 MET A 118      17.365  -7.116  -5.331  1.00  0.00           H  
ATOM   1922  HG3 MET A 118      15.708  -6.981  -4.763  1.00  0.00           H  
ATOM   1923  SD  MET A 118      16.631  -4.841  -5.319  1.00  0.00           S  
ATOM   1924  CE  MET A 118      16.902  -5.175  -7.076  1.00  0.00           C  
ATOM   1925  HE1 MET A 118      17.856  -5.685  -7.205  1.00  0.00           H  
ATOM   1926  HE2 MET A 118      16.095  -5.799  -7.457  1.00  0.00           H  
ATOM   1927  HE3 MET A 118      16.927  -4.236  -7.627  1.00  0.00           H  
ATOM   1928  C   MET A 118      19.108  -6.107  -1.673  1.00  0.00           C  
ATOM   1929  O   MET A 118      19.096  -4.947  -1.274  1.00  0.00           O  
ATOM   1930  N   ARG A 119      19.515  -7.112  -0.883  1.00  0.00           N  
ATOM   1931  H   ARG A 119      19.461  -8.053  -1.260  1.00  0.00           H  
ATOM   1932  CA  ARG A 119      20.074  -6.932   0.477  1.00  0.00           C  
ATOM   1933  HA  ARG A 119      19.419  -6.276   1.053  1.00  0.00           H  
ATOM   1934  CB  ARG A 119      20.181  -8.295   1.181  1.00  0.00           C  
ATOM   1935  HB2 ARG A 119      20.534  -9.048   0.476  1.00  0.00           H  
ATOM   1936  HB3 ARG A 119      20.913  -8.220   1.987  1.00  0.00           H  
ATOM   1937  CG  ARG A 119      18.855  -8.751   1.798  1.00  0.00           C  
ATOM   1938  HG2 ARG A 119      18.602  -8.065   2.609  1.00  0.00           H  
ATOM   1939  HG3 ARG A 119      18.056  -8.727   1.056  1.00  0.00           H  
ATOM   1940  CD  ARG A 119      19.002 -10.178   2.347  1.00  0.00           C  
ATOM   1941  HD2 ARG A 119      18.891 -10.882   1.519  1.00  0.00           H  
ATOM   1942  HD3 ARG A 119      20.001 -10.295   2.773  1.00  0.00           H  
ATOM   1943  NE  ARG A 119      18.011 -10.451   3.403  1.00  0.00           N  
ATOM   1944  HE  ARG A 119      17.570  -9.645   3.811  1.00  0.00           H  
ATOM   1945  CZ  ARG A 119      17.678 -11.627   3.904  1.00  0.00           C  
ATOM   1946  NH1 ARG A 119      18.161 -12.753   3.456  1.00  0.00           N  
ATOM   1947 HH11 ARG A 119      18.796 -12.735   2.676  1.00  0.00           H  
ATOM   1948 HH12 ARG A 119      17.859 -13.644   3.808  1.00  0.00           H  
ATOM   1949  NH2 ARG A 119      16.825 -11.684   4.886  1.00  0.00           N  
ATOM   1950 HH21 ARG A 119      16.463 -10.839   5.286  1.00  0.00           H  
ATOM   1951 HH22 ARG A 119      16.583 -12.574   5.281  1.00  0.00           H  
ATOM   1952  C   ARG A 119      21.441  -6.243   0.465  1.00  0.00           C  
ATOM   1953  O   ARG A 119      21.651  -5.297   1.218  1.00  0.00           O  
ATOM   1954  N   GLU A 120      22.338  -6.691  -0.408  1.00  0.00           N  
ATOM   1955  H   GLU A 120      22.081  -7.497  -0.969  1.00  0.00           H  
ATOM   1956  CA  GLU A 120      23.624  -6.047  -0.717  1.00  0.00           C  
ATOM   1957  HA  GLU A 120      24.272  -6.041   0.163  1.00  0.00           H  
ATOM   1958  CB  GLU A 120      24.295  -6.915  -1.806  1.00  0.00           C  
ATOM   1959  HB2 GLU A 120      24.737  -7.792  -1.330  1.00  0.00           H  
ATOM   1960  HB3 GLU A 120      23.513  -7.286  -2.468  1.00  0.00           H  
ATOM   1961  CG  GLU A 120      25.335  -6.271  -2.730  1.00  0.00           C  
ATOM   1962  HG2 GLU A 120      25.448  -6.930  -3.594  1.00  0.00           H  
ATOM   1963  HG3 GLU A 120      24.964  -5.318  -3.111  1.00  0.00           H  
ATOM   1964  CD  GLU A 120      26.713  -6.075  -2.101  1.00  0.00           C  
ATOM   1965  OE1 GLU A 120      26.818  -5.681  -0.921  1.00  0.00           O  
ATOM   1966  OE2 GLU A 120      27.714  -6.186  -2.844  1.00  0.00           O  
ATOM   1967  C   GLU A 120      23.401  -4.579  -1.126  1.00  0.00           C  
ATOM   1968  O   GLU A 120      23.999  -3.667  -0.555  1.00  0.00           O  
ATOM   1969  N   LYS A 121      22.448  -4.320  -2.031  1.00  0.00           N  
ATOM   1970  H   LYS A 121      22.011  -5.114  -2.496  1.00  0.00           H  
ATOM   1971  CA  LYS A 121      22.105  -2.961  -2.473  1.00  0.00           C  
ATOM   1972  HA  LYS A 121      23.039  -2.481  -2.757  1.00  0.00           H  
ATOM   1973  CB  LYS A 121      21.172  -3.033  -3.696  1.00  0.00           C  
ATOM   1974  HB2 LYS A 121      21.582  -3.742  -4.417  1.00  0.00           H  
ATOM   1975  HB3 LYS A 121      20.196  -3.405  -3.384  1.00  0.00           H  
ATOM   1976  CG  LYS A 121      20.980  -1.683  -4.407  1.00  0.00           C  
ATOM   1977  HG2 LYS A 121      20.292  -1.837  -5.240  1.00  0.00           H  
ATOM   1978  HG3 LYS A 121      20.530  -0.962  -3.723  1.00  0.00           H  
ATOM   1979  CD  LYS A 121      22.300  -1.116  -4.950  1.00  0.00           C  
ATOM   1980  HD2 LYS A 121      22.940  -0.801  -4.126  1.00  0.00           H  
ATOM   1981  HD3 LYS A 121      22.807  -1.895  -5.525  1.00  0.00           H  
ATOM   1982  CE  LYS A 121      22.037   0.084  -5.858  1.00  0.00           C  
ATOM   1983  HE2 LYS A 121      21.301  -0.214  -6.611  1.00  0.00           H  
ATOM   1984  HE3 LYS A 121      21.622   0.912  -5.274  1.00  0.00           H  
ATOM   1985  NZ  LYS A 121      23.277   0.490  -6.553  1.00  0.00           N  
ATOM   1986  HZ1 LYS A 121      23.736  -0.340  -6.945  1.00  0.00           H  
ATOM   1987  HZ2 LYS A 121      23.060   0.959  -7.435  1.00  0.00           H  
ATOM   1988  HZ3 LYS A 121      23.923   1.014  -5.989  1.00  0.00           H  
ATOM   1989  C   LYS A 121      21.511  -2.105  -1.352  1.00  0.00           C  
ATOM   1990  O   LYS A 121      21.941  -0.972  -1.181  1.00  0.00           O  
ATOM   1991  N   TYR A 122      20.570  -2.641  -0.572  1.00  0.00           N  
ATOM   1992  H   TYR A 122      20.231  -3.566  -0.810  1.00  0.00           H  
ATOM   1993  CA  TYR A 122      19.971  -1.967   0.587  1.00  0.00           C  
ATOM   1994  HA  TYR A 122      19.522  -1.028   0.259  1.00  0.00           H  
ATOM   1995  CB  TYR A 122      18.864  -2.855   1.174  1.00  0.00           C  
ATOM   1996  HB2 TYR A 122      18.116  -3.032   0.401  1.00  0.00           H  
ATOM   1997  HB3 TYR A 122      19.285  -3.821   1.454  1.00  0.00           H  
ATOM   1998  CG  TYR A 122      18.172  -2.256   2.384  1.00  0.00           C  
ATOM   1999  CD1 TYR A 122      17.067  -1.407   2.200  1.00  0.00           C  
ATOM   2000  HD1 TYR A 122      16.702  -1.203   1.204  1.00  0.00           H  
ATOM   2001  CE1 TYR A 122      16.466  -0.779   3.305  1.00  0.00           C  
ATOM   2002  HE1 TYR A 122      15.660  -0.078   3.157  1.00  0.00           H  
ATOM   2003  CZ  TYR A 122      16.940  -1.026   4.608  1.00  0.00           C  
ATOM   2004  OH  TYR A 122      16.320  -0.441   5.668  1.00  0.00           O  
ATOM   2005  HH  TYR A 122      16.939  -0.299   6.391  1.00  0.00           H  
ATOM   2006  CE2 TYR A 122      18.048  -1.881   4.797  1.00  0.00           C  
ATOM   2007  HE2 TYR A 122      18.443  -2.046   5.788  1.00  0.00           H  
ATOM   2008  CD2 TYR A 122      18.662  -2.492   3.685  1.00  0.00           C  
ATOM   2009  HD2 TYR A 122      19.532  -3.118   3.832  1.00  0.00           H  
ATOM   2010  C   TYR A 122      21.015  -1.622   1.656  1.00  0.00           C  
ATOM   2011  O   TYR A 122      20.998  -0.513   2.181  1.00  0.00           O  
ATOM   2012  N   SER A 123      21.952  -2.533   1.933  1.00  0.00           N  
ATOM   2013  H   SER A 123      21.886  -3.439   1.480  1.00  0.00           H  
ATOM   2014  CA  SER A 123      23.117  -2.281   2.792  1.00  0.00           C  
ATOM   2015  HA  SER A 123      22.777  -2.016   3.794  1.00  0.00           H  
ATOM   2016  CB  SER A 123      23.960  -3.560   2.887  1.00  0.00           C  
ATOM   2017  HB2 SER A 123      23.376  -4.337   3.382  1.00  0.00           H  
ATOM   2018  HB3 SER A 123      24.222  -3.904   1.886  1.00  0.00           H  
ATOM   2019  OG  SER A 123      25.151  -3.338   3.610  1.00  0.00           O  
ATOM   2020  HG  SER A 123      25.678  -4.143   3.596  1.00  0.00           H  
ATOM   2021  C   SER A 123      23.944  -1.106   2.256  1.00  0.00           C  
ATOM   2022  O   SER A 123      24.106  -0.096   2.936  1.00  0.00           O  
ATOM   2023  N   LYS A 124      24.353  -1.161   0.982  1.00  0.00           N  
ATOM   2024  H   LYS A 124      24.149  -2.010   0.460  1.00  0.00           H  
ATOM   2025  CA  LYS A 124      25.155  -0.117   0.312  1.00  0.00           C  
ATOM   2026  HA  LYS A 124      25.931   0.198   1.012  1.00  0.00           H  
ATOM   2027  CB  LYS A 124      25.844  -0.735  -0.917  1.00  0.00           C  
ATOM   2028  HB2 LYS A 124      25.107  -1.259  -1.527  1.00  0.00           H  
ATOM   2029  HB3 LYS A 124      26.302   0.050  -1.520  1.00  0.00           H  
ATOM   2030  CG  LYS A 124      26.947  -1.700  -0.459  1.00  0.00           C  
ATOM   2031  HG2 LYS A 124      27.708  -1.129   0.075  1.00  0.00           H  
ATOM   2032  HG3 LYS A 124      26.530  -2.442   0.224  1.00  0.00           H  
ATOM   2033  CD  LYS A 124      27.606  -2.445  -1.623  1.00  0.00           C  
ATOM   2034  HD2 LYS A 124      26.863  -3.095  -2.094  1.00  0.00           H  
ATOM   2035  HD3 LYS A 124      27.992  -1.732  -2.353  1.00  0.00           H  
ATOM   2036  CE  LYS A 124      28.751  -3.284  -1.044  1.00  0.00           C  
ATOM   2037  HE2 LYS A 124      29.516  -2.614  -0.647  1.00  0.00           H  
ATOM   2038  HE3 LYS A 124      28.344  -3.878  -0.218  1.00  0.00           H  
ATOM   2039  NZ  LYS A 124      29.328  -4.208  -2.044  1.00  0.00           N  
ATOM   2040  HZ1 LYS A 124      30.112  -4.722  -1.675  1.00  0.00           H  
ATOM   2041  HZ2 LYS A 124      28.628  -4.927  -2.260  1.00  0.00           H  
ATOM   2042  HZ3 LYS A 124      29.563  -3.755  -2.912  1.00  0.00           H  
ATOM   2043  C   LYS A 124      24.407   1.187  -0.019  1.00  0.00           C  
ATOM   2044  O   LYS A 124      25.012   2.086  -0.598  1.00  0.00           O  
ATOM   2045  N   CYS A 125      23.135   1.312   0.367  1.00  0.00           N  
ATOM   2046  H   CYS A 125      22.711   0.508   0.806  1.00  0.00           H  
ATOM   2047  CA  CYS A 125      22.323   2.530   0.245  1.00  0.00           C  
ATOM   2048  HA  CYS A 125      22.958   3.349  -0.098  1.00  0.00           H  
ATOM   2049  CB  CYS A 125      21.218   2.305  -0.807  1.00  0.00           C  
ATOM   2050  HB2 CYS A 125      20.546   1.516  -0.460  1.00  0.00           H  
ATOM   2051  HB3 CYS A 125      20.645   3.225  -0.918  1.00  0.00           H  
ATOM   2052  SG  CYS A 125      21.899   1.844  -2.428  1.00  0.00           S  
ATOM   2053  HG  CYS A 125      22.323   0.640  -2.008  1.00  0.00           H  
ATOM   2054  C   CYS A 125      21.704   3.000   1.582  1.00  0.00           C  
ATOM   2055  O   CYS A 125      20.930   3.961   1.566  1.00  0.00           O  
ATOM   2056  N   SER A 126      21.969   2.302   2.697  1.00  0.00           N  
ATOM   2057  H   SER A 126      22.678   1.581   2.646  1.00  0.00           H  
ATOM   2058  CA  SER A 126      21.275   2.462   3.994  1.00  0.00           C  
ATOM   2059  HA  SER A 126      20.228   2.238   3.855  1.00  0.00           H  
ATOM   2060  CB  SER A 126      21.804   1.462   5.017  1.00  0.00           C  
ATOM   2061  HB2 SER A 126      22.888   1.350   4.918  1.00  0.00           H  
ATOM   2062  HB3 SER A 126      21.576   1.807   6.028  1.00  0.00           H  
ATOM   2063  OG  SER A 126      21.132   0.239   4.776  1.00  0.00           O  
ATOM   2064  HG  SER A 126      21.205   0.047   3.822  1.00  0.00           H  
ATOM   2065  C   SER A 126      21.318   3.877   4.558  1.00  0.00           C  
ATOM   2066  O   SER A 126      20.203   4.422   4.730  1.00  0.00           O  
ATOM   2067  OXT SER A 126      22.424   4.399   4.777  1.00  0.00           O  
TER    2068      SER   126                                                      
ATOM   2068  N   MET B 127     -27.604  17.011 -17.022  1.00  0.00           N  
ATOM   2069  H1  MET B 127     -26.649  16.739 -16.801  1.00  0.00           H  
ATOM   2070  H2  MET B 127     -27.953  16.370 -17.715  1.00  0.00           H  
ATOM   2071  H3  MET B 127     -28.081  16.890 -16.132  1.00  0.00           H  
ATOM   2072  CA  MET B 127     -27.647  18.423 -17.462  1.00  0.00           C  
ATOM   2073  HA  MET B 127     -28.629  18.626 -17.881  1.00  0.00           H  
ATOM   2074  CB  MET B 127     -27.446  19.349 -16.253  1.00  0.00           C  
ATOM   2075  HB2 MET B 127     -28.168  19.064 -15.488  1.00  0.00           H  
ATOM   2076  HB3 MET B 127     -26.443  19.202 -15.854  1.00  0.00           H  
ATOM   2077  CG  MET B 127     -27.650  20.836 -16.563  1.00  0.00           C  
ATOM   2078  HG2 MET B 127     -26.870  21.164 -17.250  1.00  0.00           H  
ATOM   2079  HG3 MET B 127     -28.617  20.978 -17.047  1.00  0.00           H  
ATOM   2080  SD  MET B 127     -27.581  21.914 -15.108  1.00  0.00           S  
ATOM   2081  CE  MET B 127     -29.119  21.503 -14.240  1.00  0.00           C  
ATOM   2082  HE1 MET B 127     -29.098  20.463 -13.913  1.00  0.00           H  
ATOM   2083  HE2 MET B 127     -29.219  22.148 -13.366  1.00  0.00           H  
ATOM   2084  HE3 MET B 127     -29.969  21.667 -14.902  1.00  0.00           H  
ATOM   2085  C   MET B 127     -26.604  18.642 -18.556  1.00  0.00           C  
ATOM   2086  O   MET B 127     -25.618  17.916 -18.579  1.00  0.00           O  
ATOM   2087  N   HIE B 128     -26.796  19.580 -19.494  1.00  0.00           N  
ATOM   2088  H   HIE B 128     -27.585  20.208 -19.436  1.00  0.00           H  
ATOM   2089  CA  HIE B 128     -25.740  19.903 -20.473  1.00  0.00           C  
ATOM   2090  HA  HIE B 128     -25.224  18.976 -20.730  1.00  0.00           H  
ATOM   2091  CB  HIE B 128     -26.324  20.440 -21.790  1.00  0.00           C  
ATOM   2092  HB2 HIE B 128     -26.912  19.643 -22.249  1.00  0.00           H  
ATOM   2093  HB3 HIE B 128     -25.507  20.677 -22.472  1.00  0.00           H  
ATOM   2094  CG  HIE B 128     -27.198  21.659 -21.665  1.00  0.00           C  
ATOM   2095  ND1 HIE B 128     -26.771  22.923 -21.253  1.00  0.00           N  
ATOM   2096  CE1 HIE B 128     -27.852  23.715 -21.338  1.00  0.00           C  
ATOM   2097  HE1 HIE B 128     -27.867  24.769 -21.091  1.00  0.00           H  
ATOM   2098  NE2 HIE B 128     -28.915  23.015 -21.771  1.00  0.00           N  
ATOM   2099  HE2 HIE B 128     -29.842  23.395 -21.898  1.00  0.00           H  
ATOM   2100  CD2 HIE B 128     -28.522  21.715 -21.993  1.00  0.00           C  
ATOM   2101  HD2 HIE B 128     -29.124  20.903 -22.381  1.00  0.00           H  
ATOM   2102  C   HIE B 128     -24.665  20.822 -19.868  1.00  0.00           C  
ATOM   2103  O   HIE B 128     -24.920  21.576 -18.930  1.00  0.00           O  
ATOM   2104  N   HIE B 129     -23.438  20.724 -20.386  1.00  0.00           N  
ATOM   2105  H   HIE B 129     -23.304  20.101 -21.167  1.00  0.00           H  
ATOM   2106  CA  HIE B 129     -22.232  21.299 -19.769  1.00  0.00           C  
ATOM   2107  HA  HIE B 129     -22.158  20.913 -18.753  1.00  0.00           H  
ATOM   2108  CB  HIE B 129     -21.012  20.779 -20.549  1.00  0.00           C  
ATOM   2109  HB2 HIE B 129     -21.068  21.158 -21.571  1.00  0.00           H  
ATOM   2110  HB3 HIE B 129     -21.072  19.690 -20.598  1.00  0.00           H  
ATOM   2111  CG  HIE B 129     -19.647  21.135 -20.002  1.00  0.00           C  
ATOM   2112  ND1 HIE B 129     -18.893  22.235 -20.405  1.00  0.00           N  
ATOM   2113  CE1 HIE B 129     -17.660  22.044 -19.911  1.00  0.00           C  
ATOM   2114  HE1 HIE B 129     -16.812  22.684 -20.117  1.00  0.00           H  
ATOM   2115  NE2 HIE B 129     -17.608  20.908 -19.194  1.00  0.00           N  
ATOM   2116  HE2 HIE B 129     -16.748  20.479 -18.849  1.00  0.00           H  
ATOM   2117  CD2 HIE B 129     -18.859  20.327 -19.232  1.00  0.00           C  
ATOM   2118  HD2 HIE B 129     -19.130  19.355 -18.846  1.00  0.00           H  
ATOM   2119  C   HIE B 129     -22.250  22.834 -19.636  1.00  0.00           C  
ATOM   2120  O   HIE B 129     -21.629  23.349 -18.711  1.00  0.00           O  
ATOM   2121  N   HIE B 130     -23.004  23.564 -20.469  1.00  0.00           N  
ATOM   2122  H   HIE B 130     -23.531  23.091 -21.185  1.00  0.00           H  
ATOM   2123  CA  HIE B 130     -23.138  25.029 -20.365  1.00  0.00           C  
ATOM   2124  HA  HIE B 130     -22.144  25.475 -20.275  1.00  0.00           H  
ATOM   2125  CB  HIE B 130     -23.779  25.579 -21.647  1.00  0.00           C  
ATOM   2126  HB2 HIE B 130     -24.802  25.212 -21.734  1.00  0.00           H  
ATOM   2127  HB3 HIE B 130     -23.213  25.225 -22.509  1.00  0.00           H  
ATOM   2128  CG  HIE B 130     -23.787  27.086 -21.686  1.00  0.00           C  
ATOM   2129  ND1 HIE B 130     -22.689  27.879 -22.015  1.00  0.00           N  
ATOM   2130  CE1 HIE B 130     -23.080  29.147 -21.833  1.00  0.00           C  
ATOM   2131  HE1 HIE B 130     -22.445  30.010 -21.987  1.00  0.00           H  
ATOM   2132  NE2 HIE B 130     -24.357  29.190 -21.417  1.00  0.00           N  
ATOM   2133  HE2 HIE B 130     -24.862  30.032 -21.186  1.00  0.00           H  
ATOM   2134  CD2 HIE B 130     -24.822  27.896 -21.315  1.00  0.00           C  
ATOM   2135  HD2 HIE B 130     -25.790  27.573 -20.964  1.00  0.00           H  
ATOM   2136  C   HIE B 130     -23.931  25.486 -19.128  1.00  0.00           C  
ATOM   2137  O   HIE B 130     -23.553  26.459 -18.482  1.00  0.00           O  
ATOM   2138  N   HIE B 131     -25.017  24.786 -18.777  1.00  0.00           N  
ATOM   2139  H   HIE B 131     -25.283  23.991 -19.347  1.00  0.00           H  
ATOM   2140  CA  HIE B 131     -25.762  25.034 -17.529  1.00  0.00           C  
ATOM   2141  HA  HIE B 131     -25.690  26.088 -17.259  1.00  0.00           H  
ATOM   2142  CB  HIE B 131     -27.243  24.668 -17.722  1.00  0.00           C  
ATOM   2143  HB2 HIE B 131     -27.712  24.603 -16.739  1.00  0.00           H  
ATOM   2144  HB3 HIE B 131     -27.314  23.683 -18.184  1.00  0.00           H  
ATOM   2145  CG  HIE B 131     -28.065  25.649 -18.523  1.00  0.00           C  
ATOM   2146  ND1 HIE B 131     -29.345  25.383 -19.015  1.00  0.00           N  
ATOM   2147  CE1 HIE B 131     -29.795  26.537 -19.526  1.00  0.00           C  
ATOM   2148  HE1 HIE B 131     -30.779  26.673 -19.955  1.00  0.00           H  
ATOM   2149  NE2 HIE B 131     -28.870  27.502 -19.394  1.00  0.00           N  
ATOM   2150  HE2 HIE B 131     -29.002  28.473 -19.644  1.00  0.00           H  
ATOM   2151  CD2 HIE B 131     -27.775  26.964 -18.755  1.00  0.00           C  
ATOM   2152  HD2 HIE B 131     -26.886  27.492 -18.435  1.00  0.00           H  
ATOM   2153  C   HIE B 131     -25.203  24.285 -16.317  1.00  0.00           C  
ATOM   2154  O   HIE B 131     -25.426  24.713 -15.188  1.00  0.00           O  
ATOM   2155  N   HIE B 132     -24.508  23.164 -16.528  1.00  0.00           N  
ATOM   2156  H   HIE B 132     -24.406  22.841 -17.480  1.00  0.00           H  
ATOM   2157  CA  HIE B 132     -24.027  22.315 -15.438  1.00  0.00           C  
ATOM   2158  HA  HIE B 132     -24.869  22.162 -14.764  1.00  0.00           H  
ATOM   2159  CB  HIE B 132     -23.604  20.936 -15.976  1.00  0.00           C  
ATOM   2160  HB2 HIE B 132     -22.688  21.041 -16.558  1.00  0.00           H  
ATOM   2161  HB3 HIE B 132     -24.385  20.546 -16.627  1.00  0.00           H  
ATOM   2162  CG  HIE B 132     -23.374  19.918 -14.889  1.00  0.00           C  
ATOM   2163  ND1 HIE B 132     -22.157  19.306 -14.588  1.00  0.00           N  
ATOM   2164  CE1 HIE B 132     -22.384  18.560 -13.498  1.00  0.00           C  
ATOM   2165  HE1 HIE B 132     -21.643  17.956 -12.999  1.00  0.00           H  
ATOM   2166  NE2 HIE B 132     -23.658  18.684 -13.099  1.00  0.00           N  
ATOM   2167  HE2 HIE B 132     -24.057  18.260 -12.265  1.00  0.00           H  
ATOM   2168  CD2 HIE B 132     -24.298  19.540 -13.959  1.00  0.00           C  
ATOM   2169  HD2 HIE B 132     -25.321  19.878 -13.887  1.00  0.00           H  
ATOM   2170  C   HIE B 132     -22.934  22.975 -14.586  1.00  0.00           C  
ATOM   2171  O   HIE B 132     -22.226  23.893 -15.009  1.00  0.00           O  
ATOM   2172  N   HIE B 133     -22.766  22.452 -13.376  1.00  0.00           N  
ATOM   2173  H   HIE B 133     -23.390  21.704 -13.097  1.00  0.00           H  
ATOM   2174  CA  HIE B 133     -21.777  22.864 -12.389  1.00  0.00           C  
ATOM   2175  HA  HIE B 133     -21.968  23.909 -12.138  1.00  0.00           H  
ATOM   2176  CB  HIE B 133     -22.006  22.025 -11.124  1.00  0.00           C  
ATOM   2177  HB2 HIE B 133     -21.300  22.323 -10.350  1.00  0.00           H  
ATOM   2178  HB3 HIE B 133     -21.829  20.975 -11.357  1.00  0.00           H  
ATOM   2179  CG  HIE B 133     -23.402  22.163 -10.571  1.00  0.00           C  
ATOM   2180  ND1 HIE B 133     -24.548  21.560 -11.101  1.00  0.00           N  
ATOM   2181  CE1 HIE B 133     -25.559  21.942 -10.306  1.00  0.00           C  
ATOM   2182  HE1 HIE B 133     -26.590  21.624 -10.418  1.00  0.00           H  
ATOM   2183  NE2 HIE B 133     -25.102  22.718  -9.311  1.00  0.00           N  
ATOM   2184  HE2 HIE B 133     -25.656  22.990  -8.507  1.00  0.00           H  
ATOM   2185  CD2 HIE B 133     -23.744  22.881  -9.465  1.00  0.00           C  
ATOM   2186  HD2 HIE B 133     -23.066  23.448  -8.839  1.00  0.00           H  
ATOM   2187  C   HIE B 133     -20.322  22.770 -12.878  1.00  0.00           C  
ATOM   2188  O   HIE B 133     -19.994  22.188 -13.917  1.00  0.00           O  
ATOM   2189  N   LYS B 134     -19.428  23.375 -12.098  1.00  0.00           N  
ATOM   2190  H   LYS B 134     -19.782  23.806 -11.248  1.00  0.00           H  
ATOM   2191  CA  LYS B 134     -17.983  23.471 -12.332  1.00  0.00           C  
ATOM   2192  HA  LYS B 134     -17.677  22.668 -13.003  1.00  0.00           H  
ATOM   2193  CB  LYS B 134     -17.642  24.842 -12.957  1.00  0.00           C  
ATOM   2194  HB2 LYS B 134     -17.938  25.622 -12.252  1.00  0.00           H  
ATOM   2195  HB3 LYS B 134     -16.562  24.918 -13.095  1.00  0.00           H  
ATOM   2196  CG  LYS B 134     -18.333  25.130 -14.305  1.00  0.00           C  
ATOM   2197  HG2 LYS B 134     -19.412  25.023 -14.194  1.00  0.00           H  
ATOM   2198  HG3 LYS B 134     -18.141  26.169 -14.575  1.00  0.00           H  
ATOM   2199  CD  LYS B 134     -17.826  24.234 -15.448  1.00  0.00           C  
ATOM   2200  HD2 LYS B 134     -16.811  24.542 -15.702  1.00  0.00           H  
ATOM   2201  HD3 LYS B 134     -17.791  23.191 -15.135  1.00  0.00           H  
ATOM   2202  CE  LYS B 134     -18.705  24.343 -16.700  1.00  0.00           C  
ATOM   2203  HE2 LYS B 134     -18.899  25.397 -16.919  1.00  0.00           H  
ATOM   2204  HE3 LYS B 134     -18.160  23.918 -17.548  1.00  0.00           H  
ATOM   2205  NZ  LYS B 134     -19.983  23.612 -16.538  1.00  0.00           N  
ATOM   2206  HZ1 LYS B 134     -19.845  22.669 -16.201  1.00  0.00           H  
ATOM   2207  HZ2 LYS B 134     -20.608  24.053 -15.866  1.00  0.00           H  
ATOM   2208  HZ3 LYS B 134     -20.506  23.584 -17.412  1.00  0.00           H  
ATOM   2209  C   LYS B 134     -17.238  23.258 -11.014  1.00  0.00           C  
ATOM   2210  O   LYS B 134     -17.821  23.396  -9.940  1.00  0.00           O  
ATOM   2211  N   VAL B 135     -15.961  22.903 -11.093  1.00  0.00           N  
ATOM   2212  H   VAL B 135     -15.528  22.853 -12.001  1.00  0.00           H  
ATOM   2213  CA  VAL B 135     -15.101  22.745  -9.908  1.00  0.00           C  
ATOM   2214  HA  VAL B 135     -15.626  22.128  -9.177  1.00  0.00           H  
ATOM   2215  CB  VAL B 135     -13.796  22.012 -10.282  1.00  0.00           C  
ATOM   2216  HB  VAL B 135     -13.257  22.601 -11.025  1.00  0.00           H  
ATOM   2217  CG1 VAL B 135     -12.884  21.805  -9.072  1.00  0.00           C  
ATOM   2218 HG11 VAL B 135     -12.550  22.764  -8.675  1.00  0.00           H  
ATOM   2219 HG12 VAL B 135     -13.409  21.250  -8.293  1.00  0.00           H  
ATOM   2220 HG13 VAL B 135     -11.998  21.246  -9.369  1.00  0.00           H  
ATOM   2221  CG2 VAL B 135     -14.088  20.626 -10.879  1.00  0.00           C  
ATOM   2222 HG21 VAL B 135     -14.656  20.023 -10.170  1.00  0.00           H  
ATOM   2223 HG22 VAL B 135     -14.651  20.720 -11.806  1.00  0.00           H  
ATOM   2224 HG23 VAL B 135     -13.150  20.118 -11.105  1.00  0.00           H  
ATOM   2225  C   VAL B 135     -14.835  24.119  -9.269  1.00  0.00           C  
ATOM   2226  O   VAL B 135     -14.596  25.092  -9.981  1.00  0.00           O  
ATOM   2227  N   LEU B 136     -14.899  24.201  -7.938  1.00  0.00           N  
ATOM   2228  H   LEU B 136     -15.108  23.348  -7.433  1.00  0.00           H  
ATOM   2229  CA  LEU B 136     -14.615  25.393  -7.126  1.00  0.00           C  
ATOM   2230  HA  LEU B 136     -14.456  26.241  -7.793  1.00  0.00           H  
ATOM   2231  CB  LEU B 136     -15.845  25.683  -6.241  1.00  0.00           C  
ATOM   2232  HB2 LEU B 136     -16.719  25.746  -6.884  1.00  0.00           H  
ATOM   2233  HB3 LEU B 136     -15.985  24.843  -5.560  1.00  0.00           H  
ATOM   2234  CG  LEU B 136     -15.762  26.978  -5.408  1.00  0.00           C  
ATOM   2235  HG  LEU B 136     -14.876  26.954  -4.776  1.00  0.00           H  
ATOM   2236  CD1 LEU B 136     -15.713  28.222  -6.297  1.00  0.00           C  
ATOM   2237 HD11 LEU B 136     -14.771  28.245  -6.844  1.00  0.00           H  
ATOM   2238 HD12 LEU B 136     -16.543  28.216  -7.003  1.00  0.00           H  
ATOM   2239 HD13 LEU B 136     -15.769  29.119  -5.681  1.00  0.00           H  
ATOM   2240  CD2 LEU B 136     -16.975  27.107  -4.488  1.00  0.00           C  
ATOM   2241 HD21 LEU B 136     -17.046  26.223  -3.859  1.00  0.00           H  
ATOM   2242 HD22 LEU B 136     -16.859  27.979  -3.844  1.00  0.00           H  
ATOM   2243 HD23 LEU B 136     -17.891  27.213  -5.066  1.00  0.00           H  
ATOM   2244  C   LEU B 136     -13.332  25.241  -6.287  1.00  0.00           C  
ATOM   2245  O   LEU B 136     -12.668  26.234  -6.003  1.00  0.00           O  
ATOM   2246  N   GLN B 137     -12.963  24.010  -5.914  1.00  0.00           N  
ATOM   2247  H   GLN B 137     -13.565  23.233  -6.159  1.00  0.00           H  
ATOM   2248  CA  GLN B 137     -11.671  23.675  -5.301  1.00  0.00           C  
ATOM   2249  HA  GLN B 137     -10.963  24.481  -5.502  1.00  0.00           H  
ATOM   2250  CB  GLN B 137     -11.789  23.516  -3.776  1.00  0.00           C  
ATOM   2251  HB2 GLN B 137     -12.544  22.765  -3.547  1.00  0.00           H  
ATOM   2252  HB3 GLN B 137     -10.834  23.157  -3.391  1.00  0.00           H  
ATOM   2253  CG  GLN B 137     -12.126  24.832  -3.059  1.00  0.00           C  
ATOM   2254  HG2 GLN B 137     -11.356  25.571  -3.283  1.00  0.00           H  
ATOM   2255  HG3 GLN B 137     -13.081  25.217  -3.415  1.00  0.00           H  
ATOM   2256  CD  GLN B 137     -12.233  24.639  -1.552  1.00  0.00           C  
ATOM   2257  OE1 GLN B 137     -13.060  23.898  -1.057  1.00  0.00           O  
ATOM   2258  NE2 GLN B 137     -11.420  25.304  -0.757  1.00  0.00           N  
ATOM   2259 HE21 GLN B 137     -11.525  25.110   0.223  1.00  0.00           H  
ATOM   2260 HE22 GLN B 137     -10.710  25.906  -1.132  1.00  0.00           H  
ATOM   2261  C   GLN B 137     -11.115  22.400  -5.937  1.00  0.00           C  
ATOM   2262  O   GLN B 137     -11.850  21.433  -6.127  1.00  0.00           O  
ATOM   2263  N   GLU B 138      -9.832  22.429  -6.293  1.00  0.00           N  
ATOM   2264  H   GLU B 138      -9.277  23.235  -6.053  1.00  0.00           H  
ATOM   2265  CA  GLU B 138      -9.164  21.413  -7.115  1.00  0.00           C  
ATOM   2266  HA  GLU B 138      -9.730  21.333  -8.037  1.00  0.00           H  
ATOM   2267  CB  GLU B 138      -7.772  21.948  -7.487  1.00  0.00           C  
ATOM   2268  HB2 GLU B 138      -7.905  22.925  -7.957  1.00  0.00           H  
ATOM   2269  HB3 GLU B 138      -7.172  22.077  -6.584  1.00  0.00           H  
ATOM   2270  CG  GLU B 138      -7.039  21.029  -8.468  1.00  0.00           C  
ATOM   2271  HG2 GLU B 138      -6.706  20.129  -7.948  1.00  0.00           H  
ATOM   2272  HG3 GLU B 138      -7.757  20.745  -9.236  1.00  0.00           H  
ATOM   2273  CD  GLU B 138      -5.850  21.693  -9.167  1.00  0.00           C  
ATOM   2274  OE1 GLU B 138      -5.273  22.644  -8.595  1.00  0.00           O  
ATOM   2275  OE2 GLU B 138      -5.557  21.247 -10.300  1.00  0.00           O  
ATOM   2276  C   GLU B 138      -9.091  20.019  -6.446  1.00  0.00           C  
ATOM   2277  O   GLU B 138      -8.889  19.954  -5.230  1.00  0.00           O  
ATOM   2278  N   PRO B 139      -9.247  18.904  -7.199  1.00  0.00           N  
ATOM   2279  CD  PRO B 139      -9.684  18.818  -8.590  1.00  0.00           C  
ATOM   2280  HD2 PRO B 139      -8.815  18.864  -9.242  1.00  0.00           H  
ATOM   2281  HD3 PRO B 139     -10.401  19.593  -8.851  1.00  0.00           H  
ATOM   2282  CG  PRO B 139     -10.349  17.454  -8.750  1.00  0.00           C  
ATOM   2283  HG2 PRO B 139     -10.274  17.082  -9.770  1.00  0.00           H  
ATOM   2284  HG3 PRO B 139     -11.393  17.509  -8.446  1.00  0.00           H  
ATOM   2285  CB  PRO B 139      -9.555  16.592  -7.774  1.00  0.00           C  
ATOM   2286  HB2 PRO B 139      -8.635  16.262  -8.257  1.00  0.00           H  
ATOM   2287  HB3 PRO B 139     -10.133  15.736  -7.427  1.00  0.00           H  
ATOM   2288  CA  PRO B 139      -9.234  17.558  -6.629  1.00  0.00           C  
ATOM   2289  HA  PRO B 139     -10.042  17.522  -5.912  1.00  0.00           H  
ATOM   2290  C   PRO B 139      -7.945  17.160  -5.901  1.00  0.00           C  
ATOM   2291  O   PRO B 139      -6.857  17.135  -6.479  1.00  0.00           O  
ATOM   2292  N   THR B 140      -8.093  16.759  -4.638  1.00  0.00           N  
ATOM   2293  H   THR B 140      -9.040  16.750  -4.261  1.00  0.00           H  
ATOM   2294  CA  THR B 140      -7.025  16.160  -3.825  1.00  0.00           C  
ATOM   2295  HA  THR B 140      -6.086  16.249  -4.371  1.00  0.00           H  
ATOM   2296  CB  THR B 140      -6.845  16.940  -2.517  1.00  0.00           C  
ATOM   2297  HB  THR B 140      -6.790  18.006  -2.747  1.00  0.00           H  
ATOM   2298  CG2 THR B 140      -7.955  16.717  -1.491  1.00  0.00           C  
ATOM   2299 HG21 THR B 140      -7.989  15.673  -1.185  1.00  0.00           H  
ATOM   2300 HG22 THR B 140      -7.763  17.337  -0.616  1.00  0.00           H  
ATOM   2301 HG23 THR B 140      -8.918  17.001  -1.918  1.00  0.00           H  
ATOM   2302  OG1 THR B 140      -5.627  16.555  -1.929  1.00  0.00           O  
ATOM   2303  HG1 THR B 140      -4.941  17.094  -2.330  1.00  0.00           H  
ATOM   2304  C   THR B 140      -7.269  14.660  -3.619  1.00  0.00           C  
ATOM   2305  O   THR B 140      -8.381  14.178  -3.842  1.00  0.00           O  
ATOM   2306  N   CYS B 141      -6.242  13.887  -3.243  1.00  0.00           N  
ATOM   2307  H   CYS B 141      -5.376  14.327  -2.961  1.00  0.00           H  
ATOM   2308  CA  CYS B 141      -6.339  12.428  -3.126  1.00  0.00           C  
ATOM   2309  HA  CYS B 141      -7.328  12.198  -2.739  1.00  0.00           H  
ATOM   2310  CB  CYS B 141      -6.208  11.831  -4.539  1.00  0.00           C  
ATOM   2311  HB2 CYS B 141      -6.933  12.320  -5.192  1.00  0.00           H  
ATOM   2312  HB3 CYS B 141      -5.207  12.032  -4.922  1.00  0.00           H  
ATOM   2313  SG  CYS B 141      -6.525  10.043  -4.579  1.00  0.00           S  
ATOM   2314  HG  CYS B 141      -5.367   9.667  -4.022  1.00  0.00           H  
ATOM   2315  C   CYS B 141      -5.312  11.847  -2.134  1.00  0.00           C  
ATOM   2316  O   CYS B 141      -4.226  12.404  -1.985  1.00  0.00           O  
ATOM   2317  N   VAL B 142      -5.647  10.732  -1.477  1.00  0.00           N  
ATOM   2318  H   VAL B 142      -6.575  10.357  -1.660  1.00  0.00           H  
ATOM   2319  CA  VAL B 142      -4.824  10.014  -0.479  1.00  0.00           C  
ATOM   2320  HA  VAL B 142      -3.780  10.256  -0.663  1.00  0.00           H  
ATOM   2321  CB  VAL B 142      -5.166  10.433   0.973  1.00  0.00           C  
ATOM   2322  HB  VAL B 142      -4.609   9.782   1.647  1.00  0.00           H  
ATOM   2323  CG1 VAL B 142      -4.739  11.870   1.291  1.00  0.00           C  
ATOM   2324 HG11 VAL B 142      -5.334  12.578   0.713  1.00  0.00           H  
ATOM   2325 HG12 VAL B 142      -4.878  12.069   2.354  1.00  0.00           H  
ATOM   2326 HG13 VAL B 142      -3.687  12.003   1.043  1.00  0.00           H  
ATOM   2327  CG2 VAL B 142      -6.656  10.286   1.326  1.00  0.00           C  
ATOM   2328 HG21 VAL B 142      -6.976   9.253   1.197  1.00  0.00           H  
ATOM   2329 HG22 VAL B 142      -6.815  10.567   2.368  1.00  0.00           H  
ATOM   2330 HG23 VAL B 142      -7.265  10.931   0.691  1.00  0.00           H  
ATOM   2331  C   VAL B 142      -4.974   8.494  -0.620  1.00  0.00           C  
ATOM   2332  O   VAL B 142      -6.056   8.021  -0.964  1.00  0.00           O  
ATOM   2333  N   SER B 143      -3.925   7.714  -0.342  1.00  0.00           N  
ATOM   2334  H   SER B 143      -3.075   8.161  -0.005  1.00  0.00           H  
ATOM   2335  CA  SER B 143      -3.964   6.240  -0.392  1.00  0.00           C  
ATOM   2336  HA  SER B 143      -4.802   5.925  -1.008  1.00  0.00           H  
ATOM   2337  CB  SER B 143      -2.689   5.710  -1.053  1.00  0.00           C  
ATOM   2338  HB2 SER B 143      -2.531   6.232  -1.996  1.00  0.00           H  
ATOM   2339  HB3 SER B 143      -1.836   5.894  -0.398  1.00  0.00           H  
ATOM   2340  OG  SER B 143      -2.803   4.322  -1.305  1.00  0.00           O  
ATOM   2341  HG  SER B 143      -3.412   4.221  -2.048  1.00  0.00           H  
ATOM   2342  C   SER B 143      -4.135   5.600   0.992  1.00  0.00           C  
ATOM   2343  O   SER B 143      -3.526   6.062   1.954  1.00  0.00           O  
ATOM   2344  N   ASP B 144      -4.896   4.502   1.099  1.00  0.00           N  
ATOM   2345  H   ASP B 144      -5.476   4.205   0.319  1.00  0.00           H  
ATOM   2346  CA  ASP B 144      -4.826   3.600   2.266  1.00  0.00           C  
ATOM   2347  HA  ASP B 144      -4.650   4.209   3.154  1.00  0.00           H  
ATOM   2348  CB  ASP B 144      -6.176   2.888   2.480  1.00  0.00           C  
ATOM   2349  HB2 ASP B 144      -6.193   2.505   3.500  1.00  0.00           H  
ATOM   2350  HB3 ASP B 144      -6.979   3.624   2.397  1.00  0.00           H  
ATOM   2351  CG  ASP B 144      -6.474   1.713   1.539  1.00  0.00           C  
ATOM   2352  OD1 ASP B 144      -5.798   1.537   0.503  1.00  0.00           O  
ATOM   2353  OD2 ASP B 144      -7.351   0.891   1.897  1.00  0.00           O  
ATOM   2354  C   ASP B 144      -3.658   2.584   2.192  1.00  0.00           C  
ATOM   2355  O   ASP B 144      -3.416   1.850   3.153  1.00  0.00           O  
ATOM   2356  N   TYR B 145      -2.947   2.545   1.061  1.00  0.00           N  
ATOM   2357  H   TYR B 145      -3.193   3.220   0.347  1.00  0.00           H  
ATOM   2358  CA  TYR B 145      -1.854   1.627   0.717  1.00  0.00           C  
ATOM   2359  HA  TYR B 145      -1.673   1.814  -0.337  1.00  0.00           H  
ATOM   2360  CB  TYR B 145      -0.558   2.028   1.454  1.00  0.00           C  
ATOM   2361  HB2 TYR B 145      -0.676   3.029   1.868  1.00  0.00           H  
ATOM   2362  HB3 TYR B 145      -0.400   1.353   2.294  1.00  0.00           H  
ATOM   2363  CG  TYR B 145       0.686   2.071   0.582  1.00  0.00           C  
ATOM   2364  CD1 TYR B 145       0.742   2.963  -0.508  1.00  0.00           C  
ATOM   2365  HD1 TYR B 145      -0.105   3.597  -0.730  1.00  0.00           H  
ATOM   2366  CE1 TYR B 145       1.887   3.013  -1.324  1.00  0.00           C  
ATOM   2367  HE1 TYR B 145       1.930   3.668  -2.179  1.00  0.00           H  
ATOM   2368  CZ  TYR B 145       3.003   2.206  -1.026  1.00  0.00           C  
ATOM   2369  OH  TYR B 145       4.089   2.241  -1.841  1.00  0.00           O  
ATOM   2370  HH  TYR B 145       4.886   1.816  -1.457  1.00  0.00           H  
ATOM   2371  CE2 TYR B 145       2.972   1.355   0.097  1.00  0.00           C  
ATOM   2372  HE2 TYR B 145       3.843   0.772   0.343  1.00  0.00           H  
ATOM   2373  CD2 TYR B 145       1.804   1.265   0.880  1.00  0.00           C  
ATOM   2374  HD2 TYR B 145       1.762   0.574   1.705  1.00  0.00           H  
ATOM   2375  C   TYR B 145      -2.219   0.125   0.777  1.00  0.00           C  
ATOM   2376  O   TYR B 145      -1.360  -0.725   1.031  1.00  0.00           O  
ATOM   2377  N   MET B 146      -3.496  -0.223   0.562  1.00  0.00           N  
ATOM   2378  H   MET B 146      -4.167   0.526   0.403  1.00  0.00           H  
ATOM   2379  CA  MET B 146      -3.986  -1.608   0.639  1.00  0.00           C  
ATOM   2380  HA  MET B 146      -3.174  -2.284   0.360  1.00  0.00           H  
ATOM   2381  CB  MET B 146      -4.370  -1.898   2.101  1.00  0.00           C  
ATOM   2382  HB2 MET B 146      -3.462  -1.851   2.698  1.00  0.00           H  
ATOM   2383  HB3 MET B 146      -5.062  -1.131   2.451  1.00  0.00           H  
ATOM   2384  CG  MET B 146      -5.010  -3.274   2.326  1.00  0.00           C  
ATOM   2385  HG2 MET B 146      -5.968  -3.306   1.808  1.00  0.00           H  
ATOM   2386  HG3 MET B 146      -4.361  -4.035   1.890  1.00  0.00           H  
ATOM   2387  SD  MET B 146      -5.310  -3.696   4.064  1.00  0.00           S  
ATOM   2388  CE  MET B 146      -6.101  -5.308   3.834  1.00  0.00           C  
ATOM   2389  HE1 MET B 146      -6.396  -5.711   4.803  1.00  0.00           H  
ATOM   2390  HE2 MET B 146      -6.984  -5.196   3.204  1.00  0.00           H  
ATOM   2391  HE3 MET B 146      -5.401  -5.992   3.353  1.00  0.00           H  
ATOM   2392  C   MET B 146      -5.151  -1.947  -0.300  1.00  0.00           C  
ATOM   2393  O   MET B 146      -5.263  -3.110  -0.677  1.00  0.00           O  
ATOM   2394  N   SER B 147      -6.035  -1.006  -0.647  1.00  0.00           N  
ATOM   2395  H   SER B 147      -5.894  -0.058  -0.303  1.00  0.00           H  
ATOM   2396  CA  SER B 147      -7.217  -1.265  -1.488  1.00  0.00           C  
ATOM   2397  HA  SER B 147      -6.922  -1.901  -2.316  1.00  0.00           H  
ATOM   2398  CB  SER B 147      -8.262  -2.018  -0.650  1.00  0.00           C  
ATOM   2399  HB2 SER B 147      -7.828  -2.946  -0.275  1.00  0.00           H  
ATOM   2400  HB3 SER B 147      -8.525  -1.390   0.198  1.00  0.00           H  
ATOM   2401  OG  SER B 147      -9.454  -2.323  -1.346  1.00  0.00           O  
ATOM   2402  HG  SER B 147      -9.231  -2.783  -2.162  1.00  0.00           H  
ATOM   2403  C   SER B 147      -7.851  -0.010  -2.097  1.00  0.00           C  
ATOM   2404  O   SER B 147      -8.273  -0.059  -3.254  1.00  0.00           O  
ATOM   2405  N   ILE B 148      -7.940   1.095  -1.349  1.00  0.00           N  
ATOM   2406  H   ILE B 148      -7.446   1.121  -0.460  1.00  0.00           H  
ATOM   2407  CA  ILE B 148      -8.735   2.275  -1.712  1.00  0.00           C  
ATOM   2408  HA  ILE B 148      -9.035   2.193  -2.754  1.00  0.00           H  
ATOM   2409  CB  ILE B 148     -10.025   2.357  -0.856  1.00  0.00           C  
ATOM   2410  HB  ILE B 148      -9.725   2.365   0.194  1.00  0.00           H  
ATOM   2411  CG2 ILE B 148     -10.793   3.667  -1.121  1.00  0.00           C  
ATOM   2412 HG21 ILE B 148     -10.929   3.810  -2.193  1.00  0.00           H  
ATOM   2413 HG22 ILE B 148     -11.766   3.641  -0.629  1.00  0.00           H  
ATOM   2414 HG23 ILE B 148     -10.240   4.515  -0.719  1.00  0.00           H  
ATOM   2415  CG1 ILE B 148     -10.970   1.146  -1.042  1.00  0.00           C  
ATOM   2416 HG12 ILE B 148     -10.429   0.230  -0.809  1.00  0.00           H  
ATOM   2417 HG13 ILE B 148     -11.778   1.225  -0.313  1.00  0.00           H  
ATOM   2418  CD1 ILE B 148     -11.601   1.000  -2.434  1.00  0.00           C  
ATOM   2419 HD11 ILE B 148     -12.260   1.841  -2.643  1.00  0.00           H  
ATOM   2420 HD12 ILE B 148     -10.829   0.945  -3.200  1.00  0.00           H  
ATOM   2421 HD13 ILE B 148     -12.189   0.083  -2.463  1.00  0.00           H  
ATOM   2422  C   ILE B 148      -7.904   3.552  -1.580  1.00  0.00           C  
ATOM   2423  O   ILE B 148      -7.541   3.966  -0.476  1.00  0.00           O  
ATOM   2424  N   SER B 149      -7.694   4.244  -2.700  1.00  0.00           N  
ATOM   2425  H   SER B 149      -8.087   3.876  -3.564  1.00  0.00           H  
ATOM   2426  CA  SER B 149      -7.321   5.662  -2.664  1.00  0.00           C  
ATOM   2427  HA  SER B 149      -6.850   5.875  -1.710  1.00  0.00           H  
ATOM   2428  CB  SER B 149      -6.293   6.010  -3.742  1.00  0.00           C  
ATOM   2429  HB2 SER B 149      -6.713   5.825  -4.731  1.00  0.00           H  
ATOM   2430  HB3 SER B 149      -6.032   7.065  -3.659  1.00  0.00           H  
ATOM   2431  OG  SER B 149      -5.129   5.222  -3.553  1.00  0.00           O  
ATOM   2432  HG  SER B 149      -5.363   4.331  -3.838  1.00  0.00           H  
ATOM   2433  C   SER B 149      -8.585   6.523  -2.750  1.00  0.00           C  
ATOM   2434  O   SER B 149      -9.472   6.251  -3.558  1.00  0.00           O  
ATOM   2435  N   THR B 150      -8.706   7.529  -1.884  1.00  0.00           N  
ATOM   2436  H   THR B 150      -7.893   7.760  -1.318  1.00  0.00           H  
ATOM   2437  CA  THR B 150      -9.882   8.412  -1.802  1.00  0.00           C  
ATOM   2438  HA  THR B 150     -10.699   7.997  -2.393  1.00  0.00           H  
ATOM   2439  CB  THR B 150     -10.389   8.550  -0.359  1.00  0.00           C  
ATOM   2440  HB  THR B 150      -9.601   8.965   0.268  1.00  0.00           H  
ATOM   2441  CG2 THR B 150     -11.644   9.417  -0.231  1.00  0.00           C  
ATOM   2442 HG21 THR B 150     -12.036   9.347   0.783  1.00  0.00           H  
ATOM   2443 HG22 THR B 150     -11.404  10.461  -0.432  1.00  0.00           H  
ATOM   2444 HG23 THR B 150     -12.406   9.083  -0.937  1.00  0.00           H  
ATOM   2445  OG1 THR B 150     -10.722   7.265   0.112  1.00  0.00           O  
ATOM   2446  HG1 THR B 150      -9.922   6.737   0.041  1.00  0.00           H  
ATOM   2447  C   THR B 150      -9.547   9.780  -2.367  1.00  0.00           C  
ATOM   2448  O   THR B 150      -8.541  10.365  -1.967  1.00  0.00           O  
ATOM   2449  N   CYS B 151     -10.401  10.278  -3.261  1.00  0.00           N  
ATOM   2450  H   CYS B 151     -11.209   9.721  -3.521  1.00  0.00           H  
ATOM   2451  CA  CYS B 151     -10.286  11.580  -3.905  1.00  0.00           C  
ATOM   2452  HA  CYS B 151      -9.408  12.082  -3.510  1.00  0.00           H  
ATOM   2453  CB  CYS B 151     -10.069  11.336  -5.405  1.00  0.00           C  
ATOM   2454  HB2 CYS B 151      -9.162  10.747  -5.541  1.00  0.00           H  
ATOM   2455  HB3 CYS B 151     -10.914  10.772  -5.801  1.00  0.00           H  
ATOM   2456  SG  CYS B 151      -9.913  12.889  -6.332  1.00  0.00           S  
ATOM   2457  HG  CYS B 151      -9.059  13.502  -5.492  1.00  0.00           H  
ATOM   2458  C   CYS B 151     -11.501  12.466  -3.581  1.00  0.00           C  
ATOM   2459  O   CYS B 151     -12.633  11.985  -3.589  1.00  0.00           O  
ATOM   2460  N   GLU B 152     -11.267  13.748  -3.310  1.00  0.00           N  
ATOM   2461  H   GLU B 152     -10.316  14.094  -3.395  1.00  0.00           H  
ATOM   2462  CA  GLU B 152     -12.287  14.743  -2.949  1.00  0.00           C  
ATOM   2463  HA  GLU B 152     -13.276  14.354  -3.187  1.00  0.00           H  
ATOM   2464  CB  GLU B 152     -12.243  15.063  -1.443  1.00  0.00           C  
ATOM   2465  HB2 GLU B 152     -11.232  15.370  -1.169  1.00  0.00           H  
ATOM   2466  HB3 GLU B 152     -12.918  15.900  -1.256  1.00  0.00           H  
ATOM   2467  CG  GLU B 152     -12.684  13.894  -0.550  1.00  0.00           C  
ATOM   2468  HG2 GLU B 152     -13.630  13.513  -0.940  1.00  0.00           H  
ATOM   2469  HG3 GLU B 152     -11.943  13.094  -0.606  1.00  0.00           H  
ATOM   2470  CD  GLU B 152     -12.880  14.308   0.920  1.00  0.00           C  
ATOM   2471  OE1 GLU B 152     -13.768  13.709   1.569  1.00  0.00           O  
ATOM   2472  OE2 GLU B 152     -12.159  15.214   1.394  1.00  0.00           O  
ATOM   2473  C   GLU B 152     -12.102  16.041  -3.745  1.00  0.00           C  
ATOM   2474  O   GLU B 152     -10.976  16.412  -4.082  1.00  0.00           O  
ATOM   2475  N   TRP B 153     -13.204  16.745  -4.023  1.00  0.00           N  
ATOM   2476  H   TRP B 153     -14.095  16.361  -3.720  1.00  0.00           H  
ATOM   2477  CA  TRP B 153     -13.223  18.105  -4.585  1.00  0.00           C  
ATOM   2478  HA  TRP B 153     -12.389  18.669  -4.159  1.00  0.00           H  
ATOM   2479  CB  TRP B 153     -13.050  18.083  -6.110  1.00  0.00           C  
ATOM   2480  HB2 TRP B 153     -13.024  19.107  -6.483  1.00  0.00           H  
ATOM   2481  HB3 TRP B 153     -12.082  17.646  -6.320  1.00  0.00           H  
ATOM   2482  CG  TRP B 153     -14.061  17.316  -6.903  1.00  0.00           C  
ATOM   2483  CD1 TRP B 153     -15.202  17.807  -7.436  1.00  0.00           C  
ATOM   2484  HD1 TRP B 153     -15.531  18.836  -7.346  1.00  0.00           H  
ATOM   2485  NE1 TRP B 153     -15.893  16.789  -8.070  1.00  0.00           N  
ATOM   2486  HE1 TRP B 153     -16.808  16.910  -8.484  1.00  0.00           H  
ATOM   2487  CE2 TRP B 153     -15.217  15.590  -7.983  1.00  0.00           C  
ATOM   2488  CZ2 TRP B 153     -15.492  14.296  -8.443  1.00  0.00           C  
ATOM   2489  HZ2 TRP B 153     -16.411  14.099  -8.969  1.00  0.00           H  
ATOM   2490  CH2 TRP B 153     -14.573  13.265  -8.178  1.00  0.00           C  
ATOM   2491  HH2 TRP B 153     -14.763  12.261  -8.516  1.00  0.00           H  
ATOM   2492  CZ3 TRP B 153     -13.403  13.538  -7.455  1.00  0.00           C  
ATOM   2493  HZ3 TRP B 153     -12.703  12.742  -7.239  1.00  0.00           H  
ATOM   2494  CE3 TRP B 153     -13.140  14.840  -6.991  1.00  0.00           C  
ATOM   2495  HE3 TRP B 153     -12.241  15.038  -6.424  1.00  0.00           H  
ATOM   2496  CD2 TRP B 153     -14.040  15.898  -7.240  1.00  0.00           C  
ATOM   2497  C   TRP B 153     -14.520  18.839  -4.231  1.00  0.00           C  
ATOM   2498  O   TRP B 153     -15.542  18.218  -3.937  1.00  0.00           O  
ATOM   2499  N   BCN B 154     -14.492  20.170  -4.293  1.00  0.00           N  
ATOM   2500  H27 BCN B 154     -13.626  20.598  -4.593  1.00  0.00           H  
ATOM   2501  C2  BCN B 154     -15.665  21.002  -4.117  1.00  0.00           C  
ATOM   2502  H   BCN B 154     -16.453  20.378  -3.695  1.00  0.00           H  
ATOM   2503  C4  BCN B 154     -15.415  22.111  -3.095  1.00  0.00           C  
ATOM   2504  H1  BCN B 154     -14.823  21.723  -2.254  1.00  0.00           H  
ATOM   2505  H2  BCN B 154     -14.825  22.912  -3.557  1.00  0.00           H  
ATOM   2506  C5  BCN B 154     -16.734  22.692  -2.545  1.00  0.00           C  
ATOM   2507  H3  BCN B 154     -17.376  23.004  -3.375  1.00  0.00           H  
ATOM   2508  H4  BCN B 154     -17.278  21.914  -1.993  1.00  0.00           H  
ATOM   2509  C6  BCN B 154     -16.474  23.899  -1.620  1.00  0.00           C  
ATOM   2510  H8  BCN B 154     -15.928  24.679  -2.166  1.00  0.00           H  
ATOM   2511  H9  BCN B 154     -15.826  23.585  -0.791  1.00  0.00           H  
ATOM   2512  C7  BCN B 154     -17.770  24.491  -1.038  1.00  0.00           C  
ATOM   2513  H5  BCN B 154     -17.517  25.334  -0.379  1.00  0.00           H  
ATOM   2514  H6  BCN B 154     -18.279  23.733  -0.428  1.00  0.00           H  
ATOM   2515  N2  BCN B 154     -18.688  24.959  -2.082  1.00  0.00           N  
ATOM   2516  H7  BCN B 154     -18.526  24.747  -3.058  1.00  0.00           H  
ATOM   2517  C8  BCN B 154     -19.813  25.679  -1.808  1.00  0.00           C  
ATOM   2518  O1  BCN B 154     -20.178  25.995  -0.693  1.00  0.00           O  
ATOM   2519  O2  BCN B 154     -20.447  25.943  -2.975  1.00  0.00           O  
ATOM   2520  C9  BCN B 154     -21.652  26.722  -2.952  1.00  0.00           C  
ATOM   2521  H21 BCN B 154     -21.902  27.085  -1.946  1.00  0.00           H  
ATOM   2522  H22 BCN B 154     -22.491  26.118  -3.312  1.00  0.00           H  
ATOM   2523  C10 BCN B 154     -21.423  27.900  -3.887  1.00  0.00           C  
ATOM   2524  H23 BCN B 154     -20.930  27.617  -4.813  1.00  0.00           H  
ATOM   2525  C11 BCN B 154     -21.090  29.265  -3.324  1.00  0.00           C  
ATOM   2526  H12 BCN B 154     -21.123  29.363  -2.240  1.00  0.00           H  
ATOM   2527  C12 BCN B 154     -19.902  30.071  -3.913  1.00  0.00           C  
ATOM   2528  H13 BCN B 154     -19.782  29.828  -4.977  1.00  0.00           H  
ATOM   2529  H14 BCN B 154     -18.975  29.748  -3.422  1.00  0.00           H  
ATOM   2530  C13 BCN B 154     -20.040  31.619  -3.753  1.00  0.00           C  
ATOM   2531  H19 BCN B 154     -20.070  31.905  -2.695  1.00  0.00           H  
ATOM   2532  H20 BCN B 154     -19.210  32.146  -4.240  1.00  0.00           H  
ATOM   2533  C14 BCN B 154     -21.301  31.944  -4.397  1.00  0.00           C  
ATOM   2534  C15 BCN B 154     -22.352  31.734  -4.915  1.00  0.00           C  
ATOM   2535  C16 BCN B 154     -23.449  30.937  -5.434  1.00  0.00           C  
ATOM   2536  H17 BCN B 154     -23.695  31.238  -6.460  1.00  0.00           H  
ATOM   2537  H18 BCN B 154     -24.339  31.058  -4.804  1.00  0.00           H  
ATOM   2538  C17 BCN B 154     -22.921  29.470  -5.388  1.00  0.00           C  
ATOM   2539  H15 BCN B 154     -23.710  28.796  -5.743  1.00  0.00           H  
ATOM   2540  H16 BCN B 154     -22.094  29.366  -6.104  1.00  0.00           H  
ATOM   2541  C18 BCN B 154     -22.452  29.004  -3.984  1.00  0.00           C  
ATOM   2542  H11 BCN B 154     -23.286  28.963  -3.286  1.00  0.00           H  
ATOM   2543  C3  BCN B 154     -16.172  21.555  -5.434  1.00  0.00           C  
ATOM   2544  O3  BCN B 154     -15.418  22.091  -6.230  1.00  0.00           O  
ATOM   2545  N   MET B 155     -17.481  21.441  -5.678  1.00  0.00           N  
ATOM   2546  H   MET B 155     -18.059  20.995  -4.970  1.00  0.00           H  
ATOM   2547  CA  MET B 155     -18.180  22.047  -6.822  1.00  0.00           C  
ATOM   2548  HA  MET B 155     -17.487  22.132  -7.657  1.00  0.00           H  
ATOM   2549  CB  MET B 155     -19.342  21.139  -7.273  1.00  0.00           C  
ATOM   2550  HB2 MET B 155     -20.055  21.046  -6.453  1.00  0.00           H  
ATOM   2551  HB3 MET B 155     -19.860  21.605  -8.111  1.00  0.00           H  
ATOM   2552  CG  MET B 155     -18.896  19.727  -7.688  1.00  0.00           C  
ATOM   2553  HG2 MET B 155     -18.373  19.266  -6.848  1.00  0.00           H  
ATOM   2554  HG3 MET B 155     -19.788  19.128  -7.875  1.00  0.00           H  
ATOM   2555  SD  MET B 155     -17.823  19.612  -9.155  1.00  0.00           S  
ATOM   2556  CE  MET B 155     -18.990  20.028 -10.479  1.00  0.00           C  
ATOM   2557  HE1 MET B 155     -19.835  19.340 -10.454  1.00  0.00           H  
ATOM   2558  HE2 MET B 155     -19.344  21.048 -10.345  1.00  0.00           H  
ATOM   2559  HE3 MET B 155     -18.491  19.947 -11.445  1.00  0.00           H  
ATOM   2560  C   MET B 155     -18.685  23.466  -6.494  1.00  0.00           C  
ATOM   2561  O   MET B 155     -18.824  23.850  -5.333  1.00  0.00           O  
ATOM   2562  N   ASN B 156     -19.005  24.253  -7.524  1.00  0.00           N  
ATOM   2563  H   ASN B 156     -18.844  23.886  -8.458  1.00  0.00           H  
ATOM   2564  CA  ASN B 156     -19.539  25.622  -7.421  1.00  0.00           C  
ATOM   2565  HA  ASN B 156     -18.992  26.122  -6.624  1.00  0.00           H  
ATOM   2566  CB  ASN B 156     -19.247  26.379  -8.731  1.00  0.00           C  
ATOM   2567  HB2 ASN B 156     -19.393  27.443  -8.546  1.00  0.00           H  
ATOM   2568  HB3 ASN B 156     -18.207  26.235  -9.021  1.00  0.00           H  
ATOM   2569  CG  ASN B 156     -20.140  25.974  -9.894  1.00  0.00           C  
ATOM   2570  OD1 ASN B 156     -20.648  24.868  -9.987  1.00  0.00           O  
ATOM   2571  ND2 ASN B 156     -20.348  26.853 -10.845  1.00  0.00           N  
ATOM   2572 HD21 ASN B 156     -21.019  26.606 -11.549  1.00  0.00           H  
ATOM   2573 HD22 ASN B 156     -19.990  27.787 -10.758  1.00  0.00           H  
ATOM   2574  C   ASN B 156     -21.026  25.711  -7.001  1.00  0.00           C  
ATOM   2575  O   ASN B 156     -21.667  26.744  -7.185  1.00  0.00           O  
ATOM   2576  N   GLY B 157     -21.575  24.628  -6.455  1.00  0.00           N  
ATOM   2577  H   GLY B 157     -20.969  23.835  -6.299  1.00  0.00           H  
ATOM   2578  CA  GLY B 157     -22.957  24.484  -6.014  1.00  0.00           C  
ATOM   2579  HA2 GLY B 157     -23.098  25.059  -5.102  1.00  0.00           H  
ATOM   2580  HA3 GLY B 157     -23.634  24.868  -6.778  1.00  0.00           H  
ATOM   2581  C   GLY B 157     -23.289  23.011  -5.751  1.00  0.00           C  
ATOM   2582  O   GLY B 157     -22.545  22.133  -6.197  1.00  0.00           O  
ATOM   2583  N   PRO B 158     -24.394  22.707  -5.049  1.00  0.00           N  
ATOM   2584  CD  PRO B 158     -25.334  23.639  -4.444  1.00  0.00           C  
ATOM   2585  HD2 PRO B 158     -25.574  24.462  -5.118  1.00  0.00           H  
ATOM   2586  HD3 PRO B 158     -24.912  24.024  -3.515  1.00  0.00           H  
ATOM   2587  CG  PRO B 158     -26.595  22.827  -4.142  1.00  0.00           C  
ATOM   2588  HG2 PRO B 158     -27.264  22.855  -5.004  1.00  0.00           H  
ATOM   2589  HG3 PRO B 158     -27.105  23.190  -3.250  1.00  0.00           H  
ATOM   2590  CB  PRO B 158     -26.061  21.406  -3.950  1.00  0.00           C  
ATOM   2591  HB2 PRO B 158     -26.820  20.653  -4.164  1.00  0.00           H  
ATOM   2592  HB3 PRO B 158     -25.690  21.293  -2.931  1.00  0.00           H  
ATOM   2593  CA  PRO B 158     -24.885  21.338  -4.929  1.00  0.00           C  
ATOM   2594  HA  PRO B 158     -24.110  20.694  -4.518  1.00  0.00           H  
ATOM   2595  C   PRO B 158     -25.292  20.804  -6.308  1.00  0.00           C  
ATOM   2596  O   PRO B 158     -26.093  21.421  -7.014  1.00  0.00           O  
ATOM   2597  N   THR B 159     -24.728  19.656  -6.688  1.00  0.00           N  
ATOM   2598  H   THR B 159     -24.108  19.191  -6.038  1.00  0.00           H  
ATOM   2599  CA  THR B 159     -24.987  18.961  -7.960  1.00  0.00           C  
ATOM   2600  HA  THR B 159     -25.850  19.421  -8.440  1.00  0.00           H  
ATOM   2601  CB  THR B 159     -23.792  19.113  -8.917  1.00  0.00           C  
ATOM   2602  HB  THR B 159     -23.411  20.129  -8.834  1.00  0.00           H  
ATOM   2603  CG2 THR B 159     -22.627  18.154  -8.674  1.00  0.00           C  
ATOM   2604 HG21 THR B 159     -22.285  18.240  -7.643  1.00  0.00           H  
ATOM   2605 HG22 THR B 159     -22.931  17.125  -8.873  1.00  0.00           H  
ATOM   2606 HG23 THR B 159     -21.807  18.410  -9.344  1.00  0.00           H  
ATOM   2607  OG1 THR B 159     -24.236  18.908 -10.240  1.00  0.00           O  
ATOM   2608  HG1 THR B 159     -24.425  19.797 -10.602  1.00  0.00           H  
ATOM   2609  C   THR B 159     -25.350  17.496  -7.712  1.00  0.00           C  
ATOM   2610  O   THR B 159     -25.123  16.995  -6.612  1.00  0.00           O  
ATOM   2611  N   GLN B 160     -25.923  16.812  -8.703  1.00  0.00           N  
ATOM   2612  H   GLN B 160     -26.019  17.260  -9.604  1.00  0.00           H  
ATOM   2613  CA  GLN B 160     -26.283  15.395  -8.599  1.00  0.00           C  
ATOM   2614  HA  GLN B 160     -26.473  15.165  -7.550  1.00  0.00           H  
ATOM   2615  CB  GLN B 160     -27.595  15.169  -9.372  1.00  0.00           C  
ATOM   2616  HB2 GLN B 160     -28.210  16.064  -9.261  1.00  0.00           H  
ATOM   2617  HB3 GLN B 160     -27.400  15.028 -10.436  1.00  0.00           H  
ATOM   2618  CG  GLN B 160     -28.397  13.982  -8.817  1.00  0.00           C  
ATOM   2619  HG2 GLN B 160     -27.891  13.047  -9.051  1.00  0.00           H  
ATOM   2620  HG3 GLN B 160     -28.453  14.068  -7.731  1.00  0.00           H  
ATOM   2621  CD  GLN B 160     -29.832  13.937  -9.340  1.00  0.00           C  
ATOM   2622  OE1 GLN B 160     -30.317  14.799 -10.051  1.00  0.00           O  
ATOM   2623  NE2 GLN B 160     -30.603  12.946  -8.954  1.00  0.00           N  
ATOM   2624 HE21 GLN B 160     -31.542  12.955  -9.308  1.00  0.00           H  
ATOM   2625 HE22 GLN B 160     -30.235  12.215  -8.373  1.00  0.00           H  
ATOM   2626  C   GLN B 160     -25.094  14.527  -9.047  1.00  0.00           C  
ATOM   2627  O   GLN B 160     -24.967  14.169 -10.220  1.00  0.00           O  
ATOM   2628  N   CYS B 161     -24.161  14.273  -8.121  1.00  0.00           N  
ATOM   2629  H   CYS B 161     -24.348  14.518  -7.152  1.00  0.00           H  
ATOM   2630  CA  CYS B 161     -22.822  13.776  -8.451  1.00  0.00           C  
ATOM   2631  HA  CYS B 161     -22.361  14.462  -9.163  1.00  0.00           H  
ATOM   2632  CB  CYS B 161     -21.945  13.738  -7.192  1.00  0.00           C  
ATOM   2633  HB2 CYS B 161     -22.403  13.089  -6.442  1.00  0.00           H  
ATOM   2634  HB3 CYS B 161     -20.965  13.334  -7.451  1.00  0.00           H  
ATOM   2635  SG  CYS B 161     -21.746  15.411  -6.512  1.00  0.00           S  
ATOM   2636  HG  CYS B 161     -22.990  15.474  -6.004  1.00  0.00           H  
ATOM   2637  C   CYS B 161     -22.863  12.406  -9.131  1.00  0.00           C  
ATOM   2638  O   CYS B 161     -22.336  12.274 -10.234  1.00  0.00           O  
ATOM   2639  N   SER B 162     -23.540  11.433  -8.521  1.00  0.00           N  
ATOM   2640  H   SER B 162     -23.986  11.619  -7.631  1.00  0.00           H  
ATOM   2641  CA  SER B 162     -23.604  10.041  -8.984  1.00  0.00           C  
ATOM   2642  HA  SER B 162     -22.587   9.737  -9.221  1.00  0.00           H  
ATOM   2643  CB  SER B 162     -24.075   9.151  -7.824  1.00  0.00           C  
ATOM   2644  HB2 SER B 162     -24.368   8.167  -8.191  1.00  0.00           H  
ATOM   2645  HB3 SER B 162     -23.239   9.023  -7.135  1.00  0.00           H  
ATOM   2646  OG  SER B 162     -25.146   9.735  -7.104  1.00  0.00           O  
ATOM   2647  HG  SER B 162     -25.006   9.489  -6.159  1.00  0.00           H  
ATOM   2648  C   SER B 162     -24.404   9.810 -10.277  1.00  0.00           C  
ATOM   2649  O   SER B 162     -24.481   8.677 -10.751  1.00  0.00           O  
ATOM   2650  N   THR B 163     -24.944  10.866 -10.899  1.00  0.00           N  
ATOM   2651  H   THR B 163     -24.867  11.762 -10.439  1.00  0.00           H  
ATOM   2652  CA  THR B 163     -25.573  10.813 -12.233  1.00  0.00           C  
ATOM   2653  HA  THR B 163     -25.504   9.797 -12.624  1.00  0.00           H  
ATOM   2654  CB  THR B 163     -27.064  11.177 -12.163  1.00  0.00           C  
ATOM   2655  HB  THR B 163     -27.453  11.242 -13.180  1.00  0.00           H  
ATOM   2656  CG2 THR B 163     -27.887  10.135 -11.409  1.00  0.00           C  
ATOM   2657 HG21 THR B 163     -27.542  10.061 -10.378  1.00  0.00           H  
ATOM   2658 HG22 THR B 163     -28.936  10.428 -11.420  1.00  0.00           H  
ATOM   2659 HG23 THR B 163     -27.779   9.165 -11.895  1.00  0.00           H  
ATOM   2660  OG1 THR B 163     -27.267  12.421 -11.525  1.00  0.00           O  
ATOM   2661  HG1 THR B 163     -26.827  13.108 -12.035  1.00  0.00           H  
ATOM   2662  C   THR B 163     -24.900  11.709 -13.271  1.00  0.00           C  
ATOM   2663  O   THR B 163     -24.846  11.338 -14.442  1.00  0.00           O  
ATOM   2664  N   GLU B 164     -24.403  12.888 -12.885  1.00  0.00           N  
ATOM   2665  H   GLU B 164     -24.457  13.149 -11.906  1.00  0.00           H  
ATOM   2666  CA  GLU B 164     -23.799  13.847 -13.822  1.00  0.00           C  
ATOM   2667  HA  GLU B 164     -24.256  13.728 -14.806  1.00  0.00           H  
ATOM   2668  CB  GLU B 164     -24.088  15.287 -13.348  1.00  0.00           C  
ATOM   2669  HB2 GLU B 164     -23.576  15.431 -12.395  1.00  0.00           H  
ATOM   2670  HB3 GLU B 164     -23.647  15.985 -14.062  1.00  0.00           H  
ATOM   2671  CG  GLU B 164     -25.579  15.659 -13.142  1.00  0.00           C  
ATOM   2672  HG2 GLU B 164     -26.101  14.854 -12.624  1.00  0.00           H  
ATOM   2673  HG3 GLU B 164     -25.608  16.533 -12.488  1.00  0.00           H  
ATOM   2674  CD  GLU B 164     -26.340  15.996 -14.434  1.00  0.00           C  
ATOM   2675  OE1 GLU B 164     -25.940  15.566 -15.533  1.00  0.00           O  
ATOM   2676  OE2 GLU B 164     -27.362  16.733 -14.381  1.00  0.00           O  
ATOM   2677  C   GLU B 164     -22.280  13.628 -14.005  1.00  0.00           C  
ATOM   2678  O   GLU B 164     -21.745  13.910 -15.081  1.00  0.00           O  
ATOM   2679  N   LEU B 165     -21.569  13.139 -12.976  1.00  0.00           N  
ATOM   2680  H   LEU B 165     -22.071  12.847 -12.141  1.00  0.00           H  
ATOM   2681  CA  LEU B 165     -20.100  13.056 -12.928  1.00  0.00           C  
ATOM   2682  HA  LEU B 165     -19.696  13.628 -13.762  1.00  0.00           H  
ATOM   2683  CB  LEU B 165     -19.576  13.701 -11.626  1.00  0.00           C  
ATOM   2684  HB2 LEU B 165     -19.897  13.087 -10.784  1.00  0.00           H  
ATOM   2685  HB3 LEU B 165     -18.486  13.675 -11.649  1.00  0.00           H  
ATOM   2686  CG  LEU B 165     -20.013  15.155 -11.361  1.00  0.00           C  
ATOM   2687  HG  LEU B 165     -21.096  15.208 -11.253  1.00  0.00           H  
ATOM   2688  CD1 LEU B 165     -19.374  15.655 -10.061  1.00  0.00           C  
ATOM   2689 HD11 LEU B 165     -18.287  15.663 -10.151  1.00  0.00           H  
ATOM   2690 HD12 LEU B 165     -19.731  16.660  -9.839  1.00  0.00           H  
ATOM   2691 HD13 LEU B 165     -19.662  14.998  -9.240  1.00  0.00           H  
ATOM   2692  CD2 LEU B 165     -19.575  16.092 -12.489  1.00  0.00           C  
ATOM   2693 HD21 LEU B 165     -19.736  17.128 -12.200  1.00  0.00           H  
ATOM   2694 HD22 LEU B 165     -18.517  15.939 -12.702  1.00  0.00           H  
ATOM   2695 HD23 LEU B 165     -20.154  15.879 -13.387  1.00  0.00           H  
ATOM   2696  C   LEU B 165     -19.546  11.625 -13.064  1.00  0.00           C  
ATOM   2697  O   LEU B 165     -20.176  10.640 -12.681  1.00  0.00           O  
ATOM   2698  N   ARG B 166     -18.305  11.513 -13.561  1.00  0.00           N  
ATOM   2699  H   ARG B 166     -17.846  12.365 -13.876  1.00  0.00           H  
ATOM   2700  CA  ARG B 166     -17.497  10.276 -13.526  1.00  0.00           C  
ATOM   2701  HA  ARG B 166     -17.678   9.794 -12.574  1.00  0.00           H  
ATOM   2702  CB  ARG B 166     -17.960   9.261 -14.579  1.00  0.00           C  
ATOM   2703  HB2 ARG B 166     -17.397   8.335 -14.447  1.00  0.00           H  
ATOM   2704  HB3 ARG B 166     -19.013   9.034 -14.403  1.00  0.00           H  
ATOM   2705  CG  ARG B 166     -17.786   9.750 -16.018  1.00  0.00           C  
ATOM   2706  HG2 ARG B 166     -18.245  10.733 -16.136  1.00  0.00           H  
ATOM   2707  HG3 ARG B 166     -16.723   9.817 -16.255  1.00  0.00           H  
ATOM   2708  CD  ARG B 166     -18.465   8.767 -16.972  1.00  0.00           C  
ATOM   2709  HD2 ARG B 166     -18.043   7.771 -16.824  1.00  0.00           H  
ATOM   2710  HD3 ARG B 166     -19.530   8.720 -16.733  1.00  0.00           H  
ATOM   2711  NE  ARG B 166     -18.305   9.222 -18.362  1.00  0.00           N  
ATOM   2712  HE  ARG B 166     -18.789  10.073 -18.618  1.00  0.00           H  
ATOM   2713  CZ  ARG B 166     -17.491   8.738 -19.276  1.00  0.00           C  
ATOM   2714  NH1 ARG B 166     -16.783   7.654 -19.096  1.00  0.00           N  
ATOM   2715 HH11 ARG B 166     -16.836   7.184 -18.207  1.00  0.00           H  
ATOM   2716 HH12 ARG B 166     -16.174   7.309 -19.815  1.00  0.00           H  
ATOM   2717  NH2 ARG B 166     -17.389   9.369 -20.405  1.00  0.00           N  
ATOM   2718 HH21 ARG B 166     -17.889  10.248 -20.498  1.00  0.00           H  
ATOM   2719 HH22 ARG B 166     -16.730   9.079 -21.102  1.00  0.00           H  
ATOM   2720  C   ARG B 166     -15.999  10.566 -13.604  1.00  0.00           C  
ATOM   2721  O   ARG B 166     -15.585  11.521 -14.259  1.00  0.00           O  
ATOM   2722  N   LEU B 167     -15.196   9.745 -12.933  1.00  0.00           N  
ATOM   2723  H   LEU B 167     -15.610   8.951 -12.452  1.00  0.00           H  
ATOM   2724  CA  LEU B 167     -13.739   9.868 -12.864  1.00  0.00           C  
ATOM   2725  HA  LEU B 167     -13.434  10.817 -13.307  1.00  0.00           H  
ATOM   2726  CB  LEU B 167     -13.336   9.863 -11.376  1.00  0.00           C  
ATOM   2727  HB2 LEU B 167     -13.942  10.594 -10.840  1.00  0.00           H  
ATOM   2728  HB3 LEU B 167     -13.571   8.877 -10.970  1.00  0.00           H  
ATOM   2729  CG  LEU B 167     -11.851  10.165 -11.105  1.00  0.00           C  
ATOM   2730  HG  LEU B 167     -11.219   9.524 -11.720  1.00  0.00           H  
ATOM   2731  CD1 LEU B 167     -11.501  11.630 -11.375  1.00  0.00           C  
ATOM   2732 HD11 LEU B 167     -11.671  11.871 -12.420  1.00  0.00           H  
ATOM   2733 HD12 LEU B 167     -10.449  11.803 -11.151  1.00  0.00           H  
ATOM   2734 HD13 LEU B 167     -12.110  12.282 -10.750  1.00  0.00           H  
ATOM   2735  CD2 LEU B 167     -11.547   9.879  -9.636  1.00  0.00           C  
ATOM   2736 HD21 LEU B 167     -12.193  10.474  -8.990  1.00  0.00           H  
ATOM   2737 HD22 LEU B 167     -11.708   8.820  -9.432  1.00  0.00           H  
ATOM   2738 HD23 LEU B 167     -10.507  10.125  -9.426  1.00  0.00           H  
ATOM   2739  C   LEU B 167     -13.074   8.734 -13.656  1.00  0.00           C  
ATOM   2740  O   LEU B 167     -13.488   7.579 -13.544  1.00  0.00           O  
ATOM   2741  N   LEU B 168     -12.052   9.053 -14.448  1.00  0.00           N  
ATOM   2742  H   LEU B 168     -11.756  10.025 -14.484  1.00  0.00           H  
ATOM   2743  CA  LEU B 168     -11.204   8.090 -15.152  1.00  0.00           C  
ATOM   2744  HA  LEU B 168     -11.578   7.081 -14.984  1.00  0.00           H  
ATOM   2745  CB  LEU B 168     -11.205   8.357 -16.670  1.00  0.00           C  
ATOM   2746  HB2 LEU B 168     -11.090   9.424 -16.864  1.00  0.00           H  
ATOM   2747  HB3 LEU B 168     -10.328   7.855 -17.081  1.00  0.00           H  
ATOM   2748  CG  LEU B 168     -12.443   7.814 -17.414  1.00  0.00           C  
ATOM   2749  HG  LEU B 168     -12.694   6.834 -17.015  1.00  0.00           H  
ATOM   2750  CD1 LEU B 168     -13.671   8.719 -17.322  1.00  0.00           C  
ATOM   2751 HD11 LEU B 168     -13.439   9.692 -17.747  1.00  0.00           H  
ATOM   2752 HD12 LEU B 168     -13.979   8.839 -16.287  1.00  0.00           H  
ATOM   2753 HD13 LEU B 168     -14.492   8.272 -17.873  1.00  0.00           H  
ATOM   2754  CD2 LEU B 168     -12.127   7.643 -18.901  1.00  0.00           C  
ATOM   2755 HD21 LEU B 168     -11.880   8.607 -19.347  1.00  0.00           H  
ATOM   2756 HD22 LEU B 168     -11.277   6.968 -19.018  1.00  0.00           H  
ATOM   2757 HD23 LEU B 168     -12.979   7.201 -19.416  1.00  0.00           H  
ATOM   2758  C   LEU B 168      -9.783   8.136 -14.578  1.00  0.00           C  
ATOM   2759  O   LEU B 168      -9.285   9.212 -14.230  1.00  0.00           O  
ATOM   2760  N   TYR B 169      -9.130   6.976 -14.493  1.00  0.00           N  
ATOM   2761  H   TYR B 169      -9.592   6.121 -14.792  1.00  0.00           H  
ATOM   2762  CA  TYR B 169      -7.750   6.873 -14.019  1.00  0.00           C  
ATOM   2763  HA  TYR B 169      -7.245   7.801 -14.286  1.00  0.00           H  
ATOM   2764  CB  TYR B 169      -7.708   6.763 -12.486  1.00  0.00           C  
ATOM   2765  HB2 TYR B 169      -6.669   6.884 -12.176  1.00  0.00           H  
ATOM   2766  HB3 TYR B 169      -8.261   7.606 -12.070  1.00  0.00           H  
ATOM   2767  CG  TYR B 169      -8.245   5.493 -11.847  1.00  0.00           C  
ATOM   2768  CD1 TYR B 169      -9.622   5.361 -11.572  1.00  0.00           C  
ATOM   2769  HD1 TYR B 169     -10.314   6.125 -11.902  1.00  0.00           H  
ATOM   2770  CE1 TYR B 169     -10.092   4.252 -10.842  1.00  0.00           C  
ATOM   2771  HE1 TYR B 169     -11.144   4.133 -10.632  1.00  0.00           H  
ATOM   2772  CZ  TYR B 169      -9.182   3.278 -10.379  1.00  0.00           C  
ATOM   2773  OH  TYR B 169      -9.605   2.230  -9.634  1.00  0.00           O  
ATOM   2774  HH  TYR B 169      -8.851   1.731  -9.285  1.00  0.00           H  
ATOM   2775  CE2 TYR B 169      -7.809   3.398 -10.666  1.00  0.00           C  
ATOM   2776  HE2 TYR B 169      -7.125   2.641 -10.316  1.00  0.00           H  
ATOM   2777  CD2 TYR B 169      -7.347   4.500 -11.406  1.00  0.00           C  
ATOM   2778  HD2 TYR B 169      -6.296   4.594 -11.621  1.00  0.00           H  
ATOM   2779  C   TYR B 169      -6.976   5.742 -14.704  1.00  0.00           C  
ATOM   2780  O   TYR B 169      -7.548   4.727 -15.086  1.00  0.00           O  
ATOM   2781  N   GLN B 170      -5.662   5.912 -14.845  1.00  0.00           N  
ATOM   2782  H   GLN B 170      -5.248   6.771 -14.501  1.00  0.00           H  
ATOM   2783  CA  GLN B 170      -4.757   4.967 -15.514  1.00  0.00           C  
ATOM   2784  HA  GLN B 170      -5.140   3.950 -15.387  1.00  0.00           H  
ATOM   2785  CB  GLN B 170      -4.735   5.288 -17.023  1.00  0.00           C  
ATOM   2786  HB2 GLN B 170      -5.706   5.024 -17.446  1.00  0.00           H  
ATOM   2787  HB3 GLN B 170      -4.620   6.366 -17.136  1.00  0.00           H  
ATOM   2788  CG  GLN B 170      -3.633   4.631 -17.876  1.00  0.00           C  
ATOM   2789  HG2 GLN B 170      -3.729   5.018 -18.891  1.00  0.00           H  
ATOM   2790  HG3 GLN B 170      -2.654   4.937 -17.508  1.00  0.00           H  
ATOM   2791  CD  GLN B 170      -3.671   3.103 -17.928  1.00  0.00           C  
ATOM   2792  OE1 GLN B 170      -3.681   2.418 -16.918  1.00  0.00           O  
ATOM   2793  NE2 GLN B 170      -3.649   2.521 -19.105  1.00  0.00           N  
ATOM   2794 HE21 GLN B 170      -3.570   1.505 -19.111  1.00  0.00           H  
ATOM   2795 HE22 GLN B 170      -3.631   3.048 -19.953  1.00  0.00           H  
ATOM   2796  C   GLN B 170      -3.368   5.037 -14.860  1.00  0.00           C  
ATOM   2797  O   GLN B 170      -2.963   6.108 -14.408  1.00  0.00           O  
ATOM   2798  N   LEU B 171      -2.664   3.905 -14.771  1.00  0.00           N  
ATOM   2799  H   LEU B 171      -3.024   3.103 -15.284  1.00  0.00           H  
ATOM   2800  CA  LEU B 171      -1.295   3.762 -14.261  1.00  0.00           C  
ATOM   2801  HA  LEU B 171      -1.084   4.570 -13.558  1.00  0.00           H  
ATOM   2802  CB  LEU B 171      -1.229   2.411 -13.507  1.00  0.00           C  
ATOM   2803  HB2 LEU B 171      -1.934   2.435 -12.678  1.00  0.00           H  
ATOM   2804  HB3 LEU B 171      -1.572   1.642 -14.195  1.00  0.00           H  
ATOM   2805  CG  LEU B 171       0.138   1.958 -12.965  1.00  0.00           C  
ATOM   2806  HG  LEU B 171       0.874   2.007 -13.763  1.00  0.00           H  
ATOM   2807  CD1 LEU B 171       0.619   2.822 -11.804  1.00  0.00           C  
ATOM   2808 HD11 LEU B 171       0.670   3.860 -12.108  1.00  0.00           H  
ATOM   2809 HD12 LEU B 171      -0.062   2.724 -10.961  1.00  0.00           H  
ATOM   2810 HD13 LEU B 171       1.611   2.492 -11.496  1.00  0.00           H  
ATOM   2811  CD2 LEU B 171       0.066   0.518 -12.452  1.00  0.00           C  
ATOM   2812 HD21 LEU B 171      -0.234  -0.149 -13.259  1.00  0.00           H  
ATOM   2813 HD22 LEU B 171       1.049   0.212 -12.093  1.00  0.00           H  
ATOM   2814 HD23 LEU B 171      -0.653   0.446 -11.637  1.00  0.00           H  
ATOM   2815  C   LEU B 171      -0.292   3.852 -15.432  1.00  0.00           C  
ATOM   2816  O   LEU B 171      -0.532   3.297 -16.501  1.00  0.00           O  
ATOM   2817  N   VAL B 172       0.850   4.522 -15.242  1.00  0.00           N  
ATOM   2818  H   VAL B 172       0.974   5.008 -14.360  1.00  0.00           H  
ATOM   2819  CA  VAL B 172       1.861   4.727 -16.313  1.00  0.00           C  
ATOM   2820  HA  VAL B 172       1.314   4.815 -17.253  1.00  0.00           H  
ATOM   2821  CB  VAL B 172       2.625   6.060 -16.137  1.00  0.00           C  
ATOM   2822  HB  VAL B 172       3.234   6.218 -17.027  1.00  0.00           H  
ATOM   2823  CG1 VAL B 172       1.668   7.259 -16.045  1.00  0.00           C  
ATOM   2824 HG11 VAL B 172       1.072   7.207 -15.137  1.00  0.00           H  
ATOM   2825 HG12 VAL B 172       1.004   7.266 -16.910  1.00  0.00           H  
ATOM   2826 HG13 VAL B 172       2.243   8.184 -16.035  1.00  0.00           H  
ATOM   2827  CG2 VAL B 172       3.569   6.058 -14.928  1.00  0.00           C  
ATOM   2828 HG21 VAL B 172       3.022   5.845 -14.014  1.00  0.00           H  
ATOM   2829 HG22 VAL B 172       4.342   5.302 -15.063  1.00  0.00           H  
ATOM   2830 HG23 VAL B 172       4.055   7.028 -14.838  1.00  0.00           H  
ATOM   2831  C   VAL B 172       2.827   3.542 -16.533  1.00  0.00           C  
ATOM   2832  O   VAL B 172       3.806   3.669 -17.264  1.00  0.00           O  
ATOM   2833  N   PHE B 173       2.570   2.396 -15.896  1.00  0.00           N  
ATOM   2834  H   PHE B 173       1.694   2.337 -15.403  1.00  0.00           H  
ATOM   2835  CA  PHE B 173       3.345   1.158 -16.040  1.00  0.00           C  
ATOM   2836  HA  PHE B 173       4.391   1.417 -16.204  1.00  0.00           H  
ATOM   2837  CB  PHE B 173       3.261   0.362 -14.726  1.00  0.00           C  
ATOM   2838  HB2 PHE B 173       3.751   0.935 -13.937  1.00  0.00           H  
ATOM   2839  HB3 PHE B 173       2.213   0.254 -14.451  1.00  0.00           H  
ATOM   2840  CG  PHE B 173       3.880  -1.022 -14.774  1.00  0.00           C  
ATOM   2841  CD1 PHE B 173       5.275  -1.173 -14.878  1.00  0.00           C  
ATOM   2842  HD1 PHE B 173       5.907  -0.299 -14.881  1.00  0.00           H  
ATOM   2843  CE1 PHE B 173       5.843  -2.455 -14.988  1.00  0.00           C  
ATOM   2844  HE1 PHE B 173       6.915  -2.576 -15.071  1.00  0.00           H  
ATOM   2845  CZ  PHE B 173       5.014  -3.589 -14.980  1.00  0.00           C  
ATOM   2846  HZ  PHE B 173       5.444  -4.574 -15.069  1.00  0.00           H  
ATOM   2847  CE2 PHE B 173       3.622  -3.443 -14.870  1.00  0.00           C  
ATOM   2848  HE2 PHE B 173       2.984  -4.315 -14.886  1.00  0.00           H  
ATOM   2849  CD2 PHE B 173       3.054  -2.162 -14.775  1.00  0.00           C  
ATOM   2850  HD2 PHE B 173       1.979  -2.057 -14.736  1.00  0.00           H  
ATOM   2851  C   PHE B 173       2.881   0.336 -17.258  1.00  0.00           C  
ATOM   2852  O   PHE B 173       1.730   0.443 -17.692  1.00  0.00           O  
ATOM   2853  N   LEU B 174       3.768  -0.510 -17.796  1.00  0.00           N  
ATOM   2854  H   LEU B 174       4.662  -0.600 -17.337  1.00  0.00           H  
ATOM   2855  CA  LEU B 174       3.504  -1.373 -18.954  1.00  0.00           C  
ATOM   2856  HA  LEU B 174       3.398  -0.740 -19.834  1.00  0.00           H  
ATOM   2857  CB  LEU B 174       4.680  -2.347 -19.162  1.00  0.00           C  
ATOM   2858  HB2 LEU B 174       4.730  -3.007 -18.295  1.00  0.00           H  
ATOM   2859  HB3 LEU B 174       4.466  -2.965 -20.034  1.00  0.00           H  
ATOM   2860  CG  LEU B 174       6.063  -1.707 -19.349  1.00  0.00           C  
ATOM   2861  HG  LEU B 174       6.305  -1.108 -18.472  1.00  0.00           H  
ATOM   2862  CD1 LEU B 174       7.116  -2.808 -19.479  1.00  0.00           C  
ATOM   2863 HD11 LEU B 174       6.905  -3.435 -20.346  1.00  0.00           H  
ATOM   2864 HD12 LEU B 174       7.107  -3.412 -18.573  1.00  0.00           H  
ATOM   2865 HD13 LEU B 174       8.103  -2.358 -19.589  1.00  0.00           H  
ATOM   2866  CD2 LEU B 174       6.115  -0.824 -20.593  1.00  0.00           C  
ATOM   2867 HD21 LEU B 174       5.766  -1.372 -21.468  1.00  0.00           H  
ATOM   2868 HD22 LEU B 174       7.142  -0.506 -20.762  1.00  0.00           H  
ATOM   2869 HD23 LEU B 174       5.505   0.064 -20.440  1.00  0.00           H  
ATOM   2870  C   LEU B 174       2.216  -2.199 -18.801  1.00  0.00           C  
ATOM   2871  O   LEU B 174       2.018  -2.849 -17.778  1.00  0.00           O  
ATOM   2872  N   LEU B 175       1.386  -2.236 -19.851  1.00  0.00           N  
ATOM   2873  H   LEU B 175       1.590  -1.640 -20.636  1.00  0.00           H  
ATOM   2874  CA  LEU B 175       0.201  -3.108 -19.940  1.00  0.00           C  
ATOM   2875  HA  LEU B 175      -0.328  -2.831 -20.852  1.00  0.00           H  
ATOM   2876  CB  LEU B 175       0.635  -4.584 -20.094  1.00  0.00           C  
ATOM   2877  HB2 LEU B 175       1.021  -4.927 -19.133  1.00  0.00           H  
ATOM   2878  HB3 LEU B 175      -0.246  -5.185 -20.322  1.00  0.00           H  
ATOM   2879  CG  LEU B 175       1.706  -4.854 -21.171  1.00  0.00           C  
ATOM   2880  HG  LEU B 175       2.588  -4.243 -20.982  1.00  0.00           H  
ATOM   2881  CD1 LEU B 175       2.148  -6.314 -21.117  1.00  0.00           C  
ATOM   2882 HD11 LEU B 175       2.556  -6.535 -20.131  1.00  0.00           H  
ATOM   2883 HD12 LEU B 175       2.915  -6.499 -21.868  1.00  0.00           H  
ATOM   2884 HD13 LEU B 175       1.291  -6.962 -21.302  1.00  0.00           H  
ATOM   2885  CD2 LEU B 175       1.201  -4.554 -22.584  1.00  0.00           C  
ATOM   2886 HD21 LEU B 175       0.938  -3.501 -22.673  1.00  0.00           H  
ATOM   2887 HD22 LEU B 175       1.979  -4.784 -23.311  1.00  0.00           H  
ATOM   2888 HD23 LEU B 175       0.319  -5.159 -22.796  1.00  0.00           H  
ATOM   2889  C   LEU B 175      -0.836  -2.891 -18.812  1.00  0.00           C  
ATOM   2890  O   LEU B 175      -1.644  -3.773 -18.524  1.00  0.00           O  
ATOM   2891  N   SER B 176      -0.824  -1.708 -18.187  1.00  0.00           N  
ATOM   2892  H   SER B 176      -0.117  -1.041 -18.449  1.00  0.00           H  
ATOM   2893  CA  SER B 176      -1.873  -1.258 -17.265  1.00  0.00           C  
ATOM   2894  HA  SER B 176      -2.110  -2.060 -16.567  1.00  0.00           H  
ATOM   2895  CB  SER B 176      -1.420  -0.027 -16.474  1.00  0.00           C  
ATOM   2896  HB2 SER B 176      -1.339   0.830 -17.144  1.00  0.00           H  
ATOM   2897  HB3 SER B 176      -2.176   0.194 -15.719  1.00  0.00           H  
ATOM   2898  OG  SER B 176      -0.167  -0.242 -15.851  1.00  0.00           O  
ATOM   2899  HG  SER B 176       0.510  -0.044 -16.523  1.00  0.00           H  
ATOM   2900  C   SER B 176      -3.133  -0.878 -18.045  1.00  0.00           C  
ATOM   2901  O   SER B 176      -3.022  -0.214 -19.075  1.00  0.00           O  
ATOM   2902  N   GLU B 177      -4.319  -1.247 -17.557  1.00  0.00           N  
ATOM   2903  H   GLU B 177      -4.362  -1.788 -16.711  1.00  0.00           H  
ATOM   2904  CA  GLU B 177      -5.592  -0.857 -18.189  1.00  0.00           C  
ATOM   2905  HA  GLU B 177      -5.360  -0.493 -19.188  1.00  0.00           H  
ATOM   2906  CB  GLU B 177      -6.543  -2.059 -18.347  1.00  0.00           C  
ATOM   2907  HB2 GLU B 177      -6.371  -2.772 -17.540  1.00  0.00           H  
ATOM   2908  HB3 GLU B 177      -7.577  -1.723 -18.263  1.00  0.00           H  
ATOM   2909  CG  GLU B 177      -6.391  -2.774 -19.702  1.00  0.00           C  
ATOM   2910  HG2 GLU B 177      -5.368  -3.150 -19.783  1.00  0.00           H  
ATOM   2911  HG3 GLU B 177      -7.061  -3.637 -19.704  1.00  0.00           H  
ATOM   2912  CD  GLU B 177      -6.712  -1.890 -20.928  1.00  0.00           C  
ATOM   2913  OE1 GLU B 177      -6.544  -2.404 -22.056  1.00  0.00           O  
ATOM   2914  OE2 GLU B 177      -7.100  -0.710 -20.737  1.00  0.00           O  
ATOM   2915  C   GLU B 177      -6.299   0.319 -17.502  1.00  0.00           C  
ATOM   2916  O   GLU B 177      -6.244   0.487 -16.278  1.00  0.00           O  
ATOM   2917  N   ALA B 178      -6.982   1.123 -18.318  1.00  0.00           N  
ATOM   2918  H   ALA B 178      -7.080   0.827 -19.288  1.00  0.00           H  
ATOM   2919  CA  ALA B 178      -7.690   2.320 -17.876  1.00  0.00           C  
ATOM   2920  HA  ALA B 178      -7.043   2.839 -17.168  1.00  0.00           H  
ATOM   2921  CB  ALA B 178      -7.902   3.246 -19.077  1.00  0.00           C  
ATOM   2922  HB1 ALA B 178      -8.367   4.175 -18.744  1.00  0.00           H  
ATOM   2923  HB2 ALA B 178      -6.939   3.468 -19.538  1.00  0.00           H  
ATOM   2924  HB3 ALA B 178      -8.549   2.755 -19.806  1.00  0.00           H  
ATOM   2925  C   ALA B 178      -9.006   1.995 -17.143  1.00  0.00           C  
ATOM   2926  O   ALA B 178      -9.792   1.140 -17.549  1.00  0.00           O  
ATOM   2927  N   HIE B 179      -9.267   2.713 -16.053  1.00  0.00           N  
ATOM   2928  H   HIE B 179      -8.613   3.448 -15.809  1.00  0.00           H  
ATOM   2929  CA  HIE B 179     -10.299   2.404 -15.063  1.00  0.00           C  
ATOM   2930  HA  HIE B 179     -10.876   1.538 -15.398  1.00  0.00           H  
ATOM   2931  CB  HIE B 179      -9.586   2.043 -13.753  1.00  0.00           C  
ATOM   2932  HB2 HIE B 179      -8.577   1.689 -13.972  1.00  0.00           H  
ATOM   2933  HB3 HIE B 179      -9.483   2.938 -13.147  1.00  0.00           H  
ATOM   2934  CG  HIE B 179     -10.270   0.970 -12.955  1.00  0.00           C  
ATOM   2935  ND1 HIE B 179     -11.627   0.930 -12.636  1.00  0.00           N  
ATOM   2936  CE1 HIE B 179     -11.796  -0.191 -11.916  1.00  0.00           C  
ATOM   2937  HE1 HIE B 179     -12.749  -0.529 -11.527  1.00  0.00           H  
ATOM   2938  NE2 HIE B 179     -10.624  -0.837 -11.763  1.00  0.00           N  
ATOM   2939  HE2 HIE B 179     -10.489  -1.711 -11.279  1.00  0.00           H  
ATOM   2940  CD2 HIE B 179      -9.649  -0.117 -12.415  1.00  0.00           C  
ATOM   2941  HD2 HIE B 179      -8.598  -0.357 -12.508  1.00  0.00           H  
ATOM   2942  C   HIE B 179     -11.268   3.580 -14.870  1.00  0.00           C  
ATOM   2943  O   HIE B 179     -10.946   4.720 -15.219  1.00  0.00           O  
ATOM   2944  N   THR B 180     -12.456   3.343 -14.300  1.00  0.00           N  
ATOM   2945  H   THR B 180     -12.639   2.418 -13.919  1.00  0.00           H  
ATOM   2946  CA  THR B 180     -13.434   4.418 -14.056  1.00  0.00           C  
ATOM   2947  HA  THR B 180     -12.849   5.290 -13.776  1.00  0.00           H  
ATOM   2948  CB  THR B 180     -14.186   4.795 -15.349  1.00  0.00           C  
ATOM   2949  HB  THR B 180     -13.447   5.012 -16.118  1.00  0.00           H  
ATOM   2950  CG2 THR B 180     -15.116   3.712 -15.894  1.00  0.00           C  
ATOM   2951 HG21 THR B 180     -15.547   4.047 -16.836  1.00  0.00           H  
ATOM   2952 HG22 THR B 180     -14.555   2.794 -16.068  1.00  0.00           H  
ATOM   2953 HG23 THR B 180     -15.921   3.513 -15.186  1.00  0.00           H  
ATOM   2954  OG1 THR B 180     -14.980   5.950 -15.165  1.00  0.00           O  
ATOM   2955  HG1 THR B 180     -14.448   6.594 -14.665  1.00  0.00           H  
ATOM   2956  C   THR B 180     -14.387   4.156 -12.887  1.00  0.00           C  
ATOM   2957  O   THR B 180     -14.941   3.068 -12.741  1.00  0.00           O  
ATOM   2958  N   CYS B 181     -14.593   5.196 -12.073  1.00  0.00           N  
ATOM   2959  H   CYS B 181     -14.159   6.078 -12.320  1.00  0.00           H  
ATOM   2960  CA  CYS B 181     -15.459   5.193 -10.889  1.00  0.00           C  
ATOM   2961  HA  CYS B 181     -16.030   4.264 -10.868  1.00  0.00           H  
ATOM   2962  CB  CYS B 181     -14.603   5.246  -9.613  1.00  0.00           C  
ATOM   2963  HB2 CYS B 181     -13.918   6.094  -9.658  1.00  0.00           H  
ATOM   2964  HB3 CYS B 181     -15.253   5.376  -8.745  1.00  0.00           H  
ATOM   2965  SG  CYS B 181     -13.663   3.711  -9.394  1.00  0.00           S  
ATOM   2966  HG  CYS B 181     -13.299   3.960  -8.124  1.00  0.00           H  
ATOM   2967  C   CYS B 181     -16.460   6.360 -10.925  1.00  0.00           C  
ATOM   2968  O   CYS B 181     -16.162   7.438 -11.449  1.00  0.00           O  
ATOM   2969  N   ILE B 182     -17.647   6.161 -10.347  1.00  0.00           N  
ATOM   2970  H   ILE B 182     -17.823   5.281  -9.885  1.00  0.00           H  
ATOM   2971  CA  ILE B 182     -18.677   7.202 -10.211  1.00  0.00           C  
ATOM   2972  HA  ILE B 182     -18.558   7.912 -11.025  1.00  0.00           H  
ATOM   2973  CB  ILE B 182     -20.085   6.590 -10.403  1.00  0.00           C  
ATOM   2974  HB  ILE B 182     -20.219   5.776  -9.687  1.00  0.00           H  
ATOM   2975  CG2 ILE B 182     -21.176   7.640 -10.143  1.00  0.00           C  
ATOM   2976 HG21 ILE B 182     -22.169   7.213 -10.280  1.00  0.00           H  
ATOM   2977 HG22 ILE B 182     -21.125   7.982  -9.110  1.00  0.00           H  
ATOM   2978 HG23 ILE B 182     -21.059   8.496 -10.812  1.00  0.00           H  
ATOM   2979  CG1 ILE B 182     -20.203   6.016 -11.840  1.00  0.00           C  
ATOM   2980 HG12 ILE B 182     -20.002   6.810 -12.562  1.00  0.00           H  
ATOM   2981 HG13 ILE B 182     -19.447   5.243 -11.976  1.00  0.00           H  
ATOM   2982  CD1 ILE B 182     -21.557   5.381 -12.182  1.00  0.00           C  
ATOM   2983 HD11 ILE B 182     -21.835   4.659 -11.414  1.00  0.00           H  
ATOM   2984 HD12 ILE B 182     -22.327   6.148 -12.265  1.00  0.00           H  
ATOM   2985 HD13 ILE B 182     -21.480   4.869 -13.142  1.00  0.00           H  
ATOM   2986  C   ILE B 182     -18.484   7.933  -8.858  1.00  0.00           C  
ATOM   2987  O   ILE B 182     -18.319   7.256  -7.842  1.00  0.00           O  
ATOM   2988  N   PRO B 183     -18.423   9.281  -8.813  1.00  0.00           N  
ATOM   2989  CD  PRO B 183     -18.125  10.131  -9.943  1.00  0.00           C  
ATOM   2990  HD2 PRO B 183     -19.051  10.505 -10.382  1.00  0.00           H  
ATOM   2991  HD3 PRO B 183     -17.510   9.603 -10.661  1.00  0.00           H  
ATOM   2992  CG  PRO B 183     -17.292  11.267  -9.386  1.00  0.00           C  
ATOM   2993  HG2 PRO B 183     -17.352  12.159 -10.009  1.00  0.00           H  
ATOM   2994  HG3 PRO B 183     -16.265  10.923  -9.286  1.00  0.00           H  
ATOM   2995  CB  PRO B 183     -17.909  11.480  -8.010  1.00  0.00           C  
ATOM   2996  HB2 PRO B 183     -18.766  12.148  -8.113  1.00  0.00           H  
ATOM   2997  HB3 PRO B 183     -17.188  11.892  -7.305  1.00  0.00           H  
ATOM   2998  CA  PRO B 183     -18.379  10.083  -7.583  1.00  0.00           C  
ATOM   2999  HA  PRO B 183     -17.656   9.647  -6.896  1.00  0.00           H  
ATOM   3000  C   PRO B 183     -19.736  10.199  -6.877  1.00  0.00           C  
ATOM   3001  O   PRO B 183     -20.775  10.006  -7.495  1.00  0.00           O  
ATOM   3002  N   GLU B 184     -19.742  10.642  -5.620  1.00  0.00           N  
ATOM   3003  H   GLU B 184     -18.847  10.811  -5.169  1.00  0.00           H  
ATOM   3004  CA  GLU B 184     -20.953  10.852  -4.815  1.00  0.00           C  
ATOM   3005  HA  GLU B 184     -21.799  10.921  -5.499  1.00  0.00           H  
ATOM   3006  CB  GLU B 184     -21.173   9.612  -3.919  1.00  0.00           C  
ATOM   3007  HB2 GLU B 184     -21.054   8.721  -4.538  1.00  0.00           H  
ATOM   3008  HB3 GLU B 184     -20.392   9.585  -3.158  1.00  0.00           H  
ATOM   3009  CG  GLU B 184     -22.541   9.494  -3.222  1.00  0.00           C  
ATOM   3010  HG2 GLU B 184     -22.615   8.504  -2.763  1.00  0.00           H  
ATOM   3011  HG3 GLU B 184     -22.585  10.227  -2.413  1.00  0.00           H  
ATOM   3012  CD  GLU B 184     -23.722   9.727  -4.179  1.00  0.00           C  
ATOM   3013  OE1 GLU B 184     -24.316   8.753  -4.686  1.00  0.00           O  
ATOM   3014  OE2 GLU B 184     -24.014  10.910  -4.458  1.00  0.00           O  
ATOM   3015  C   GLU B 184     -20.908  12.180  -4.026  1.00  0.00           C  
ATOM   3016  O   GLU B 184     -19.843  12.771  -3.823  1.00  0.00           O  
ATOM   3017  N   ASN B 185     -22.069  12.686  -3.606  1.00  0.00           N  
ATOM   3018  H   ASN B 185     -22.914  12.155  -3.828  1.00  0.00           H  
ATOM   3019  CA  ASN B 185     -22.242  13.941  -2.875  1.00  0.00           C  
ATOM   3020  HA  ASN B 185     -21.726  14.734  -3.418  1.00  0.00           H  
ATOM   3021  CB  ASN B 185     -23.745  14.271  -2.830  1.00  0.00           C  
ATOM   3022  HB2 ASN B 185     -24.327  13.355  -2.706  1.00  0.00           H  
ATOM   3023  HB3 ASN B 185     -23.949  14.917  -1.978  1.00  0.00           H  
ATOM   3024  CG  ASN B 185     -24.211  14.983  -4.079  1.00  0.00           C  
ATOM   3025  OD1 ASN B 185     -24.447  14.418  -5.130  1.00  0.00           O  
ATOM   3026  ND2 ASN B 185     -24.332  16.288  -4.031  1.00  0.00           N  
ATOM   3027 HD21 ASN B 185     -24.663  16.699  -4.896  1.00  0.00           H  
ATOM   3028 HD22 ASN B 185     -24.051  16.836  -3.237  1.00  0.00           H  
ATOM   3029  C   ASN B 185     -21.646  13.898  -1.454  1.00  0.00           C  
ATOM   3030  O   ASN B 185     -22.306  13.496  -0.494  1.00  0.00           O  
ATOM   3031  N   ASN B 186     -20.438  14.436  -1.288  1.00  0.00           N  
ATOM   3032  H   ASN B 186     -19.992  14.826  -2.106  1.00  0.00           H  
ATOM   3033  CA  ASN B 186     -19.769  14.626   0.002  1.00  0.00           C  
ATOM   3034  HA  ASN B 186     -19.991  13.758   0.627  1.00  0.00           H  
ATOM   3035  CB  ASN B 186     -18.253  14.667  -0.236  1.00  0.00           C  
ATOM   3036  HB2 ASN B 186     -17.977  13.877  -0.924  1.00  0.00           H  
ATOM   3037  HB3 ASN B 186     -17.973  15.620  -0.671  1.00  0.00           H  
ATOM   3038  CG  ASN B 186     -17.443  14.467   1.033  1.00  0.00           C  
ATOM   3039  OD1 ASN B 186     -17.921  13.951   2.032  1.00  0.00           O  
ATOM   3040  ND2 ASN B 186     -16.183  14.831   0.980  1.00  0.00           N  
ATOM   3041 HD21 ASN B 186     -15.532  14.467   1.678  1.00  0.00           H  
ATOM   3042 HD22 ASN B 186     -15.790  15.207   0.142  1.00  0.00           H  
ATOM   3043  C   ASN B 186     -20.292  15.870   0.751  1.00  0.00           C  
ATOM   3044  O   ASN B 186     -19.547  16.806   1.022  1.00  0.00           O  
ATOM   3045  N   GLY B 187     -21.599  15.909   1.027  1.00  0.00           N  
ATOM   3046  H   GLY B 187     -22.142  15.100   0.742  1.00  0.00           H  
ATOM   3047  CA  GLY B 187     -22.266  17.019   1.716  1.00  0.00           C  
ATOM   3048  HA2 GLY B 187     -23.228  16.675   2.094  1.00  0.00           H  
ATOM   3049  HA3 GLY B 187     -21.658  17.315   2.573  1.00  0.00           H  
ATOM   3050  C   GLY B 187     -22.476  18.265   0.843  1.00  0.00           C  
ATOM   3051  O   GLY B 187     -21.559  19.038   0.578  1.00  0.00           O  
ATOM   3052  N   GLY B 188     -23.719  18.514   0.419  1.00  0.00           N  
ATOM   3053  H   GLY B 188     -24.447  17.857   0.649  1.00  0.00           H  
ATOM   3054  CA  GLY B 188     -24.066  19.720  -0.345  1.00  0.00           C  
ATOM   3055  HA2 GLY B 188     -25.132  19.715  -0.567  1.00  0.00           H  
ATOM   3056  HA3 GLY B 188     -23.852  20.599   0.265  1.00  0.00           H  
ATOM   3057  C   GLY B 188     -23.302  19.833  -1.672  1.00  0.00           C  
ATOM   3058  O   GLY B 188     -23.587  19.099  -2.617  1.00  0.00           O  
ATOM   3059  N   ALA B 189     -22.369  20.787  -1.746  1.00  0.00           N  
ATOM   3060  H   ALA B 189     -22.158  21.295  -0.900  1.00  0.00           H  
ATOM   3061  CA  ALA B 189     -21.509  21.051  -2.907  1.00  0.00           C  
ATOM   3062  HA  ALA B 189     -22.037  20.769  -3.817  1.00  0.00           H  
ATOM   3063  CB  ALA B 189     -21.249  22.562  -2.954  1.00  0.00           C  
ATOM   3064  HB1 ALA B 189     -20.655  22.864  -2.090  1.00  0.00           H  
ATOM   3065  HB2 ALA B 189     -20.701  22.809  -3.863  1.00  0.00           H  
ATOM   3066  HB3 ALA B 189     -22.192  23.109  -2.953  1.00  0.00           H  
ATOM   3067  C   ALA B 189     -20.180  20.260  -2.912  1.00  0.00           C  
ATOM   3068  O   ALA B 189     -19.442  20.322  -3.896  1.00  0.00           O  
ATOM   3069  N   GLY B 190     -19.851  19.545  -1.829  1.00  0.00           N  
ATOM   3070  H   GLY B 190     -20.501  19.487  -1.052  1.00  0.00           H  
ATOM   3071  CA  GLY B 190     -18.697  18.648  -1.783  1.00  0.00           C  
ATOM   3072  HA2 GLY B 190     -17.813  19.163  -2.158  1.00  0.00           H  
ATOM   3073  HA3 GLY B 190     -18.503  18.356  -0.751  1.00  0.00           H  
ATOM   3074  C   GLY B 190     -18.925  17.381  -2.610  1.00  0.00           C  
ATOM   3075  O   GLY B 190     -20.062  16.959  -2.834  1.00  0.00           O  
ATOM   3076  N   CYS B 191     -17.844  16.756  -3.069  1.00  0.00           N  
ATOM   3077  H   CYS B 191     -16.931  17.177  -2.923  1.00  0.00           H  
ATOM   3078  CA  CYS B 191     -17.871  15.526  -3.854  1.00  0.00           C  
ATOM   3079  HA  CYS B 191     -18.793  14.988  -3.643  1.00  0.00           H  
ATOM   3080  CB  CYS B 191     -17.884  15.922  -5.334  1.00  0.00           C  
ATOM   3081  HB2 CYS B 191     -18.630  16.701  -5.493  1.00  0.00           H  
ATOM   3082  HB3 CYS B 191     -16.902  16.315  -5.604  1.00  0.00           H  
ATOM   3083  SG  CYS B 191     -18.300  14.497  -6.376  1.00  0.00           S  
ATOM   3084  HG  CYS B 191     -19.551  14.326  -5.919  1.00  0.00           H  
ATOM   3085  C   CYS B 191     -16.696  14.608  -3.470  1.00  0.00           C  
ATOM   3086  O   CYS B 191     -15.623  15.096  -3.102  1.00  0.00           O  
ATOM   3087  N   VAL B 192     -16.909  13.291  -3.532  1.00  0.00           N  
ATOM   3088  H   VAL B 192     -17.820  12.961  -3.842  1.00  0.00           H  
ATOM   3089  CA  VAL B 192     -15.925  12.259  -3.173  1.00  0.00           C  
ATOM   3090  HA  VAL B 192     -14.933  12.700  -3.247  1.00  0.00           H  
ATOM   3091  CB  VAL B 192     -16.111  11.797  -1.708  1.00  0.00           C  
ATOM   3092  HB  VAL B 192     -16.053  12.682  -1.076  1.00  0.00           H  
ATOM   3093  CG1 VAL B 192     -17.466  11.112  -1.461  1.00  0.00           C  
ATOM   3094 HG11 VAL B 192     -17.591  10.931  -0.393  1.00  0.00           H  
ATOM   3095 HG12 VAL B 192     -18.284  11.744  -1.802  1.00  0.00           H  
ATOM   3096 HG13 VAL B 192     -17.515  10.162  -1.994  1.00  0.00           H  
ATOM   3097  CG2 VAL B 192     -15.011  10.836  -1.234  1.00  0.00           C  
ATOM   3098 HG21 VAL B 192     -15.091  10.702  -0.155  1.00  0.00           H  
ATOM   3099 HG22 VAL B 192     -15.099   9.868  -1.725  1.00  0.00           H  
ATOM   3100 HG23 VAL B 192     -14.033  11.264  -1.449  1.00  0.00           H  
ATOM   3101  C   VAL B 192     -15.990  11.098  -4.164  1.00  0.00           C  
ATOM   3102  O   VAL B 192     -17.057  10.778  -4.687  1.00  0.00           O  
ATOM   3103  N   CYS B 193     -14.863  10.441  -4.423  1.00  0.00           N  
ATOM   3104  H   CYS B 193     -14.002  10.796  -4.013  1.00  0.00           H  
ATOM   3105  CA  CYS B 193     -14.787   9.240  -5.249  1.00  0.00           C  
ATOM   3106  HA  CYS B 193     -15.742   8.713  -5.182  1.00  0.00           H  
ATOM   3107  CB  CYS B 193     -14.578   9.671  -6.706  1.00  0.00           C  
ATOM   3108  HB2 CYS B 193     -15.274  10.477  -6.944  1.00  0.00           H  
ATOM   3109  HB3 CYS B 193     -13.559  10.045  -6.821  1.00  0.00           H  
ATOM   3110  SG  CYS B 193     -14.858   8.284  -7.845  1.00  0.00           S  
ATOM   3111  HG  CYS B 193     -16.180   8.140  -7.645  1.00  0.00           H  
ATOM   3112  C   CYS B 193     -13.694   8.286  -4.739  1.00  0.00           C  
ATOM   3113  O   CYS B 193     -12.605   8.713  -4.347  1.00  0.00           O  
ATOM   3114  N   HIE B 194     -13.984   6.986  -4.748  1.00  0.00           N  
ATOM   3115  H   HIE B 194     -14.890   6.699  -5.088  1.00  0.00           H  
ATOM   3116  CA  HIE B 194     -13.071   5.926  -4.322  1.00  0.00           C  
ATOM   3117  HA  HIE B 194     -12.252   6.366  -3.749  1.00  0.00           H  
ATOM   3118  CB  HIE B 194     -13.814   4.958  -3.391  1.00  0.00           C  
ATOM   3119  HB2 HIE B 194     -14.583   4.433  -3.959  1.00  0.00           H  
ATOM   3120  HB3 HIE B 194     -13.117   4.216  -3.007  1.00  0.00           H  
ATOM   3121  CG  HIE B 194     -14.471   5.659  -2.227  1.00  0.00           C  
ATOM   3122  ND1 HIE B 194     -15.843   5.694  -1.979  1.00  0.00           N  
ATOM   3123  CE1 HIE B 194     -16.003   6.497  -0.917  1.00  0.00           C  
ATOM   3124  HE1 HIE B 194     -16.960   6.736  -0.470  1.00  0.00           H  
ATOM   3125  NE2 HIE B 194     -14.816   6.965  -0.494  1.00  0.00           N  
ATOM   3126  HE2 HIE B 194     -14.678   7.612   0.272  1.00  0.00           H  
ATOM   3127  CD2 HIE B 194     -13.836   6.447  -1.311  1.00  0.00           C  
ATOM   3128  HD2 HIE B 194     -12.774   6.645  -1.263  1.00  0.00           H  
ATOM   3129  C   HIE B 194     -12.465   5.225  -5.539  1.00  0.00           C  
ATOM   3130  O   HIE B 194     -13.174   4.849  -6.474  1.00  0.00           O  
ATOM   3131  N   LEU B 195     -11.143   5.058  -5.514  1.00  0.00           N  
ATOM   3132  H   LEU B 195     -10.632   5.422  -4.716  1.00  0.00           H  
ATOM   3133  CA  LEU B 195     -10.357   4.455  -6.583  1.00  0.00           C  
ATOM   3134  HA  LEU B 195     -11.008   4.222  -7.428  1.00  0.00           H  
ATOM   3135  CB  LEU B 195      -9.268   5.424  -7.084  1.00  0.00           C  
ATOM   3136  HB2 LEU B 195      -8.611   5.700  -6.258  1.00  0.00           H  
ATOM   3137  HB3 LEU B 195      -8.674   4.864  -7.807  1.00  0.00           H  
ATOM   3138  CG  LEU B 195      -9.782   6.702  -7.784  1.00  0.00           C  
ATOM   3139  HG  LEU B 195     -10.633   6.451  -8.418  1.00  0.00           H  
ATOM   3140  CD1 LEU B 195     -10.185   7.814  -6.808  1.00  0.00           C  
ATOM   3141 HD11 LEU B 195     -10.395   8.736  -7.345  1.00  0.00           H  
ATOM   3142 HD12 LEU B 195     -11.083   7.540  -6.264  1.00  0.00           H  
ATOM   3143 HD13 LEU B 195      -9.384   8.003  -6.092  1.00  0.00           H  
ATOM   3144  CD2 LEU B 195      -8.684   7.292  -8.670  1.00  0.00           C  
ATOM   3145 HD21 LEU B 195      -8.326   6.540  -9.367  1.00  0.00           H  
ATOM   3146 HD22 LEU B 195      -9.083   8.127  -9.244  1.00  0.00           H  
ATOM   3147 HD23 LEU B 195      -7.854   7.643  -8.057  1.00  0.00           H  
ATOM   3148  C   LEU B 195      -9.755   3.145  -6.074  1.00  0.00           C  
ATOM   3149  O   LEU B 195      -8.996   3.140  -5.103  1.00  0.00           O  
ATOM   3150  N   LEU B 196     -10.080   2.045  -6.752  1.00  0.00           N  
ATOM   3151  H   LEU B 196     -10.647   2.158  -7.582  1.00  0.00           H  
ATOM   3152  CA  LEU B 196      -9.510   0.719  -6.516  1.00  0.00           C  
ATOM   3153  HA  LEU B 196      -9.596   0.477  -5.455  1.00  0.00           H  
ATOM   3154  CB  LEU B 196     -10.291  -0.326  -7.336  1.00  0.00           C  
ATOM   3155  HB2 LEU B 196     -10.226  -0.047  -8.388  1.00  0.00           H  
ATOM   3156  HB3 LEU B 196      -9.807  -1.296  -7.226  1.00  0.00           H  
ATOM   3157  CG  LEU B 196     -11.778  -0.462  -6.953  1.00  0.00           C  
ATOM   3158  HG  LEU B 196     -12.221   0.524  -6.821  1.00  0.00           H  
ATOM   3159  CD1 LEU B 196     -12.547  -1.171  -8.068  1.00  0.00           C  
ATOM   3160 HD11 LEU B 196     -13.594  -1.262  -7.781  1.00  0.00           H  
ATOM   3161 HD12 LEU B 196     -12.486  -0.580  -8.982  1.00  0.00           H  
ATOM   3162 HD13 LEU B 196     -12.127  -2.161  -8.240  1.00  0.00           H  
ATOM   3163  CD2 LEU B 196     -11.947  -1.257  -5.658  1.00  0.00           C  
ATOM   3164 HD21 LEU B 196     -11.409  -0.766  -4.848  1.00  0.00           H  
ATOM   3165 HD22 LEU B 196     -13.004  -1.309  -5.395  1.00  0.00           H  
ATOM   3166 HD23 LEU B 196     -11.554  -2.266  -5.783  1.00  0.00           H  
ATOM   3167  C   LEU B 196      -8.021   0.725  -6.894  1.00  0.00           C  
ATOM   3168  O   LEU B 196      -7.664   0.899  -8.066  1.00  0.00           O  
ATOM   3169  N   MET B 197      -7.173   0.569  -5.878  1.00  0.00           N  
ATOM   3170  H   MET B 197      -7.586   0.433  -4.960  1.00  0.00           H  
ATOM   3171  CA  MET B 197      -5.711   0.620  -5.934  1.00  0.00           C  
ATOM   3172  HA  MET B 197      -5.365   0.189  -6.874  1.00  0.00           H  
ATOM   3173  CB  MET B 197      -5.218   2.084  -5.845  1.00  0.00           C  
ATOM   3174  HB2 MET B 197      -5.522   2.519  -4.893  1.00  0.00           H  
ATOM   3175  HB3 MET B 197      -4.135   2.063  -5.873  1.00  0.00           H  
ATOM   3176  CG  MET B 197      -5.656   3.036  -6.961  1.00  0.00           C  
ATOM   3177  HG2 MET B 197      -5.485   2.551  -7.922  1.00  0.00           H  
ATOM   3178  HG3 MET B 197      -6.721   3.245  -6.855  1.00  0.00           H  
ATOM   3179  SD  MET B 197      -4.738   4.605  -6.937  1.00  0.00           S  
ATOM   3180  CE  MET B 197      -5.496   5.445  -8.346  1.00  0.00           C  
ATOM   3181  HE1 MET B 197      -5.413   4.822  -9.234  1.00  0.00           H  
ATOM   3182  HE2 MET B 197      -6.545   5.625  -8.132  1.00  0.00           H  
ATOM   3183  HE3 MET B 197      -4.994   6.397  -8.523  1.00  0.00           H  
ATOM   3184  C   MET B 197      -5.142  -0.209  -4.763  1.00  0.00           C  
ATOM   3185  O   MET B 197      -4.859   0.340  -3.699  1.00  0.00           O  
ATOM   3186  N   ASP B 198      -5.019  -1.535  -4.925  1.00  0.00           N  
ATOM   3187  H   ASP B 198      -5.275  -1.972  -5.803  1.00  0.00           H  
ATOM   3188  CA  ASP B 198      -4.562  -2.459  -3.871  1.00  0.00           C  
ATOM   3189  HA  ASP B 198      -4.699  -1.971  -2.914  1.00  0.00           H  
ATOM   3190  CB  ASP B 198      -5.415  -3.749  -3.849  1.00  0.00           C  
ATOM   3191  HB2 ASP B 198      -5.092  -4.355  -3.000  1.00  0.00           H  
ATOM   3192  HB3 ASP B 198      -6.458  -3.481  -3.682  1.00  0.00           H  
ATOM   3193  CG  ASP B 198      -5.351  -4.617  -5.109  1.00  0.00           C  
ATOM   3194  OD1 ASP B 198      -5.583  -5.841  -4.955  1.00  0.00           O  
ATOM   3195  OD2 ASP B 198      -5.023  -4.072  -6.190  1.00  0.00           O  
ATOM   3196  C   ASP B 198      -3.059  -2.780  -3.959  1.00  0.00           C  
ATOM   3197  O   ASP B 198      -2.309  -2.543  -3.012  1.00  0.00           O  
ATOM   3198  N   ASP B 199      -2.583  -3.260  -5.113  1.00  0.00           N  
ATOM   3199  H   ASP B 199      -3.279  -3.523  -5.812  1.00  0.00           H  
ATOM   3200  CA  ASP B 199      -1.175  -3.606  -5.356  1.00  0.00           C  
ATOM   3201  HA  ASP B 199      -0.819  -4.032  -4.428  1.00  0.00           H  
ATOM   3202  CB  ASP B 199      -1.053  -4.697  -6.443  1.00  0.00           C  
ATOM   3203  HB2 ASP B 199      -1.739  -4.474  -7.262  1.00  0.00           H  
ATOM   3204  HB3 ASP B 199      -0.043  -4.710  -6.851  1.00  0.00           H  
ATOM   3205  CG  ASP B 199      -1.305  -6.107  -5.909  1.00  0.00           C  
ATOM   3206  OD1 ASP B 199      -1.090  -6.368  -4.698  1.00  0.00           O  
ATOM   3207  OD2 ASP B 199      -1.661  -6.995  -6.706  1.00  0.00           O  
ATOM   3208  C   ASP B 199      -0.254  -2.392  -5.580  1.00  0.00           C  
ATOM   3209  O   ASP B 199       0.717  -2.464  -6.334  1.00  0.00           O  
ATOM   3210  N   VAL B 200      -0.551  -1.266  -4.929  1.00  0.00           N  
ATOM   3211  H   VAL B 200      -1.323  -1.295  -4.273  1.00  0.00           H  
ATOM   3212  CA  VAL B 200       0.235  -0.032  -5.032  1.00  0.00           C  
ATOM   3213  HA  VAL B 200       0.309   0.201  -6.087  1.00  0.00           H  
ATOM   3214  CB  VAL B 200      -0.436   1.166  -4.345  1.00  0.00           C  
ATOM   3215  HB  VAL B 200       0.244   2.016  -4.396  1.00  0.00           H  
ATOM   3216  CG1 VAL B 200      -1.703   1.552  -5.103  1.00  0.00           C  
ATOM   3217 HG11 VAL B 200      -1.462   1.758  -6.146  1.00  0.00           H  
ATOM   3218 HG12 VAL B 200      -2.135   2.448  -4.657  1.00  0.00           H  
ATOM   3219 HG13 VAL B 200      -2.425   0.739  -5.049  1.00  0.00           H  
ATOM   3220  CG2 VAL B 200      -0.800   0.939  -2.874  1.00  0.00           C  
ATOM   3221 HG21 VAL B 200      -1.195   1.868  -2.466  1.00  0.00           H  
ATOM   3222 HG22 VAL B 200       0.088   0.653  -2.309  1.00  0.00           H  
ATOM   3223 HG23 VAL B 200      -1.556   0.159  -2.781  1.00  0.00           H  
ATOM   3224  C   VAL B 200       1.672  -0.189  -4.546  1.00  0.00           C  
ATOM   3225  O   VAL B 200       1.961  -0.952  -3.620  1.00  0.00           O  
ATOM   3226  N   VAL B 201       2.581   0.548  -5.176  1.00  0.00           N  
ATOM   3227  H   VAL B 201       2.256   1.176  -5.908  1.00  0.00           H  
ATOM   3228  CA  VAL B 201       4.020   0.530  -4.877  1.00  0.00           C  
ATOM   3229  HA  VAL B 201       4.168   0.221  -3.841  1.00  0.00           H  
ATOM   3230  CB  VAL B 201       4.775  -0.470  -5.777  1.00  0.00           C  
ATOM   3231  HB  VAL B 201       5.773  -0.530  -5.368  1.00  0.00           H  
ATOM   3232  CG1 VAL B 201       4.208  -1.896  -5.792  1.00  0.00           C  
ATOM   3233 HG11 VAL B 201       4.920  -2.568  -6.271  1.00  0.00           H  
ATOM   3234 HG12 VAL B 201       4.029  -2.236  -4.779  1.00  0.00           H  
ATOM   3235 HG13 VAL B 201       3.269  -1.918  -6.345  1.00  0.00           H  
ATOM   3236  CG2 VAL B 201       4.889  -0.031  -7.241  1.00  0.00           C  
ATOM   3237 HG21 VAL B 201       5.391   0.930  -7.323  1.00  0.00           H  
ATOM   3238 HG22 VAL B 201       5.471  -0.760  -7.802  1.00  0.00           H  
ATOM   3239 HG23 VAL B 201       3.897   0.049  -7.678  1.00  0.00           H  
ATOM   3240  C   VAL B 201       4.616   1.933  -5.007  1.00  0.00           C  
ATOM   3241  O   VAL B 201       4.016   2.818  -5.620  1.00  0.00           O  
ATOM   3242  N   SER B 202       5.824   2.146  -4.488  1.00  0.00           N  
ATOM   3243  H   SER B 202       6.283   1.387  -3.986  1.00  0.00           H  
ATOM   3244  CA  SER B 202       6.462   3.467  -4.485  1.00  0.00           C  
ATOM   3245  HA  SER B 202       5.730   4.159  -4.091  1.00  0.00           H  
ATOM   3246  CB  SER B 202       7.657   3.499  -3.530  1.00  0.00           C  
ATOM   3247  HB2 SER B 202       8.291   2.619  -3.663  1.00  0.00           H  
ATOM   3248  HB3 SER B 202       8.251   4.396  -3.718  1.00  0.00           H  
ATOM   3249  OG  SER B 202       7.150   3.563  -2.210  1.00  0.00           O  
ATOM   3250  HG  SER B 202       6.864   2.668  -1.949  1.00  0.00           H  
ATOM   3251  C   SER B 202       6.833   3.994  -5.875  1.00  0.00           C  
ATOM   3252  O   SER B 202       6.798   5.211  -6.063  1.00  0.00           O  
ATOM   3253  N   ALA B 203       7.094   3.108  -6.844  1.00  0.00           N  
ATOM   3254  H   ALA B 203       7.180   2.136  -6.578  1.00  0.00           H  
ATOM   3255  CA  ALA B 203       7.285   3.439  -8.257  1.00  0.00           C  
ATOM   3256  HA  ALA B 203       7.965   4.289  -8.317  1.00  0.00           H  
ATOM   3257  CB  ALA B 203       7.964   2.234  -8.914  1.00  0.00           C  
ATOM   3258  HB1 ALA B 203       8.202   2.469  -9.951  1.00  0.00           H  
ATOM   3259  HB2 ALA B 203       8.880   1.978  -8.379  1.00  0.00           H  
ATOM   3260  HB3 ALA B 203       7.283   1.386  -8.899  1.00  0.00           H  
ATOM   3261  C   ALA B 203       6.002   3.836  -9.034  1.00  0.00           C  
ATOM   3262  O   ALA B 203       6.095   4.168 -10.217  1.00  0.00           O  
ATOM   3263  N   ASP B 204       4.810   3.783  -8.426  1.00  0.00           N  
ATOM   3264  H   ASP B 204       4.768   3.537  -7.445  1.00  0.00           H  
ATOM   3265  CA  ASP B 204       3.559   4.130  -9.112  1.00  0.00           C  
ATOM   3266  HA  ASP B 204       3.528   3.580 -10.054  1.00  0.00           H  
ATOM   3267  CB  ASP B 204       2.328   3.736  -8.293  1.00  0.00           C  
ATOM   3268  HB2 ASP B 204       2.448   4.081  -7.265  1.00  0.00           H  
ATOM   3269  HB3 ASP B 204       1.457   4.250  -8.706  1.00  0.00           H  
ATOM   3270  CG  ASP B 204       1.979   2.260  -8.297  1.00  0.00           C  
ATOM   3271  OD1 ASP B 204       2.360   1.491  -9.201  1.00  0.00           O  
ATOM   3272  OD2 ASP B 204       1.168   1.893  -7.427  1.00  0.00           O  
ATOM   3273  C   ASP B 204       3.403   5.621  -9.426  1.00  0.00           C  
ATOM   3274  O   ASP B 204       3.643   6.493  -8.593  1.00  0.00           O  
ATOM   3275  N   GLN B 205       2.797   5.898 -10.582  1.00  0.00           N  
ATOM   3276  H   GLN B 205       2.628   5.140 -11.225  1.00  0.00           H  
ATOM   3277  CA  GLN B 205       2.157   7.181 -10.866  1.00  0.00           C  
ATOM   3278  HA  GLN B 205       1.832   7.610  -9.917  1.00  0.00           H  
ATOM   3279  CB  GLN B 205       3.185   8.148 -11.475  1.00  0.00           C  
ATOM   3280  HB2 GLN B 205       4.030   8.205 -10.787  1.00  0.00           H  
ATOM   3281  HB3 GLN B 205       3.543   7.764 -12.430  1.00  0.00           H  
ATOM   3282  CG  GLN B 205       2.625   9.565 -11.672  1.00  0.00           C  
ATOM   3283  HG2 GLN B 205       1.943   9.574 -12.523  1.00  0.00           H  
ATOM   3284  HG3 GLN B 205       2.062   9.856 -10.785  1.00  0.00           H  
ATOM   3285  CD  GLN B 205       3.708  10.619 -11.884  1.00  0.00           C  
ATOM   3286  OE1 GLN B 205       4.904  10.381 -11.848  1.00  0.00           O  
ATOM   3287  NE2 GLN B 205       3.330  11.858 -12.093  1.00  0.00           N  
ATOM   3288 HE21 GLN B 205       4.069  12.518 -12.251  1.00  0.00           H  
ATOM   3289 HE22 GLN B 205       2.347  12.105 -12.110  1.00  0.00           H  
ATOM   3290  C   GLN B 205       0.900   6.985 -11.728  1.00  0.00           C  
ATOM   3291  O   GLN B 205       0.901   6.224 -12.695  1.00  0.00           O  
ATOM   3292  N   TYR B 206      -0.180   7.671 -11.361  1.00  0.00           N  
ATOM   3293  H   TYR B 206      -0.101   8.299 -10.567  1.00  0.00           H  
ATOM   3294  CA  TYR B 206      -1.484   7.597 -12.018  1.00  0.00           C  
ATOM   3295  HA  TYR B 206      -1.443   6.847 -12.804  1.00  0.00           H  
ATOM   3296  CB  TYR B 206      -2.562   7.179 -11.005  1.00  0.00           C  
ATOM   3297  HB2 TYR B 206      -2.459   7.786 -10.104  1.00  0.00           H  
ATOM   3298  HB3 TYR B 206      -3.537   7.420 -11.433  1.00  0.00           H  
ATOM   3299  CG  TYR B 206      -2.580   5.712 -10.613  1.00  0.00           C  
ATOM   3300  CD1 TYR B 206      -1.747   5.222  -9.587  1.00  0.00           C  
ATOM   3301  HD1 TYR B 206      -1.039   5.879  -9.101  1.00  0.00           H  
ATOM   3302  CE1 TYR B 206      -1.841   3.875  -9.183  1.00  0.00           C  
ATOM   3303  HE1 TYR B 206      -1.199   3.488  -8.405  1.00  0.00           H  
ATOM   3304  CZ  TYR B 206      -2.778   3.017  -9.796  1.00  0.00           C  
ATOM   3305  OH  TYR B 206      -2.909   1.730  -9.376  1.00  0.00           O  
ATOM   3306  HH  TYR B 206      -3.604   1.288  -9.868  1.00  0.00           H  
ATOM   3307  CE2 TYR B 206      -3.598   3.504 -10.839  1.00  0.00           C  
ATOM   3308  HE2 TYR B 206      -4.301   2.850 -11.332  1.00  0.00           H  
ATOM   3309  CD2 TYR B 206      -3.489   4.846 -11.248  1.00  0.00           C  
ATOM   3310  HD2 TYR B 206      -4.111   5.221 -12.050  1.00  0.00           H  
ATOM   3311  C   TYR B 206      -1.860   8.941 -12.652  1.00  0.00           C  
ATOM   3312  O   TYR B 206      -1.821   9.974 -11.985  1.00  0.00           O  
ATOM   3313  N   THR B 207      -2.298   8.930 -13.912  1.00  0.00           N  
ATOM   3314  H   THR B 207      -2.376   8.028 -14.376  1.00  0.00           H  
ATOM   3315  CA  THR B 207      -2.980  10.075 -14.551  1.00  0.00           C  
ATOM   3316  HA  THR B 207      -2.538  11.009 -14.200  1.00  0.00           H  
ATOM   3317  CB  THR B 207      -2.865  10.032 -16.081  1.00  0.00           C  
ATOM   3318  HB  THR B 207      -3.425  10.869 -16.499  1.00  0.00           H  
ATOM   3319  CG2 THR B 207      -1.419  10.132 -16.558  1.00  0.00           C  
ATOM   3320 HG21 THR B 207      -0.849   9.272 -16.206  1.00  0.00           H  
ATOM   3321 HG22 THR B 207      -1.399  10.146 -17.648  1.00  0.00           H  
ATOM   3322 HG23 THR B 207      -0.969  11.048 -16.177  1.00  0.00           H  
ATOM   3323  OG1 THR B 207      -3.393   8.830 -16.593  1.00  0.00           O  
ATOM   3324  HG1 THR B 207      -4.278   8.713 -16.230  1.00  0.00           H  
ATOM   3325  C   THR B 207      -4.463  10.074 -14.186  1.00  0.00           C  
ATOM   3326  O   THR B 207      -5.071   9.002 -14.146  1.00  0.00           O  
ATOM   3327  N   LEU B 208      -5.055  11.249 -13.965  1.00  0.00           N  
ATOM   3328  H   LEU B 208      -4.508  12.097 -14.079  1.00  0.00           H  
ATOM   3329  CA  LEU B 208      -6.466  11.407 -13.589  1.00  0.00           C  
ATOM   3330  HA  LEU B 208      -6.973  10.443 -13.628  1.00  0.00           H  
ATOM   3331  CB  LEU B 208      -6.574  11.976 -12.162  1.00  0.00           C  
ATOM   3332  HB2 LEU B 208      -6.118  12.969 -12.161  1.00  0.00           H  
ATOM   3333  HB3 LEU B 208      -7.634  12.100 -11.933  1.00  0.00           H  
ATOM   3334  CG  LEU B 208      -5.931  11.154 -11.033  1.00  0.00           C  
ATOM   3335  HG  LEU B 208      -4.874  10.990 -11.244  1.00  0.00           H  
ATOM   3336  CD1 LEU B 208      -6.050  11.931  -9.724  1.00  0.00           C  
ATOM   3337 HD11 LEU B 208      -5.441  12.833  -9.777  1.00  0.00           H  
ATOM   3338 HD12 LEU B 208      -7.088  12.208  -9.538  1.00  0.00           H  
ATOM   3339 HD13 LEU B 208      -5.694  11.320  -8.896  1.00  0.00           H  
ATOM   3340  CD2 LEU B 208      -6.616   9.804 -10.842  1.00  0.00           C  
ATOM   3341 HD21 LEU B 208      -6.140   9.256 -10.030  1.00  0.00           H  
ATOM   3342 HD22 LEU B 208      -7.674   9.945 -10.617  1.00  0.00           H  
ATOM   3343 HD23 LEU B 208      -6.517   9.225 -11.758  1.00  0.00           H  
ATOM   3344  C   LEU B 208      -7.202  12.348 -14.545  1.00  0.00           C  
ATOM   3345  O   LEU B 208      -6.675  13.407 -14.875  1.00  0.00           O  
ATOM   3346  N   ASP B 209      -8.456  12.031 -14.871  1.00  0.00           N  
ATOM   3347  H   ASP B 209      -8.813  11.136 -14.551  1.00  0.00           H  
ATOM   3348  CA  ASP B 209      -9.360  12.858 -15.674  1.00  0.00           C  
ATOM   3349  HA  ASP B 209      -9.013  13.893 -15.671  1.00  0.00           H  
ATOM   3350  CB  ASP B 209      -9.413  12.378 -17.135  1.00  0.00           C  
ATOM   3351  HB2 ASP B 209      -9.554  11.296 -17.163  1.00  0.00           H  
ATOM   3352  HB3 ASP B 209     -10.288  12.844 -17.582  1.00  0.00           H  
ATOM   3353  CG  ASP B 209      -8.219  12.757 -18.008  1.00  0.00           C  
ATOM   3354  OD1 ASP B 209      -7.063  12.350 -17.763  1.00  0.00           O  
ATOM   3355  OD2 ASP B 209      -8.428  13.495 -18.993  1.00  0.00           O  
ATOM   3356  C   ASP B 209     -10.780  12.831 -15.087  1.00  0.00           C  
ATOM   3357  O   ASP B 209     -11.418  11.777 -15.034  1.00  0.00           O  
ATOM   3358  N   LEU B 210     -11.302  13.991 -14.678  1.00  0.00           N  
ATOM   3359  H   LEU B 210     -10.756  14.834 -14.835  1.00  0.00           H  
ATOM   3360  CA  LEU B 210     -12.682  14.165 -14.209  1.00  0.00           C  
ATOM   3361  HA  LEU B 210     -13.062  13.200 -13.875  1.00  0.00           H  
ATOM   3362  CB  LEU B 210     -12.685  15.129 -13.007  1.00  0.00           C  
ATOM   3363  HB2 LEU B 210     -12.050  14.720 -12.218  1.00  0.00           H  
ATOM   3364  HB3 LEU B 210     -12.250  16.075 -13.332  1.00  0.00           H  
ATOM   3365  CG  LEU B 210     -14.086  15.412 -12.430  1.00  0.00           C  
ATOM   3366  HG  LEU B 210     -14.741  15.774 -13.220  1.00  0.00           H  
ATOM   3367  CD1 LEU B 210     -14.713  14.161 -11.812  1.00  0.00           C  
ATOM   3368 HD11 LEU B 210     -15.688  14.413 -11.398  1.00  0.00           H  
ATOM   3369 HD12 LEU B 210     -14.853  13.392 -12.566  1.00  0.00           H  
ATOM   3370 HD13 LEU B 210     -14.073  13.779 -11.017  1.00  0.00           H  
ATOM   3371  CD2 LEU B 210     -14.015  16.499 -11.358  1.00  0.00           C  
ATOM   3372 HD21 LEU B 210     -13.389  16.165 -10.529  1.00  0.00           H  
ATOM   3373 HD22 LEU B 210     -13.593  17.412 -11.778  1.00  0.00           H  
ATOM   3374 HD23 LEU B 210     -15.014  16.717 -10.982  1.00  0.00           H  
ATOM   3375  C   LEU B 210     -13.591  14.670 -15.338  1.00  0.00           C  
ATOM   3376  O   LEU B 210     -13.269  15.661 -15.992  1.00  0.00           O  
ATOM   3377  N   TRP B 211     -14.761  14.048 -15.508  1.00  0.00           N  
ATOM   3378  H   TRP B 211     -14.989  13.265 -14.902  1.00  0.00           H  
ATOM   3379  CA  TRP B 211     -15.735  14.346 -16.565  1.00  0.00           C  
ATOM   3380  HA  TRP B 211     -15.410  15.226 -17.118  1.00  0.00           H  
ATOM   3381  CB  TRP B 211     -15.806  13.168 -17.553  1.00  0.00           C  
ATOM   3382  HB2 TRP B 211     -16.108  12.274 -17.005  1.00  0.00           H  
ATOM   3383  HB3 TRP B 211     -16.586  13.383 -18.285  1.00  0.00           H  
ATOM   3384  CG  TRP B 211     -14.546  12.856 -18.307  1.00  0.00           C  
ATOM   3385  CD1 TRP B 211     -13.432  12.312 -17.771  1.00  0.00           C  
ATOM   3386  HD1 TRP B 211     -13.319  12.023 -16.731  1.00  0.00           H  
ATOM   3387  NE1 TRP B 211     -12.453  12.209 -18.735  1.00  0.00           N  
ATOM   3388  HE1 TRP B 211     -11.505  11.923 -18.531  1.00  0.00           H  
ATOM   3389  CE2 TRP B 211     -12.876  12.688 -19.950  1.00  0.00           C  
ATOM   3390  CZ2 TRP B 211     -12.246  12.810 -21.197  1.00  0.00           C  
ATOM   3391  HZ2 TRP B 211     -11.216  12.508 -21.319  1.00  0.00           H  
ATOM   3392  CH2 TRP B 211     -12.973  13.342 -22.274  1.00  0.00           C  
ATOM   3393  HH2 TRP B 211     -12.508  13.448 -23.245  1.00  0.00           H  
ATOM   3394  CZ3 TRP B 211     -14.310  13.733 -22.087  1.00  0.00           C  
ATOM   3395  HZ3 TRP B 211     -14.863  14.136 -22.926  1.00  0.00           H  
ATOM   3396  CE3 TRP B 211     -14.928  13.607 -20.825  1.00  0.00           C  
ATOM   3397  HE3 TRP B 211     -15.955  13.903 -20.696  1.00  0.00           H  
ATOM   3398  CD2 TRP B 211     -14.223  13.096 -19.715  1.00  0.00           C  
ATOM   3399  C   TRP B 211     -17.136  14.634 -16.003  1.00  0.00           C  
ATOM   3400  O   TRP B 211     -17.540  14.067 -14.987  1.00  0.00           O  
ATOM   3401  N   ALA B 212     -17.893  15.463 -16.722  1.00  0.00           N  
ATOM   3402  H   ALA B 212     -17.465  15.863 -17.552  1.00  0.00           H  
ATOM   3403  CA  ALA B 212     -19.347  15.585 -16.636  1.00  0.00           C  
ATOM   3404  HA  ALA B 212     -19.707  15.043 -15.763  1.00  0.00           H  
ATOM   3405  CB  ALA B 212     -19.725  17.061 -16.466  1.00  0.00           C  
ATOM   3406  HB1 ALA B 212     -20.811  17.167 -16.490  1.00  0.00           H  
ATOM   3407  HB2 ALA B 212     -19.371  17.421 -15.504  1.00  0.00           H  
ATOM   3408  HB3 ALA B 212     -19.284  17.661 -17.262  1.00  0.00           H  
ATOM   3409  C   ALA B 212     -19.966  14.964 -17.903  1.00  0.00           C  
ATOM   3410  O   ALA B 212     -19.892  15.540 -18.994  1.00  0.00           O  
ATOM   3411  N   GLY B 213     -20.523  13.755 -17.781  1.00  0.00           N  
ATOM   3412  H   GLY B 213     -20.678  13.409 -16.838  1.00  0.00           H  
ATOM   3413  CA  GLY B 213     -21.065  12.978 -18.904  1.00  0.00           C  
ATOM   3414  HA2 GLY B 213     -21.424  12.019 -18.531  1.00  0.00           H  
ATOM   3415  HA3 GLY B 213     -21.923  13.512 -19.315  1.00  0.00           H  
ATOM   3416  C   GLY B 213     -20.050  12.709 -20.033  1.00  0.00           C  
ATOM   3417  O   GLY B 213     -19.259  11.757 -19.966  1.00  0.00           O  
ATOM   3418  N   GLN B 214     -20.120  13.542 -21.082  1.00  0.00           N  
ATOM   3419  H   GLN B 214     -20.769  14.311 -20.997  1.00  0.00           H  
ATOM   3420  CA  GLN B 214     -19.278  13.516 -22.290  1.00  0.00           C  
ATOM   3421  HA  GLN B 214     -18.793  12.544 -22.367  1.00  0.00           H  
ATOM   3422  CB  GLN B 214     -20.157  13.708 -23.540  1.00  0.00           C  
ATOM   3423  HB2 GLN B 214     -20.630  14.692 -23.505  1.00  0.00           H  
ATOM   3424  HB3 GLN B 214     -19.505  13.684 -24.415  1.00  0.00           H  
ATOM   3425  CG  GLN B 214     -21.238  12.635 -23.737  1.00  0.00           C  
ATOM   3426  HG2 GLN B 214     -20.796  11.652 -23.571  1.00  0.00           H  
ATOM   3427  HG3 GLN B 214     -22.041  12.782 -23.015  1.00  0.00           H  
ATOM   3428  CD  GLN B 214     -21.831  12.666 -25.146  1.00  0.00           C  
ATOM   3429  OE1 GLN B 214     -21.743  13.635 -25.877  1.00  0.00           O  
ATOM   3430  NE2 GLN B 214     -22.470  11.607 -25.585  1.00  0.00           N  
ATOM   3431 HE21 GLN B 214     -22.805  11.667 -26.531  1.00  0.00           H  
ATOM   3432 HE22 GLN B 214     -22.584  10.789 -25.018  1.00  0.00           H  
ATOM   3433  C   GLN B 214     -18.152  14.572 -22.336  1.00  0.00           C  
ATOM   3434  O   GLN B 214     -17.341  14.521 -23.256  1.00  0.00           O  
ATOM   3435  N   GLN B 215     -18.089  15.526 -21.398  1.00  0.00           N  
ATOM   3436  H   GLN B 215     -18.741  15.495 -20.620  1.00  0.00           H  
ATOM   3437  CA  GLN B 215     -17.102  16.623 -21.409  1.00  0.00           C  
ATOM   3438  HA  GLN B 215     -16.446  16.514 -22.274  1.00  0.00           H  
ATOM   3439  CB  GLN B 215     -17.809  17.985 -21.512  1.00  0.00           C  
ATOM   3440  HB2 GLN B 215     -18.583  18.029 -20.745  1.00  0.00           H  
ATOM   3441  HB3 GLN B 215     -17.089  18.779 -21.305  1.00  0.00           H  
ATOM   3442  CG  GLN B 215     -18.453  18.264 -22.878  1.00  0.00           C  
ATOM   3443  HG2 GLN B 215     -19.179  17.484 -23.100  1.00  0.00           H  
ATOM   3444  HG3 GLN B 215     -18.987  19.212 -22.815  1.00  0.00           H  
ATOM   3445  CD  GLN B 215     -17.454  18.363 -24.036  1.00  0.00           C  
ATOM   3446  OE1 GLN B 215     -16.246  18.419 -23.872  1.00  0.00           O  
ATOM   3447  NE2 GLN B 215     -17.933  18.395 -25.262  1.00  0.00           N  
ATOM   3448 HE21 GLN B 215     -17.256  18.455 -26.004  1.00  0.00           H  
ATOM   3449 HE22 GLN B 215     -18.919  18.334 -25.429  1.00  0.00           H  
ATOM   3450  C   GLN B 215     -16.194  16.612 -20.178  1.00  0.00           C  
ATOM   3451  O   GLN B 215     -16.621  16.246 -19.084  1.00  0.00           O  
ATOM   3452  N   LEU B 216     -14.946  17.056 -20.340  1.00  0.00           N  
ATOM   3453  H   LEU B 216     -14.675  17.378 -21.258  1.00  0.00           H  
ATOM   3454  CA  LEU B 216     -13.973  17.181 -19.252  1.00  0.00           C  
ATOM   3455  HA  LEU B 216     -13.978  16.244 -18.692  1.00  0.00           H  
ATOM   3456  CB  LEU B 216     -12.574  17.361 -19.885  1.00  0.00           C  
ATOM   3457  HB2 LEU B 216     -12.475  16.680 -20.732  1.00  0.00           H  
ATOM   3458  HB3 LEU B 216     -12.512  18.378 -20.274  1.00  0.00           H  
ATOM   3459  CG  LEU B 216     -11.378  17.109 -18.943  1.00  0.00           C  
ATOM   3460  HG  LEU B 216     -11.537  17.623 -17.999  1.00  0.00           H  
ATOM   3461  CD1 LEU B 216     -11.170  15.619 -18.677  1.00  0.00           C  
ATOM   3462 HD11 LEU B 216     -10.340  15.482 -17.985  1.00  0.00           H  
ATOM   3463 HD12 LEU B 216     -12.061  15.182 -18.233  1.00  0.00           H  
ATOM   3464 HD13 LEU B 216     -10.940  15.096 -19.606  1.00  0.00           H  
ATOM   3465  CD2 LEU B 216     -10.091  17.651 -19.561  1.00  0.00           C  
ATOM   3466 HD21 LEU B 216     -10.194  18.719 -19.755  1.00  0.00           H  
ATOM   3467 HD22 LEU B 216      -9.265  17.495 -18.868  1.00  0.00           H  
ATOM   3468 HD23 LEU B 216      -9.881  17.132 -20.496  1.00  0.00           H  
ATOM   3469  C   LEU B 216     -14.347  18.326 -18.277  1.00  0.00           C  
ATOM   3470  O   LEU B 216     -14.978  19.318 -18.660  1.00  0.00           O  
ATOM   3471  N   LEU B 217     -13.938  18.199 -17.011  1.00  0.00           N  
ATOM   3472  H   LEU B 217     -13.520  17.310 -16.749  1.00  0.00           H  
ATOM   3473  CA  LEU B 217     -13.979  19.265 -15.994  1.00  0.00           C  
ATOM   3474  HA  LEU B 217     -14.381  20.177 -16.434  1.00  0.00           H  
ATOM   3475  CB  LEU B 217     -14.875  18.828 -14.823  1.00  0.00           C  
ATOM   3476  HB2 LEU B 217     -14.521  17.861 -14.462  1.00  0.00           H  
ATOM   3477  HB3 LEU B 217     -14.735  19.545 -14.013  1.00  0.00           H  
ATOM   3478  CG  LEU B 217     -16.384  18.723 -15.105  1.00  0.00           C  
ATOM   3479  HG  LEU B 217     -16.572  17.968 -15.870  1.00  0.00           H  
ATOM   3480  CD1 LEU B 217     -17.069  18.306 -13.803  1.00  0.00           C  
ATOM   3481 HD11 LEU B 217     -18.150  18.313 -13.923  1.00  0.00           H  
ATOM   3482 HD12 LEU B 217     -16.802  18.986 -12.995  1.00  0.00           H  
ATOM   3483 HD13 LEU B 217     -16.753  17.295 -13.544  1.00  0.00           H  
ATOM   3484  CD2 LEU B 217     -16.989  20.056 -15.550  1.00  0.00           C  
ATOM   3485 HD21 LEU B 217     -16.761  20.831 -14.821  1.00  0.00           H  
ATOM   3486 HD22 LEU B 217     -18.071  19.955 -15.643  1.00  0.00           H  
ATOM   3487 HD23 LEU B 217     -16.587  20.334 -16.523  1.00  0.00           H  
ATOM   3488  C   LEU B 217     -12.589  19.635 -15.446  1.00  0.00           C  
ATOM   3489  O   LEU B 217     -12.342  20.798 -15.139  1.00  0.00           O  
ATOM   3490  N   TRP B 218     -11.706  18.646 -15.308  1.00  0.00           N  
ATOM   3491  H   TRP B 218     -11.996  17.716 -15.578  1.00  0.00           H  
ATOM   3492  CA  TRP B 218     -10.349  18.764 -14.770  1.00  0.00           C  
ATOM   3493  HA  TRP B 218      -9.862  19.651 -15.177  1.00  0.00           H  
ATOM   3494  CB  TRP B 218     -10.432  18.903 -13.241  1.00  0.00           C  
ATOM   3495  HB2 TRP B 218     -10.895  19.861 -12.998  1.00  0.00           H  
ATOM   3496  HB3 TRP B 218     -11.087  18.122 -12.852  1.00  0.00           H  
ATOM   3497  CG  TRP B 218      -9.136  18.804 -12.500  1.00  0.00           C  
ATOM   3498  CD1 TRP B 218      -8.323  19.842 -12.199  1.00  0.00           C  
ATOM   3499  HD1 TRP B 218      -8.504  20.882 -12.440  1.00  0.00           H  
ATOM   3500  NE1 TRP B 218      -7.221  19.380 -11.513  1.00  0.00           N  
ATOM   3501  HE1 TRP B 218      -6.492  20.006 -11.143  1.00  0.00           H  
ATOM   3502  CE2 TRP B 218      -7.283  18.024 -11.293  1.00  0.00           C  
ATOM   3503  CZ2 TRP B 218      -6.476  17.131 -10.575  1.00  0.00           C  
ATOM   3504  HZ2 TRP B 218      -5.617  17.503 -10.029  1.00  0.00           H  
ATOM   3505  CH2 TRP B 218      -6.831  15.772 -10.540  1.00  0.00           C  
ATOM   3506  HH2 TRP B 218      -6.242  15.079  -9.960  1.00  0.00           H  
ATOM   3507  CZ3 TRP B 218      -7.971  15.321 -11.232  1.00  0.00           C  
ATOM   3508  HZ3 TRP B 218      -8.251  14.278 -11.188  1.00  0.00           H  
ATOM   3509  CE3 TRP B 218      -8.779  16.233 -11.938  1.00  0.00           C  
ATOM   3510  HE3 TRP B 218      -9.670  15.884 -12.436  1.00  0.00           H  
ATOM   3511  CD2 TRP B 218      -8.473  17.613 -11.963  1.00  0.00           C  
ATOM   3512  C   TRP B 218      -9.525  17.532 -15.171  1.00  0.00           C  
ATOM   3513  O   TRP B 218     -10.096  16.471 -15.434  1.00  0.00           O  
ATOM   3514  N   LYS B 219      -8.192  17.637 -15.193  1.00  0.00           N  
ATOM   3515  H   LYS B 219      -7.773  18.513 -14.902  1.00  0.00           H  
ATOM   3516  CA  LYS B 219      -7.286  16.485 -15.288  1.00  0.00           C  
ATOM   3517  HA  LYS B 219      -7.751  15.653 -14.756  1.00  0.00           H  
ATOM   3518  CB  LYS B 219      -7.077  16.038 -16.749  1.00  0.00           C  
ATOM   3519  HB2 LYS B 219      -6.477  15.129 -16.740  1.00  0.00           H  
ATOM   3520  HB3 LYS B 219      -8.046  15.784 -17.181  1.00  0.00           H  
ATOM   3521  CG  LYS B 219      -6.387  17.075 -17.651  1.00  0.00           C  
ATOM   3522  HG2 LYS B 219      -7.004  17.973 -17.698  1.00  0.00           H  
ATOM   3523  HG3 LYS B 219      -5.419  17.344 -17.227  1.00  0.00           H  
ATOM   3524  CD  LYS B 219      -6.168  16.557 -19.083  1.00  0.00           C  
ATOM   3525  HD2 LYS B 219      -7.131  16.289 -19.526  1.00  0.00           H  
ATOM   3526  HD3 LYS B 219      -5.743  17.371 -19.672  1.00  0.00           H  
ATOM   3527  CE  LYS B 219      -5.195  15.366 -19.135  1.00  0.00           C  
ATOM   3528  HE2 LYS B 219      -4.413  15.578 -19.869  1.00  0.00           H  
ATOM   3529  HE3 LYS B 219      -4.717  15.264 -18.158  1.00  0.00           H  
ATOM   3530  NZ  LYS B 219      -5.883  14.101 -19.482  1.00  0.00           N  
ATOM   3531  HZ1 LYS B 219      -5.322  13.272 -19.350  1.00  0.00           H  
ATOM   3532  HZ2 LYS B 219      -6.683  13.920 -18.862  1.00  0.00           H  
ATOM   3533  HZ3 LYS B 219      -6.311  14.110 -20.394  1.00  0.00           H  
ATOM   3534  C   LYS B 219      -5.975  16.768 -14.558  1.00  0.00           C  
ATOM   3535  O   LYS B 219      -5.517  17.906 -14.539  1.00  0.00           O  
ATOM   3536  N   GLY B 220      -5.361  15.730 -14.000  1.00  0.00           N  
ATOM   3537  H   GLY B 220      -5.771  14.814 -14.151  1.00  0.00           H  
ATOM   3538  CA  GLY B 220      -4.177  15.837 -13.151  1.00  0.00           C  
ATOM   3539  HA2 GLY B 220      -3.497  16.581 -13.565  1.00  0.00           H  
ATOM   3540  HA3 GLY B 220      -4.486  16.183 -12.165  1.00  0.00           H  
ATOM   3541  C   GLY B 220      -3.410  14.522 -13.002  1.00  0.00           C  
ATOM   3542  O   GLY B 220      -3.361  13.696 -13.915  1.00  0.00           O  
ATOM   3543  N   SER B 221      -2.775  14.336 -11.846  1.00  0.00           N  
ATOM   3544  H   SER B 221      -2.919  15.008 -11.104  1.00  0.00           H  
ATOM   3545  CA  SER B 221      -1.801  13.270 -11.581  1.00  0.00           C  
ATOM   3546  HA  SER B 221      -2.088  12.378 -12.135  1.00  0.00           H  
ATOM   3547  CB  SER B 221      -0.423  13.732 -12.087  1.00  0.00           C  
ATOM   3548  HB2 SER B 221      -0.407  13.655 -13.176  1.00  0.00           H  
ATOM   3549  HB3 SER B 221      -0.269  14.777 -11.811  1.00  0.00           H  
ATOM   3550  OG  SER B 221       0.646  12.976 -11.549  1.00  0.00           O  
ATOM   3551  HG  SER B 221       0.813  13.314 -10.659  1.00  0.00           H  
ATOM   3552  C   SER B 221      -1.768  12.925 -10.087  1.00  0.00           C  
ATOM   3553  O   SER B 221      -1.977  13.796  -9.247  1.00  0.00           O  
ATOM   3554  N   PHE B 222      -1.468  11.671  -9.745  1.00  0.00           N  
ATOM   3555  H   PHE B 222      -1.329  11.000 -10.496  1.00  0.00           H  
ATOM   3556  CA  PHE B 222      -1.428  11.161  -8.370  1.00  0.00           C  
ATOM   3557  HA  PHE B 222      -1.188  11.991  -7.702  1.00  0.00           H  
ATOM   3558  CB  PHE B 222      -2.830  10.647  -8.002  1.00  0.00           C  
ATOM   3559  HB2 PHE B 222      -3.522  11.489  -8.047  1.00  0.00           H  
ATOM   3560  HB3 PHE B 222      -3.145   9.920  -8.753  1.00  0.00           H  
ATOM   3561  CG  PHE B 222      -2.951  10.023  -6.626  1.00  0.00           C  
ATOM   3562  CD1 PHE B 222      -2.746  10.813  -5.480  1.00  0.00           C  
ATOM   3563  HD1 PHE B 222      -2.514  11.867  -5.569  1.00  0.00           H  
ATOM   3564  CE1 PHE B 222      -2.850  10.242  -4.202  1.00  0.00           C  
ATOM   3565  HE1 PHE B 222      -2.690  10.865  -3.332  1.00  0.00           H  
ATOM   3566  CZ  PHE B 222      -3.164   8.880  -4.059  1.00  0.00           C  
ATOM   3567  HZ  PHE B 222      -3.241   8.445  -3.073  1.00  0.00           H  
ATOM   3568  CE2 PHE B 222      -3.379   8.087  -5.200  1.00  0.00           C  
ATOM   3569  HE2 PHE B 222      -3.637   7.042  -5.091  1.00  0.00           H  
ATOM   3570  CD2 PHE B 222      -3.267   8.656  -6.483  1.00  0.00           C  
ATOM   3571  HD2 PHE B 222      -3.432   8.040  -7.356  1.00  0.00           H  
ATOM   3572  C   PHE B 222      -0.346  10.081  -8.164  1.00  0.00           C  
ATOM   3573  O   PHE B 222       0.015   9.353  -9.088  1.00  0.00           O  
ATOM   3574  N   LYS B 223       0.164   9.960  -6.932  1.00  0.00           N  
ATOM   3575  H   LYS B 223      -0.211  10.556  -6.203  1.00  0.00           H  
ATOM   3576  CA  LYS B 223       1.202   9.004  -6.513  1.00  0.00           C  
ATOM   3577  HA  LYS B 223       1.291   8.199  -7.240  1.00  0.00           H  
ATOM   3578  CB  LYS B 223       2.559   9.729  -6.508  1.00  0.00           C  
ATOM   3579  HB2 LYS B 223       2.791  10.041  -7.528  1.00  0.00           H  
ATOM   3580  HB3 LYS B 223       2.497  10.618  -5.877  1.00  0.00           H  
ATOM   3581  CG  LYS B 223       3.696   8.834  -5.995  1.00  0.00           C  
ATOM   3582  HG2 LYS B 223       3.521   8.591  -4.948  1.00  0.00           H  
ATOM   3583  HG3 LYS B 223       3.725   7.907  -6.562  1.00  0.00           H  
ATOM   3584  CD  LYS B 223       5.044   9.547  -6.118  1.00  0.00           C  
ATOM   3585  HD2 LYS B 223       5.280   9.717  -7.170  1.00  0.00           H  
ATOM   3586  HD3 LYS B 223       4.982  10.508  -5.605  1.00  0.00           H  
ATOM   3587  CE  LYS B 223       6.133   8.685  -5.473  1.00  0.00           C  
ATOM   3588  HE2 LYS B 223       5.714   8.218  -4.579  1.00  0.00           H  
ATOM   3589  HE3 LYS B 223       6.428   7.890  -6.167  1.00  0.00           H  
ATOM   3590  NZ  LYS B 223       7.288   9.514  -5.068  1.00  0.00           N  
ATOM   3591  HZ1 LYS B 223       7.631  10.077  -5.829  1.00  0.00           H  
ATOM   3592  HZ2 LYS B 223       6.975  10.159  -4.333  1.00  0.00           H  
ATOM   3593  HZ3 LYS B 223       8.025   8.952  -4.672  1.00  0.00           H  
ATOM   3594  C   LYS B 223       0.831   8.415  -5.139  1.00  0.00           C  
ATOM   3595  O   LYS B 223       0.968   9.125  -4.142  1.00  0.00           O  
ATOM   3596  N   PRO B 224       0.370   7.148  -5.055  1.00  0.00           N  
ATOM   3597  CD  PRO B 224       0.163   6.232  -6.169  1.00  0.00           C  
ATOM   3598  HD2 PRO B 224       1.116   5.778  -6.443  1.00  0.00           H  
ATOM   3599  HD3 PRO B 224      -0.273   6.739  -7.030  1.00  0.00           H  
ATOM   3600  CG  PRO B 224      -0.801   5.162  -5.666  1.00  0.00           C  
ATOM   3601  HG2 PRO B 224      -0.613   4.200  -6.144  1.00  0.00           H  
ATOM   3602  HG3 PRO B 224      -1.829   5.484  -5.835  1.00  0.00           H  
ATOM   3603  CB  PRO B 224      -0.508   5.116  -4.169  1.00  0.00           C  
ATOM   3604  HB2 PRO B 224       0.357   4.474  -3.998  1.00  0.00           H  
ATOM   3605  HB3 PRO B 224      -1.368   4.754  -3.608  1.00  0.00           H  
ATOM   3606  CA  PRO B 224      -0.168   6.571  -3.817  1.00  0.00           C  
ATOM   3607  HA  PRO B 224      -1.085   7.103  -3.568  1.00  0.00           H  
ATOM   3608  C   PRO B 224       0.776   6.642  -2.608  1.00  0.00           C  
ATOM   3609  O   PRO B 224       0.334   6.908  -1.493  1.00  0.00           O  
ATOM   3610  N   SER B 225       2.071   6.425  -2.836  1.00  0.00           N  
ATOM   3611  H   SER B 225       2.372   6.227  -3.779  1.00  0.00           H  
ATOM   3612  CA  SER B 225       3.123   6.416  -1.812  1.00  0.00           C  
ATOM   3613  HA  SER B 225       2.805   5.791  -0.977  1.00  0.00           H  
ATOM   3614  CB  SER B 225       4.374   5.781  -2.431  1.00  0.00           C  
ATOM   3615  HB2 SER B 225       5.216   5.872  -1.742  1.00  0.00           H  
ATOM   3616  HB3 SER B 225       4.175   4.723  -2.603  1.00  0.00           H  
ATOM   3617  OG  SER B 225       4.686   6.393  -3.676  1.00  0.00           O  
ATOM   3618  HG  SER B 225       5.343   5.848  -4.129  1.00  0.00           H  
ATOM   3619  C   SER B 225       3.457   7.799  -1.237  1.00  0.00           C  
ATOM   3620  O   SER B 225       3.962   7.874  -0.121  1.00  0.00           O  
ATOM   3621  N   GLU B 226       3.176   8.889  -1.960  1.00  0.00           N  
ATOM   3622  H   GLU B 226       2.728   8.759  -2.857  1.00  0.00           H  
ATOM   3623  CA  GLU B 226       3.453  10.269  -1.522  1.00  0.00           C  
ATOM   3624  HA  GLU B 226       4.434  10.303  -1.043  1.00  0.00           H  
ATOM   3625  CB  GLU B 226       3.458  11.173  -2.770  1.00  0.00           C  
ATOM   3626  HB2 GLU B 226       3.812  10.612  -3.631  1.00  0.00           H  
ATOM   3627  HB3 GLU B 226       2.432  11.460  -2.997  1.00  0.00           H  
ATOM   3628  CG  GLU B 226       4.304  12.451  -2.622  1.00  0.00           C  
ATOM   3629  HG2 GLU B 226       3.935  13.170  -3.359  1.00  0.00           H  
ATOM   3630  HG3 GLU B 226       4.152  12.888  -1.634  1.00  0.00           H  
ATOM   3631  CD  GLU B 226       5.808  12.243  -2.880  1.00  0.00           C  
ATOM   3632  OE1 GLU B 226       6.225  11.103  -3.193  1.00  0.00           O  
ATOM   3633  OE2 GLU B 226       6.541  13.249  -2.882  1.00  0.00           O  
ATOM   3634  C   GLU B 226       2.407  10.796  -0.520  1.00  0.00           C  
ATOM   3635  O   GLU B 226       2.669  11.719   0.247  1.00  0.00           O  
ATOM   3636  N   HIE B 227       1.199  10.223  -0.553  1.00  0.00           N  
ATOM   3637  H   HIE B 227       1.093   9.439  -1.182  1.00  0.00           H  
ATOM   3638  CA  HIE B 227      -0.018  10.753   0.073  1.00  0.00           C  
ATOM   3639  HA  HIE B 227       0.259  11.524   0.795  1.00  0.00           H  
ATOM   3640  CB  HIE B 227      -0.900  11.408  -1.011  1.00  0.00           C  
ATOM   3641  HB2 HIE B 227      -1.135  10.654  -1.759  1.00  0.00           H  
ATOM   3642  HB3 HIE B 227      -1.836  11.731  -0.559  1.00  0.00           H  
ATOM   3643  CG  HIE B 227      -0.319  12.617  -1.712  1.00  0.00           C  
ATOM   3644  ND1 HIE B 227      -0.699  13.073  -2.980  1.00  0.00           N  
ATOM   3645  CE1 HIE B 227      -0.029  14.217  -3.178  1.00  0.00           C  
ATOM   3646  HE1 HIE B 227      -0.114  14.832  -4.063  1.00  0.00           H  
ATOM   3647  NE2 HIE B 227       0.742  14.501  -2.114  1.00  0.00           N  
ATOM   3648  HE2 HIE B 227       1.352  15.301  -2.021  1.00  0.00           H  
ATOM   3649  CD2 HIE B 227       0.555  13.517  -1.173  1.00  0.00           C  
ATOM   3650  HD2 HIE B 227       1.011  13.462  -0.193  1.00  0.00           H  
ATOM   3651  C   HIE B 227      -0.755   9.665   0.869  1.00  0.00           C  
ATOM   3652  O   HIE B 227      -1.973   9.521   0.779  1.00  0.00           O  
ATOM   3653  N   VAL B 228      -0.038   8.841   1.632  1.00  0.00           N  
ATOM   3654  H   VAL B 228       0.970   8.921   1.622  1.00  0.00           H  
ATOM   3655  CA  VAL B 228      -0.675   7.786   2.444  1.00  0.00           C  
ATOM   3656  HA  VAL B 228      -1.421   7.303   1.819  1.00  0.00           H  
ATOM   3657  CB  VAL B 228       0.341   6.694   2.834  1.00  0.00           C  
ATOM   3658  HB  VAL B 228       1.146   7.170   3.382  1.00  0.00           H  
ATOM   3659  CG1 VAL B 228      -0.275   5.596   3.714  1.00  0.00           C  
ATOM   3660 HG11 VAL B 228      -1.115   5.127   3.198  1.00  0.00           H  
ATOM   3661 HG12 VAL B 228       0.482   4.843   3.931  1.00  0.00           H  
ATOM   3662 HG13 VAL B 228      -0.613   6.012   4.661  1.00  0.00           H  
ATOM   3663  CG2 VAL B 228       0.946   6.012   1.599  1.00  0.00           C  
ATOM   3664 HG21 VAL B 228       0.160   5.560   0.993  1.00  0.00           H  
ATOM   3665 HG22 VAL B 228       1.484   6.744   0.997  1.00  0.00           H  
ATOM   3666 HG23 VAL B 228       1.656   5.240   1.900  1.00  0.00           H  
ATOM   3667  C   VAL B 228      -1.404   8.368   3.675  1.00  0.00           C  
ATOM   3668  O   VAL B 228      -0.824   9.135   4.448  1.00  0.00           O  
ATOM   3669  N   LYS B 229      -2.652   7.934   3.908  1.00  0.00           N  
ATOM   3670  H   LYS B 229      -3.058   7.318   3.205  1.00  0.00           H  
ATOM   3671  CA  LYS B 229      -3.375   8.023   5.192  1.00  0.00           C  
ATOM   3672  HA  LYS B 229      -2.744   8.528   5.921  1.00  0.00           H  
ATOM   3673  CB  LYS B 229      -4.662   8.869   5.072  1.00  0.00           C  
ATOM   3674  HB2 LYS B 229      -4.383   9.899   4.844  1.00  0.00           H  
ATOM   3675  HB3 LYS B 229      -5.287   8.487   4.263  1.00  0.00           H  
ATOM   3676  CG  LYS B 229      -5.455   8.823   6.399  1.00  0.00           C  
ATOM   3677  HG2 LYS B 229      -5.896   7.832   6.516  1.00  0.00           H  
ATOM   3678  HG3 LYS B 229      -4.760   8.972   7.222  1.00  0.00           H  
ATOM   3679  CD  LYS B 229      -6.582   9.859   6.527  1.00  0.00           C  
ATOM   3680  HD2 LYS B 229      -6.165  10.862   6.422  1.00  0.00           H  
ATOM   3681  HD3 LYS B 229      -7.315   9.689   5.737  1.00  0.00           H  
ATOM   3682  CE  LYS B 229      -7.247   9.707   7.910  1.00  0.00           C  
ATOM   3683  HE2 LYS B 229      -7.574   8.669   8.023  1.00  0.00           H  
ATOM   3684  HE3 LYS B 229      -6.496   9.899   8.685  1.00  0.00           H  
ATOM   3685  NZ  LYS B 229      -8.412  10.611   8.097  1.00  0.00           N  
ATOM   3686  HZ1 LYS B 229      -9.137  10.444   7.415  1.00  0.00           H  
ATOM   3687  HZ2 LYS B 229      -8.851  10.476   9.018  1.00  0.00           H  
ATOM   3688  HZ3 LYS B 229      -8.150  11.585   8.074  1.00  0.00           H  
ATOM   3689  C   LYS B 229      -3.675   6.597   5.683  1.00  0.00           C  
ATOM   3690  O   LYS B 229      -4.528   5.938   5.087  1.00  0.00           O  
ATOM   3691  N   PRO B 230      -3.023   6.097   6.751  1.00  0.00           N  
ATOM   3692  CD  PRO B 230      -1.911   6.695   7.470  1.00  0.00           C  
ATOM   3693  HD2 PRO B 230      -2.297   7.262   8.318  1.00  0.00           H  
ATOM   3694  HD3 PRO B 230      -1.299   7.332   6.833  1.00  0.00           H  
ATOM   3695  CG  PRO B 230      -1.073   5.520   7.968  1.00  0.00           C  
ATOM   3696  HG2 PRO B 230      -0.514   5.775   8.865  1.00  0.00           H  
ATOM   3697  HG3 PRO B 230      -0.404   5.182   7.176  1.00  0.00           H  
ATOM   3698  CB  PRO B 230      -2.126   4.453   8.248  1.00  0.00           C  
ATOM   3699  HB2 PRO B 230      -2.536   4.604   9.244  1.00  0.00           H  
ATOM   3700  HB3 PRO B 230      -1.710   3.449   8.162  1.00  0.00           H  
ATOM   3701  CA  PRO B 230      -3.197   4.715   7.183  1.00  0.00           C  
ATOM   3702  HA  PRO B 230      -2.982   4.089   6.319  1.00  0.00           H  
ATOM   3703  C   PRO B 230      -4.605   4.383   7.699  1.00  0.00           C  
ATOM   3704  O   PRO B 230      -5.352   5.246   8.168  1.00  0.00           O  
ATOM   3705  N   ARG B 231      -4.952   3.094   7.655  1.00  0.00           N  
ATOM   3706  H   ARG B 231      -4.293   2.454   7.222  1.00  0.00           H  
ATOM   3707  CA  ARG B 231      -6.163   2.535   8.271  1.00  0.00           C  
ATOM   3708  HA  ARG B 231      -7.017   3.138   7.962  1.00  0.00           H  
ATOM   3709  CB  ARG B 231      -6.355   1.093   7.770  1.00  0.00           C  
ATOM   3710  HB2 ARG B 231      -5.430   0.532   7.914  1.00  0.00           H  
ATOM   3711  HB3 ARG B 231      -7.143   0.612   8.350  1.00  0.00           H  
ATOM   3712  CG  ARG B 231      -6.735   1.042   6.282  1.00  0.00           C  
ATOM   3713  HG2 ARG B 231      -7.703   1.528   6.145  1.00  0.00           H  
ATOM   3714  HG3 ARG B 231      -5.989   1.564   5.683  1.00  0.00           H  
ATOM   3715  CD  ARG B 231      -6.821  -0.409   5.801  1.00  0.00           C  
ATOM   3716  HD2 ARG B 231      -5.820  -0.847   5.798  1.00  0.00           H  
ATOM   3717  HD3 ARG B 231      -7.437  -0.965   6.510  1.00  0.00           H  
ATOM   3718  NE  ARG B 231      -7.400  -0.495   4.447  1.00  0.00           N  
ATOM   3719  HE  ARG B 231      -7.162   0.225   3.767  1.00  0.00           H  
ATOM   3720  CZ  ARG B 231      -8.191  -1.439   3.981  1.00  0.00           C  
ATOM   3721  NH1 ARG B 231      -8.590  -2.448   4.705  1.00  0.00           N  
ATOM   3722 HH11 ARG B 231      -8.225  -2.522   5.639  1.00  0.00           H  
ATOM   3723 HH12 ARG B 231      -9.191  -3.146   4.318  1.00  0.00           H  
ATOM   3724  NH2 ARG B 231      -8.589  -1.362   2.751  1.00  0.00           N  
ATOM   3725 HH21 ARG B 231      -8.247  -0.553   2.215  1.00  0.00           H  
ATOM   3726 HH22 ARG B 231      -9.237  -2.006   2.350  1.00  0.00           H  
ATOM   3727  C   ARG B 231      -6.083   2.615   9.806  1.00  0.00           C  
ATOM   3728  O   ARG B 231      -5.000   2.535  10.382  1.00  0.00           O  
ATOM   3729  N   ALA B 232      -7.227   2.801  10.469  1.00  0.00           N  
ATOM   3730  H   ALA B 232      -8.085   2.814   9.948  1.00  0.00           H  
ATOM   3731  CA  ALA B 232      -7.322   2.947  11.926  1.00  0.00           C  
ATOM   3732  HA  ALA B 232      -6.580   3.680  12.234  1.00  0.00           H  
ATOM   3733  CB  ALA B 232      -8.704   3.506  12.278  1.00  0.00           C  
ATOM   3734  HB1 ALA B 232      -8.773   3.652  13.357  1.00  0.00           H  
ATOM   3735  HB2 ALA B 232      -8.859   4.465  11.784  1.00  0.00           H  
ATOM   3736  HB3 ALA B 232      -9.482   2.807  11.969  1.00  0.00           H  
ATOM   3737  C   ALA B 232      -7.079   1.610  12.665  1.00  0.00           C  
ATOM   3738  O   ALA B 232      -7.579   0.584  12.196  1.00  0.00           O  
ATOM   3739  N   PRO B 233      -6.360   1.582  13.808  1.00  0.00           N  
ATOM   3740  CD  PRO B 233      -5.617   2.673  14.416  1.00  0.00           C  
ATOM   3741  HD2 PRO B 233      -6.275   3.232  15.084  1.00  0.00           H  
ATOM   3742  HD3 PRO B 233      -5.173   3.334  13.673  1.00  0.00           H  
ATOM   3743  CG  PRO B 233      -4.500   2.003  15.210  1.00  0.00           C  
ATOM   3744  HG2 PRO B 233      -4.174   2.616  16.050  1.00  0.00           H  
ATOM   3745  HG3 PRO B 233      -3.666   1.786  14.543  1.00  0.00           H  
ATOM   3746  CB  PRO B 233      -5.134   0.693  15.673  1.00  0.00           C  
ATOM   3747  HB2 PRO B 233      -5.667   0.847  16.609  1.00  0.00           H  
ATOM   3748  HB3 PRO B 233      -4.384  -0.089  15.793  1.00  0.00           H  
ATOM   3749  CA  PRO B 233      -6.131   0.346  14.564  1.00  0.00           C  
ATOM   3750  HA  PRO B 233      -5.671  -0.384  13.898  1.00  0.00           H  
ATOM   3751  C   PRO B 233      -7.420  -0.252  15.146  1.00  0.00           C  
ATOM   3752  O   PRO B 233      -8.356   0.468  15.499  1.00  0.00           O  
ATOM   3753  N   GLY B 234      -7.448  -1.580  15.283  1.00  0.00           N  
ATOM   3754  H   GLY B 234      -6.616  -2.098  15.039  1.00  0.00           H  
ATOM   3755  CA  GLY B 234      -8.606  -2.335  15.779  1.00  0.00           C  
ATOM   3756  HA2 GLY B 234      -9.481  -1.687  15.827  1.00  0.00           H  
ATOM   3757  HA3 GLY B 234      -8.831  -3.134  15.073  1.00  0.00           H  
ATOM   3758  C   GLY B 234      -8.403  -2.968  17.159  1.00  0.00           C  
ATOM   3759  O   GLY B 234      -7.294  -3.000  17.691  1.00  0.00           O  
ATOM   3760  N   ASN B 235      -9.488  -3.524  17.714  1.00  0.00           N  
ATOM   3761  H   ASN B 235     -10.337  -3.498  17.168  1.00  0.00           H  
ATOM   3762  CA  ASN B 235      -9.456  -4.475  18.838  1.00  0.00           C  
ATOM   3763  HA  ASN B 235     -10.488  -4.606  19.167  1.00  0.00           H  
ATOM   3764  CB  ASN B 235      -8.968  -5.852  18.338  1.00  0.00           C  
ATOM   3765  HB2 ASN B 235      -7.921  -5.775  18.043  1.00  0.00           H  
ATOM   3766  HB3 ASN B 235      -9.025  -6.570  19.156  1.00  0.00           H  
ATOM   3767  CG  ASN B 235      -9.751  -6.378  17.150  1.00  0.00           C  
ATOM   3768  OD1 ASN B 235      -9.643  -5.892  16.039  1.00  0.00           O  
ATOM   3769  ND2 ASN B 235     -10.566  -7.390  17.337  1.00  0.00           N  
ATOM   3770 HD21 ASN B 235     -11.018  -7.750  16.513  1.00  0.00           H  
ATOM   3771 HD22 ASN B 235     -10.621  -7.840  18.232  1.00  0.00           H  
ATOM   3772  C   ASN B 235      -8.701  -3.976  20.089  1.00  0.00           C  
ATOM   3773  O   ASN B 235      -7.973  -4.739  20.718  1.00  0.00           O  
ATOM   3774  N   LEU B 236      -8.850  -2.691  20.431  1.00  0.00           N  
ATOM   3775  H   LEU B 236      -9.434  -2.105  19.858  1.00  0.00           H  
ATOM   3776  CA  LEU B 236      -8.239  -2.081  21.614  1.00  0.00           C  
ATOM   3777  HA  LEU B 236      -7.173  -2.303  21.591  1.00  0.00           H  
ATOM   3778  CB  LEU B 236      -8.416  -0.553  21.520  1.00  0.00           C  
ATOM   3779  HB2 LEU B 236      -7.914  -0.194  20.621  1.00  0.00           H  
ATOM   3780  HB3 LEU B 236      -9.483  -0.343  21.416  1.00  0.00           H  
ATOM   3781  CG  LEU B 236      -7.891   0.236  22.733  1.00  0.00           C  
ATOM   3782  HG  LEU B 236      -8.354  -0.145  23.638  1.00  0.00           H  
ATOM   3783  CD1 LEU B 236      -6.375   0.167  22.892  1.00  0.00           C  
ATOM   3784 HD11 LEU B 236      -6.074  -0.856  23.098  1.00  0.00           H  
ATOM   3785 HD12 LEU B 236      -5.886   0.521  21.985  1.00  0.00           H  
ATOM   3786 HD13 LEU B 236      -6.062   0.780  23.737  1.00  0.00           H  
ATOM   3787  CD2 LEU B 236      -8.274   1.703  22.581  1.00  0.00           C  
ATOM   3788 HD21 LEU B 236      -7.940   2.258  23.457  1.00  0.00           H  
ATOM   3789 HD22 LEU B 236      -7.803   2.112  21.690  1.00  0.00           H  
ATOM   3790 HD23 LEU B 236      -9.357   1.792  22.493  1.00  0.00           H  
ATOM   3791  C   LEU B 236      -8.827  -2.665  22.914  1.00  0.00           C  
ATOM   3792  O   LEU B 236     -10.042  -2.651  23.113  1.00  0.00           O  
ATOM   3793  N   THR B 237      -7.959  -3.126  23.815  1.00  0.00           N  
ATOM   3794  H   THR B 237      -6.970  -3.064  23.592  1.00  0.00           H  
ATOM   3795  CA  THR B 237      -8.304  -3.705  25.126  1.00  0.00           C  
ATOM   3796  HA  THR B 237      -9.329  -3.431  25.376  1.00  0.00           H  
ATOM   3797  CB  THR B 237      -8.229  -5.242  25.105  1.00  0.00           C  
ATOM   3798  HB  THR B 237      -8.514  -5.611  26.091  1.00  0.00           H  
ATOM   3799  CG2 THR B 237      -9.161  -5.890  24.082  1.00  0.00           C  
ATOM   3800 HG21 THR B 237      -9.114  -6.974  24.184  1.00  0.00           H  
ATOM   3801 HG22 THR B 237     -10.186  -5.564  24.258  1.00  0.00           H  
ATOM   3802 HG23 THR B 237      -8.870  -5.618  23.068  1.00  0.00           H  
ATOM   3803  OG1 THR B 237      -6.919  -5.685  24.832  1.00  0.00           O  
ATOM   3804  HG1 THR B 237      -6.695  -5.396  23.937  1.00  0.00           H  
ATOM   3805  C   THR B 237      -7.410  -3.126  26.229  1.00  0.00           C  
ATOM   3806  O   THR B 237      -6.423  -2.444  25.938  1.00  0.00           O  
ATOM   3807  N   VAL B 238      -7.776  -3.341  27.496  1.00  0.00           N  
ATOM   3808  H   VAL B 238      -8.558  -3.948  27.692  1.00  0.00           H  
ATOM   3809  CA  VAL B 238      -7.132  -2.714  28.661  1.00  0.00           C  
ATOM   3810  HA  VAL B 238      -6.096  -2.517  28.396  1.00  0.00           H  
ATOM   3811  CB  VAL B 238      -7.787  -1.349  28.966  1.00  0.00           C  
ATOM   3812  HB  VAL B 238      -7.770  -0.761  28.050  1.00  0.00           H  
ATOM   3813  CG1 VAL B 238      -9.247  -1.427  29.430  1.00  0.00           C  
ATOM   3814 HG11 VAL B 238      -9.320  -1.944  30.387  1.00  0.00           H  
ATOM   3815 HG12 VAL B 238      -9.646  -0.421  29.541  1.00  0.00           H  
ATOM   3816 HG13 VAL B 238      -9.849  -1.954  28.691  1.00  0.00           H  
ATOM   3817  CG2 VAL B 238      -6.991  -0.576  30.018  1.00  0.00           C  
ATOM   3818 HG21 VAL B 238      -7.379   0.439  30.101  1.00  0.00           H  
ATOM   3819 HG22 VAL B 238      -7.065  -1.061  30.992  1.00  0.00           H  
ATOM   3820 HG23 VAL B 238      -5.946  -0.525  29.716  1.00  0.00           H  
ATOM   3821  C   VAL B 238      -7.117  -3.664  29.862  1.00  0.00           C  
ATOM   3822  O   VAL B 238      -8.096  -4.364  30.110  1.00  0.00           O  
ATOM   3823  N   HIE B 239      -5.991  -3.706  30.583  1.00  0.00           N  
ATOM   3824  H   HIE B 239      -5.229  -3.107  30.283  1.00  0.00           H  
ATOM   3825  CA  HIE B 239      -5.651  -4.771  31.539  1.00  0.00           C  
ATOM   3826  HA  HIE B 239      -6.568  -5.269  31.863  1.00  0.00           H  
ATOM   3827  CB  HIE B 239      -4.760  -5.809  30.833  1.00  0.00           C  
ATOM   3828  HB2 HIE B 239      -4.599  -6.650  31.508  1.00  0.00           H  
ATOM   3829  HB3 HIE B 239      -3.789  -5.362  30.627  1.00  0.00           H  
ATOM   3830  CG  HIE B 239      -5.314  -6.340  29.534  1.00  0.00           C  
ATOM   3831  ND1 HIE B 239      -6.203  -7.406  29.417  1.00  0.00           N  
ATOM   3832  CE1 HIE B 239      -6.509  -7.486  28.113  1.00  0.00           C  
ATOM   3833  HE1 HIE B 239      -7.192  -8.209  27.688  1.00  0.00           H  
ATOM   3834  NE2 HIE B 239      -5.862  -6.535  27.418  1.00  0.00           N  
ATOM   3835  HE2 HIE B 239      -5.981  -6.360  26.422  1.00  0.00           H  
ATOM   3836  CD2 HIE B 239      -5.096  -5.803  28.297  1.00  0.00           C  
ATOM   3837  HD2 HIE B 239      -4.484  -4.939  28.071  1.00  0.00           H  
ATOM   3838  C   HIE B 239      -4.909  -4.230  32.771  1.00  0.00           C  
ATOM   3839  O   HIE B 239      -4.056  -3.354  32.644  1.00  0.00           O  
ATOM   3840  N   THR B 240      -5.164  -4.781  33.960  1.00  0.00           N  
ATOM   3841  H   THR B 240      -5.808  -5.556  34.007  1.00  0.00           H  
ATOM   3842  CA  THR B 240      -4.337  -4.499  35.154  1.00  0.00           C  
ATOM   3843  HA  THR B 240      -4.045  -3.447  35.156  1.00  0.00           H  
ATOM   3844  CB  THR B 240      -5.135  -4.761  36.437  1.00  0.00           C  
ATOM   3845  HB  THR B 240      -5.442  -5.807  36.469  1.00  0.00           H  
ATOM   3846  CG2 THR B 240      -4.390  -4.412  37.723  1.00  0.00           C  
ATOM   3847 HG21 THR B 240      -5.078  -4.474  38.567  1.00  0.00           H  
ATOM   3848 HG22 THR B 240      -3.574  -5.112  37.895  1.00  0.00           H  
ATOM   3849 HG23 THR B 240      -3.994  -3.396  37.664  1.00  0.00           H  
ATOM   3850  OG1 THR B 240      -6.279  -3.948  36.421  1.00  0.00           O  
ATOM   3851  HG1 THR B 240      -6.694  -4.022  35.560  1.00  0.00           H  
ATOM   3852  C   THR B 240      -3.063  -5.349  35.136  1.00  0.00           C  
ATOM   3853  O   THR B 240      -3.079  -6.475  34.641  1.00  0.00           O  
ATOM   3854  N   GLN B 241      -1.954  -4.847  35.676  1.00  0.00           N  
ATOM   3855  H   GLN B 241      -1.976  -3.903  36.056  1.00  0.00           H  
ATOM   3856  CA  GLN B 241      -0.697  -5.577  35.872  1.00  0.00           C  
ATOM   3857  HA  GLN B 241      -0.871  -6.642  35.711  1.00  0.00           H  
ATOM   3858  CB  GLN B 241       0.372  -5.103  34.863  1.00  0.00           C  
ATOM   3859  HB2 GLN B 241       0.641  -4.076  35.109  1.00  0.00           H  
ATOM   3860  HB3 GLN B 241       1.270  -5.708  34.999  1.00  0.00           H  
ATOM   3861  CG  GLN B 241      -0.043  -5.144  33.375  1.00  0.00           C  
ATOM   3862  HG2 GLN B 241      -1.085  -5.435  33.262  1.00  0.00           H  
ATOM   3863  HG3 GLN B 241       0.057  -4.141  32.963  1.00  0.00           H  
ATOM   3864  CD  GLN B 241       0.809  -6.098  32.546  1.00  0.00           C  
ATOM   3865  OE1 GLN B 241       1.846  -5.740  31.998  1.00  0.00           O  
ATOM   3866  NE2 GLN B 241       0.413  -7.348  32.427  1.00  0.00           N  
ATOM   3867 HE21 GLN B 241       0.946  -7.960  31.837  1.00  0.00           H  
ATOM   3868 HE22 GLN B 241      -0.457  -7.637  32.849  1.00  0.00           H  
ATOM   3869  C   GLN B 241      -0.215  -5.411  37.327  1.00  0.00           C  
ATOM   3870  O   GLN B 241      -0.744  -4.599  38.084  1.00  0.00           O  
ATOM   3871  N   VAL B 242       0.788  -6.195  37.736  1.00  0.00           N  
ATOM   3872  H   VAL B 242       1.208  -6.832  37.080  1.00  0.00           H  
ATOM   3873  CA  VAL B 242       1.416  -6.051  39.064  1.00  0.00           C  
ATOM   3874  HA  VAL B 242       0.620  -6.086  39.809  1.00  0.00           H  
ATOM   3875  CB  VAL B 242       2.392  -7.207  39.378  1.00  0.00           C  
ATOM   3876  HB  VAL B 242       2.679  -7.124  40.426  1.00  0.00           H  
ATOM   3877  CG1 VAL B 242       1.719  -8.575  39.193  1.00  0.00           C  
ATOM   3878 HG11 VAL B 242       1.517  -8.768  38.140  1.00  0.00           H  
ATOM   3879 HG12 VAL B 242       0.783  -8.603  39.751  1.00  0.00           H  
ATOM   3880 HG13 VAL B 242       2.375  -9.358  39.574  1.00  0.00           H  
ATOM   3881  CG2 VAL B 242       3.677  -7.184  38.539  1.00  0.00           C  
ATOM   3882 HG21 VAL B 242       3.443  -7.217  37.477  1.00  0.00           H  
ATOM   3883 HG22 VAL B 242       4.244  -6.276  38.753  1.00  0.00           H  
ATOM   3884 HG23 VAL B 242       4.302  -8.038  38.799  1.00  0.00           H  
ATOM   3885  C   VAL B 242       2.101  -4.683  39.212  1.00  0.00           C  
ATOM   3886  O   VAL B 242       2.464  -4.064  38.211  1.00  0.00           O  
ATOM   3887  N   SER B 243       2.299  -4.233  40.455  1.00  0.00           N  
ATOM   3888  H   SER B 243       1.982  -4.799  41.224  1.00  0.00           H  
ATOM   3889  CA  SER B 243       2.979  -2.968  40.789  1.00  0.00           C  
ATOM   3890  HA  SER B 243       2.876  -2.813  41.863  1.00  0.00           H  
ATOM   3891  CB  SER B 243       4.480  -3.066  40.490  1.00  0.00           C  
ATOM   3892  HB2 SER B 243       4.634  -3.221  39.420  1.00  0.00           H  
ATOM   3893  HB3 SER B 243       4.974  -2.138  40.781  1.00  0.00           H  
ATOM   3894  OG  SER B 243       5.048  -4.145  41.210  1.00  0.00           O  
ATOM   3895  HG  SER B 243       5.201  -3.854  42.113  1.00  0.00           H  
ATOM   3896  C   SER B 243       2.327  -1.747  40.127  1.00  0.00           C  
ATOM   3897  O   SER B 243       2.942  -1.063  39.309  1.00  0.00           O  
ATOM   3898  N   ASP B 244       1.055  -1.520  40.468  1.00  0.00           N  
ATOM   3899  H   ASP B 244       0.691  -2.034  41.264  1.00  0.00           H  
ATOM   3900  CA  ASP B 244       0.250  -0.332  40.153  1.00  0.00           C  
ATOM   3901  HA  ASP B 244      -0.790  -0.638  40.274  1.00  0.00           H  
ATOM   3902  CB  ASP B 244       0.473   0.777  41.196  1.00  0.00           C  
ATOM   3903  HB2 ASP B 244       1.495   1.146  41.103  1.00  0.00           H  
ATOM   3904  HB3 ASP B 244      -0.206   1.602  40.974  1.00  0.00           H  
ATOM   3905  CG  ASP B 244       0.232   0.333  42.648  1.00  0.00           C  
ATOM   3906  OD1 ASP B 244       0.271   1.236  43.509  1.00  0.00           O  
ATOM   3907  OD2 ASP B 244       0.009  -0.879  42.896  1.00  0.00           O  
ATOM   3908  C   ASP B 244       0.355   0.132  38.695  1.00  0.00           C  
ATOM   3909  O   ASP B 244       0.392   1.323  38.384  1.00  0.00           O  
ATOM   3910  N   THR B 245       0.431  -0.842  37.790  1.00  0.00           N  
ATOM   3911  H   THR B 245       0.391  -1.792  38.138  1.00  0.00           H  
ATOM   3912  CA  THR B 245       0.660  -0.661  36.359  1.00  0.00           C  
ATOM   3913  HA  THR B 245       0.768   0.399  36.133  1.00  0.00           H  
ATOM   3914  CB  THR B 245       1.971  -1.356  35.952  1.00  0.00           C  
ATOM   3915  HB  THR B 245       1.956  -2.391  36.292  1.00  0.00           H  
ATOM   3916  CG2 THR B 245       2.242  -1.339  34.445  1.00  0.00           C  
ATOM   3917 HG21 THR B 245       3.232  -1.755  34.260  1.00  0.00           H  
ATOM   3918 HG22 THR B 245       2.206  -0.314  34.076  1.00  0.00           H  
ATOM   3919 HG23 THR B 245       1.505  -1.947  33.921  1.00  0.00           H  
ATOM   3920  OG1 THR B 245       3.060  -0.688  36.546  1.00  0.00           O  
ATOM   3921  HG1 THR B 245       3.005  -0.826  37.512  1.00  0.00           H  
ATOM   3922  C   THR B 245      -0.543  -1.188  35.588  1.00  0.00           C  
ATOM   3923  O   THR B 245      -1.129  -2.204  35.953  1.00  0.00           O  
ATOM   3924  N   LEU B 246      -0.914  -0.520  34.498  1.00  0.00           N  
ATOM   3925  H   LEU B 246      -0.406   0.325  34.256  1.00  0.00           H  
ATOM   3926  CA  LEU B 246      -1.966  -0.958  33.584  1.00  0.00           C  
ATOM   3927  HA  LEU B 246      -2.207  -1.992  33.831  1.00  0.00           H  
ATOM   3928  CB  LEU B 246      -3.261  -0.154  33.837  1.00  0.00           C  
ATOM   3929  HB2 LEU B 246      -4.113  -0.819  33.697  1.00  0.00           H  
ATOM   3930  HB3 LEU B 246      -3.277   0.122  34.892  1.00  0.00           H  
ATOM   3931  CG  LEU B 246      -3.487   1.115  32.990  1.00  0.00           C  
ATOM   3932  HG  LEU B 246      -2.534   1.589  32.758  1.00  0.00           H  
ATOM   3933  CD1 LEU B 246      -4.247   0.801  31.701  1.00  0.00           C  
ATOM   3934 HD11 LEU B 246      -4.452   1.719  31.153  1.00  0.00           H  
ATOM   3935 HD12 LEU B 246      -5.194   0.321  31.947  1.00  0.00           H  
ATOM   3936 HD13 LEU B 246      -3.668   0.141  31.062  1.00  0.00           H  
ATOM   3937  CD2 LEU B 246      -4.359   2.113  33.751  1.00  0.00           C  
ATOM   3938 HD21 LEU B 246      -5.303   1.647  34.037  1.00  0.00           H  
ATOM   3939 HD22 LEU B 246      -3.845   2.444  34.651  1.00  0.00           H  
ATOM   3940 HD23 LEU B 246      -4.567   2.980  33.126  1.00  0.00           H  
ATOM   3941  C   LEU B 246      -1.437  -0.992  32.145  1.00  0.00           C  
ATOM   3942  O   LEU B 246      -0.532  -0.240  31.776  1.00  0.00           O  
ATOM   3943  N   LEU B 247      -1.970  -1.914  31.350  1.00  0.00           N  
ATOM   3944  H   LEU B 247      -2.748  -2.454  31.719  1.00  0.00           H  
ATOM   3945  CA  LEU B 247      -1.536  -2.213  29.990  1.00  0.00           C  
ATOM   3946  HA  LEU B 247      -0.721  -1.546  29.707  1.00  0.00           H  
ATOM   3947  CB  LEU B 247      -1.009  -3.660  29.975  1.00  0.00           C  
ATOM   3948  HB2 LEU B 247      -0.152  -3.727  30.644  1.00  0.00           H  
ATOM   3949  HB3 LEU B 247      -1.794  -4.300  30.376  1.00  0.00           H  
ATOM   3950  CG  LEU B 247      -0.602  -4.207  28.595  1.00  0.00           C  
ATOM   3951  HG  LEU B 247      -1.393  -4.024  27.869  1.00  0.00           H  
ATOM   3952  CD1 LEU B 247       0.697  -3.568  28.105  1.00  0.00           C  
ATOM   3953 HD11 LEU B 247       0.564  -2.493  27.991  1.00  0.00           H  
ATOM   3954 HD12 LEU B 247       1.506  -3.773  28.803  1.00  0.00           H  
ATOM   3955 HD13 LEU B 247       0.956  -3.976  27.126  1.00  0.00           H  
ATOM   3956  CD2 LEU B 247      -0.389  -5.718  28.702  1.00  0.00           C  
ATOM   3957 HD21 LEU B 247      -1.326  -6.199  28.987  1.00  0.00           H  
ATOM   3958 HD22 LEU B 247      -0.088  -6.110  27.730  1.00  0.00           H  
ATOM   3959 HD23 LEU B 247       0.379  -5.942  29.441  1.00  0.00           H  
ATOM   3960  C   LEU B 247      -2.694  -1.989  29.013  1.00  0.00           C  
ATOM   3961  O   LEU B 247      -3.778  -2.539  29.196  1.00  0.00           O  
ATOM   3962  N   LEU B 248      -2.444  -1.198  27.974  1.00  0.00           N  
ATOM   3963  H   LEU B 248      -1.525  -0.771  27.915  1.00  0.00           H  
ATOM   3964  CA  LEU B 248      -3.292  -1.044  26.793  1.00  0.00           C  
ATOM   3965  HA  LEU B 248      -4.280  -1.470  26.973  1.00  0.00           H  
ATOM   3966  CB  LEU B 248      -3.430   0.455  26.484  1.00  0.00           C  
ATOM   3967  HB2 LEU B 248      -2.426   0.881  26.442  1.00  0.00           H  
ATOM   3968  HB3 LEU B 248      -3.881   0.585  25.498  1.00  0.00           H  
ATOM   3969  CG  LEU B 248      -4.268   1.203  27.539  1.00  0.00           C  
ATOM   3970  HG  LEU B 248      -4.213   0.699  28.502  1.00  0.00           H  
ATOM   3971  CD1 LEU B 248      -3.751   2.628  27.723  1.00  0.00           C  
ATOM   3972 HD11 LEU B 248      -3.779   3.160  26.774  1.00  0.00           H  
ATOM   3973 HD12 LEU B 248      -4.367   3.143  28.458  1.00  0.00           H  
ATOM   3974 HD13 LEU B 248      -2.724   2.592  28.092  1.00  0.00           H  
ATOM   3975  CD2 LEU B 248      -5.729   1.276  27.095  1.00  0.00           C  
ATOM   3976 HD21 LEU B 248      -6.334   1.715  27.891  1.00  0.00           H  
ATOM   3977 HD22 LEU B 248      -5.813   1.885  26.196  1.00  0.00           H  
ATOM   3978 HD23 LEU B 248      -6.093   0.273  26.875  1.00  0.00           H  
ATOM   3979  C   LEU B 248      -2.644  -1.787  25.620  1.00  0.00           C  
ATOM   3980  O   LEU B 248      -1.419  -1.780  25.498  1.00  0.00           O  
ATOM   3981  N   THR B 249      -3.448  -2.409  24.758  1.00  0.00           N  
ATOM   3982  H   THR B 249      -4.447  -2.404  24.933  1.00  0.00           H  
ATOM   3983  CA  THR B 249      -2.972  -3.068  23.528  1.00  0.00           C  
ATOM   3984  HA  THR B 249      -2.199  -2.438  23.092  1.00  0.00           H  
ATOM   3985  CB  THR B 249      -2.319  -4.427  23.837  1.00  0.00           C  
ATOM   3986  HB  THR B 249      -1.503  -4.277  24.542  1.00  0.00           H  
ATOM   3987  CG2 THR B 249      -3.287  -5.454  24.431  1.00  0.00           C  
ATOM   3988 HG21 THR B 249      -4.077  -5.683  23.716  1.00  0.00           H  
ATOM   3989 HG22 THR B 249      -2.739  -6.369  24.653  1.00  0.00           H  
ATOM   3990 HG23 THR B 249      -3.723  -5.070  25.352  1.00  0.00           H  
ATOM   3991  OG1 THR B 249      -1.795  -4.993  22.660  1.00  0.00           O  
ATOM   3992  HG1 THR B 249      -1.188  -4.365  22.233  1.00  0.00           H  
ATOM   3993  C   THR B 249      -4.083  -3.189  22.482  1.00  0.00           C  
ATOM   3994  O   THR B 249      -5.267  -3.176  22.826  1.00  0.00           O  
ATOM   3995  N   TRP B 250      -3.694  -3.248  21.208  1.00  0.00           N  
ATOM   3996  H   TRP B 250      -2.699  -3.347  21.031  1.00  0.00           H  
ATOM   3997  CA  TRP B 250      -4.542  -3.188  20.014  1.00  0.00           C  
ATOM   3998  HA  TRP B 250      -5.526  -3.603  20.234  1.00  0.00           H  
ATOM   3999  CB  TRP B 250      -4.702  -1.712  19.602  1.00  0.00           C  
ATOM   4000  HB2 TRP B 250      -5.266  -1.651  18.672  1.00  0.00           H  
ATOM   4001  HB3 TRP B 250      -5.301  -1.216  20.364  1.00  0.00           H  
ATOM   4002  CG  TRP B 250      -3.429  -0.929  19.442  1.00  0.00           C  
ATOM   4003  CD1 TRP B 250      -2.732  -0.785  18.291  1.00  0.00           C  
ATOM   4004  HD1 TRP B 250      -3.016  -1.215  17.338  1.00  0.00           H  
ATOM   4005  NE1 TRP B 250      -1.582  -0.058  18.531  1.00  0.00           N  
ATOM   4006  HE1 TRP B 250      -0.895   0.159  17.816  1.00  0.00           H  
ATOM   4007  CE2 TRP B 250      -1.466   0.285  19.859  1.00  0.00           C  
ATOM   4008  CZ2 TRP B 250      -0.485   0.972  20.587  1.00  0.00           C  
ATOM   4009  HZ2 TRP B 250       0.419   1.305  20.103  1.00  0.00           H  
ATOM   4010  CH2 TRP B 250      -0.676   1.187  21.960  1.00  0.00           C  
ATOM   4011  HH2 TRP B 250       0.081   1.701  22.534  1.00  0.00           H  
ATOM   4012  CZ3 TRP B 250      -1.841   0.714  22.588  1.00  0.00           C  
ATOM   4013  HZ3 TRP B 250      -1.972   0.863  23.651  1.00  0.00           H  
ATOM   4014  CE3 TRP B 250      -2.814   0.017  21.848  1.00  0.00           C  
ATOM   4015  HE3 TRP B 250      -3.691  -0.362  22.345  1.00  0.00           H  
ATOM   4016  CD2 TRP B 250      -2.650  -0.229  20.466  1.00  0.00           C  
ATOM   4017  C   TRP B 250      -3.932  -4.034  18.878  1.00  0.00           C  
ATOM   4018  O   TRP B 250      -2.835  -4.568  19.015  1.00  0.00           O  
ATOM   4019  N   SER B 251      -4.636  -4.175  17.751  1.00  0.00           N  
ATOM   4020  H   SER B 251      -5.522  -3.688  17.675  1.00  0.00           H  
ATOM   4021  CA  SER B 251      -4.127  -4.890  16.567  1.00  0.00           C  
ATOM   4022  HA  SER B 251      -3.333  -5.567  16.888  1.00  0.00           H  
ATOM   4023  CB  SER B 251      -5.227  -5.767  15.961  1.00  0.00           C  
ATOM   4024  HB2 SER B 251      -5.724  -6.320  16.760  1.00  0.00           H  
ATOM   4025  HB3 SER B 251      -5.958  -5.131  15.456  1.00  0.00           H  
ATOM   4026  OG  SER B 251      -4.674  -6.694  15.039  1.00  0.00           O  
ATOM   4027  HG  SER B 251      -5.401  -7.126  14.580  1.00  0.00           H  
ATOM   4028  C   SER B 251      -3.510  -3.947  15.519  1.00  0.00           C  
ATOM   4029  O   SER B 251      -3.907  -2.781  15.402  1.00  0.00           O  
ATOM   4030  N   ASN B 252      -2.569  -4.470  14.723  1.00  0.00           N  
ATOM   4031  H   ASN B 252      -2.388  -5.458  14.820  1.00  0.00           H  
ATOM   4032  CA  ASN B 252      -1.986  -3.780  13.565  1.00  0.00           C  
ATOM   4033  HA  ASN B 252      -1.660  -2.795  13.896  1.00  0.00           H  
ATOM   4034  CB  ASN B 252      -0.745  -4.563  13.088  1.00  0.00           C  
ATOM   4035  HB2 ASN B 252      -0.102  -4.750  13.948  1.00  0.00           H  
ATOM   4036  HB3 ASN B 252      -1.055  -5.524  12.678  1.00  0.00           H  
ATOM   4037  CG  ASN B 252       0.068  -3.839  12.017  1.00  0.00           C  
ATOM   4038  OD1 ASN B 252      -0.438  -3.364  11.011  1.00  0.00           O  
ATOM   4039  ND2 ASN B 252       1.360  -3.713  12.222  1.00  0.00           N  
ATOM   4040 HD21 ASN B 252       1.933  -3.309  11.494  1.00  0.00           H  
ATOM   4041 HD22 ASN B 252       1.791  -4.144  13.019  1.00  0.00           H  
ATOM   4042  C   ASN B 252      -3.039  -3.645  12.436  1.00  0.00           C  
ATOM   4043  O   ASN B 252      -3.630  -4.659  12.058  1.00  0.00           O  
ATOM   4044  N   PRO B 253      -3.294  -2.440  11.887  1.00  0.00           N  
ATOM   4045  CD  PRO B 253      -2.710  -1.177  12.321  1.00  0.00           C  
ATOM   4046  HD2 PRO B 253      -1.620  -1.216  12.313  1.00  0.00           H  
ATOM   4047  HD3 PRO B 253      -3.068  -0.943  13.325  1.00  0.00           H  
ATOM   4048  CG  PRO B 253      -3.200  -0.116  11.344  1.00  0.00           C  
ATOM   4049  HG2 PRO B 253      -2.491  -0.016  10.524  1.00  0.00           H  
ATOM   4050  HG3 PRO B 253      -3.346   0.844  11.840  1.00  0.00           H  
ATOM   4051  CB  PRO B 253      -4.516  -0.689  10.828  1.00  0.00           C  
ATOM   4052  HB2 PRO B 253      -4.720  -0.342   9.819  1.00  0.00           H  
ATOM   4053  HB3 PRO B 253      -5.321  -0.389  11.495  1.00  0.00           H  
ATOM   4054  CA  PRO B 253      -4.356  -2.212  10.900  1.00  0.00           C  
ATOM   4055  HA  PRO B 253      -5.281  -2.629  11.300  1.00  0.00           H  
ATOM   4056  C   PRO B 253      -4.156  -2.853   9.507  1.00  0.00           C  
ATOM   4057  O   PRO B 253      -4.985  -2.631   8.620  1.00  0.00           O  
ATOM   4058  N   TYR B 254      -3.095  -3.640   9.295  1.00  0.00           N  
ATOM   4059  H   TYR B 254      -2.461  -3.812  10.066  1.00  0.00           H  
ATOM   4060  CA  TYR B 254      -2.770  -4.272   8.013  1.00  0.00           C  
ATOM   4061  HA  TYR B 254      -3.641  -4.204   7.363  1.00  0.00           H  
ATOM   4062  CB  TYR B 254      -1.619  -3.505   7.356  1.00  0.00           C  
ATOM   4063  HB2 TYR B 254      -0.772  -3.468   8.043  1.00  0.00           H  
ATOM   4064  HB3 TYR B 254      -1.300  -4.053   6.475  1.00  0.00           H  
ATOM   4065  CG  TYR B 254      -1.990  -2.101   6.936  1.00  0.00           C  
ATOM   4066  CD1 TYR B 254      -2.510  -1.871   5.649  1.00  0.00           C  
ATOM   4067  HD1 TYR B 254      -2.624  -2.689   4.954  1.00  0.00           H  
ATOM   4068  CE1 TYR B 254      -2.888  -0.572   5.269  1.00  0.00           C  
ATOM   4069  HE1 TYR B 254      -3.282  -0.378   4.286  1.00  0.00           H  
ATOM   4070  CZ  TYR B 254      -2.756   0.492   6.180  1.00  0.00           C  
ATOM   4071  OH  TYR B 254      -3.141   1.734   5.805  1.00  0.00           O  
ATOM   4072  HH  TYR B 254      -3.194   1.785   4.830  1.00  0.00           H  
ATOM   4073  CE2 TYR B 254      -2.247   0.264   7.474  1.00  0.00           C  
ATOM   4074  HE2 TYR B 254      -2.152   1.085   8.167  1.00  0.00           H  
ATOM   4075  CD2 TYR B 254      -1.861  -1.037   7.848  1.00  0.00           C  
ATOM   4076  HD2 TYR B 254      -1.485  -1.235   8.841  1.00  0.00           H  
ATOM   4077  C   TYR B 254      -2.396  -5.756   8.154  1.00  0.00           C  
ATOM   4078  O   TYR B 254      -1.861  -6.158   9.188  1.00  0.00           O  
ATOM   4079  N   PRO B 255      -2.611  -6.582   7.108  1.00  0.00           N  
ATOM   4080  CD  PRO B 255      -3.248  -6.260   5.838  1.00  0.00           C  
ATOM   4081  HD2 PRO B 255      -2.892  -5.315   5.431  1.00  0.00           H  
ATOM   4082  HD3 PRO B 255      -4.328  -6.225   5.983  1.00  0.00           H  
ATOM   4083  CG  PRO B 255      -2.890  -7.403   4.886  1.00  0.00           C  
ATOM   4084  HG2 PRO B 255      -1.941  -7.191   4.389  1.00  0.00           H  
ATOM   4085  HG3 PRO B 255      -3.677  -7.581   4.152  1.00  0.00           H  
ATOM   4086  CB  PRO B 255      -2.722  -8.591   5.832  1.00  0.00           C  
ATOM   4087  HB2 PRO B 255      -2.091  -9.370   5.400  1.00  0.00           H  
ATOM   4088  HB3 PRO B 255      -3.703  -8.995   6.088  1.00  0.00           H  
ATOM   4089  CA  PRO B 255      -2.095  -7.949   7.074  1.00  0.00           C  
ATOM   4090  HA  PRO B 255      -2.434  -8.474   7.965  1.00  0.00           H  
ATOM   4091  C   PRO B 255      -0.553  -7.965   7.009  1.00  0.00           C  
ATOM   4092  O   PRO B 255       0.042  -6.991   6.532  1.00  0.00           O  
ATOM   4093  N   PRO B 256       0.107  -9.070   7.419  1.00  0.00           N  
ATOM   4094  CD  PRO B 256      -0.475 -10.251   8.048  1.00  0.00           C  
ATOM   4095  HD2 PRO B 256      -0.841 -10.929   7.275  1.00  0.00           H  
ATOM   4096  HD3 PRO B 256      -1.276  -9.999   8.743  1.00  0.00           H  
ATOM   4097  CG  PRO B 256       0.664 -10.915   8.820  1.00  0.00           C  
ATOM   4098  HG2 PRO B 256       0.519 -11.992   8.914  1.00  0.00           H  
ATOM   4099  HG3 PRO B 256       0.764 -10.448   9.802  1.00  0.00           H  
ATOM   4100  CB  PRO B 256       1.881 -10.577   7.964  1.00  0.00           C  
ATOM   4101  HB2 PRO B 256       1.931 -11.263   7.116  1.00  0.00           H  
ATOM   4102  HB3 PRO B 256       2.804 -10.611   8.545  1.00  0.00           H  
ATOM   4103  CA  PRO B 256       1.567  -9.156   7.488  1.00  0.00           C  
ATOM   4104  HA  PRO B 256       1.902  -8.461   8.254  1.00  0.00           H  
ATOM   4105  C   PRO B 256       2.304  -8.821   6.189  1.00  0.00           C  
ATOM   4106  O   PRO B 256       3.338  -8.158   6.249  1.00  0.00           O  
ATOM   4107  N   ASP B 257       1.789  -9.220   5.024  1.00  0.00           N  
ATOM   4108  H   ASP B 257       1.021  -9.881   5.034  1.00  0.00           H  
ATOM   4109  CA  ASP B 257       2.382  -8.902   3.715  1.00  0.00           C  
ATOM   4110  HA  ASP B 257       3.420  -9.234   3.718  1.00  0.00           H  
ATOM   4111  CB  ASP B 257       1.653  -9.689   2.621  1.00  0.00           C  
ATOM   4112  HB2 ASP B 257       0.593  -9.437   2.640  1.00  0.00           H  
ATOM   4113  HB3 ASP B 257       2.045  -9.405   1.643  1.00  0.00           H  
ATOM   4114  CG  ASP B 257       1.827 -11.189   2.808  1.00  0.00           C  
ATOM   4115  OD1 ASP B 257       0.967 -11.782   3.495  1.00  0.00           O  
ATOM   4116  OD2 ASP B 257       2.835 -11.707   2.279  1.00  0.00           O  
ATOM   4117  C   ASP B 257       2.388  -7.410   3.344  1.00  0.00           C  
ATOM   4118  O   ASP B 257       3.142  -7.011   2.457  1.00  0.00           O  
ATOM   4119  N   ASN B 258       1.582  -6.556   3.987  1.00  0.00           N  
ATOM   4120  H   ASN B 258       1.040  -6.877   4.782  1.00  0.00           H  
ATOM   4121  CA  ASN B 258       1.530  -5.148   3.600  1.00  0.00           C  
ATOM   4122  HA  ASN B 258       1.354  -5.122   2.524  1.00  0.00           H  
ATOM   4123  CB  ASN B 258       0.366  -4.436   4.298  1.00  0.00           C  
ATOM   4124  HB2 ASN B 258      -0.540  -5.030   4.203  1.00  0.00           H  
ATOM   4125  HB3 ASN B 258       0.613  -4.311   5.352  1.00  0.00           H  
ATOM   4126  CG  ASN B 258       0.132  -3.062   3.698  1.00  0.00           C  
ATOM   4127  OD1 ASN B 258       0.850  -2.118   3.976  1.00  0.00           O  
ATOM   4128  ND2 ASN B 258      -0.830  -2.927   2.815  1.00  0.00           N  
ATOM   4129 HD21 ASN B 258      -0.927  -2.012   2.366  1.00  0.00           H  
ATOM   4130 HD22 ASN B 258      -1.452  -3.681   2.593  1.00  0.00           H  
ATOM   4131  C   ASN B 258       2.874  -4.446   3.862  1.00  0.00           C  
ATOM   4132  O   ASN B 258       3.524  -4.658   4.888  1.00  0.00           O  
ATOM   4133  N   TYR B 259       3.290  -3.586   2.933  1.00  0.00           N  
ATOM   4134  H   TYR B 259       2.726  -3.445   2.110  1.00  0.00           H  
ATOM   4135  CA  TYR B 259       4.559  -2.867   3.014  1.00  0.00           C  
ATOM   4136  HA  TYR B 259       5.369  -3.590   3.086  1.00  0.00           H  
ATOM   4137  CB  TYR B 259       4.752  -2.054   1.727  1.00  0.00           C  
ATOM   4138  HB2 TYR B 259       3.948  -1.320   1.665  1.00  0.00           H  
ATOM   4139  HB3 TYR B 259       5.687  -1.505   1.832  1.00  0.00           H  
ATOM   4140  CG  TYR B 259       4.817  -2.801   0.392  1.00  0.00           C  
ATOM   4141  CD1 TYR B 259       4.887  -4.211   0.282  1.00  0.00           C  
ATOM   4142  HD1 TYR B 259       4.828  -4.838   1.156  1.00  0.00           H  
ATOM   4143  CE1 TYR B 259       5.034  -4.823  -0.982  1.00  0.00           C  
ATOM   4144  HE1 TYR B 259       5.091  -5.898  -1.064  1.00  0.00           H  
ATOM   4145  CZ  TYR B 259       5.100  -4.031  -2.149  1.00  0.00           C  
ATOM   4146  OH  TYR B 259       5.243  -4.600  -3.375  1.00  0.00           O  
ATOM   4147  HH  TYR B 259       5.862  -5.350  -3.352  1.00  0.00           H  
ATOM   4148  CE2 TYR B 259       5.013  -2.631  -2.040  1.00  0.00           C  
ATOM   4149  HE2 TYR B 259       5.101  -2.008  -2.916  1.00  0.00           H  
ATOM   4150  CD2 TYR B 259       4.862  -2.028  -0.783  1.00  0.00           C  
ATOM   4151  HD2 TYR B 259       4.812  -0.952  -0.724  1.00  0.00           H  
ATOM   4152  C   TYR B 259       4.654  -1.979   4.267  1.00  0.00           C  
ATOM   4153  O   TYR B 259       5.716  -1.920   4.882  1.00  0.00           O  
ATOM   4154  N   LEU B 260       3.542  -1.381   4.719  1.00  0.00           N  
ATOM   4155  H   LEU B 260       2.679  -1.518   4.203  1.00  0.00           H  
ATOM   4156  CA  LEU B 260       3.467  -0.589   5.956  1.00  0.00           C  
ATOM   4157  HA  LEU B 260       4.279   0.140   5.959  1.00  0.00           H  
ATOM   4158  CB  LEU B 260       2.119   0.163   6.027  1.00  0.00           C  
ATOM   4159  HB2 LEU B 260       1.315  -0.574   6.077  1.00  0.00           H  
ATOM   4160  HB3 LEU B 260       2.094   0.726   6.961  1.00  0.00           H  
ATOM   4161  CG  LEU B 260       1.806   1.142   4.880  1.00  0.00           C  
ATOM   4162  HG  LEU B 260       1.828   0.606   3.934  1.00  0.00           H  
ATOM   4163  CD1 LEU B 260       0.402   1.714   5.080  1.00  0.00           C  
ATOM   4164 HD11 LEU B 260       0.317   2.191   6.056  1.00  0.00           H  
ATOM   4165 HD12 LEU B 260      -0.320   0.903   5.000  1.00  0.00           H  
ATOM   4166 HD13 LEU B 260       0.186   2.445   4.302  1.00  0.00           H  
ATOM   4167  CD2 LEU B 260       2.800   2.299   4.814  1.00  0.00           C  
ATOM   4168 HD21 LEU B 260       2.821   2.839   5.759  1.00  0.00           H  
ATOM   4169 HD22 LEU B 260       3.792   1.917   4.588  1.00  0.00           H  
ATOM   4170 HD23 LEU B 260       2.516   2.986   4.014  1.00  0.00           H  
ATOM   4171  C   LEU B 260       3.609  -1.427   7.238  1.00  0.00           C  
ATOM   4172  O   LEU B 260       3.958  -0.879   8.280  1.00  0.00           O  
ATOM   4173  N   TYR B 261       3.351  -2.741   7.205  1.00  0.00           N  
ATOM   4174  H   TYR B 261       3.172  -3.174   6.306  1.00  0.00           H  
ATOM   4175  CA  TYR B 261       3.127  -3.570   8.404  1.00  0.00           C  
ATOM   4176  HA  TYR B 261       2.214  -3.232   8.896  1.00  0.00           H  
ATOM   4177  CB  TYR B 261       2.919  -5.018   7.939  1.00  0.00           C  
ATOM   4178  HB2 TYR B 261       2.072  -5.052   7.252  1.00  0.00           H  
ATOM   4179  HB3 TYR B 261       3.804  -5.338   7.389  1.00  0.00           H  
ATOM   4180  CG  TYR B 261       2.673  -6.009   9.054  1.00  0.00           C  
ATOM   4181  CD1 TYR B 261       3.730  -6.793   9.558  1.00  0.00           C  
ATOM   4182  HD1 TYR B 261       4.724  -6.685   9.149  1.00  0.00           H  
ATOM   4183  CE1 TYR B 261       3.487  -7.712  10.597  1.00  0.00           C  
ATOM   4184  HE1 TYR B 261       4.286  -8.307  11.010  1.00  0.00           H  
ATOM   4185  CZ  TYR B 261       2.186  -7.853  11.123  1.00  0.00           C  
ATOM   4186  OH  TYR B 261       1.956  -8.743  12.121  1.00  0.00           O  
ATOM   4187  HH  TYR B 261       1.100  -8.604  12.530  1.00  0.00           H  
ATOM   4188  CE2 TYR B 261       1.128  -7.072  10.612  1.00  0.00           C  
ATOM   4189  HE2 TYR B 261       0.125  -7.178  10.999  1.00  0.00           H  
ATOM   4190  CD2 TYR B 261       1.378  -6.148   9.582  1.00  0.00           C  
ATOM   4191  HD2 TYR B 261       0.569  -5.551   9.185  1.00  0.00           H  
ATOM   4192  C   TYR B 261       4.259  -3.504   9.445  1.00  0.00           C  
ATOM   4193  O   TYR B 261       4.011  -3.567  10.649  1.00  0.00           O  
ATOM   4194  N   ASN B 262       5.502  -3.356   8.976  1.00  0.00           N  
ATOM   4195  H   ASN B 262       5.599  -3.257   7.975  1.00  0.00           H  
ATOM   4196  CA  ASN B 262       6.720  -3.289   9.789  1.00  0.00           C  
ATOM   4197  HA  ASN B 262       6.550  -3.837  10.718  1.00  0.00           H  
ATOM   4198  CB  ASN B 262       7.854  -3.984   9.010  1.00  0.00           C  
ATOM   4199  HB2 ASN B 262       7.971  -3.518   8.030  1.00  0.00           H  
ATOM   4200  HB3 ASN B 262       8.795  -3.858   9.547  1.00  0.00           H  
ATOM   4201  CG  ASN B 262       7.612  -5.467   8.827  1.00  0.00           C  
ATOM   4202  OD1 ASN B 262       7.141  -5.934   7.798  1.00  0.00           O  
ATOM   4203  ND2 ASN B 262       7.911  -6.262   9.830  1.00  0.00           N  
ATOM   4204 HD21 ASN B 262       7.722  -7.239   9.711  1.00  0.00           H  
ATOM   4205 HD22 ASN B 262       8.278  -5.879  10.686  1.00  0.00           H  
ATOM   4206  C   ASN B 262       7.141  -1.867  10.218  1.00  0.00           C  
ATOM   4207  O   ASN B 262       8.162  -1.736  10.885  1.00  0.00           O  
ATOM   4208  N   HIE B 263       6.400  -0.820   9.839  1.00  0.00           N  
ATOM   4209  H   HIE B 263       5.549  -0.995   9.315  1.00  0.00           H  
ATOM   4210  CA  HIE B 263       6.832   0.587   9.956  1.00  0.00           C  
ATOM   4211  HA  HIE B 263       7.750   0.637  10.545  1.00  0.00           H  
ATOM   4212  CB  HIE B 263       7.164   1.113   8.554  1.00  0.00           C  
ATOM   4213  HB2 HIE B 263       6.265   1.092   7.936  1.00  0.00           H  
ATOM   4214  HB3 HIE B 263       7.483   2.150   8.647  1.00  0.00           H  
ATOM   4215  CG  HIE B 263       8.266   0.350   7.861  1.00  0.00           C  
ATOM   4216  ND1 HIE B 263       9.621   0.452   8.167  1.00  0.00           N  
ATOM   4217  CE1 HIE B 263      10.253  -0.373   7.320  1.00  0.00           C  
ATOM   4218  HE1 HIE B 263      11.323  -0.522   7.294  1.00  0.00           H  
ATOM   4219  NE2 HIE B 263       9.376  -0.975   6.501  1.00  0.00           N  
ATOM   4220  HE2 HIE B 263       9.626  -1.620   5.754  1.00  0.00           H  
ATOM   4221  CD2 HIE B 263       8.114  -0.526   6.827  1.00  0.00           C  
ATOM   4222  HD2 HIE B 263       7.184  -0.789   6.350  1.00  0.00           H  
ATOM   4223  C   HIE B 263       5.828   1.510  10.666  1.00  0.00           C  
ATOM   4224  O   HIE B 263       6.039   2.719  10.745  1.00  0.00           O  
ATOM   4225  N   LEU B 264       4.718   0.958  11.161  1.00  0.00           N  
ATOM   4226  H   LEU B 264       4.619  -0.043  11.102  1.00  0.00           H  
ATOM   4227  CA  LEU B 264       3.664   1.701  11.853  1.00  0.00           C  
ATOM   4228  HA  LEU B 264       3.571   2.680  11.387  1.00  0.00           H  
ATOM   4229  CB  LEU B 264       2.330   0.955  11.676  1.00  0.00           C  
ATOM   4230  HB2 LEU B 264       2.485  -0.090  11.955  1.00  0.00           H  
ATOM   4231  HB3 LEU B 264       1.582   1.367  12.356  1.00  0.00           H  
ATOM   4232  CG  LEU B 264       1.801   1.035  10.229  1.00  0.00           C  
ATOM   4233  HG  LEU B 264       2.635   1.039   9.529  1.00  0.00           H  
ATOM   4234  CD1 LEU B 264       0.923  -0.170   9.906  1.00  0.00           C  
ATOM   4235 HD11 LEU B 264       0.061  -0.193  10.571  1.00  0.00           H  
ATOM   4236 HD12 LEU B 264       0.594  -0.104   8.870  1.00  0.00           H  
ATOM   4237 HD13 LEU B 264       1.496  -1.089  10.034  1.00  0.00           H  
ATOM   4238  CD2 LEU B 264       0.983   2.309  10.010  1.00  0.00           C  
ATOM   4239 HD21 LEU B 264       1.581   3.180  10.270  1.00  0.00           H  
ATOM   4240 HD22 LEU B 264       0.085   2.286  10.626  1.00  0.00           H  
ATOM   4241 HD23 LEU B 264       0.696   2.381   8.961  1.00  0.00           H  
ATOM   4242  C   LEU B 264       4.003   1.910  13.336  1.00  0.00           C  
ATOM   4243  O   LEU B 264       4.234   0.945  14.062  1.00  0.00           O  
ATOM   4244  N   THR B 265       3.967   3.163  13.790  1.00  0.00           N  
ATOM   4245  H   THR B 265       3.686   3.887  13.136  1.00  0.00           H  
ATOM   4246  CA  THR B 265       4.069   3.544  15.213  1.00  0.00           C  
ATOM   4247  HA  THR B 265       4.090   2.643  15.827  1.00  0.00           H  
ATOM   4248  CB  THR B 265       5.352   4.327  15.531  1.00  0.00           C  
ATOM   4249  HB  THR B 265       5.376   4.535  16.599  1.00  0.00           H  
ATOM   4250  CG2 THR B 265       6.629   3.577  15.161  1.00  0.00           C  
ATOM   4251 HG21 THR B 265       6.646   2.621  15.684  1.00  0.00           H  
ATOM   4252 HG22 THR B 265       6.675   3.400  14.087  1.00  0.00           H  
ATOM   4253 HG23 THR B 265       7.494   4.164  15.469  1.00  0.00           H  
ATOM   4254  OG1 THR B 265       5.368   5.549  14.835  1.00  0.00           O  
ATOM   4255  HG1 THR B 265       5.407   5.322  13.900  1.00  0.00           H  
ATOM   4256  C   THR B 265       2.825   4.331  15.626  1.00  0.00           C  
ATOM   4257  O   THR B 265       2.069   4.805  14.768  1.00  0.00           O  
ATOM   4258  N   TYR B 266       2.561   4.424  16.933  1.00  0.00           N  
ATOM   4259  H   TYR B 266       3.267   4.121  17.593  1.00  0.00           H  
ATOM   4260  CA  TYR B 266       1.217   4.712  17.442  1.00  0.00           C  
ATOM   4261  HA  TYR B 266       0.560   4.913  16.597  1.00  0.00           H  
ATOM   4262  CB  TYR B 266       0.670   3.459  18.142  1.00  0.00           C  
ATOM   4263  HB2 TYR B 266       1.299   3.231  19.001  1.00  0.00           H  
ATOM   4264  HB3 TYR B 266      -0.322   3.682  18.533  1.00  0.00           H  
ATOM   4265  CG  TYR B 266       0.566   2.225  17.258  1.00  0.00           C  
ATOM   4266  CD1 TYR B 266      -0.525   2.092  16.377  1.00  0.00           C  
ATOM   4267  HD1 TYR B 266      -1.282   2.861  16.344  1.00  0.00           H  
ATOM   4268  CE1 TYR B 266      -0.626   0.967  15.537  1.00  0.00           C  
ATOM   4269  HE1 TYR B 266      -1.459   0.855  14.861  1.00  0.00           H  
ATOM   4270  CZ  TYR B 266       0.374  -0.024  15.558  1.00  0.00           C  
ATOM   4271  OH  TYR B 266       0.270  -1.090  14.726  1.00  0.00           O  
ATOM   4272  HH  TYR B 266       1.079  -1.605  14.744  1.00  0.00           H  
ATOM   4273  CE2 TYR B 266       1.454   0.092  16.462  1.00  0.00           C  
ATOM   4274  HE2 TYR B 266       2.223  -0.670  16.499  1.00  0.00           H  
ATOM   4275  CD2 TYR B 266       1.547   1.212  17.312  1.00  0.00           C  
ATOM   4276  HD2 TYR B 266       2.386   1.293  17.996  1.00  0.00           H  
ATOM   4277  C   TYR B 266       1.137   5.940  18.359  1.00  0.00           C  
ATOM   4278  O   TYR B 266       2.088   6.290  19.054  1.00  0.00           O  
ATOM   4279  N   ALA B 267      -0.049   6.548  18.434  1.00  0.00           N  
ATOM   4280  H   ALA B 267      -0.798   6.210  17.839  1.00  0.00           H  
ATOM   4281  CA  ALA B 267      -0.400   7.502  19.478  1.00  0.00           C  
ATOM   4282  HA  ALA B 267       0.344   7.439  20.272  1.00  0.00           H  
ATOM   4283  CB  ALA B 267      -0.370   8.937  18.943  1.00  0.00           C  
ATOM   4284  HB1 ALA B 267      -1.056   9.038  18.103  1.00  0.00           H  
ATOM   4285  HB2 ALA B 267      -0.661   9.625  19.739  1.00  0.00           H  
ATOM   4286  HB3 ALA B 267       0.643   9.185  18.626  1.00  0.00           H  
ATOM   4287  C   ALA B 267      -1.749   7.124  20.094  1.00  0.00           C  
ATOM   4288  O   ALA B 267      -2.722   6.854  19.387  1.00  0.00           O  
ATOM   4289  N   VAL B 268      -1.792   7.120  21.423  1.00  0.00           N  
ATOM   4290  H   VAL B 268      -0.958   7.435  21.914  1.00  0.00           H  
ATOM   4291  CA  VAL B 268      -2.948   6.781  22.256  1.00  0.00           C  
ATOM   4292  HA  VAL B 268      -3.715   6.314  21.641  1.00  0.00           H  
ATOM   4293  CB  VAL B 268      -2.534   5.769  23.346  1.00  0.00           C  
ATOM   4294  HB  VAL B 268      -1.739   6.211  23.945  1.00  0.00           H  
ATOM   4295  CG1 VAL B 268      -3.687   5.402  24.287  1.00  0.00           C  
ATOM   4296 HG11 VAL B 268      -4.507   4.957  23.723  1.00  0.00           H  
ATOM   4297 HG12 VAL B 268      -3.336   4.689  25.033  1.00  0.00           H  
ATOM   4298 HG13 VAL B 268      -4.044   6.288  24.806  1.00  0.00           H  
ATOM   4299  CG2 VAL B 268      -2.004   4.460  22.744  1.00  0.00           C  
ATOM   4300 HG21 VAL B 268      -1.142   4.650  22.105  1.00  0.00           H  
ATOM   4301 HG22 VAL B 268      -1.688   3.787  23.541  1.00  0.00           H  
ATOM   4302 HG23 VAL B 268      -2.783   3.971  22.162  1.00  0.00           H  
ATOM   4303  C   VAL B 268      -3.519   8.065  22.860  1.00  0.00           C  
ATOM   4304  O   VAL B 268      -2.774   8.907  23.359  1.00  0.00           O  
ATOM   4305  N   ASN B 269      -4.841   8.220  22.842  1.00  0.00           N  
ATOM   4306  H   ASN B 269      -5.393   7.460  22.455  1.00  0.00           H  
ATOM   4307  CA  ASN B 269      -5.576   9.289  23.526  1.00  0.00           C  
ATOM   4308  HA  ASN B 269      -4.870   9.968  24.006  1.00  0.00           H  
ATOM   4309  CB  ASN B 269      -6.376  10.092  22.481  1.00  0.00           C  
ATOM   4310  HB2 ASN B 269      -5.671  10.664  21.883  1.00  0.00           H  
ATOM   4311  HB3 ASN B 269      -6.897   9.396  21.825  1.00  0.00           H  
ATOM   4312  CG  ASN B 269      -7.417  11.065  23.025  1.00  0.00           C  
ATOM   4313  OD1 ASN B 269      -8.452  11.274  22.403  1.00  0.00           O  
ATOM   4314  ND2 ASN B 269      -7.218  11.679  24.167  1.00  0.00           N  
ATOM   4315 HD21 ASN B 269      -7.937  12.305  24.503  1.00  0.00           H  
ATOM   4316 HD22 ASN B 269      -6.360  11.601  24.703  1.00  0.00           H  
ATOM   4317  C   ASN B 269      -6.461   8.673  24.617  1.00  0.00           C  
ATOM   4318  O   ASN B 269      -7.246   7.769  24.333  1.00  0.00           O  
ATOM   4319  N   ILE B 270      -6.331   9.179  25.846  1.00  0.00           N  
ATOM   4320  H   ILE B 270      -5.710   9.973  25.972  1.00  0.00           H  
ATOM   4321  CA  ILE B 270      -7.096   8.771  27.035  1.00  0.00           C  
ATOM   4322  HA  ILE B 270      -7.798   7.989  26.755  1.00  0.00           H  
ATOM   4323  CB  ILE B 270      -6.139   8.194  28.112  1.00  0.00           C  
ATOM   4324  HB  ILE B 270      -5.360   8.932  28.302  1.00  0.00           H  
ATOM   4325  CG2 ILE B 270      -6.832   7.911  29.460  1.00  0.00           C  
ATOM   4326 HG21 ILE B 270      -7.632   7.182  29.327  1.00  0.00           H  
ATOM   4327 HG22 ILE B 270      -6.118   7.529  30.189  1.00  0.00           H  
ATOM   4328 HG23 ILE B 270      -7.244   8.828  29.880  1.00  0.00           H  
ATOM   4329  CG1 ILE B 270      -5.461   6.923  27.552  1.00  0.00           C  
ATOM   4330 HG12 ILE B 270      -6.228   6.223  27.226  1.00  0.00           H  
ATOM   4331 HG13 ILE B 270      -4.868   7.206  26.685  1.00  0.00           H  
ATOM   4332  CD1 ILE B 270      -4.517   6.196  28.512  1.00  0.00           C  
ATOM   4333 HD11 ILE B 270      -5.082   5.665  29.277  1.00  0.00           H  
ATOM   4334 HD12 ILE B 270      -3.931   5.475  27.944  1.00  0.00           H  
ATOM   4335 HD13 ILE B 270      -3.842   6.907  28.984  1.00  0.00           H  
ATOM   4336  C   ILE B 270      -7.918   9.960  27.548  1.00  0.00           C  
ATOM   4337  O   ILE B 270      -7.468  11.103  27.447  1.00  0.00           O  
ATOM   4338  N   TRP B 271      -9.094   9.692  28.120  1.00  0.00           N  
ATOM   4339  H   TRP B 271      -9.426   8.731  28.120  1.00  0.00           H  
ATOM   4340  CA  TRP B 271      -9.899  10.668  28.866  1.00  0.00           C  
ATOM   4341  HA  TRP B 271      -9.217  11.373  29.335  1.00  0.00           H  
ATOM   4342  CB  TRP B 271     -10.812  11.458  27.919  1.00  0.00           C  
ATOM   4343  HB2 TRP B 271     -11.221  12.308  28.469  1.00  0.00           H  
ATOM   4344  HB3 TRP B 271     -10.197  11.862  27.116  1.00  0.00           H  
ATOM   4345  CG  TRP B 271     -11.952  10.703  27.298  1.00  0.00           C  
ATOM   4346  CD1 TRP B 271     -13.242  10.752  27.703  1.00  0.00           C  
ATOM   4347  HD1 TRP B 271     -13.607  11.345  28.535  1.00  0.00           H  
ATOM   4348  NE1 TRP B 271     -14.019   9.928  26.912  1.00  0.00           N  
ATOM   4349  HE1 TRP B 271     -14.988   9.689  27.139  1.00  0.00           H  
ATOM   4350  CE2 TRP B 271     -13.273   9.366  25.898  1.00  0.00           C  
ATOM   4351  CZ2 TRP B 271     -13.600   8.541  24.812  1.00  0.00           C  
ATOM   4352  HZ2 TRP B 271     -14.633   8.293  24.621  1.00  0.00           H  
ATOM   4353  CH2 TRP B 271     -12.572   8.026  24.005  1.00  0.00           C  
ATOM   4354  HH2 TRP B 271     -12.807   7.370  23.181  1.00  0.00           H  
ATOM   4355  CZ3 TRP B 271     -11.236   8.359  24.286  1.00  0.00           C  
ATOM   4356  HZ3 TRP B 271     -10.437   7.940  23.699  1.00  0.00           H  
ATOM   4357  CE3 TRP B 271     -10.926   9.248  25.331  1.00  0.00           C  
ATOM   4358  HE3 TRP B 271      -9.899   9.525  25.510  1.00  0.00           H  
ATOM   4359  CD2 TRP B 271     -11.933   9.775  26.169  1.00  0.00           C  
ATOM   4360  C   TRP B 271     -10.716  10.014  29.990  1.00  0.00           C  
ATOM   4361  O   TRP B 271     -11.007   8.814  29.938  1.00  0.00           O  
ATOM   4362  N   SER B 272     -11.081  10.792  31.016  1.00  0.00           N  
ATOM   4363  H   SER B 272     -10.771  11.758  31.015  1.00  0.00           H  
ATOM   4364  CA  SER B 272     -12.030  10.370  32.061  1.00  0.00           C  
ATOM   4365  HA  SER B 272     -11.822   9.335  32.319  1.00  0.00           H  
ATOM   4366  CB  SER B 272     -11.869  11.201  33.337  1.00  0.00           C  
ATOM   4367  HB2 SER B 272     -10.854  11.100  33.720  1.00  0.00           H  
ATOM   4368  HB3 SER B 272     -12.054  12.249  33.104  1.00  0.00           H  
ATOM   4369  OG  SER B 272     -12.801  10.766  34.318  1.00  0.00           O  
ATOM   4370  HG  SER B 272     -12.553   9.866  34.584  1.00  0.00           H  
ATOM   4371  C   SER B 272     -13.483  10.466  31.585  1.00  0.00           C  
ATOM   4372  O   SER B 272     -13.866  11.419  30.918  1.00  0.00           O  
ATOM   4373  N   GLU B 273     -14.324   9.506  31.971  1.00  0.00           N  
ATOM   4374  H   GLU B 273     -13.948   8.774  32.565  1.00  0.00           H  
ATOM   4375  CA  GLU B 273     -15.782   9.547  31.741  1.00  0.00           C  
ATOM   4376  HA  GLU B 273     -15.989  10.240  30.921  1.00  0.00           H  
ATOM   4377  CB  GLU B 273     -16.270   8.159  31.291  1.00  0.00           C  
ATOM   4378  HB2 GLU B 273     -15.987   7.427  32.052  1.00  0.00           H  
ATOM   4379  HB3 GLU B 273     -17.360   8.151  31.217  1.00  0.00           H  
ATOM   4380  CG  GLU B 273     -15.663   7.731  29.940  1.00  0.00           C  
ATOM   4381  HG2 GLU B 273     -14.773   8.314  29.703  1.00  0.00           H  
ATOM   4382  HG3 GLU B 273     -15.342   6.695  30.043  1.00  0.00           H  
ATOM   4383  CD  GLU B 273     -16.654   7.794  28.777  1.00  0.00           C  
ATOM   4384  OE1 GLU B 273     -17.618   6.995  28.796  1.00  0.00           O  
ATOM   4385  OE2 GLU B 273     -16.382   8.465  27.759  1.00  0.00           O  
ATOM   4386  C   GLU B 273     -16.566  10.106  32.949  1.00  0.00           C  
ATOM   4387  O   GLU B 273     -17.789   9.962  33.036  1.00  0.00           O  
ATOM   4388  N   ASN B 274     -15.857  10.735  33.894  1.00  0.00           N  
ATOM   4389  H   ASN B 274     -14.854  10.789  33.758  1.00  0.00           H  
ATOM   4390  CA  ASN B 274     -16.428  11.470  35.027  1.00  0.00           C  
ATOM   4391  HA  ASN B 274     -17.503  11.584  34.886  1.00  0.00           H  
ATOM   4392  CB  ASN B 274     -16.176  10.701  36.340  1.00  0.00           C  
ATOM   4393  HB2 ASN B 274     -15.105  10.699  36.536  1.00  0.00           H  
ATOM   4394  HB3 ASN B 274     -16.658  11.251  37.150  1.00  0.00           H  
ATOM   4395  CG  ASN B 274     -16.676   9.267  36.416  1.00  0.00           C  
ATOM   4396  OD1 ASN B 274     -16.085   8.422  37.068  1.00  0.00           O  
ATOM   4397  ND2 ASN B 274     -17.752   8.908  35.760  1.00  0.00           N  
ATOM   4398 HD21 ASN B 274     -18.056   7.965  35.887  1.00  0.00           H  
ATOM   4399 HD22 ASN B 274     -18.163   9.536  35.082  1.00  0.00           H  
ATOM   4400  C   ASN B 274     -15.862  12.896  35.152  1.00  0.00           C  
ATOM   4401  O   ASN B 274     -16.599  13.794  35.547  1.00  0.00           O  
ATOM   4402  N   ASP B 275     -14.580  13.111  34.835  1.00  0.00           N  
ATOM   4403  H   ASP B 275     -13.999  12.329  34.553  1.00  0.00           H  
ATOM   4404  CA  ASP B 275     -13.918  14.422  34.917  1.00  0.00           C  
ATOM   4405  HA  ASP B 275     -14.521  15.095  35.524  1.00  0.00           H  
ATOM   4406  CB  ASP B 275     -12.599  14.257  35.676  1.00  0.00           C  
ATOM   4407  HB2 ASP B 275     -12.814  13.828  36.657  1.00  0.00           H  
ATOM   4408  HB3 ASP B 275     -11.954  13.558  35.142  1.00  0.00           H  
ATOM   4409  CG  ASP B 275     -11.828  15.560  35.884  1.00  0.00           C  
ATOM   4410  OD1 ASP B 275     -12.232  16.628  35.350  1.00  0.00           O  
ATOM   4411  OD2 ASP B 275     -10.828  15.485  36.615  1.00  0.00           O  
ATOM   4412  C   ASP B 275     -13.698  15.056  33.523  1.00  0.00           C  
ATOM   4413  O   ASP B 275     -12.804  14.608  32.798  1.00  0.00           O  
ATOM   4414  N   PRO B 276     -14.444  16.121  33.154  1.00  0.00           N  
ATOM   4415  CD  PRO B 276     -15.540  16.715  33.908  1.00  0.00           C  
ATOM   4416  HD2 PRO B 276     -15.137  17.454  34.603  1.00  0.00           H  
ATOM   4417  HD3 PRO B 276     -16.124  15.971  34.445  1.00  0.00           H  
ATOM   4418  CG  PRO B 276     -16.428  17.395  32.875  1.00  0.00           C  
ATOM   4419  HG2 PRO B 276     -16.984  18.229  33.307  1.00  0.00           H  
ATOM   4420  HG3 PRO B 276     -17.104  16.663  32.430  1.00  0.00           H  
ATOM   4421  CB  PRO B 276     -15.414  17.864  31.837  1.00  0.00           C  
ATOM   4422  HB2 PRO B 276     -14.995  18.819  32.158  1.00  0.00           H  
ATOM   4423  HB3 PRO B 276     -15.867  17.965  30.850  1.00  0.00           H  
ATOM   4424  CA  PRO B 276     -14.326  16.782  31.851  1.00  0.00           C  
ATOM   4425  HA  PRO B 276     -14.539  16.047  31.074  1.00  0.00           H  
ATOM   4426  C   PRO B 276     -12.959  17.418  31.550  1.00  0.00           C  
ATOM   4427  O   PRO B 276     -12.732  17.835  30.414  1.00  0.00           O  
ATOM   4428  N   ALA B 277     -12.068  17.558  32.540  1.00  0.00           N  
ATOM   4429  H   ALA B 277     -12.302  17.211  33.469  1.00  0.00           H  
ATOM   4430  CA  ALA B 277     -10.738  18.137  32.357  1.00  0.00           C  
ATOM   4431  HA  ALA B 277     -10.735  18.757  31.459  1.00  0.00           H  
ATOM   4432  CB  ALA B 277     -10.457  19.052  33.555  1.00  0.00           C  
ATOM   4433  HB1 ALA B 277     -10.435  18.463  34.473  1.00  0.00           H  
ATOM   4434  HB2 ALA B 277      -9.496  19.547  33.421  1.00  0.00           H  
ATOM   4435  HB3 ALA B 277     -11.240  19.807  33.633  1.00  0.00           H  
ATOM   4436  C   ALA B 277      -9.618  17.092  32.176  1.00  0.00           C  
ATOM   4437  O   ALA B 277      -8.550  17.435  31.664  1.00  0.00           O  
ATOM   4438  N   ASP B 278      -9.809  15.835  32.598  1.00  0.00           N  
ATOM   4439  H   ASP B 278     -10.725  15.568  32.942  1.00  0.00           H  
ATOM   4440  CA  ASP B 278      -8.727  14.838  32.623  1.00  0.00           C  
ATOM   4441  HA  ASP B 278      -7.795  15.387  32.773  1.00  0.00           H  
ATOM   4442  CB  ASP B 278      -8.867  13.913  33.845  1.00  0.00           C  
ATOM   4443  HB2 ASP B 278      -9.159  14.517  34.705  1.00  0.00           H  
ATOM   4444  HB3 ASP B 278      -9.651  13.177  33.667  1.00  0.00           H  
ATOM   4445  CG  ASP B 278      -7.553  13.205  34.207  1.00  0.00           C  
ATOM   4446  OD1 ASP B 278      -7.489  12.504  35.241  1.00  0.00           O  
ATOM   4447  OD2 ASP B 278      -6.535  13.349  33.500  1.00  0.00           O  
ATOM   4448  C   ASP B 278      -8.569  14.114  31.270  1.00  0.00           C  
ATOM   4449  O   ASP B 278      -8.877  12.928  31.123  1.00  0.00           O  
ATOM   4450  N   PHE B 279      -8.121  14.871  30.263  1.00  0.00           N  
ATOM   4451  H   PHE B 279      -7.931  15.844  30.490  1.00  0.00           H  
ATOM   4452  CA  PHE B 279      -7.841  14.448  28.886  1.00  0.00           C  
ATOM   4453  HA  PHE B 279      -8.247  13.448  28.731  1.00  0.00           H  
ATOM   4454  CB  PHE B 279      -8.562  15.410  27.930  1.00  0.00           C  
ATOM   4455  HB2 PHE B 279      -9.620  15.433  28.197  1.00  0.00           H  
ATOM   4456  HB3 PHE B 279      -8.172  16.418  28.087  1.00  0.00           H  
ATOM   4457  CG  PHE B 279      -8.443  15.074  26.454  1.00  0.00           C  
ATOM   4458  CD1 PHE B 279      -7.327  15.505  25.710  1.00  0.00           C  
ATOM   4459  HD1 PHE B 279      -6.541  16.064  26.200  1.00  0.00           H  
ATOM   4460  CE1 PHE B 279      -7.246  15.233  24.332  1.00  0.00           C  
ATOM   4461  HE1 PHE B 279      -6.392  15.579  23.767  1.00  0.00           H  
ATOM   4462  CZ  PHE B 279      -8.286  14.535  23.693  1.00  0.00           C  
ATOM   4463  HZ  PHE B 279      -8.229  14.333  22.633  1.00  0.00           H  
ATOM   4464  CE2 PHE B 279      -9.398  14.096  24.434  1.00  0.00           C  
ATOM   4465  HE2 PHE B 279     -10.206  13.567  23.948  1.00  0.00           H  
ATOM   4466  CD2 PHE B 279      -9.477  14.370  25.810  1.00  0.00           C  
ATOM   4467  HD2 PHE B 279     -10.346  14.060  26.374  1.00  0.00           H  
ATOM   4468  C   PHE B 279      -6.325  14.402  28.616  1.00  0.00           C  
ATOM   4469  O   PHE B 279      -5.582  15.301  29.011  1.00  0.00           O  
ATOM   4470  N   ARG B 280      -5.843  13.342  27.950  1.00  0.00           N  
ATOM   4471  H   ARG B 280      -6.517  12.652  27.630  1.00  0.00           H  
ATOM   4472  CA  ARG B 280      -4.413  12.989  27.850  1.00  0.00           C  
ATOM   4473  HA  ARG B 280      -3.820  13.899  27.977  1.00  0.00           H  
ATOM   4474  CB  ARG B 280      -4.036  11.996  28.963  1.00  0.00           C  
ATOM   4475  HB2 ARG B 280      -4.510  11.038  28.751  1.00  0.00           H  
ATOM   4476  HB3 ARG B 280      -2.954  11.851  28.947  1.00  0.00           H  
ATOM   4477  CG  ARG B 280      -4.453  12.434  30.375  1.00  0.00           C  
ATOM   4478  HG2 ARG B 280      -4.052  13.426  30.590  1.00  0.00           H  
ATOM   4479  HG3 ARG B 280      -5.541  12.465  30.444  1.00  0.00           H  
ATOM   4480  CD  ARG B 280      -3.933  11.440  31.409  1.00  0.00           C  
ATOM   4481  HD2 ARG B 280      -4.232  10.428  31.125  1.00  0.00           H  
ATOM   4482  HD3 ARG B 280      -2.843  11.498  31.430  1.00  0.00           H  
ATOM   4483  NE  ARG B 280      -4.483  11.748  32.735  1.00  0.00           N  
ATOM   4484  HE  ARG B 280      -5.312  12.348  32.783  1.00  0.00           H  
ATOM   4485  CZ  ARG B 280      -4.014  11.387  33.906  1.00  0.00           C  
ATOM   4486  NH1 ARG B 280      -2.923  10.687  34.010  1.00  0.00           N  
ATOM   4487 HH11 ARG B 280      -2.481  10.352  33.177  1.00  0.00           H  
ATOM   4488 HH12 ARG B 280      -2.600  10.443  34.938  1.00  0.00           H  
ATOM   4489  NH2 ARG B 280      -4.628  11.720  34.999  1.00  0.00           N  
ATOM   4490 HH21 ARG B 280      -5.516  12.232  34.912  1.00  0.00           H  
ATOM   4491 HH22 ARG B 280      -4.259  11.436  35.892  1.00  0.00           H  
ATOM   4492  C   ARG B 280      -4.052  12.378  26.496  1.00  0.00           C  
ATOM   4493  O   ARG B 280      -4.882  11.732  25.847  1.00  0.00           O  
ATOM   4494  N   ILE B 281      -2.786  12.500  26.096  1.00  0.00           N  
ATOM   4495  H   ILE B 281      -2.136  12.981  26.701  1.00  0.00           H  
ATOM   4496  CA  ILE B 281      -2.213  11.843  24.909  1.00  0.00           C  
ATOM   4497  HA  ILE B 281      -2.852  11.004  24.640  1.00  0.00           H  
ATOM   4498  CB  ILE B 281      -2.162  12.800  23.687  1.00  0.00           C  
ATOM   4499  HB  ILE B 281      -1.598  13.691  23.972  1.00  0.00           H  
ATOM   4500  CG2 ILE B 281      -1.440  12.152  22.485  1.00  0.00           C  
ATOM   4501 HG21 ILE B 281      -0.412  11.900  22.746  1.00  0.00           H  
ATOM   4502 HG22 ILE B 281      -1.962  11.250  22.164  1.00  0.00           H  
ATOM   4503 HG23 ILE B 281      -1.377  12.853  21.655  1.00  0.00           H  
ATOM   4504  CG1 ILE B 281      -3.595  13.236  23.285  1.00  0.00           C  
ATOM   4505 HG12 ILE B 281      -4.198  12.350  23.087  1.00  0.00           H  
ATOM   4506 HG13 ILE B 281      -4.046  13.772  24.120  1.00  0.00           H  
ATOM   4507  CD1 ILE B 281      -3.690  14.168  22.070  1.00  0.00           C  
ATOM   4508 HD11 ILE B 281      -3.440  13.632  21.155  1.00  0.00           H  
ATOM   4509 HD12 ILE B 281      -4.713  14.536  21.982  1.00  0.00           H  
ATOM   4510 HD13 ILE B 281      -3.018  15.017  22.198  1.00  0.00           H  
ATOM   4511  C   ILE B 281      -0.843  11.249  25.270  1.00  0.00           C  
ATOM   4512  O   ILE B 281      -0.074  11.849  26.019  1.00  0.00           O  
ATOM   4513  N   TYR B 282      -0.554  10.072  24.723  1.00  0.00           N  
ATOM   4514  H   TYR B 282      -1.243   9.665  24.098  1.00  0.00           H  
ATOM   4515  CA  TYR B 282       0.690   9.324  24.885  1.00  0.00           C  
ATOM   4516  HA  TYR B 282       1.444   9.958  25.354  1.00  0.00           H  
ATOM   4517  CB  TYR B 282       0.441   8.102  25.788  1.00  0.00           C  
ATOM   4518  HB2 TYR B 282      -0.299   7.461  25.308  1.00  0.00           H  
ATOM   4519  HB3 TYR B 282       1.367   7.530  25.850  1.00  0.00           H  
ATOM   4520  CG  TYR B 282      -0.041   8.403  27.200  1.00  0.00           C  
ATOM   4521  CD1 TYR B 282      -1.411   8.609  27.463  1.00  0.00           C  
ATOM   4522  HD1 TYR B 282      -2.125   8.555  26.653  1.00  0.00           H  
ATOM   4523  CE1 TYR B 282      -1.849   8.886  28.774  1.00  0.00           C  
ATOM   4524  HE1 TYR B 282      -2.895   9.048  28.981  1.00  0.00           H  
ATOM   4525  CZ  TYR B 282      -0.923   8.924  29.837  1.00  0.00           C  
ATOM   4526  OH  TYR B 282      -1.352   9.136  31.112  1.00  0.00           O  
ATOM   4527  HH  TYR B 282      -0.670   8.891  31.742  1.00  0.00           H  
ATOM   4528  CE2 TYR B 282       0.446   8.699  29.577  1.00  0.00           C  
ATOM   4529  HE2 TYR B 282       1.163   8.728  30.382  1.00  0.00           H  
ATOM   4530  CD2 TYR B 282       0.883   8.443  28.263  1.00  0.00           C  
ATOM   4531  HD2 TYR B 282       1.934   8.275  28.070  1.00  0.00           H  
ATOM   4532  C   TYR B 282       1.188   8.890  23.496  1.00  0.00           C  
ATOM   4533  O   TYR B 282       0.390   8.444  22.670  1.00  0.00           O  
ATOM   4534  N   GLN B 283       2.490   8.992  23.224  1.00  0.00           N  
ATOM   4535  H   GLN B 283       3.119   9.332  23.936  1.00  0.00           H  
ATOM   4536  CA  GLN B 283       3.081   8.569  21.948  1.00  0.00           C  
ATOM   4537  HA  GLN B 283       2.282   8.287  21.262  1.00  0.00           H  
ATOM   4538  CB  GLN B 283       3.811   9.753  21.296  1.00  0.00           C  
ATOM   4539  HB2 GLN B 283       3.112  10.590  21.269  1.00  0.00           H  
ATOM   4540  HB3 GLN B 283       4.665  10.049  21.907  1.00  0.00           H  
ATOM   4541  CG  GLN B 283       4.295   9.438  19.866  1.00  0.00           C  
ATOM   4542  HG2 GLN B 283       5.319   9.064  19.914  1.00  0.00           H  
ATOM   4543  HG3 GLN B 283       3.679   8.654  19.426  1.00  0.00           H  
ATOM   4544  CD  GLN B 283       4.221  10.639  18.923  1.00  0.00           C  
ATOM   4545  OE1 GLN B 283       3.300  11.438  18.936  1.00  0.00           O  
ATOM   4546  NE2 GLN B 283       5.169  10.797  18.023  1.00  0.00           N  
ATOM   4547 HE21 GLN B 283       5.069  11.576  17.399  1.00  0.00           H  
ATOM   4548 HE22 GLN B 283       5.936  10.153  17.968  1.00  0.00           H  
ATOM   4549  C   GLN B 283       3.966   7.331  22.134  1.00  0.00           C  
ATOM   4550  O   GLN B 283       4.777   7.272  23.057  1.00  0.00           O  
ATOM   4551  N   VAL B 284       3.795   6.334  21.267  1.00  0.00           N  
ATOM   4552  H   VAL B 284       3.133   6.453  20.507  1.00  0.00           H  
ATOM   4553  CA  VAL B 284       4.566   5.089  21.270  1.00  0.00           C  
ATOM   4554  HA  VAL B 284       4.995   4.939  22.261  1.00  0.00           H  
ATOM   4555  CB  VAL B 284       3.679   3.863  20.965  1.00  0.00           C  
ATOM   4556  HB  VAL B 284       3.371   3.888  19.921  1.00  0.00           H  
ATOM   4557  CG1 VAL B 284       4.449   2.562  21.218  1.00  0.00           C  
ATOM   4558 HG11 VAL B 284       5.328   2.506  20.580  1.00  0.00           H  
ATOM   4559 HG12 VAL B 284       4.749   2.496  22.264  1.00  0.00           H  
ATOM   4560 HG13 VAL B 284       3.814   1.705  20.987  1.00  0.00           H  
ATOM   4561  CG2 VAL B 284       2.416   3.832  21.837  1.00  0.00           C  
ATOM   4562 HG21 VAL B 284       1.767   4.673  21.597  1.00  0.00           H  
ATOM   4563 HG22 VAL B 284       2.692   3.870  22.890  1.00  0.00           H  
ATOM   4564 HG23 VAL B 284       1.870   2.908  21.650  1.00  0.00           H  
ATOM   4565  C   VAL B 284       5.701   5.226  20.261  1.00  0.00           C  
ATOM   4566  O   VAL B 284       5.487   5.215  19.049  1.00  0.00           O  
ATOM   4567  N   THR B 285       6.925   5.363  20.760  1.00  0.00           N  
ATOM   4568  H   THR B 285       7.038   5.370  21.766  1.00  0.00           H  
ATOM   4569  CA  THR B 285       8.169   5.466  19.975  1.00  0.00           C  
ATOM   4570  HA  THR B 285       8.000   6.136  19.134  1.00  0.00           H  
ATOM   4571  CB  THR B 285       9.273   6.071  20.861  1.00  0.00           C  
ATOM   4572  HB  THR B 285      10.235   6.009  20.351  1.00  0.00           H  
ATOM   4573  CG2 THR B 285       9.009   7.537  21.201  1.00  0.00           C  
ATOM   4574 HG21 THR B 285       8.931   8.114  20.280  1.00  0.00           H  
ATOM   4575 HG22 THR B 285       8.082   7.635  21.768  1.00  0.00           H  
ATOM   4576 HG23 THR B 285       9.834   7.927  21.797  1.00  0.00           H  
ATOM   4577  OG1 THR B 285       9.350   5.377  22.089  1.00  0.00           O  
ATOM   4578  HG1 THR B 285      10.242   5.491  22.425  1.00  0.00           H  
ATOM   4579  C   THR B 285       8.621   4.123  19.375  1.00  0.00           C  
ATOM   4580  O   THR B 285       9.806   3.917  19.123  1.00  0.00           O  
ATOM   4581  N   TYR B 286       7.694   3.180  19.179  1.00  0.00           N  
ATOM   4582  H   TYR B 286       6.720   3.436  19.276  1.00  0.00           H  
ATOM   4583  CA  TYR B 286       7.993   1.770  18.936  1.00  0.00           C  
ATOM   4584  HA  TYR B 286       8.903   1.722  18.337  1.00  0.00           H  
ATOM   4585  CB  TYR B 286       8.249   1.085  20.294  1.00  0.00           C  
ATOM   4586  HB2 TYR B 286       8.653   1.813  20.998  1.00  0.00           H  
ATOM   4587  HB3 TYR B 286       7.297   0.744  20.706  1.00  0.00           H  
ATOM   4588  CG  TYR B 286       9.240  -0.062  20.256  1.00  0.00           C  
ATOM   4589  CD1 TYR B 286       8.903  -1.312  20.809  1.00  0.00           C  
ATOM   4590  HD1 TYR B 286       7.940  -1.451  21.272  1.00  0.00           H  
ATOM   4591  CE1 TYR B 286       9.829  -2.370  20.804  1.00  0.00           C  
ATOM   4592  HE1 TYR B 286       9.559  -3.324  21.232  1.00  0.00           H  
ATOM   4593  CZ  TYR B 286      11.115  -2.171  20.256  1.00  0.00           C  
ATOM   4594  OH  TYR B 286      12.023  -3.178  20.249  1.00  0.00           O  
ATOM   4595  HH  TYR B 286      11.665  -3.989  20.612  1.00  0.00           H  
ATOM   4596  CE2 TYR B 286      11.465  -0.912  19.727  1.00  0.00           C  
ATOM   4597  HE2 TYR B 286      12.456  -0.765  19.327  1.00  0.00           H  
ATOM   4598  CD2 TYR B 286      10.533   0.143  19.733  1.00  0.00           C  
ATOM   4599  HD2 TYR B 286      10.820   1.117  19.357  1.00  0.00           H  
ATOM   4600  C   TYR B 286       6.885   1.065  18.133  1.00  0.00           C  
ATOM   4601  O   TYR B 286       5.751   1.538  18.060  1.00  0.00           O  
ATOM   4602  N   LEU B 287       7.251  -0.051  17.493  1.00  0.00           N  
ATOM   4603  H   LEU B 287       8.202  -0.362  17.617  1.00  0.00           H  
ATOM   4604  CA  LEU B 287       6.399  -0.846  16.588  1.00  0.00           C  
ATOM   4605  HA  LEU B 287       5.771  -0.173  15.998  1.00  0.00           H  
ATOM   4606  CB  LEU B 287       7.317  -1.641  15.635  1.00  0.00           C  
ATOM   4607  HB2 LEU B 287       7.907  -2.339  16.233  1.00  0.00           H  
ATOM   4608  HB3 LEU B 287       6.695  -2.235  14.965  1.00  0.00           H  
ATOM   4609  CG  LEU B 287       8.284  -0.795  14.777  1.00  0.00           C  
ATOM   4610  HG  LEU B 287       8.843  -0.114  15.418  1.00  0.00           H  
ATOM   4611  CD1 LEU B 287       9.299  -1.697  14.077  1.00  0.00           C  
ATOM   4612 HD11 LEU B 287       8.780  -2.411  13.439  1.00  0.00           H  
ATOM   4613 HD12 LEU B 287       9.891  -2.235  14.817  1.00  0.00           H  
ATOM   4614 HD13 LEU B 287       9.964  -1.092  13.460  1.00  0.00           H  
ATOM   4615  CD2 LEU B 287       7.545   0.026  13.722  1.00  0.00           C  
ATOM   4616 HD21 LEU B 287       6.967  -0.634  13.078  1.00  0.00           H  
ATOM   4617 HD22 LEU B 287       6.870   0.729  14.204  1.00  0.00           H  
ATOM   4618 HD23 LEU B 287       8.260   0.587  13.120  1.00  0.00           H  
ATOM   4619  C   LEU B 287       5.439  -1.805  17.325  1.00  0.00           C  
ATOM   4620  O   LEU B 287       4.493  -2.317  16.730  1.00  0.00           O  
ATOM   4621  N   GLU B 288       5.682  -2.026  18.618  1.00  0.00           N  
ATOM   4622  H   GLU B 288       6.456  -1.533  19.023  1.00  0.00           H  
ATOM   4623  CA  GLU B 288       4.803  -2.748  19.549  1.00  0.00           C  
ATOM   4624  HA  GLU B 288       4.689  -3.781  19.223  1.00  0.00           H  
ATOM   4625  CB  GLU B 288       5.501  -2.749  20.928  1.00  0.00           C  
ATOM   4626  HB2 GLU B 288       6.385  -3.387  20.873  1.00  0.00           H  
ATOM   4627  HB3 GLU B 288       5.842  -1.728  21.103  1.00  0.00           H  
ATOM   4628  CG  GLU B 288       4.694  -3.123  22.184  1.00  0.00           C  
ATOM   4629  HG2 GLU B 288       5.335  -2.924  23.047  1.00  0.00           H  
ATOM   4630  HG3 GLU B 288       3.841  -2.453  22.265  1.00  0.00           H  
ATOM   4631  CD  GLU B 288       4.211  -4.575  22.268  1.00  0.00           C  
ATOM   4632  OE1 GLU B 288       3.832  -4.968  23.400  1.00  0.00           O  
ATOM   4633  OE2 GLU B 288       4.200  -5.254  21.220  1.00  0.00           O  
ATOM   4634  C   GLU B 288       3.427  -2.057  19.623  1.00  0.00           C  
ATOM   4635  O   GLU B 288       3.366  -0.880  19.998  1.00  0.00           O  
ATOM   4636  N   PRO B 289       2.310  -2.738  19.300  1.00  0.00           N  
ATOM   4637  CD  PRO B 289       2.232  -4.066  18.703  1.00  0.00           C  
ATOM   4638  HD2 PRO B 289       2.686  -4.819  19.345  1.00  0.00           H  
ATOM   4639  HD3 PRO B 289       2.724  -4.057  17.730  1.00  0.00           H  
ATOM   4640  CG  PRO B 289       0.744  -4.375  18.525  1.00  0.00           C  
ATOM   4641  HG2 PRO B 289       0.369  -4.906  19.401  1.00  0.00           H  
ATOM   4642  HG3 PRO B 289       0.553  -4.949  17.618  1.00  0.00           H  
ATOM   4643  CB  PRO B 289       0.116  -2.985  18.457  1.00  0.00           C  
ATOM   4644  HB2 PRO B 289      -0.940  -2.988  18.715  1.00  0.00           H  
ATOM   4645  HB3 PRO B 289       0.251  -2.575  17.456  1.00  0.00           H  
ATOM   4646  CA  PRO B 289       0.964  -2.192  19.453  1.00  0.00           C  
ATOM   4647  HA  PRO B 289       0.959  -1.143  19.163  1.00  0.00           H  
ATOM   4648  C   PRO B 289       0.490  -2.283  20.919  1.00  0.00           C  
ATOM   4649  O   PRO B 289      -0.560  -2.856  21.231  1.00  0.00           O  
ATOM   4650  N   SER B 290       1.283  -1.744  21.847  1.00  0.00           N  
ATOM   4651  H   SER B 290       2.141  -1.289  21.547  1.00  0.00           H  
ATOM   4652  CA  SER B 290       0.955  -1.709  23.271  1.00  0.00           C  
ATOM   4653  HA  SER B 290      -0.123  -1.581  23.341  1.00  0.00           H  
ATOM   4654  CB  SER B 290       1.276  -3.060  23.944  1.00  0.00           C  
ATOM   4655  HB2 SER B 290       0.491  -3.284  24.665  1.00  0.00           H  
ATOM   4656  HB3 SER B 290       1.272  -3.855  23.195  1.00  0.00           H  
ATOM   4657  OG  SER B 290       2.508  -3.085  24.631  1.00  0.00           O  
ATOM   4658  HG  SER B 290       3.038  -3.824  24.233  1.00  0.00           H  
ATOM   4659  C   SER B 290       1.561  -0.501  23.994  1.00  0.00           C  
ATOM   4660  O   SER B 290       2.465   0.184  23.504  1.00  0.00           O  
ATOM   4661  N   LEU B 291       1.006  -0.199  25.167  1.00  0.00           N  
ATOM   4662  H   LEU B 291       0.233  -0.780  25.478  1.00  0.00           H  
ATOM   4663  CA  LEU B 291       1.451   0.884  26.036  1.00  0.00           C  
ATOM   4664  HA  LEU B 291       2.524   1.024  25.889  1.00  0.00           H  
ATOM   4665  CB  LEU B 291       0.722   2.175  25.618  1.00  0.00           C  
ATOM   4666  HB2 LEU B 291       0.993   2.419  24.591  1.00  0.00           H  
ATOM   4667  HB3 LEU B 291      -0.351   1.979  25.643  1.00  0.00           H  
ATOM   4668  CG  LEU B 291       1.015   3.392  26.513  1.00  0.00           C  
ATOM   4669  HG  LEU B 291       0.817   3.138  27.552  1.00  0.00           H  
ATOM   4670  CD1 LEU B 291       2.463   3.866  26.382  1.00  0.00           C  
ATOM   4671 HD11 LEU B 291       2.618   4.739  27.014  1.00  0.00           H  
ATOM   4672 HD12 LEU B 291       3.145   3.085  26.713  1.00  0.00           H  
ATOM   4673 HD13 LEU B 291       2.684   4.121  25.346  1.00  0.00           H  
ATOM   4674  CD2 LEU B 291       0.084   4.540  26.131  1.00  0.00           C  
ATOM   4675 HD21 LEU B 291       0.278   4.846  25.103  1.00  0.00           H  
ATOM   4676 HD22 LEU B 291      -0.952   4.216  26.229  1.00  0.00           H  
ATOM   4677 HD23 LEU B 291       0.253   5.378  26.806  1.00  0.00           H  
ATOM   4678  C   LEU B 291       1.196   0.530  27.505  1.00  0.00           C  
ATOM   4679  O   LEU B 291       0.066   0.224  27.888  1.00  0.00           O  
ATOM   4680  N   ARG B 292       2.230   0.629  28.347  1.00  0.00           N  
ATOM   4681  H   ARG B 292       3.111   0.943  27.967  1.00  0.00           H  
ATOM   4682  CA  ARG B 292       2.073   0.609  29.809  1.00  0.00           C  
ATOM   4683  HA  ARG B 292       1.147   0.088  30.053  1.00  0.00           H  
ATOM   4684  CB  ARG B 292       3.232  -0.138  30.488  1.00  0.00           C  
ATOM   4685  HB2 ARG B 292       4.185   0.202  30.078  1.00  0.00           H  
ATOM   4686  HB3 ARG B 292       3.216   0.081  31.557  1.00  0.00           H  
ATOM   4687  CG  ARG B 292       3.083  -1.655  30.306  1.00  0.00           C  
ATOM   4688  HG2 ARG B 292       2.115  -1.963  30.707  1.00  0.00           H  
ATOM   4689  HG3 ARG B 292       3.121  -1.902  29.243  1.00  0.00           H  
ATOM   4690  CD  ARG B 292       4.191  -2.417  31.043  1.00  0.00           C  
ATOM   4691  HD2 ARG B 292       5.152  -2.171  30.591  1.00  0.00           H  
ATOM   4692  HD3 ARG B 292       4.216  -2.087  32.083  1.00  0.00           H  
ATOM   4693  NE  ARG B 292       3.937  -3.870  31.013  1.00  0.00           N  
ATOM   4694  HE  ARG B 292       3.122  -4.203  31.515  1.00  0.00           H  
ATOM   4695  CZ  ARG B 292       4.591  -4.806  30.354  1.00  0.00           C  
ATOM   4696  NH1 ARG B 292       5.675  -4.573  29.664  1.00  0.00           N  
ATOM   4697 HH11 ARG B 292       6.026  -3.634  29.617  1.00  0.00           H  
ATOM   4698 HH12 ARG B 292       6.095  -5.296  29.109  1.00  0.00           H  
ATOM   4699  NH2 ARG B 292       4.118  -6.015  30.383  1.00  0.00           N  
ATOM   4700 HH21 ARG B 292       3.257  -6.165  30.906  1.00  0.00           H  
ATOM   4701 HH22 ARG B 292       4.570  -6.763  29.896  1.00  0.00           H  
ATOM   4702  C   ARG B 292       1.914   2.023  30.358  1.00  0.00           C  
ATOM   4703  O   ARG B 292       2.496   2.966  29.825  1.00  0.00           O  
ATOM   4704  N   ILE B 293       1.165   2.148  31.451  1.00  0.00           N  
ATOM   4705  H   ILE B 293       0.691   1.317  31.794  1.00  0.00           H  
ATOM   4706  CA  ILE B 293       0.968   3.385  32.219  1.00  0.00           C  
ATOM   4707  HA  ILE B 293       1.819   4.048  32.055  1.00  0.00           H  
ATOM   4708  CB  ILE B 293      -0.322   4.123  31.764  1.00  0.00           C  
ATOM   4709  HB  ILE B 293      -1.173   3.466  31.953  1.00  0.00           H  
ATOM   4710  CG2 ILE B 293      -0.532   5.414  32.579  1.00  0.00           C  
ATOM   4711 HG21 ILE B 293       0.304   6.096  32.434  1.00  0.00           H  
ATOM   4712 HG22 ILE B 293      -1.456   5.908  32.284  1.00  0.00           H  
ATOM   4713 HG23 ILE B 293      -0.642   5.182  33.636  1.00  0.00           H  
ATOM   4714  CG1 ILE B 293      -0.306   4.444  30.247  1.00  0.00           C  
ATOM   4715 HG12 ILE B 293       0.560   5.067  30.015  1.00  0.00           H  
ATOM   4716 HG13 ILE B 293      -0.213   3.512  29.690  1.00  0.00           H  
ATOM   4717  CD1 ILE B 293      -1.568   5.127  29.714  1.00  0.00           C  
ATOM   4718 HD11 ILE B 293      -2.448   4.563  30.022  1.00  0.00           H  
ATOM   4719 HD12 ILE B 293      -1.634   6.147  30.085  1.00  0.00           H  
ATOM   4720 HD13 ILE B 293      -1.524   5.160  28.626  1.00  0.00           H  
ATOM   4721  C   ILE B 293       0.927   3.010  33.709  1.00  0.00           C  
ATOM   4722  O   ILE B 293       0.337   1.990  34.057  1.00  0.00           O  
ATOM   4723  N   ALA B 294       1.534   3.802  34.596  1.00  0.00           N  
ATOM   4724  H   ALA B 294       2.017   4.627  34.281  1.00  0.00           H  
ATOM   4725  CA  ALA B 294       1.325   3.633  36.033  1.00  0.00           C  
ATOM   4726  HA  ALA B 294       1.420   2.576  36.291  1.00  0.00           H  
ATOM   4727  CB  ALA B 294       2.416   4.391  36.796  1.00  0.00           C  
ATOM   4728  HB1 ALA B 294       2.433   5.437  36.499  1.00  0.00           H  
ATOM   4729  HB2 ALA B 294       2.225   4.323  37.868  1.00  0.00           H  
ATOM   4730  HB3 ALA B 294       3.388   3.943  36.586  1.00  0.00           H  
ATOM   4731  C   ALA B 294      -0.097   4.099  36.396  1.00  0.00           C  
ATOM   4732  O   ALA B 294      -0.435   5.272  36.211  1.00  0.00           O  
ATOM   4733  N   ALA B 295      -0.932   3.192  36.900  1.00  0.00           N  
ATOM   4734  H   ALA B 295      -0.549   2.281  37.132  1.00  0.00           H  
ATOM   4735  CA  ALA B 295      -2.325   3.440  37.270  1.00  0.00           C  
ATOM   4736  HA  ALA B 295      -2.869   3.781  36.390  1.00  0.00           H  
ATOM   4737  CB  ALA B 295      -2.939   2.117  37.740  1.00  0.00           C  
ATOM   4738  HB1 ALA B 295      -2.435   1.771  38.645  1.00  0.00           H  
ATOM   4739  HB2 ALA B 295      -3.999   2.263  37.958  1.00  0.00           H  
ATOM   4740  HB3 ALA B 295      -2.839   1.359  36.964  1.00  0.00           H  
ATOM   4741  C   ALA B 295      -2.468   4.527  38.347  1.00  0.00           C  
ATOM   4742  O   ALA B 295      -3.445   5.265  38.332  1.00  0.00           O  
ATOM   4743  N   SER B 296      -1.468   4.704  39.214  1.00  0.00           N  
ATOM   4744  H   SER B 296      -0.689   4.062  39.176  1.00  0.00           H  
ATOM   4745  CA  SER B 296      -1.368   5.800  40.193  1.00  0.00           C  
ATOM   4746  HA  SER B 296      -2.295   5.839  40.768  1.00  0.00           H  
ATOM   4747  CB  SER B 296      -0.223   5.475  41.156  1.00  0.00           C  
ATOM   4748  HB2 SER B 296      -0.100   6.283  41.878  1.00  0.00           H  
ATOM   4749  HB3 SER B 296      -0.462   4.556  41.695  1.00  0.00           H  
ATOM   4750  OG  SER B 296       0.981   5.289  40.432  1.00  0.00           O  
ATOM   4751  HG  SER B 296       1.604   4.819  40.999  1.00  0.00           H  
ATOM   4752  C   SER B 296      -1.168   7.200  39.578  1.00  0.00           C  
ATOM   4753  O   SER B 296      -1.181   8.196  40.301  1.00  0.00           O  
ATOM   4754  N   THR B 297      -1.006   7.315  38.251  1.00  0.00           N  
ATOM   4755  H   THR B 297      -0.969   6.459  37.712  1.00  0.00           H  
ATOM   4756  CA  THR B 297      -1.072   8.605  37.529  1.00  0.00           C  
ATOM   4757  HA  THR B 297      -0.709   9.389  38.194  1.00  0.00           H  
ATOM   4758  CB  THR B 297      -0.177   8.635  36.275  1.00  0.00           C  
ATOM   4759  HB  THR B 297      -0.214   9.646  35.867  1.00  0.00           H  
ATOM   4760  CG2 THR B 297       1.288   8.321  36.572  1.00  0.00           C  
ATOM   4761 HG21 THR B 297       1.860   8.329  35.645  1.00  0.00           H  
ATOM   4762 HG22 THR B 297       1.690   9.078  37.245  1.00  0.00           H  
ATOM   4763 HG23 THR B 297       1.376   7.346  37.046  1.00  0.00           H  
ATOM   4764  OG1 THR B 297      -0.632   7.763  35.265  1.00  0.00           O  
ATOM   4765  HG1 THR B 297      -0.533   6.846  35.591  1.00  0.00           H  
ATOM   4766  C   THR B 297      -2.500   9.001  37.138  1.00  0.00           C  
ATOM   4767  O   THR B 297      -2.724  10.144  36.729  1.00  0.00           O  
ATOM   4768  N   LEU B 298      -3.470   8.088  37.229  1.00  0.00           N  
ATOM   4769  H   LEU B 298      -3.238   7.190  37.640  1.00  0.00           H  
ATOM   4770  CA  LEU B 298      -4.899   8.320  37.004  1.00  0.00           C  
ATOM   4771  HA  LEU B 298      -5.045   9.238  36.436  1.00  0.00           H  
ATOM   4772  CB  LEU B 298      -5.463   7.149  36.176  1.00  0.00           C  
ATOM   4773  HB2 LEU B 298      -5.262   6.223  36.716  1.00  0.00           H  
ATOM   4774  HB3 LEU B 298      -6.546   7.238  36.092  1.00  0.00           H  
ATOM   4775  CG  LEU B 298      -4.851   7.058  34.760  1.00  0.00           C  
ATOM   4776  HG  LEU B 298      -3.802   7.352  34.778  1.00  0.00           H  
ATOM   4777  CD1 LEU B 298      -4.911   5.626  34.240  1.00  0.00           C  
ATOM   4778 HD11 LEU B 298      -5.943   5.276  34.271  1.00  0.00           H  
ATOM   4779 HD12 LEU B 298      -4.526   5.575  33.222  1.00  0.00           H  
ATOM   4780 HD13 LEU B 298      -4.312   4.983  34.884  1.00  0.00           H  
ATOM   4781  CD2 LEU B 298      -5.582   7.963  33.766  1.00  0.00           C  
ATOM   4782 HD21 LEU B 298      -5.624   8.981  34.148  1.00  0.00           H  
ATOM   4783 HD22 LEU B 298      -5.062   7.956  32.809  1.00  0.00           H  
ATOM   4784 HD23 LEU B 298      -6.597   7.595  33.623  1.00  0.00           H  
ATOM   4785  C   LEU B 298      -5.612   8.506  38.357  1.00  0.00           C  
ATOM   4786  O   LEU B 298      -5.073   8.168  39.412  1.00  0.00           O  
ATOM   4787  N   LYS B 299      -6.808   9.103  38.356  1.00  0.00           N  
ATOM   4788  H   LYS B 299      -7.237   9.337  37.467  1.00  0.00           H  
ATOM   4789  CA  LYS B 299      -7.581   9.361  39.579  1.00  0.00           C  
ATOM   4790  HA  LYS B 299      -6.897   9.702  40.356  1.00  0.00           H  
ATOM   4791  CB  LYS B 299      -8.629  10.461  39.335  1.00  0.00           C  
ATOM   4792  HB2 LYS B 299      -9.253  10.198  38.481  1.00  0.00           H  
ATOM   4793  HB3 LYS B 299      -9.270  10.538  40.214  1.00  0.00           H  
ATOM   4794  CG  LYS B 299      -7.945  11.817  39.099  1.00  0.00           C  
ATOM   4795  HG2 LYS B 299      -7.368  12.071  39.989  1.00  0.00           H  
ATOM   4796  HG3 LYS B 299      -7.259  11.744  38.254  1.00  0.00           H  
ATOM   4797  CD  LYS B 299      -8.943  12.947  38.813  1.00  0.00           C  
ATOM   4798  HD2 LYS B 299      -9.444  12.757  37.859  1.00  0.00           H  
ATOM   4799  HD3 LYS B 299      -9.685  12.991  39.613  1.00  0.00           H  
ATOM   4800  CE  LYS B 299      -8.163  14.268  38.742  1.00  0.00           C  
ATOM   4801  HE2 LYS B 299      -7.605  14.391  39.673  1.00  0.00           H  
ATOM   4802  HE3 LYS B 299      -7.448  14.195  37.916  1.00  0.00           H  
ATOM   4803  NZ  LYS B 299      -9.054  15.430  38.532  1.00  0.00           N  
ATOM   4804  HZ1 LYS B 299      -9.805  15.480  39.204  1.00  0.00           H  
ATOM   4805  HZ2 LYS B 299      -8.562  16.307  38.475  1.00  0.00           H  
ATOM   4806  HZ3 LYS B 299      -9.538  15.329  37.634  1.00  0.00           H  
ATOM   4807  C   LYS B 299      -8.224   8.067  40.077  1.00  0.00           C  
ATOM   4808  O   LYS B 299      -8.969   7.422  39.347  1.00  0.00           O  
ATOM   4809  N   SER B 300      -7.953   7.710  41.332  1.00  0.00           N  
ATOM   4810  H   SER B 300      -7.316   8.274  41.865  1.00  0.00           H  
ATOM   4811  CA  SER B 300      -8.549   6.526  41.959  1.00  0.00           C  
ATOM   4812  HA  SER B 300      -8.328   5.686  41.311  1.00  0.00           H  
ATOM   4813  CB  SER B 300      -7.896   6.245  43.314  1.00  0.00           C  
ATOM   4814  HB2 SER B 300      -6.817   6.150  43.185  1.00  0.00           H  
ATOM   4815  HB3 SER B 300      -8.103   7.078  43.990  1.00  0.00           H  
ATOM   4816  OG  SER B 300      -8.400   5.055  43.885  1.00  0.00           O  
ATOM   4817  HG  SER B 300      -8.285   4.332  43.255  1.00  0.00           H  
ATOM   4818  C   SER B 300     -10.073   6.659  42.090  1.00  0.00           C  
ATOM   4819  O   SER B 300     -10.567   7.740  42.413  1.00  0.00           O  
ATOM   4820  N   GLY B 301     -10.815   5.578  41.845  1.00  0.00           N  
ATOM   4821  H   GLY B 301     -10.347   4.732  41.510  1.00  0.00           H  
ATOM   4822  CA  GLY B 301     -12.274   5.511  41.972  1.00  0.00           C  
ATOM   4823  HA2 GLY B 301     -12.553   4.460  42.040  1.00  0.00           H  
ATOM   4824  HA3 GLY B 301     -12.582   6.011  42.891  1.00  0.00           H  
ATOM   4825  C   GLY B 301     -13.060   6.120  40.806  1.00  0.00           C  
ATOM   4826  O   GLY B 301     -14.268   6.326  40.946  1.00  0.00           O  
ATOM   4827  N   ILE B 302     -12.413   6.407  39.671  1.00  0.00           N  
ATOM   4828  H   ILE B 302     -11.443   6.125  39.618  1.00  0.00           H  
ATOM   4829  CA  ILE B 302     -12.966   7.159  38.530  1.00  0.00           C  
ATOM   4830  HA  ILE B 302     -13.999   7.427  38.745  1.00  0.00           H  
ATOM   4831  CB  ILE B 302     -12.152   8.466  38.349  1.00  0.00           C  
ATOM   4832  HB  ILE B 302     -11.100   8.193  38.366  1.00  0.00           H  
ATOM   4833  CG2 ILE B 302     -12.378   9.161  36.998  1.00  0.00           C  
ATOM   4834 HG21 ILE B 302     -11.946   8.556  36.201  1.00  0.00           H  
ATOM   4835 HG22 ILE B 302     -13.440   9.289  36.816  1.00  0.00           H  
ATOM   4836 HG23 ILE B 302     -11.881  10.132  36.989  1.00  0.00           H  
ATOM   4837  CG1 ILE B 302     -12.373   9.467  39.508  1.00  0.00           C  
ATOM   4838 HG12 ILE B 302     -12.149   8.976  40.455  1.00  0.00           H  
ATOM   4839 HG13 ILE B 302     -11.657  10.281  39.401  1.00  0.00           H  
ATOM   4840  CD1 ILE B 302     -13.775  10.086  39.602  1.00  0.00           C  
ATOM   4841 HD11 ILE B 302     -14.528   9.309  39.732  1.00  0.00           H  
ATOM   4842 HD12 ILE B 302     -13.813  10.754  40.463  1.00  0.00           H  
ATOM   4843 HD13 ILE B 302     -13.994  10.664  38.705  1.00  0.00           H  
ATOM   4844  C   ILE B 302     -12.998   6.308  37.253  1.00  0.00           C  
ATOM   4845  O   ILE B 302     -12.097   5.514  36.988  1.00  0.00           O  
ATOM   4846  N   SER B 303     -14.016   6.495  36.409  1.00  0.00           N  
ATOM   4847  H   SER B 303     -14.732   7.170  36.660  1.00  0.00           H  
ATOM   4848  CA  SER B 303     -14.074   5.843  35.096  1.00  0.00           C  
ATOM   4849  HA  SER B 303     -13.698   4.831  35.217  1.00  0.00           H  
ATOM   4850  CB  SER B 303     -15.514   5.712  34.610  1.00  0.00           C  
ATOM   4851  HB2 SER B 303     -16.117   5.222  35.374  1.00  0.00           H  
ATOM   4852  HB3 SER B 303     -15.925   6.704  34.416  1.00  0.00           H  
ATOM   4853  OG  SER B 303     -15.543   4.938  33.425  1.00  0.00           O  
ATOM   4854  HG  SER B 303     -15.078   4.100  33.604  1.00  0.00           H  
ATOM   4855  C   SER B 303     -13.188   6.539  34.056  1.00  0.00           C  
ATOM   4856  O   SER B 303     -13.155   7.771  33.968  1.00  0.00           O  
ATOM   4857  N   TYR B 304     -12.512   5.738  33.229  1.00  0.00           N  
ATOM   4858  H   TYR B 304     -12.650   4.741  33.330  1.00  0.00           H  
ATOM   4859  CA  TYR B 304     -11.595   6.169  32.170  1.00  0.00           C  
ATOM   4860  HA  TYR B 304     -11.807   7.206  31.910  1.00  0.00           H  
ATOM   4861  CB  TYR B 304     -10.139   6.090  32.650  1.00  0.00           C  
ATOM   4862  HB2 TYR B 304      -9.986   5.138  33.158  1.00  0.00           H  
ATOM   4863  HB3 TYR B 304      -9.479   6.099  31.783  1.00  0.00           H  
ATOM   4864  CG  TYR B 304      -9.692   7.216  33.556  1.00  0.00           C  
ATOM   4865  CD1 TYR B 304      -9.217   8.422  33.000  1.00  0.00           C  
ATOM   4866  HD1 TYR B 304      -9.210   8.553  31.928  1.00  0.00           H  
ATOM   4867  CE1 TYR B 304      -8.730   9.448  33.836  1.00  0.00           C  
ATOM   4868  HE1 TYR B 304      -8.356  10.369  33.412  1.00  0.00           H  
ATOM   4869  CZ  TYR B 304      -8.712   9.256  35.234  1.00  0.00           C  
ATOM   4870  OH  TYR B 304      -8.192  10.193  36.066  1.00  0.00           O  
ATOM   4871  HH  TYR B 304      -7.977  11.055  35.635  1.00  0.00           H  
ATOM   4872  CE2 TYR B 304      -9.198   8.054  35.787  1.00  0.00           C  
ATOM   4873  HE2 TYR B 304      -9.182   7.909  36.856  1.00  0.00           H  
ATOM   4874  CD2 TYR B 304      -9.695   7.040  34.951  1.00  0.00           C  
ATOM   4875  HD2 TYR B 304     -10.069   6.122  35.383  1.00  0.00           H  
ATOM   4876  C   TYR B 304     -11.776   5.351  30.886  1.00  0.00           C  
ATOM   4877  O   TYR B 304     -12.353   4.258  30.878  1.00  0.00           O  
ATOM   4878  N   ARG B 305     -11.293   5.918  29.776  1.00  0.00           N  
ATOM   4879  H   ARG B 305     -10.866   6.837  29.872  1.00  0.00           H  
ATOM   4880  CA  ARG B 305     -11.546   5.452  28.410  1.00  0.00           C  
ATOM   4881  HA  ARG B 305     -11.661   4.369  28.422  1.00  0.00           H  
ATOM   4882  CB  ARG B 305     -12.864   6.107  27.978  1.00  0.00           C  
ATOM   4883  HB2 ARG B 305     -13.577   5.977  28.791  1.00  0.00           H  
ATOM   4884  HB3 ARG B 305     -12.708   7.179  27.840  1.00  0.00           H  
ATOM   4885  CG  ARG B 305     -13.493   5.513  26.717  1.00  0.00           C  
ATOM   4886  HG2 ARG B 305     -12.899   5.775  25.841  1.00  0.00           H  
ATOM   4887  HG3 ARG B 305     -13.572   4.436  26.815  1.00  0.00           H  
ATOM   4888  CD  ARG B 305     -14.903   6.078  26.600  1.00  0.00           C  
ATOM   4889  HD2 ARG B 305     -15.464   5.791  27.489  1.00  0.00           H  
ATOM   4890  HD3 ARG B 305     -14.831   7.161  26.572  1.00  0.00           H  
ATOM   4891  NE  ARG B 305     -15.618   5.598  25.412  1.00  0.00           N  
ATOM   4892  HE  ARG B 305     -15.102   5.033  24.749  1.00  0.00           H  
ATOM   4893  CZ  ARG B 305     -16.873   5.875  25.119  1.00  0.00           C  
ATOM   4894  NH1 ARG B 305     -17.603   6.701  25.814  1.00  0.00           N  
ATOM   4895 HH11 ARG B 305     -17.193   7.196  26.618  1.00  0.00           H  
ATOM   4896 HH12 ARG B 305     -18.551   6.906  25.583  1.00  0.00           H  
ATOM   4897  NH2 ARG B 305     -17.404   5.298  24.078  1.00  0.00           N  
ATOM   4898 HH21 ARG B 305     -16.844   4.644  23.552  1.00  0.00           H  
ATOM   4899 HH22 ARG B 305     -18.356   5.491  23.827  1.00  0.00           H  
ATOM   4900  C   ARG B 305     -10.384   5.800  27.480  1.00  0.00           C  
ATOM   4901  O   ARG B 305      -9.727   6.822  27.668  1.00  0.00           O  
ATOM   4902  N   ALA B 306     -10.125   4.961  26.477  1.00  0.00           N  
ATOM   4903  H   ALA B 306     -10.708   4.138  26.378  1.00  0.00           H  
ATOM   4904  CA  ALA B 306      -8.976   5.093  25.576  1.00  0.00           C  
ATOM   4905  HA  ALA B 306      -8.601   6.116  25.625  1.00  0.00           H  
ATOM   4906  CB  ALA B 306      -7.858   4.161  26.064  1.00  0.00           C  
ATOM   4907  HB1 ALA B 306      -8.184   3.122  26.004  1.00  0.00           H  
ATOM   4908  HB2 ALA B 306      -6.971   4.294  25.444  1.00  0.00           H  
ATOM   4909  HB3 ALA B 306      -7.602   4.392  27.098  1.00  0.00           H  
ATOM   4910  C   ALA B 306      -9.324   4.803  24.107  1.00  0.00           C  
ATOM   4911  O   ALA B 306     -10.187   3.972  23.817  1.00  0.00           O  
ATOM   4912  N   ARG B 307      -8.595   5.444  23.185  1.00  0.00           N  
ATOM   4913  H   ARG B 307      -7.931   6.133  23.534  1.00  0.00           H  
ATOM   4914  CA  ARG B 307      -8.554   5.176  21.732  1.00  0.00           C  
ATOM   4915  HA  ARG B 307      -8.832   4.136  21.560  1.00  0.00           H  
ATOM   4916  CB  ARG B 307      -9.579   6.048  20.987  1.00  0.00           C  
ATOM   4917  HB2 ARG B 307      -9.620   5.732  19.943  1.00  0.00           H  
ATOM   4918  HB3 ARG B 307     -10.563   5.878  21.426  1.00  0.00           H  
ATOM   4919  CG  ARG B 307      -9.256   7.551  21.034  1.00  0.00           C  
ATOM   4920  HG2 ARG B 307      -9.072   7.858  22.062  1.00  0.00           H  
ATOM   4921  HG3 ARG B 307      -8.348   7.747  20.469  1.00  0.00           H  
ATOM   4922  CD  ARG B 307     -10.404   8.382  20.453  1.00  0.00           C  
ATOM   4923  HD2 ARG B 307     -10.485   8.180  19.386  1.00  0.00           H  
ATOM   4924  HD3 ARG B 307     -11.338   8.089  20.939  1.00  0.00           H  
ATOM   4925  NE  ARG B 307     -10.177   9.818  20.678  1.00  0.00           N  
ATOM   4926  HE  ARG B 307      -9.498  10.070  21.388  1.00  0.00           H  
ATOM   4927  CZ  ARG B 307     -10.800  10.841  20.132  1.00  0.00           C  
ATOM   4928  NH1 ARG B 307     -11.723  10.708  19.222  1.00  0.00           N  
ATOM   4929 HH11 ARG B 307     -11.948   9.785  18.900  1.00  0.00           H  
ATOM   4930 HH12 ARG B 307     -12.173  11.511  18.826  1.00  0.00           H  
ATOM   4931  NH2 ARG B 307     -10.489  12.039  20.527  1.00  0.00           N  
ATOM   4932 HH21 ARG B 307      -9.763  12.112  21.236  1.00  0.00           H  
ATOM   4933 HH22 ARG B 307     -10.972  12.849  20.189  1.00  0.00           H  
ATOM   4934  C   ARG B 307      -7.127   5.360  21.199  1.00  0.00           C  
ATOM   4935  O   ARG B 307      -6.317   6.011  21.858  1.00  0.00           O  
ATOM   4936  N   VAL B 308      -6.819   4.838  20.015  1.00  0.00           N  
ATOM   4937  H   VAL B 308      -7.544   4.324  19.523  1.00  0.00           H
[truncated: 30,538 more chars]
