# Supplementary material for: Insights into receptor structure and dynamics at the surface of living cells
Source: Nat Commun. 2023 Mar 22;14:1596. doi: 10.1038/s41467-023-37284-4 (PMC10033668; doi:10.1038/s41467-023-37284-4)
Supplement: Supplementary file 15 — Source Data [file 41467_2023_37284_MOESM15_ESM.zip › Source data/Main/Figure 5/b/Average structures of MD sub-trajectories/K22B/MD_sub-average_3bpn_K22B_5.pdb]

ATOM      1  N   CYS A   1       6.506   9.599   7.811  1.00  0.00           N  
ATOM      2  H1  CYS A   1       6.146   9.930   8.694  1.00  0.00           H  
ATOM      3  H2  CYS A   1       6.238   8.624   7.711  1.00  0.00           H  
ATOM      4  H3  CYS A   1       6.097  10.105   7.036  1.00  0.00           H  
ATOM      5  CA  CYS A   1       7.986   9.710   7.773  1.00  0.00           C  
ATOM      6  HA  CYS A   1       8.270  10.752   7.906  1.00  0.00           H  
ATOM      7  CB  CYS A   1       8.617   8.865   8.895  1.00  0.00           C  
ATOM      8  HB2 CYS A   1       9.695   9.040   8.941  1.00  0.00           H  
ATOM      9  HB3 CYS A   1       8.459   7.800   8.697  1.00  0.00           H  
ATOM     10  SG  CYS A   1       7.856   9.317  10.478  1.00  0.00           S  
ATOM     11  HG  CYS A   1       8.566   8.476  11.251  1.00  0.00           H  
ATOM     12  C   CYS A   1       8.480   9.269   6.399  1.00  0.00           C  
ATOM     13  O   CYS A   1       7.647   8.831   5.618  1.00  0.00           O  
ATOM     14  N   ASP A   2       9.785   9.316   6.103  1.00  0.00           N  
ATOM     15  H   ASP A   2      10.459   9.662   6.769  1.00  0.00           H  
ATOM     16  CA  ASP A   2      10.294   8.351   5.119  1.00  0.00           C  
ATOM     17  HA  ASP A   2       9.652   8.397   4.238  1.00  0.00           H  
ATOM     18  CB  ASP A   2      11.723   8.661   4.634  1.00  0.00           C  
ATOM     19  HB2 ASP A   2      11.771   9.698   4.300  1.00  0.00           H  
ATOM     20  HB3 ASP A   2      12.419   8.538   5.466  1.00  0.00           H  
ATOM     21  CG  ASP A   2      12.137   7.751   3.454  1.00  0.00           C  
ATOM     22  OD1 ASP A   2      13.340   7.468   3.306  1.00  0.00           O  
ATOM     23  OD2 ASP A   2      11.244   7.263   2.721  1.00  0.00           O  
ATOM     24  C   ASP A   2      10.196   6.925   5.699  1.00  0.00           C  
ATOM     25  O   ASP A   2      10.237   6.724   6.917  1.00  0.00           O  
ATOM     26  N   ILE A   3      10.025   5.966   4.794  1.00  0.00           N  
ATOM     27  H   ILE A   3      10.007   6.292   3.833  1.00  0.00           H  
ATOM     28  CA  ILE A   3       9.972   4.519   5.010  1.00  0.00           C  
ATOM     29  HA  ILE A   3      10.670   4.285   5.813  1.00  0.00           H  
ATOM     30  CB  ILE A   3       8.546   4.148   5.481  1.00  0.00           C  
ATOM     31  HB  ILE A   3       8.285   4.852   6.273  1.00  0.00           H  
ATOM     32  CG2 ILE A   3       7.500   4.302   4.365  1.00  0.00           C  
ATOM     33 HG21 ILE A   3       7.673   3.585   3.564  1.00  0.00           H  
ATOM     34 HG22 ILE A   3       6.500   4.144   4.765  1.00  0.00           H  
ATOM     35 HG23 ILE A   3       7.532   5.308   3.945  1.00  0.00           H  
ATOM     36  CG1 ILE A   3       8.488   2.737   6.094  1.00  0.00           C  
ATOM     37 HG12 ILE A   3       8.367   1.991   5.308  1.00  0.00           H  
ATOM     38 HG13 ILE A   3       9.420   2.542   6.621  1.00  0.00           H  
ATOM     39  CD1 ILE A   3       7.353   2.590   7.109  1.00  0.00           C  
ATOM     40 HD11 ILE A   3       6.392   2.798   6.643  1.00  0.00           H  
ATOM     41 HD12 ILE A   3       7.347   1.574   7.492  1.00  0.00           H  
ATOM     42 HD13 ILE A   3       7.512   3.280   7.936  1.00  0.00           H  
ATOM     43  C   ILE A   3      10.455   3.742   3.765  1.00  0.00           C  
ATOM     44  O   ILE A   3      10.471   2.512   3.763  1.00  0.00           O  
ATOM     45  N   THR A   4      10.901   4.438   2.711  1.00  0.00           N  
ATOM     46  H   THR A   4      10.954   5.449   2.790  1.00  0.00           H  
ATOM     47  CA  THR A   4      11.269   3.876   1.397  1.00  0.00           C  
ATOM     48  HA  THR A   4      10.386   3.438   0.930  1.00  0.00           H  
ATOM     49  CB  THR A   4      11.789   5.007   0.483  1.00  0.00           C  
ATOM     50  HB  THR A   4      12.739   5.381   0.869  1.00  0.00           H  
ATOM     51  CG2 THR A   4      11.990   4.561  -0.960  1.00  0.00           C  
ATOM     52 HG21 THR A   4      12.333   5.405  -1.559  1.00  0.00           H  
ATOM     53 HG22 THR A   4      12.726   3.762  -1.012  1.00  0.00           H  
ATOM     54 HG23 THR A   4      11.043   4.210  -1.364  1.00  0.00           H  
ATOM     55  OG1 THR A   4      10.882   6.084   0.422  1.00  0.00           O  
ATOM     56  HG1 THR A   4      11.024   6.628   1.229  1.00  0.00           H  
ATOM     57  C   THR A   4      12.326   2.768   1.529  1.00  0.00           C  
ATOM     58  O   THR A   4      12.212   1.710   0.912  1.00  0.00           O  
ATOM     59  N   LEU A   5      13.313   2.953   2.419  1.00  0.00           N  
ATOM     60  H   LEU A   5      13.328   3.829   2.924  1.00  0.00           H  
ATOM     61  CA  LEU A   5      14.331   1.936   2.719  1.00  0.00           C  
ATOM     62  HA  LEU A   5      14.833   1.661   1.790  1.00  0.00           H  
ATOM     63  CB  LEU A   5      15.380   2.507   3.695  1.00  0.00           C  
ATOM     64  HB2 LEU A   5      14.868   2.842   4.598  1.00  0.00           H  
ATOM     65  HB3 LEU A   5      16.059   1.703   3.980  1.00  0.00           H  
ATOM     66  CG  LEU A   5      16.221   3.671   3.134  1.00  0.00           C  
ATOM     67  HG  LEU A   5      15.561   4.438   2.730  1.00  0.00           H  
ATOM     68  CD1 LEU A   5      17.055   4.297   4.249  1.00  0.00           C  
ATOM     69 HD11 LEU A   5      17.572   5.177   3.871  1.00  0.00           H  
ATOM     70 HD12 LEU A   5      16.405   4.615   5.065  1.00  0.00           H  
ATOM     71 HD13 LEU A   5      17.784   3.580   4.619  1.00  0.00           H  
ATOM     72  CD2 LEU A   5      17.179   3.200   2.037  1.00  0.00           C  
ATOM     73 HD21 LEU A   5      17.798   4.033   1.709  1.00  0.00           H  
ATOM     74 HD22 LEU A   5      17.818   2.397   2.406  1.00  0.00           H  
ATOM     75 HD23 LEU A   5      16.614   2.844   1.178  1.00  0.00           H  
ATOM     76  C   LEU A   5      13.720   0.644   3.285  1.00  0.00           C  
ATOM     77  O   LEU A   5      14.128  -0.446   2.889  1.00  0.00           O  
ATOM     78  N   GLN A   6      12.725   0.743   4.173  1.00  0.00           N  
ATOM     79  H   GLN A   6      12.331   1.659   4.346  1.00  0.00           H  
ATOM     80  CA  GLN A   6      12.024  -0.427   4.714  1.00  0.00           C  
ATOM     81  HA  GLN A   6      12.762  -1.164   5.031  1.00  0.00           H  
ATOM     82  CB  GLN A   6      11.160  -0.063   5.927  1.00  0.00           C  
ATOM     83  HB2 GLN A   6      10.372   0.620   5.612  1.00  0.00           H  
ATOM     84  HB3 GLN A   6      10.682  -0.985   6.262  1.00  0.00           H  
ATOM     85  CG  GLN A   6      11.909   0.556   7.120  1.00  0.00           C  
ATOM     86  HG2 GLN A   6      12.769  -0.065   7.372  1.00  0.00           H  
ATOM     87  HG3 GLN A   6      12.265   1.550   6.849  1.00  0.00           H  
ATOM     88  CD  GLN A   6      11.015   0.670   8.356  1.00  0.00           C  
ATOM     89  OE1 GLN A   6       9.904   0.161   8.417  1.00  0.00           O  
ATOM     90  NE2 GLN A   6      11.450   1.322   9.411  1.00  0.00           N  
ATOM     91 HE21 GLN A   6      10.845   1.359  10.209  1.00  0.00           H  
ATOM     92 HE22 GLN A   6      12.411   1.624   9.471  1.00  0.00           H  
ATOM     93  C   GLN A   6      11.122  -1.091   3.667  1.00  0.00           C  
ATOM     94  O   GLN A   6      11.097  -2.323   3.578  1.00  0.00           O  
ATOM     95  N   GLU A   7      10.403  -0.309   2.851  1.00  0.00           N  
ATOM     96  H   GLU A   7      10.405   0.697   3.010  1.00  0.00           H  
ATOM     97  CA  GLU A   7       9.610  -0.846   1.736  1.00  0.00           C  
ATOM     98  HA  GLU A   7       8.888  -1.561   2.130  1.00  0.00           H  
ATOM     99  CB  GLU A   7       8.835   0.268   1.016  1.00  0.00           C  
ATOM    100  HB2 GLU A   7       9.522   1.039   0.676  1.00  0.00           H  
ATOM    101  HB3 GLU A   7       8.361  -0.179   0.143  1.00  0.00           H  
ATOM    102  CG  GLU A   7       7.754   0.907   1.899  1.00  0.00           C  
ATOM    103  HG2 GLU A   7       7.218   0.112   2.425  1.00  0.00           H  
ATOM    104  HG3 GLU A   7       8.241   1.529   2.649  1.00  0.00           H  
ATOM    105  CD  GLU A   7       6.747   1.762   1.105  1.00  0.00           C  
ATOM    106  OE1 GLU A   7       5.682   2.110   1.672  1.00  0.00           O  
ATOM    107  OE2 GLU A   7       6.996   2.107  -0.069  1.00  0.00           O  
ATOM    108  C   GLU A   7      10.492  -1.608   0.736  1.00  0.00           C  
ATOM    109  O   GLU A   7      10.159  -2.726   0.339  1.00  0.00           O  
ATOM    110  N   ILE A   8      11.661  -1.059   0.383  1.00  0.00           N  
ATOM    111  H   ILE A   8      11.855  -0.112   0.709  1.00  0.00           H  
ATOM    112  CA  ILE A   8      12.685  -1.725  -0.439  1.00  0.00           C  
ATOM    113  HA  ILE A   8      12.220  -2.044  -1.372  1.00  0.00           H  
ATOM    114  CB  ILE A   8      13.820  -0.736  -0.802  1.00  0.00           C  
ATOM    115  HB  ILE A   8      14.122  -0.198   0.099  1.00  0.00           H  
ATOM    116  CG2 ILE A   8      15.053  -1.472  -1.354  1.00  0.00           C  
ATOM    117 HG21 ILE A   8      15.794  -0.763  -1.715  1.00  0.00           H  
ATOM    118 HG22 ILE A   8      15.527  -2.048  -0.560  1.00  0.00           H  
ATOM    119 HG23 ILE A   8      14.766  -2.132  -2.172  1.00  0.00           H  
ATOM    120  CG1 ILE A   8      13.313   0.280  -1.848  1.00  0.00           C  
ATOM    121 HG12 ILE A   8      13.194  -0.221  -2.809  1.00  0.00           H  
ATOM    122 HG13 ILE A   8      12.336   0.656  -1.544  1.00  0.00           H  
ATOM    123  CD1 ILE A   8      14.228   1.498  -2.032  1.00  0.00           C  
ATOM    124 HD11 ILE A   8      15.183   1.203  -2.460  1.00  0.00           H  
ATOM    125 HD12 ILE A   8      14.396   1.981  -1.069  1.00  0.00           H  
ATOM    126 HD13 ILE A   8      13.752   2.208  -2.710  1.00  0.00           H  
ATOM    127  C   ILE A   8      13.210  -3.001   0.240  1.00  0.00           C  
ATOM    128  O   ILE A   8      13.207  -4.053  -0.397  1.00  0.00           O  
ATOM    129  N   ILE A   9      13.611  -2.967   1.519  1.00  0.00           N  
ATOM    130  H   ILE A   9      13.599  -2.074   2.008  1.00  0.00           H  
ATOM    131  CA  ILE A   9      14.126  -4.163   2.224  1.00  0.00           C  
ATOM    132  HA  ILE A   9      14.964  -4.563   1.654  1.00  0.00           H  
ATOM    133  CB  ILE A   9      14.649  -3.785   3.631  1.00  0.00           C  
ATOM    134  HB  ILE A   9      13.894  -3.166   4.119  1.00  0.00           H  
ATOM    135  CG2 ILE A   9      14.895  -5.028   4.513  1.00  0.00           C  
ATOM    136 HG21 ILE A   9      15.343  -4.742   5.464  1.00  0.00           H  
ATOM    137 HG22 ILE A   9      13.949  -5.523   4.737  1.00  0.00           H  
ATOM    138 HG23 ILE A   9      15.556  -5.727   4.000  1.00  0.00           H  
ATOM    139  CG1 ILE A   9      15.964  -2.979   3.516  1.00  0.00           C  
ATOM    140 HG12 ILE A   9      16.791  -3.651   3.286  1.00  0.00           H  
ATOM    141 HG13 ILE A   9      15.887  -2.272   2.692  1.00  0.00           H  
ATOM    142  CD1 ILE A   9      16.293  -2.173   4.782  1.00  0.00           C  
ATOM    143 HD11 ILE A   9      15.452  -1.534   5.051  1.00  0.00           H  
ATOM    144 HD12 ILE A   9      16.524  -2.835   5.615  1.00  0.00           H  
ATOM    145 HD13 ILE A   9      17.157  -1.542   4.589  1.00  0.00           H  
ATOM    146  C   ILE A   9      13.059  -5.270   2.274  1.00  0.00           C  
ATOM    147  O   ILE A   9      13.366  -6.444   2.049  1.00  0.00           O  
ATOM    148  N   LYS A  10      11.791  -4.904   2.507  1.00  0.00           N  
ATOM    149  H   LYS A  10      11.608  -3.922   2.704  1.00  0.00           H  
ATOM    150  CA  LYS A  10      10.660  -5.836   2.433  1.00  0.00           C  
ATOM    151  HA  LYS A  10      10.901  -6.704   3.047  1.00  0.00           H  
ATOM    152  CB  LYS A  10       9.392  -5.186   3.013  1.00  0.00           C  
ATOM    153  HB2 LYS A  10       9.620  -4.826   4.019  1.00  0.00           H  
ATOM    154  HB3 LYS A  10       9.093  -4.327   2.407  1.00  0.00           H  
ATOM    155  CG  LYS A  10       8.234  -6.200   3.079  1.00  0.00           C  
ATOM    156  HG2 LYS A  10       7.614  -6.087   2.188  1.00  0.00           H  
ATOM    157  HG3 LYS A  10       8.633  -7.215   3.083  1.00  0.00           H  
ATOM    158  CD  LYS A  10       7.376  -6.032   4.338  1.00  0.00           C  
ATOM    159  HD2 LYS A  10       7.996  -6.174   5.224  1.00  0.00           H  
ATOM    160  HD3 LYS A  10       6.945  -5.034   4.362  1.00  0.00           H  
ATOM    161  CE  LYS A  10       6.279  -7.095   4.314  1.00  0.00           C  
ATOM    162  HE2 LYS A  10       5.702  -6.985   3.392  1.00  0.00           H  
ATOM    163  HE3 LYS A  10       6.738  -8.087   4.299  1.00  0.00           H  
ATOM    164  NZ  LYS A  10       5.364  -6.991   5.470  1.00  0.00           N  
ATOM    165  HZ1 LYS A  10       4.744  -6.192   5.369  1.00  0.00           H  
ATOM    166  HZ2 LYS A  10       4.746  -7.800   5.485  1.00  0.00           H  
ATOM    167  HZ3 LYS A  10       5.829  -6.940   6.372  1.00  0.00           H  
ATOM    168  C   LYS A  10      10.452  -6.370   1.017  1.00  0.00           C  
ATOM    169  O   LYS A  10      10.311  -7.574   0.856  1.00  0.00           O  
ATOM    170  N   THR A  11      10.503  -5.520  -0.008  1.00  0.00           N  
ATOM    171  H   THR A  11      10.608  -4.536   0.209  1.00  0.00           H  
ATOM    172  CA  THR A  11      10.410  -5.929  -1.422  1.00  0.00           C  
ATOM    173  HA  THR A  11       9.459  -6.439  -1.581  1.00  0.00           H  
ATOM    174  CB  THR A  11      10.489  -4.714  -2.363  1.00  0.00           C  
ATOM    175  HB  THR A  11      11.488  -4.279  -2.311  1.00  0.00           H  
ATOM    176  CG2 THR A  11      10.195  -5.089  -3.817  1.00  0.00           C  
ATOM    177 HG21 THR A  11       9.232  -5.595  -3.890  1.00  0.00           H  
ATOM    178 HG22 THR A  11      10.171  -4.187  -4.427  1.00  0.00           H  
ATOM    179 HG23 THR A  11      10.974  -5.746  -4.203  1.00  0.00           H  
ATOM    180  OG1 THR A  11       9.556  -3.726  -2.003  1.00  0.00           O  
ATOM    181  HG1 THR A  11       9.837  -3.333  -1.148  1.00  0.00           H  
ATOM    182  C   THR A  11      11.529  -6.897  -1.806  1.00  0.00           C  
ATOM    183  O   THR A  11      11.306  -7.863  -2.529  1.00  0.00           O  
ATOM    184  N   LEU A  12      12.743  -6.673  -1.302  1.00  0.00           N  
ATOM    185  H   LEU A  12      12.885  -5.821  -0.769  1.00  0.00           H  
ATOM    186  CA  LEU A  12      13.886  -7.558  -1.508  1.00  0.00           C  
ATOM    187  HA  LEU A  12      13.937  -7.813  -2.566  1.00  0.00           H  
ATOM    188  CB  LEU A  12      15.175  -6.816  -1.122  1.00  0.00           C  
ATOM    189  HB2 LEU A  12      15.074  -6.463  -0.096  1.00  0.00           H  
ATOM    190  HB3 LEU A  12      16.008  -7.518  -1.169  1.00  0.00           H  
ATOM    191  CG  LEU A  12      15.499  -5.623  -2.042  1.00  0.00           C  
ATOM    192  HG  LEU A  12      14.602  -5.045  -2.247  1.00  0.00           H  
ATOM    193  CD1 LEU A  12      16.531  -4.702  -1.403  1.00  0.00           C  
ATOM    194 HD11 LEU A  12      16.202  -4.400  -0.410  1.00  0.00           H  
ATOM    195 HD12 LEU A  12      17.481  -5.221  -1.344  1.00  0.00           H  
ATOM    196 HD13 LEU A  12      16.653  -3.815  -2.023  1.00  0.00           H  
ATOM    197  CD2 LEU A  12      16.074  -6.103  -3.371  1.00  0.00           C  
ATOM    198 HD21 LEU A  12      16.235  -5.243  -4.018  1.00  0.00           H  
ATOM    199 HD22 LEU A  12      17.021  -6.622  -3.210  1.00  0.00           H  
ATOM    200 HD23 LEU A  12      15.378  -6.780  -3.861  1.00  0.00           H  
ATOM    201  C   LEU A  12      13.734  -8.890  -0.755  1.00  0.00           C  
ATOM    202  O   LEU A  12      14.198  -9.908  -1.258  1.00  0.00           O  
ATOM    203  N   ASN A  13      13.059  -8.933   0.397  1.00  0.00           N  
ATOM    204  H   ASN A  13      12.730  -8.062   0.796  1.00  0.00           H  
ATOM    205  CA  ASN A  13      12.681 -10.199   1.039  1.00  0.00           C  
ATOM    206  HA  ASN A  13      13.540 -10.873   1.018  1.00  0.00           H  
ATOM    207  CB  ASN A  13      12.287  -9.976   2.505  1.00  0.00           C  
ATOM    208  HB2 ASN A  13      11.619  -9.118   2.582  1.00  0.00           H  
ATOM    209  HB3 ASN A  13      11.757 -10.857   2.868  1.00  0.00           H  
ATOM    210  CG  ASN A  13      13.488  -9.768   3.410  1.00  0.00           C  
ATOM    211  OD1 ASN A  13      14.605 -10.188   3.147  1.00  0.00           O  
ATOM    212  ND2 ASN A  13      13.294  -9.109   4.526  1.00  0.00           N  
ATOM    213 HD21 ASN A  13      14.090  -8.993   5.127  1.00  0.00           H  
ATOM    214 HD22 ASN A  13      12.396  -8.701   4.708  1.00  0.00           H  
ATOM    215  C   ASN A  13      11.575 -10.927   0.268  1.00  0.00           C  
ATOM    216  O   ASN A  13      11.678 -12.135   0.073  1.00  0.00           O  
ATOM    217  N   SER A  14      10.569 -10.214  -0.249  1.00  0.00           N  
ATOM    218  H   SER A  14      10.474  -9.234  -0.005  1.00  0.00           H  
ATOM    219  CA  SER A  14       9.574 -10.816  -1.151  1.00  0.00           C  
ATOM    220  HA  SER A  14       9.075 -11.631  -0.623  1.00  0.00           H  
ATOM    221  CB  SER A  14       8.508  -9.801  -1.570  1.00  0.00           C  
ATOM    222  HB2 SER A  14       8.976  -8.955  -2.071  1.00  0.00           H  
ATOM    223  HB3 SER A  14       7.816 -10.280  -2.262  1.00  0.00           H  
ATOM    224  OG  SER A  14       7.793  -9.347  -0.437  1.00  0.00           O  
ATOM    225  HG  SER A  14       7.231 -10.072  -0.137  1.00  0.00           H  
ATOM    226  C   SER A  14      10.234 -11.420  -2.396  1.00  0.00           C  
ATOM    227  O   SER A  14       9.893 -12.532  -2.770  1.00  0.00           O  
ATOM    228  N   LEU A  15      11.231 -10.752  -2.990  1.00  0.00           N  
ATOM    229  H   LEU A  15      11.432  -9.813  -2.665  1.00  0.00           H  
ATOM    230  CA  LEU A  15      12.052 -11.298  -4.085  1.00  0.00           C  
ATOM    231  HA  LEU A  15      11.388 -11.685  -4.856  1.00  0.00           H  
ATOM    232  CB  LEU A  15      12.919 -10.170  -4.678  1.00  0.00           C  
ATOM    233  HB2 LEU A  15      13.415  -9.646  -3.862  1.00  0.00           H  
ATOM    234  HB3 LEU A  15      13.699 -10.611  -5.300  1.00  0.00           H  
ATOM    235  CG  LEU A  15      12.130  -9.159  -5.529  1.00  0.00           C  
ATOM    236  HG  LEU A  15      11.211  -8.886  -5.017  1.00  0.00           H  
ATOM    237  CD1 LEU A  15      12.943  -7.889  -5.771  1.00  0.00           C  
ATOM    238 HD11 LEU A  15      13.148  -7.407  -4.818  1.00  0.00           H  
ATOM    239 HD12 LEU A  15      13.884  -8.130  -6.266  1.00  0.00           H  
ATOM    240 HD13 LEU A  15      12.366  -7.197  -6.386  1.00  0.00           H  
ATOM    241  CD2 LEU A  15      11.794  -9.742  -6.900  1.00  0.00           C  
ATOM    242 HD21 LEU A  15      12.708 -10.063  -7.399  1.00  0.00           H  
ATOM    243 HD22 LEU A  15      11.131 -10.598  -6.787  1.00  0.00           H  
ATOM    244 HD23 LEU A  15      11.303  -8.992  -7.517  1.00  0.00           H  
ATOM    245  C   LEU A  15      12.944 -12.479  -3.659  1.00  0.00           C  
ATOM    246  O   LEU A  15      13.250 -13.326  -4.494  1.00  0.00           O  
ATOM    247  N   THR A  16      13.354 -12.535  -2.388  1.00  0.00           N  
ATOM    248  H   THR A  16      13.050 -11.804  -1.764  1.00  0.00           H  
ATOM    249  CA  THR A  16      14.123 -13.658  -1.821  1.00  0.00           C  
ATOM    250  HA  THR A  16      14.947 -13.897  -2.495  1.00  0.00           H  
ATOM    251  CB  THR A  16      14.723 -13.294  -0.448  1.00  0.00           C  
ATOM    252  HB  THR A  16      13.913 -13.141   0.264  1.00  0.00           H  
ATOM    253  CG2 THR A  16      15.635 -14.384   0.112  1.00  0.00           C  
ATOM    254 HG21 THR A  16      15.064 -15.296   0.286  1.00  0.00           H  
ATOM    255 HG22 THR A  16      16.435 -14.597  -0.596  1.00  0.00           H  
ATOM    256 HG23 THR A  16      16.064 -14.059   1.059  1.00  0.00           H  
ATOM    257  OG1 THR A  16      15.487 -12.099  -0.500  1.00  0.00           O  
ATOM    258  HG1 THR A  16      14.950 -11.445  -0.988  1.00  0.00           H  
ATOM    259  C   THR A  16      13.244 -14.912  -1.706  1.00  0.00           C  
ATOM    260  O   THR A  16      13.671 -15.985  -2.117  1.00  0.00           O  
ATOM    261  N   GLU A  17      12.004 -14.785  -1.212  1.00  0.00           N  
ATOM    262  H   GLU A  17      11.715 -13.877  -0.865  1.00  0.00           H  
ATOM    263  CA  GLU A  17      11.014 -15.880  -1.223  1.00  0.00           C  
ATOM    264  HA  GLU A  17      11.462 -16.773  -0.781  1.00  0.00           H  
ATOM    265  CB  GLU A  17       9.771 -15.518  -0.375  1.00  0.00           C  
ATOM    266  HB2 GLU A  17      10.040 -15.644   0.675  1.00  0.00           H  
ATOM    267  HB3 GLU A  17       9.540 -14.461  -0.523  1.00  0.00           H  
ATOM    268  CG  GLU A  17       8.468 -16.312  -0.647  1.00  0.00           C  
ATOM    269  HG2 GLU A  17       7.801 -16.183   0.208  1.00  0.00           H  
ATOM    270  HG3 GLU A  17       7.975 -15.852  -1.505  1.00  0.00           H  
ATOM    271  CD  GLU A  17       8.636 -17.816  -0.935  1.00  0.00           C  
ATOM    272  OE1 GLU A  17       8.075 -18.289  -1.958  1.00  0.00           O  
ATOM    273  OE2 GLU A  17       9.363 -18.486  -0.174  1.00  0.00           O  
ATOM    274  C   GLU A  17      10.625 -16.256  -2.657  1.00  0.00           C  
ATOM    275  O   GLU A  17      10.754 -17.414  -3.032  1.00  0.00           O  
ATOM    276  N   GLN A  18      10.195 -15.300  -3.486  1.00  0.00           N  
ATOM    277  H   GLN A  18      10.148 -14.359  -3.112  1.00  0.00           H  
ATOM    278  CA  GLN A  18       9.555 -15.521  -4.793  1.00  0.00           C  
ATOM    279  HA  GLN A  18       8.717 -16.197  -4.613  1.00  0.00           H  
ATOM    280  CB  GLN A  18       8.987 -14.161  -5.262  1.00  0.00           C  
ATOM    281  HB2 GLN A  18       8.485 -13.691  -4.418  1.00  0.00           H  
ATOM    282  HB3 GLN A  18       9.813 -13.517  -5.569  1.00  0.00           H  
ATOM    283  CG  GLN A  18       7.950 -14.199  -6.390  1.00  0.00           C  
ATOM    284  HG2 GLN A  18       7.661 -13.183  -6.649  1.00  0.00           H  
ATOM    285  HG3 GLN A  18       8.368 -14.631  -7.295  1.00  0.00           H  
ATOM    286  CD  GLN A  18       6.684 -14.943  -6.008  1.00  0.00           C  
ATOM    287  OE1 GLN A  18       6.232 -14.987  -4.886  1.00  0.00           O  
ATOM    288  NE2 GLN A  18       6.031 -15.538  -6.968  1.00  0.00           N  
ATOM    289 HE21 GLN A  18       5.147 -15.938  -6.700  1.00  0.00           H  
ATOM    290 HE22 GLN A  18       6.363 -15.462  -7.921  1.00  0.00           H  
ATOM    291  C   GLN A  18      10.449 -16.204  -5.861  1.00  0.00           C  
ATOM    292  O   GLN A  18      10.074 -16.293  -7.032  1.00  0.00           O  
ATOM    293  N   LYS A  19      11.638 -16.695  -5.493  1.00  0.00           N  
ATOM    294  H   LYS A  19      11.854 -16.678  -4.499  1.00  0.00           H  
ATOM    295  CA  LYS A  19      12.655 -17.194  -6.415  1.00  0.00           C  
ATOM    296  HA  LYS A  19      12.839 -16.350  -7.074  1.00  0.00           H  
ATOM    297  CB  LYS A  19      13.968 -17.495  -5.670  1.00  0.00           C  
ATOM    298  HB2 LYS A  19      14.729 -17.674  -6.424  1.00  0.00           H  
ATOM    299  HB3 LYS A  19      14.270 -16.609  -5.107  1.00  0.00           H  
ATOM    300  CG  LYS A  19      13.924 -18.698  -4.709  1.00  0.00           C  
ATOM    301  HG2 LYS A  19      13.259 -18.463  -3.876  1.00  0.00           H  
ATOM    302  HG3 LYS A  19      13.539 -19.577  -5.225  1.00  0.00           H  
ATOM    303  CD  LYS A  19      15.324 -19.022  -4.157  1.00  0.00           C  
ATOM    304  HD2 LYS A  19      15.740 -18.118  -3.708  1.00  0.00           H  
ATOM    305  HD3 LYS A  19      15.232 -19.776  -3.373  1.00  0.00           H  
ATOM    306  CE  LYS A  19      16.251 -19.548  -5.273  1.00  0.00           C  
ATOM    307  HE2 LYS A  19      15.931 -20.544  -5.582  1.00  0.00           H  
ATOM    308  HE3 LYS A  19      16.178 -18.892  -6.142  1.00  0.00           H  
ATOM    309  NZ  LYS A  19      17.675 -19.559  -4.889  1.00  0.00           N  
ATOM    310  HZ1 LYS A  19      17.882 -20.163  -4.115  1.00  0.00           H  
ATOM    311  HZ2 LYS A  19      18.249 -19.775  -5.700  1.00  0.00           H  
ATOM    312  HZ3 LYS A  19      17.958 -18.615  -4.591  1.00  0.00           H  
ATOM    313  C   LYS A  19      12.192 -18.344  -7.320  1.00  0.00           C  
ATOM    314  O   LYS A  19      11.387 -19.198  -6.934  1.00  0.00           O  
ATOM    315  N   THR A  20      12.721 -18.345  -8.542  1.00  0.00           N  
ATOM    316  H   THR A  20      13.465 -17.673  -8.708  1.00  0.00           H  
ATOM    317  CA  THR A  20      12.425 -19.274  -9.652  1.00  0.00           C  
ATOM    318  HA  THR A  20      12.109 -20.236  -9.252  1.00  0.00           H  
ATOM    319  CB  THR A  20      11.315 -18.717 -10.568  1.00  0.00           C  
ATOM    320  HB  THR A  20      11.094 -19.469 -11.328  1.00  0.00           H  
ATOM    321  CG2 THR A  20      10.003 -18.382  -9.870  1.00  0.00           C  
ATOM    322 HG21 THR A  20       9.243 -18.168 -10.621  1.00  0.00           H  
ATOM    323 HG22 THR A  20       9.683 -19.228  -9.266  1.00  0.00           H  
ATOM    324 HG23 THR A  20      10.123 -17.505  -9.235  1.00  0.00           H  
ATOM    325  OG1 THR A  20      11.748 -17.550 -11.214  1.00  0.00           O  
ATOM    326  HG1 THR A  20      11.810 -16.855 -10.550  1.00  0.00           H  
ATOM    327  C   THR A  20      13.690 -19.492 -10.496  1.00  0.00           C  
ATOM    328  O   THR A  20      14.730 -18.934 -10.168  1.00  0.00           O  
ATOM    329  N   LEU A  21      13.604 -20.214 -11.625  1.00  0.00           N  
ATOM    330  H   LEU A  21      12.736 -20.665 -11.857  1.00  0.00           H  
ATOM    331  CA  LEU A  21      14.684 -20.302 -12.624  1.00  0.00           C  
ATOM    332  HA  LEU A  21      15.497 -20.904 -12.214  1.00  0.00           H  
ATOM    333  CB  LEU A  21      14.120 -20.957 -13.908  1.00  0.00           C  
ATOM    334  HB2 LEU A  21      13.089 -21.283 -13.765  1.00  0.00           H  
ATOM    335  HB3 LEU A  21      14.100 -20.204 -14.694  1.00  0.00           H  
ATOM    336  CG  LEU A  21      14.952 -22.143 -14.415  1.00  0.00           C  
ATOM    337  HG  LEU A  21      16.012 -21.942 -14.262  1.00  0.00           H  
ATOM    338  CD1 LEU A  21      14.566 -23.423 -13.669  1.00  0.00           C  
ATOM    339 HD11 LEU A  21      14.716 -23.287 -12.598  1.00  0.00           H  
ATOM    340 HD12 LEU A  21      13.525 -23.677 -13.868  1.00  0.00           H  
ATOM    341 HD13 LEU A  21      15.202 -24.240 -14.008  1.00  0.00           H  
ATOM    342  CD2 LEU A  21      14.711 -22.357 -15.910  1.00  0.00           C  
ATOM    343 HD21 LEU A  21      13.652 -22.524 -16.108  1.00  0.00           H  
ATOM    344 HD22 LEU A  21      15.040 -21.478 -16.467  1.00  0.00           H  
ATOM    345 HD23 LEU A  21      15.284 -23.216 -16.258  1.00  0.00           H  
ATOM    346  C   LEU A  21      15.263 -18.916 -12.975  1.00  0.00           C  
ATOM    347  O   LEU A  21      16.470 -18.766 -13.138  1.00  0.00           O  
ATOM    348  N   CYS A  22      14.408 -17.890 -13.049  1.00  0.00           N  
ATOM    349  H   CYS A  22      13.429 -18.069 -12.880  1.00  0.00           H  
ATOM    350  CA  CYS A  22      14.811 -16.527 -13.378  1.00  0.00           C  
ATOM    351  HA  CYS A  22      15.441 -16.569 -14.266  1.00  0.00           H  
ATOM    352  CB  CYS A  22      13.546 -15.741 -13.741  1.00  0.00           C  
ATOM    353  HB2 CYS A  22      12.969 -16.283 -14.496  1.00  0.00           H  
ATOM    354  HB3 CYS A  22      12.918 -15.621 -12.861  1.00  0.00           H  
ATOM    355  SG  CYS A  22      14.006 -14.115 -14.399  1.00  0.00           S  
ATOM    356  HG  CYS A  22      14.903 -13.824 -13.443  1.00  0.00           H  
ATOM    357  C   CYS A  22      15.647 -15.834 -12.276  1.00  0.00           C  
ATOM    358  O   CYS A  22      16.259 -14.804 -12.548  1.00  0.00           O  
ATOM    359  N   THR A  23      15.727 -16.356 -11.046  1.00  0.00           N  
ATOM    360  H   THR A  23      15.231 -17.215 -10.831  1.00  0.00           H  
ATOM    361  CA  THR A  23      16.636 -15.809 -10.011  1.00  0.00           C  
ATOM    362  HA  THR A  23      16.687 -14.733 -10.139  1.00  0.00           H  
ATOM    363  CB  THR A  23      16.146 -16.082  -8.582  1.00  0.00           C  
ATOM    364  HB  THR A  23      16.546 -17.030  -8.218  1.00  0.00           H  
ATOM    365  CG2 THR A  23      16.527 -14.942  -7.638  1.00  0.00           C  
ATOM    366 HG21 THR A  23      17.573 -14.690  -7.768  1.00  0.00           H  
ATOM    367 HG22 THR A  23      16.370 -15.250  -6.605  1.00  0.00           H  
ATOM    368 HG23 THR A  23      15.935 -14.053  -7.851  1.00  0.00           H  
ATOM    369  OG1 THR A  23      14.742 -16.097  -8.493  1.00  0.00           O  
ATOM    370  HG1 THR A  23      14.597 -15.841  -7.575  1.00  0.00           H  
ATOM    371  C   THR A  23      18.071 -16.331 -10.139  1.00  0.00           C  
ATOM    372  O   THR A  23      19.009 -15.715  -9.632  1.00  0.00           O  
ATOM    373  N   GLU A  24      18.245 -17.440 -10.858  1.00  0.00           N  
ATOM    374  H   GLU A  24      17.431 -17.903 -11.239  1.00  0.00           H  
ATOM    375  CA  GLU A  24      19.539 -18.067 -11.148  1.00  0.00           C  
ATOM    376  HA  GLU A  24      20.185 -17.983 -10.273  1.00  0.00           H  
ATOM    377  CB  GLU A  24      19.318 -19.568 -11.431  1.00  0.00           C  
ATOM    378  HB2 GLU A  24      18.911 -19.675 -12.438  1.00  0.00           H  
ATOM    379  HB3 GLU A  24      20.290 -20.066 -11.425  1.00  0.00           H  
ATOM    380  CG  GLU A  24      18.371 -20.308 -10.456  1.00  0.00           C  
ATOM    381  HG2 GLU A  24      17.351 -19.959 -10.627  1.00  0.00           H  
ATOM    382  HG3 GLU A  24      18.385 -21.370 -10.714  1.00  0.00           H  
ATOM    383  CD  GLU A  24      18.729 -20.147  -8.964  1.00  0.00           C  
ATOM    384  OE1 GLU A  24      17.807 -20.048  -8.114  1.00  0.00           O  
ATOM    385  OE2 GLU A  24      19.937 -20.155  -8.649  1.00  0.00           O  
ATOM    386  C   GLU A  24      20.258 -17.387 -12.338  1.00  0.00           C  
ATOM    387  O   GLU A  24      21.451 -17.595 -12.565  1.00  0.00           O  
ATOM    388  N   LEU A  25      19.546 -16.563 -13.120  1.00  0.00           N  
ATOM    389  H   LEU A  25      18.581 -16.403 -12.869  1.00  0.00           H  
ATOM    390  CA  LEU A  25      20.073 -15.885 -14.311  1.00  0.00           C  
ATOM    391  HA  LEU A  25      20.749 -16.580 -14.812  1.00  0.00           H  
ATOM    392  CB  LEU A  25      18.926 -15.553 -15.284  1.00  0.00           C  
ATOM    393  HB2 LEU A  25      18.246 -14.859 -14.792  1.00  0.00           H  
ATOM    394  HB3 LEU A  25      19.344 -15.051 -16.157  1.00  0.00           H  
ATOM    395  CG  LEU A  25      18.115 -16.775 -15.762  1.00  0.00           C  
ATOM    396  HG  LEU A  25      17.618 -17.233 -14.911  1.00  0.00           H  
ATOM    397  CD1 LEU A  25      17.043 -16.331 -16.756  1.00  0.00           C  
ATOM    398 HD11 LEU A  25      16.421 -17.185 -17.025  1.00  0.00           H  
ATOM    399 HD12 LEU A  25      16.411 -15.563 -16.305  1.00  0.00           H  
ATOM    400 HD13 LEU A  25      17.508 -15.930 -17.655  1.00  0.00           H  
ATOM    401  CD2 LEU A  25      18.971 -17.830 -16.468  1.00  0.00           C  
ATOM    402 HD21 LEU A  25      18.331 -18.624 -16.858  1.00  0.00           H  
ATOM    403 HD22 LEU A  25      19.529 -17.379 -17.287  1.00  0.00           H  
ATOM    404 HD23 LEU A  25      19.661 -18.283 -15.756  1.00  0.00           H  
ATOM    405  C   LEU A  25      20.918 -14.642 -13.973  1.00  0.00           C  
ATOM    406  O   LEU A  25      20.730 -13.976 -12.953  1.00  0.00           O  
ATOM    407  N   THR A  26      21.874 -14.333 -14.850  1.00  0.00           N  
ATOM    408  H   THR A  26      21.955 -14.888 -15.689  1.00  0.00           H  
ATOM    409  CA  THR A  26      22.868 -13.265 -14.672  1.00  0.00           C  
ATOM    410  HA  THR A  26      23.243 -13.322 -13.653  1.00  0.00           H  
ATOM    411  CB  THR A  26      24.051 -13.467 -15.632  1.00  0.00           C  
ATOM    412  HB  THR A  26      24.657 -12.558 -15.664  1.00  0.00           H  
ATOM    413  CG2 THR A  26      24.949 -14.628 -15.209  1.00  0.00           C  
ATOM    414 HG21 THR A  26      25.762 -14.733 -15.926  1.00  0.00           H  
ATOM    415 HG22 THR A  26      25.368 -14.424 -14.224  1.00  0.00           H  
ATOM    416 HG23 THR A  26      24.375 -15.552 -15.178  1.00  0.00           H  
ATOM    417  OG1 THR A  26      23.567 -13.750 -16.926  1.00  0.00           O  
ATOM    418  HG1 THR A  26      23.087 -12.968 -17.222  1.00  0.00           H  
ATOM    419  C   THR A  26      22.311 -11.858 -14.893  1.00  0.00           C  
ATOM    420  O   THR A  26      21.576 -11.618 -15.851  1.00  0.00           O  
ATOM    421  N   VAL A  27      22.761 -10.903 -14.079  1.00  0.00           N  
ATOM    422  H   VAL A  27      23.374 -11.181 -13.318  1.00  0.00           H  
ATOM    423  CA  VAL A  27      22.594  -9.458 -14.270  1.00  0.00           C  
ATOM    424  HA  VAL A  27      22.163  -9.295 -15.257  1.00  0.00           H  
ATOM    425  CB  VAL A  27      21.600  -8.886 -13.234  1.00  0.00           C  
ATOM    426  HB  VAL A  27      20.687  -9.480 -13.293  1.00  0.00           H  
ATOM    427  CG1 VAL A  27      22.117  -8.960 -11.792  1.00  0.00           C  
ATOM    428 HG11 VAL A  27      23.017  -8.355 -11.674  1.00  0.00           H  
ATOM    429 HG12 VAL A  27      21.350  -8.586 -11.113  1.00  0.00           H  
ATOM    430 HG13 VAL A  27      22.338  -9.994 -11.525  1.00  0.00           H  
ATOM    431  CG2 VAL A  27      21.212  -7.430 -13.531  1.00  0.00           C  
ATOM    432 HG21 VAL A  27      20.887  -7.328 -14.567  1.00  0.00           H  
ATOM    433 HG22 VAL A  27      22.050  -6.760 -13.339  1.00  0.00           H  
ATOM    434 HG23 VAL A  27      20.386  -7.140 -12.883  1.00  0.00           H  
ATOM    435  C   VAL A  27      23.963  -8.759 -14.265  1.00  0.00           C  
ATOM    436  O   VAL A  27      24.918  -9.232 -13.643  1.00  0.00           O  
ATOM    437  N   THR A  28      24.051  -7.617 -14.955  1.00  0.00           N  
ATOM    438  H   THR A  28      23.215  -7.256 -15.383  1.00  0.00           H  
ATOM    439  CA  THR A  28      25.255  -6.774 -14.978  1.00  0.00           C  
ATOM    440  HA  THR A  28      26.112  -7.410 -15.202  1.00  0.00           H  
ATOM    441  CB  THR A  28      25.166  -5.709 -16.075  1.00  0.00           C  
ATOM    442  HB  THR A  28      24.260  -5.119 -15.937  1.00  0.00           H  
ATOM    443  CG2 THR A  28      26.372  -4.770 -16.109  1.00  0.00           C  
ATOM    444 HG21 THR A  28      27.292  -5.351 -16.182  1.00  0.00           H  
ATOM    445 HG22 THR A  28      26.293  -4.108 -16.972  1.00  0.00           H  
ATOM    446 HG23 THR A  28      26.403  -4.158 -15.206  1.00  0.00           H  
ATOM    447  OG1 THR A  28      25.117  -6.349 -17.334  1.00  0.00           O  
ATOM    448  HG1 THR A  28      24.322  -6.888 -17.365  1.00  0.00           H  
ATOM    449  C   THR A  28      25.479  -6.134 -13.612  1.00  0.00           C  
ATOM    450  O   THR A  28      24.666  -5.345 -13.133  1.00  0.00           O  
ATOM    451  N   ASP A  29      26.584  -6.502 -12.976  1.00  0.00           N  
ATOM    452  H   ASP A  29      27.257  -7.045 -13.504  1.00  0.00           H  
ATOM    453  CA  ASP A  29      26.943  -6.171 -11.606  1.00  0.00           C  
ATOM    454  HA  ASP A  29      26.030  -6.163 -11.012  1.00  0.00           H  
ATOM    455  CB  ASP A  29      27.824  -7.290 -11.045  1.00  0.00           C  
ATOM    456  HB2 ASP A  29      27.348  -8.245 -11.263  1.00  0.00           H  
ATOM    457  HB3 ASP A  29      28.800  -7.288 -11.528  1.00  0.00           H  
ATOM    458  CG  ASP A  29      28.005  -7.199  -9.535  1.00  0.00           C  
ATOM    459  OD1 ASP A  29      27.771  -6.140  -8.907  1.00  0.00           O  
ATOM    460  OD2 ASP A  29      28.303  -8.247  -8.931  1.00  0.00           O  
ATOM    461  C   ASP A  29      27.584  -4.784 -11.496  1.00  0.00           C  
ATOM    462  O   ASP A  29      28.804  -4.612 -11.547  1.00  0.00           O  
ATOM    463  N   ILE A  30      26.727  -3.780 -11.301  1.00  0.00           N  
ATOM    464  H   ILE A  30      25.743  -3.994 -11.403  1.00  0.00           H  
ATOM    465  CA  ILE A  30      27.128  -2.376 -11.106  1.00  0.00           C  
ATOM    466  HA  ILE A  30      27.846  -2.144 -11.892  1.00  0.00           H  
ATOM    467  CB  ILE A  30      25.922  -1.425 -11.283  1.00  0.00           C  
ATOM    468  HB  ILE A  30      26.321  -0.413 -11.374  1.00  0.00           H  
ATOM    469  CG2 ILE A  30      25.199  -1.730 -12.603  1.00  0.00           C  
ATOM    470 HG21 ILE A  30      24.477  -0.949 -12.832  1.00  0.00           H  
ATOM    471 HG22 ILE A  30      25.920  -1.803 -13.416  1.00  0.00           H  
ATOM    472 HG23 ILE A  30      24.669  -2.678 -12.531  1.00  0.00           H  
ATOM    473  CG1 ILE A  30      24.904  -1.445 -10.116  1.00  0.00           C  
ATOM    474 HG12 ILE A  30      23.903  -1.286 -10.515  1.00  0.00           H  
ATOM    475 HG13 ILE A  30      24.910  -2.419  -9.625  1.00  0.00           H  
ATOM    476  CD1 ILE A  30      25.142  -0.349  -9.069  1.00  0.00           C  
ATOM    477 HD11 ILE A  30      24.312  -0.340  -8.365  1.00  0.00           H  
ATOM    478 HD12 ILE A  30      26.061  -0.534  -8.518  1.00  0.00           H  
ATOM    479 HD13 ILE A  30      25.203   0.625  -9.551  1.00  0.00           H  
ATOM    480  C   ILE A  30      27.857  -2.110  -9.780  1.00  0.00           C  
ATOM    481  O   ILE A  30      28.407  -1.022  -9.609  1.00  0.00           O  
ATOM    482  N   PHE A  31      27.863  -3.066  -8.842  1.00  0.00           N  
ATOM    483  H   PHE A  31      27.453  -3.964  -9.068  1.00  0.00           H  
ATOM    484  CA  PHE A  31      28.616  -2.981  -7.585  1.00  0.00           C  
ATOM    485  HA  PHE A  31      28.725  -1.935  -7.300  1.00  0.00           H  
ATOM    486  CB  PHE A  31      27.858  -3.713  -6.468  1.00  0.00           C  
ATOM    487  HB2 PHE A  31      27.965  -4.780  -6.640  1.00  0.00           H  
ATOM    488  HB3 PHE A  31      28.345  -3.492  -5.517  1.00  0.00           H  
ATOM    489  CG  PHE A  31      26.381  -3.392  -6.331  1.00  0.00           C  
ATOM    490  CD1 PHE A  31      25.967  -2.079  -6.032  1.00  0.00           C  
ATOM    491  HD1 PHE A  31      26.701  -1.294  -5.912  1.00  0.00           H  
ATOM    492  CE1 PHE A  31      24.599  -1.786  -5.901  1.00  0.00           C  
ATOM    493  HE1 PHE A  31      24.285  -0.776  -5.682  1.00  0.00           H  
ATOM    494  CZ  PHE A  31      23.641  -2.804  -6.053  1.00  0.00           C  
ATOM    495  HZ  PHE A  31      22.590  -2.578  -5.961  1.00  0.00           H  
ATOM    496  CE2 PHE A  31      24.050  -4.119  -6.329  1.00  0.00           C  
ATOM    497  HE2 PHE A  31      23.316  -4.906  -6.445  1.00  0.00           H  
ATOM    498  CD2 PHE A  31      25.417  -4.410  -6.479  1.00  0.00           C  
ATOM    499  HD2 PHE A  31      25.723  -5.420  -6.714  1.00  0.00           H  
ATOM    500  C   PHE A  31      30.031  -3.567  -7.712  1.00  0.00           C  
ATOM    501  O   PHE A  31      30.890  -3.250  -6.896  1.00  0.00           O  
ATOM    502  N   ALA A  32      30.281  -4.409  -8.719  1.00  0.00           N  
ATOM    503  H   ALA A  32      29.509  -4.661  -9.328  1.00  0.00           H  
ATOM    504  CA  ALA A  32      31.589  -4.999  -9.012  1.00  0.00           C  
ATOM    505  HA  ALA A  32      32.140  -5.095  -8.075  1.00  0.00           H  
ATOM    506  CB  ALA A  32      31.367  -6.413  -9.567  1.00  0.00           C  
ATOM    507  HB1 ALA A  32      32.327  -6.895  -9.754  1.00  0.00           H  
ATOM    508  HB2 ALA A  32      30.818  -7.011  -8.840  1.00  0.00           H  
ATOM    509  HB3 ALA A  32      30.804  -6.363 -10.498  1.00  0.00           H  
ATOM    510  C   ALA A  32      32.467  -4.135  -9.945  1.00  0.00           C  
ATOM    511  O   ALA A  32      33.488  -4.610 -10.441  1.00  0.00           O  
ATOM    512  N   ALA A  33      32.075  -2.893 -10.243  1.00  0.00           N  
ATOM    513  H   ALA A  33      31.239  -2.543  -9.807  1.00  0.00           H  
ATOM    514  CA  ALA A  33      32.889  -1.964 -11.029  1.00  0.00           C  
ATOM    515  HA  ALA A  33      33.272  -2.490 -11.904  1.00  0.00           H  
ATOM    516  CB  ALA A  33      31.991  -0.820 -11.519  1.00  0.00           C  
ATOM    517  HB1 ALA A  33      31.601  -0.259 -10.669  1.00  0.00           H  
ATOM    518  HB2 ALA A  33      32.561  -0.150 -12.163  1.00  0.00           H  
ATOM    519  HB3 ALA A  33      31.158  -1.228 -12.094  1.00  0.00           H  
ATOM    520  C   ALA A  33      34.095  -1.434 -10.226  1.00  0.00           C  
ATOM    521  O   ALA A  33      34.006  -1.213  -9.020  1.00  0.00           O  
ATOM    522  N   SER A  34      35.203  -1.124 -10.908  1.00  0.00           N  
ATOM    523  H   SER A  34      35.193  -1.224 -11.921  1.00  0.00           H  
ATOM    524  CA  SER A  34      36.318  -0.364 -10.308  1.00  0.00           C  
ATOM    525  HA  SER A  34      36.547  -0.795  -9.333  1.00  0.00           H  
ATOM    526  CB  SER A  34      37.576  -0.477 -11.181  1.00  0.00           C  
ATOM    527  HB2 SER A  34      38.439  -0.153 -10.597  1.00  0.00           H  
ATOM    528  HB3 SER A  34      37.725  -1.519 -11.470  1.00  0.00           H  
ATOM    529  OG  SER A  34      37.491   0.332 -12.341  1.00  0.00           O  
ATOM    530  HG  SER A  34      36.664   0.072 -12.831  1.00  0.00           H  
ATOM    531  C   SER A  34      35.960   1.113 -10.083  1.00  0.00           C  
ATOM    532  O   SER A  34      36.677   1.834  -9.390  1.00  0.00           O  
ATOM    533  N   LYS A  35      34.856   1.572 -10.696  1.00  0.00           N  
ATOM    534  H   LYS A  35      34.375   0.913 -11.293  1.00  0.00           H  
ATOM    535  CA  LYS A  35      34.350   2.949 -10.639  1.00  0.00           C  
ATOM    536  HA  LYS A  35      34.879   3.478  -9.840  1.00  0.00           H  
ATOM    537  CB  LYS A  35      34.669   3.699 -11.940  1.00  0.00           C  
ATOM    538  HB2 LYS A  35      34.285   3.135 -12.791  1.00  0.00           H  
ATOM    539  HB3 LYS A  35      34.201   4.685 -11.917  1.00  0.00           H  
ATOM    540  CG  LYS A  35      36.193   3.865 -12.049  1.00  0.00           C  
ATOM    541  HG2 LYS A  35      36.551   4.506 -11.241  1.00  0.00           H  
ATOM    542  HG3 LYS A  35      36.657   2.892 -11.921  1.00  0.00           H  
ATOM    543  CD  LYS A  35      36.657   4.436 -13.391  1.00  0.00           C  
ATOM    544  HD2 LYS A  35      36.021   4.065 -14.196  1.00  0.00           H  
ATOM    545  HD3 LYS A  35      36.583   5.525 -13.355  1.00  0.00           H  
ATOM    546  CE  LYS A  35      38.109   4.017 -13.666  1.00  0.00           C  
ATOM    547  HE2 LYS A  35      38.465   4.565 -14.541  1.00  0.00           H  
ATOM    548  HE3 LYS A  35      38.729   4.302 -12.809  1.00  0.00           H  
ATOM    549  NZ  LYS A  35      38.208   2.553 -13.910  1.00  0.00           N  
ATOM    550  HZ1 LYS A  35      38.028   2.015 -13.064  1.00  0.00           H  
ATOM    551  HZ2 LYS A  35      37.461   2.222 -14.531  1.00  0.00           H  
ATOM    552  HZ3 LYS A  35      39.104   2.269 -14.272  1.00  0.00           H  
ATOM    553  C   LYS A  35      32.880   2.964 -10.231  1.00  0.00           C  
ATOM    554  O   LYS A  35      31.943   3.055 -11.039  1.00  0.00           O  
ATOM    555  N   ASN A  36      32.728   2.898  -8.913  1.00  0.00           N  
ATOM    556  H   ASN A  36      33.584   2.831  -8.383  1.00  0.00           H  
ATOM    557  CA  ASN A  36      31.572   3.396  -8.180  1.00  0.00           C  
ATOM    558  HA  ASN A  36      30.699   2.809  -8.466  1.00  0.00           H  
ATOM    559  CB  ASN A  36      31.823   3.185  -6.664  1.00  0.00           C  
ATOM    560  HB2 ASN A  36      31.028   3.653  -6.083  1.00  0.00           H  
ATOM    561  HB3 ASN A  36      31.790   2.114  -6.463  1.00  0.00           H  
ATOM    562  CG  ASN A  36      33.161   3.706  -6.144  1.00  0.00           C  
ATOM    563  OD1 ASN A  36      33.880   4.441  -6.794  1.00  0.00           O  
ATOM    564  ND2 ASN A  36      33.561   3.319  -4.955  1.00  0.00           N  
ATOM    565 HD21 ASN A  36      34.460   3.660  -4.659  1.00  0.00           H  
ATOM    566 HD22 ASN A  36      32.996   2.706  -4.397  1.00  0.00           H  
ATOM    567  C   ASN A  36      31.276   4.868  -8.550  1.00  0.00           C  
ATOM    568  O   ASN A  36      31.960   5.508  -9.351  1.00  0.00           O  
ATOM    569  N   THR A  37      30.189   5.408  -8.014  1.00  0.00           N  
ATOM    570  H   THR A  37      29.653   4.882  -7.334  1.00  0.00           H  
ATOM    571  CA  THR A  37      29.785   6.802  -8.204  1.00  0.00           C  
ATOM    572  HA  THR A  37      30.680   7.425  -8.228  1.00  0.00           H  
ATOM    573  CB  THR A  37      29.072   6.955  -9.563  1.00  0.00           C  
ATOM    574  HB  THR A  37      29.702   6.503 -10.331  1.00  0.00           H  
ATOM    575  CG2 THR A  37      27.703   6.282  -9.643  1.00  0.00           C  
ATOM    576 HG21 THR A  37      27.043   6.683  -8.877  1.00  0.00           H  
ATOM    577 HG22 THR A  37      27.260   6.467 -10.621  1.00  0.00           H  
ATOM    578 HG23 THR A  37      27.806   5.208  -9.493  1.00  0.00           H  
ATOM    579  OG1 THR A  37      28.920   8.311  -9.912  1.00  0.00           O  
ATOM    580  HG1 THR A  37      29.788   8.683 -10.092  1.00  0.00           H  
ATOM    581  C   THR A  37      28.978   7.245  -6.979  1.00  0.00           C  
ATOM    582  O   THR A  37      28.932   6.520  -5.983  1.00  0.00           O  
ATOM    583  N   THR A  38      28.393   8.440  -6.986  1.00  0.00           N  
ATOM    584  H   THR A  38      28.394   9.001  -7.830  1.00  0.00           H  
ATOM    585  CA  THR A  38      27.589   8.923  -5.857  1.00  0.00           C  
ATOM    586  HA  THR A  38      28.181   8.765  -4.956  1.00  0.00           H  
ATOM    587  CB  THR A  38      27.345  10.437  -5.961  1.00  0.00           C  
ATOM    588  HB  THR A  38      26.536  10.728  -5.292  1.00  0.00           H  
ATOM    589  CG2 THR A  38      28.600  11.219  -5.574  1.00  0.00           C  
ATOM    590 HG21 THR A  38      29.425  10.955  -6.235  1.00  0.00           H  
ATOM    591 HG22 THR A  38      28.398  12.287  -5.666  1.00  0.00           H  
ATOM    592 HG23 THR A  38      28.873  10.998  -4.542  1.00  0.00           H  
ATOM    593  OG1 THR A  38      27.027  10.804  -7.274  1.00  0.00           O  
ATOM    594  HG1 THR A  38      26.061  10.619  -7.363  1.00  0.00           H  
ATOM    595  C   THR A  38      26.308   8.095  -5.652  1.00  0.00           C  
ATOM    596  O   THR A  38      25.898   7.282  -6.484  1.00  0.00           O  
ATOM    597  N   GLU A  39      25.737   8.198  -4.451  1.00  0.00           N  
ATOM    598  H   GLU A  39      26.102   8.890  -3.817  1.00  0.00           H  
ATOM    599  CA  GLU A  39      24.810   7.210  -3.880  1.00  0.00           C  
ATOM    600  HA  GLU A  39      25.307   6.240  -3.840  1.00  0.00           H  
ATOM    601  CB  GLU A  39      24.540   7.666  -2.434  1.00  0.00           C  
ATOM    602  HB2 GLU A  39      25.495   7.794  -1.921  1.00  0.00           H  
ATOM    603  HB3 GLU A  39      24.040   8.636  -2.460  1.00  0.00           H  
ATOM    604  CG  GLU A  39      23.689   6.697  -1.618  1.00  0.00           C  
ATOM    605  HG2 GLU A  39      22.754   6.527  -2.147  1.00  0.00           H  
ATOM    606  HG3 GLU A  39      24.212   5.744  -1.523  1.00  0.00           H  
ATOM    607  CD  GLU A  39      23.378   7.280  -0.234  1.00  0.00           C  
ATOM    608  OE1 GLU A  39      24.115   7.012   0.748  1.00  0.00           O  
ATOM    609  OE2 GLU A  39      22.364   7.989  -0.077  1.00  0.00           O  
ATOM    610  C   GLU A  39      23.513   7.017  -4.695  1.00  0.00           C  
ATOM    611  O   GLU A  39      23.143   5.891  -5.039  1.00  0.00           O  
ATOM    612  N   LYS A  40      22.851   8.120  -5.061  1.00  0.00           N  
ATOM    613  H   LYS A  40      23.293   9.011  -4.876  1.00  0.00           H  
ATOM    614  CA  LYS A  40      21.585   8.112  -5.814  1.00  0.00           C  
ATOM    615  HA  LYS A  40      20.878   7.431  -5.341  1.00  0.00           H  
ATOM    616  CB  LYS A  40      21.014   9.536  -5.821  1.00  0.00           C  
ATOM    617  HB2 LYS A  40      21.797  10.245  -6.101  1.00  0.00           H  
ATOM    618  HB3 LYS A  40      20.216   9.604  -6.562  1.00  0.00           H  
ATOM    619  CG  LYS A  40      20.443   9.902  -4.445  1.00  0.00           C  
ATOM    620  HG2 LYS A  40      19.570   9.279  -4.256  1.00  0.00           H  
ATOM    621  HG3 LYS A  40      21.180   9.705  -3.665  1.00  0.00           H  
ATOM    622  CD  LYS A  40      20.065  11.386  -4.391  1.00  0.00           C  
ATOM    623  HD2 LYS A  40      20.980  11.974  -4.296  1.00  0.00           H  
ATOM    624  HD3 LYS A  40      19.573  11.687  -5.318  1.00  0.00           H  
ATOM    625  CE  LYS A  40      19.144  11.679  -3.203  1.00  0.00           C  
ATOM    626  HE2 LYS A  40      19.566  11.220  -2.304  1.00  0.00           H  
ATOM    627  HE3 LYS A  40      19.117  12.761  -3.050  1.00  0.00           H  
ATOM    628  NZ  LYS A  40      17.772  11.172  -3.459  1.00  0.00           N  
ATOM    629  HZ1 LYS A  40      17.112  11.480  -2.761  1.00  0.00           H  
ATOM    630  HZ2 LYS A  40      17.455  11.440  -4.386  1.00  0.00           H  
ATOM    631  HZ3 LYS A  40      17.750  10.152  -3.457  1.00  0.00           H  
ATOM    632  C   LYS A  40      21.776   7.612  -7.242  1.00  0.00           C  
ATOM    633  O   LYS A  40      20.955   6.854  -7.752  1.00  0.00           O  
ATOM    634  N   GLU A  41      22.894   7.975  -7.848  1.00  0.00           N  
ATOM    635  H   GLU A  41      23.496   8.632  -7.350  1.00  0.00           H  
ATOM    636  CA  GLU A  41      23.329   7.565  -9.178  1.00  0.00           C  
ATOM    637  HA  GLU A  41      22.535   7.756  -9.901  1.00  0.00           H  
ATOM    638  CB  GLU A  41      24.570   8.391  -9.573  1.00  0.00           C  
ATOM    639  HB2 GLU A  41      25.367   8.220  -8.852  1.00  0.00           H  
ATOM    640  HB3 GLU A  41      24.932   8.038 -10.536  1.00  0.00           H  
ATOM    641  CG  GLU A  41      24.318   9.909  -9.677  1.00  0.00           C  
ATOM    642  HG2 GLU A  41      25.228  10.381 -10.054  1.00  0.00           H  
ATOM    643  HG3 GLU A  41      23.532  10.075 -10.417  1.00  0.00           H  
ATOM    644  CD  GLU A  41      23.935  10.568  -8.337  1.00  0.00           C  
ATOM    645  OE1 GLU A  41      22.979  11.365  -8.317  1.00  0.00           O  
ATOM    646  OE2 GLU A  41      24.528  10.188  -7.295  1.00  0.00           O  
ATOM    647  C   GLU A  41      23.621   6.059  -9.180  1.00  0.00           C  
ATOM    648  O   GLU A  41      23.216   5.342 -10.093  1.00  0.00           O  
ATOM    649  N   THR A  42      24.229   5.550  -8.105  1.00  0.00           N  
ATOM    650  H   THR A  42      24.556   6.213  -7.408  1.00  0.00           H  
ATOM    651  CA  THR A  42      24.488   4.120  -7.875  1.00  0.00           C  
ATOM    652  HA  THR A  42      24.992   3.718  -8.751  1.00  0.00           H  
ATOM    653  CB  THR A  42      25.437   3.938  -6.678  1.00  0.00           C  
ATOM    654  HB  THR A  42      24.981   4.339  -5.774  1.00  0.00           H  
ATOM    655  CG2 THR A  42      25.811   2.476  -6.433  1.00  0.00           C  
ATOM    656 HG21 THR A  42      26.556   2.424  -5.639  1.00  0.00           H  
ATOM    657 HG22 THR A  42      24.935   1.908  -6.125  1.00  0.00           H  
ATOM    658 HG23 THR A  42      26.229   2.044  -7.341  1.00  0.00           H  
ATOM    659  OG1 THR A  42      26.642   4.629  -6.925  1.00  0.00           O  
ATOM    660  HG1 THR A  42      26.474   5.575  -6.764  1.00  0.00           H  
ATOM    661  C   THR A  42      23.190   3.318  -7.695  1.00  0.00           C  
ATOM    662  O   THR A  42      23.023   2.271  -8.324  1.00  0.00           O  
ATOM    663  N   PHE A  43      22.220   3.821  -6.921  1.00  0.00           N  
ATOM    664  H   PHE A  43      22.407   4.663  -6.380  1.00  0.00           H  
ATOM    665  CA  PHE A  43      20.888   3.206  -6.823  1.00  0.00           C  
ATOM    666  HA  PHE A  43      20.995   2.157  -6.548  1.00  0.00           H  
ATOM    667  CB  PHE A  43      20.067   3.924  -5.739  1.00  0.00           C  
ATOM    668  HB2 PHE A  43      19.932   4.960  -6.051  1.00  0.00           H  
ATOM    669  HB3 PHE A  43      19.077   3.469  -5.709  1.00  0.00           H  
ATOM    670  CG  PHE A  43      20.610   3.927  -4.315  1.00  0.00           C  
ATOM    671  CD1 PHE A  43      20.174   4.937  -3.437  1.00  0.00           C  
ATOM    672  HD1 PHE A  43      19.504   5.705  -3.795  1.00  0.00           H  
ATOM    673  CE1 PHE A  43      20.599   4.955  -2.098  1.00  0.00           C  
ATOM    674  HE1 PHE A  43      20.267   5.741  -1.435  1.00  0.00           H  
ATOM    675  CZ  PHE A  43      21.479   3.967  -1.628  1.00  0.00           C  
ATOM    676  HZ  PHE A  43      21.819   3.992  -0.601  1.00  0.00           H  
ATOM    677  CE2 PHE A  43      21.935   2.963  -2.500  1.00  0.00           C  
ATOM    678  HE2 PHE A  43      22.624   2.215  -2.139  1.00  0.00           H  
ATOM    679  CD2 PHE A  43      21.499   2.938  -3.838  1.00  0.00           C  
ATOM    680  HD2 PHE A  43      21.852   2.154  -4.489  1.00  0.00           H  
ATOM    681  C   PHE A  43      20.145   3.241  -8.171  1.00  0.00           C  
ATOM    682  O   PHE A  43      19.500   2.271  -8.568  1.00  0.00           O  
ATOM    683  N   CYS A  44      20.281   4.336  -8.919  1.00  0.00           N  
ATOM    684  H   CYS A  44      20.785   5.125  -8.523  1.00  0.00           H  
ATOM    685  CA  CYS A  44      19.692   4.490 -10.246  1.00  0.00           C  
ATOM    686  HA  CYS A  44      18.638   4.214 -10.190  1.00  0.00           H  
ATOM    687  CB  CYS A  44      19.781   5.970 -10.616  1.00  0.00           C  
ATOM    688  HB2 CYS A  44      19.420   6.587  -9.792  1.00  0.00           H  
ATOM    689  HB3 CYS A  44      20.819   6.235 -10.821  1.00  0.00           H  
ATOM    690  SG  CYS A  44      18.763   6.268 -12.078  1.00  0.00           S  
ATOM    691  HG  CYS A  44      17.561   6.340 -11.479  1.00  0.00           H  
ATOM    692  C   CYS A  44      20.349   3.574 -11.302  1.00  0.00           C  
ATOM    693  O   CYS A  44      19.659   3.054 -12.183  1.00  0.00           O  
ATOM    694  N   ARG A  45      21.657   3.291 -11.189  1.00  0.00           N  
ATOM    695  H   ARG A  45      22.196   3.812 -10.501  1.00  0.00           H  
ATOM    696  CA  ARG A  45      22.341   2.244 -11.971  1.00  0.00           C  
ATOM    697  HA  ARG A  45      22.205   2.436 -13.038  1.00  0.00           H  
ATOM    698  CB  ARG A  45      23.844   2.200 -11.653  1.00  0.00           C  
ATOM    699  HB2 ARG A  45      23.995   2.344 -10.587  1.00  0.00           H  
ATOM    700  HB3 ARG A  45      24.216   1.208 -11.908  1.00  0.00           H  
ATOM    701  CG  ARG A  45      24.705   3.214 -12.409  1.00  0.00           C  
ATOM    702  HG2 ARG A  45      24.581   3.069 -13.483  1.00  0.00           H  
ATOM    703  HG3 ARG A  45      24.409   4.230 -12.147  1.00  0.00           H  
ATOM    704  CD  ARG A  45      26.170   2.975 -12.012  1.00  0.00           C  
ATOM    705  HD2 ARG A  45      26.278   3.155 -10.940  1.00  0.00           H  
ATOM    706  HD3 ARG A  45      26.433   1.936 -12.223  1.00  0.00           H  
ATOM    707  NE  ARG A  45      27.074   3.863 -12.754  1.00  0.00           N  
ATOM    708  HE  ARG A  45      26.655   4.407 -13.501  1.00  0.00           H  
ATOM    709  CZ  ARG A  45      28.366   4.051 -12.558  1.00  0.00           C  
ATOM    710  NH1 ARG A  45      29.083   3.362 -11.709  1.00  0.00           N  
ATOM    711 HH11 ARG A  45      28.652   2.606 -11.209  1.00  0.00           H  
ATOM    712 HH12 ARG A  45      30.089   3.479 -11.626  1.00  0.00           H  
ATOM    713  NH2 ARG A  45      28.955   4.969 -13.263  1.00  0.00           N  
ATOM    714 HH21 ARG A  45      28.401   5.474 -13.943  1.00  0.00           H  
ATOM    715 HH22 ARG A  45      29.908   5.200 -13.060  1.00  0.00           H  
ATOM    716  C   ARG A  45      21.741   0.867 -11.689  1.00  0.00           C  
ATOM    717  O   ARG A  45      21.439   0.150 -12.637  1.00  0.00           O  
ATOM    718  N   ALA A  46      21.531   0.524 -10.413  1.00  0.00           N  
ATOM    719  H   ALA A  46      21.831   1.168  -9.692  1.00  0.00           H  
ATOM    720  CA  ALA A  46      20.883  -0.725 -10.005  1.00  0.00           C  
ATOM    721  HA  ALA A  46      21.458  -1.558 -10.407  1.00  0.00           H  
ATOM    722  CB  ALA A  46      20.917  -0.843  -8.473  1.00  0.00           C  
ATOM    723  HB1 ALA A  46      21.941  -0.739  -8.114  1.00  0.00           H  
ATOM    724  HB2 ALA A  46      20.297  -0.076  -8.013  1.00  0.00           H  
ATOM    725  HB3 ALA A  46      20.539  -1.824  -8.178  1.00  0.00           H  
ATOM    726  C   ALA A  46      19.455  -0.834 -10.570  1.00  0.00           C  
ATOM    727  O   ALA A  46      19.120  -1.839 -11.194  1.00  0.00           O  
ATOM    728  N   ALA A  47      18.651   0.226 -10.439  1.00  0.00           N  
ATOM    729  H   ALA A  47      18.967   1.007  -9.873  1.00  0.00           H  
ATOM    730  CA  ALA A  47      17.329   0.323 -11.062  1.00  0.00           C  
ATOM    731  HA  ALA A  47      16.695  -0.473 -10.669  1.00  0.00           H  
ATOM    732  CB  ALA A  47      16.707   1.670 -10.670  1.00  0.00           C  
ATOM    733  HB1 ALA A  47      15.688   1.723 -11.050  1.00  0.00           H  
ATOM    734  HB2 ALA A  47      16.681   1.769  -9.586  1.00  0.00           H  
ATOM    735  HB3 ALA A  47      17.281   2.492 -11.094  1.00  0.00           H  
ATOM    736  C   ALA A  47      17.400   0.146 -12.594  1.00  0.00           C  
ATOM    737  O   ALA A  47      16.630  -0.618 -13.161  1.00  0.00           O  
ATOM    738  N   THR A  48      18.389   0.763 -13.256  1.00  0.00           N  
ATOM    739  H   THR A  48      18.980   1.387 -12.720  1.00  0.00           H  
ATOM    740  CA  THR A  48      18.631   0.654 -14.709  1.00  0.00           C  
ATOM    741  HA  THR A  48      17.718   0.951 -15.227  1.00  0.00           H  
ATOM    742  CB  THR A  48      19.755   1.605 -15.166  1.00  0.00           C  
ATOM    743  HB  THR A  48      20.669   1.388 -14.615  1.00  0.00           H  
ATOM    744  CG2 THR A  48      20.069   1.514 -16.658  1.00  0.00           C  
ATOM    745 HG21 THR A  48      20.517   0.548 -16.891  1.00  0.00           H  
ATOM    746 HG22 THR A  48      19.158   1.641 -17.243  1.00  0.00           H  
ATOM    747 HG23 THR A  48      20.781   2.294 -16.928  1.00  0.00           H  
ATOM    748  OG1 THR A  48      19.392   2.947 -14.919  1.00  0.00           O  
ATOM    749  HG1 THR A  48      19.387   3.051 -13.949  1.00  0.00           H  
ATOM    750  C   THR A  48      18.933  -0.780 -15.155  1.00  0.00           C  
ATOM    751  O   THR A  48      18.239  -1.283 -16.037  1.00  0.00           O  
ATOM    752  N   VAL A  49      19.905  -1.473 -14.547  1.00  0.00           N  
ATOM    753  H   VAL A  49      20.451  -1.034 -13.813  1.00  0.00           H  
ATOM    754  CA  VAL A  49      20.219  -2.862 -14.939  1.00  0.00           C  
ATOM    755  HA  VAL A  49      20.297  -2.887 -16.027  1.00  0.00           H  
ATOM    756  CB  VAL A  49      21.574  -3.357 -14.396  1.00  0.00           C  
ATOM    757  HB  VAL A  49      21.729  -4.371 -14.768  1.00  0.00           H  
ATOM    758  CG1 VAL A  49      22.709  -2.492 -14.953  1.00  0.00           C  
ATOM    759 HG11 VAL A  49      22.634  -2.441 -16.041  1.00  0.00           H  
ATOM    760 HG12 VAL A  49      22.657  -1.486 -14.540  1.00  0.00           H  
ATOM    761 HG13 VAL A  49      23.666  -2.945 -14.697  1.00  0.00           H  
ATOM    762  CG2 VAL A  49      21.657  -3.411 -12.865  1.00  0.00           C  
ATOM    763 HG21 VAL A  49      22.625  -3.810 -12.566  1.00  0.00           H  
ATOM    764 HG22 VAL A  49      20.888  -4.069 -12.463  1.00  0.00           H  
ATOM    765 HG23 VAL A  49      21.539  -2.415 -12.450  1.00  0.00           H  
ATOM    766  C   VAL A  49      19.095  -3.836 -14.581  1.00  0.00           C  
ATOM    767  O   VAL A  49      18.831  -4.756 -15.350  1.00  0.00           O  
ATOM    768  N   LEU A  50      18.365  -3.606 -13.485  1.00  0.00           N  
ATOM    769  H   LEU A  50      18.622  -2.837 -12.875  1.00  0.00           H  
ATOM    770  CA  LEU A  50      17.178  -4.396 -13.154  1.00  0.00           C  
ATOM    771  HA  LEU A  50      17.430  -5.449 -13.265  1.00  0.00           H  
ATOM    772  CB  LEU A  50      16.769  -4.151 -11.692  1.00  0.00           C  
ATOM    773  HB2 LEU A  50      16.663  -3.075 -11.542  1.00  0.00           H  
ATOM    774  HB3 LEU A  50      15.793  -4.608 -11.513  1.00  0.00           H  
ATOM    775  CG  LEU A  50      17.770  -4.714 -10.659  1.00  0.00           C  
ATOM    776  HG  LEU A  50      18.785  -4.411 -10.913  1.00  0.00           H  
ATOM    777  CD1 LEU A  50      17.429  -4.160  -9.273  1.00  0.00           C  
ATOM    778 HD11 LEU A  50      16.400  -4.411  -9.017  1.00  0.00           H  
ATOM    779 HD12 LEU A  50      18.102  -4.577  -8.527  1.00  0.00           H  
ATOM    780 HD13 LEU A  50      17.541  -3.075  -9.282  1.00  0.00           H  
ATOM    781  CD2 LEU A  50      17.729  -6.244 -10.590  1.00  0.00           C  
ATOM    782 HD21 LEU A  50      16.735  -6.580 -10.302  1.00  0.00           H  
ATOM    783 HD22 LEU A  50      17.995  -6.675 -11.553  1.00  0.00           H  
ATOM    784 HD23 LEU A  50      18.452  -6.596  -9.855  1.00  0.00           H  
ATOM    785  C   LEU A  50      16.024  -4.132 -14.135  1.00  0.00           C  
ATOM    786  O   LEU A  50      15.335  -5.074 -14.518  1.00  0.00           O  
ATOM    787  N   ARG A  51      15.849  -2.898 -14.621  1.00  0.00           N  
ATOM    788  H   ARG A  51      16.396  -2.142 -14.217  1.00  0.00           H  
ATOM    789  CA  ARG A  51      14.877  -2.561 -15.673  1.00  0.00           C  
ATOM    790  HA  ARG A  51      13.904  -2.941 -15.376  1.00  0.00           H  
ATOM    791  CB  ARG A  51      14.791  -1.041 -15.796  1.00  0.00           C  
ATOM    792  HB2 ARG A  51      14.626  -0.649 -14.794  1.00  0.00           H  
ATOM    793  HB3 ARG A  51      15.729  -0.638 -16.177  1.00  0.00           H  
ATOM    794  CG  ARG A  51      13.637  -0.592 -16.706  1.00  0.00           C  
ATOM    795  HG2 ARG A  51      13.783  -0.975 -17.715  1.00  0.00           H  
ATOM    796  HG3 ARG A  51      12.702  -0.986 -16.324  1.00  0.00           H  
ATOM    797  CD  ARG A  51      13.536   0.932 -16.777  1.00  0.00           C  
ATOM    798  HD2 ARG A  51      14.385   1.300 -17.356  1.00  0.00           H  
ATOM    799  HD3 ARG A  51      12.613   1.203 -17.296  1.00  0.00           H  
ATOM    800  NE  ARG A  51      13.548   1.546 -15.435  1.00  0.00           N  
ATOM    801  HE  ARG A  51      13.262   0.962 -14.645  1.00  0.00           H  
ATOM    802  CZ  ARG A  51      13.968   2.751 -15.129  1.00  0.00           C  
ATOM    803  NH1 ARG A  51      14.277   3.601 -16.060  1.00  0.00           N  
ATOM    804 HH11 ARG A  51      14.079   3.373 -17.012  1.00  0.00           H  
ATOM    805 HH12 ARG A  51      14.456   4.562 -15.787  1.00  0.00           H  
ATOM    806  NH2 ARG A  51      14.098   3.132 -13.896  1.00  0.00           N  
ATOM    807 HH21 ARG A  51      13.833   2.500 -13.128  1.00  0.00           H  
ATOM    808 HH22 ARG A  51      14.522   4.029 -13.713  1.00  0.00           H  
ATOM    809  C   ARG A  51      15.199  -3.226 -17.002  1.00  0.00           C  
ATOM    810  O   ARG A  51      14.300  -3.792 -17.625  1.00  0.00           O  
ATOM    811  N   GLN A  52      16.473  -3.225 -17.400  1.00  0.00           N  
ATOM    812  H   GLN A  52      17.144  -2.703 -16.844  1.00  0.00           H  
ATOM    813  CA  GLN A  52      16.956  -4.030 -18.522  1.00  0.00           C  
ATOM    814  HA  GLN A  52      16.429  -3.731 -19.429  1.00  0.00           H  
ATOM    815  CB  GLN A  52      18.463  -3.812 -18.726  1.00  0.00           C  
ATOM    816  HB2 GLN A  52      18.976  -3.916 -17.771  1.00  0.00           H  
ATOM    817  HB3 GLN A  52      18.841  -4.584 -19.397  1.00  0.00           H  
ATOM    818  CG  GLN A  52      18.794  -2.443 -19.335  1.00  0.00           C  
ATOM    819  HG2 GLN A  52      18.315  -2.369 -20.313  1.00  0.00           H  
ATOM    820  HG3 GLN A  52      18.406  -1.646 -18.703  1.00  0.00           H  
ATOM    821  CD  GLN A  52      20.299  -2.248 -19.482  1.00  0.00           C  
ATOM    822  OE1 GLN A  52      21.074  -2.401 -18.556  1.00  0.00           O  
ATOM    823  NE2 GLN A  52      20.782  -1.904 -20.657  1.00  0.00           N  
ATOM    824 HE21 GLN A  52      21.779  -1.819 -20.721  1.00  0.00           H  
ATOM    825 HE22 GLN A  52      20.176  -1.794 -21.447  1.00  0.00           H  
ATOM    826  C   GLN A  52      16.660  -5.517 -18.297  1.00  0.00           C  
ATOM    827  O   GLN A  52      16.151  -6.175 -19.202  1.00  0.00           O  
ATOM    828  N   PHE A  53      16.908  -6.031 -17.090  1.00  0.00           N  
ATOM    829  H   PHE A  53      17.365  -5.447 -16.397  1.00  0.00           H  
ATOM    830  CA  PHE A  53      16.666  -7.433 -16.759  1.00  0.00           C  
ATOM    831  HA  PHE A  53      17.198  -8.047 -17.487  1.00  0.00           H  
ATOM    832  CB  PHE A  53      17.260  -7.741 -15.374  1.00  0.00           C  
ATOM    833  HB2 PHE A  53      18.298  -7.411 -15.355  1.00  0.00           H  
ATOM    834  HB3 PHE A  53      16.724  -7.179 -14.613  1.00  0.00           H  
ATOM    835  CG  PHE A  53      17.216  -9.204 -14.995  1.00  0.00           C  
ATOM    836  CD1 PHE A  53      16.047  -9.747 -14.430  1.00  0.00           C  
ATOM    837  HD1 PHE A  53      15.186  -9.121 -14.249  1.00  0.00           H  
ATOM    838  CE1 PHE A  53      15.987 -11.113 -14.121  1.00  0.00           C  
ATOM    839  HE1 PHE A  53      15.081 -11.532 -13.709  1.00  0.00           H  
ATOM    840  CZ  PHE A  53      17.103 -11.936 -14.353  1.00  0.00           C  
ATOM    841  HZ  PHE A  53      17.057 -12.987 -14.113  1.00  0.00           H  
ATOM    842  CE2 PHE A  53      18.278 -11.393 -14.894  1.00  0.00           C  
ATOM    843  HE2 PHE A  53      19.135 -12.030 -15.065  1.00  0.00           H  
ATOM    844  CD2 PHE A  53      18.335 -10.028 -15.221  1.00  0.00           C  
ATOM    845  HD2 PHE A  53      19.240  -9.618 -15.646  1.00  0.00           H  
ATOM    846  C   PHE A  53      15.178  -7.811 -16.876  1.00  0.00           C  
ATOM    847  O   PHE A  53      14.846  -8.722 -17.639  1.00  0.00           O  
ATOM    848  N   TYR A  54      14.258  -7.118 -16.188  1.00  0.00           N  
ATOM    849  H   TYR A  54      14.553  -6.344 -15.596  1.00  0.00           H  
ATOM    850  CA  TYR A  54      12.840  -7.510 -16.229  1.00  0.00           C  
ATOM    851  HA  TYR A  54      12.811  -8.594 -16.106  1.00  0.00           H  
ATOM    852  CB  TYR A  54      12.029  -6.931 -15.054  1.00  0.00           C  
ATOM    853  HB2 TYR A  54      11.071  -7.450 -15.035  1.00  0.00           H  
ATOM    854  HB3 TYR A  54      12.541  -7.203 -14.131  1.00  0.00           H  
ATOM    855  CG  TYR A  54      11.725  -5.439 -15.033  1.00  0.00           C  
ATOM    856  CD1 TYR A  54      12.233  -4.644 -13.987  1.00  0.00           C  
ATOM    857  HD1 TYR A  54      12.903  -5.077 -13.258  1.00  0.00           H  
ATOM    858  CE1 TYR A  54      11.888  -3.283 -13.889  1.00  0.00           C  
ATOM    859  HE1 TYR A  54      12.279  -2.682 -13.085  1.00  0.00           H  
ATOM    860  CZ  TYR A  54      11.062  -2.692 -14.867  1.00  0.00           C  
ATOM    861  OH  TYR A  54      10.729  -1.377 -14.788  1.00  0.00           O  
ATOM    862  HH  TYR A  54      11.342  -0.864 -14.214  1.00  0.00           H  
ATOM    863  CE2 TYR A  54      10.561  -3.481 -15.924  1.00  0.00           C  
ATOM    864  HE2 TYR A  54       9.943  -3.020 -16.680  1.00  0.00           H  
ATOM    865  CD2 TYR A  54      10.862  -4.855 -15.987  1.00  0.00           C  
ATOM    866  HD2 TYR A  54      10.429  -5.455 -16.777  1.00  0.00           H  
ATOM    867  C   TYR A  54      12.191  -7.241 -17.592  1.00  0.00           C  
ATOM    868  O   TYR A  54      11.323  -8.003 -18.006  1.00  0.00           O  
ATOM    869  N   SER A  55      12.631  -6.216 -18.330  1.00  0.00           N  
ATOM    870  H   SER A  55      13.326  -5.595 -17.936  1.00  0.00           H  
ATOM    871  CA  SER A  55      12.129  -5.947 -19.691  1.00  0.00           C  
ATOM    872  HA  SER A  55      11.039  -5.897 -19.659  1.00  0.00           H  
ATOM    873  CB  SER A  55      12.644  -4.599 -20.210  1.00  0.00           C  
ATOM    874  HB2 SER A  55      13.733  -4.620 -20.277  1.00  0.00           H  
ATOM    875  HB3 SER A  55      12.234  -4.423 -21.206  1.00  0.00           H  
ATOM    876  OG  SER A  55      12.243  -3.540 -19.360  1.00  0.00           O  
ATOM    877  HG  SER A  55      12.857  -3.528 -18.604  1.00  0.00           H  
ATOM    878  C   SER A  55      12.499  -7.045 -20.703  1.00  0.00           C  
ATOM    879  O   SER A  55      11.840  -7.165 -21.739  1.00  0.00           O  
ATOM    880  N   HIE A  56      13.549  -7.832 -20.425  1.00  0.00           N  
ATOM    881  H   HIE A  56      14.079  -7.642 -19.581  1.00  0.00           H  
ATOM    882  CA  HIE A  56      13.925  -9.002 -21.227  1.00  0.00           C  
ATOM    883  HA  HIE A  56      13.636  -8.839 -22.267  1.00  0.00           H  
ATOM    884  CB  HIE A  56      15.449  -9.180 -21.192  1.00  0.00           C  
ATOM    885  HB2 HIE A  56      15.925  -8.240 -21.479  1.00  0.00           H  
ATOM    886  HB3 HIE A  56      15.773  -9.427 -20.181  1.00  0.00           H  
ATOM    887  CG  HIE A  56      15.921 -10.255 -22.137  1.00  0.00           C  
ATOM    888  ND1 HIE A  56      16.217 -10.066 -23.489  1.00  0.00           N  
ATOM    889  CE1 HIE A  56      16.478 -11.286 -23.979  1.00  0.00           C  
ATOM    890  HE1 HIE A  56      16.711 -11.492 -25.015  1.00  0.00           H  
ATOM    891  NE2 HIE A  56      16.353 -12.217 -23.020  1.00  0.00           N  
ATOM    892  HE2 HIE A  56      16.368 -13.229 -23.175  1.00  0.00           H  
ATOM    893  CD2 HIE A  56      15.991 -11.587 -21.852  1.00  0.00           C  
ATOM    894  HD2 HIE A  56      15.731 -12.053 -20.912  1.00  0.00           H  
ATOM    895  C   HIE A  56      13.203 -10.271 -20.762  1.00  0.00           C  
ATOM    896  O   HIE A  56      12.559 -10.949 -21.564  1.00  0.00           O  
ATOM    897  N   HIE A  57      13.256 -10.590 -19.467  1.00  0.00           N  
ATOM    898  H   HIE A  57      13.787  -9.992 -18.843  1.00  0.00           H  
ATOM    899  CA  HIE A  57      12.673 -11.829 -18.929  1.00  0.00           C  
ATOM    900  HA  HIE A  57      12.838 -12.623 -19.663  1.00  0.00           H  
ATOM    901  CB  HIE A  57      13.431 -12.264 -17.671  1.00  0.00           C  
ATOM    902  HB2 HIE A  57      13.359 -11.479 -16.918  1.00  0.00           H  
ATOM    903  HB3 HIE A  57      12.971 -13.169 -17.274  1.00  0.00           H  
ATOM    904  CG  HIE A  57      14.881 -12.570 -17.958  1.00  0.00           C  
ATOM    905  ND1 HIE A  57      15.347 -13.624 -18.749  1.00  0.00           N  
ATOM    906  CE1 HIE A  57      16.679 -13.497 -18.789  1.00  0.00           C  
ATOM    907  HE1 HIE A  57      17.338 -14.158 -19.339  1.00  0.00           H  
ATOM    908  NE2 HIE A  57      17.070 -12.431 -18.072  1.00  0.00           N  
ATOM    909  HE2 HIE A  57      18.022 -12.122 -17.941  1.00  0.00           H  
ATOM    910  CD2 HIE A  57      15.949 -11.827 -17.552  1.00  0.00           C  
ATOM    911  HD2 HIE A  57      15.910 -10.936 -16.943  1.00  0.00           H  
ATOM    912  C   HIE A  57      11.149 -11.796 -18.726  1.00  0.00           C  
ATOM    913  O   HIE A  57      10.558 -12.836 -18.447  1.00  0.00           O  
ATOM    914  N   GLU A  58      10.459 -10.663 -18.924  1.00  0.00           N  
ATOM    915  H   GLU A  58      10.952  -9.779 -19.006  1.00  0.00           H  
ATOM    916  CA  GLU A  58       8.992 -10.683 -19.105  1.00  0.00           C  
ATOM    917  HA  GLU A  58       8.615 -11.479 -18.465  1.00  0.00           H  
ATOM    918  CB  GLU A  58       8.312  -9.414 -18.556  1.00  0.00           C  
ATOM    919  HB2 GLU A  58       7.310  -9.719 -18.251  1.00  0.00           H  
ATOM    920  HB3 GLU A  58       8.849  -9.108 -17.662  1.00  0.00           H  
ATOM    921  CG  GLU A  58       8.160  -8.179 -19.462  1.00  0.00           C  
ATOM    922  HG2 GLU A  58       9.151  -7.832 -19.759  1.00  0.00           H  
ATOM    923  HG3 GLU A  58       7.617  -8.457 -20.368  1.00  0.00           H  
ATOM    924  CD  GLU A  58       7.394  -7.038 -18.752  1.00  0.00           C  
ATOM    925  OE1 GLU A  58       7.547  -5.853 -19.134  1.00  0.00           O  
ATOM    926  OE2 GLU A  58       6.621  -7.285 -17.790  1.00  0.00           O  
ATOM    927  C   GLU A  58       8.540 -11.109 -20.517  1.00  0.00           C  
ATOM    928  O   GLU A  58       7.337 -11.189 -20.775  1.00  0.00           O  
ATOM    929  N   LYS A  59       9.492 -11.419 -21.420  1.00  0.00           N  
ATOM    930  H   LYS A  59      10.454 -11.308 -21.122  1.00  0.00           H  
ATOM    931  CA  LYS A  59       9.252 -11.874 -22.805  1.00  0.00           C  
ATOM    932  HA  LYS A  59       8.193 -12.105 -22.928  1.00  0.00           H  
ATOM    933  CB  LYS A  59       9.630 -10.765 -23.796  1.00  0.00           C  
ATOM    934  HB2 LYS A  59      10.694 -10.545 -23.694  1.00  0.00           H  
ATOM    935  HB3 LYS A  59       9.454 -11.136 -24.808  1.00  0.00           H  
ATOM    936  CG  LYS A  59       8.833  -9.469 -23.604  1.00  0.00           C  
ATOM    937  HG2 LYS A  59       7.765  -9.678 -23.687  1.00  0.00           H  
ATOM    938  HG3 LYS A  59       9.045  -9.044 -22.623  1.00  0.00           H  
ATOM    939  CD  LYS A  59       9.247  -8.464 -24.682  1.00  0.00           C  
ATOM    940  HD2 LYS A  59      10.330  -8.322 -24.637  1.00  0.00           H  
ATOM    941  HD3 LYS A  59       8.977  -8.859 -25.664  1.00  0.00           H  
ATOM    942  CE  LYS A  59       8.546  -7.126 -24.443  1.00  0.00           C  
ATOM    943  HE2 LYS A  59       8.817  -6.771 -23.443  1.00  0.00           H  
ATOM    944  HE3 LYS A  59       7.463  -7.286 -24.465  1.00  0.00           H  
ATOM    945  NZ  LYS A  59       8.952  -6.133 -25.465  1.00  0.00           N  
ATOM    946  HZ1 LYS A  59       8.516  -5.238 -25.276  1.00  0.00           H  
ATOM    947  HZ2 LYS A  59       8.677  -6.450 -26.385  1.00  0.00           H  
ATOM    948  HZ3 LYS A  59       9.958  -6.023 -25.446  1.00  0.00           H  
ATOM    949  C   LYS A  59      10.007 -13.149 -23.198  1.00  0.00           C  
ATOM    950  O   LYS A  59       9.423 -14.013 -23.846  1.00  0.00           O  
ATOM    951  N   ASP A  60      11.294 -13.264 -22.862  1.00  0.00           N  
ATOM    952  H   ASP A  60      11.736 -12.504 -22.354  1.00  0.00           H  
ATOM    953  CA  ASP A  60      12.124 -14.414 -23.249  1.00  0.00           C  
ATOM    954  HA  ASP A  60      11.961 -14.611 -24.311  1.00  0.00           H  
ATOM    955  CB  ASP A  60      13.610 -14.067 -23.086  1.00  0.00           C  
ATOM    956  HB2 ASP A  60      13.799 -13.147 -23.642  1.00  0.00           H  
ATOM    957  HB3 ASP A  60      13.823 -13.873 -22.033  1.00  0.00           H  
ATOM    958  CG  ASP A  60      14.566 -15.152 -23.606  1.00  0.00           C  
ATOM    959  OD1 ASP A  60      15.767 -14.832 -23.771  1.00  0.00           O  
ATOM    960  OD2 ASP A  60      14.147 -16.286 -23.937  1.00  0.00           O  
ATOM    961  C   ASP A  60      11.736 -15.684 -22.478  1.00  0.00           C  
ATOM    962  O   ASP A  60      12.100 -15.869 -21.317  1.00  0.00           O  
ATOM    963  N   THR A  61      11.031 -16.597 -23.146  1.00  0.00           N  
ATOM    964  H   THR A  61      10.767 -16.393 -24.099  1.00  0.00           H  
ATOM    965  CA  THR A  61      10.479 -17.818 -22.542  1.00  0.00           C  
ATOM    966  HA  THR A  61       9.865 -17.516 -21.696  1.00  0.00           H  
ATOM    967  CB  THR A  61       9.571 -18.561 -23.536  1.00  0.00           C  
ATOM    968  HB  THR A  61       9.129 -19.419 -23.031  1.00  0.00           H  
ATOM    969  CG2 THR A  61       8.432 -17.687 -24.065  1.00  0.00           C  
ATOM    970 HG21 THR A  61       8.825 -16.880 -24.686  1.00  0.00           H  
ATOM    971 HG22 THR A  61       7.760 -18.298 -24.667  1.00  0.00           H  
ATOM    972 HG23 THR A  61       7.877 -17.259 -23.230  1.00  0.00           H  
ATOM    973  OG1 THR A  61      10.307 -19.027 -24.646  1.00  0.00           O  
ATOM    974  HG1 THR A  61      10.744 -19.838 -24.377  1.00  0.00           H  
ATOM    975  C   THR A  61      11.539 -18.781 -21.992  1.00  0.00           C  
ATOM    976  O   THR A  61      11.185 -19.731 -21.300  1.00  0.00           O  
ATOM    977  N   ARG A  62      12.835 -18.566 -22.261  1.00  0.00           N  
ATOM    978  H   ARG A  62      13.070 -17.739 -22.808  1.00  0.00           H  
ATOM    979  CA  ARG A  62      13.941 -19.394 -21.742  1.00  0.00           C  
ATOM    980  HA  ARG A  62      13.688 -20.446 -21.884  1.00  0.00           H  
ATOM    981  CB  ARG A  62      15.227 -19.079 -22.523  1.00  0.00           C  
ATOM    982  HB2 ARG A  62      15.437 -18.011 -22.454  1.00  0.00           H  
ATOM    983  HB3 ARG A  62      16.061 -19.618 -22.072  1.00  0.00           H  
ATOM    984  CG  ARG A  62      15.107 -19.510 -23.995  1.00  0.00           C  
ATOM    985  HG2 ARG A  62      15.010 -20.595 -24.033  1.00  0.00           H  
ATOM    986  HG3 ARG A  62      14.220 -19.072 -24.454  1.00  0.00           H  
ATOM    987  CD  ARG A  62      16.332 -19.102 -24.819  1.00  0.00           C  
ATOM    988  HD2 ARG A  62      17.239 -19.419 -24.299  1.00  0.00           H  
ATOM    989  HD3 ARG A  62      16.277 -19.616 -25.780  1.00  0.00           H  
ATOM    990  NE  ARG A  62      16.369 -17.646 -25.048  1.00  0.00           N  
ATOM    991  HE  ARG A  62      15.733 -17.071 -24.484  1.00  0.00           H  
ATOM    992  CZ  ARG A  62      17.071 -16.996 -25.951  1.00  0.00           C  
ATOM    993  NH1 ARG A  62      17.851 -17.610 -26.796  1.00  0.00           N  
ATOM    994 HH11 ARG A  62      17.933 -18.607 -26.716  1.00  0.00           H  
ATOM    995 HH12 ARG A  62      18.366 -17.089 -27.480  1.00  0.00           H  
ATOM    996  NH2 ARG A  62      17.007 -15.704 -26.013  1.00  0.00           N  
ATOM    997 HH21 ARG A  62      16.487 -15.257 -25.251  1.00  0.00           H  
ATOM    998 HH22 ARG A  62      17.540 -15.163 -26.657  1.00  0.00           H  
ATOM    999  C   ARG A  62      14.167 -19.251 -20.233  1.00  0.00           C  
ATOM   1000  O   ARG A  62      14.832 -20.104 -19.658  1.00  0.00           O  
ATOM   1001  N   CYS A  63      13.614 -18.221 -19.590  1.00  0.00           N  
ATOM   1002  H   CYS A  63      13.116 -17.523 -20.130  1.00  0.00           H  
ATOM   1003  CA  CYS A  63      13.622 -18.080 -18.129  1.00  0.00           C  
ATOM   1004  HA  CYS A  63      14.577 -18.441 -17.747  1.00  0.00           H  
ATOM   1005  CB  CYS A  63      13.501 -16.587 -17.793  1.00  0.00           C  
ATOM   1006  HB2 CYS A  63      13.644 -16.457 -16.720  1.00  0.00           H  
ATOM   1007  HB3 CYS A  63      14.268 -16.014 -18.318  1.00  0.00           H  
ATOM   1008  SG  CYS A  63      11.851 -15.972 -18.237  1.00  0.00           S  
ATOM   1009  HG  CYS A  63      12.092 -15.711 -19.534  1.00  0.00           H  
ATOM   1010  C   CYS A  63      12.527 -18.899 -17.408  1.00  0.00           C  
ATOM   1011  O   CYS A  63      12.509 -18.943 -16.176  1.00  0.00           O  
ATOM   1012  N   LEU A  64      11.591 -19.515 -18.144  1.00  0.00           N  
ATOM   1013  H   LEU A  64      11.670 -19.496 -19.153  1.00  0.00           H  
ATOM   1014  CA  LEU A  64      10.403 -20.152 -17.571  1.00  0.00           C  
ATOM   1015  HA  LEU A  64      10.097 -19.564 -16.705  1.00  0.00           H  
ATOM   1016  CB  LEU A  64       9.251 -20.137 -18.591  1.00  0.00           C  
ATOM   1017  HB2 LEU A  64       9.554 -20.727 -19.458  1.00  0.00           H  
ATOM   1018  HB3 LEU A  64       8.388 -20.633 -18.145  1.00  0.00           H  
ATOM   1019  CG  LEU A  64       8.820 -18.738 -19.071  1.00  0.00           C  
ATOM   1020  HG  LEU A  64       9.651 -18.241 -19.567  1.00  0.00           H  
ATOM   1021  CD1 LEU A  64       7.669 -18.878 -20.067  1.00  0.00           C  
ATOM   1022 HD11 LEU A  64       7.384 -17.896 -20.442  1.00  0.00           H  
ATOM   1023 HD12 LEU A  64       7.990 -19.496 -20.906  1.00  0.00           H  
ATOM   1024 HD13 LEU A  64       6.810 -19.348 -19.588  1.00  0.00           H  
ATOM   1025  CD2 LEU A  64       8.345 -17.856 -17.917  1.00  0.00           C  
ATOM   1026 HD21 LEU A  64       7.608 -18.384 -17.316  1.00  0.00           H  
ATOM   1027 HD22 LEU A  64       9.198 -17.589 -17.291  1.00  0.00           H  
ATOM   1028 HD23 LEU A  64       7.921 -16.931 -18.308  1.00  0.00           H  
ATOM   1029  C   LEU A  64      10.660 -21.582 -17.073  1.00  0.00           C  
ATOM   1030  O   LEU A  64      11.388 -22.361 -17.684  1.00  0.00           O  
ATOM   1031  N   GLY A  65       9.974 -21.945 -15.983  1.00  0.00           N  
ATOM   1032  H   GLY A  65       9.360 -21.258 -15.579  1.00  0.00           H  
ATOM   1033  CA  GLY A  65       9.807 -23.338 -15.561  1.00  0.00           C  
ATOM   1034  HA2 GLY A  65      10.723 -23.891 -15.775  1.00  0.00           H  
ATOM   1035  HA3 GLY A  65       9.622 -23.383 -14.490  1.00  0.00           H  
ATOM   1036  C   GLY A  65       8.636 -24.010 -16.287  1.00  0.00           C  
ATOM   1037  O   GLY A  65       7.662 -23.350 -16.638  1.00  0.00           O  
ATOM   1038  N   ALA A  66       8.720 -25.327 -16.487  1.00  0.00           N  
ATOM   1039  H   ALA A  66       9.541 -25.792 -16.137  1.00  0.00           H  
ATOM   1040  CA  ALA A  66       7.828 -26.141 -17.324  1.00  0.00           C  
ATOM   1041  HA  ALA A  66       7.799 -25.681 -18.313  1.00  0.00           H  
ATOM   1042  CB  ALA A  66       8.492 -27.520 -17.466  1.00  0.00           C  
ATOM   1043  HB1 ALA A  66       8.500 -28.031 -16.501  1.00  0.00           H  
ATOM   1044  HB2 ALA A  66       7.932 -28.128 -18.178  1.00  0.00           H  
ATOM   1045  HB3 ALA A  66       9.513 -27.414 -17.833  1.00  0.00           H  
ATOM   1046  C   ALA A  66       6.349 -26.273 -16.872  1.00  0.00           C  
ATOM   1047  O   ALA A  66       5.648 -27.165 -17.346  1.00  0.00           O  
ATOM   1048  N   THR A  67       5.848 -25.432 -15.960  1.00  0.00           N  
ATOM   1049  H   THR A  67       6.426 -24.647 -15.683  1.00  0.00           H  
ATOM   1050  CA  THR A  67       4.466 -25.502 -15.443  1.00  0.00           C  
ATOM   1051  HA  THR A  67       3.871 -26.109 -16.126  1.00  0.00           H  
ATOM   1052  CB  THR A  67       4.390 -26.172 -14.060  1.00  0.00           C  
ATOM   1053  HB  THR A  67       3.338 -26.245 -13.778  1.00  0.00           H  
ATOM   1054  CG2 THR A  67       4.987 -27.577 -14.002  1.00  0.00           C  
ATOM   1055 HG21 THR A  67       4.808 -28.008 -13.017  1.00  0.00           H  
ATOM   1056 HG22 THR A  67       4.510 -28.208 -14.753  1.00  0.00           H  
ATOM   1057 HG23 THR A  67       6.060 -27.551 -14.191  1.00  0.00           H  
ATOM   1058  OG1 THR A  67       5.046 -25.385 -13.095  1.00  0.00           O  
ATOM   1059  HG1 THR A  67       5.992 -25.440 -13.319  1.00  0.00           H  
ATOM   1060  C   THR A  67       3.794 -24.131 -15.361  1.00  0.00           C  
ATOM   1061  O   THR A  67       4.436 -23.110 -15.099  1.00  0.00           O  
ATOM   1062  N   ALA A  68       2.463 -24.109 -15.484  1.00  0.00           N  
ATOM   1063  H   ALA A  68       1.985 -24.958 -15.743  1.00  0.00           H  
ATOM   1064  CA  ALA A  68       1.657 -22.896 -15.313  1.00  0.00           C  
ATOM   1065  HA  ALA A  68       1.966 -22.168 -16.063  1.00  0.00           H  
ATOM   1066  CB  ALA A  68       0.192 -23.262 -15.575  1.00  0.00           C  
ATOM   1067  HB1 ALA A  68       0.084 -23.672 -16.581  1.00  0.00           H  
ATOM   1068  HB2 ALA A  68      -0.153 -23.998 -14.847  1.00  0.00           H  
ATOM   1069  HB3 ALA A  68      -0.430 -22.368 -15.494  1.00  0.00           H  
ATOM   1070  C   ALA A  68       1.838 -22.240 -13.926  1.00  0.00           C  
ATOM   1071  O   ALA A  68       1.840 -21.015 -13.821  1.00  0.00           O  
ATOM   1072  N   GLN A  69       2.077 -23.040 -12.879  1.00  0.00           N  
ATOM   1073  H   GLN A  69       2.048 -24.035 -13.033  1.00  0.00           H  
ATOM   1074  CA  GLN A  69       2.391 -22.572 -11.522  1.00  0.00           C  
ATOM   1075  HA  GLN A  69       1.585 -21.912 -11.192  1.00  0.00           H  
ATOM   1076  CB  GLN A  69       2.449 -23.800 -10.588  1.00  0.00           C  
ATOM   1077  HB2 GLN A  69       1.712 -24.543 -10.901  1.00  0.00           H  
ATOM   1078  HB3 GLN A  69       3.431 -24.267 -10.683  1.00  0.00           H  
ATOM   1079  CG  GLN A  69       2.202 -23.459  -9.106  1.00  0.00           C  
ATOM   1080  HG2 GLN A  69       2.570 -24.288  -8.503  1.00  0.00           H  
ATOM   1081  HG3 GLN A  69       2.761 -22.566  -8.827  1.00  0.00           H  
ATOM   1082  CD  GLN A  69       0.721 -23.271  -8.763  1.00  0.00           C  
ATOM   1083  OE1 GLN A  69      -0.144 -23.197  -9.618  1.00  0.00           O  
ATOM   1084  NE2 GLN A  69       0.362 -23.203  -7.499  1.00  0.00           N  
ATOM   1085 HE21 GLN A  69      -0.629 -23.145  -7.332  1.00  0.00           H  
ATOM   1086 HE22 GLN A  69       1.034 -23.278  -6.758  1.00  0.00           H  
ATOM   1087  C   GLN A  69       3.716 -21.785 -11.468  1.00  0.00           C  
ATOM   1088  O   GLN A  69       3.816 -20.759 -10.796  1.00  0.00           O  
ATOM   1089  N   GLN A  70       4.736 -22.237 -12.208  1.00  0.00           N  
ATOM   1090  H   GLN A  70       4.591 -23.065 -12.775  1.00  0.00           H  
ATOM   1091  CA  GLN A  70       6.027 -21.550 -12.322  1.00  0.00           C  
ATOM   1092  HA  GLN A  70       6.324 -21.190 -11.336  1.00  0.00           H  
ATOM   1093  CB  GLN A  70       7.101 -22.534 -12.809  1.00  0.00           C  
ATOM   1094  HB2 GLN A  70       6.732 -23.027 -13.709  1.00  0.00           H  
ATOM   1095  HB3 GLN A  70       8.007 -21.986 -13.072  1.00  0.00           H  
ATOM   1096  CG  GLN A  70       7.458 -23.574 -11.725  1.00  0.00           C  
ATOM   1097  HG2 GLN A  70       8.170 -23.128 -11.030  1.00  0.00           H  
ATOM   1098  HG3 GLN A  70       6.568 -23.841 -11.154  1.00  0.00           H  
ATOM   1099  CD  GLN A  70       8.035 -24.874 -12.282  1.00  0.00           C  
ATOM   1100  OE1 GLN A  70       7.809 -25.259 -13.418  1.00  0.00           O  
ATOM   1101  NE2 GLN A  70       8.753 -25.641 -11.491  1.00  0.00           N  
ATOM   1102 HE21 GLN A  70       9.093 -26.496 -11.897  1.00  0.00           H  
ATOM   1103 HE22 GLN A  70       8.916 -25.404 -10.529  1.00  0.00           H  
ATOM   1104  C   GLN A  70       5.944 -20.316 -13.230  1.00  0.00           C  
ATOM   1105  O   GLN A  70       6.551 -19.302 -12.902  1.00  0.00           O  
ATOM   1106  N   PHE A  71       5.145 -20.355 -14.304  1.00  0.00           N  
ATOM   1107  H   PHE A  71       4.735 -21.246 -14.569  1.00  0.00           H  
ATOM   1108  CA  PHE A  71       4.810 -19.173 -15.112  1.00  0.00           C  
ATOM   1109  HA  PHE A  71       5.735 -18.742 -15.498  1.00  0.00           H  
ATOM   1110  CB  PHE A  71       3.948 -19.620 -16.303  1.00  0.00           C  
ATOM   1111  HB2 PHE A  71       4.533 -20.318 -16.905  1.00  0.00           H  
ATOM   1112  HB3 PHE A  71       3.093 -20.172 -15.919  1.00  0.00           H  
ATOM   1113  CG  PHE A  71       3.434 -18.527 -17.227  1.00  0.00           C  
ATOM   1114  CD1 PHE A  71       4.334 -17.759 -17.990  1.00  0.00           C  
ATOM   1115  HD1 PHE A  71       5.397 -17.901 -17.877  1.00  0.00           H  
ATOM   1116  CE1 PHE A  71       3.856 -16.844 -18.946  1.00  0.00           C  
ATOM   1117  HE1 PHE A  71       4.558 -16.289 -19.556  1.00  0.00           H  
ATOM   1118  CZ  PHE A  71       2.473 -16.703 -19.154  1.00  0.00           C  
ATOM   1119  HZ  PHE A  71       2.116 -16.046 -19.936  1.00  0.00           H  
ATOM   1120  CE2 PHE A  71       1.567 -17.443 -18.373  1.00  0.00           C  
ATOM   1121  HE2 PHE A  71       0.503 -17.357 -18.544  1.00  0.00           H  
ATOM   1122  CD2 PHE A  71       2.047 -18.349 -17.409  1.00  0.00           C  
ATOM   1123  HD2 PHE A  71       1.348 -18.947 -16.841  1.00  0.00           H  
ATOM   1124  C   PHE A  71       4.127 -18.085 -14.266  1.00  0.00           C  
ATOM   1125  O   PHE A  71       4.548 -16.931 -14.309  1.00  0.00           O  
ATOM   1126  N   HIE A  72       3.165 -18.455 -13.412  1.00  0.00           N  
ATOM   1127  H   HIE A  72       2.821 -19.409 -13.467  1.00  0.00           H  
ATOM   1128  CA  HIE A  72       2.580 -17.567 -12.394  1.00  0.00           C  
ATOM   1129  HA  HIE A  72       2.124 -16.708 -12.885  1.00  0.00           H  
ATOM   1130  CB  HIE A  72       1.503 -18.313 -11.581  1.00  0.00           C  
ATOM   1131  HB2 HIE A  72       1.575 -19.386 -11.755  1.00  0.00           H  
ATOM   1132  HB3 HIE A  72       1.668 -18.153 -10.514  1.00  0.00           H  
ATOM   1133  CG  HIE A  72       0.095 -17.866 -11.866  1.00  0.00           C  
ATOM   1134  ND1 HIE A  72      -0.330 -16.536 -11.912  1.00  0.00           N  
ATOM   1135  CE1 HIE A  72      -1.669 -16.582 -11.974  1.00  0.00           C  
ATOM   1136  HE1 HIE A  72      -2.314 -15.712 -11.984  1.00  0.00           H  
ATOM   1137  NE2 HIE A  72      -2.098 -17.857 -11.975  1.00  0.00           N  
ATOM   1138  HE2 HIE A  72      -3.066 -18.150 -11.954  1.00  0.00           H  
ATOM   1139  CD2 HIE A  72      -0.997 -18.683 -11.896  1.00  0.00           C  
ATOM   1140  HD2 HIE A  72      -0.992 -19.761 -11.790  1.00  0.00           H  
ATOM   1141  C   HIE A  72       3.639 -17.004 -11.441  1.00  0.00           C  
ATOM   1142  O   HIE A  72       3.756 -15.786 -11.291  1.00  0.00           O  
ATOM   1143  N   ARG A  73       4.442 -17.882 -10.818  1.00  0.00           N  
ATOM   1144  H   ARG A  73       4.273 -18.872 -10.971  1.00  0.00           H  
ATOM   1145  CA  ARG A  73       5.478 -17.488  -9.846  1.00  0.00           C  
ATOM   1146  HA  ARG A  73       4.980 -16.949  -9.039  1.00  0.00           H  
ATOM   1147  CB  ARG A  73       6.127 -18.760  -9.256  1.00  0.00           C  
ATOM   1148  HB2 ARG A  73       5.332 -19.465  -9.005  1.00  0.00           H  
ATOM   1149  HB3 ARG A  73       6.767 -19.225 -10.007  1.00  0.00           H  
ATOM   1150  CG  ARG A  73       6.942 -18.515  -7.973  1.00  0.00           C  
ATOM   1151  HG2 ARG A  73       7.778 -17.852  -8.194  1.00  0.00           H  
ATOM   1152  HG3 ARG A  73       6.303 -18.051  -7.226  1.00  0.00           H  
ATOM   1153  CD  ARG A  73       7.451 -19.837  -7.380  1.00  0.00           C  
ATOM   1154  HD2 ARG A  73       6.634 -20.334  -6.853  1.00  0.00           H  
ATOM   1155  HD3 ARG A  73       7.772 -20.490  -8.193  1.00  0.00           H  
ATOM   1156  NE  ARG A  73       8.594 -19.654  -6.466  1.00  0.00           N  
ATOM   1157  HE  ARG A  73       9.528 -19.731  -6.858  1.00  0.00           H  
ATOM   1158  CZ  ARG A  73       8.589 -19.376  -5.173  1.00  0.00           C  
ATOM   1159  NH1 ARG A  73       7.523 -19.091  -4.494  1.00  0.00           N  
ATOM   1160 HH11 ARG A  73       6.641 -18.951  -4.928  1.00  0.00           H  
ATOM   1161 HH12 ARG A  73       7.656 -18.826  -3.505  1.00  0.00           H  
ATOM   1162  NH2 ARG A  73       9.708 -19.376  -4.531  1.00  0.00           N  
ATOM   1163 HH21 ARG A  73      10.573 -19.409  -5.045  1.00  0.00           H  
ATOM   1164 HH22 ARG A  73       9.729 -18.968  -3.589  1.00  0.00           H  
ATOM   1165  C   ARG A  73       6.478 -16.509 -10.475  1.00  0.00           C  
ATOM   1166  O   ARG A  73       6.833 -15.516  -9.840  1.00  0.00           O  
ATOM   1167  N   HIE A  74       6.836 -16.732 -11.743  1.00  0.00           N  
ATOM   1168  H   HIE A  74       6.486 -17.574 -12.185  1.00  0.00           H  
ATOM   1169  CA  HIE A  74       7.686 -15.859 -12.555  1.00  0.00           C  
ATOM   1170  HA  HIE A  74       8.612 -15.656 -12.014  1.00  0.00           H  
ATOM   1171  CB  HIE A  74       8.076 -16.582 -13.847  1.00  0.00           C  
ATOM   1172  HB2 HIE A  74       8.622 -17.496 -13.606  1.00  0.00           H  
ATOM   1173  HB3 HIE A  74       7.182 -16.849 -14.410  1.00  0.00           H  
ATOM   1174  CG  HIE A  74       8.952 -15.717 -14.703  1.00  0.00           C  
ATOM   1175  ND1 HIE A  74      10.253 -15.348 -14.378  1.00  0.00           N  
ATOM   1176  CE1 HIE A  74      10.657 -14.563 -15.391  1.00  0.00           C  
ATOM   1177  HE1 HIE A  74      11.642 -14.134 -15.498  1.00  0.00           H  
ATOM   1178  NE2 HIE A  74       9.684 -14.420 -16.301  1.00  0.00           N  
ATOM   1179  HE2 HIE A  74       9.814 -13.956 -17.201  1.00  0.00           H  
ATOM   1180  CD2 HIE A  74       8.586 -15.126 -15.876  1.00  0.00           C  
ATOM   1181  HD2 HIE A  74       7.634 -15.220 -16.376  1.00  0.00           H  
ATOM   1182  C   HIE A  74       7.046 -14.500 -12.872  1.00  0.00           C  
ATOM   1183  O   HIE A  74       7.704 -13.477 -12.691  1.00  0.00           O  
ATOM   1184  N   LYS A  75       5.758 -14.433 -13.258  1.00  0.00           N  
ATOM   1185  H   LYS A  75       5.243 -15.297 -13.407  1.00  0.00           H  
ATOM   1186  CA  LYS A  75       5.078 -13.134 -13.448  1.00  0.00           C  
ATOM   1187  HA  LYS A  75       5.630 -12.563 -14.197  1.00  0.00           H  
ATOM   1188  CB  LYS A  75       3.622 -13.290 -13.913  1.00  0.00           C  
ATOM   1189  HB2 LYS A  75       3.072 -13.926 -13.217  1.00  0.00           H  
ATOM   1190  HB3 LYS A  75       3.169 -12.297 -13.888  1.00  0.00           H  
ATOM   1191  CG  LYS A  75       3.479 -13.848 -15.335  1.00  0.00           C  
ATOM   1192  HG2 LYS A  75       4.281 -13.469 -15.970  1.00  0.00           H  
ATOM   1193  HG3 LYS A  75       3.534 -14.932 -15.306  1.00  0.00           H  
ATOM   1194  CD  LYS A  75       2.132 -13.424 -15.931  1.00  0.00           C  
ATOM   1195  HD2 LYS A  75       1.336 -13.606 -15.207  1.00  0.00           H  
ATOM   1196  HD3 LYS A  75       2.175 -12.357 -16.160  1.00  0.00           H  
ATOM   1197  CE  LYS A  75       1.852 -14.227 -17.202  1.00  0.00           C  
ATOM   1198  HE2 LYS A  75       2.744 -14.206 -17.838  1.00  0.00           H  
ATOM   1199  HE3 LYS A  75       1.678 -15.270 -16.916  1.00  0.00           H  
ATOM   1200  NZ  LYS A  75       0.682 -13.690 -17.939  1.00  0.00           N  
ATOM   1201  HZ1 LYS A  75      -0.128 -13.639 -17.336  1.00  0.00           H  
ATOM   1202  HZ2 LYS A  75       0.460 -14.285 -18.727  1.00  0.00           H  
ATOM   1203  HZ3 LYS A  75       0.887 -12.762 -18.289  1.00  0.00           H  
ATOM   1204  C   LYS A  75       5.106 -12.293 -12.172  1.00  0.00           C  
ATOM   1205  O   LYS A  75       5.373 -11.101 -12.235  1.00  0.00           O  
ATOM   1206  N   GLN A  76       4.872 -12.917 -11.022  1.00  0.00           N  
ATOM   1207  H   GLN A  76       4.592 -13.891 -11.071  1.00  0.00           H  
ATOM   1208  CA  GLN A  76       4.931 -12.273  -9.706  1.00  0.00           C  
ATOM   1209  HA  GLN A  76       4.310 -11.377  -9.730  1.00  0.00           H  
ATOM   1210  CB  GLN A  76       4.290 -13.258  -8.722  1.00  0.00           C  
ATOM   1211  HB2 GLN A  76       3.273 -13.479  -9.047  1.00  0.00           H  
ATOM   1212  HB3 GLN A  76       4.846 -14.189  -8.778  1.00  0.00           H  
ATOM   1213  CG  GLN A  76       4.245 -12.806  -7.255  1.00  0.00           C  
ATOM   1214  HG2 GLN A  76       4.044 -13.685  -6.643  1.00  0.00           H  
ATOM   1215  HG3 GLN A  76       5.206 -12.405  -6.941  1.00  0.00           H  
ATOM   1216  CD  GLN A  76       3.157 -11.786  -6.946  1.00  0.00           C  
ATOM   1217  OE1 GLN A  76       2.570 -11.149  -7.806  1.00  0.00           O  
ATOM   1218  NE2 GLN A  76       2.831 -11.625  -5.685  1.00  0.00           N  
ATOM   1219 HE21 GLN A  76       2.095 -10.974  -5.481  1.00  0.00           H  
ATOM   1220 HE22 GLN A  76       3.301 -12.140  -4.958  1.00  0.00           H  
ATOM   1221  C   GLN A  76       6.361 -11.829  -9.301  1.00  0.00           C  
ATOM   1222  O   GLN A  76       6.526 -10.799  -8.648  1.00  0.00           O  
ATOM   1223  N   LEU A  77       7.408 -12.539  -9.741  1.00  0.00           N  
ATOM   1224  H   LEU A  77       7.226 -13.397 -10.247  1.00  0.00           H  
ATOM   1225  CA  LEU A  77       8.810 -12.094  -9.640  1.00  0.00           C  
ATOM   1226  HA  LEU A  77       9.012 -11.810  -8.605  1.00  0.00           H  
ATOM   1227  CB  LEU A  77       9.725 -13.291  -9.986  1.00  0.00           C  
ATOM   1228  HB2 LEU A  77       9.728 -13.967  -9.132  1.00  0.00           H  
ATOM   1229  HB3 LEU A  77       9.288 -13.837 -10.817  1.00  0.00           H  
ATOM   1230  CG  LEU A  77      11.183 -12.992 -10.376  1.00  0.00           C  
ATOM   1231  HG  LEU A  77      11.205 -12.405 -11.294  1.00  0.00           H  
ATOM   1232  CD1 LEU A  77      11.946 -12.246  -9.288  1.00  0.00           C  
ATOM   1233 HD11 LEU A  77      11.911 -12.802  -8.350  1.00  0.00           H  
ATOM   1234 HD12 LEU A  77      11.506 -11.263  -9.144  1.00  0.00           H  
ATOM   1235 HD13 LEU A  77      12.988 -12.115  -9.587  1.00  0.00           H  
ATOM   1236  CD2 LEU A  77      11.902 -14.316 -10.629  1.00  0.00           C  
ATOM   1237 HD21 LEU A  77      12.921 -14.119 -10.968  1.00  0.00           H  
ATOM   1238 HD22 LEU A  77      11.936 -14.905  -9.712  1.00  0.00           H  
ATOM   1239 HD23 LEU A  77      11.370 -14.863 -11.409  1.00  0.00           H  
ATOM   1240  C   LEU A  77       9.060 -10.832 -10.493  1.00  0.00           C  
ATOM   1241  O   LEU A  77       9.479  -9.811  -9.950  1.00  0.00           O  
ATOM   1242  N   ILE A  78       8.715 -10.848 -11.788  1.00  0.00           N  
ATOM   1243  H   ILE A  78       8.369 -11.722 -12.177  1.00  0.00           H  
ATOM   1244  CA  ILE A  78       8.777  -9.672 -12.682  1.00  0.00           C  
ATOM   1245  HA  ILE A  78       9.813  -9.355 -12.795  1.00  0.00           H  
ATOM   1246  CB  ILE A  78       8.212 -10.063 -14.070  1.00  0.00           C  
ATOM   1247  HB  ILE A  78       7.260 -10.565 -13.903  1.00  0.00           H  
ATOM   1248  CG2 ILE A  78       7.892  -8.845 -14.954  1.00  0.00           C  
ATOM   1249 HG21 ILE A  78       7.134  -8.212 -14.496  1.00  0.00           H  
ATOM   1250 HG22 ILE A  78       8.788  -8.256 -15.143  1.00  0.00           H  
ATOM   1251 HG23 ILE A  78       7.477  -9.190 -15.898  1.00  0.00           H  
ATOM   1252  CG1 ILE A  78       9.107 -11.076 -14.829  1.00  0.00           C  
ATOM   1253 HG12 ILE A  78       9.229 -11.971 -14.220  1.00  0.00           H  
ATOM   1254 HG13 ILE A  78       8.585 -11.381 -15.737  1.00  0.00           H  
ATOM   1255  CD1 ILE A  78      10.506 -10.588 -15.231  1.00  0.00           C  
ATOM   1256 HD11 ILE A  78      11.084 -10.316 -14.350  1.00  0.00           H  
ATOM   1257 HD12 ILE A  78      11.026 -11.393 -15.750  1.00  0.00           H  
ATOM   1258 HD13 ILE A  78      10.433  -9.734 -15.902  1.00  0.00           H  
ATOM   1259  C   ILE A  78       8.010  -8.478 -12.086  1.00  0.00           C  
ATOM   1260  O   ILE A  78       8.481  -7.339 -12.112  1.00  0.00           O  
ATOM   1261  N   ARG A  79       6.835  -8.744 -11.505  1.00  0.00           N  
ATOM   1262  H   ARG A  79       6.482  -9.692 -11.599  1.00  0.00           H  
ATOM   1263  CA  ARG A  79       6.002  -7.760 -10.807  1.00  0.00           C  
ATOM   1264  HA  ARG A  79       5.802  -6.932 -11.490  1.00  0.00           H  
ATOM   1265  CB  ARG A  79       4.667  -8.428 -10.450  1.00  0.00           C  
ATOM   1266  HB2 ARG A  79       4.249  -8.892 -11.344  1.00  0.00           H  
ATOM   1267  HB3 ARG A  79       4.820  -9.191  -9.689  1.00  0.00           H  
ATOM   1268  CG  ARG A  79       3.664  -7.408  -9.929  1.00  0.00           C  
ATOM   1269  HG2 ARG A  79       4.044  -6.953  -9.013  1.00  0.00           H  
ATOM   1270  HG3 ARG A  79       3.524  -6.625 -10.675  1.00  0.00           H  
ATOM   1271  CD  ARG A  79       2.318  -8.068  -9.634  1.00  0.00           C  
ATOM   1272  HD2 ARG A  79       1.908  -8.498 -10.549  1.00  0.00           H  
ATOM   1273  HD3 ARG A  79       2.449  -8.850  -8.883  1.00  0.00           H  
ATOM   1274  NE  ARG A  79       1.440  -7.027  -9.115  1.00  0.00           N  
ATOM   1275  HE  ARG A  79       1.911  -6.188  -8.769  1.00  0.00           H  
ATOM   1276  CZ  ARG A  79       0.137  -6.914  -9.115  1.00  0.00           C  
ATOM   1277  NH1 ARG A  79      -0.712  -7.815  -9.507  1.00  0.00           N  
ATOM   1278 HH11 ARG A  79      -0.388  -8.733  -9.731  1.00  0.00           H  
ATOM   1279 HH12 ARG A  79      -1.682  -7.597  -9.358  1.00  0.00           H  
ATOM   1280  NH2 ARG A  79      -0.344  -5.819  -8.669  1.00  0.00           N  
ATOM   1281 HH21 ARG A  79       0.295  -5.204  -8.183  1.00  0.00           H  
ATOM   1282 HH22 ARG A  79      -1.344  -5.626  -8.631  1.00  0.00           H  
ATOM   1283  C   ARG A  79       6.711  -7.151  -9.590  1.00  0.00           C  
ATOM   1284  O   ARG A  79       6.796  -5.927  -9.505  1.00  0.00           O  
ATOM   1285  N   PHE A  80       7.302  -7.948  -8.697  1.00  0.00           N  
ATOM   1286  H   PHE A  80       7.187  -8.953  -8.783  1.00  0.00           H  
ATOM   1287  CA  PHE A  80       8.139  -7.409  -7.618  1.00  0.00           C  
ATOM   1288  HA  PHE A  80       7.551  -6.670  -7.073  1.00  0.00           H  
ATOM   1289  CB  PHE A  80       8.551  -8.506  -6.628  1.00  0.00           C  
ATOM   1290  HB2 PHE A  80       8.972  -9.338  -7.191  1.00  0.00           H  
ATOM   1291  HB3 PHE A  80       9.338  -8.100  -5.995  1.00  0.00           H  
ATOM   1292  CG  PHE A  80       7.479  -9.031  -5.687  1.00  0.00           C  
ATOM   1293  CD1 PHE A  80       6.738  -8.154  -4.869  1.00  0.00           C  
ATOM   1294  HD1 PHE A  80       6.894  -7.088  -4.931  1.00  0.00           H  
ATOM   1295  CE1 PHE A  80       5.803  -8.663  -3.947  1.00  0.00           C  
ATOM   1296  HE1 PHE A  80       5.243  -7.990  -3.315  1.00  0.00           H  
ATOM   1297  CZ  PHE A  80       5.616 -10.053  -3.827  1.00  0.00           C  
ATOM   1298  HZ  PHE A  80       4.909 -10.445  -3.107  1.00  0.00           H  
ATOM   1299  CE2 PHE A  80       6.374 -10.932  -4.620  1.00  0.00           C  
ATOM   1300  HE2 PHE A  80       6.256 -12.004  -4.508  1.00  0.00           H  
ATOM   1301  CD2 PHE A  80       7.301 -10.419  -5.545  1.00  0.00           C  
ATOM   1302  HD2 PHE A  80       7.892 -11.092  -6.144  1.00  0.00           H  
ATOM   1303  C   PHE A  80       9.384  -6.661  -8.135  1.00  0.00           C  
ATOM   1304  O   PHE A  80       9.748  -5.660  -7.526  1.00  0.00           O  
ATOM   1305  N   LEU A  81      10.008  -7.060  -9.252  1.00  0.00           N  
ATOM   1306  H   LEU A  81       9.705  -7.925  -9.691  1.00  0.00           H  
ATOM   1307  CA  LEU A  81      11.119  -6.301  -9.857  1.00  0.00           C  
ATOM   1308  HA  LEU A  81      11.860  -6.094  -9.085  1.00  0.00           H  
ATOM   1309  CB  LEU A  81      11.795  -7.123 -10.973  1.00  0.00           C  
ATOM   1310  HB2 LEU A  81      11.037  -7.395 -11.707  1.00  0.00           H  
ATOM   1311  HB3 LEU A  81      12.520  -6.483 -11.474  1.00  0.00           H  
ATOM   1312  CG  LEU A  81      12.529  -8.400 -10.519  1.00  0.00           C  
ATOM   1313  HG  LEU A  81      11.858  -9.032  -9.948  1.00  0.00           H  
ATOM   1314  CD1 LEU A  81      12.997  -9.172 -11.752  1.00  0.00           C  
ATOM   1315 HD11 LEU A  81      13.721  -8.581 -12.312  1.00  0.00           H  
ATOM   1316 HD12 LEU A  81      13.457 -10.112 -11.447  1.00  0.00           H  
ATOM   1317 HD13 LEU A  81      12.144  -9.400 -12.389  1.00  0.00           H  
ATOM   1318  CD2 LEU A  81      13.757  -8.097  -9.660  1.00  0.00           C  
ATOM   1319 HD21 LEU A  81      13.455  -7.615  -8.733  1.00  0.00           H  
ATOM   1320 HD22 LEU A  81      14.273  -9.024  -9.413  1.00  0.00           H  
ATOM   1321 HD23 LEU A  81      14.438  -7.443 -10.204  1.00  0.00           H  
ATOM   1322  C   LEU A  81      10.656  -4.926 -10.380  1.00  0.00           C  
ATOM   1323  O   LEU A  81      11.330  -3.919 -10.150  1.00  0.00           O  
ATOM   1324  N   LYS A  82       9.480  -4.858 -11.015  1.00  0.00           N  
ATOM   1325  H   LYS A  82       9.007  -5.730 -11.233  1.00  0.00           H  
ATOM   1326  CA  LYS A  82       8.819  -3.589 -11.369  1.00  0.00           C  
ATOM   1327  HA  LYS A  82       9.512  -2.980 -11.953  1.00  0.00           H  
ATOM   1328  CB  LYS A  82       7.571  -3.870 -12.226  1.00  0.00           C  
ATOM   1329  HB2 LYS A  82       7.041  -4.749 -11.858  1.00  0.00           H  
ATOM   1330  HB3 LYS A  82       6.897  -3.013 -12.178  1.00  0.00           H  
ATOM   1331  CG  LYS A  82       7.980  -4.080 -13.690  1.00  0.00           C  
ATOM   1332  HG2 LYS A  82       8.431  -3.153 -14.044  1.00  0.00           H  
ATOM   1333  HG3 LYS A  82       8.721  -4.879 -13.755  1.00  0.00           H  
ATOM   1334  CD  LYS A  82       6.798  -4.424 -14.604  1.00  0.00           C  
ATOM   1335  HD2 LYS A  82       6.435  -5.426 -14.369  1.00  0.00           H  
ATOM   1336  HD3 LYS A  82       5.998  -3.696 -14.463  1.00  0.00           H  
ATOM   1337  CE  LYS A  82       7.297  -4.366 -16.052  1.00  0.00           C  
ATOM   1338  HE2 LYS A  82       7.647  -3.352 -16.264  1.00  0.00           H  
ATOM   1339  HE3 LYS A  82       8.147  -5.047 -16.156  1.00  0.00           H  
ATOM   1340  NZ  LYS A  82       6.263  -4.751 -17.036  1.00  0.00           N  
ATOM   1341  HZ1 LYS A  82       6.676  -4.752 -17.974  1.00  0.00           H  
ATOM   1342  HZ2 LYS A  82       6.054  -5.751 -16.968  1.00  0.00           H  
ATOM   1343  HZ3 LYS A  82       5.434  -4.180 -17.011  1.00  0.00           H  
ATOM   1344  C   LYS A  82       8.494  -2.751 -10.127  1.00  0.00           C  
ATOM   1345  O   LYS A  82       8.762  -1.553 -10.131  1.00  0.00           O  
ATOM   1346  N   ARG A  83       8.003  -3.356  -9.037  1.00  0.00           N  
ATOM   1347  H   ARG A  83       7.772  -4.345  -9.109  1.00  0.00           H  
ATOM   1348  CA  ARG A  83       7.731  -2.629  -7.778  1.00  0.00           C  
ATOM   1349  HA  ARG A  83       7.184  -1.721  -8.032  1.00  0.00           H  
ATOM   1350  CB  ARG A  83       6.821  -3.474  -6.865  1.00  0.00           C  
ATOM   1351  HB2 ARG A  83       6.053  -3.950  -7.479  1.00  0.00           H  
ATOM   1352  HB3 ARG A  83       7.409  -4.258  -6.382  1.00  0.00           H  
ATOM   1353  CG  ARG A  83       6.110  -2.623  -5.796  1.00  0.00           C  
ATOM   1354  HG2 ARG A  83       6.845  -2.190  -5.117  1.00  0.00           H  
ATOM   1355  HG3 ARG A  83       5.566  -1.814  -6.284  1.00  0.00           H  
ATOM   1356  CD  ARG A  83       5.115  -3.477  -4.994  1.00  0.00           C  
ATOM   1357  HD2 ARG A  83       4.415  -3.941  -5.693  1.00  0.00           H  
ATOM   1358  HD3 ARG A  83       5.672  -4.262  -4.480  1.00  0.00           H  
ATOM   1359  NE  ARG A  83       4.368  -2.690  -3.989  1.00  0.00           N  
ATOM   1360  HE  ARG A  83       4.562  -1.699  -3.920  1.00  0.00           H  
ATOM   1361  CZ  ARG A  83       3.406  -3.146  -3.205  1.00  0.00           C  
ATOM   1362  NH1 ARG A  83       2.939  -4.358  -3.308  1.00  0.00           N  
ATOM   1363 HH11 ARG A  83       3.234  -4.918  -4.085  1.00  0.00           H  
ATOM   1364 HH12 ARG A  83       2.144  -4.630  -2.763  1.00  0.00           H  
ATOM   1365  NH2 ARG A  83       2.853  -2.402  -2.301  1.00  0.00           N  
ATOM   1366 HH21 ARG A  83       3.086  -1.411  -2.297  1.00  0.00           H  
ATOM   1367 HH22 ARG A  83       2.007  -2.699  -1.855  1.00  0.00           H  
ATOM   1368  C   ARG A  83       9.013  -2.153  -7.071  1.00  0.00           C  
ATOM   1369  O   ARG A  83       8.984  -1.103  -6.438  1.00  0.00           O  
ATOM   1370  N   LEU A  84      10.134  -2.870  -7.214  1.00  0.00           N  
ATOM   1371  H   LEU A  84      10.060  -3.767  -7.679  1.00  0.00           H  
ATOM   1372  CA  LEU A  84      11.449  -2.476  -6.688  1.00  0.00           C  
ATOM   1373  HA  LEU A  84      11.329  -2.176  -5.645  1.00  0.00           H  
ATOM   1374  CB  LEU A  84      12.393  -3.693  -6.741  1.00  0.00           C  
ATOM   1375  HB2 LEU A  84      12.013  -4.464  -6.071  1.00  0.00           H  
ATOM   1376  HB3 LEU A  84      12.367  -4.096  -7.753  1.00  0.00           H  
ATOM   1377  CG  LEU A  84      13.869  -3.407  -6.395  1.00  0.00           C  
ATOM   1378  HG  LEU A  84      14.265  -2.659  -7.079  1.00  0.00           H  
ATOM   1379  CD1 LEU A  84      14.080  -2.927  -4.955  1.00  0.00           C  
ATOM   1380 HD11 LEU A  84      15.145  -2.795  -4.765  1.00  0.00           H  
ATOM   1381 HD12 LEU A  84      13.585  -1.968  -4.810  1.00  0.00           H  
ATOM   1382 HD13 LEU A  84      13.671  -3.653  -4.253  1.00  0.00           H  
ATOM   1383  CD2 LEU A  84      14.683  -4.683  -6.585  1.00  0.00           C  
ATOM   1384 HD21 LEU A  84      14.554  -5.059  -7.599  1.00  0.00           H  
ATOM   1385 HD22 LEU A  84      15.740  -4.467  -6.427  1.00  0.00           H  
ATOM   1386 HD23 LEU A  84      14.362  -5.444  -5.877  1.00  0.00           H  
ATOM   1387  C   LEU A  84      12.026  -1.268  -7.437  1.00  0.00           C  
ATOM   1388  O   LEU A  84      12.467  -0.321  -6.793  1.00  0.00           O  
ATOM   1389  N   ASP A  85      11.971  -1.274  -8.773  1.00  0.00           N  
ATOM   1390  H   ASP A  85      11.604  -2.102  -9.232  1.00  0.00           H  
ATOM   1391  CA  ASP A  85      12.358  -0.141  -9.632  1.00  0.00           C  
ATOM   1392  HA  ASP A  85      13.398   0.127  -9.442  1.00  0.00           H  
ATOM   1393  CB  ASP A  85      12.245  -0.629 -11.090  1.00  0.00           C  
ATOM   1394  HB2 ASP A  85      12.846  -1.536 -11.180  1.00  0.00           H  
ATOM   1395  HB3 ASP A  85      11.208  -0.905 -11.292  1.00  0.00           H  
ATOM   1396  CG  ASP A  85      12.712   0.338 -12.185  1.00  0.00           C  
ATOM   1397  OD1 ASP A  85      13.310   1.396 -11.894  1.00  0.00           O  
ATOM   1398  OD2 ASP A  85      12.453   0.023 -13.370  1.00  0.00           O  
ATOM   1399  C   ASP A  85      11.493   1.103  -9.320  1.00  0.00           C  
ATOM   1400  O   ASP A  85      12.013   2.165  -8.972  1.00  0.00           O  
ATOM   1401  N   ARG A  86      10.164   0.927  -9.268  1.00  0.00           N  
ATOM   1402  H   ARG A  86       9.815   0.024  -9.575  1.00  0.00           H  
ATOM   1403  CA  ARG A  86       9.168   1.936  -8.839  1.00  0.00           C  
ATOM   1404  HA  ARG A  86       9.174   2.769  -9.541  1.00  0.00           H  
ATOM   1405  CB  ARG A  86       7.791   1.249  -8.891  1.00  0.00           C  
ATOM   1406  HB2 ARG A  86       7.658   0.838  -9.893  1.00  0.00           H  
ATOM   1407  HB3 ARG A  86       7.801   0.419  -8.189  1.00  0.00           H  
ATOM   1408  CG  ARG A  86       6.565   2.119  -8.584  1.00  0.00           C  
ATOM   1409  HG2 ARG A  86       6.636   2.511  -7.573  1.00  0.00           H  
ATOM   1410  HG3 ARG A  86       6.505   2.949  -9.287  1.00  0.00           H  
ATOM   1411  CD  ARG A  86       5.307   1.242  -8.705  1.00  0.00           C  
ATOM   1412  HD2 ARG A  86       5.236   0.878  -9.732  1.00  0.00           H  
ATOM   1413  HD3 ARG A  86       5.406   0.386  -8.032  1.00  0.00           H  
ATOM   1414  NE  ARG A  86       4.078   1.970  -8.352  1.00  0.00           N  
ATOM   1415  HE  ARG A  86       4.180   2.868  -7.872  1.00  0.00           H  
ATOM   1416  CZ  ARG A  86       2.834   1.591  -8.557  1.00  0.00           C  
ATOM   1417  NH1 ARG A  86       2.532   0.497  -9.206  1.00  0.00           N  
ATOM   1418 HH11 ARG A  86       3.285  -0.091  -9.513  1.00  0.00           H  
ATOM   1419 HH12 ARG A  86       1.589   0.161  -9.207  1.00  0.00           H  
ATOM   1420  NH2 ARG A  86       1.872   2.312  -8.080  1.00  0.00           N  
ATOM   1421 HH21 ARG A  86       2.153   3.022  -7.397  1.00  0.00           H  
ATOM   1422 HH22 ARG A  86       0.901   2.107  -8.201  1.00  0.00           H  
ATOM   1423  C   ARG A  86       9.460   2.554  -7.462  1.00  0.00           C  
ATOM   1424  O   ARG A  86       9.172   3.727  -7.246  1.00  0.00           O  
ATOM   1425  N   ASN A  87      10.037   1.794  -6.530  1.00  0.00           N  
ATOM   1426  H   ASN A  87      10.235   0.832  -6.768  1.00  0.00           H  
ATOM   1427  CA  ASN A  87      10.450   2.300  -5.212  1.00  0.00           C  
ATOM   1428  HA  ASN A  87       9.725   3.052  -4.889  1.00  0.00           H  
ATOM   1429  CB  ASN A  87      10.439   1.144  -4.186  1.00  0.00           C  
ATOM   1430  HB2 ASN A  87      10.123   0.216  -4.656  1.00  0.00           H  
ATOM   1431  HB3 ASN A  87      11.444   0.981  -3.806  1.00  0.00           H  
ATOM   1432  CG  ASN A  87       9.530   1.436  -3.004  1.00  0.00           C  
ATOM   1433  OD1 ASN A  87       9.568   2.503  -2.423  1.00  0.00           O  
ATOM   1434  ND2 ASN A  87       8.670   0.526  -2.615  1.00  0.00           N  
ATOM   1435 HD21 ASN A  87       8.098   0.808  -1.825  1.00  0.00           H  
ATOM   1436 HD22 ASN A  87       8.521  -0.320  -3.140  1.00  0.00           H  
ATOM   1437  C   ASN A  87      11.816   3.018  -5.257  1.00  0.00           C  
ATOM   1438  O   ASN A  87      11.967   4.109  -4.700  1.00  0.00           O  
ATOM   1439  N   LEU A  88      12.807   2.449  -5.959  1.00  0.00           N  
ATOM   1440  H   LEU A  88      12.623   1.556  -6.407  1.00  0.00           H  
ATOM   1441  CA  LEU A  88      14.137   3.055  -6.140  1.00  0.00           C  
ATOM   1442  HA  LEU A  88      14.563   3.250  -5.156  1.00  0.00           H  
ATOM   1443  CB  LEU A  88      15.054   2.091  -6.917  1.00  0.00           C  
ATOM   1444  HB2 LEU A  88      14.516   1.749  -7.802  1.00  0.00           H  
ATOM   1445  HB3 LEU A  88      15.933   2.639  -7.262  1.00  0.00           H  
ATOM   1446  CG  LEU A  88      15.535   0.872  -6.112  1.00  0.00           C  
ATOM   1447  HG  LEU A  88      14.702   0.424  -5.575  1.00  0.00           H  
ATOM   1448  CD1 LEU A  88      16.128  -0.169  -7.063  1.00  0.00           C  
ATOM   1449 HD11 LEU A  88      15.372  -0.466  -7.791  1.00  0.00           H  
ATOM   1450 HD12 LEU A  88      16.989   0.245  -7.590  1.00  0.00           H  
ATOM   1451 HD13 LEU A  88      16.435  -1.051  -6.501  1.00  0.00           H  
ATOM   1452  CD2 LEU A  88      16.630   1.240  -5.108  1.00  0.00           C  
ATOM   1453 HD21 LEU A  88      17.507   1.611  -5.637  1.00  0.00           H  
ATOM   1454 HD22 LEU A  88      16.274   2.013  -4.428  1.00  0.00           H  
ATOM   1455 HD23 LEU A  88      16.899   0.358  -4.528  1.00  0.00           H  
ATOM   1456  C   LEU A  88      14.073   4.409  -6.865  1.00  0.00           C  
ATOM   1457  O   LEU A  88      14.853   5.305  -6.547  1.00  0.00           O  
ATOM   1458  N   TRP A  89      13.110   4.588  -7.770  1.00  0.00           N  
ATOM   1459  H   TRP A  89      12.557   3.774  -8.029  1.00  0.00           H  
ATOM   1460  CA  TRP A  89      12.794   5.857  -8.435  1.00  0.00           C  
ATOM   1461  HA  TRP A  89      13.576   6.093  -9.157  1.00  0.00           H  
ATOM   1462  CB  TRP A  89      11.469   5.662  -9.187  1.00  0.00           C  
ATOM   1463  HB2 TRP A  89      11.682   5.138 -10.118  1.00  0.00           H  
ATOM   1464  HB3 TRP A  89      10.826   5.014  -8.596  1.00  0.00           H  
ATOM   1465  CG  TRP A  89      10.677   6.897  -9.495  1.00  0.00           C  
ATOM   1466  CD1 TRP A  89       9.523   7.257  -8.886  1.00  0.00           C  
ATOM   1467  HD1 TRP A  89       9.037   6.688  -8.097  1.00  0.00           H  
ATOM   1468  NE1 TRP A  89       9.077   8.459  -9.402  1.00  0.00           N  
ATOM   1469  HE1 TRP A  89       8.268   8.948  -9.039  1.00  0.00           H  
ATOM   1470  CE2 TRP A  89       9.930   8.936 -10.377  1.00  0.00           C  
ATOM   1471  CZ2 TRP A  89       9.934  10.093 -11.171  1.00  0.00           C  
ATOM   1472  HZ2 TRP A  89       9.145  10.824 -11.079  1.00  0.00           H  
ATOM   1473  CH2 TRP A  89      10.992  10.299 -12.070  1.00  0.00           C  
ATOM   1474  HH2 TRP A  89      11.021  11.197 -12.673  1.00  0.00           H  
ATOM   1475  CZ3 TRP A  89      12.027   9.351 -12.168  1.00  0.00           C  
ATOM   1476  HZ3 TRP A  89      12.849   9.529 -12.841  1.00  0.00           H  
ATOM   1477  CE3 TRP A  89      12.012   8.189 -11.374  1.00  0.00           C  
ATOM   1478  HE3 TRP A  89      12.823   7.477 -11.433  1.00  0.00           H  
ATOM   1479  CD2 TRP A  89      10.966   7.955 -10.456  1.00  0.00           C  
ATOM   1480  C   TRP A  89      12.705   7.045  -7.465  1.00  0.00           C  
ATOM   1481  O   TRP A  89      13.282   8.098  -7.738  1.00  0.00           O  
ATOM   1482  N   GLY A  90      12.052   6.869  -6.308  1.00  0.00           N  
ATOM   1483  H   GLY A  90      11.668   5.952  -6.109  1.00  0.00           H  
ATOM   1484  CA  GLY A  90      11.915   7.918  -5.289  1.00  0.00           C  
ATOM   1485  HA2 GLY A  90      11.691   8.870  -5.775  1.00  0.00           H  
ATOM   1486  HA3 GLY A  90      11.090   7.667  -4.624  1.00  0.00           H  
ATOM   1487  C   GLY A  90      13.161   8.100  -4.423  1.00  0.00           C  
ATOM   1488  O   GLY A  90      13.556   9.232  -4.138  1.00  0.00           O  
ATOM   1489  N   LEU A  91      13.836   7.000  -4.067  1.00  0.00           N  
ATOM   1490  H   LEU A  91      13.446   6.099  -4.312  1.00  0.00           H  
ATOM   1491  CA  LEU A  91      15.092   7.039  -3.314  1.00  0.00           C  
ATOM   1492  HA  LEU A  91      14.917   7.602  -2.397  1.00  0.00           H  
ATOM   1493  CB  LEU A  91      15.486   5.595  -2.951  1.00  0.00           C  
ATOM   1494  HB2 LEU A  91      14.633   5.091  -2.494  1.00  0.00           H  
ATOM   1495  HB3 LEU A  91      15.728   5.066  -3.875  1.00  0.00           H  
ATOM   1496  CG  LEU A  91      16.691   5.499  -1.994  1.00  0.00           C  
ATOM   1497  HG  LEU A  91      17.506   6.119  -2.363  1.00  0.00           H  
ATOM   1498  CD1 LEU A  91      16.339   5.935  -0.571  1.00  0.00           C  
ATOM   1499 HD11 LEU A  91      17.215   5.843   0.069  1.00  0.00           H  
ATOM   1500 HD12 LEU A  91      15.536   5.312  -0.175  1.00  0.00           H  
ATOM   1501 HD13 LEU A  91      16.019   6.976  -0.559  1.00  0.00           H  
ATOM   1502  CD2 LEU A  91      17.181   4.056  -1.944  1.00  0.00           C  
ATOM   1503 HD21 LEU A  91      16.388   3.405  -1.580  1.00  0.00           H  
ATOM   1504 HD22 LEU A  91      17.489   3.739  -2.939  1.00  0.00           H  
ATOM   1505 HD23 LEU A  91      18.032   3.983  -1.270  1.00  0.00           H  
ATOM   1506  C   LEU A  91      16.207   7.756  -4.096  1.00  0.00           C  
ATOM   1507  O   LEU A  91      16.938   8.575  -3.533  1.00  0.00           O  
ATOM   1508  N   ALA A  92      16.329   7.479  -5.397  1.00  0.00           N  
ATOM   1509  H   ALA A  92      15.707   6.785  -5.804  1.00  0.00           H  
ATOM   1510  CA  ALA A  92      17.279   8.138  -6.285  1.00  0.00           C  
ATOM   1511  HA  ALA A  92      18.243   8.208  -5.780  1.00  0.00           H  
ATOM   1512  CB  ALA A  92      17.474   7.258  -7.529  1.00  0.00           C  
ATOM   1513  HB1 ALA A  92      17.847   6.278  -7.228  1.00  0.00           H  
ATOM   1514  HB2 ALA A  92      16.530   7.129  -8.060  1.00  0.00           H  
ATOM   1515  HB3 ALA A  92      18.203   7.723  -8.190  1.00  0.00           H  
ATOM   1516  C   ALA A  92      16.836   9.572  -6.639  1.00  0.00           C  
ATOM   1517  O   ALA A  92      17.571  10.526  -6.381  1.00  0.00           O  
ATOM   1518  N   GLY A  93      15.620   9.730  -7.179  1.00  0.00           N  
ATOM   1519  H   GLY A  93      14.989   8.934  -7.223  1.00  0.00           H  
ATOM   1520  CA  GLY A  93      15.179  10.948  -7.871  1.00  0.00           C  
ATOM   1521  HA2 GLY A  93      14.089  10.974  -7.855  1.00  0.00           H  
ATOM   1522  HA3 GLY A  93      15.553  11.831  -7.355  1.00  0.00           H  
ATOM   1523  C   GLY A  93      15.631  11.017  -9.339  1.00  0.00           C  
ATOM   1524  O   GLY A  93      15.547  12.072  -9.958  1.00  0.00           O  
ATOM   1525  N   LEU A  94      16.108   9.905  -9.910  1.00  0.00           N  
ATOM   1526  H   LEU A  94      16.084   9.058  -9.363  1.00  0.00           H  
ATOM   1527  CA  LEU A  94      16.619   9.794 -11.282  1.00  0.00           C  
ATOM   1528  HA  LEU A  94      16.431  10.722 -11.823  1.00  0.00           H  
ATOM   1529  CB  LEU A  94      18.137   9.533 -11.236  1.00  0.00           C  
ATOM   1530  HB2 LEU A  94      18.291   8.644 -10.626  1.00  0.00           H  
ATOM   1531  HB3 LEU A  94      18.482   9.311 -12.247  1.00  0.00           H  
ATOM   1532  CG  LEU A  94      19.019  10.651 -10.656  1.00  0.00           C  
ATOM   1533  HG  LEU A  94      18.667  10.925  -9.662  1.00  0.00           H  
ATOM   1534  CD1 LEU A  94      20.456  10.139 -10.540  1.00  0.00           C  
ATOM   1535 HD11 LEU A  94      21.090  10.929 -10.134  1.00  0.00           H  
ATOM   1536 HD12 LEU A  94      20.834   9.840 -11.517  1.00  0.00           H  
ATOM   1537 HD13 LEU A  94      20.491   9.294  -9.854  1.00  0.00           H  
ATOM   1538  CD2 LEU A  94      19.015  11.887 -11.554  1.00  0.00           C  
ATOM   1539 HD21 LEU A  94      19.696  12.633 -11.146  1.00  0.00           H  
ATOM   1540 HD22 LEU A  94      19.339  11.624 -12.562  1.00  0.00           H  
ATOM   1541 HD23 LEU A  94      18.017  12.323 -11.586  1.00  0.00           H  
ATOM   1542  C   LEU A  94      15.919   8.653 -12.039  1.00  0.00           C  
ATOM   1543  O   LEU A  94      15.738   7.571 -11.484  1.00  0.00           O  
ATOM   1544  N   ASN A  95      15.576   8.861 -13.319  1.00  0.00           N  
ATOM   1545  H   ASN A  95      15.764   9.767 -13.725  1.00  0.00           H  
ATOM   1546  CA  ASN A  95      14.948   7.818 -14.149  1.00  0.00           C  
ATOM   1547  HA  ASN A  95      14.159   7.340 -13.561  1.00  0.00           H  
ATOM   1548  CB  ASN A  95      14.291   8.481 -15.384  1.00  0.00           C  
ATOM   1549  HB2 ASN A  95      13.685   9.321 -15.047  1.00  0.00           H  
ATOM   1550  HB3 ASN A  95      15.056   8.863 -16.058  1.00  0.00           H  
ATOM   1551  CG  ASN A  95      13.383   7.546 -16.182  1.00  0.00           C  
ATOM   1552  OD1 ASN A  95      13.535   6.339 -16.188  1.00  0.00           O  
ATOM   1553  ND2 ASN A  95      12.403   8.062 -16.888  1.00  0.00           N  
ATOM   1554 HD21 ASN A  95      11.821   7.416 -17.396  1.00  0.00           H  
ATOM   1555 HD22 ASN A  95      12.256   9.055 -16.941  1.00  0.00           H  
ATOM   1556  C   ASN A  95      15.946   6.700 -14.524  1.00  0.00           C  
ATOM   1557  O   ASN A  95      15.647   5.518 -14.349  1.00  0.00           O  
ATOM   1558  N   SER A  96      17.128   7.068 -15.024  1.00  0.00           N  
ATOM   1559  H   SER A  96      17.348   8.051 -15.080  1.00  0.00           H  
ATOM   1560  CA  SER A  96      18.220   6.151 -15.368  1.00  0.00           C  
ATOM   1561  HA  SER A  96      18.198   5.309 -14.676  1.00  0.00           H  
ATOM   1562  CB  SER A  96      18.019   5.597 -16.781  1.00  0.00           C  
ATOM   1563  HB2 SER A  96      17.040   5.121 -16.852  1.00  0.00           H  
ATOM   1564  HB3 SER A  96      18.065   6.415 -17.502  1.00  0.00           H  
ATOM   1565  OG  SER A  96      19.019   4.652 -17.093  1.00  0.00           O  
ATOM   1566  HG  SER A  96      18.978   3.917 -16.453  1.00  0.00           H  
ATOM   1567  C   SER A  96      19.575   6.853 -15.211  1.00  0.00           C  
ATOM   1568  O   SER A  96      19.646   8.083 -15.221  1.00  0.00           O  
ATOM   1569  N   CYS A  97      20.647   6.076 -15.045  1.00  0.00           N  
ATOM   1570  H   CYS A  97      20.527   5.075 -15.122  1.00  0.00           H  
ATOM   1571  CA  CYS A  97      22.003   6.581 -14.842  1.00  0.00           C  
ATOM   1572  HA  CYS A  97      22.048   7.607 -15.201  1.00  0.00           H  
ATOM   1573  CB  CYS A  97      22.302   6.607 -13.338  1.00  0.00           C  
ATOM   1574  HB2 CYS A  97      21.553   7.209 -12.821  1.00  0.00           H  
ATOM   1575  HB3 CYS A  97      22.279   5.588 -12.947  1.00  0.00           H  
ATOM   1576  SG  CYS A  97      23.947   7.319 -13.062  1.00  0.00           S  
ATOM   1577  HG  CYS A  97      23.575   8.607 -13.076  1.00  0.00           H  
ATOM   1578  C   CYS A  97      23.020   5.708 -15.604  1.00  0.00           C  
ATOM   1579  O   CYS A  97      22.929   4.480 -15.510  1.00  0.00           O  
ATOM   1580  N   PRO A  98      24.000   6.289 -16.334  1.00  0.00           N  
ATOM   1581  CD  PRO A  98      24.114   7.700 -16.688  1.00  0.00           C  
ATOM   1582  HD2 PRO A  98      24.665   8.225 -15.907  1.00  0.00           H  
ATOM   1583  HD3 PRO A  98      23.143   8.167 -16.848  1.00  0.00           H  
ATOM   1584  CG  PRO A  98      24.902   7.735 -17.996  1.00  0.00           C  
ATOM   1585  HG2 PRO A  98      25.446   8.672 -18.116  1.00  0.00           H  
ATOM   1586  HG3 PRO A  98      24.227   7.568 -18.837  1.00  0.00           H  
ATOM   1587  CB  PRO A  98      25.844   6.544 -17.846  1.00  0.00           C  
ATOM   1588  HB2 PRO A  98      26.706   6.838 -17.245  1.00  0.00           H  
ATOM   1589  HB3 PRO A  98      26.164   6.161 -18.816  1.00  0.00           H  
ATOM   1590  CA  PRO A  98      24.984   5.522 -17.094  1.00  0.00           C  
ATOM   1591  HA  PRO A  98      24.436   4.937 -17.835  1.00  0.00           H  
ATOM   1592  C   PRO A  98      25.830   4.569 -16.236  1.00  0.00           C  
ATOM   1593  O   PRO A  98      26.609   4.967 -15.359  1.00  0.00           O  
ATOM   1594  N   VAL A  99      25.702   3.280 -16.549  1.00  0.00           N  
ATOM   1595  H   VAL A  99      25.035   3.039 -17.267  1.00  0.00           H  
ATOM   1596  CA  VAL A  99      26.545   2.194 -16.038  1.00  0.00           C  
ATOM   1597  HA  VAL A  99      26.583   2.265 -14.953  1.00  0.00           H  
ATOM   1598  CB  VAL A  99      25.914   0.830 -16.399  1.00  0.00           C  
ATOM   1599  HB  VAL A  99      25.853   0.743 -17.485  1.00  0.00           H  
ATOM   1600  CG1 VAL A  99      26.723  -0.356 -15.862  1.00  0.00           C  
ATOM   1601 HG11 VAL A  99      26.925  -0.232 -14.799  1.00  0.00           H  
ATOM   1602 HG12 VAL A  99      27.665  -0.454 -16.403  1.00  0.00           H  
ATOM   1603 HG13 VAL A  99      26.170  -1.286 -16.010  1.00  0.00           H  
ATOM   1604  CG2 VAL A  99      24.490   0.711 -15.829  1.00  0.00           C  
ATOM   1605 HG21 VAL A  99      23.844   1.503 -16.208  1.00  0.00           H  
ATOM   1606 HG22 VAL A  99      24.053  -0.239 -16.141  1.00  0.00           H  
ATOM   1607 HG23 VAL A  99      24.509   0.752 -14.741  1.00  0.00           H  
ATOM   1608  C   VAL A  99      27.977   2.357 -16.574  1.00  0.00           C  
ATOM   1609  O   VAL A  99      28.194   2.959 -17.628  1.00  0.00           O  
ATOM   1610  N   LYS A 100      28.979   1.854 -15.848  1.00  0.00           N  
ATOM   1611  H   LYS A 100      28.751   1.296 -15.032  1.00  0.00           H  
ATOM   1612  CA  LYS A 100      30.401   1.911 -16.220  1.00  0.00           C  
ATOM   1613  HA  LYS A 100      30.487   1.979 -17.304  1.00  0.00           H  
ATOM   1614  CB  LYS A 100      31.099   3.109 -15.548  1.00  0.00           C  
ATOM   1615  HB2 LYS A 100      30.830   3.115 -14.491  1.00  0.00           H  
ATOM   1616  HB3 LYS A 100      32.179   2.961 -15.597  1.00  0.00           H  
ATOM   1617  CG  LYS A 100      30.773   4.484 -16.151  1.00  0.00           C  
ATOM   1618  HG2 LYS A 100      29.693   4.612 -16.229  1.00  0.00           H  
ATOM   1619  HG3 LYS A 100      31.152   5.247 -15.469  1.00  0.00           H  
ATOM   1620  CD  LYS A 100      31.429   4.697 -17.525  1.00  0.00           C  
ATOM   1621  HD2 LYS A 100      32.511   4.583 -17.418  1.00  0.00           H  
ATOM   1622  HD3 LYS A 100      31.055   3.956 -18.235  1.00  0.00           H  
ATOM   1623  CE  LYS A 100      31.102   6.105 -18.039  1.00  0.00           C  
ATOM   1624  HE2 LYS A 100      30.029   6.152 -18.254  1.00  0.00           H  
ATOM   1625  HE3 LYS A 100      31.313   6.822 -17.240  1.00  0.00           H  
ATOM   1626  NZ  LYS A 100      31.889   6.453 -19.251  1.00  0.00           N  
ATOM   1627  HZ1 LYS A 100      32.881   6.432 -19.052  1.00  0.00           H  
ATOM   1628  HZ2 LYS A 100      31.650   7.383 -19.569  1.00  0.00           H  
ATOM   1629  HZ3 LYS A 100      31.697   5.801 -20.001  1.00  0.00           H  
ATOM   1630  C   LYS A 100      31.075   0.619 -15.782  1.00  0.00           C  
ATOM   1631  O   LYS A 100      30.944   0.255 -14.621  1.00  0.00           O  
ATOM   1632  N   GLU A 101      31.815   0.004 -16.709  1.00  0.00           N  
ATOM   1633  H   GLU A 101      31.833   0.415 -17.623  1.00  0.00           H  
ATOM   1634  CA  GLU A 101      32.363  -1.359 -16.587  1.00  0.00           C  
ATOM   1635  HA  GLU A 101      32.858  -1.586 -17.532  1.00  0.00           H  
ATOM   1636  CB  GLU A 101      33.488  -1.387 -15.518  1.00  0.00           C  
ATOM   1637  HB2 GLU A 101      33.072  -1.114 -14.548  1.00  0.00           H  
ATOM   1638  HB3 GLU A 101      33.878  -2.401 -15.434  1.00  0.00           H  
ATOM   1639  CG  GLU A 101      34.658  -0.429 -15.890  1.00  0.00           C  
ATOM   1640  HG2 GLU A 101      35.394  -0.996 -16.463  1.00  0.00           H  
ATOM   1641  HG3 GLU A 101      34.296   0.358 -16.553  1.00  0.00           H  
ATOM   1642  CD  GLU A 101      35.366   0.275 -14.715  1.00  0.00           C  
ATOM   1643  OE1 GLU A 101      36.018   1.325 -14.945  1.00  0.00           O  
ATOM   1644  OE2 GLU A 101      35.319  -0.222 -13.567  1.00  0.00           O  
ATOM   1645  C   GLU A 101      31.228  -2.420 -16.473  1.00  0.00           C  
ATOM   1646  O   GLU A 101      30.101  -2.089 -16.114  1.00  0.00           O  
ATOM   1647  N   ALA A 102      31.451  -3.666 -16.919  1.00  0.00           N  
ATOM   1648  H   ALA A 102      32.384  -3.933 -17.189  1.00  0.00           H  
ATOM   1649  CA  ALA A 102      30.349  -4.573 -17.323  1.00  0.00           C  
ATOM   1650  HA  ALA A 102      29.413  -4.178 -16.927  1.00  0.00           H  
ATOM   1651  CB  ALA A 102      30.212  -4.540 -18.853  1.00  0.00           C  
ATOM   1652  HB1 ALA A 102      29.339  -5.122 -19.152  1.00  0.00           H  
ATOM   1653  HB2 ALA A 102      30.074  -3.513 -19.192  1.00  0.00           H  
ATOM   1654  HB3 ALA A 102      31.101  -4.966 -19.317  1.00  0.00           H  
ATOM   1655  C   ALA A 102      30.429  -5.997 -16.732  1.00  0.00           C  
ATOM   1656  O   ALA A 102      30.065  -6.984 -17.380  1.00  0.00           O  
ATOM   1657  N   ASN A 103      30.914  -6.101 -15.491  1.00  0.00           N  
ATOM   1658  H   ASN A 103      31.135  -5.245 -15.006  1.00  0.00           H  
ATOM   1659  CA  ASN A 103      30.985  -7.354 -14.732  1.00  0.00           C  
ATOM   1660  HA  ASN A 103      31.554  -8.079 -15.319  1.00  0.00           H  
ATOM   1661  CB  ASN A 103      31.751  -7.087 -13.420  1.00  0.00           C  
ATOM   1662  HB2 ASN A 103      31.288  -6.250 -12.896  1.00  0.00           H  
ATOM   1663  HB3 ASN A 103      31.699  -7.960 -12.770  1.00  0.00           H  
ATOM   1664  CG  ASN A 103      33.219  -6.781 -13.675  1.00  0.00           C  
ATOM   1665  OD1 ASN A 103      33.813  -7.253 -14.630  1.00  0.00           O  
ATOM   1666  ND2 ASN A 103      33.865  -5.971 -12.873  1.00  0.00           N  
ATOM   1667 HD21 ASN A 103      34.842  -5.850 -13.063  1.00  0.00           H  
ATOM   1668 HD22 ASN A 103      33.449  -5.577 -12.034  1.00  0.00           H  
ATOM   1669  C   ASN A 103      29.594  -7.980 -14.510  1.00  0.00           C  
ATOM   1670  O   ASN A 103      28.576  -7.318 -14.689  1.00  0.00           O  
ATOM   1671  N   GLN A 104      29.527  -9.268 -14.157  1.00  0.00           N  
ATOM   1672  H   GLN A 104      30.382  -9.763 -13.952  1.00  0.00           H  
ATOM   1673  CA  GLN A 104      28.281 -10.055 -14.126  1.00  0.00           C  
ATOM   1674  HA  GLN A 104      27.421  -9.389 -14.204  1.00  0.00           H  
ATOM   1675  CB  GLN A 104      28.241 -11.026 -15.324  1.00  0.00           C  
ATOM   1676  HB2 GLN A 104      29.080 -11.719 -15.247  1.00  0.00           H  
ATOM   1677  HB3 GLN A 104      27.323 -11.614 -15.271  1.00  0.00           H  
ATOM   1678  CG  GLN A 104      28.303 -10.344 -16.701  1.00  0.00           C  
ATOM   1679  HG2 GLN A 104      29.243  -9.798 -16.799  1.00  0.00           H  
ATOM   1680  HG3 GLN A 104      28.288 -11.110 -17.476  1.00  0.00           H  
ATOM   1681  CD  GLN A 104      27.133  -9.402 -16.951  1.00  0.00           C  
ATOM   1682  OE1 GLN A 104      25.985  -9.704 -16.666  1.00  0.00           O  
ATOM   1683  NE2 GLN A 104      27.378  -8.234 -17.495  1.00  0.00           N  
ATOM   1684 HE21 GLN A 104      26.600  -7.596 -17.595  1.00  0.00           H  
ATOM   1685 HE22 GLN A 104      28.335  -7.914 -17.598  1.00  0.00           H  
ATOM   1686  C   GLN A 104      28.130 -10.841 -12.817  1.00  0.00           C  
ATOM   1687  O   GLN A 104      29.114 -11.351 -12.282  1.00  0.00           O  
ATOM   1688  N   SER A 105      26.894 -10.990 -12.331  1.00  0.00           N  
ATOM   1689  H   SER A 105      26.131 -10.502 -12.799  1.00  0.00           H  
ATOM   1690  CA  SER A 105      26.563 -11.781 -11.134  1.00  0.00           C  
ATOM   1691  HA  SER A 105      27.274 -12.604 -11.053  1.00  0.00           H  
ATOM   1692  CB  SER A 105      26.706 -10.899  -9.889  1.00  0.00           C  
ATOM   1693  HB2 SER A 105      27.691 -10.433  -9.906  1.00  0.00           H  
ATOM   1694  HB3 SER A 105      25.944 -10.118  -9.914  1.00  0.00           H  
ATOM   1695  OG  SER A 105      26.574 -11.645  -8.689  1.00  0.00           O  
ATOM   1696  HG  SER A 105      27.449 -11.965  -8.442  1.00  0.00           H  
ATOM   1697  C   SER A 105      25.157 -12.389 -11.213  1.00  0.00           C  
ATOM   1698  O   SER A 105      24.319 -11.923 -11.978  1.00  0.00           O  
ATOM   1699  N   THR A 106      24.876 -13.437 -10.440  1.00  0.00           N  
ATOM   1700  H   THR A 106      25.602 -13.808  -9.846  1.00  0.00           H  
ATOM   1701  CA  THR A 106      23.540 -14.048 -10.304  1.00  0.00           C  
ATOM   1702  HA  THR A 106      23.187 -14.386 -11.278  1.00  0.00           H  
ATOM   1703  CB  THR A 106      23.631 -15.246  -9.342  1.00  0.00           C  
ATOM   1704  HB  THR A 106      23.727 -14.870  -8.323  1.00  0.00           H  
ATOM   1705  CG2 THR A 106      22.432 -16.181  -9.408  1.00  0.00           C  
ATOM   1706 HG21 THR A 106      22.569 -17.007  -8.707  1.00  0.00           H  
ATOM   1707 HG22 THR A 106      21.523 -15.650  -9.138  1.00  0.00           H  
ATOM   1708 HG23 THR A 106      22.329 -16.581 -10.414  1.00  0.00           H  
ATOM   1709  OG1 THR A 106      24.770 -16.024  -9.627  1.00  0.00           O  
ATOM   1710  HG1 THR A 106      24.521 -16.649 -10.315  1.00  0.00           H  
ATOM   1711  C   THR A 106      22.540 -13.035  -9.729  1.00  0.00           C  
ATOM   1712  O   THR A 106      22.895 -12.309  -8.795  1.00  0.00           O  
ATOM   1713  N   LEU A 107      21.288 -13.009 -10.213  1.00  0.00           N  
ATOM   1714  H   LEU A 107      21.042 -13.599 -11.004  1.00  0.00           H  
ATOM   1715  CA  LEU A 107      20.265 -12.077  -9.713  1.00  0.00           C  
ATOM   1716  HA  LEU A 107      20.628 -11.065  -9.904  1.00  0.00           H  
ATOM   1717  CB  LEU A 107      18.949 -12.272 -10.496  1.00  0.00           C  
ATOM   1718  HB2 LEU A 107      19.140 -12.165 -11.565  1.00  0.00           H  
ATOM   1719  HB3 LEU A 107      18.599 -13.288 -10.325  1.00  0.00           H  
ATOM   1720  CG  LEU A 107      17.827 -11.294 -10.085  1.00  0.00           C  
ATOM   1721  HG  LEU A 107      17.758 -11.248  -9.004  1.00  0.00           H  
ATOM   1722  CD1 LEU A 107      18.071  -9.879 -10.620  1.00  0.00           C  
ATOM   1723 HD11 LEU A 107      18.107  -9.901 -11.711  1.00  0.00           H  
ATOM   1724 HD12 LEU A 107      17.266  -9.222 -10.294  1.00  0.00           H  
ATOM   1725 HD13 LEU A 107      19.013  -9.495 -10.233  1.00  0.00           H  
ATOM   1726  CD2 LEU A 107      16.472 -11.772 -10.597  1.00  0.00           C  
ATOM   1727 HD21 LEU A 107      16.545 -12.017 -11.653  1.00  0.00           H  
ATOM   1728 HD22 LEU A 107      16.171 -12.661 -10.050  1.00  0.00           H  
ATOM   1729 HD23 LEU A 107      15.716 -11.005 -10.444  1.00  0.00           H  
ATOM   1730  C   LEU A 107      20.057 -12.197  -8.192  1.00  0.00           C  
ATOM   1731  O   LEU A 107      19.991 -11.176  -7.514  1.00  0.00           O  
ATOM   1732  N   GLU A 108      20.039 -13.411  -7.629  1.00  0.00           N  
ATOM   1733  H   GLU A 108      20.020 -14.222  -8.241  1.00  0.00           H  
ATOM   1734  CA  GLU A 108      19.930 -13.617  -6.171  1.00  0.00           C  
ATOM   1735  HA  GLU A 108      18.995 -13.180  -5.824  1.00  0.00           H  
ATOM   1736  CB  GLU A 108      19.897 -15.127  -5.879  1.00  0.00           C  
ATOM   1737  HB2 GLU A 108      19.138 -15.583  -6.508  1.00  0.00           H  
ATOM   1738  HB3 GLU A 108      20.852 -15.575  -6.156  1.00  0.00           H  
ATOM   1739  CG  GLU A 108      19.603 -15.440  -4.402  1.00  0.00           C  
ATOM   1740  HG2 GLU A 108      20.546 -15.516  -3.857  1.00  0.00           H  
ATOM   1741  HG3 GLU A 108      19.028 -14.618  -3.968  1.00  0.00           H  
ATOM   1742  CD  GLU A 108      18.778 -16.724  -4.245  1.00  0.00           C  
ATOM   1743  OE1 GLU A 108      17.655 -16.789  -4.789  1.00  0.00           O  
ATOM   1744  OE2 GLU A 108      19.253 -17.709  -3.639  1.00  0.00           O  
ATOM   1745  C   GLU A 108      21.072 -12.944  -5.379  1.00  0.00           C  
ATOM   1746  O   GLU A 108      20.849 -12.246  -4.388  1.00  0.00           O  
ATOM   1747  N   ASN A 109      22.308 -13.095  -5.862  1.00  0.00           N  
ATOM   1748  H   ASN A 109      22.405 -13.588  -6.738  1.00  0.00           H  
ATOM   1749  CA  ASN A 109      23.511 -12.528  -5.251  1.00  0.00           C  
ATOM   1750  HA  ASN A 109      23.520 -12.784  -4.189  1.00  0.00           H  
ATOM   1751  CB  ASN A 109      24.719 -13.187  -5.938  1.00  0.00           C  
ATOM   1752  HB2 ASN A 109      24.640 -14.270  -5.857  1.00  0.00           H  
ATOM   1753  HB3 ASN A 109      24.734 -12.929  -6.996  1.00  0.00           H  
ATOM   1754  CG  ASN A 109      26.028 -12.730  -5.329  1.00  0.00           C  
ATOM   1755  OD1 ASN A 109      26.516 -11.638  -5.586  1.00  0.00           O  
ATOM   1756  ND2 ASN A 109      26.624 -13.522  -4.471  1.00  0.00           N  
ATOM   1757 HD21 ASN A 109      27.485 -13.200  -4.071  1.00  0.00           H  
ATOM   1758 HD22 ASN A 109      26.213 -14.408  -4.226  1.00  0.00           H  
ATOM   1759  C   ASN A 109      23.549 -10.991  -5.354  1.00  0.00           C  
ATOM   1760  O   ASN A 109      23.909 -10.306  -4.390  1.00  0.00           O  
ATOM   1761  N   PHE A 110      23.144 -10.452  -6.506  1.00  0.00           N  
ATOM   1762  H   PHE A 110      22.895 -11.079  -7.267  1.00  0.00           H  
ATOM   1763  CA  PHE A 110      22.989  -9.015  -6.723  1.00  0.00           C  
ATOM   1764  HA  PHE A 110      23.932  -8.519  -6.492  1.00  0.00           H  
ATOM   1765  CB  PHE A 110      22.679  -8.788  -8.210  1.00  0.00           C  
ATOM   1766  HB2 PHE A 110      23.436  -9.299  -8.807  1.00  0.00           H  
ATOM   1767  HB3 PHE A 110      21.717  -9.244  -8.449  1.00  0.00           H  
ATOM   1768  CG  PHE A 110      22.653  -7.331  -8.629  1.00  0.00           C  
ATOM   1769  CD1 PHE A 110      23.855  -6.682  -8.969  1.00  0.00           C  
ATOM   1770  HD1 PHE A 110      24.795  -7.215  -8.927  1.00  0.00           H  
ATOM   1771  CE1 PHE A 110      23.838  -5.334  -9.369  1.00  0.00           C  
ATOM   1772  HE1 PHE A 110      24.764  -4.837  -9.611  1.00  0.00           H  
ATOM   1773  CZ  PHE A 110      22.623  -4.632  -9.437  1.00  0.00           C  
ATOM   1774  HZ  PHE A 110      22.615  -3.597  -9.746  1.00  0.00           H  
ATOM   1775  CE2 PHE A 110      21.421  -5.279  -9.102  1.00  0.00           C  
ATOM   1776  HE2 PHE A 110      20.488  -4.738  -9.161  1.00  0.00           H  
ATOM   1777  CD2 PHE A 110      21.436  -6.627  -8.698  1.00  0.00           C  
ATOM   1778  HD2 PHE A 110      20.509  -7.123  -8.446  1.00  0.00           H  
ATOM   1779  C   PHE A 110      21.909  -8.412  -5.804  1.00  0.00           C  
ATOM   1780  O   PHE A 110      22.118  -7.344  -5.225  1.00  0.00           O  
ATOM   1781  N   LEU A 111      20.779  -9.111  -5.621  1.00  0.00           N  
ATOM   1782  H   LEU A 111      20.662  -9.977  -6.144  1.00  0.00           H  
ATOM   1783  CA  LEU A 111      19.677  -8.679  -4.757  1.00  0.00           C  
ATOM   1784  HA  LEU A 111      19.517  -7.619  -4.936  1.00  0.00           H  
ATOM   1785  CB  LEU A 111      18.379  -9.413  -5.141  1.00  0.00           C  
ATOM   1786  HB2 LEU A 111      18.569 -10.489  -5.117  1.00  0.00           H  
ATOM   1787  HB3 LEU A 111      17.621  -9.196  -4.387  1.00  0.00           H  
ATOM   1788  CG  LEU A 111      17.804  -9.033  -6.526  1.00  0.00           C  
ATOM   1789  HG  LEU A 111      18.548  -9.192  -7.301  1.00  0.00           H  
ATOM   1790  CD1 LEU A 111      16.590  -9.911  -6.826  1.00  0.00           C  
ATOM   1791 HD11 LEU A 111      15.814  -9.744  -6.081  1.00  0.00           H  
ATOM   1792 HD12 LEU A 111      16.201  -9.687  -7.818  1.00  0.00           H  
ATOM   1793 HD13 LEU A 111      16.887 -10.960  -6.796  1.00  0.00           H  
ATOM   1794  CD2 LEU A 111      17.360  -7.570  -6.615  1.00  0.00           C  
ATOM   1795 HD21 LEU A 111      16.634  -7.351  -5.836  1.00  0.00           H  
ATOM   1796 HD22 LEU A 111      18.222  -6.914  -6.519  1.00  0.00           H  
ATOM   1797 HD23 LEU A 111      16.905  -7.385  -7.588  1.00  0.00           H  
ATOM   1798  C   LEU A 111      19.973  -8.796  -3.252  1.00  0.00           C  
ATOM   1799  O   LEU A 111      19.587  -7.889  -2.517  1.00  0.00           O  
ATOM   1800  N   GLU A 112      20.688  -9.811  -2.751  1.00  0.00           N  
ATOM   1801  H   GLU A 112      20.911 -10.603  -3.352  1.00  0.00           H  
ATOM   1802  CA  GLU A 112      21.121  -9.824  -1.337  1.00  0.00           C  
ATOM   1803  HA  GLU A 112      20.264  -9.550  -0.722  1.00  0.00           H  
ATOM   1804  CB  GLU A 112      21.565 -11.221  -0.867  1.00  0.00           C  
ATOM   1805  HB2 GLU A 112      20.777 -11.941  -1.095  1.00  0.00           H  
ATOM   1806  HB3 GLU A 112      22.456 -11.509  -1.432  1.00  0.00           H  
ATOM   1807  CG  GLU A 112      21.895 -11.285   0.647  1.00  0.00           C  
ATOM   1808  HG2 GLU A 112      22.242 -12.296   0.869  1.00  0.00           H  
ATOM   1809  HG3 GLU A 112      22.731 -10.617   0.859  1.00  0.00           H  
ATOM   1810  CD  GLU A 112      20.709 -10.949   1.580  1.00  0.00           C  
ATOM   1811  OE1 GLU A 112      19.701 -11.691   1.545  1.00  0.00           O  
ATOM   1812  OE2 GLU A 112      20.755  -9.930   2.317  1.00  0.00           O  
ATOM   1813  C   GLU A 112      22.206  -8.773  -1.062  1.00  0.00           C  
ATOM   1814  O   GLU A 112      22.191  -8.147  -0.002  1.00  0.00           O  
ATOM   1815  N   ARG A 113      23.105  -8.471  -2.011  1.00  0.00           N  
ATOM   1816  H   ARG A 113      23.128  -9.024  -2.864  1.00  0.00           H  
ATOM   1817  CA  ARG A 113      24.006  -7.309  -1.875  1.00  0.00           C  
ATOM   1818  HA  ARG A 113      24.473  -7.348  -0.891  1.00  0.00           H  
ATOM   1819  CB  ARG A 113      25.112  -7.340  -2.934  1.00  0.00           C  
ATOM   1820  HB2 ARG A 113      24.691  -7.612  -3.903  1.00  0.00           H  
ATOM   1821  HB3 ARG A 113      25.561  -6.348  -3.015  1.00  0.00           H  
ATOM   1822  CG  ARG A 113      26.205  -8.335  -2.512  1.00  0.00           C  
ATOM   1823  HG2 ARG A 113      26.605  -8.035  -1.542  1.00  0.00           H  
ATOM   1824  HG3 ARG A 113      25.784  -9.338  -2.418  1.00  0.00           H  
ATOM   1825  CD  ARG A 113      27.354  -8.351  -3.520  1.00  0.00           C  
ATOM   1826  HD2 ARG A 113      27.730  -7.334  -3.647  1.00  0.00           H  
ATOM   1827  HD3 ARG A 113      28.159  -8.973  -3.125  1.00  0.00           H  
ATOM   1828  NE  ARG A 113      26.909  -8.910  -4.800  1.00  0.00           N  
ATOM   1829  HE  ARG A 113      26.403  -9.788  -4.772  1.00  0.00           H  
ATOM   1830  CZ  ARG A 113      27.106  -8.441  -6.012  1.00  0.00           C  
ATOM   1831  NH1 ARG A 113      27.763  -7.350  -6.283  1.00  0.00           N  
ATOM   1832 HH11 ARG A 113      28.198  -6.808  -5.568  1.00  0.00           H  
ATOM   1833 HH12 ARG A 113      27.934  -7.133  -7.275  1.00  0.00           H  
ATOM   1834  NH2 ARG A 113      26.653  -9.113  -7.016  1.00  0.00           N  
ATOM   1835 HH21 ARG A 113      26.343 -10.065  -6.872  1.00  0.00           H  
ATOM   1836 HH22 ARG A 113      27.068  -8.857  -7.911  1.00  0.00           H  
ATOM   1837  C   ARG A 113      23.239  -5.989  -1.890  1.00  0.00           C  
ATOM   1838  O   ARG A 113      23.465  -5.178  -0.997  1.00  0.00           O  
ATOM   1839  N   LEU A 114      22.265  -5.817  -2.787  1.00  0.00           N  
ATOM   1840  H   LEU A 114      22.148  -6.521  -3.512  1.00  0.00           H  
ATOM   1841  CA  LEU A 114      21.356  -4.661  -2.775  1.00  0.00           C  
ATOM   1842  HA  LEU A 114      21.961  -3.758  -2.860  1.00  0.00           H  
ATOM   1843  CB  LEU A 114      20.429  -4.725  -4.006  1.00  0.00           C  
ATOM   1844  HB2 LEU A 114      21.044  -4.688  -4.906  1.00  0.00           H  
ATOM   1845  HB3 LEU A 114      19.917  -5.684  -3.991  1.00  0.00           H  
ATOM   1846  CG  LEU A 114      19.353  -3.624  -4.090  1.00  0.00           C  
ATOM   1847  HG  LEU A 114      18.705  -3.685  -3.218  1.00  0.00           H  
ATOM   1848  CD1 LEU A 114      19.921  -2.207  -4.180  1.00  0.00           C  
ATOM   1849 HD11 LEU A 114      20.509  -1.980  -3.291  1.00  0.00           H  
ATOM   1850 HD12 LEU A 114      20.547  -2.111  -5.065  1.00  0.00           H  
ATOM   1851 HD13 LEU A 114      19.102  -1.490  -4.245  1.00  0.00           H  
ATOM   1852  CD2 LEU A 114      18.500  -3.840  -5.340  1.00  0.00           C  
ATOM   1853 HD21 LEU A 114      18.077  -4.843  -5.324  1.00  0.00           H  
ATOM   1854 HD22 LEU A 114      17.688  -3.113  -5.361  1.00  0.00           H  
ATOM   1855 HD23 LEU A 114      19.108  -3.729  -6.237  1.00  0.00           H  
ATOM   1856  C   LEU A 114      20.583  -4.561  -1.446  1.00  0.00           C  
ATOM   1857  O   LEU A 114      20.501  -3.479  -0.873  1.00  0.00           O  
ATOM   1858  N   LYS A 115      20.090  -5.673  -0.889  1.00  0.00           N  
ATOM   1859  H   LYS A 115      20.135  -6.533  -1.431  1.00  0.00           H  
ATOM   1860  CA  LYS A 115      19.457  -5.709   0.443  1.00  0.00           C  
ATOM   1861  HA  LYS A 115      18.695  -4.931   0.487  1.00  0.00           H  
ATOM   1862  CB  LYS A 115      18.780  -7.078   0.620  1.00  0.00           C  
ATOM   1863  HB2 LYS A 115      18.250  -7.328  -0.299  1.00  0.00           H  
ATOM   1864  HB3 LYS A 115      19.553  -7.830   0.782  1.00  0.00           H  
ATOM   1865  CG  LYS A 115      17.762  -7.117   1.775  1.00  0.00           C  
ATOM   1866  HG2 LYS A 115      18.296  -7.046   2.722  1.00  0.00           H  
ATOM   1867  HG3 LYS A 115      17.093  -6.259   1.693  1.00  0.00           H  
ATOM   1868  CD  LYS A 115      16.905  -8.396   1.776  1.00  0.00           C  
ATOM   1869  HD2 LYS A 115      16.255  -8.373   2.649  1.00  0.00           H  
ATOM   1870  HD3 LYS A 115      16.288  -8.434   0.880  1.00  0.00           H  
ATOM   1871  CE  LYS A 115      17.792  -9.639   1.820  1.00  0.00           C  
ATOM   1872  HE2 LYS A 115      18.535  -9.579   1.023  1.00  0.00           H  
ATOM   1873  HE3 LYS A 115      18.362  -9.646   2.754  1.00  0.00           H  
ATOM   1874  NZ  LYS A 115      17.088 -10.934   1.673  1.00  0.00           N  
ATOM   1875  HZ1 LYS A 115      17.825 -11.645   1.744  1.00  0.00           H  
ATOM   1876  HZ2 LYS A 115      16.385 -11.067   2.388  1.00  0.00           H  
ATOM   1877  HZ3 LYS A 115      16.670 -11.063   0.756  1.00  0.00           H  
ATOM   1878  C   LYS A 115      20.450  -5.394   1.566  1.00  0.00           C  
ATOM   1879  O   LYS A 115      20.082  -4.715   2.522  1.00  0.00           O  
ATOM   1880  N   THR A 116      21.707  -5.817   1.434  1.00  0.00           N  
ATOM   1881  H   THR A 116      21.922  -6.396   0.629  1.00  0.00           H  
ATOM   1882  CA  THR A 116      22.789  -5.533   2.383  1.00  0.00           C  
ATOM   1883  HA  THR A 116      22.436  -5.778   3.386  1.00  0.00           H  
ATOM   1884  CB  THR A 116      24.023  -6.411   2.109  1.00  0.00           C  
ATOM   1885  HB  THR A 116      24.362  -6.255   1.087  1.00  0.00           H  
ATOM   1886  CG2 THR A 116      25.192  -6.111   3.049  1.00  0.00           C  
ATOM   1887 HG21 THR A 116      24.877  -6.196   4.089  1.00  0.00           H  
ATOM   1888 HG22 THR A 116      26.002  -6.816   2.862  1.00  0.00           H  
ATOM   1889 HG23 THR A 116      25.568  -5.105   2.867  1.00  0.00           H  
ATOM   1890  OG1 THR A 116      23.696  -7.773   2.288  1.00  0.00           O  
ATOM   1891  HG1 THR A 116      23.099  -8.048   1.566  1.00  0.00           H  
ATOM   1892  C   THR A 116      23.142  -4.044   2.396  1.00  0.00           C  
ATOM   1893  O   THR A 116      23.099  -3.457   3.474  1.00  0.00           O  
ATOM   1894  N   ILE A 117      23.400  -3.388   1.252  1.00  0.00           N  
ATOM   1895  H   ILE A 117      23.430  -3.901   0.372  1.00  0.00           H  
ATOM   1896  CA  ILE A 117      23.602  -1.921   1.241  1.00  0.00           C  
ATOM   1897  HA  ILE A 117      24.313  -1.699   2.033  1.00  0.00           H  
ATOM   1898  CB  ILE A 117      24.236  -1.363  -0.056  1.00  0.00           C  
ATOM   1899  HB  ILE A 117      24.079  -0.283  -0.048  1.00  0.00           H  
ATOM   1900  CG2 ILE A 117      25.756  -1.584  -0.029  1.00  0.00           C  
ATOM   1901 HG21 ILE A 117      26.182  -1.103   0.852  1.00  0.00           H  
ATOM   1902 HG22 ILE A 117      26.220  -1.145  -0.911  1.00  0.00           H  
ATOM   1903 HG23 ILE A 117      25.980  -2.650   0.003  1.00  0.00           H  
ATOM   1904  CG1 ILE A 117      23.607  -1.912  -1.351  1.00  0.00           C  
ATOM   1905 HG12 ILE A 117      24.074  -2.864  -1.604  1.00  0.00           H  
ATOM   1906 HG13 ILE A 117      22.544  -2.073  -1.188  1.00  0.00           H  
ATOM   1907  CD1 ILE A 117      23.748  -0.969  -2.548  1.00  0.00           C  
ATOM   1908 HD11 ILE A 117      24.800  -0.795  -2.768  1.00  0.00           H  
ATOM   1909 HD12 ILE A 117      23.271  -1.427  -3.412  1.00  0.00           H  
ATOM   1910 HD13 ILE A 117      23.255  -0.025  -2.330  1.00  0.00           H  
ATOM   1911  C   ILE A 117      22.341  -1.131   1.614  1.00  0.00           C  
ATOM   1912  O   ILE A 117      22.466  -0.091   2.253  1.00  0.00           O  
ATOM   1913  N   MET A 118      21.127  -1.622   1.328  1.00  0.00           N  
ATOM   1914  H   MET A 118      21.048  -2.437   0.730  1.00  0.00           H  
ATOM   1915  CA  MET A 118      19.895  -0.981   1.827  1.00  0.00           C  
ATOM   1916  HA  MET A 118      19.949   0.086   1.608  1.00  0.00           H  
ATOM   1917  CB  MET A 118      18.657  -1.544   1.114  1.00  0.00           C  
ATOM   1918  HB2 MET A 118      18.679  -2.633   1.147  1.00  0.00           H  
ATOM   1919  HB3 MET A 118      17.755  -1.198   1.619  1.00  0.00           H  
ATOM   1920  CG  MET A 118      18.604  -1.071  -0.341  1.00  0.00           C  
ATOM   1921  HG2 MET A 118      19.579  -1.231  -0.798  1.00  0.00           H  
ATOM   1922  HG3 MET A 118      17.880  -1.676  -0.886  1.00  0.00           H  
ATOM   1923  SD  MET A 118      18.173   0.679  -0.538  1.00  0.00           S  
ATOM   1924  CE  MET A 118      19.044   0.997  -2.093  1.00  0.00           C  
ATOM   1925  HE1 MET A 118      18.601   0.399  -2.887  1.00  0.00           H  
ATOM   1926  HE2 MET A 118      18.971   2.053  -2.346  1.00  0.00           H  
ATOM   1927  HE3 MET A 118      20.096   0.735  -1.980  1.00  0.00           H  
ATOM   1928  C   MET A 118      19.739  -1.091   3.354  1.00  0.00           C  
ATOM   1929  O   MET A 118      19.313  -0.131   3.992  1.00  0.00           O  
ATOM   1930  N   ARG A 119      20.129  -2.219   3.966  1.00  0.00           N  
ATOM   1931  H   ARG A 119      20.437  -2.990   3.378  1.00  0.00           H  
ATOM   1932  CA  ARG A 119      20.190  -2.394   5.433  1.00  0.00           C  
ATOM   1933  HA  ARG A 119      19.248  -2.065   5.873  1.00  0.00           H  
ATOM   1934  CB  ARG A 119      20.404  -3.882   5.754  1.00  0.00           C  
ATOM   1935  HB2 ARG A 119      21.179  -4.282   5.099  1.00  0.00           H  
ATOM   1936  HB3 ARG A 119      20.752  -3.976   6.784  1.00  0.00           H  
ATOM   1937  CG  ARG A 119      19.112  -4.707   5.602  1.00  0.00           C  
ATOM   1938  HG2 ARG A 119      18.487  -4.551   6.484  1.00  0.00           H  
ATOM   1939  HG3 ARG A 119      18.556  -4.361   4.730  1.00  0.00           H  
ATOM   1940  CD  ARG A 119      19.385  -6.208   5.417  1.00  0.00           C  
ATOM   1941  HD2 ARG A 119      18.432  -6.739   5.419  1.00  0.00           H  
ATOM   1942  HD3 ARG A 119      19.855  -6.348   4.445  1.00  0.00           H  
ATOM   1943  NE  ARG A 119      20.257  -6.752   6.473  1.00  0.00           N  
ATOM   1944  HE  ARG A 119      20.169  -6.337   7.384  1.00  0.00           H  
ATOM   1945  CZ  ARG A 119      21.222  -7.646   6.321  1.00  0.00           C  
ATOM   1946  NH1 ARG A 119      21.456  -8.287   5.208  1.00  0.00           N  
ATOM   1947 HH11 ARG A 119      20.852  -8.202   4.404  1.00  0.00           H  
ATOM   1948 HH12 ARG A 119      22.243  -8.905   5.105  1.00  0.00           H  
ATOM   1949  NH2 ARG A 119      21.987  -7.915   7.339  1.00  0.00           N  
ATOM   1950 HH21 ARG A 119      21.866  -7.419   8.203  1.00  0.00           H  
ATOM   1951 HH22 ARG A 119      22.704  -8.612   7.250  1.00  0.00           H  
ATOM   1952  C   ARG A 119      21.274  -1.533   6.082  1.00  0.00           C  
ATOM   1953  O   ARG A 119      21.037  -0.964   7.143  1.00  0.00           O  
ATOM   1954  N   GLU A 120      22.433  -1.396   5.444  1.00  0.00           N  
ATOM   1955  H   GLU A 120      22.592  -1.969   4.624  1.00  0.00           H  
ATOM   1956  CA  GLU A 120      23.509  -0.489   5.864  1.00  0.00           C  
ATOM   1957  HA  GLU A 120      23.760  -0.691   6.904  1.00  0.00           H  
ATOM   1958  CB  GLU A 120      24.744  -0.796   4.999  1.00  0.00           C  
ATOM   1959  HB2 GLU A 120      25.092  -1.807   5.230  1.00  0.00           H  
ATOM   1960  HB3 GLU A 120      24.430  -0.794   3.958  1.00  0.00           H  
ATOM   1961  CG  GLU A 120      25.919   0.186   5.107  1.00  0.00           C  
ATOM   1962  HG2 GLU A 120      26.714  -0.171   4.445  1.00  0.00           H  
ATOM   1963  HG3 GLU A 120      25.588   1.162   4.741  1.00  0.00           H  
ATOM   1964  CD  GLU A 120      26.483   0.345   6.522  1.00  0.00           C  
ATOM   1965  OE1 GLU A 120      26.128  -0.415   7.437  1.00  0.00           O  
ATOM   1966  OE2 GLU A 120      27.312   1.273   6.677  1.00  0.00           O  
ATOM   1967  C   GLU A 120      23.090   0.990   5.773  1.00  0.00           C  
ATOM   1968  O   GLU A 120      23.344   1.776   6.685  1.00  0.00           O  
ATOM   1969  N   LYS A 121      22.369   1.372   4.710  1.00  0.00           N  
ATOM   1970  H   LYS A 121      22.238   0.707   3.953  1.00  0.00           H  
ATOM   1971  CA  LYS A 121      21.795   2.715   4.581  1.00  0.00           C  
ATOM   1972  HA  LYS A 121      22.595   3.427   4.777  1.00  0.00           H  
ATOM   1973  CB  LYS A 121      21.252   2.931   3.155  1.00  0.00           C  
ATOM   1974  HB2 LYS A 121      22.044   2.718   2.435  1.00  0.00           H  
ATOM   1975  HB3 LYS A 121      20.438   2.228   2.970  1.00  0.00           H  
ATOM   1976  CG  LYS A 121      20.731   4.358   2.905  1.00  0.00           C  
ATOM   1977  HG2 LYS A 121      20.299   4.394   1.904  1.00  0.00           H  
ATOM   1978  HG3 LYS A 121      19.940   4.586   3.619  1.00  0.00           H  
ATOM   1979  CD  LYS A 121      21.824   5.433   3.001  1.00  0.00           C  
ATOM   1980  HD2 LYS A 121      22.291   5.411   3.986  1.00  0.00           H  
ATOM   1981  HD3 LYS A 121      22.581   5.237   2.239  1.00  0.00           H  
ATOM   1982  CE  LYS A 121      21.220   6.823   2.784  1.00  0.00           C  
ATOM   1983  HE2 LYS A 121      20.619   6.802   1.869  1.00  0.00           H  
ATOM   1984  HE3 LYS A 121      20.563   7.064   3.626  1.00  0.00           H  
ATOM   1985  NZ  LYS A 121      22.278   7.847   2.633  1.00  0.00           N  
ATOM   1986  HZ1 LYS A 121      21.887   8.758   2.453  1.00  0.00           H  
ATOM   1987  HZ2 LYS A 121      22.932   7.861   3.398  1.00  0.00           H  
ATOM   1988  HZ3 LYS A 121      22.817   7.640   1.779  1.00  0.00           H  
ATOM   1989  C   LYS A 121      20.728   2.960   5.650  1.00  0.00           C  
ATOM   1990  O   LYS A 121      20.756   4.011   6.276  1.00  0.00           O  
ATOM   1991  N   TYR A 122      19.838   1.995   5.885  1.00  0.00           N  
ATOM   1992  H   TYR A 122      19.849   1.182   5.280  1.00  0.00           H  
ATOM   1993  CA  TYR A 122      18.790   2.078   6.909  1.00  0.00           C  
ATOM   1994  HA  TYR A 122      18.236   3.003   6.759  1.00  0.00           H  
ATOM   1995  CB  TYR A 122      17.821   0.905   6.710  1.00  0.00           C  
ATOM   1996  HB2 TYR A 122      17.369   0.978   5.722  1.00  0.00           H  
ATOM   1997  HB3 TYR A 122      18.383  -0.028   6.748  1.00  0.00           H  
ATOM   1998  CG  TYR A 122      16.718   0.863   7.745  1.00  0.00           C  
ATOM   1999  CD1 TYR A 122      16.619  -0.232   8.627  1.00  0.00           C  
ATOM   2000  HD1 TYR A 122      17.292  -1.070   8.532  1.00  0.00           H  
ATOM   2001  CE1 TYR A 122      15.702  -0.190   9.694  1.00  0.00           C  
ATOM   2002  HE1 TYR A 122      15.650  -0.995  10.411  1.00  0.00           H  
ATOM   2003  CZ  TYR A 122      14.909   0.959   9.889  1.00  0.00           C  
ATOM   2004  OH  TYR A 122      14.119   1.062  10.986  1.00  0.00           O  
ATOM   2005  HH  TYR A 122      14.509   1.698  11.600  1.00  0.00           H  
ATOM   2006  CE2 TYR A 122      14.972   2.031   8.978  1.00  0.00           C  
ATOM   2007  HE2 TYR A 122      14.385   2.921   9.151  1.00  0.00           H  
ATOM   2008  CD2 TYR A 122      15.867   1.976   7.897  1.00  0.00           C  
ATOM   2009  HD2 TYR A 122      15.956   2.830   7.240  1.00  0.00           H  
ATOM   2010  C   TYR A 122      19.344   2.140   8.345  1.00  0.00           C  
ATOM   2011  O   TYR A 122      18.851   2.921   9.154  1.00  0.00           O  
ATOM   2012  N   SER A 123      20.420   1.399   8.632  1.00  0.00           N  
ATOM   2013  H   SER A 123      20.731   0.729   7.939  1.00  0.00           H  
ATOM   2014  CA  SER A 123      21.206   1.511   9.873  1.00  0.00           C  
ATOM   2015  HA  SER A 123      20.589   1.221  10.725  1.00  0.00           H  
ATOM   2016  CB  SER A 123      22.397   0.545   9.770  1.00  0.00           C  
ATOM   2017  HB2 SER A 123      22.024  -0.480   9.740  1.00  0.00           H  
ATOM   2018  HB3 SER A 123      22.937   0.742   8.845  1.00  0.00           H  
ATOM   2019  OG  SER A 123      23.306   0.678  10.844  1.00  0.00           O  
ATOM   2020  HG  SER A 123      24.162   0.344  10.554  1.00  0.00           H  
ATOM   2021  C   SER A 123      21.689   2.951  10.113  1.00  0.00           C  
ATOM   2022  O   SER A 123      21.549   3.492  11.205  1.00  0.00           O  
ATOM   2023  N   LYS A 124      22.171   3.616   9.055  1.00  0.00           N  
ATOM   2024  H   LYS A 124      22.283   3.094   8.194  1.00  0.00           H  
ATOM   2025  CA  LYS A 124      22.561   5.040   9.041  1.00  0.00           C  
ATOM   2026  HA  LYS A 124      22.991   5.281  10.014  1.00  0.00           H  
ATOM   2027  CB  LYS A 124      23.644   5.225   7.964  1.00  0.00           C  
ATOM   2028  HB2 LYS A 124      23.332   4.728   7.046  1.00  0.00           H  
ATOM   2029  HB3 LYS A 124      23.789   6.283   7.749  1.00  0.00           H  
ATOM   2030  CG  LYS A 124      24.980   4.648   8.453  1.00  0.00           C  
ATOM   2031  HG2 LYS A 124      25.375   5.304   9.231  1.00  0.00           H  
ATOM   2032  HG3 LYS A 124      24.830   3.654   8.878  1.00  0.00           H  
ATOM   2033  CD  LYS A 124      25.999   4.529   7.316  1.00  0.00           C  
ATOM   2034  HD2 LYS A 124      25.679   3.724   6.645  1.00  0.00           H  
ATOM   2035  HD3 LYS A 124      26.062   5.469   6.763  1.00  0.00           H  
ATOM   2036  CE  LYS A 124      27.371   4.202   7.916  1.00  0.00           C  
ATOM   2037  HE2 LYS A 124      27.762   5.089   8.427  1.00  0.00           H  
ATOM   2038  HE3 LYS A 124      27.232   3.417   8.661  1.00  0.00           H  
ATOM   2039  NZ  LYS A 124      28.302   3.688   6.890  1.00  0.00           N  
ATOM   2040  HZ1 LYS A 124      29.216   3.519   7.273  1.00  0.00           H  
ATOM   2041  HZ2 LYS A 124      27.953   2.770   6.577  1.00  0.00           H  
ATOM   2042  HZ3 LYS A 124      28.373   4.308   6.108  1.00  0.00           H  
ATOM   2043  C   LYS A 124      21.389   6.036   8.891  1.00  0.00           C  
ATOM   2044  O   LYS A 124      21.646   7.222   8.687  1.00  0.00           O  
ATOM   2045  N   CYS A 125      20.136   5.577   8.979  1.00  0.00           N  
ATOM   2046  H   CYS A 125      20.015   4.593   9.181  1.00  0.00           H  
ATOM   2047  CA  CYS A 125      18.904   6.372   8.840  1.00  0.00           C  
ATOM   2048  HA  CYS A 125      19.136   7.411   9.078  1.00  0.00           H  
ATOM   2049  CB  CYS A 125      18.375   6.310   7.390  1.00  0.00           C  
ATOM   2050  HB2 CYS A 125      18.068   5.286   7.178  1.00  0.00           H  
ATOM   2051  HB3 CYS A 125      17.490   6.944   7.321  1.00  0.00           H  
ATOM   2052  SG  CYS A 125      19.575   6.852   6.134  1.00  0.00           S  
ATOM   2053  HG  CYS A 125      20.417   5.831   6.364  1.00  0.00           H  
ATOM   2054  C   CYS A 125      17.808   5.932   9.842  1.00  0.00           C  
ATOM   2055  O   CYS A 125      16.632   5.888   9.474  1.00  0.00           O  
ATOM   2056  N   SER A 126      18.195   5.555  11.067  1.00  0.00           N  
ATOM   2057  H   SER A 126      19.162   5.681  11.330  1.00  0.00           H  
ATOM   2058  CA  SER A 126      17.307   5.121  12.164  1.00  0.00           C  
ATOM   2059  HA  SER A 126      16.265   5.192  11.861  1.00  0.00           H  
ATOM   2060  CB  SER A 126      17.606   3.679  12.563  1.00  0.00           C  
ATOM   2061  HB2 SER A 126      18.670   3.584  12.794  1.00  0.00           H  
ATOM   2062  HB3 SER A 126      17.033   3.436  13.460  1.00  0.00           H  
ATOM   2063  OG  SER A 126      17.242   2.803  11.509  1.00  0.00           O  
ATOM   2064  HG  SER A 126      17.772   3.044  10.730  1.00  0.00           H  
ATOM   2065  C   SER A 126      17.439   6.020  13.393  1.00  0.00           C  
ATOM   2066  O   SER A 126      18.595   6.388  13.705  1.00  0.00           O  
ATOM   2067  OXT SER A 126      16.378   6.299  13.994  1.00  0.00           O  
TER    2068      SER   126                                                      
ATOM   2068  N   MET B 127     -25.097  20.845 -24.510  1.00  0.00           N  
ATOM   2069  H1  MET B 127     -25.122  21.370 -25.374  1.00  0.00           H  
ATOM   2070  H2  MET B 127     -25.771  20.093 -24.538  1.00  0.00           H  
ATOM   2071  H3  MET B 127     -24.164  20.462 -24.414  1.00  0.00           H  
ATOM   2072  CA  MET B 127     -25.360  21.747 -23.363  1.00  0.00           C  
ATOM   2073  HA  MET B 127     -26.335  22.216 -23.492  1.00  0.00           H  
ATOM   2074  CB  MET B 127     -25.380  20.930 -22.060  1.00  0.00           C  
ATOM   2075  HB2 MET B 127     -26.202  20.216 -22.124  1.00  0.00           H  
ATOM   2076  HB3 MET B 127     -24.449  20.366 -21.969  1.00  0.00           H  
ATOM   2077  CG  MET B 127     -25.559  21.778 -20.799  1.00  0.00           C  
ATOM   2078  HG2 MET B 127     -24.630  22.318 -20.617  1.00  0.00           H  
ATOM   2079  HG3 MET B 127     -26.359  22.501 -20.957  1.00  0.00           H  
ATOM   2080  SD  MET B 127     -25.933  20.831 -19.308  1.00  0.00           S  
ATOM   2081  CE  MET B 127     -27.676  20.405 -19.551  1.00  0.00           C  
ATOM   2082  HE1 MET B 127     -27.798  19.818 -20.460  1.00  0.00           H  
ATOM   2083  HE2 MET B 127     -28.269  21.317 -19.612  1.00  0.00           H  
ATOM   2084  HE3 MET B 127     -28.018  19.813 -18.701  1.00  0.00           H  
ATOM   2085  C   MET B 127     -24.308  22.855 -23.361  1.00  0.00           C  
ATOM   2086  O   MET B 127     -23.251  22.626 -23.934  1.00  0.00           O  
ATOM   2087  N   HIE B 128     -24.578  24.030 -22.782  1.00  0.00           N  
ATOM   2088  H   HIE B 128     -25.452  24.160 -22.293  1.00  0.00           H  
ATOM   2089  CA  HIE B 128     -23.578  25.105 -22.638  1.00  0.00           C  
ATOM   2090  HA  HIE B 128     -22.808  24.991 -23.407  1.00  0.00           H  
ATOM   2091  CB  HIE B 128     -24.230  26.476 -22.845  1.00  0.00           C  
ATOM   2092  HB2 HIE B 128     -23.636  27.227 -22.327  1.00  0.00           H  
ATOM   2093  HB3 HIE B 128     -25.234  26.480 -22.419  1.00  0.00           H  
ATOM   2094  CG  HIE B 128     -24.272  26.906 -24.284  1.00  0.00           C  
ATOM   2095  ND1 HIE B 128     -23.150  26.970 -25.105  1.00  0.00           N  
ATOM   2096  CE1 HIE B 128     -23.551  27.562 -26.238  1.00  0.00           C  
ATOM   2097  HE1 HIE B 128     -22.901  27.792 -27.073  1.00  0.00           H  
ATOM   2098  NE2 HIE B 128     -24.860  27.862 -26.168  1.00  0.00           N  
ATOM   2099  HE2 HIE B 128     -25.377  28.366 -26.875  1.00  0.00           H  
ATOM   2100  CD2 HIE B 128     -25.333  27.461 -24.936  1.00  0.00           C  
ATOM   2101  HD2 HIE B 128     -26.323  27.621 -24.532  1.00  0.00           H  
ATOM   2102  C   HIE B 128     -22.843  25.059 -21.294  1.00  0.00           C  
ATOM   2103  O   HIE B 128     -23.336  24.496 -20.320  1.00  0.00           O  
ATOM   2104  N   HIE B 129     -21.658  25.668 -21.231  1.00  0.00           N  
ATOM   2105  H   HIE B 129     -21.309  26.132 -22.060  1.00  0.00           H  
ATOM   2106  CA  HIE B 129     -20.740  25.545 -20.089  1.00  0.00           C  
ATOM   2107  HA  HIE B 129     -20.621  24.487 -19.849  1.00  0.00           H  
ATOM   2108  CB  HIE B 129     -19.363  26.100 -20.480  1.00  0.00           C  
ATOM   2109  HB2 HIE B 129     -18.664  25.891 -19.669  1.00  0.00           H  
ATOM   2110  HB3 HIE B 129     -19.433  27.183 -20.589  1.00  0.00           H  
ATOM   2111  CG  HIE B 129     -18.771  25.539 -21.752  1.00  0.00           C  
ATOM   2112  ND1 HIE B 129     -17.703  26.115 -22.433  1.00  0.00           N  
ATOM   2113  CE1 HIE B 129     -17.427  25.301 -23.462  1.00  0.00           C  
ATOM   2114  HE1 HIE B 129     -16.619  25.452 -24.167  1.00  0.00           H  
ATOM   2115  NE2 HIE B 129     -18.259  24.247 -23.454  1.00  0.00           N  
ATOM   2116  HE2 HIE B 129     -18.152  23.418 -24.039  1.00  0.00           H  
ATOM   2117  CD2 HIE B 129     -19.113  24.375 -22.382  1.00  0.00           C  
ATOM   2118  HD2 HIE B 129     -19.884  23.676 -22.092  1.00  0.00           H  
ATOM   2119  C   HIE B 129     -21.240  26.215 -18.802  1.00  0.00           C  
ATOM   2120  O   HIE B 129     -20.905  25.743 -17.717  1.00  0.00           O  
ATOM   2121  N   HIE B 130     -22.079  27.256 -18.877  1.00  0.00           N  
ATOM   2122  H   HIE B 130     -22.326  27.633 -19.784  1.00  0.00           H  
ATOM   2123  CA  HIE B 130     -22.746  27.808 -17.688  1.00  0.00           C  
ATOM   2124  HA  HIE B 130     -21.997  27.986 -16.916  1.00  0.00           H  
ATOM   2125  CB  HIE B 130     -23.401  29.158 -18.013  1.00  0.00           C  
ATOM   2126  HB2 HIE B 130     -22.632  29.849 -18.363  1.00  0.00           H  
ATOM   2127  HB3 HIE B 130     -23.827  29.571 -17.098  1.00  0.00           H  
ATOM   2128  CG  HIE B 130     -24.484  29.086 -19.058  1.00  0.00           C  
ATOM   2129  ND1 HIE B 130     -24.269  28.985 -20.431  1.00  0.00           N  
ATOM   2130  CE1 HIE B 130     -25.488  28.924 -20.989  1.00  0.00           C  
ATOM   2131  HE1 HIE B 130     -25.673  28.872 -22.054  1.00  0.00           H  
ATOM   2132  NE2 HIE B 130     -26.438  28.906 -20.040  1.00  0.00           N  
ATOM   2133  HE2 HIE B 130     -27.430  28.782 -20.204  1.00  0.00           H  
ATOM   2134  CD2 HIE B 130     -25.825  29.017 -18.814  1.00  0.00           C  
ATOM   2135  HD2 HIE B 130     -26.301  29.025 -17.842  1.00  0.00           H  
ATOM   2136  C   HIE B 130     -23.763  26.815 -17.108  1.00  0.00           C  
ATOM   2137  O   HIE B 130     -23.725  26.553 -15.907  1.00  0.00           O  
ATOM   2138  N   HIE B 131     -24.591  26.209 -17.969  1.00  0.00           N  
ATOM   2139  H   HIE B 131     -24.535  26.503 -18.934  1.00  0.00           H  
ATOM   2140  CA  HIE B 131     -25.604  25.198 -17.630  1.00  0.00           C  
ATOM   2141  HA  HIE B 131     -26.272  25.590 -16.863  1.00  0.00           H  
ATOM   2142  CB  HIE B 131     -26.419  24.850 -18.895  1.00  0.00           C  
ATOM   2143  HB2 HIE B 131     -26.654  23.785 -18.880  1.00  0.00           H  
ATOM   2144  HB3 HIE B 131     -25.822  25.029 -19.789  1.00  0.00           H  
ATOM   2145  CG  HIE B 131     -27.736  25.563 -19.040  1.00  0.00           C  
ATOM   2146  ND1 HIE B 131     -28.202  26.171 -20.210  1.00  0.00           N  
ATOM   2147  CE1 HIE B 131     -29.482  26.499 -19.966  1.00  0.00           C  
ATOM   2148  HE1 HIE B 131     -30.147  26.968 -20.683  1.00  0.00           H  
ATOM   2149  NE2 HIE B 131     -29.836  26.126 -18.724  1.00  0.00           N  
ATOM   2150  HE2 HIE B 131     -30.761  26.219 -18.322  1.00  0.00           H  
ATOM   2151  CD2 HIE B 131     -28.752  25.521 -18.130  1.00  0.00           C  
ATOM   2152  HD2 HIE B 131     -28.726  25.032 -17.165  1.00  0.00           H  
ATOM   2153  C   HIE B 131     -25.009  23.909 -17.053  1.00  0.00           C  
ATOM   2154  O   HIE B 131     -25.599  23.339 -16.141  1.00  0.00           O  
ATOM   2155  N   HIE B 132     -23.876  23.448 -17.591  1.00  0.00           N  
ATOM   2156  H   HIE B 132     -23.487  23.951 -18.377  1.00  0.00           H  
ATOM   2157  CA  HIE B 132     -23.300  22.141 -17.261  1.00  0.00           C  
ATOM   2158  HA  HIE B 132     -24.062  21.382 -17.440  1.00  0.00           H  
ATOM   2159  CB  HIE B 132     -22.121  21.849 -18.200  1.00  0.00           C  
ATOM   2160  HB2 HIE B 132     -21.268  22.473 -17.931  1.00  0.00           H  
ATOM   2161  HB3 HIE B 132     -22.412  22.084 -19.224  1.00  0.00           H  
ATOM   2162  CG  HIE B 132     -21.728  20.399 -18.162  1.00  0.00           C  
ATOM   2163  ND1 HIE B 132     -22.462  19.375 -18.755  1.00  0.00           N  
ATOM   2164  CE1 HIE B 132     -21.905  18.227 -18.338  1.00  0.00           C  
ATOM   2165  HE1 HIE B 132     -22.267  17.235 -18.589  1.00  0.00           H  
ATOM   2166  NE2 HIE B 132     -20.860  18.489 -17.532  1.00  0.00           N  
ATOM   2167  HE2 HIE B 132     -20.323  17.791 -17.036  1.00  0.00           H  
ATOM   2168  CD2 HIE B 132     -20.726  19.854 -17.416  1.00  0.00           C  
ATOM   2169  HD2 HIE B 132     -20.035  20.391 -16.780  1.00  0.00           H  
ATOM   2170  C   HIE B 132     -22.900  22.006 -15.785  1.00  0.00           C  
ATOM   2171  O   HIE B 132     -22.408  22.968 -15.181  1.00  0.00           O  
ATOM   2172  N   HIE B 133     -23.081  20.809 -15.218  1.00  0.00           N  
ATOM   2173  H   HIE B 133     -23.497  20.066 -15.768  1.00  0.00           H  
ATOM   2174  CA  HIE B 133     -22.738  20.504 -13.826  1.00  0.00           C  
ATOM   2175  HA  HIE B 133     -23.325  21.161 -13.182  1.00  0.00           H  
ATOM   2176  CB  HIE B 133     -23.100  19.057 -13.473  1.00  0.00           C  
ATOM   2177  HB2 HIE B 133     -22.894  18.891 -12.416  1.00  0.00           H  
ATOM   2178  HB3 HIE B 133     -22.469  18.381 -14.051  1.00  0.00           H  
ATOM   2179  CG  HIE B 133     -24.536  18.695 -13.729  1.00  0.00           C  
ATOM   2180  ND1 HIE B 133     -25.043  18.253 -14.947  1.00  0.00           N  
ATOM   2181  CE1 HIE B 133     -26.336  17.964 -14.727  1.00  0.00           C  
ATOM   2182  HE1 HIE B 133     -27.008  17.552 -15.472  1.00  0.00           H  
ATOM   2183  NE2 HIE B 133     -26.651  18.193 -13.440  1.00  0.00           N  
ATOM   2184  HE2 HIE B 133     -27.512  17.892 -12.981  1.00  0.00           H  
ATOM   2185  CD2 HIE B 133     -25.530  18.673 -12.797  1.00  0.00           C  
ATOM   2186  HD2 HIE B 133     -25.428  18.909 -11.748  1.00  0.00           H  
ATOM   2187  C   HIE B 133     -21.259  20.754 -13.526  1.00  0.00           C  
ATOM   2188  O   HIE B 133     -20.383  20.595 -14.375  1.00  0.00           O  
ATOM   2189  N   LYS B 134     -20.971  21.142 -12.289  1.00  0.00           N  
ATOM   2190  H   LYS B 134     -21.740  21.209 -11.627  1.00  0.00           H  
ATOM   2191  CA  LYS B 134     -19.635  21.506 -11.810  1.00  0.00           C  
ATOM   2192  HA  LYS B 134     -18.883  21.180 -12.528  1.00  0.00           H  
ATOM   2193  CB  LYS B 134     -19.523  23.035 -11.649  1.00  0.00           C  
ATOM   2194  HB2 LYS B 134     -20.308  23.388 -10.976  1.00  0.00           H  
ATOM   2195  HB3 LYS B 134     -18.554  23.286 -11.212  1.00  0.00           H  
ATOM   2196  CG  LYS B 134     -19.652  23.728 -13.012  1.00  0.00           C  
ATOM   2197  HG2 LYS B 134     -18.810  23.434 -13.641  1.00  0.00           H  
ATOM   2198  HG3 LYS B 134     -20.567  23.387 -13.483  1.00  0.00           H  
ATOM   2199  CD  LYS B 134     -19.717  25.258 -12.931  1.00  0.00           C  
ATOM   2200  HD2 LYS B 134     -20.541  25.563 -12.284  1.00  0.00           H  
ATOM   2201  HD3 LYS B 134     -18.782  25.632 -12.508  1.00  0.00           H  
ATOM   2202  CE  LYS B 134     -19.906  25.846 -14.338  1.00  0.00           C  
ATOM   2203  HE2 LYS B 134     -19.847  26.936 -14.280  1.00  0.00           H  
ATOM   2204  HE3 LYS B 134     -19.073  25.505 -14.960  1.00  0.00           H  
ATOM   2205  NZ  LYS B 134     -21.188  25.438 -14.973  1.00  0.00           N  
ATOM   2206  HZ1 LYS B 134     -22.005  25.889 -14.580  1.00  0.00           H  
ATOM   2207  HZ2 LYS B 134     -21.177  25.642 -15.969  1.00  0.00           H  
ATOM   2208  HZ3 LYS B 134     -21.353  24.434 -14.912  1.00  0.00           H  
ATOM   2209  C   LYS B 134     -19.355  20.785 -10.507  1.00  0.00           C  
ATOM   2210  O   LYS B 134     -20.282  20.448  -9.767  1.00  0.00           O  
ATOM   2211  N   VAL B 135     -18.074  20.592 -10.205  1.00  0.00           N  
ATOM   2212  H   VAL B 135     -17.367  20.910 -10.849  1.00  0.00           H  
ATOM   2213  CA  VAL B 135     -17.670  20.319  -8.825  1.00  0.00           C  
ATOM   2214  HA  VAL B 135     -18.182  19.417  -8.485  1.00  0.00           H  
ATOM   2215  CB  VAL B 135     -16.152  20.073  -8.723  1.00  0.00           C  
ATOM   2216  HB  VAL B 135     -15.621  20.994  -8.967  1.00  0.00           H  
ATOM   2217  CG1 VAL B 135     -15.777  19.651  -7.305  1.00  0.00           C  
ATOM   2218 HG11 VAL B 135     -16.315  18.748  -7.015  1.00  0.00           H  
ATOM   2219 HG12 VAL B 135     -14.707  19.466  -7.254  1.00  0.00           H  
ATOM   2220 HG13 VAL B 135     -15.993  20.457  -6.607  1.00  0.00           H  
ATOM   2221  CG2 VAL B 135     -15.671  18.970  -9.678  1.00  0.00           C  
ATOM   2222 HG21 VAL B 135     -15.747  19.314 -10.707  1.00  0.00           H  
ATOM   2223 HG22 VAL B 135     -14.624  18.740  -9.480  1.00  0.00           H  
ATOM   2224 HG23 VAL B 135     -16.267  18.066  -9.541  1.00  0.00           H  
ATOM   2225  C   VAL B 135     -18.128  21.500  -7.951  1.00  0.00           C  
ATOM   2226  O   VAL B 135     -17.995  22.659  -8.346  1.00  0.00           O  
ATOM   2227  N   LEU B 136     -18.737  21.202  -6.803  1.00  0.00           N  
ATOM   2228  H   LEU B 136     -18.869  20.218  -6.596  1.00  0.00           H  
ATOM   2229  CA  LEU B 136     -19.121  22.163  -5.763  1.00  0.00           C  
ATOM   2230  HA  LEU B 136     -19.125  23.170  -6.183  1.00  0.00           H  
ATOM   2231  CB  LEU B 136     -20.543  21.807  -5.289  1.00  0.00           C  
ATOM   2232  HB2 LEU B 136     -21.205  21.877  -6.145  1.00  0.00           H  
ATOM   2233  HB3 LEU B 136     -20.544  20.772  -4.943  1.00  0.00           H  
ATOM   2234  CG  LEU B 136     -21.108  22.692  -4.160  1.00  0.00           C  
ATOM   2235  HG  LEU B 136     -20.456  22.646  -3.290  1.00  0.00           H  
ATOM   2236  CD1 LEU B 136     -21.276  24.150  -4.594  1.00  0.00           C  
ATOM   2237 HD11 LEU B 136     -21.899  24.214  -5.485  1.00  0.00           H  
ATOM   2238 HD12 LEU B 136     -21.735  24.721  -3.787  1.00  0.00           H  
ATOM   2239 HD13 LEU B 136     -20.297  24.585  -4.800  1.00  0.00           H  
ATOM   2240  CD2 LEU B 136     -22.480  22.172  -3.735  1.00  0.00           C  
ATOM   2241 HD21 LEU B 136     -22.397  21.132  -3.424  1.00  0.00           H  
ATOM   2242 HD22 LEU B 136     -22.849  22.757  -2.892  1.00  0.00           H  
ATOM   2243 HD23 LEU B 136     -23.183  22.242  -4.560  1.00  0.00           H  
ATOM   2244  C   LEU B 136     -18.126  22.158  -4.593  1.00  0.00           C  
ATOM   2245  O   LEU B 136     -17.963  23.171  -3.923  1.00  0.00           O  
ATOM   2246  N   GLN B 137     -17.470  21.019  -4.356  1.00  0.00           N  
ATOM   2247  H   GLN B 137     -17.660  20.226  -4.953  1.00  0.00           H  
ATOM   2248  CA  GLN B 137     -16.456  20.828  -3.321  1.00  0.00           C  
ATOM   2249  HA  GLN B 137     -15.993  21.793  -3.098  1.00  0.00           H  
ATOM   2250  CB  GLN B 137     -17.132  20.305  -2.043  1.00  0.00           C  
ATOM   2251  HB2 GLN B 137     -17.861  21.045  -1.710  1.00  0.00           H  
ATOM   2252  HB3 GLN B 137     -17.661  19.378  -2.270  1.00  0.00           H  
ATOM   2253  CG  GLN B 137     -16.135  20.041  -0.902  1.00  0.00           C  
ATOM   2254  HG2 GLN B 137     -15.451  19.242  -1.192  1.00  0.00           H  
ATOM   2255  HG3 GLN B 137     -15.552  20.943  -0.722  1.00  0.00           H  
ATOM   2256  CD  GLN B 137     -16.811  19.639   0.408  1.00  0.00           C  
ATOM   2257  OE1 GLN B 137     -18.017  19.516   0.525  1.00  0.00           O  
ATOM   2258  NE2 GLN B 137     -16.055  19.422   1.461  1.00  0.00           N  
ATOM   2259 HE21 GLN B 137     -16.540  19.133   2.291  1.00  0.00           H  
ATOM   2260 HE22 GLN B 137     -15.058  19.487   1.395  1.00  0.00           H  
ATOM   2261  C   GLN B 137     -15.368  19.876  -3.832  1.00  0.00           C  
ATOM   2262  O   GLN B 137     -15.683  18.790  -4.324  1.00  0.00           O  
ATOM   2263  N   GLU B 138     -14.111  20.308  -3.710  1.00  0.00           N  
ATOM   2264  H   GLU B 138     -13.968  21.240  -3.348  1.00  0.00           H  
ATOM   2265  CA  GLU B 138     -12.911  19.692  -4.294  1.00  0.00           C  
ATOM   2266  HA  GLU B 138     -12.964  19.883  -5.362  1.00  0.00           H  
ATOM   2267  CB  GLU B 138     -11.672  20.426  -3.738  1.00  0.00           C  
ATOM   2268  HB2 GLU B 138     -11.961  21.360  -3.252  1.00  0.00           H  
ATOM   2269  HB3 GLU B 138     -11.199  19.810  -2.970  1.00  0.00           H  
ATOM   2270  CG  GLU B 138     -10.628  20.743  -4.815  1.00  0.00           C  
ATOM   2271  HG2 GLU B 138      -9.701  21.030  -4.314  1.00  0.00           H  
ATOM   2272  HG3 GLU B 138     -10.423  19.837  -5.388  1.00  0.00           H  
ATOM   2273  CD  GLU B 138     -11.043  21.877  -5.767  1.00  0.00           C  
ATOM   2274  OE1 GLU B 138     -10.260  22.095  -6.719  1.00  0.00           O  
ATOM   2275  OE2 GLU B 138     -12.121  22.484  -5.566  1.00  0.00           O  
ATOM   2276  C   GLU B 138     -12.771  18.172  -4.029  1.00  0.00           C  
ATOM   2277  O   GLU B 138     -12.994  17.743  -2.891  1.00  0.00           O  
ATOM   2278  N   PRO B 139     -12.367  17.349  -5.024  1.00  0.00           N  
ATOM   2279  CD  PRO B 139     -12.188  17.675  -6.433  1.00  0.00           C  
ATOM   2280  HD2 PRO B 139     -11.157  17.978  -6.590  1.00  0.00           H  
ATOM   2281  HD3 PRO B 139     -12.865  18.450  -6.780  1.00  0.00           H  
ATOM   2282  CG  PRO B 139     -12.467  16.386  -7.198  1.00  0.00           C  
ATOM   2283  HG2 PRO B 139     -11.958  16.362  -8.160  1.00  0.00           H  
ATOM   2284  HG3 PRO B 139     -13.540  16.265  -7.341  1.00  0.00           H  
ATOM   2285  CB  PRO B 139     -11.931  15.322  -6.246  1.00  0.00           C  
ATOM   2286  HB2 PRO B 139     -10.858  15.211  -6.410  1.00  0.00           H  
ATOM   2287  HB3 PRO B 139     -12.434  14.367  -6.389  1.00  0.00           H  
ATOM   2288  CA  PRO B 139     -12.209  15.905  -4.851  1.00  0.00           C  
ATOM   2289  HA  PRO B 139     -13.156  15.514  -4.488  1.00  0.00           H  
ATOM   2290  C   PRO B 139     -11.119  15.513  -3.848  1.00  0.00           C  
ATOM   2291  O   PRO B 139      -9.936  15.818  -4.022  1.00  0.00           O  
ATOM   2292  N   THR B 140     -11.516  14.768  -2.818  1.00  0.00           N  
ATOM   2293  H   THR B 140     -12.494  14.492  -2.802  1.00  0.00           H  
ATOM   2294  CA  THR B 140     -10.589  14.113  -1.882  1.00  0.00           C  
ATOM   2295  HA  THR B 140      -9.638  14.646  -1.899  1.00  0.00           H  
ATOM   2296  CB  THR B 140     -11.103  14.161  -0.435  1.00  0.00           C  
ATOM   2297  HB  THR B 140     -10.355  13.682   0.198  1.00  0.00           H  
ATOM   2298  CG2 THR B 140     -11.287  15.590   0.077  1.00  0.00           C  
ATOM   2299 HG21 THR B 140     -11.606  15.563   1.119  1.00  0.00           H  
ATOM   2300 HG22 THR B 140     -10.339  16.126   0.011  1.00  0.00           H  
ATOM   2301 HG23 THR B 140     -12.035  16.118  -0.516  1.00  0.00           H  
ATOM   2302  OG1 THR B 140     -12.312  13.458  -0.276  1.00  0.00           O  
ATOM   2303  HG1 THR B 140     -12.983  13.832  -0.860  1.00  0.00           H  
ATOM   2304  C   THR B 140     -10.309  12.680  -2.334  1.00  0.00           C  
ATOM   2305  O   THR B 140     -11.096  12.101  -3.086  1.00  0.00           O  
ATOM   2306  N   CYS B 141      -9.179  12.090  -1.925  1.00  0.00           N  
ATOM   2307  H   CYS B 141      -8.551  12.585  -1.307  1.00  0.00           H  
ATOM   2308  CA  CYS B 141      -8.809  10.723  -2.311  1.00  0.00           C  
ATOM   2309  HA  CYS B 141      -9.718  10.133  -2.362  1.00  0.00           H  
ATOM   2310  CB  CYS B 141      -8.171  10.759  -3.710  1.00  0.00           C  
ATOM   2311  HB2 CYS B 141      -8.859  11.249  -4.400  1.00  0.00           H  
ATOM   2312  HB3 CYS B 141      -7.243  11.332  -3.667  1.00  0.00           H  
ATOM   2313  SG  CYS B 141      -7.822   9.085  -4.329  1.00  0.00           S  
ATOM   2314  HG  CYS B 141      -6.760   8.834  -3.550  1.00  0.00           H  
ATOM   2315  C   CYS B 141      -7.888  10.071  -1.269  1.00  0.00           C  
ATOM   2316  O   CYS B 141      -6.872  10.658  -0.906  1.00  0.00           O  
ATOM   2317  N   VAL B 142      -8.242   8.870  -0.803  1.00  0.00           N  
ATOM   2318  H   VAL B 142      -9.078   8.449  -1.197  1.00  0.00           H  
ATOM   2319  CA  VAL B 142      -7.530   8.108   0.243  1.00  0.00           C  
ATOM   2320  HA  VAL B 142      -6.602   8.626   0.479  1.00  0.00           H  
ATOM   2321  CB  VAL B 142      -8.354   8.012   1.548  1.00  0.00           C  
ATOM   2322  HB  VAL B 142      -7.810   7.380   2.249  1.00  0.00           H  
ATOM   2323  CG1 VAL B 142      -8.528   9.383   2.212  1.00  0.00           C  
ATOM   2324 HG11 VAL B 142      -7.548   9.836   2.375  1.00  0.00           H  
ATOM   2325 HG12 VAL B 142      -9.120  10.039   1.573  1.00  0.00           H  
ATOM   2326 HG13 VAL B 142      -9.030   9.270   3.173  1.00  0.00           H  
ATOM   2327  CG2 VAL B 142      -9.743   7.381   1.354  1.00  0.00           C  
ATOM   2328 HG21 VAL B 142      -9.650   6.376   0.945  1.00  0.00           H  
ATOM   2329 HG22 VAL B 142     -10.255   7.318   2.315  1.00  0.00           H  
ATOM   2330 HG23 VAL B 142     -10.345   7.989   0.678  1.00  0.00           H  
ATOM   2331  C   VAL B 142      -7.144   6.715  -0.255  1.00  0.00           C  
ATOM   2332  O   VAL B 142      -7.825   6.158  -1.113  1.00  0.00           O  
ATOM   2333  N   SER B 143      -6.065   6.132   0.275  1.00  0.00           N  
ATOM   2334  H   SER B 143      -5.568   6.632   1.006  1.00  0.00           H  
ATOM   2335  CA  SER B 143      -5.580   4.795  -0.117  1.00  0.00           C  
ATOM   2336  HA  SER B 143      -6.067   4.495  -1.040  1.00  0.00           H  
ATOM   2337  CB  SER B 143      -4.077   4.847  -0.390  1.00  0.00           C  
ATOM   2338  HB2 SER B 143      -3.862   5.651  -1.094  1.00  0.00           H  
ATOM   2339  HB3 SER B 143      -3.545   5.041   0.544  1.00  0.00           H  
ATOM   2340  OG  SER B 143      -3.643   3.616  -0.934  1.00  0.00           O  
ATOM   2341  HG  SER B 143      -4.005   3.559  -1.828  1.00  0.00           H  
ATOM   2342  C   SER B 143      -5.864   3.715   0.929  1.00  0.00           C  
ATOM   2343  O   SER B 143      -5.705   3.966   2.121  1.00  0.00           O  
ATOM   2344  N   ASP B 144      -6.189   2.487   0.502  1.00  0.00           N  
ATOM   2345  H   ASP B 144      -6.388   2.324  -0.481  1.00  0.00           H  
ATOM   2346  CA  ASP B 144      -6.156   1.309   1.386  1.00  0.00           C  
ATOM   2347  HA  ASP B 144      -6.443   1.627   2.388  1.00  0.00           H  
ATOM   2348  CB  ASP B 144      -7.194   0.262   0.952  1.00  0.00           C  
ATOM   2349  HB2 ASP B 144      -7.361  -0.408   1.795  1.00  0.00           H  
ATOM   2350  HB3 ASP B 144      -8.142   0.758   0.738  1.00  0.00           H  
ATOM   2351  CG  ASP B 144      -6.799  -0.608  -0.244  1.00  0.00           C  
ATOM   2352  OD1 ASP B 144      -5.859  -0.286  -1.000  1.00  0.00           O  
ATOM   2353  OD2 ASP B 144      -7.413  -1.687  -0.392  1.00  0.00           O  
ATOM   2354  C   ASP B 144      -4.756   0.664   1.511  1.00  0.00           C  
ATOM   2355  O   ASP B 144      -4.580  -0.265   2.303  1.00  0.00           O  
ATOM   2356  N   TYR B 145      -3.774   1.151   0.741  1.00  0.00           N  
ATOM   2357  H   TYR B 145      -4.006   1.944   0.158  1.00  0.00           H  
ATOM   2358  CA  TYR B 145      -2.399   0.648   0.628  1.00  0.00           C  
ATOM   2359  HA  TYR B 145      -1.982   1.178  -0.228  1.00  0.00           H  
ATOM   2360  CB  TYR B 145      -1.582   1.081   1.860  1.00  0.00           C  
ATOM   2361  HB2 TYR B 145      -2.107   1.885   2.377  1.00  0.00           H  
ATOM   2362  HB3 TYR B 145      -1.505   0.249   2.559  1.00  0.00           H  
ATOM   2363  CG  TYR B 145      -0.201   1.610   1.521  1.00  0.00           C  
ATOM   2364  CD1 TYR B 145      -0.089   2.848   0.860  1.00  0.00           C  
ATOM   2365  HD1 TYR B 145      -0.978   3.402   0.588  1.00  0.00           H  
ATOM   2366  CE1 TYR B 145       1.178   3.357   0.524  1.00  0.00           C  
ATOM   2367  HE1 TYR B 145       1.269   4.287  -0.011  1.00  0.00           H  
ATOM   2368  CZ  TYR B 145       2.343   2.637   0.856  1.00  0.00           C  
ATOM   2369  OH  TYR B 145       3.553   3.117   0.471  1.00  0.00           O  
ATOM   2370  HH  TYR B 145       4.305   2.690   0.934  1.00  0.00           H  
ATOM   2371  CE2 TYR B 145       2.234   1.412   1.550  1.00  0.00           C  
ATOM   2372  HE2 TYR B 145       3.128   0.884   1.832  1.00  0.00           H  
ATOM   2373  CD2 TYR B 145       0.962   0.893   1.866  1.00  0.00           C  
ATOM   2374  HD2 TYR B 145       0.875  -0.060   2.368  1.00  0.00           H  
ATOM   2375  C   TYR B 145      -2.280  -0.850   0.254  1.00  0.00           C  
ATOM   2376  O   TYR B 145      -1.317  -1.522   0.634  1.00  0.00           O  
ATOM   2377  N   MET B 146      -3.253  -1.391  -0.493  1.00  0.00           N  
ATOM   2378  H   MET B 146      -4.035  -0.793  -0.748  1.00  0.00           H  
ATOM   2379  CA  MET B 146      -3.331  -2.821  -0.832  1.00  0.00           C  
ATOM   2380  HA  MET B 146      -2.316  -3.211  -0.909  1.00  0.00           H  
ATOM   2381  CB  MET B 146      -4.040  -3.561   0.316  1.00  0.00           C  
ATOM   2382  HB2 MET B 146      -3.370  -3.547   1.169  1.00  0.00           H  
ATOM   2383  HB3 MET B 146      -4.957  -3.030   0.572  1.00  0.00           H  
ATOM   2384  CG  MET B 146      -4.392  -5.026   0.030  1.00  0.00           C  
ATOM   2385  HG2 MET B 146      -5.134  -5.065  -0.768  1.00  0.00           H  
ATOM   2386  HG3 MET B 146      -3.493  -5.544  -0.308  1.00  0.00           H  
ATOM   2387  SD  MET B 146      -5.062  -5.910   1.463  1.00  0.00           S  
ATOM   2388  CE  MET B 146      -5.398  -7.515   0.693  1.00  0.00           C  
ATOM   2389  HE1 MET B 146      -6.112  -7.391  -0.121  1.00  0.00           H  
ATOM   2390  HE2 MET B 146      -4.471  -7.931   0.298  1.00  0.00           H  
ATOM   2391  HE3 MET B 146      -5.811  -8.197   1.436  1.00  0.00           H  
ATOM   2392  C   MET B 146      -3.998  -3.147  -2.172  1.00  0.00           C  
ATOM   2393  O   MET B 146      -3.591  -4.129  -2.788  1.00  0.00           O  
ATOM   2394  N   SER B 147      -5.019  -2.409  -2.616  1.00  0.00           N  
ATOM   2395  H   SER B 147      -5.316  -1.607  -2.065  1.00  0.00           H  
ATOM   2396  CA  SER B 147      -5.757  -2.706  -3.857  1.00  0.00           C  
ATOM   2397  HA  SER B 147      -5.036  -2.922  -4.635  1.00  0.00           H  
ATOM   2398  CB  SER B 147      -6.618  -3.959  -3.618  1.00  0.00           C  
ATOM   2399  HB2 SER B 147      -5.971  -4.794  -3.347  1.00  0.00           H  
ATOM   2400  HB3 SER B 147      -7.287  -3.761  -2.781  1.00  0.00           H  
ATOM   2401  OG  SER B 147      -7.399  -4.351  -4.729  1.00  0.00           O  
ATOM   2402  HG  SER B 147      -6.808  -4.536  -5.468  1.00  0.00           H  
ATOM   2403  C   SER B 147      -6.616  -1.552  -4.392  1.00  0.00           C  
ATOM   2404  O   SER B 147      -6.722  -1.394  -5.612  1.00  0.00           O  
ATOM   2405  N   ILE B 148      -7.224  -0.742  -3.518  1.00  0.00           N  
ATOM   2406  H   ILE B 148      -6.988  -0.827  -2.533  1.00  0.00           H  
ATOM   2407  CA  ILE B 148      -8.199   0.290  -3.892  1.00  0.00           C  
ATOM   2408  HA  ILE B 148      -8.124   0.482  -4.962  1.00  0.00           H  
ATOM   2409  CB  ILE B 148      -9.645  -0.187  -3.598  1.00  0.00           C  
ATOM   2410  HB  ILE B 148      -9.696  -0.450  -2.540  1.00  0.00           H  
ATOM   2411  CG2 ILE B 148     -10.668   0.943  -3.838  1.00  0.00           C  
ATOM   2412 HG21 ILE B 148     -11.683   0.550  -3.770  1.00  0.00           H  
ATOM   2413 HG22 ILE B 148     -10.558   1.719  -3.082  1.00  0.00           H  
ATOM   2414 HG23 ILE B 148     -10.516   1.384  -4.823  1.00  0.00           H  
ATOM   2415  CG1 ILE B 148     -10.060  -1.449  -4.393  1.00  0.00           C  
ATOM   2416 HG12 ILE B 148      -9.336  -2.244  -4.215  1.00  0.00           H  
ATOM   2417 HG13 ILE B 148     -11.016  -1.802  -4.002  1.00  0.00           H  
ATOM   2418  CD1 ILE B 148     -10.214  -1.262  -5.909  1.00  0.00           C  
ATOM   2419 HD11 ILE B 148     -11.038  -0.583  -6.129  1.00  0.00           H  
ATOM   2420 HD12 ILE B 148     -10.432  -2.227  -6.367  1.00  0.00           H  
ATOM   2421 HD13 ILE B 148      -9.296  -0.869  -6.341  1.00  0.00           H  
ATOM   2422  C   ILE B 148      -7.894   1.608  -3.176  1.00  0.00           C  
ATOM   2423  O   ILE B 148      -8.038   1.732  -1.958  1.00  0.00           O  
ATOM   2424  N   SER B 149      -7.576   2.645  -3.952  1.00  0.00           N  
ATOM   2425  H   SER B 149      -7.534   2.484  -4.955  1.00  0.00           H  
ATOM   2426  CA  SER B 149      -7.740   4.024  -3.479  1.00  0.00           C  
ATOM   2427  HA  SER B 149      -7.654   4.036  -2.396  1.00  0.00           H  
ATOM   2428  CB  SER B 149      -6.630   4.931  -4.010  1.00  0.00           C  
ATOM   2429  HB2 SER B 149      -6.658   4.960  -5.100  1.00  0.00           H  
ATOM   2430  HB3 SER B 149      -6.778   5.941  -3.622  1.00  0.00           H  
ATOM   2431  OG  SER B 149      -5.372   4.435  -3.574  1.00  0.00           O  
ATOM   2432  HG  SER B 149      -5.133   3.723  -4.181  1.00  0.00           H  
ATOM   2433  C   SER B 149      -9.148   4.531  -3.816  1.00  0.00           C  
ATOM   2434  O   SER B 149      -9.684   4.233  -4.882  1.00  0.00           O  
ATOM   2435  N   THR B 150      -9.776   5.275  -2.908  1.00  0.00           N  
ATOM   2436  H   THR B 150      -9.252   5.565  -2.087  1.00  0.00           H  
ATOM   2437  CA  THR B 150     -11.146   5.793  -3.063  1.00  0.00           C  
ATOM   2438  HA  THR B 150     -11.589   5.417  -3.986  1.00  0.00           H  
ATOM   2439  CB  THR B 150     -12.042   5.337  -1.904  1.00  0.00           C  
ATOM   2440  HB  THR B 150     -11.657   5.734  -0.964  1.00  0.00           H  
ATOM   2441  CG2 THR B 150     -13.502   5.762  -2.069  1.00  0.00           C  
ATOM   2442 HG21 THR B 150     -13.881   5.439  -3.038  1.00  0.00           H  
ATOM   2443 HG22 THR B 150     -14.104   5.318  -1.277  1.00  0.00           H  
ATOM   2444 HG23 THR B 150     -13.587   6.847  -1.996  1.00  0.00           H  
ATOM   2445  OG1 THR B 150     -12.022   3.929  -1.843  1.00  0.00           O  
ATOM   2446  HG1 THR B 150     -11.106   3.667  -1.709  1.00  0.00           H  
ATOM   2447  C   THR B 150     -11.122   7.311  -3.142  1.00  0.00           C  
ATOM   2448  O   THR B 150     -10.592   7.957  -2.238  1.00  0.00           O  
ATOM   2449  N   CYS B 151     -11.703   7.861  -4.210  1.00  0.00           N  
ATOM   2450  H   CYS B 151     -12.120   7.253  -4.907  1.00  0.00           H  
ATOM   2451  CA  CYS B 151     -11.889   9.293  -4.425  1.00  0.00           C  
ATOM   2452  HA  CYS B 151     -11.371   9.837  -3.644  1.00  0.00           H  
ATOM   2453  CB  CYS B 151     -11.252   9.650  -5.777  1.00  0.00           C  
ATOM   2454  HB2 CYS B 151     -10.196   9.385  -5.758  1.00  0.00           H  
ATOM   2455  HB3 CYS B 151     -11.740   9.074  -6.566  1.00  0.00           H  
ATOM   2456  SG  CYS B 151     -11.413  11.420  -6.148  1.00  0.00           S  
ATOM   2457  HG  CYS B 151     -10.999  11.881  -4.951  1.00  0.00           H  
ATOM   2458  C   CYS B 151     -13.376   9.673  -4.349  1.00  0.00           C  
ATOM   2459  O   CYS B 151     -14.216   8.931  -4.856  1.00  0.00           O  
ATOM   2460  N   GLU B 152     -13.709  10.827  -3.767  1.00  0.00           N  
ATOM   2461  H   GLU B 152     -12.980  11.417  -3.380  1.00  0.00           H  
ATOM   2462  CA  GLU B 152     -15.072  11.371  -3.779  1.00  0.00           C  
ATOM   2463  HA  GLU B 152     -15.521  11.090  -4.732  1.00  0.00           H  
ATOM   2464  CB  GLU B 152     -15.959  10.736  -2.691  1.00  0.00           C  
ATOM   2465  HB2 GLU B 152     -16.941  11.203  -2.747  1.00  0.00           H  
ATOM   2466  HB3 GLU B 152     -16.079   9.681  -2.933  1.00  0.00           H  
ATOM   2467  CG  GLU B 152     -15.486  10.847  -1.237  1.00  0.00           C  
ATOM   2468  HG2 GLU B 152     -14.531  10.325  -1.131  1.00  0.00           H  
ATOM   2469  HG3 GLU B 152     -15.332  11.901  -0.994  1.00  0.00           H  
ATOM   2470  CD  GLU B 152     -16.512  10.238  -0.258  1.00  0.00           C  
ATOM   2471  OE1 GLU B 152     -16.279  10.353   0.966  1.00  0.00           O  
ATOM   2472  OE2 GLU B 152     -17.517   9.641  -0.721  1.00  0.00           O  
ATOM   2473  C   GLU B 152     -15.114  12.906  -3.746  1.00  0.00           C  
ATOM   2474  O   GLU B 152     -14.182  13.573  -3.286  1.00  0.00           O  
ATOM   2475  N   TRP B 153     -16.201  13.451  -4.300  1.00  0.00           N  
ATOM   2476  H   TRP B 153     -16.929  12.808  -4.606  1.00  0.00           H  
ATOM   2477  CA  TRP B 153     -16.481  14.879  -4.497  1.00  0.00           C  
ATOM   2478  HA  TRP B 153     -16.036  15.444  -3.677  1.00  0.00           H  
ATOM   2479  CB  TRP B 153     -15.856  15.363  -5.816  1.00  0.00           C  
ATOM   2480  HB2 TRP B 153     -15.992  16.442  -5.900  1.00  0.00           H  
ATOM   2481  HB3 TRP B 153     -14.790  15.185  -5.753  1.00  0.00           H  
ATOM   2482  CG  TRP B 153     -16.324  14.717  -7.090  1.00  0.00           C  
ATOM   2483  CD1 TRP B 153     -17.300  15.178  -7.905  1.00  0.00           C  
ATOM   2484  HD1 TRP B 153     -17.876  16.079  -7.725  1.00  0.00           H  
ATOM   2485  NE1 TRP B 153     -17.444  14.331  -8.990  1.00  0.00           N  
ATOM   2486  HE1 TRP B 153     -18.117  14.485  -9.729  1.00  0.00           H  
ATOM   2487  CE2 TRP B 153     -16.549  13.282  -8.935  1.00  0.00           C  
ATOM   2488  CZ2 TRP B 153     -16.285  12.196  -9.786  1.00  0.00           C  
ATOM   2489  HZ2 TRP B 153     -16.869  12.059 -10.681  1.00  0.00           H  
ATOM   2490  CH2 TRP B 153     -15.277  11.280  -9.437  1.00  0.00           C  
ATOM   2491  HH2 TRP B 153     -15.063  10.435 -10.073  1.00  0.00           H  
ATOM   2492  CZ3 TRP B 153     -14.554  11.458  -8.245  1.00  0.00           C  
ATOM   2493  HZ3 TRP B 153     -13.785  10.750  -7.969  1.00  0.00           H  
ATOM   2494  CE3 TRP B 153     -14.824  12.554  -7.403  1.00  0.00           C  
ATOM   2495  HE3 TRP B 153     -14.249  12.686  -6.498  1.00  0.00           H  
ATOM   2496  CD2 TRP B 153     -15.828  13.494  -7.721  1.00  0.00           C  
ATOM   2497  C   TRP B 153     -17.993  15.153  -4.503  1.00  0.00           C  
ATOM   2498  O   TRP B 153     -18.805  14.239  -4.645  1.00  0.00           O  
ATOM   2499  N   BCN B 154     -18.386  16.422  -4.372  1.00  0.00           N  
ATOM   2500  H27 BCN B 154     -17.663  17.122  -4.276  1.00  0.00           H  
ATOM   2501  C2  BCN B 154     -19.762  16.849  -4.535  1.00  0.00           C  
ATOM   2502  H   BCN B 154     -20.374  15.959  -4.664  1.00  0.00           H  
ATOM   2503  C4  BCN B 154     -20.291  17.530  -3.268  1.00  0.00           C  
ATOM   2504  H1  BCN B 154     -20.043  16.912  -2.394  1.00  0.00           H  
ATOM   2505  H2  BCN B 154     -19.797  18.499  -3.120  1.00  0.00           H  
ATOM   2506  C5  BCN B 154     -21.822  17.722  -3.326  1.00  0.00           C  
ATOM   2507  H3  BCN B 154     -22.062  18.395  -4.154  1.00  0.00           H  
ATOM   2508  H4  BCN B 154     -22.306  16.760  -3.537  1.00  0.00           H  
ATOM   2509  C6  BCN B 154     -22.408  18.313  -2.028  1.00  0.00           C  
ATOM   2510  H8  BCN B 154     -21.988  19.312  -1.852  1.00  0.00           H  
ATOM   2511  H9  BCN B 154     -22.110  17.689  -1.175  1.00  0.00           H  
ATOM   2512  C7  BCN B 154     -23.950  18.400  -2.062  1.00  0.00           C  
ATOM   2513  H5  BCN B 154     -24.299  18.900  -1.148  1.00  0.00           H  
ATOM   2514  H6  BCN B 154     -24.367  17.384  -2.063  1.00  0.00           H  
ATOM   2515  N2  BCN B 154     -24.461  19.114  -3.242  1.00  0.00           N  
ATOM   2516  H7  BCN B 154     -23.997  19.036  -4.142  1.00  0.00           H  
ATOM   2517  C8  BCN B 154     -25.620  19.837  -3.240  1.00  0.00           C  
ATOM   2518  O1  BCN B 154     -26.314  20.038  -2.262  1.00  0.00           O  
ATOM   2519  O2  BCN B 154     -25.870  20.254  -4.507  1.00  0.00           O  
ATOM   2520  C9  BCN B 154     -26.935  21.195  -4.710  1.00  0.00           C  
ATOM   2521  H21 BCN B 154     -27.822  20.924  -4.121  1.00  0.00           H  
ATOM   2522  H22 BCN B 154     -27.217  21.205  -5.769  1.00  0.00           H  
ATOM   2523  C10 BCN B 154     -26.423  22.579  -4.318  1.00  0.00           C  
ATOM   2524  H23 BCN B 154     -25.386  22.583  -3.996  1.00  0.00           H  
ATOM   2525  C11 BCN B 154     -27.333  23.579  -3.637  1.00  0.00           C  
ATOM   2526  H12 BCN B 154     -28.372  23.283  -3.507  1.00  0.00           H  
ATOM   2527  C12 BCN B 154     -26.815  24.346  -2.390  1.00  0.00           C  
ATOM   2528  H13 BCN B 154     -25.728  24.487  -2.471  1.00  0.00           H  
ATOM   2529  H14 BCN B 154     -26.970  23.725  -1.499  1.00  0.00           H  
ATOM   2530  C13 BCN B 154     -27.491  25.735  -2.160  1.00  0.00           C  
ATOM   2531  H19 BCN B 154     -28.565  25.624  -1.969  1.00  0.00           H  
ATOM   2532  H20 BCN B 154     -27.032  26.265  -1.316  1.00  0.00           H  
ATOM   2533  C14 BCN B 154     -27.271  26.461  -3.399  1.00  0.00           C  
ATOM   2534  C15 BCN B 154     -26.945  26.619  -4.532  1.00  0.00           C  
ATOM   2535  C16 BCN B 154     -26.427  26.243  -5.836  1.00  0.00           C  
ATOM   2536  H17 BCN B 154     -25.643  26.939  -6.156  1.00  0.00           H  
ATOM   2537  H18 BCN B 154     -27.234  26.246  -6.580  1.00  0.00           H  
ATOM   2538  C17 BCN B 154     -25.860  24.805  -5.630  1.00  0.00           C  
ATOM   2539  H15 BCN B 154     -25.467  24.442  -6.587  1.00  0.00           H  
ATOM   2540  H16 BCN B 154     -25.001  24.850  -4.948  1.00  0.00           H  
ATOM   2541  C18 BCN B 154     -26.900  23.788  -5.094  1.00  0.00           C  
ATOM   2542  H11 BCN B 154     -27.684  23.613  -5.828  1.00  0.00           H  
ATOM   2543  C3  BCN B 154     -19.960  17.687  -5.786  1.00  0.00           C  
ATOM   2544  O3  BCN B 154     -19.156  18.543  -6.117  1.00  0.00           O  
ATOM   2545  N   MET B 155     -21.065  17.451  -6.501  1.00  0.00           N  
ATOM   2546  H   MET B 155     -21.680  16.703  -6.191  1.00  0.00           H  
ATOM   2547  CA  MET B 155     -21.523  18.245  -7.647  1.00  0.00           C  
ATOM   2548  HA  MET B 155     -20.658  18.725  -8.101  1.00  0.00           H  
ATOM   2549  CB  MET B 155     -22.169  17.329  -8.702  1.00  0.00           C  
ATOM   2550  HB2 MET B 155     -23.070  16.882  -8.280  1.00  0.00           H  
ATOM   2551  HB3 MET B 155     -22.470  17.928  -9.562  1.00  0.00           H  
ATOM   2552  CG  MET B 155     -21.245  16.196  -9.177  1.00  0.00           C  
ATOM   2553  HG2 MET B 155     -20.971  15.583  -8.317  1.00  0.00           H  
ATOM   2554  HG3 MET B 155     -21.809  15.555  -9.855  1.00  0.00           H  
ATOM   2555  SD  MET B 155     -19.718  16.709 -10.021  1.00  0.00           S  
ATOM   2556  CE  MET B 155     -20.396  17.405 -11.550  1.00  0.00           C  
ATOM   2557  HE1 MET B 155     -19.580  17.663 -12.224  1.00  0.00           H  
ATOM   2558  HE2 MET B 155     -21.043  16.673 -12.033  1.00  0.00           H  
ATOM   2559  HE3 MET B 155     -20.967  18.302 -11.319  1.00  0.00           H  
ATOM   2560  C   MET B 155     -22.510  19.349  -7.226  1.00  0.00           C  
ATOM   2561  O   MET B 155     -23.235  19.216  -6.240  1.00  0.00           O  
ATOM   2562  N   ASN B 156     -22.582  20.434  -8.002  1.00  0.00           N  
ATOM   2563  H   ASN B 156     -21.935  20.483  -8.784  1.00  0.00           H  
ATOM   2564  CA  ASN B 156     -23.457  21.600  -7.764  1.00  0.00           C  
ATOM   2565  HA  ASN B 156     -23.394  21.832  -6.703  1.00  0.00           H  
ATOM   2566  CB  ASN B 156     -22.904  22.811  -8.544  1.00  0.00           C  
ATOM   2567  HB2 ASN B 156     -23.368  23.712  -8.144  1.00  0.00           H  
ATOM   2568  HB3 ASN B 156     -21.827  22.893  -8.397  1.00  0.00           H  
ATOM   2569  CG  ASN B 156     -23.192  22.744 -10.035  1.00  0.00           C  
ATOM   2570  OD1 ASN B 156     -23.199  21.693 -10.656  1.00  0.00           O  
ATOM   2571  ND2 ASN B 156     -23.443  23.858 -10.680  1.00  0.00           N  
ATOM   2572 HD21 ASN B 156     -23.776  23.752 -11.620  1.00  0.00           H  
ATOM   2573 HD22 ASN B 156     -23.555  24.713 -10.166  1.00  0.00           H  
ATOM   2574  C   ASN B 156     -24.966  21.369  -8.031  1.00  0.00           C  
ATOM   2575  O   ASN B 156     -25.725  22.324  -8.196  1.00  0.00           O  
ATOM   2576  N   GLY B 157     -25.392  20.109  -8.105  1.00  0.00           N  
ATOM   2577  H   GLY B 157     -24.716  19.382  -7.910  1.00  0.00           H  
ATOM   2578  CA  GLY B 157     -26.742  19.668  -8.437  1.00  0.00           C  
ATOM   2579  HA2 GLY B 157     -27.393  19.848  -7.583  1.00  0.00           H  
ATOM   2580  HA3 GLY B 157     -27.119  20.230  -9.292  1.00  0.00           H  
ATOM   2581  C   GLY B 157     -26.759  18.174  -8.785  1.00  0.00           C  
ATOM   2582  O   GLY B 157     -25.698  17.598  -9.036  1.00  0.00           O  
ATOM   2583  N   PRO B 158     -27.933  17.518  -8.789  1.00  0.00           N  
ATOM   2584  CD  PRO B 158     -29.240  18.075  -8.472  1.00  0.00           C  
ATOM   2585  HD2 PRO B 158     -29.404  19.026  -8.981  1.00  0.00           H  
ATOM   2586  HD3 PRO B 158     -29.327  18.203  -7.392  1.00  0.00           H  
ATOM   2587  CG  PRO B 158     -30.259  17.041  -8.953  1.00  0.00           C  
ATOM   2588  HG2 PRO B 158     -30.516  17.235  -9.995  1.00  0.00           H  
ATOM   2589  HG3 PRO B 158     -31.155  17.039  -8.332  1.00  0.00           H  
ATOM   2590  CB  PRO B 158     -29.494  15.721  -8.847  1.00  0.00           C  
ATOM   2591  HB2 PRO B 158     -29.888  14.966  -9.529  1.00  0.00           H  
ATOM   2592  HB3 PRO B 158     -29.534  15.359  -7.818  1.00  0.00           H  
ATOM   2593  CA  PRO B 158     -28.056  16.120  -9.190  1.00  0.00           C  
ATOM   2594  HA  PRO B 158     -27.369  15.510  -8.600  1.00  0.00           H  
ATOM   2595  C   PRO B 158     -27.732  15.929 -10.682  1.00  0.00           C  
ATOM   2596  O   PRO B 158     -28.147  16.712 -11.537  1.00  0.00           O  
ATOM   2597  N   THR B 159     -26.992  14.860 -10.972  1.00  0.00           N  
ATOM   2598  H   THR B 159     -26.731  14.249 -10.209  1.00  0.00           H  
ATOM   2599  CA  THR B 159     -26.489  14.432 -12.290  1.00  0.00           C  
ATOM   2600  HA  THR B 159     -27.215  14.678 -13.064  1.00  0.00           H  
ATOM   2601  CB  THR B 159     -25.159  15.143 -12.608  1.00  0.00           C  
ATOM   2602  HB  THR B 159     -25.301  16.205 -12.454  1.00  0.00           H  
ATOM   2603  CG2 THR B 159     -23.966  14.716 -11.749  1.00  0.00           C  
ATOM   2604 HG21 THR B 159     -24.212  14.821 -10.693  1.00  0.00           H  
ATOM   2605 HG22 THR B 159     -23.697  13.682 -11.962  1.00  0.00           H  
ATOM   2606 HG23 THR B 159     -23.114  15.354 -11.977  1.00  0.00           H  
ATOM   2607  OG1 THR B 159     -24.802  14.933 -13.947  1.00  0.00           O  
ATOM   2608  HG1 THR B 159     -24.926  15.753 -14.444  1.00  0.00           H  
ATOM   2609  C   THR B 159     -26.310  12.912 -12.238  1.00  0.00           C  
ATOM   2610  O   THR B 159     -26.049  12.403 -11.147  1.00  0.00           O  
ATOM   2611  N   GLN B 160     -26.485  12.155 -13.325  1.00  0.00           N  
ATOM   2612  H   GLN B 160     -26.635  12.591 -14.226  1.00  0.00           H  
ATOM   2613  CA  GLN B 160     -26.257  10.701 -13.281  1.00  0.00           C  
ATOM   2614  HA  GLN B 160     -26.525  10.330 -12.290  1.00  0.00           H  
ATOM   2615  CB  GLN B 160     -27.178   9.972 -14.271  1.00  0.00           C  
ATOM   2616  HB2 GLN B 160     -28.210  10.224 -14.024  1.00  0.00           H  
ATOM   2617  HB3 GLN B 160     -26.972  10.295 -15.293  1.00  0.00           H  
ATOM   2618  CG  GLN B 160     -26.987   8.449 -14.157  1.00  0.00           C  
ATOM   2619  HG2 GLN B 160     -26.029   8.171 -14.597  1.00  0.00           H  
ATOM   2620  HG3 GLN B 160     -26.960   8.162 -13.105  1.00  0.00           H  
ATOM   2621  CD  GLN B 160     -28.086   7.625 -14.819  1.00  0.00           C  
ATOM   2622  OE1 GLN B 160     -29.204   8.049 -15.064  1.00  0.00           O  
ATOM   2623  NE2 GLN B 160     -27.817   6.368 -15.093  1.00  0.00           N  
ATOM   2624 HE21 GLN B 160     -28.547   5.843 -15.532  1.00  0.00           H  
ATOM   2625 HE22 GLN B 160     -26.909   5.993 -14.869  1.00  0.00           H  
ATOM   2626  C   GLN B 160     -24.766  10.399 -13.487  1.00  0.00           C  
ATOM   2627  O   GLN B 160     -24.278  10.355 -14.615  1.00  0.00           O  
ATOM   2628  N   CYS B 161     -24.026  10.210 -12.396  1.00  0.00           N  
ATOM   2629  H   CYS B 161     -24.495  10.140 -11.499  1.00  0.00           H  
ATOM   2630  CA  CYS B 161     -22.563  10.160 -12.427  1.00  0.00           C  
ATOM   2631  HA  CYS B 161     -22.199  11.066 -12.913  1.00  0.00           H  
ATOM   2632  CB  CYS B 161     -22.021  10.125 -10.995  1.00  0.00           C  
ATOM   2633  HB2 CYS B 161     -22.444   9.270 -10.466  1.00  0.00           H  
ATOM   2634  HB3 CYS B 161     -20.937  10.016 -11.036  1.00  0.00           H  
ATOM   2635  SG  CYS B 161     -22.433  11.668 -10.128  1.00  0.00           S  
ATOM   2636  HG  CYS B 161     -23.730  11.390  -9.938  1.00  0.00           H  
ATOM   2637  C   CYS B 161     -22.029   8.980 -13.245  1.00  0.00           C  
ATOM   2638  O   CYS B 161     -21.079   9.170 -13.999  1.00  0.00           O  
ATOM   2639  N   SER B 162     -22.681   7.817 -13.162  1.00  0.00           N  
ATOM   2640  H   SER B 162     -23.468   7.740 -12.530  1.00  0.00           H  
ATOM   2641  CA  SER B 162     -22.339   6.601 -13.914  1.00  0.00           C  
ATOM   2642  HA  SER B 162     -21.268   6.451 -13.816  1.00  0.00           H  
ATOM   2643  CB  SER B 162     -23.019   5.391 -13.266  1.00  0.00           C  
ATOM   2644  HB2 SER B 162     -22.981   4.531 -13.935  1.00  0.00           H  
ATOM   2645  HB3 SER B 162     -22.467   5.139 -12.361  1.00  0.00           H  
ATOM   2646  OG  SER B 162     -24.362   5.671 -12.912  1.00  0.00           O  
ATOM   2647  HG  SER B 162     -24.450   5.379 -11.979  1.00  0.00           H  
ATOM   2648  C   SER B 162     -22.597   6.665 -15.426  1.00  0.00           C  
ATOM   2649  O   SER B 162     -22.327   5.695 -16.136  1.00  0.00           O  
ATOM   2650  N   THR B 163     -23.038   7.813 -15.952  1.00  0.00           N  
ATOM   2651  H   THR B 163     -23.317   8.542 -15.310  1.00  0.00           H  
ATOM   2652  CA  THR B 163     -23.108   8.104 -17.396  1.00  0.00           C  
ATOM   2653  HA  THR B 163     -22.547   7.342 -17.939  1.00  0.00           H  
ATOM   2654  CB  THR B 163     -24.558   8.064 -17.903  1.00  0.00           C  
ATOM   2655  HB  THR B 163     -24.574   8.374 -18.948  1.00  0.00           H  
ATOM   2656  CG2 THR B 163     -25.160   6.663 -17.809  1.00  0.00           C  
ATOM   2657 HG21 THR B 163     -24.525   5.955 -18.339  1.00  0.00           H  
ATOM   2658 HG22 THR B 163     -25.242   6.361 -16.766  1.00  0.00           H  
ATOM   2659 HG23 THR B 163     -26.152   6.665 -18.259  1.00  0.00           H  
ATOM   2660  OG1 THR B 163     -25.396   8.919 -17.156  1.00  0.00           O  
ATOM   2661  HG1 THR B 163     -25.097   9.830 -17.259  1.00  0.00           H  
ATOM   2662  C   THR B 163     -22.483   9.444 -17.786  1.00  0.00           C  
ATOM   2663  O   THR B 163     -21.865   9.536 -18.842  1.00  0.00           O  
ATOM   2664  N   GLU B 164     -22.638  10.481 -16.960  1.00  0.00           N  
ATOM   2665  H   GLU B 164     -23.187  10.344 -16.119  1.00  0.00           H  
ATOM   2666  CA  GLU B 164     -22.208  11.860 -17.249  1.00  0.00           C  
ATOM   2667  HA  GLU B 164     -22.368  12.087 -18.303  1.00  0.00           H  
ATOM   2668  CB  GLU B 164     -23.066  12.841 -16.420  1.00  0.00           C  
ATOM   2669  HB2 GLU B 164     -22.950  12.584 -15.366  1.00  0.00           H  
ATOM   2670  HB3 GLU B 164     -22.687  13.857 -16.536  1.00  0.00           H  
ATOM   2671  CG  GLU B 164     -24.574  12.807 -16.760  1.00  0.00           C  
ATOM   2672  HG2 GLU B 164     -24.901  11.776 -16.904  1.00  0.00           H  
ATOM   2673  HG3 GLU B 164     -25.120  13.186 -15.895  1.00  0.00           H  
ATOM   2674  CD  GLU B 164     -24.993  13.639 -17.985  1.00  0.00           C  
ATOM   2675  OE1 GLU B 164     -26.223  13.819 -18.148  1.00  0.00           O  
ATOM   2676  OE2 GLU B 164     -24.108  14.087 -18.752  1.00  0.00           O  
ATOM   2677  C   GLU B 164     -20.714  12.093 -16.954  1.00  0.00           C  
ATOM   2678  O   GLU B 164     -20.069  12.892 -17.638  1.00  0.00           O  
ATOM   2679  N   LEU B 165     -20.139  11.403 -15.956  1.00  0.00           N  
ATOM   2680  H   LEU B 165     -20.676  10.657 -15.522  1.00  0.00           H  
ATOM   2681  CA  LEU B 165     -18.778  11.643 -15.448  1.00  0.00           C  
ATOM   2682  HA  LEU B 165     -18.380  12.532 -15.937  1.00  0.00           H  
ATOM   2683  CB  LEU B 165     -18.811  11.932 -13.931  1.00  0.00           C  
ATOM   2684  HB2 LEU B 165     -19.129  11.022 -13.419  1.00  0.00           H  
ATOM   2685  HB3 LEU B 165     -17.794  12.158 -13.615  1.00  0.00           H  
ATOM   2686  CG  LEU B 165     -19.719  13.085 -13.461  1.00  0.00           C  
ATOM   2687  HG  LEU B 165     -20.762  12.824 -13.636  1.00  0.00           H  
ATOM   2688  CD1 LEU B 165     -19.520  13.314 -11.958  1.00  0.00           C  
ATOM   2689 HD11 LEU B 165     -19.727  12.389 -11.419  1.00  0.00           H  
ATOM   2690 HD12 LEU B 165     -18.499  13.635 -11.758  1.00  0.00           H  
ATOM   2691 HD13 LEU B 165     -20.222  14.074 -11.615  1.00  0.00           H  
ATOM   2692  CD2 LEU B 165     -19.414  14.405 -14.172  1.00  0.00           C  
ATOM   2693 HD21 LEU B 165     -18.361  14.662 -14.059  1.00  0.00           H  
ATOM   2694 HD22 LEU B 165     -19.652  14.305 -15.231  1.00  0.00           H  
ATOM   2695 HD23 LEU B 165     -20.039  15.199 -13.766  1.00  0.00           H  
ATOM   2696  C   LEU B 165     -17.804  10.497 -15.775  1.00  0.00           C  
ATOM   2697  O   LEU B 165     -18.189   9.346 -15.961  1.00  0.00           O  
ATOM   2698  N   ARG B 166     -16.500  10.803 -15.816  1.00  0.00           N  
ATOM   2699  H   ARG B 166     -16.252  11.785 -15.701  1.00  0.00           H  
ATOM   2700  CA  ARG B 166     -15.412   9.838 -16.072  1.00  0.00           C  
ATOM   2701  HA  ARG B 166     -15.667   8.875 -15.634  1.00  0.00           H  
ATOM   2702  CB  ARG B 166     -15.291   9.638 -17.590  1.00  0.00           C  
ATOM   2703  HB2 ARG B 166     -16.257   9.301 -17.972  1.00  0.00           H  
ATOM   2704  HB3 ARG B 166     -15.056  10.597 -18.057  1.00  0.00           H  
ATOM   2705  CG  ARG B 166     -14.228   8.597 -17.974  1.00  0.00           C  
ATOM   2706  HG2 ARG B 166     -13.237   8.966 -17.705  1.00  0.00           H  
ATOM   2707  HG3 ARG B 166     -14.416   7.671 -17.429  1.00  0.00           H  
ATOM   2708  CD  ARG B 166     -14.266   8.297 -19.479  1.00  0.00           C  
ATOM   2709  HD2 ARG B 166     -13.542   7.510 -19.699  1.00  0.00           H  
ATOM   2710  HD3 ARG B 166     -15.255   7.908 -19.729  1.00  0.00           H  
ATOM   2711  NE  ARG B 166     -13.997   9.504 -20.294  1.00  0.00           N  
ATOM   2712  HE  ARG B 166     -14.789  10.084 -20.515  1.00  0.00           H  
ATOM   2713  CZ  ARG B 166     -12.820   9.943 -20.704  1.00  0.00           C  
ATOM   2714  NH1 ARG B 166     -11.726   9.284 -20.452  1.00  0.00           N  
ATOM   2715 HH11 ARG B 166     -11.776   8.476 -19.844  1.00  0.00           H  
ATOM   2716 HH12 ARG B 166     -10.832   9.661 -20.708  1.00  0.00           H  
ATOM   2717  NH2 ARG B 166     -12.730  11.059 -21.376  1.00  0.00           N  
ATOM   2718 HH21 ARG B 166     -13.560  11.592 -21.595  1.00  0.00           H  
ATOM   2719 HH22 ARG B 166     -11.837  11.417 -21.665  1.00  0.00           H  
ATOM   2720  C   ARG B 166     -14.108  10.326 -15.447  1.00  0.00           C  
ATOM   2721  O   ARG B 166     -13.703  11.454 -15.698  1.00  0.00           O  
ATOM   2722  N   LEU B 167     -13.419   9.496 -14.666  1.00  0.00           N  
ATOM   2723  H   LEU B 167     -13.754   8.543 -14.556  1.00  0.00           H  
ATOM   2724  CA  LEU B 167     -12.125   9.844 -14.066  1.00  0.00           C  
ATOM   2725  HA  LEU B 167     -12.038  10.931 -14.024  1.00  0.00           H  
ATOM   2726  CB  LEU B 167     -12.095   9.301 -12.624  1.00  0.00           C  
ATOM   2727  HB2 LEU B 167     -13.014   9.601 -12.116  1.00  0.00           H  
ATOM   2728  HB3 LEU B 167     -12.081   8.211 -12.669  1.00  0.00           H  
ATOM   2729  CG  LEU B 167     -10.898   9.779 -11.780  1.00  0.00           C  
ATOM   2730  HG  LEU B 167      -9.965   9.539 -12.288  1.00  0.00           H  
ATOM   2731  CD1 LEU B 167     -10.958  11.284 -11.505  1.00  0.00           C  
ATOM   2732 HD11 LEU B 167     -10.151  11.568 -10.830  1.00  0.00           H  
ATOM   2733 HD12 LEU B 167     -10.835  11.847 -12.427  1.00  0.00           H  
ATOM   2734 HD13 LEU B 167     -11.911  11.546 -11.043  1.00  0.00           H  
ATOM   2735  CD2 LEU B 167     -10.908   9.067 -10.431  1.00  0.00           C  
ATOM   2736 HD21 LEU B 167     -11.835   9.279  -9.898  1.00  0.00           H  
ATOM   2737 HD22 LEU B 167     -10.810   7.991 -10.578  1.00  0.00           H  
ATOM   2738 HD23 LEU B 167     -10.067   9.417  -9.833  1.00  0.00           H  
ATOM   2739  C   LEU B 167     -10.957   9.323 -14.918  1.00  0.00           C  
ATOM   2740  O   LEU B 167     -11.022   8.203 -15.421  1.00  0.00           O  
ATOM   2741  N   LEU B 168      -9.880  10.099 -15.056  1.00  0.00           N  
ATOM   2742  H   LEU B 168      -9.918  11.033 -14.657  1.00  0.00           H  
ATOM   2743  CA  LEU B 168      -8.556   9.651 -15.505  1.00  0.00           C  
ATOM   2744  HA  LEU B 168      -8.618   8.622 -15.857  1.00  0.00           H  
ATOM   2745  CB  LEU B 168      -8.030  10.556 -16.643  1.00  0.00           C  
ATOM   2746  HB2 LEU B 168      -8.652  11.445 -16.747  1.00  0.00           H  
ATOM   2747  HB3 LEU B 168      -7.028  10.898 -16.380  1.00  0.00           H  
ATOM   2748  CG  LEU B 168      -7.938   9.825 -17.992  1.00  0.00           C  
ATOM   2749  HG  LEU B 168      -7.581   8.809 -17.832  1.00  0.00           H  
ATOM   2750  CD1 LEU B 168      -9.296   9.773 -18.683  1.00  0.00           C  
ATOM   2751 HD11 LEU B 168      -9.209   9.122 -19.552  1.00  0.00           H  
ATOM   2752 HD12 LEU B 168      -9.596  10.778 -18.981  1.00  0.00           H  
ATOM   2753 HD13 LEU B 168     -10.038   9.371 -17.996  1.00  0.00           H  
ATOM   2754  CD2 LEU B 168      -6.959  10.520 -18.937  1.00  0.00           C  
ATOM   2755 HD21 LEU B 168      -6.891   9.965 -19.874  1.00  0.00           H  
ATOM   2756 HD22 LEU B 168      -7.282  11.541 -19.139  1.00  0.00           H  
ATOM   2757 HD23 LEU B 168      -5.967  10.544 -18.485  1.00  0.00           H  
ATOM   2758  C   LEU B 168      -7.575   9.675 -14.326  1.00  0.00           C  
ATOM   2759  O   LEU B 168      -7.626  10.594 -13.503  1.00  0.00           O  
ATOM   2760  N   TYR B 169      -6.650   8.713 -14.286  1.00  0.00           N  
ATOM   2761  H   TYR B 169      -6.663   7.985 -14.997  1.00  0.00           H  
ATOM   2762  CA  TYR B 169      -5.516   8.722 -13.360  1.00  0.00           C  
ATOM   2763  HA  TYR B 169      -5.286   9.764 -13.140  1.00  0.00           H  
ATOM   2764  CB  TYR B 169      -5.877   8.053 -12.023  1.00  0.00           C  
ATOM   2765  HB2 TYR B 169      -5.077   8.274 -11.316  1.00  0.00           H  
ATOM   2766  HB3 TYR B 169      -6.774   8.537 -11.635  1.00  0.00           H  
ATOM   2767  CG  TYR B 169      -6.119   6.552 -12.006  1.00  0.00           C  
ATOM   2768  CD1 TYR B 169      -7.366   6.035 -12.408  1.00  0.00           C  
ATOM   2769  HD1 TYR B 169      -8.122   6.698 -12.805  1.00  0.00           H  
ATOM   2770  CE1 TYR B 169      -7.637   4.659 -12.274  1.00  0.00           C  
ATOM   2771  HE1 TYR B 169      -8.589   4.256 -12.582  1.00  0.00           H  
ATOM   2772  CZ  TYR B 169      -6.662   3.792 -11.735  1.00  0.00           C  
ATOM   2773  OH  TYR B 169      -6.926   2.468 -11.594  1.00  0.00           O  
ATOM   2774  HH  TYR B 169      -6.221   2.012 -11.109  1.00  0.00           H  
ATOM   2775  CE2 TYR B 169      -5.416   4.310 -11.323  1.00  0.00           C  
ATOM   2776  HE2 TYR B 169      -4.673   3.642 -10.914  1.00  0.00           H  
ATOM   2777  CD2 TYR B 169      -5.146   5.685 -11.467  1.00  0.00           C  
ATOM   2778  HD2 TYR B 169      -4.192   6.075 -11.151  1.00  0.00           H  
ATOM   2779  C   TYR B 169      -4.266   8.118 -14.005  1.00  0.00           C  
ATOM   2780  O   TYR B 169      -4.322   7.067 -14.637  1.00  0.00           O  
ATOM   2781  N   GLN B 170      -3.120   8.777 -13.841  1.00  0.00           N  
ATOM   2782  H   GLN B 170      -3.132   9.644 -13.312  1.00  0.00           H  
ATOM   2783  CA  GLN B 170      -1.860   8.393 -14.488  1.00  0.00           C  
ATOM   2784  HA  GLN B 170      -1.935   7.361 -14.838  1.00  0.00           H  
ATOM   2785  CB  GLN B 170      -1.641   9.284 -15.720  1.00  0.00           C  
ATOM   2786  HB2 GLN B 170      -2.525   9.213 -16.354  1.00  0.00           H  
ATOM   2787  HB3 GLN B 170      -1.522  10.323 -15.410  1.00  0.00           H  
ATOM   2788  CG  GLN B 170      -0.409   8.847 -16.525  1.00  0.00           C  
ATOM   2789  HG2 GLN B 170       0.499   9.100 -15.978  1.00  0.00           H  
ATOM   2790  HG3 GLN B 170      -0.448   7.767 -16.641  1.00  0.00           H  
ATOM   2791  CD  GLN B 170      -0.324   9.453 -17.928  1.00  0.00           C  
ATOM   2792  OE1 GLN B 170      -1.117  10.287 -18.343  1.00  0.00           O  
ATOM   2793  NE2 GLN B 170       0.637   9.035 -18.720  1.00  0.00           N  
ATOM   2794 HE21 GLN B 170       0.696   9.437 -19.635  1.00  0.00           H  
ATOM   2795 HE22 GLN B 170       1.264   8.305 -18.378  1.00  0.00           H  
ATOM   2796  C   GLN B 170      -0.696   8.451 -13.496  1.00  0.00           C  
ATOM   2797  O   GLN B 170      -0.609   9.396 -12.712  1.00  0.00           O  
ATOM   2798  N   LEU B 171       0.158   7.421 -13.488  1.00  0.00           N  
ATOM   2799  H   LEU B 171       0.069   6.728 -14.218  1.00  0.00           H  
ATOM   2800  CA  LEU B 171       1.310   7.297 -12.583  1.00  0.00           C  
ATOM   2801  HA  LEU B 171       1.048   7.749 -11.625  1.00  0.00           H  
ATOM   2802  CB  LEU B 171       1.585   5.795 -12.341  1.00  0.00           C  
ATOM   2803  HB2 LEU B 171       0.718   5.351 -11.857  1.00  0.00           H  
ATOM   2804  HB3 LEU B 171       1.697   5.316 -13.312  1.00  0.00           H  
ATOM   2805  CG  LEU B 171       2.840   5.468 -11.507  1.00  0.00           C  
ATOM   2806  HG  LEU B 171       3.698   5.971 -11.943  1.00  0.00           H  
ATOM   2807  CD1 LEU B 171       2.701   5.911 -10.049  1.00  0.00           C  
ATOM   2808 HD11 LEU B 171       2.476   6.973  -9.988  1.00  0.00           H  
ATOM   2809 HD12 LEU B 171       1.907   5.348  -9.560  1.00  0.00           H  
ATOM   2810 HD13 LEU B 171       3.637   5.721  -9.523  1.00  0.00           H  
ATOM   2811  CD2 LEU B 171       3.117   3.963 -11.519  1.00  0.00           C  
ATOM   2812 HD21 LEU B 171       3.988   3.742 -10.903  1.00  0.00           H  
ATOM   2813 HD22 LEU B 171       2.257   3.423 -11.125  1.00  0.00           H  
ATOM   2814 HD23 LEU B 171       3.316   3.635 -12.541  1.00  0.00           H  
ATOM   2815  C   LEU B 171       2.540   8.045 -13.138  1.00  0.00           C  
ATOM   2816  O   LEU B 171       2.930   7.849 -14.287  1.00  0.00           O  
ATOM   2817  N   VAL B 172       3.195   8.862 -12.302  1.00  0.00           N  
ATOM   2818  H   VAL B 172       2.803   9.016 -11.377  1.00  0.00           H  
ATOM   2819  CA  VAL B 172       4.379   9.660 -12.693  1.00  0.00           C  
ATOM   2820  HA  VAL B 172       4.156  10.156 -13.640  1.00  0.00           H  
ATOM   2821  CB  VAL B 172       4.638  10.766 -11.643  1.00  0.00           C  
ATOM   2822  HB  VAL B 172       4.695  10.306 -10.655  1.00  0.00           H  
ATOM   2823  CG1 VAL B 172       5.938  11.553 -11.862  1.00  0.00           C  
ATOM   2824 HG11 VAL B 172       5.948  11.991 -12.861  1.00  0.00           H  
ATOM   2825 HG12 VAL B 172       6.026  12.348 -11.121  1.00  0.00           H  
ATOM   2826 HG13 VAL B 172       6.801  10.897 -11.755  1.00  0.00           H  
ATOM   2827  CG2 VAL B 172       3.497  11.797 -11.645  1.00  0.00           C  
ATOM   2828 HG21 VAL B 172       3.649  12.517 -10.840  1.00  0.00           H  
ATOM   2829 HG22 VAL B 172       3.471  12.324 -12.600  1.00  0.00           H  
ATOM   2830 HG23 VAL B 172       2.536  11.308 -11.490  1.00  0.00           H  
ATOM   2831  C   VAL B 172       5.635   8.804 -12.946  1.00  0.00           C  
ATOM   2832  O   VAL B 172       6.435   9.139 -13.819  1.00  0.00           O  
ATOM   2833  N   PHE B 173       5.807   7.680 -12.236  1.00  0.00           N  
ATOM   2834  H   PHE B 173       5.088   7.417 -11.584  1.00  0.00           H  
ATOM   2835  CA  PHE B 173       6.917   6.744 -12.464  1.00  0.00           C  
ATOM   2836  HA  PHE B 173       7.851   7.276 -12.269  1.00  0.00           H  
ATOM   2837  CB  PHE B 173       6.828   5.574 -11.469  1.00  0.00           C  
ATOM   2838  HB2 PHE B 173       7.060   5.942 -10.468  1.00  0.00           H  
ATOM   2839  HB3 PHE B 173       5.803   5.211 -11.452  1.00  0.00           H  
ATOM   2840  CG  PHE B 173       7.739   4.395 -11.773  1.00  0.00           C  
ATOM   2841  CD1 PHE B 173       9.136   4.543 -11.688  1.00  0.00           C  
ATOM   2842  HD1 PHE B 173       9.558   5.498 -11.417  1.00  0.00           H  
ATOM   2843  CE1 PHE B 173       9.983   3.449 -11.942  1.00  0.00           C  
ATOM   2844  HE1 PHE B 173      11.058   3.555 -11.866  1.00  0.00           H  
ATOM   2845  CZ  PHE B 173       9.432   2.202 -12.285  1.00  0.00           C  
ATOM   2846  HZ  PHE B 173      10.082   1.360 -12.480  1.00  0.00           H  
ATOM   2847  CE2 PHE B 173       8.039   2.055 -12.395  1.00  0.00           C  
ATOM   2848  HE2 PHE B 173       7.625   1.097 -12.676  1.00  0.00           H  
ATOM   2849  CD2 PHE B 173       7.192   3.150 -12.145  1.00  0.00           C  
ATOM   2850  HD2 PHE B 173       6.122   3.028 -12.245  1.00  0.00           H  
ATOM   2851  C   PHE B 173       6.954   6.247 -13.920  1.00  0.00           C  
ATOM   2852  O   PHE B 173       5.925   5.889 -14.493  1.00  0.00           O  
ATOM   2853  N   LEU B 174       8.152   6.234 -14.518  1.00  0.00           N  
ATOM   2854  H   LEU B 174       8.939   6.497 -13.947  1.00  0.00           H  
ATOM   2855  CA  LEU B 174       8.449   5.866 -15.915  1.00  0.00           C  
ATOM   2856  HA  LEU B 174       9.514   6.040 -16.045  1.00  0.00           H  
ATOM   2857  CB  LEU B 174       8.183   4.353 -16.130  1.00  0.00           C  
ATOM   2858  HB2 LEU B 174       7.821   3.902 -15.205  1.00  0.00           H  
ATOM   2859  HB3 LEU B 174       7.373   4.237 -16.854  1.00  0.00           H  
ATOM   2860  CG  LEU B 174       9.371   3.501 -16.615  1.00  0.00           C  
ATOM   2861  HG  LEU B 174       8.999   2.488 -16.776  1.00  0.00           H  
ATOM   2862  CD1 LEU B 174       9.997   3.975 -17.926  1.00  0.00           C  
ATOM   2863 HD11 LEU B 174       9.217   4.078 -18.681  1.00  0.00           H  
ATOM   2864 HD12 LEU B 174      10.724   3.243 -18.273  1.00  0.00           H  
ATOM   2865 HD13 LEU B 174      10.489   4.937 -17.793  1.00  0.00           H  
ATOM   2866  CD2 LEU B 174      10.478   3.425 -15.572  1.00  0.00           C  
ATOM   2867 HD21 LEU B 174      11.223   2.708 -15.903  1.00  0.00           H  
ATOM   2868 HD22 LEU B 174      10.938   4.398 -15.410  1.00  0.00           H  
ATOM   2869 HD23 LEU B 174      10.054   3.064 -14.642  1.00  0.00           H  
ATOM   2870  C   LEU B 174       7.778   6.713 -17.023  1.00  0.00           C  
ATOM   2871  O   LEU B 174       8.140   6.524 -18.180  1.00  0.00           O  
ATOM   2872  N   LEU B 175       6.859   7.636 -16.706  1.00  0.00           N  
ATOM   2873  H   LEU B 175       6.699   7.802 -15.722  1.00  0.00           H  
ATOM   2874  CA  LEU B 175       5.790   8.088 -17.621  1.00  0.00           C  
ATOM   2875  HA  LEU B 175       5.160   8.764 -17.043  1.00  0.00           H  
ATOM   2876  CB  LEU B 175       6.315   8.892 -18.834  1.00  0.00           C  
ATOM   2877  HB2 LEU B 175       6.860   8.217 -19.494  1.00  0.00           H  
ATOM   2878  HB3 LEU B 175       5.453   9.249 -19.399  1.00  0.00           H  
ATOM   2879  CG  LEU B 175       7.210  10.098 -18.515  1.00  0.00           C  
ATOM   2880  HG  LEU B 175       8.060   9.781 -17.912  1.00  0.00           H  
ATOM   2881  CD1 LEU B 175       7.746  10.691 -19.820  1.00  0.00           C  
ATOM   2882 HD11 LEU B 175       6.918  11.018 -20.450  1.00  0.00           H  
ATOM   2883 HD12 LEU B 175       8.397  11.537 -19.603  1.00  0.00           H  
ATOM   2884 HD13 LEU B 175       8.318   9.931 -20.353  1.00  0.00           H  
ATOM   2885  CD2 LEU B 175       6.447  11.190 -17.761  1.00  0.00           C  
ATOM   2886 HD21 LEU B 175       5.567  11.489 -18.331  1.00  0.00           H  
ATOM   2887 HD22 LEU B 175       6.138  10.818 -16.784  1.00  0.00           H  
ATOM   2888 HD23 LEU B 175       7.091  12.056 -17.614  1.00  0.00           H  
ATOM   2889  C   LEU B 175       4.837   6.943 -18.020  1.00  0.00           C  
ATOM   2890  O   LEU B 175       4.457   6.804 -19.180  1.00  0.00           O  
ATOM   2891  N   SER B 176       4.442   6.132 -17.035  1.00  0.00           N  
ATOM   2892  H   SER B 176       4.767   6.339 -16.101  1.00  0.00           H  
ATOM   2893  CA  SER B 176       3.427   5.078 -17.188  1.00  0.00           C  
ATOM   2894  HA  SER B 176       3.777   4.344 -17.916  1.00  0.00           H  
ATOM   2895  CB  SER B 176       3.201   4.367 -15.852  1.00  0.00           C  
ATOM   2896  HB2 SER B 176       2.762   5.076 -15.152  1.00  0.00           H  
ATOM   2897  HB3 SER B 176       2.506   3.539 -16.001  1.00  0.00           H  
ATOM   2898  OG  SER B 176       4.409   3.864 -15.306  1.00  0.00           O  
ATOM   2899  HG  SER B 176       4.982   4.621 -15.079  1.00  0.00           H  
ATOM   2900  C   SER B 176       2.088   5.648 -17.681  1.00  0.00           C  
ATOM   2901  O   SER B 176       1.764   6.809 -17.435  1.00  0.00           O  
ATOM   2902  N   GLU B 177       1.304   4.839 -18.386  1.00  0.00           N  
ATOM   2903  H   GLU B 177       1.638   3.888 -18.555  1.00  0.00           H  
ATOM   2904  CA  GLU B 177       0.083   5.236 -19.095  1.00  0.00           C  
ATOM   2905  HA  GLU B 177       0.309   6.172 -19.606  1.00  0.00           H  
ATOM   2906  CB  GLU B 177      -0.222   4.206 -20.202  1.00  0.00           C  
ATOM   2907  HB2 GLU B 177      -1.100   4.561 -20.745  1.00  0.00           H  
ATOM   2908  HB3 GLU B 177       0.603   4.194 -20.917  1.00  0.00           H  
ATOM   2909  CG  GLU B 177      -0.508   2.766 -19.735  1.00  0.00           C  
ATOM   2910  HG2 GLU B 177      -0.971   2.776 -18.746  1.00  0.00           H  
ATOM   2911  HG3 GLU B 177      -1.240   2.344 -20.425  1.00  0.00           H  
ATOM   2912  CD  GLU B 177       0.737   1.859 -19.728  1.00  0.00           C  
ATOM   2913  OE1 GLU B 177       0.661   0.775 -20.344  1.00  0.00           O  
ATOM   2914  OE2 GLU B 177       1.752   2.240 -19.100  1.00  0.00           O  
ATOM   2915  C   GLU B 177      -1.148   5.530 -18.203  1.00  0.00           C  
ATOM   2916  O   GLU B 177      -1.211   5.187 -17.018  1.00  0.00           O  
ATOM   2917  N   ALA B 178      -2.134   6.233 -18.777  1.00  0.00           N  
ATOM   2918  H   ALA B 178      -2.056   6.451 -19.756  1.00  0.00           H  
ATOM   2919  CA  ALA B 178      -3.340   6.685 -18.085  1.00  0.00           C  
ATOM   2920  HA  ALA B 178      -3.061   6.968 -17.070  1.00  0.00           H  
ATOM   2921  CB  ALA B 178      -3.883   7.939 -18.781  1.00  0.00           C  
ATOM   2922  HB1 ALA B 178      -3.116   8.710 -18.819  1.00  0.00           H  
ATOM   2923  HB2 ALA B 178      -4.200   7.696 -19.796  1.00  0.00           H  
ATOM   2924  HB3 ALA B 178      -4.739   8.319 -18.221  1.00  0.00           H  
ATOM   2925  C   ALA B 178      -4.427   5.599 -17.988  1.00  0.00           C  
ATOM   2926  O   ALA B 178      -4.938   5.104 -18.994  1.00  0.00           O  
ATOM   2927  N   HIE B 179      -4.845   5.307 -16.761  1.00  0.00           N  
ATOM   2928  H   HIE B 179      -4.441   5.842 -16.002  1.00  0.00           H  
ATOM   2929  CA  HIE B 179      -6.021   4.507 -16.428  1.00  0.00           C  
ATOM   2930  HA  HIE B 179      -6.165   3.738 -17.189  1.00  0.00           H  
ATOM   2931  CB  HIE B 179      -5.793   3.818 -15.075  1.00  0.00           C  
ATOM   2932  HB2 HIE B 179      -5.507   4.561 -14.331  1.00  0.00           H  
ATOM   2933  HB3 HIE B 179      -6.721   3.346 -14.751  1.00  0.00           H  
ATOM   2934  CG  HIE B 179      -4.729   2.752 -15.127  1.00  0.00           C  
ATOM   2935  ND1 HIE B 179      -4.977   1.378 -15.170  1.00  0.00           N  
ATOM   2936  CE1 HIE B 179      -3.792   0.799 -15.406  1.00  0.00           C  
ATOM   2937  HE1 HIE B 179      -3.650  -0.264 -15.545  1.00  0.00           H  
ATOM   2938  NE2 HIE B 179      -2.825   1.728 -15.499  1.00  0.00           N  
ATOM   2939  HE2 HIE B 179      -1.868   1.556 -15.765  1.00  0.00           H  
ATOM   2940  CD2 HIE B 179      -3.396   2.966 -15.325  1.00  0.00           C  
ATOM   2941  HD2 HIE B 179      -2.910   3.927 -15.436  1.00  0.00           H  
ATOM   2942  C   HIE B 179      -7.268   5.401 -16.406  1.00  0.00           C  
ATOM   2943  O   HIE B 179      -7.183   6.627 -16.276  1.00  0.00           O  
ATOM   2944  N   THR B 180      -8.457   4.806 -16.505  1.00  0.00           N  
ATOM   2945  H   THR B 180      -8.502   3.796 -16.559  1.00  0.00           H  
ATOM   2946  CA  THR B 180      -9.725   5.550 -16.456  1.00  0.00           C  
ATOM   2947  HA  THR B 180      -9.568   6.381 -15.775  1.00  0.00           H  
ATOM   2948  CB  THR B 180     -10.073   6.147 -17.838  1.00  0.00           C  
ATOM   2949  HB  THR B 180      -9.235   6.757 -18.166  1.00  0.00           H  
ATOM   2950  CG2 THR B 180     -10.363   5.108 -18.922  1.00  0.00           C  
ATOM   2951 HG21 THR B 180      -9.517   4.432 -19.030  1.00  0.00           H  
ATOM   2952 HG22 THR B 180     -11.255   4.529 -18.665  1.00  0.00           H  
ATOM   2953 HG23 THR B 180     -10.532   5.615 -19.873  1.00  0.00           H  
ATOM   2954  OG1 THR B 180     -11.212   6.985 -17.784  1.00  0.00           O  
ATOM   2955  HG1 THR B 180     -11.116   7.529 -16.976  1.00  0.00           H  
ATOM   2956  C   THR B 180     -10.855   4.711 -15.860  1.00  0.00           C  
ATOM   2957  O   THR B 180     -10.932   3.512 -16.120  1.00  0.00           O  
ATOM   2958  N   CYS B 181     -11.713   5.347 -15.058  1.00  0.00           N  
ATOM   2959  H   CYS B 181     -11.614   6.351 -14.968  1.00  0.00           H  
ATOM   2960  CA  CYS B 181     -12.823   4.715 -14.337  1.00  0.00           C  
ATOM   2961  HA  CYS B 181     -12.992   3.716 -14.743  1.00  0.00           H  
ATOM   2962  CB  CYS B 181     -12.469   4.566 -12.844  1.00  0.00           C  
ATOM   2963  HB2 CYS B 181     -12.125   5.520 -12.443  1.00  0.00           H  
ATOM   2964  HB3 CYS B 181     -13.359   4.265 -12.287  1.00  0.00           H  
ATOM   2965  SG  CYS B 181     -11.192   3.303 -12.580  1.00  0.00           S  
ATOM   2966  HG  CYS B 181     -11.286   3.279 -11.236  1.00  0.00           H  
ATOM   2967  C   CYS B 181     -14.134   5.503 -14.509  1.00  0.00           C  
ATOM   2968  O   CYS B 181     -14.124   6.706 -14.795  1.00  0.00           O  
ATOM   2969  N   ILE B 182     -15.264   4.824 -14.295  1.00  0.00           N  
ATOM   2970  H   ILE B 182     -15.195   3.851 -14.034  1.00  0.00           H  
ATOM   2971  CA  ILE B 182     -16.598   5.433 -14.209  1.00  0.00           C  
ATOM   2972  HA  ILE B 182     -16.602   6.351 -14.786  1.00  0.00           H  
ATOM   2973  CB  ILE B 182     -17.643   4.507 -14.874  1.00  0.00           C  
ATOM   2974  HB  ILE B 182     -17.679   3.572 -14.311  1.00  0.00           H  
ATOM   2975  CG2 ILE B 182     -19.044   5.130 -14.817  1.00  0.00           C  
ATOM   2976 HG21 ILE B 182     -19.033   6.160 -15.178  1.00  0.00           H  
ATOM   2977 HG22 ILE B 182     -19.748   4.551 -15.417  1.00  0.00           H  
ATOM   2978 HG23 ILE B 182     -19.404   5.119 -13.789  1.00  0.00           H  
ATOM   2979  CG1 ILE B 182     -17.290   4.146 -16.339  1.00  0.00           C  
ATOM   2980 HG12 ILE B 182     -16.367   3.565 -16.353  1.00  0.00           H  
ATOM   2981 HG13 ILE B 182     -18.074   3.495 -16.732  1.00  0.00           H  
ATOM   2982  CD1 ILE B 182     -17.128   5.334 -17.301  1.00  0.00           C  
ATOM   2983 HD11 ILE B 182     -16.297   5.965 -16.989  1.00  0.00           H  
ATOM   2984 HD12 ILE B 182     -16.919   4.955 -18.302  1.00  0.00           H  
ATOM   2985 HD13 ILE B 182     -18.043   5.924 -17.336  1.00  0.00           H  
ATOM   2986  C   ILE B 182     -16.924   5.758 -12.729  1.00  0.00           C  
ATOM   2987  O   ILE B 182     -16.721   4.894 -11.872  1.00  0.00           O  
ATOM   2988  N   PRO B 183     -17.350   6.991 -12.383  1.00  0.00           N  
ATOM   2989  CD  PRO B 183     -17.173   8.203 -13.157  1.00  0.00           C  
ATOM   2990  HD2 PRO B 183     -18.118   8.460 -13.639  1.00  0.00           H  
ATOM   2991  HD3 PRO B 183     -16.367   8.117 -13.877  1.00  0.00           H  
ATOM   2992  CG  PRO B 183     -16.799   9.252 -12.124  1.00  0.00           C  
ATOM   2993  HG2 PRO B 183     -16.958  10.263 -12.491  1.00  0.00           H  
ATOM   2994  HG3 PRO B 183     -15.763   9.106 -11.817  1.00  0.00           H  
ATOM   2995  CB  PRO B 183     -17.747   8.890 -10.988  1.00  0.00           C  
ATOM   2996  HB2 PRO B 183     -18.717   9.348 -11.190  1.00  0.00           H  
ATOM   2997  HB3 PRO B 183     -17.365   9.220 -10.024  1.00  0.00           H  
ATOM   2998  CA  PRO B 183     -17.860   7.360 -11.058  1.00  0.00           C  
ATOM   2999  HA  PRO B 183     -17.238   6.909 -10.286  1.00  0.00           H  
ATOM   3000  C   PRO B 183     -19.316   6.925 -10.837  1.00  0.00           C  
ATOM   3001  O   PRO B 183     -19.995   6.527 -11.774  1.00  0.00           O  
ATOM   3002  N   GLU B 184     -19.828   7.080  -9.617  1.00  0.00           N  
ATOM   3003  H   GLU B 184     -19.211   7.379  -8.867  1.00  0.00           H  
ATOM   3004  CA  GLU B 184     -21.211   6.755  -9.250  1.00  0.00           C  
ATOM   3005  HA  GLU B 184     -21.831   6.851 -10.143  1.00  0.00           H  
ATOM   3006  CB  GLU B 184     -21.267   5.287  -8.775  1.00  0.00           C  
ATOM   3007  HB2 GLU B 184     -20.772   4.668  -9.524  1.00  0.00           H  
ATOM   3008  HB3 GLU B 184     -20.697   5.197  -7.849  1.00  0.00           H  
ATOM   3009  CG  GLU B 184     -22.666   4.693  -8.546  1.00  0.00           C  
ATOM   3010  HG2 GLU B 184     -22.558   3.630  -8.314  1.00  0.00           H  
ATOM   3011  HG3 GLU B 184     -23.114   5.170  -7.672  1.00  0.00           H  
ATOM   3012  CD  GLU B 184     -23.589   4.875  -9.759  1.00  0.00           C  
ATOM   3013  OE1 GLU B 184     -23.779   3.917 -10.535  1.00  0.00           O  
ATOM   3014  OE2 GLU B 184     -24.092   6.004  -9.953  1.00  0.00           O  
ATOM   3015  C   GLU B 184     -21.752   7.751  -8.203  1.00  0.00           C  
ATOM   3016  O   GLU B 184     -20.982   8.412  -7.499  1.00  0.00           O  
ATOM   3017  N   ASN B 185     -23.073   7.916  -8.114  1.00  0.00           N  
ATOM   3018  H   ASN B 185     -23.666   7.350  -8.727  1.00  0.00           H  
ATOM   3019  CA  ASN B 185     -23.712   8.852  -7.186  1.00  0.00           C  
ATOM   3020  HA  ASN B 185     -23.201   9.813  -7.257  1.00  0.00           H  
ATOM   3021  CB  ASN B 185     -25.173   9.061  -7.613  1.00  0.00           C  
ATOM   3022  HB2 ASN B 185     -25.650   8.094  -7.775  1.00  0.00           H  
ATOM   3023  HB3 ASN B 185     -25.711   9.578  -6.820  1.00  0.00           H  
ATOM   3024  CG  ASN B 185     -25.285   9.879  -8.880  1.00  0.00           C  
ATOM   3025  OD1 ASN B 185     -25.284   9.381  -9.989  1.00  0.00           O  
ATOM   3026  ND2 ASN B 185     -25.380  11.180  -8.776  1.00  0.00           N  
ATOM   3027 HD21 ASN B 185     -25.586  11.673  -9.637  1.00  0.00           H  
ATOM   3028 HD22 ASN B 185     -25.508  11.638  -7.883  1.00  0.00           H  
ATOM   3029  C   ASN B 185     -23.628   8.399  -5.714  1.00  0.00           C  
ATOM   3030  O   ASN B 185     -24.484   7.653  -5.232  1.00  0.00           O  
ATOM   3031  N   ASN B 186     -22.675   8.948  -4.951  1.00  0.00           N  
ATOM   3032  H   ASN B 186     -22.045   9.603  -5.388  1.00  0.00           H  
ATOM   3033  CA  ASN B 186     -22.710   8.902  -3.488  1.00  0.00           C  
ATOM   3034  HA  ASN B 186     -23.029   7.899  -3.194  1.00  0.00           H  
ATOM   3035  CB  ASN B 186     -21.307   9.126  -2.886  1.00  0.00           C  
ATOM   3036  HB2 ASN B 186     -20.590   8.477  -3.378  1.00  0.00           H  
ATOM   3037  HB3 ASN B 186     -20.993  10.162  -3.019  1.00  0.00           H  
ATOM   3038  CG  ASN B 186     -21.290   8.796  -1.396  1.00  0.00           C  
ATOM   3039  OD1 ASN B 186     -22.269   8.328  -0.830  1.00  0.00           O  
ATOM   3040  ND2 ASN B 186     -20.197   8.996  -0.702  1.00  0.00           N  
ATOM   3041 HD21 ASN B 186     -20.226   8.829   0.282  1.00  0.00           H  
ATOM   3042 HD22 ASN B 186     -19.306   9.325  -1.090  1.00  0.00           H  
ATOM   3043  C   ASN B 186     -23.766   9.888  -2.942  1.00  0.00           C  
ATOM   3044  O   ASN B 186     -23.444  10.988  -2.503  1.00  0.00           O  
ATOM   3045  N   GLY B 187     -25.043   9.502  -3.015  1.00  0.00           N  
ATOM   3046  H   GLY B 187     -25.219   8.604  -3.451  1.00  0.00           H  
ATOM   3047  CA  GLY B 187     -26.167  10.266  -2.469  1.00  0.00           C  
ATOM   3048  HA2 GLY B 187     -27.043   9.621  -2.412  1.00  0.00           H  
ATOM   3049  HA3 GLY B 187     -25.918  10.577  -1.453  1.00  0.00           H  
ATOM   3050  C   GLY B 187     -26.527  11.524  -3.269  1.00  0.00           C  
ATOM   3051  O   GLY B 187     -26.105  12.635  -2.951  1.00  0.00           O  
ATOM   3052  N   GLY B 188     -27.384  11.379  -4.286  1.00  0.00           N  
ATOM   3053  H   GLY B 188     -27.663  10.448  -4.549  1.00  0.00           H  
ATOM   3054  CA  GLY B 188     -27.950  12.519  -5.019  1.00  0.00           C  
ATOM   3055  HA2 GLY B 188     -28.701  12.157  -5.722  1.00  0.00           H  
ATOM   3056  HA3 GLY B 188     -28.443  13.190  -4.313  1.00  0.00           H  
ATOM   3057  C   GLY B 188     -26.899  13.307  -5.806  1.00  0.00           C  
ATOM   3058  O   GLY B 188     -26.537  12.911  -6.909  1.00  0.00           O  
ATOM   3059  N   ALA B 189     -26.439  14.437  -5.264  1.00  0.00           N  
ATOM   3060  H   ALA B 189     -26.739  14.660  -4.325  1.00  0.00           H  
ATOM   3061  CA  ALA B 189     -25.401  15.285  -5.860  1.00  0.00           C  
ATOM   3062  HA  ALA B 189     -25.431  15.174  -6.945  1.00  0.00           H  
ATOM   3063  CB  ALA B 189     -25.747  16.741  -5.529  1.00  0.00           C  
ATOM   3064  HB1 ALA B 189     -25.696  16.898  -4.451  1.00  0.00           H  
ATOM   3065  HB2 ALA B 189     -25.034  17.403  -6.020  1.00  0.00           H  
ATOM   3066  HB3 ALA B 189     -26.748  16.982  -5.885  1.00  0.00           H  
ATOM   3067  C   ALA B 189     -23.958  14.936  -5.422  1.00  0.00           C  
ATOM   3068  O   ALA B 189     -23.009  15.442  -6.021  1.00  0.00           O  
ATOM   3069  N   GLY B 190     -23.765  14.105  -4.390  1.00  0.00           N  
ATOM   3070  H   GLY B 190     -24.566  13.690  -3.929  1.00  0.00           H  
ATOM   3071  CA  GLY B 190     -22.449  13.544  -4.062  1.00  0.00           C  
ATOM   3072  HA2 GLY B 190     -21.700  14.334  -4.072  1.00  0.00           H  
ATOM   3073  HA3 GLY B 190     -22.465  13.123  -3.059  1.00  0.00           H  
ATOM   3074  C   GLY B 190     -22.023  12.454  -5.053  1.00  0.00           C  
ATOM   3075  O   GLY B 190     -22.860  11.844  -5.724  1.00  0.00           O  
ATOM   3076  N   CYS B 191     -20.719  12.219  -5.184  1.00  0.00           N  
ATOM   3077  H   CYS B 191     -20.059  12.772  -4.642  1.00  0.00           H  
ATOM   3078  CA  CYS B 191     -20.137  11.311  -6.170  1.00  0.00           C  
ATOM   3079  HA  CYS B 191     -20.855  10.528  -6.388  1.00  0.00           H  
ATOM   3080  CB  CYS B 191     -19.893  12.097  -7.463  1.00  0.00           C  
ATOM   3081  HB2 CYS B 191     -20.823  12.567  -7.787  1.00  0.00           H  
ATOM   3082  HB3 CYS B 191     -19.148  12.873  -7.275  1.00  0.00           H  
ATOM   3083  SG  CYS B 191     -19.304  10.978  -8.761  1.00  0.00           S  
ATOM   3084  HG  CYS B 191     -20.346  10.135  -8.723  1.00  0.00           H  
ATOM   3085  C   CYS B 191     -18.858  10.640  -5.644  1.00  0.00           C  
ATOM   3086  O   CYS B 191     -18.055  11.280  -4.971  1.00  0.00           O  
ATOM   3087  N   VAL B 192     -18.666   9.363  -5.979  1.00  0.00           N  
ATOM   3088  H   VAL B 192     -19.357   8.927  -6.583  1.00  0.00           H  
ATOM   3089  CA  VAL B 192     -17.520   8.530  -5.586  1.00  0.00           C  
ATOM   3090  HA  VAL B 192     -16.729   9.184  -5.225  1.00  0.00           H  
ATOM   3091  CB  VAL B 192     -17.910   7.593  -4.420  1.00  0.00           C  
ATOM   3092  HB  VAL B 192     -18.296   8.217  -3.614  1.00  0.00           H  
ATOM   3093  CG1 VAL B 192     -19.001   6.582  -4.806  1.00  0.00           C  
ATOM   3094 HG11 VAL B 192     -18.628   5.886  -5.557  1.00  0.00           H  
ATOM   3095 HG12 VAL B 192     -19.310   6.026  -3.921  1.00  0.00           H  
ATOM   3096 HG13 VAL B 192     -19.872   7.099  -5.211  1.00  0.00           H  
ATOM   3097  CG2 VAL B 192     -16.733   6.791  -3.843  1.00  0.00           C  
ATOM   3098 HG21 VAL B 192     -17.057   6.280  -2.935  1.00  0.00           H  
ATOM   3099 HG22 VAL B 192     -16.372   6.054  -4.559  1.00  0.00           H  
ATOM   3100 HG23 VAL B 192     -15.924   7.468  -3.575  1.00  0.00           H  
ATOM   3101  C   VAL B 192     -16.970   7.780  -6.799  1.00  0.00           C  
ATOM   3102  O   VAL B 192     -17.710   7.442  -7.725  1.00  0.00           O  
ATOM   3103  N   CYS B 193     -15.670   7.487  -6.804  1.00  0.00           N  
ATOM   3104  H   CYS B 193     -15.097   7.842  -6.041  1.00  0.00           H  
ATOM   3105  CA  CYS B 193     -15.026   6.670  -7.827  1.00  0.00           C  
ATOM   3106  HA  CYS B 193     -15.742   5.919  -8.167  1.00  0.00           H  
ATOM   3107  CB  CYS B 193     -14.672   7.575  -9.013  1.00  0.00           C  
ATOM   3108  HB2 CYS B 193     -15.538   8.183  -9.271  1.00  0.00           H  
ATOM   3109  HB3 CYS B 193     -13.858   8.241  -8.724  1.00  0.00           H  
ATOM   3110  SG  CYS B 193     -14.180   6.587 -10.455  1.00  0.00           S  
ATOM   3111  HG  CYS B 193     -15.364   5.995 -10.700  1.00  0.00           H  
ATOM   3112  C   CYS B 193     -13.797   5.933  -7.266  1.00  0.00           C  
ATOM   3113  O   CYS B 193     -12.965   6.518  -6.567  1.00  0.00           O  
ATOM   3114  N   HIE B 194     -13.684   4.636  -7.566  1.00  0.00           N  
ATOM   3115  H   HIE B 194     -14.405   4.211  -8.131  1.00  0.00           H  
ATOM   3116  CA  HIE B 194     -12.580   3.776  -7.130  1.00  0.00           C  
ATOM   3117  HA  HIE B 194     -12.164   4.190  -6.209  1.00  0.00           H  
ATOM   3118  CB  HIE B 194     -13.106   2.372  -6.798  1.00  0.00           C  
ATOM   3119  HB2 HIE B 194     -13.477   1.904  -7.712  1.00  0.00           H  
ATOM   3120  HB3 HIE B 194     -12.288   1.762  -6.416  1.00  0.00           H  
ATOM   3121  CG  HIE B 194     -14.220   2.386  -5.780  1.00  0.00           C  
ATOM   3122  ND1 HIE B 194     -15.562   2.125  -6.053  1.00  0.00           N  
ATOM   3123  CE1 HIE B 194     -16.227   2.369  -4.914  1.00  0.00           C  
ATOM   3124  HE1 HIE B 194     -17.299   2.272  -4.798  1.00  0.00           H  
ATOM   3125  NE2 HIE B 194     -15.377   2.767  -3.951  1.00  0.00           N  
ATOM   3126  HE2 HIE B 194     -15.641   3.048  -3.016  1.00  0.00           H  
ATOM   3127  CD2 HIE B 194     -14.104   2.783  -4.479  1.00  0.00           C  
ATOM   3128  HD2 HIE B 194     -13.195   3.096  -3.982  1.00  0.00           H  
ATOM   3129  C   HIE B 194     -11.445   3.724  -8.159  1.00  0.00           C  
ATOM   3130  O   HIE B 194     -11.673   3.583  -9.362  1.00  0.00           O  
ATOM   3131  N   LEU B 195     -10.214   3.806  -7.657  1.00  0.00           N  
ATOM   3132  H   LEU B 195     -10.111   3.893  -6.650  1.00  0.00           H  
ATOM   3133  CA  LEU B 195      -8.983   3.706  -8.426  1.00  0.00           C  
ATOM   3134  HA  LEU B 195      -9.206   3.679  -9.496  1.00  0.00           H  
ATOM   3135  CB  LEU B 195      -8.072   4.920  -8.149  1.00  0.00           C  
ATOM   3136  HB2 LEU B 195      -7.831   4.961  -7.087  1.00  0.00           H  
ATOM   3137  HB3 LEU B 195      -7.146   4.731  -8.691  1.00  0.00           H  
ATOM   3138  CG  LEU B 195      -8.605   6.298  -8.597  1.00  0.00           C  
ATOM   3139  HG  LEU B 195      -9.102   6.198  -9.562  1.00  0.00           H  
ATOM   3140  CD1 LEU B 195      -9.561   6.952  -7.595  1.00  0.00           C  
ATOM   3141 HD11 LEU B 195      -9.830   7.952  -7.931  1.00  0.00           H  
ATOM   3142 HD12 LEU B 195     -10.478   6.376  -7.515  1.00  0.00           H  
ATOM   3143 HD13 LEU B 195      -9.100   7.021  -6.609  1.00  0.00           H  
ATOM   3144  CD2 LEU B 195      -7.435   7.271  -8.755  1.00  0.00           C  
ATOM   3145 HD21 LEU B 195      -6.974   7.466  -7.787  1.00  0.00           H  
ATOM   3146 HD22 LEU B 195      -6.691   6.848  -9.424  1.00  0.00           H  
ATOM   3147 HD23 LEU B 195      -7.798   8.207  -9.182  1.00  0.00           H  
ATOM   3148  C   LEU B 195      -8.294   2.397  -8.028  1.00  0.00           C  
ATOM   3149  O   LEU B 195      -7.907   2.229  -6.871  1.00  0.00           O  
ATOM   3150  N   LEU B 196      -8.122   1.482  -8.980  1.00  0.00           N  
ATOM   3151  H   LEU B 196      -8.425   1.704  -9.917  1.00  0.00           H  
ATOM   3152  CA  LEU B 196      -7.330   0.266  -8.792  1.00  0.00           C  
ATOM   3153  HA  LEU B 196      -7.643  -0.239  -7.876  1.00  0.00           H  
ATOM   3154  CB  LEU B 196      -7.538  -0.677  -9.990  1.00  0.00           C  
ATOM   3155  HB2 LEU B 196      -7.344  -0.112 -10.902  1.00  0.00           H  
ATOM   3156  HB3 LEU B 196      -6.800  -1.479  -9.950  1.00  0.00           H  
ATOM   3157  CG  LEU B 196      -8.948  -1.288 -10.054  1.00  0.00           C  
ATOM   3158  HG  LEU B 196      -9.677  -0.586  -9.651  1.00  0.00           H  
ATOM   3159  CD1 LEU B 196      -9.331  -1.572 -11.505  1.00  0.00           C  
ATOM   3160 HD11 LEU B 196     -10.323  -2.022 -11.541  1.00  0.00           H  
ATOM   3161 HD12 LEU B 196      -9.353  -0.639 -12.068  1.00  0.00           H  
ATOM   3162 HD13 LEU B 196      -8.606  -2.248 -11.958  1.00  0.00           H  
ATOM   3163  CD2 LEU B 196      -9.024  -2.592  -9.257  1.00  0.00           C  
ATOM   3164 HD21 LEU B 196     -10.049  -2.960  -9.251  1.00  0.00           H  
ATOM   3165 HD22 LEU B 196      -8.373  -3.343  -9.706  1.00  0.00           H  
ATOM   3166 HD23 LEU B 196      -8.701  -2.415  -8.230  1.00  0.00           H  
ATOM   3167  C   LEU B 196      -5.849   0.638  -8.663  1.00  0.00           C  
ATOM   3168  O   LEU B 196      -5.272   1.215  -9.593  1.00  0.00           O  
ATOM   3169  N   MET B 197      -5.246   0.301  -7.526  1.00  0.00           N  
ATOM   3170  H   MET B 197      -5.800  -0.165  -6.812  1.00  0.00           H  
ATOM   3171  CA  MET B 197      -3.806   0.370  -7.298  1.00  0.00           C  
ATOM   3172  HA  MET B 197      -3.312  -0.083  -8.161  1.00  0.00           H  
ATOM   3173  CB  MET B 197      -3.328   1.835  -7.222  1.00  0.00           C  
ATOM   3174  HB2 MET B 197      -2.258   1.847  -7.037  1.00  0.00           H  
ATOM   3175  HB3 MET B 197      -3.467   2.299  -8.195  1.00  0.00           H  
ATOM   3176  CG  MET B 197      -4.025   2.710  -6.173  1.00  0.00           C  
ATOM   3177  HG2 MET B 197      -5.096   2.740  -6.379  1.00  0.00           H  
ATOM   3178  HG3 MET B 197      -3.879   2.266  -5.189  1.00  0.00           H  
ATOM   3179  SD  MET B 197      -3.388   4.407  -6.121  1.00  0.00           S  
ATOM   3180  CE  MET B 197      -4.161   5.123  -7.597  1.00  0.00           C  
ATOM   3181  HE1 MET B 197      -3.769   6.128  -7.757  1.00  0.00           H  
ATOM   3182  HE2 MET B 197      -3.938   4.509  -8.469  1.00  0.00           H  
ATOM   3183  HE3 MET B 197      -5.239   5.176  -7.452  1.00  0.00           H  
ATOM   3184  C   MET B 197      -3.434  -0.467  -6.059  1.00  0.00           C  
ATOM   3185  O   MET B 197      -3.883  -0.210  -4.945  1.00  0.00           O  
ATOM   3186  N   ASP B 198      -2.615  -1.489  -6.296  1.00  0.00           N  
ATOM   3187  H   ASP B 198      -2.372  -1.678  -7.263  1.00  0.00           H  
ATOM   3188  CA  ASP B 198      -2.184  -2.548  -5.371  1.00  0.00           C  
ATOM   3189  HA  ASP B 198      -2.640  -2.388  -4.394  1.00  0.00           H  
ATOM   3190  CB  ASP B 198      -2.658  -3.917  -5.923  1.00  0.00           C  
ATOM   3191  HB2 ASP B 198      -2.158  -4.711  -5.366  1.00  0.00           H  
ATOM   3192  HB3 ASP B 198      -3.724  -4.030  -5.740  1.00  0.00           H  
ATOM   3193  CG  ASP B 198      -2.438  -4.145  -7.428  1.00  0.00           C  
ATOM   3194  OD1 ASP B 198      -1.785  -3.304  -8.096  1.00  0.00           O  
ATOM   3195  OD2 ASP B 198      -2.872  -5.206  -7.936  1.00  0.00           O  
ATOM   3196  C   ASP B 198      -0.654  -2.544  -5.168  1.00  0.00           C  
ATOM   3197  O   ASP B 198      -0.174  -2.565  -4.032  1.00  0.00           O  
ATOM   3198  N   ASP B 199       0.125  -2.422  -6.251  1.00  0.00           N  
ATOM   3199  H   ASP B 199      -0.347  -2.539  -7.148  1.00  0.00           H  
ATOM   3200  CA  ASP B 199       1.593  -2.292  -6.246  1.00  0.00           C  
ATOM   3201  HA  ASP B 199       1.984  -3.060  -5.582  1.00  0.00           H  
ATOM   3202  CB  ASP B 199       2.159  -2.552  -7.659  1.00  0.00           C  
ATOM   3203  HB2 ASP B 199       1.548  -2.024  -8.390  1.00  0.00           H  
ATOM   3204  HB3 ASP B 199       3.177  -2.175  -7.746  1.00  0.00           H  
ATOM   3205  CG  ASP B 199       2.224  -4.025  -8.028  1.00  0.00           C  
ATOM   3206  OD1 ASP B 199       1.857  -4.896  -7.213  1.00  0.00           O  
ATOM   3207  OD2 ASP B 199       2.647  -4.341  -9.156  1.00  0.00           O  
ATOM   3208  C   ASP B 199       2.105  -0.956  -5.688  1.00  0.00           C  
ATOM   3209  O   ASP B 199       3.231  -0.557  -5.981  1.00  0.00           O  
ATOM   3210  N   VAL B 200       1.289  -0.232  -4.921  1.00  0.00           N  
ATOM   3211  H   VAL B 200       0.405  -0.640  -4.648  1.00  0.00           H  
ATOM   3212  CA  VAL B 200       1.603   1.130  -4.494  1.00  0.00           C  
ATOM   3213  HA  VAL B 200       1.854   1.645  -5.415  1.00  0.00           H  
ATOM   3214  CB  VAL B 200       0.396   1.895  -3.895  1.00  0.00           C  
ATOM   3215  HB  VAL B 200       0.493   2.937  -4.200  1.00  0.00           H  
ATOM   3216  CG1 VAL B 200      -0.955   1.401  -4.420  1.00  0.00           C  
ATOM   3217 HG11 VAL B 200      -1.209   0.440  -3.971  1.00  0.00           H  
ATOM   3218 HG12 VAL B 200      -1.735   2.120  -4.170  1.00  0.00           H  
ATOM   3219 HG13 VAL B 200      -0.895   1.289  -5.498  1.00  0.00           H  
ATOM   3220  CG2 VAL B 200       0.322   1.889  -2.369  1.00  0.00           C  
ATOM   3221 HG21 VAL B 200      -0.576   2.412  -2.039  1.00  0.00           H  
ATOM   3222 HG22 VAL B 200       0.313   0.867  -1.993  1.00  0.00           H  
ATOM   3223 HG23 VAL B 200       1.185   2.416  -1.967  1.00  0.00           H  
ATOM   3224  C   VAL B 200       2.865   1.189  -3.628  1.00  0.00           C  
ATOM   3225  O   VAL B 200       3.227   0.221  -2.948  1.00  0.00           O  
ATOM   3226  N   VAL B 201       3.545   2.331  -3.642  1.00  0.00           N  
ATOM   3227  H   VAL B 201       3.207   3.072  -4.252  1.00  0.00           H  
ATOM   3228  CA  VAL B 201       4.783   2.570  -2.885  1.00  0.00           C  
ATOM   3229  HA  VAL B 201       4.809   1.903  -2.022  1.00  0.00           H  
ATOM   3230  CB  VAL B 201       6.036   2.273  -3.742  1.00  0.00           C  
ATOM   3231  HB  VAL B 201       6.891   2.348  -3.078  1.00  0.00           H  
ATOM   3232  CG1 VAL B 201       6.050   0.882  -4.399  1.00  0.00           C  
ATOM   3233 HG11 VAL B 201       5.262   0.811  -5.148  1.00  0.00           H  
ATOM   3234 HG12 VAL B 201       7.008   0.707  -4.888  1.00  0.00           H  
ATOM   3235 HG13 VAL B 201       5.895   0.112  -3.649  1.00  0.00           H  
ATOM   3236  CG2 VAL B 201       6.253   3.276  -4.876  1.00  0.00           C  
ATOM   3237 HG21 VAL B 201       6.274   4.291  -4.496  1.00  0.00           H  
ATOM   3238 HG22 VAL B 201       7.209   3.078  -5.359  1.00  0.00           H  
ATOM   3239 HG23 VAL B 201       5.452   3.191  -5.607  1.00  0.00           H  
ATOM   3240  C   VAL B 201       4.821   3.996  -2.330  1.00  0.00           C  
ATOM   3241  O   VAL B 201       4.107   4.882  -2.806  1.00  0.00           O  
ATOM   3242  N   SER B 202       5.718   4.270  -1.381  1.00  0.00           N  
ATOM   3243  H   SER B 202       6.248   3.498  -0.973  1.00  0.00           H  
ATOM   3244  CA  SER B 202       5.879   5.615  -0.808  1.00  0.00           C  
ATOM   3245  HA  SER B 202       4.918   5.928  -0.420  1.00  0.00           H  
ATOM   3246  CB  SER B 202       6.843   5.566   0.373  1.00  0.00           C  
ATOM   3247  HB2 SER B 202       7.765   5.052   0.096  1.00  0.00           H  
ATOM   3248  HB3 SER B 202       7.081   6.583   0.689  1.00  0.00           H  
ATOM   3249  OG  SER B 202       6.198   4.898   1.434  1.00  0.00           O  
ATOM   3250  HG  SER B 202       6.146   3.945   1.235  1.00  0.00           H  
ATOM   3251  C   SER B 202       6.311   6.677  -1.830  1.00  0.00           C  
ATOM   3252  O   SER B 202       5.907   7.840  -1.714  1.00  0.00           O  
ATOM   3253  N   ALA B 203       7.070   6.264  -2.849  1.00  0.00           N  
ATOM   3254  H   ALA B 203       7.379   5.304  -2.817  1.00  0.00           H  
ATOM   3255  CA  ALA B 203       7.507   7.057  -3.998  1.00  0.00           C  
ATOM   3256  HA  ALA B 203       7.871   8.019  -3.636  1.00  0.00           H  
ATOM   3257  CB  ALA B 203       8.684   6.308  -4.636  1.00  0.00           C  
ATOM   3258  HB1 ALA B 203       8.350   5.352  -5.039  1.00  0.00           H  
ATOM   3259  HB2 ALA B 203       9.091   6.903  -5.453  1.00  0.00           H  
ATOM   3260  HB3 ALA B 203       9.463   6.130  -3.893  1.00  0.00           H  
ATOM   3261  C   ALA B 203       6.414   7.361  -5.055  1.00  0.00           C  
ATOM   3262  O   ALA B 203       6.679   8.101  -6.007  1.00  0.00           O  
ATOM   3263  N   ASP B 204       5.202   6.806  -4.931  1.00  0.00           N  
ATOM   3264  H   ASP B 204       5.000   6.213  -4.134  1.00  0.00           H  
ATOM   3265  CA  ASP B 204       4.128   7.064  -5.892  1.00  0.00           C  
ATOM   3266  HA  ASP B 204       4.531   6.906  -6.893  1.00  0.00           H  
ATOM   3267  CB  ASP B 204       2.945   6.111  -5.709  1.00  0.00           C  
ATOM   3268  HB2 ASP B 204       2.694   6.029  -4.652  1.00  0.00           H  
ATOM   3269  HB3 ASP B 204       2.073   6.528  -6.218  1.00  0.00           H  
ATOM   3270  CG  ASP B 204       3.176   4.734  -6.302  1.00  0.00           C  
ATOM   3271  OD1 ASP B 204       3.958   4.568  -7.259  1.00  0.00           O  
ATOM   3272  OD2 ASP B 204       2.464   3.806  -5.875  1.00  0.00           O  
ATOM   3273  C   ASP B 204       3.578   8.488  -5.843  1.00  0.00           C  
ATOM   3274  O   ASP B 204       3.142   8.987  -4.802  1.00  0.00           O  
ATOM   3275  N   GLN B 205       3.440   9.066  -7.031  1.00  0.00           N  
ATOM   3276  H   GLN B 205       3.842   8.614  -7.839  1.00  0.00           H  
ATOM   3277  CA  GLN B 205       2.557  10.195  -7.262  1.00  0.00           C  
ATOM   3278  HA  GLN B 205       1.824  10.231  -6.453  1.00  0.00           H  
ATOM   3279  CB  GLN B 205       3.368  11.496  -7.221  1.00  0.00           C  
ATOM   3280  HB2 GLN B 205       3.954  11.492  -6.302  1.00  0.00           H  
ATOM   3281  HB3 GLN B 205       4.056  11.536  -8.068  1.00  0.00           H  
ATOM   3282  CG  GLN B 205       2.460  12.734  -7.229  1.00  0.00           C  
ATOM   3283  HG2 GLN B 205       2.081  12.896  -8.238  1.00  0.00           H  
ATOM   3284  HG3 GLN B 205       1.607  12.560  -6.574  1.00  0.00           H  
ATOM   3285  CD  GLN B 205       3.151  14.005  -6.742  1.00  0.00           C  
ATOM   3286  OE1 GLN B 205       4.265  14.020  -6.248  1.00  0.00           O  
ATOM   3287  NE2 GLN B 205       2.489  15.134  -6.852  1.00  0.00           N  
ATOM   3288 HE21 GLN B 205       2.971  15.965  -6.562  1.00  0.00           H  
ATOM   3289 HE22 GLN B 205       1.548  15.141  -7.231  1.00  0.00           H  
ATOM   3290  C   GLN B 205       1.787   9.981  -8.565  1.00  0.00           C  
ATOM   3291  O   GLN B 205       2.354   9.545  -9.566  1.00  0.00           O  
ATOM   3292  N   TYR B 206       0.492  10.270  -8.535  1.00  0.00           N  
ATOM   3293  H   TYR B 206       0.091  10.559  -7.650  1.00  0.00           H  
ATOM   3294  CA  TYR B 206      -0.412  10.224  -9.675  1.00  0.00           C  
ATOM   3295  HA  TYR B 206       0.118   9.814 -10.532  1.00  0.00           H  
ATOM   3296  CB  TYR B 206      -1.617   9.320  -9.357  1.00  0.00           C  
ATOM   3297  HB2 TYR B 206      -2.067   9.647  -8.418  1.00  0.00           H  
ATOM   3298  HB3 TYR B 206      -2.368   9.475 -10.133  1.00  0.00           H  
ATOM   3299  CG  TYR B 206      -1.335   7.828  -9.265  1.00  0.00           C  
ATOM   3300  CD1 TYR B 206      -0.763   7.267  -8.104  1.00  0.00           C  
ATOM   3301  HD1 TYR B 206      -0.487   7.905  -7.276  1.00  0.00           H  
ATOM   3302  CE1 TYR B 206      -0.571   5.874  -8.011  1.00  0.00           C  
ATOM   3303  HE1 TYR B 206      -0.141   5.430  -7.124  1.00  0.00           H  
ATOM   3304  CZ  TYR B 206      -0.954   5.035  -9.078  1.00  0.00           C  
ATOM   3305  OH  TYR B 206      -0.812   3.687  -8.980  1.00  0.00           O  
ATOM   3306  HH  TYR B 206      -1.250   3.254  -9.715  1.00  0.00           H  
ATOM   3307  CE2 TYR B 206      -1.528   5.596 -10.240  1.00  0.00           C  
ATOM   3308  HE2 TYR B 206      -1.826   4.961 -11.062  1.00  0.00           H  
ATOM   3309  CD2 TYR B 206      -1.709   6.988 -10.333  1.00  0.00           C  
ATOM   3310  HD2 TYR B 206      -2.150   7.414 -11.224  1.00  0.00           H  
ATOM   3311  C   TYR B 206      -0.884  11.639 -10.022  1.00  0.00           C  
ATOM   3312  O   TYR B 206      -1.093  12.467  -9.129  1.00  0.00           O  
ATOM   3313  N   THR B 207      -1.107  11.919 -11.304  1.00  0.00           N  
ATOM   3314  H   THR B 207      -0.887  11.201 -11.994  1.00  0.00           H  
ATOM   3315  CA  THR B 207      -1.944  13.045 -11.762  1.00  0.00           C  
ATOM   3316  HA  THR B 207      -1.957  13.828 -11.005  1.00  0.00           H  
ATOM   3317  CB  THR B 207      -1.409  13.667 -13.058  1.00  0.00           C  
ATOM   3318  HB  THR B 207      -2.112  14.426 -13.407  1.00  0.00           H  
ATOM   3319  CG2 THR B 207      -0.046  14.324 -12.845  1.00  0.00           C  
ATOM   3320 HG21 THR B 207       0.689  13.574 -12.550  1.00  0.00           H  
ATOM   3321 HG22 THR B 207       0.278  14.787 -13.776  1.00  0.00           H  
ATOM   3322 HG23 THR B 207      -0.121  15.086 -12.072  1.00  0.00           H  
ATOM   3323  OG1 THR B 207      -1.259  12.687 -14.056  1.00  0.00           O  
ATOM   3324  HG1 THR B 207      -2.117  12.284 -14.231  1.00  0.00           H  
ATOM   3325  C   THR B 207      -3.383  12.578 -11.977  1.00  0.00           C  
ATOM   3326  O   THR B 207      -3.601  11.448 -12.420  1.00  0.00           O  
ATOM   3327  N   LEU B 208      -4.353  13.442 -11.674  1.00  0.00           N  
ATOM   3328  H   LEU B 208      -4.096  14.380 -11.379  1.00  0.00           H  
ATOM   3329  CA  LEU B 208      -5.790  13.169 -11.768  1.00  0.00           C  
ATOM   3330  HA  LEU B 208      -5.956  12.185 -12.208  1.00  0.00           H  
ATOM   3331  CB  LEU B 208      -6.429  13.205 -10.364  1.00  0.00           C  
ATOM   3332  HB2 LEU B 208      -6.290  14.208  -9.955  1.00  0.00           H  
ATOM   3333  HB3 LEU B 208      -7.504  13.043 -10.472  1.00  0.00           H  
ATOM   3334  CG  LEU B 208      -5.887  12.194  -9.340  1.00  0.00           C  
ATOM   3335  HG  LEU B 208      -4.807  12.304  -9.239  1.00  0.00           H  
ATOM   3336  CD1 LEU B 208      -6.526  12.461  -7.976  1.00  0.00           C  
ATOM   3337 HD11 LEU B 208      -6.237  13.450  -7.619  1.00  0.00           H  
ATOM   3338 HD12 LEU B 208      -7.613  12.417  -8.057  1.00  0.00           H  
ATOM   3339 HD13 LEU B 208      -6.199  11.714  -7.255  1.00  0.00           H  
ATOM   3340  CD2 LEU B 208      -6.207  10.755  -9.734  1.00  0.00           C  
ATOM   3341 HD21 LEU B 208      -5.737  10.535 -10.690  1.00  0.00           H  
ATOM   3342 HD22 LEU B 208      -5.815  10.068  -8.985  1.00  0.00           H  
ATOM   3343 HD23 LEU B 208      -7.285  10.621  -9.825  1.00  0.00           H  
ATOM   3344  C   LEU B 208      -6.489  14.202 -12.657  1.00  0.00           C  
ATOM   3345  O   LEU B 208      -6.284  15.402 -12.463  1.00  0.00           O  
ATOM   3346  N   ASP B 209      -7.377  13.730 -13.533  1.00  0.00           N  
ATOM   3347  H   ASP B 209      -7.491  12.724 -13.587  1.00  0.00           H  
ATOM   3348  CA  ASP B 209      -8.278  14.554 -14.350  1.00  0.00           C  
ATOM   3349  HA  ASP B 209      -8.278  15.574 -13.966  1.00  0.00           H  
ATOM   3350  CB  ASP B 209      -7.860  14.611 -15.832  1.00  0.00           C  
ATOM   3351  HB2 ASP B 209      -7.704  13.597 -16.201  1.00  0.00           H  
ATOM   3352  HB3 ASP B 209      -8.689  15.044 -16.391  1.00  0.00           H  
ATOM   3353  CG  ASP B 209      -6.612  15.433 -16.146  1.00  0.00           C  
ATOM   3354  OD1 ASP B 209      -6.625  16.202 -17.130  1.00  0.00           O  
ATOM   3355  OD2 ASP B 209      -5.595  15.351 -15.423  1.00  0.00           O  
ATOM   3356  C   ASP B 209      -9.710  14.019 -14.258  1.00  0.00           C  
ATOM   3357  O   ASP B 209     -10.003  12.906 -14.703  1.00  0.00           O  
ATOM   3358  N   LEU B 210     -10.632  14.822 -13.730  1.00  0.00           N  
ATOM   3359  H   LEU B 210     -10.362  15.772 -13.486  1.00  0.00           H  
ATOM   3360  CA  LEU B 210     -12.059  14.524 -13.815  1.00  0.00           C  
ATOM   3361  HA  LEU B 210     -12.203  13.444 -13.792  1.00  0.00           H  
ATOM   3362  CB  LEU B 210     -12.780  15.123 -12.599  1.00  0.00           C  
ATOM   3363  HB2 LEU B 210     -12.366  14.680 -11.691  1.00  0.00           H  
ATOM   3364  HB3 LEU B 210     -12.573  16.193 -12.583  1.00  0.00           H  
ATOM   3365  CG  LEU B 210     -14.308  14.928 -12.604  1.00  0.00           C  
ATOM   3366  HG  LEU B 210     -14.738  15.399 -13.487  1.00  0.00           H  
ATOM   3367  CD1 LEU B 210     -14.719  13.454 -12.588  1.00  0.00           C  
ATOM   3368 HD11 LEU B 210     -14.407  12.962 -13.507  1.00  0.00           H  
ATOM   3369 HD12 LEU B 210     -14.265  12.952 -11.733  1.00  0.00           H  
ATOM   3370 HD13 LEU B 210     -15.803  13.383 -12.517  1.00  0.00           H  
ATOM   3371  CD2 LEU B 210     -14.892  15.603 -11.365  1.00  0.00           C  
ATOM   3372 HD21 LEU B 210     -14.523  15.112 -10.463  1.00  0.00           H  
ATOM   3373 HD22 LEU B 210     -14.608  16.655 -11.340  1.00  0.00           H  
ATOM   3374 HD23 LEU B 210     -15.978  15.532 -11.386  1.00  0.00           H  
ATOM   3375  C   LEU B 210     -12.605  15.057 -15.142  1.00  0.00           C  
ATOM   3376  O   LEU B 210     -12.441  16.235 -15.445  1.00  0.00           O  
ATOM   3377  N   TRP B 211     -13.293  14.208 -15.895  1.00  0.00           N  
ATOM   3378  H   TRP B 211     -13.373  13.245 -15.589  1.00  0.00           H  
ATOM   3379  CA  TRP B 211     -13.997  14.545 -17.131  1.00  0.00           C  
ATOM   3380  HA  TRP B 211     -13.784  15.579 -17.396  1.00  0.00           H  
ATOM   3381  CB  TRP B 211     -13.489  13.652 -18.273  1.00  0.00           C  
ATOM   3382  HB2 TRP B 211     -13.627  12.605 -18.007  1.00  0.00           H  
ATOM   3383  HB3 TRP B 211     -14.102  13.845 -19.155  1.00  0.00           H  
ATOM   3384  CG  TRP B 211     -12.058  13.872 -18.659  1.00  0.00           C  
ATOM   3385  CD1 TRP B 211     -10.977  13.434 -17.974  1.00  0.00           C  
ATOM   3386  HD1 TRP B 211     -11.020  12.856 -17.056  1.00  0.00           H  
ATOM   3387  NE1 TRP B 211      -9.824  13.916 -18.565  1.00  0.00           N  
ATOM   3388  HE1 TRP B 211      -8.905  13.814 -18.152  1.00  0.00           H  
ATOM   3389  CE2 TRP B 211     -10.106  14.702 -19.661  1.00  0.00           C  
ATOM   3390  CZ2 TRP B 211      -9.305  15.425 -20.556  1.00  0.00           C  
ATOM   3391  HZ2 TRP B 211      -8.231  15.440 -20.437  1.00  0.00           H  
ATOM   3392  CH2 TRP B 211      -9.918  16.133 -21.604  1.00  0.00           C  
ATOM   3393  HH2 TRP B 211      -9.316  16.691 -22.309  1.00  0.00           H  
ATOM   3394  CZ3 TRP B 211     -11.318  16.111 -21.739  1.00  0.00           C  
ATOM   3395  HZ3 TRP B 211     -11.787  16.653 -22.551  1.00  0.00           H  
ATOM   3396  CE3 TRP B 211     -12.113  15.391 -20.826  1.00  0.00           C  
ATOM   3397  HE3 TRP B 211     -13.187  15.389 -20.937  1.00  0.00           H  
ATOM   3398  CD2 TRP B 211     -11.530  14.675 -19.758  1.00  0.00           C  
ATOM   3399  C   TRP B 211     -15.515  14.414 -16.960  1.00  0.00           C  
ATOM   3400  O   TRP B 211     -16.007  13.639 -16.136  1.00  0.00           O  
ATOM   3401  N   ALA B 212     -16.254  15.145 -17.792  1.00  0.00           N  
ATOM   3402  H   ALA B 212     -15.770  15.805 -18.396  1.00  0.00           H  
ATOM   3403  CA  ALA B 212     -17.673  14.946 -18.060  1.00  0.00           C  
ATOM   3404  HA  ALA B 212     -17.968  13.977 -17.664  1.00  0.00           H  
ATOM   3405  CB  ALA B 212     -18.500  16.021 -17.350  1.00  0.00           C  
ATOM   3406  HB1 ALA B 212     -19.560  15.789 -17.463  1.00  0.00           H  
ATOM   3407  HB2 ALA B 212     -18.251  16.036 -16.290  1.00  0.00           H  
ATOM   3408  HB3 ALA B 212     -18.294  16.997 -17.791  1.00  0.00           H  
ATOM   3409  C   ALA B 212     -17.895  14.940 -19.582  1.00  0.00           C  
ATOM   3410  O   ALA B 212     -17.638  15.937 -20.266  1.00  0.00           O  
ATOM   3411  N   GLY B 213     -18.286  13.785 -20.127  1.00  0.00           N  
ATOM   3412  H   GLY B 213     -18.605  13.058 -19.495  1.00  0.00           H  
ATOM   3413  CA  GLY B 213     -18.335  13.536 -21.571  1.00  0.00           C  
ATOM   3414  HA2 GLY B 213     -18.512  12.473 -21.742  1.00  0.00           H  
ATOM   3415  HA3 GLY B 213     -19.179  14.086 -21.991  1.00  0.00           H  
ATOM   3416  C   GLY B 213     -17.042  13.935 -22.312  1.00  0.00           C  
ATOM   3417  O   GLY B 213     -16.002  13.281 -22.184  1.00  0.00           O  
ATOM   3418  N   GLN B 214     -17.146  15.012 -23.100  1.00  0.00           N  
ATOM   3419  H   GLN B 214     -18.027  15.501 -23.059  1.00  0.00           H  
ATOM   3420  CA  GLN B 214     -16.087  15.626 -23.923  1.00  0.00           C  
ATOM   3421  HA  GLN B 214     -15.467  14.849 -24.373  1.00  0.00           H  
ATOM   3422  CB  GLN B 214     -16.764  16.453 -25.040  1.00  0.00           C  
ATOM   3423  HB2 GLN B 214     -17.512  17.104 -24.583  1.00  0.00           H  
ATOM   3424  HB3 GLN B 214     -16.029  17.103 -25.519  1.00  0.00           H  
ATOM   3425  CG  GLN B 214     -17.449  15.627 -26.142  1.00  0.00           C  
ATOM   3426  HG2 GLN B 214     -18.032  14.817 -25.708  1.00  0.00           H  
ATOM   3427  HG3 GLN B 214     -18.143  16.286 -26.666  1.00  0.00           H  
ATOM   3428  CD  GLN B 214     -16.477  15.058 -27.175  1.00  0.00           C  
ATOM   3429  OE1 GLN B 214     -15.288  14.911 -26.964  1.00  0.00           O  
ATOM   3430  NE2 GLN B 214     -16.944  14.711 -28.354  1.00  0.00           N  
ATOM   3431 HE21 GLN B 214     -16.257  14.384 -29.010  1.00  0.00           H  
ATOM   3432 HE22 GLN B 214     -17.918  14.788 -28.572  1.00  0.00           H  
ATOM   3433  C   GLN B 214     -15.140  16.572 -23.159  1.00  0.00           C  
ATOM   3434  O   GLN B 214     -14.126  16.993 -23.710  1.00  0.00           O  
ATOM   3435  N   GLN B 215     -15.492  16.988 -21.936  1.00  0.00           N  
ATOM   3436  H   GLN B 215     -16.289  16.557 -21.477  1.00  0.00           H  
ATOM   3437  CA  GLN B 215     -14.913  18.176 -21.299  1.00  0.00           C  
ATOM   3438  HA  GLN B 215     -14.145  18.586 -21.955  1.00  0.00           H  
ATOM   3439  CB  GLN B 215     -15.980  19.272 -21.138  1.00  0.00           C  
ATOM   3440  HB2 GLN B 215     -16.742  18.947 -20.426  1.00  0.00           H  
ATOM   3441  HB3 GLN B 215     -15.484  20.157 -20.736  1.00  0.00           H  
ATOM   3442  CG  GLN B 215     -16.650  19.634 -22.480  1.00  0.00           C  
ATOM   3443  HG2 GLN B 215     -17.398  18.879 -22.717  1.00  0.00           H  
ATOM   3444  HG3 GLN B 215     -15.889  19.624 -23.263  1.00  0.00           H  
ATOM   3445  CD  GLN B 215     -17.326  21.003 -22.521  1.00  0.00           C  
ATOM   3446  OE1 GLN B 215     -17.576  21.555 -23.584  1.00  0.00           O  
ATOM   3447  NE2 GLN B 215     -17.656  21.623 -21.406  1.00  0.00           N  
ATOM   3448 HE21 GLN B 215     -17.945  22.581 -21.513  1.00  0.00           H  
ATOM   3449 HE22 GLN B 215     -17.515  21.192 -20.507  1.00  0.00           H  
ATOM   3450  C   GLN B 215     -14.216  17.879 -19.969  1.00  0.00           C  
ATOM   3451  O   GLN B 215     -14.635  17.021 -19.193  1.00  0.00           O  
ATOM   3452  N   LEU B 216     -13.152  18.632 -19.699  1.00  0.00           N  
ATOM   3453  H   LEU B 216     -12.876  19.327 -20.376  1.00  0.00           H  
ATOM   3454  CA  LEU B 216     -12.408  18.599 -18.446  1.00  0.00           C  
ATOM   3455  HA  LEU B 216     -12.301  17.560 -18.127  1.00  0.00           H  
ATOM   3456  CB  LEU B 216     -11.017  19.170 -18.751  1.00  0.00           C  
ATOM   3457  HB2 LEU B 216     -10.551  18.549 -19.520  1.00  0.00           H  
ATOM   3458  HB3 LEU B 216     -11.145  20.174 -19.161  1.00  0.00           H  
ATOM   3459  CG  LEU B 216     -10.062  19.265 -17.555  1.00  0.00           C  
ATOM   3460  HG  LEU B 216     -10.500  19.893 -16.779  1.00  0.00           H  
ATOM   3461  CD1 LEU B 216      -9.737  17.893 -16.971  1.00  0.00           C  
ATOM   3462 HD11 LEU B 216     -10.626  17.452 -16.536  1.00  0.00           H  
ATOM   3463 HD12 LEU B 216      -8.991  17.986 -16.186  1.00  0.00           H  
ATOM   3464 HD13 LEU B 216      -9.353  17.228 -17.747  1.00  0.00           H  
ATOM   3465  CD2 LEU B 216      -8.764  19.910 -18.032  1.00  0.00           C  
ATOM   3466 HD21 LEU B 216      -8.139  20.122 -17.173  1.00  0.00           H  
ATOM   3467 HD22 LEU B 216      -8.242  19.237 -18.714  1.00  0.00           H  
ATOM   3468 HD23 LEU B 216      -8.978  20.851 -18.538  1.00  0.00           H  
ATOM   3469  C   LEU B 216     -13.164  19.378 -17.354  1.00  0.00           C  
ATOM   3470  O   LEU B 216     -13.484  20.550 -17.536  1.00  0.00           O  
ATOM   3471  N   LEU B 217     -13.464  18.709 -16.239  1.00  0.00           N  
ATOM   3472  H   LEU B 217     -13.156  17.745 -16.177  1.00  0.00           H  
ATOM   3473  CA  LEU B 217     -14.224  19.229 -15.093  1.00  0.00           C  
ATOM   3474  HA  LEU B 217     -14.834  20.072 -15.418  1.00  0.00           H  
ATOM   3475  CB  LEU B 217     -15.123  18.076 -14.568  1.00  0.00           C  
ATOM   3476  HB2 LEU B 217     -14.926  17.177 -15.152  1.00  0.00           H  
ATOM   3477  HB3 LEU B 217     -14.838  17.838 -13.542  1.00  0.00           H  
ATOM   3478  CG  LEU B 217     -16.647  18.280 -14.607  1.00  0.00           C  
ATOM   3479  HG  LEU B 217     -17.105  17.293 -14.526  1.00  0.00           H  
ATOM   3480  CD1 LEU B 217     -17.143  19.092 -13.413  1.00  0.00           C  
ATOM   3481 HD11 LEU B 217     -16.924  18.553 -12.493  1.00  0.00           H  
ATOM   3482 HD12 LEU B 217     -18.222  19.221 -13.493  1.00  0.00           H  
ATOM   3483 HD13 LEU B 217     -16.655  20.067 -13.399  1.00  0.00           H  
ATOM   3484  CD2 LEU B 217     -17.159  18.920 -15.898  1.00  0.00           C  
ATOM   3485 HD21 LEU B 217     -16.918  19.981 -15.924  1.00  0.00           H  
ATOM   3486 HD22 LEU B 217     -18.243  18.814 -15.940  1.00  0.00           H  
ATOM   3487 HD23 LEU B 217     -16.708  18.425 -16.758  1.00  0.00           H  
ATOM   3488  C   LEU B 217     -13.310  19.767 -13.976  1.00  0.00           C  
ATOM   3489  O   LEU B 217     -13.681  20.728 -13.307  1.00  0.00           O  
ATOM   3490  N   TRP B 218     -12.150  19.131 -13.760  1.00  0.00           N  
ATOM   3491  H   TRP B 218     -11.932  18.335 -14.347  1.00  0.00           H  
ATOM   3492  CA  TRP B 218     -11.187  19.444 -12.692  1.00  0.00           C  
ATOM   3493  HA  TRP B 218     -10.990  20.517 -12.684  1.00  0.00           H  
ATOM   3494  CB  TRP B 218     -11.818  19.060 -11.343  1.00  0.00           C  
ATOM   3495  HB2 TRP B 218     -12.667  19.716 -11.147  1.00  0.00           H  
ATOM   3496  HB3 TRP B 218     -12.207  18.045 -11.410  1.00  0.00           H  
ATOM   3497  CG  TRP B 218     -10.920  19.112 -10.153  1.00  0.00           C  
ATOM   3498  CD1 TRP B 218     -10.721  20.196  -9.375  1.00  0.00           C  
ATOM   3499  HD1 TRP B 218     -11.190  21.167  -9.499  1.00  0.00           H  
ATOM   3500  NE1 TRP B 218      -9.849  19.883  -8.358  1.00  0.00           N  
ATOM   3501  HE1 TRP B 218      -9.636  20.572  -7.626  1.00  0.00           H  
ATOM   3502  CE2 TRP B 218      -9.445  18.564  -8.418  1.00  0.00           C  
ATOM   3503  CZ2 TRP B 218      -8.650  17.754  -7.592  1.00  0.00           C  
ATOM   3504  HZ2 TRP B 218      -8.213  18.165  -6.694  1.00  0.00           H  
ATOM   3505  CH2 TRP B 218      -8.480  16.397  -7.920  1.00  0.00           C  
ATOM   3506  HH2 TRP B 218      -7.910  15.751  -7.265  1.00  0.00           H  
ATOM   3507  CZ3 TRP B 218      -9.069  15.876  -9.087  1.00  0.00           C  
ATOM   3508  HZ3 TRP B 218      -8.942  14.832  -9.333  1.00  0.00           H  
ATOM   3509  CE3 TRP B 218      -9.860  16.696  -9.914  1.00  0.00           C  
ATOM   3510  HE3 TRP B 218     -10.336  16.279 -10.789  1.00  0.00           H  
ATOM   3511  CD2 TRP B 218     -10.093  18.051  -9.583  1.00  0.00           C  
ATOM   3512  C   TRP B 218      -9.848  18.707 -12.906  1.00  0.00           C  
ATOM   3513  O   TRP B 218      -9.823  17.662 -13.564  1.00  0.00           O  
ATOM   3514  N   LYS B 219      -8.745  19.214 -12.331  1.00  0.00           N  
ATOM   3515  H   LYS B 219      -8.867  20.004 -11.708  1.00  0.00           H  
ATOM   3516  CA  LYS B 219      -7.426  18.546 -12.291  1.00  0.00           C  
ATOM   3517  HA  LYS B 219      -7.547  17.495 -12.559  1.00  0.00           H  
ATOM   3518  CB  LYS B 219      -6.407  19.187 -13.250  1.00  0.00           C  
ATOM   3519  HB2 LYS B 219      -6.284  20.239 -12.985  1.00  0.00           H  
ATOM   3520  HB3 LYS B 219      -5.449  18.688 -13.098  1.00  0.00           H  
ATOM   3521  CG  LYS B 219      -6.763  19.087 -14.736  1.00  0.00           C  
ATOM   3522  HG2 LYS B 219      -6.918  18.044 -15.004  1.00  0.00           H  
ATOM   3523  HG3 LYS B 219      -7.692  19.632 -14.904  1.00  0.00           H  
ATOM   3524  CD  LYS B 219      -5.667  19.705 -15.626  1.00  0.00           C  
ATOM   3525  HD2 LYS B 219      -6.037  19.772 -16.648  1.00  0.00           H  
ATOM   3526  HD3 LYS B 219      -5.475  20.723 -15.281  1.00  0.00           H  
ATOM   3527  CE  LYS B 219      -4.334  18.941 -15.657  1.00  0.00           C  
ATOM   3528  HE2 LYS B 219      -3.620  19.535 -16.234  1.00  0.00           H  
ATOM   3529  HE3 LYS B 219      -3.948  18.840 -14.640  1.00  0.00           H  
ATOM   3530  NZ  LYS B 219      -4.477  17.602 -16.272  1.00  0.00           N  
ATOM   3531  HZ1 LYS B 219      -5.115  17.571 -17.066  1.00  0.00           H  
ATOM   3532  HZ2 LYS B 219      -3.611  17.149 -16.510  1.00  0.00           H  
ATOM   3533  HZ3 LYS B 219      -4.956  16.945 -15.648  1.00  0.00           H  
ATOM   3534  C   LYS B 219      -6.820  18.598 -10.889  1.00  0.00           C  
ATOM   3535  O   LYS B 219      -6.857  19.642 -10.245  1.00  0.00           O  
ATOM   3536  N   GLY B 220      -6.126  17.534 -10.500  1.00  0.00           N  
ATOM   3537  H   GLY B 220      -6.124  16.724 -11.114  1.00  0.00           H  
ATOM   3538  CA  GLY B 220      -5.330  17.485  -9.274  1.00  0.00           C  
ATOM   3539  HA2 GLY B 220      -4.911  18.469  -9.067  1.00  0.00           H  
ATOM   3540  HA3 GLY B 220      -5.979  17.221  -8.442  1.00  0.00           H  
ATOM   3541  C   GLY B 220      -4.176  16.478  -9.331  1.00  0.00           C  
ATOM   3542  O   GLY B 220      -3.761  16.018 -10.393  1.00  0.00           O  
ATOM   3543  N   SER B 221      -3.646  16.115  -8.166  1.00  0.00           N  
ATOM   3544  H   SER B 221      -4.042  16.493  -7.309  1.00  0.00           H  
ATOM   3545  CA  SER B 221      -2.590  15.113  -8.014  1.00  0.00           C  
ATOM   3546  HA  SER B 221      -2.743  14.339  -8.766  1.00  0.00           H  
ATOM   3547  CB  SER B 221      -1.209  15.741  -8.253  1.00  0.00           C  
ATOM   3548  HB2 SER B 221      -1.170  16.140  -9.268  1.00  0.00           H  
ATOM   3549  HB3 SER B 221      -1.063  16.560  -7.545  1.00  0.00           H  
ATOM   3550  OG  SER B 221      -0.170  14.792  -8.086  1.00  0.00           O  
ATOM   3551  HG  SER B 221      -0.376  14.007  -8.628  1.00  0.00           H  
ATOM   3552  C   SER B 221      -2.681  14.438  -6.645  1.00  0.00           C  
ATOM   3553  O   SER B 221      -3.206  15.021  -5.701  1.00  0.00           O  
ATOM   3554  N   PHE B 222      -2.212  13.194  -6.550  1.00  0.00           N  
ATOM   3555  H   PHE B 222      -1.761  12.791  -7.366  1.00  0.00           H  
ATOM   3556  CA  PHE B 222      -2.447  12.317  -5.411  1.00  0.00           C  
ATOM   3557  HA  PHE B 222      -2.586  12.922  -4.511  1.00  0.00           H  
ATOM   3558  CB  PHE B 222      -3.755  11.554  -5.674  1.00  0.00           C  
ATOM   3559  HB2 PHE B 222      -4.586  12.246  -5.532  1.00  0.00           H  
ATOM   3560  HB3 PHE B 222      -3.769  11.248  -6.722  1.00  0.00           H  
ATOM   3561  CG  PHE B 222      -4.013  10.324  -4.826  1.00  0.00           C  
ATOM   3562  CD1 PHE B 222      -4.301  10.444  -3.452  1.00  0.00           C  
ATOM   3563  HD1 PHE B 222      -4.314  11.413  -2.970  1.00  0.00           H  
ATOM   3564  CE1 PHE B 222      -4.598   9.296  -2.698  1.00  0.00           C  
ATOM   3565  HE1 PHE B 222      -4.828   9.390  -1.648  1.00  0.00           H  
ATOM   3566  CZ  PHE B 222      -4.620   8.031  -3.307  1.00  0.00           C  
ATOM   3567  HZ  PHE B 222      -4.862   7.154  -2.725  1.00  0.00           H  
ATOM   3568  CE2 PHE B 222      -4.329   7.909  -4.675  1.00  0.00           C  
ATOM   3569  HE2 PHE B 222      -4.352   6.938  -5.145  1.00  0.00           H  
ATOM   3570  CD2 PHE B 222      -4.020   9.052  -5.432  1.00  0.00           C  
ATOM   3571  HD2 PHE B 222      -3.806   8.951  -6.487  1.00  0.00           H  
ATOM   3572  C   PHE B 222      -1.256  11.385  -5.179  1.00  0.00           C  
ATOM   3573  O   PHE B 222      -0.833  10.655  -6.078  1.00  0.00           O  
ATOM   3574  N   LYS B 223      -0.732  11.395  -3.951  1.00  0.00           N  
ATOM   3575  H   LYS B 223      -1.150  12.012  -3.267  1.00  0.00           H  
ATOM   3576  CA  LYS B 223       0.185  10.375  -3.434  1.00  0.00           C  
ATOM   3577  HA  LYS B 223       0.668   9.839  -4.250  1.00  0.00           H  
ATOM   3578  CB  LYS B 223       1.291  11.027  -2.596  1.00  0.00           C  
ATOM   3579  HB2 LYS B 223       0.841  11.666  -1.838  1.00  0.00           H  
ATOM   3580  HB3 LYS B 223       1.809  10.218  -2.086  1.00  0.00           H  
ATOM   3581  CG  LYS B 223       2.296  11.859  -3.414  1.00  0.00           C  
ATOM   3582  HG2 LYS B 223       2.553  11.332  -4.327  1.00  0.00           H  
ATOM   3583  HG3 LYS B 223       1.824  12.801  -3.698  1.00  0.00           H  
ATOM   3584  CD  LYS B 223       3.591  12.162  -2.639  1.00  0.00           C  
ATOM   3585  HD2 LYS B 223       4.223  12.808  -3.256  1.00  0.00           H  
ATOM   3586  HD3 LYS B 223       3.334  12.707  -1.731  1.00  0.00           H  
ATOM   3587  CE  LYS B 223       4.371  10.884  -2.274  1.00  0.00           C  
ATOM   3588  HE2 LYS B 223       3.688  10.150  -1.835  1.00  0.00           H  
ATOM   3589  HE3 LYS B 223       4.776  10.445  -3.187  1.00  0.00           H  
ATOM   3590  NZ  LYS B 223       5.459  11.154  -1.305  1.00  0.00           N  
ATOM   3591  HZ1 LYS B 223       6.140  11.814  -1.657  1.00  0.00           H  
ATOM   3592  HZ2 LYS B 223       5.052  11.577  -0.467  1.00  0.00           H  
ATOM   3593  HZ3 LYS B 223       5.886  10.285  -1.004  1.00  0.00           H  
ATOM   3594  C   LYS B 223      -0.607   9.393  -2.556  1.00  0.00           C  
ATOM   3595  O   LYS B 223      -1.160   9.842  -1.550  1.00  0.00           O  
ATOM   3596  N   PRO B 224      -0.654   8.079  -2.857  1.00  0.00           N  
ATOM   3597  CD  PRO B 224      -0.128   7.445  -4.056  1.00  0.00           C  
ATOM   3598  HD2 PRO B 224       0.930   7.231  -3.914  1.00  0.00           H  
ATOM   3599  HD3 PRO B 224      -0.278   8.063  -4.938  1.00  0.00           H  
ATOM   3600  CG  PRO B 224      -0.915   6.150  -4.201  1.00  0.00           C  
ATOM   3601  HG2 PRO B 224      -0.344   5.382  -4.724  1.00  0.00           H  
ATOM   3602  HG3 PRO B 224      -1.852   6.361  -4.713  1.00  0.00           H  
ATOM   3603  CB  PRO B 224      -1.201   5.753  -2.755  1.00  0.00           C  
ATOM   3604  HB2 PRO B 224      -0.340   5.209  -2.358  1.00  0.00           H  
ATOM   3605  HB3 PRO B 224      -2.101   5.142  -2.683  1.00  0.00           H  
ATOM   3606  CA  PRO B 224      -1.362   7.096  -2.029  1.00  0.00           C  
ATOM   3607  HA  PRO B 224      -2.417   7.363  -1.992  1.00  0.00           H  
ATOM   3608  C   PRO B 224      -0.831   7.004  -0.592  1.00  0.00           C  
ATOM   3609  O   PRO B 224      -1.599   6.788   0.342  1.00  0.00           O  
ATOM   3610  N   SER B 225       0.477   7.197  -0.423  1.00  0.00           N  
ATOM   3611  H   SER B 225       1.043   7.382  -1.237  1.00  0.00           H  
ATOM   3612  CA  SER B 225       1.198   7.102   0.850  1.00  0.00           C  
ATOM   3613  HA  SER B 225       0.943   6.159   1.336  1.00  0.00           H  
ATOM   3614  CB  SER B 225       2.695   7.086   0.531  1.00  0.00           C  
ATOM   3615  HB2 SER B 225       3.273   7.131   1.457  1.00  0.00           H  
ATOM   3616  HB3 SER B 225       2.913   6.142   0.031  1.00  0.00           H  
ATOM   3617  OG  SER B 225       3.064   8.160  -0.331  1.00  0.00           O  
ATOM   3618  HG  SER B 225       3.948   7.971  -0.677  1.00  0.00           H  
ATOM   3619  C   SER B 225       0.882   8.214   1.853  1.00  0.00           C  
ATOM   3620  O   SER B 225       0.871   7.953   3.051  1.00  0.00           O  
ATOM   3621  N   GLU B 226       0.581   9.433   1.396  1.00  0.00           N  
ATOM   3622  H   GLU B 226       0.567   9.567   0.398  1.00  0.00           H  
ATOM   3623  CA  GLU B 226       0.304  10.597   2.268  1.00  0.00           C  
ATOM   3624  HA  GLU B 226       0.927  10.528   3.163  1.00  0.00           H  
ATOM   3625  CB  GLU B 226       0.660  11.919   1.552  1.00  0.00           C  
ATOM   3626  HB2 GLU B 226      -0.134  12.113   0.833  1.00  0.00           H  
ATOM   3627  HB3 GLU B 226       0.646  12.735   2.273  1.00  0.00           H  
ATOM   3628  CG  GLU B 226       1.977  11.992   0.749  1.00  0.00           C  
ATOM   3629  HG2 GLU B 226       2.072  11.111   0.115  1.00  0.00           H  
ATOM   3630  HG3 GLU B 226       1.872  12.842   0.073  1.00  0.00           H  
ATOM   3631  CD  GLU B 226       3.295  12.194   1.521  1.00  0.00           C  
ATOM   3632  OE1 GLU B 226       4.316  12.408   0.814  1.00  0.00           O  
ATOM   3633  OE2 GLU B 226       3.304  12.114   2.767  1.00  0.00           O  
ATOM   3634  C   GLU B 226      -1.171  10.643   2.744  1.00  0.00           C  
ATOM   3635  O   GLU B 226      -1.552  11.537   3.492  1.00  0.00           O  
ATOM   3636  N   HIE B 227      -2.022   9.710   2.277  1.00  0.00           N  
ATOM   3637  H   HIE B 227      -1.630   9.003   1.668  1.00  0.00           H  
ATOM   3638  CA  HIE B 227      -3.494   9.728   2.444  1.00  0.00           C  
ATOM   3639  HA  HIE B 227      -3.736  10.383   3.284  1.00  0.00           H  
ATOM   3640  CB  HIE B 227      -4.159  10.330   1.190  1.00  0.00           C  
ATOM   3641  HB2 HIE B 227      -3.841   9.765   0.317  1.00  0.00           H  
ATOM   3642  HB3 HIE B 227      -5.238  10.243   1.283  1.00  0.00           H  
ATOM   3643  CG  HIE B 227      -3.872  11.792   0.970  1.00  0.00           C  
ATOM   3644  ND1 HIE B 227      -4.576  12.844   1.556  1.00  0.00           N  
ATOM   3645  CE1 HIE B 227      -3.945  13.962   1.176  1.00  0.00           C  
ATOM   3646  HE1 HIE B 227      -4.226  14.956   1.494  1.00  0.00           H  
ATOM   3647  NE2 HIE B 227      -2.905  13.671   0.375  1.00  0.00           N  
ATOM   3648  HE2 HIE B 227      -2.247  14.340   0.006  1.00  0.00           H  
ATOM   3649  CD2 HIE B 227      -2.847  12.303   0.229  1.00  0.00           C  
ATOM   3650  HD2 HIE B 227      -2.108  11.724  -0.305  1.00  0.00           H  
ATOM   3651  C   HIE B 227      -4.077   8.346   2.801  1.00  0.00           C  
ATOM   3652  O   HIE B 227      -5.195   7.999   2.413  1.00  0.00           O  
ATOM   3653  N   VAL B 228      -3.327   7.509   3.520  1.00  0.00           N  
ATOM   3654  H   VAL B 228      -2.403   7.810   3.795  1.00  0.00           H  
ATOM   3655  CA  VAL B 228      -3.764   6.144   3.857  1.00  0.00           C  
ATOM   3656  HA  VAL B 228      -4.127   5.686   2.938  1.00  0.00           H  
ATOM   3657  CB  VAL B 228      -2.585   5.277   4.337  1.00  0.00           C  
ATOM   3658  HB  VAL B 228      -2.114   5.778   5.177  1.00  0.00           H  
ATOM   3659  CG1 VAL B 228      -3.026   3.874   4.783  1.00  0.00           C  
ATOM   3660 HG11 VAL B 228      -3.564   3.376   3.976  1.00  0.00           H  
ATOM   3661 HG12 VAL B 228      -2.146   3.283   5.040  1.00  0.00           H  
ATOM   3662 HG13 VAL B 228      -3.660   3.934   5.666  1.00  0.00           H  
ATOM   3663  CG2 VAL B 228      -1.539   5.108   3.228  1.00  0.00           C  
ATOM   3664 HG21 VAL B 228      -1.134   6.080   2.944  1.00  0.00           H  
ATOM   3665 HG22 VAL B 228      -0.712   4.489   3.578  1.00  0.00           H  
ATOM   3666 HG23 VAL B 228      -1.993   4.644   2.353  1.00  0.00           H  
ATOM   3667  C   VAL B 228      -4.934   6.137   4.861  1.00  0.00           C  
ATOM   3668  O   VAL B 228      -4.928   6.834   5.883  1.00  0.00           O  
ATOM   3669  N   LYS B 229      -5.925   5.280   4.586  1.00  0.00           N  
ATOM   3670  H   LYS B 229      -5.864   4.785   3.699  1.00  0.00           H  
ATOM   3671  CA  LYS B 229      -7.003   4.842   5.482  1.00  0.00           C  
ATOM   3672  HA  LYS B 229      -6.814   5.213   6.487  1.00  0.00           H  
ATOM   3673  CB  LYS B 229      -8.349   5.439   5.029  1.00  0.00           C  
ATOM   3674  HB2 LYS B 229      -8.265   6.525   5.001  1.00  0.00           H  
ATOM   3675  HB3 LYS B 229      -8.604   5.085   4.028  1.00  0.00           H  
ATOM   3676  CG  LYS B 229      -9.450   5.031   6.022  1.00  0.00           C  
ATOM   3677  HG2 LYS B 229      -9.680   3.973   5.891  1.00  0.00           H  
ATOM   3678  HG3 LYS B 229      -9.079   5.178   7.036  1.00  0.00           H  
ATOM   3679  CD  LYS B 229     -10.741   5.844   5.864  1.00  0.00           C  
ATOM   3680  HD2 LYS B 229     -10.520   6.900   6.039  1.00  0.00           H  
ATOM   3681  HD3 LYS B 229     -11.136   5.717   4.854  1.00  0.00           H  
ATOM   3682  CE  LYS B 229     -11.758   5.339   6.898  1.00  0.00           C  
ATOM   3683  HE2 LYS B 229     -12.008   4.301   6.663  1.00  0.00           H  
ATOM   3684  HE3 LYS B 229     -11.282   5.347   7.884  1.00  0.00           H  
ATOM   3685  NZ  LYS B 229     -12.997   6.155   6.939  1.00  0.00           N  
ATOM   3686  HZ1 LYS B 229     -13.478   6.172   6.053  1.00  0.00           H  
ATOM   3687  HZ2 LYS B 229     -13.649   5.740   7.616  1.00  0.00           H  
ATOM   3688  HZ3 LYS B 229     -12.815   7.094   7.254  1.00  0.00           H  
ATOM   3689  C   LYS B 229      -7.023   3.303   5.504  1.00  0.00           C  
ATOM   3690  O   LYS B 229      -7.472   2.705   4.526  1.00  0.00           O  
ATOM   3691  N   PRO B 230      -6.533   2.645   6.572  1.00  0.00           N  
ATOM   3692  CD  PRO B 230      -5.859   3.207   7.729  1.00  0.00           C  
ATOM   3693  HD2 PRO B 230      -6.591   3.385   8.518  1.00  0.00           H  
ATOM   3694  HD3 PRO B 230      -5.323   4.124   7.488  1.00  0.00           H  
ATOM   3695  CG  PRO B 230      -4.867   2.140   8.178  1.00  0.00           C  
ATOM   3696  HG2 PRO B 230      -4.644   2.218   9.238  1.00  0.00           H  
ATOM   3697  HG3 PRO B 230      -3.953   2.204   7.585  1.00  0.00           H  
ATOM   3698  CB  PRO B 230      -5.609   0.846   7.863  1.00  0.00           C  
ATOM   3699  HB2 PRO B 230      -6.288   0.612   8.683  1.00  0.00           H  
ATOM   3700  HB3 PRO B 230      -4.917   0.022   7.698  1.00  0.00           H  
ATOM   3701  CA  PRO B 230      -6.395   1.194   6.593  1.00  0.00           C  
ATOM   3702  HA  PRO B 230      -5.793   0.927   5.728  1.00  0.00           H  
ATOM   3703  C   PRO B 230      -7.726   0.434   6.522  1.00  0.00           C  
ATOM   3704  O   PRO B 230      -8.794   0.952   6.855  1.00  0.00           O  
ATOM   3705  N   ARG B 231      -7.652  -0.838   6.117  1.00  0.00           N  
ATOM   3706  H   ARG B 231      -6.740  -1.173   5.818  1.00  0.00           H  
ATOM   3707  CA  ARG B 231      -8.771  -1.796   6.168  1.00  0.00           C  
ATOM   3708  HA  ARG B 231      -9.646  -1.317   5.731  1.00  0.00           H  
ATOM   3709  CB  ARG B 231      -8.406  -3.038   5.329  1.00  0.00           C  
ATOM   3710  HB2 ARG B 231      -7.453  -3.444   5.675  1.00  0.00           H  
ATOM   3711  HB3 ARG B 231      -9.176  -3.798   5.469  1.00  0.00           H  
ATOM   3712  CG  ARG B 231      -8.303  -2.706   3.828  1.00  0.00           C  
ATOM   3713  HG2 ARG B 231      -9.262  -2.305   3.493  1.00  0.00           H  
ATOM   3714  HG3 ARG B 231      -7.533  -1.952   3.664  1.00  0.00           H  
ATOM   3715  CD  ARG B 231      -7.959  -3.944   2.987  1.00  0.00           C  
ATOM   3716  HD2 ARG B 231      -6.925  -4.235   3.190  1.00  0.00           H  
ATOM   3717  HD3 ARG B 231      -8.610  -4.763   3.294  1.00  0.00           H  
ATOM   3718  NE  ARG B 231      -8.126  -3.673   1.543  1.00  0.00           N  
ATOM   3719  HE  ARG B 231      -7.763  -2.794   1.178  1.00  0.00           H  
ATOM   3720  CZ  ARG B 231      -8.677  -4.443   0.625  1.00  0.00           C  
ATOM   3721  NH1 ARG B 231      -9.139  -5.638   0.869  1.00  0.00           N  
ATOM   3722 HH11 ARG B 231      -9.035  -6.003   1.799  1.00  0.00           H  
ATOM   3723 HH12 ARG B 231      -9.558  -6.173   0.135  1.00  0.00           H  
ATOM   3724  NH2 ARG B 231      -8.769  -3.995  -0.586  1.00  0.00           N  
ATOM   3725 HH21 ARG B 231      -8.342  -3.078  -0.756  1.00  0.00           H  
ATOM   3726 HH22 ARG B 231      -9.181  -4.509  -1.332  1.00  0.00           H  
ATOM   3727  C   ARG B 231      -9.146  -2.140   7.624  1.00  0.00           C  
ATOM   3728  O   ARG B 231      -8.288  -2.135   8.506  1.00  0.00           O  
ATOM   3729  N   ALA B 232     -10.427  -2.413   7.887  1.00  0.00           N  
ATOM   3730  H   ALA B 232     -11.081  -2.453   7.127  1.00  0.00           H  
ATOM   3731  CA  ALA B 232     -10.923  -2.723   9.232  1.00  0.00           C  
ATOM   3732  HA  ALA B 232     -10.539  -1.965   9.910  1.00  0.00           H  
ATOM   3733  CB  ALA B 232     -12.451  -2.619   9.235  1.00  0.00           C  
ATOM   3734  HB1 ALA B 232     -12.757  -1.614   8.941  1.00  0.00           H  
ATOM   3735  HB2 ALA B 232     -12.877  -3.348   8.545  1.00  0.00           H  
ATOM   3736  HB3 ALA B 232     -12.829  -2.820  10.240  1.00  0.00           H  
ATOM   3737  C   ALA B 232     -10.464  -4.123   9.703  1.00  0.00           C  
ATOM   3738  O   ALA B 232     -10.485  -5.050   8.889  1.00  0.00           O  
ATOM   3739  N   PRO B 233     -10.077  -4.320  10.982  1.00  0.00           N  
ATOM   3740  CD  PRO B 233      -9.858  -3.313  12.008  1.00  0.00           C  
ATOM   3741  HD2 PRO B 233     -10.788  -3.146  12.554  1.00  0.00           H  
ATOM   3742  HD3 PRO B 233      -9.478  -2.379  11.598  1.00  0.00           H  
ATOM   3743  CG  PRO B 233      -8.802  -3.911  12.932  1.00  0.00           C  
ATOM   3744  HG2 PRO B 233      -8.874  -3.511  13.943  1.00  0.00           H  
ATOM   3745  HG3 PRO B 233      -7.813  -3.726  12.513  1.00  0.00           H  
ATOM   3746  CB  PRO B 233      -9.095  -5.408  12.885  1.00  0.00           C  
ATOM   3747  HB2 PRO B 233      -9.840  -5.667  13.633  1.00  0.00           H  
ATOM   3748  HB3 PRO B 233      -8.188  -5.991  13.042  1.00  0.00           H  
ATOM   3749  CA  PRO B 233      -9.668  -5.633  11.483  1.00  0.00           C  
ATOM   3750  HA  PRO B 233      -8.874  -6.013  10.840  1.00  0.00           H  
ATOM   3751  C   PRO B 233     -10.819  -6.649  11.502  1.00  0.00           C  
ATOM   3752  O   PRO B 233     -11.971  -6.306  11.772  1.00  0.00           O  
ATOM   3753  N   GLY B 234     -10.493  -7.917  11.248  1.00  0.00           N  
ATOM   3754  H   GLY B 234      -9.516  -8.142  11.132  1.00  0.00           H  
ATOM   3755  CA  GLY B 234     -11.472  -9.006  11.148  1.00  0.00           C  
ATOM   3756  HA2 GLY B 234     -12.466  -8.591  10.977  1.00  0.00           H  
ATOM   3757  HA3 GLY B 234     -11.229  -9.627  10.285  1.00  0.00           H  
ATOM   3758  C   GLY B 234     -11.536  -9.913  12.380  1.00  0.00           C  
ATOM   3759  O   GLY B 234     -10.634  -9.914  13.218  1.00  0.00           O  
ATOM   3760  N   ASN B 235     -12.589 -10.738  12.433  1.00  0.00           N  
ATOM   3761  H   ASN B 235     -13.223 -10.706  11.647  1.00  0.00           H  
ATOM   3762  CA  ASN B 235     -12.674 -11.940  13.274  1.00  0.00           C  
ATOM   3763  HA  ASN B 235     -13.708 -12.286  13.234  1.00  0.00           H  
ATOM   3764  CB  ASN B 235     -11.803 -13.058  12.653  1.00  0.00           C  
ATOM   3765  HB2 ASN B 235     -10.758 -12.751  12.665  1.00  0.00           H  
ATOM   3766  HB3 ASN B 235     -11.888 -13.946  13.279  1.00  0.00           H  
ATOM   3767  CG  ASN B 235     -12.174 -13.419  11.220  1.00  0.00           C  
ATOM   3768  OD1 ASN B 235     -12.239 -12.594  10.325  1.00  0.00           O  
ATOM   3769  ND2 ASN B 235     -12.438 -14.677  10.953  1.00  0.00           N  
ATOM   3770 HD21 ASN B 235     -12.663 -14.895   9.998  1.00  0.00           H  
ATOM   3771 HD22 ASN B 235     -12.345 -15.374  11.669  1.00  0.00           H  
ATOM   3772  C   ASN B 235     -12.400 -11.689  14.773  1.00  0.00           C  
ATOM   3773  O   ASN B 235     -11.645 -12.428  15.401  1.00  0.00           O  
ATOM   3774  N   LEU B 236     -12.987 -10.628  15.338  1.00  0.00           N  
ATOM   3775  H   LEU B 236     -13.575 -10.040  14.772  1.00  0.00           H  
ATOM   3776  CA  LEU B 236     -12.843 -10.292  16.756  1.00  0.00           C  
ATOM   3777  HA  LEU B 236     -11.779 -10.320  16.992  1.00  0.00           H  
ATOM   3778  CB  LEU B 236     -13.350  -8.859  16.999  1.00  0.00           C  
ATOM   3779  HB2 LEU B 236     -12.758  -8.165  16.400  1.00  0.00           H  
ATOM   3780  HB3 LEU B 236     -14.386  -8.803  16.659  1.00  0.00           H  
ATOM   3781  CG  LEU B 236     -13.304  -8.412  18.475  1.00  0.00           C  
ATOM   3782  HG  LEU B 236     -13.867  -9.111  19.091  1.00  0.00           H  
ATOM   3783  CD1 LEU B 236     -11.884  -8.295  19.026  1.00  0.00           C  
ATOM   3784 HD11 LEU B 236     -11.301  -7.598  18.425  1.00  0.00           H  
ATOM   3785 HD12 LEU B 236     -11.916  -7.943  20.057  1.00  0.00           H  
ATOM   3786 HD13 LEU B 236     -11.401  -9.268  19.025  1.00  0.00           H  
ATOM   3787  CD2 LEU B 236     -13.953  -7.044  18.613  1.00  0.00           C  
ATOM   3788 HD21 LEU B 236     -13.368  -6.310  18.063  1.00  0.00           H  
ATOM   3789 HD22 LEU B 236     -14.963  -7.082  18.209  1.00  0.00           H  
ATOM   3790 HD23 LEU B 236     -13.993  -6.768  19.665  1.00  0.00           H  
ATOM   3791  C   LEU B 236     -13.552 -11.319  17.656  1.00  0.00           C  
ATOM   3792  O   LEU B 236     -14.717 -11.660  17.439  1.00  0.00           O  
ATOM   3793  N   THR B 237     -12.863 -11.748  18.708  1.00  0.00           N  
ATOM   3794  H   THR B 237     -11.905 -11.426  18.804  1.00  0.00           H  
ATOM   3795  CA  THR B 237     -13.307 -12.737  19.698  1.00  0.00           C  
ATOM   3796  HA  THR B 237     -14.389 -12.855  19.638  1.00  0.00           H  
ATOM   3797  CB  THR B 237     -12.664 -14.106  19.422  1.00  0.00           C  
ATOM   3798  HB  THR B 237     -13.032 -14.815  20.165  1.00  0.00           H  
ATOM   3799  CG2 THR B 237     -12.996 -14.668  18.040  1.00  0.00           C  
ATOM   3800 HG21 THR B 237     -12.596 -15.679  17.959  1.00  0.00           H  
ATOM   3801 HG22 THR B 237     -14.077 -14.703  17.908  1.00  0.00           H  
ATOM   3802 HG23 THR B 237     -12.556 -14.049  17.259  1.00  0.00           H  
ATOM   3803  OG1 THR B 237     -11.265 -14.026  19.547  1.00  0.00           O  
ATOM   3804  HG1 THR B 237     -10.929 -13.462  18.841  1.00  0.00           H  
ATOM   3805  C   THR B 237     -12.966 -12.289  21.124  1.00  0.00           C  
ATOM   3806  O   THR B 237     -12.221 -11.323  21.318  1.00  0.00           O  
ATOM   3807  N   VAL B 238     -13.515 -12.997  22.114  1.00  0.00           N  
ATOM   3808  H   VAL B 238     -14.092 -13.792  21.878  1.00  0.00           H  
ATOM   3809  CA  VAL B 238     -13.267 -12.797  23.547  1.00  0.00           C  
ATOM   3810  HA  VAL B 238     -12.269 -12.383  23.657  1.00  0.00           H  
ATOM   3811  CB  VAL B 238     -14.264 -11.781  24.144  1.00  0.00           C  
ATOM   3812  HB  VAL B 238     -14.167 -10.854  23.583  1.00  0.00           H  
ATOM   3813  CG1 VAL B 238     -15.728 -12.225  24.040  1.00  0.00           C  
ATOM   3814 HG11 VAL B 238     -16.000 -12.400  22.999  1.00  0.00           H  
ATOM   3815 HG12 VAL B 238     -15.898 -13.136  24.615  1.00  0.00           H  
ATOM   3816 HG13 VAL B 238     -16.367 -11.441  24.433  1.00  0.00           H  
ATOM   3817  CG2 VAL B 238     -13.961 -11.464  25.615  1.00  0.00           C  
ATOM   3818 HG21 VAL B 238     -14.202 -12.317  26.251  1.00  0.00           H  
ATOM   3819 HG22 VAL B 238     -12.908 -11.215  25.735  1.00  0.00           H  
ATOM   3820 HG23 VAL B 238     -14.564 -10.613  25.934  1.00  0.00           H  
ATOM   3821  C   VAL B 238     -13.296 -14.144  24.275  1.00  0.00           C  
ATOM   3822  O   VAL B 238     -14.104 -15.010  23.947  1.00  0.00           O  
ATOM   3823  N   HIE B 239     -12.418 -14.328  25.259  1.00  0.00           N  
ATOM   3824  H   HIE B 239     -11.744 -13.588  25.434  1.00  0.00           H  
ATOM   3825  CA  HIE B 239     -12.315 -15.528  26.099  1.00  0.00           C  
ATOM   3826  HA  HIE B 239     -13.298 -15.997  26.175  1.00  0.00           H  
ATOM   3827  CB  HIE B 239     -11.372 -16.531  25.411  1.00  0.00           C  
ATOM   3828  HB2 HIE B 239     -10.395 -16.062  25.280  1.00  0.00           H  
ATOM   3829  HB3 HIE B 239     -11.770 -16.770  24.424  1.00  0.00           H  
ATOM   3830  CG  HIE B 239     -11.193 -17.825  26.165  1.00  0.00           C  
ATOM   3831  ND1 HIE B 239     -12.226 -18.585  26.719  1.00  0.00           N  
ATOM   3832  CE1 HIE B 239     -11.637 -19.637  27.305  1.00  0.00           C  
ATOM   3833  HE1 HIE B 239     -12.165 -20.421  27.832  1.00  0.00           H  
ATOM   3834  NE2 HIE B 239     -10.303 -19.569  27.157  1.00  0.00           N  
ATOM   3835  HE2 HIE B 239      -9.639 -20.224  27.543  1.00  0.00           H  
ATOM   3836  CD2 HIE B 239     -10.004 -18.434  26.436  1.00  0.00           C  
ATOM   3837  HD2 HIE B 239      -9.026 -18.079  26.146  1.00  0.00           H  
ATOM   3838  C   HIE B 239     -11.876 -15.163  27.528  1.00  0.00           C  
ATOM   3839  O   HIE B 239     -11.472 -14.028  27.784  1.00  0.00           O  
ATOM   3840  N   THR B 240     -11.960 -16.101  28.470  1.00  0.00           N  
ATOM   3841  H   THR B 240     -12.211 -17.040  28.177  1.00  0.00           H  
ATOM   3842  CA  THR B 240     -11.595 -15.889  29.881  1.00  0.00           C  
ATOM   3843  HA  THR B 240     -11.506 -14.816  30.056  1.00  0.00           H  
ATOM   3844  CB  THR B 240     -12.736 -16.358  30.792  1.00  0.00           C  
ATOM   3845  HB  THR B 240     -13.676 -15.965  30.400  1.00  0.00           H  
ATOM   3846  CG2 THR B 240     -12.854 -17.876  30.939  1.00  0.00           C  
ATOM   3847 HG21 THR B 240     -12.947 -18.339  29.957  1.00  0.00           H  
ATOM   3848 HG22 THR B 240     -11.973 -18.271  31.445  1.00  0.00           H  
ATOM   3849 HG23 THR B 240     -13.739 -18.114  31.530  1.00  0.00           H  
ATOM   3850  OG1 THR B 240     -12.544 -15.821  32.074  1.00  0.00           O  
ATOM   3851  HG1 THR B 240     -13.397 -15.808  32.519  1.00  0.00           H  
ATOM   3852  C   THR B 240     -10.231 -16.496  30.243  1.00  0.00           C  
ATOM   3853  O   THR B 240      -9.768 -17.456  29.620  1.00  0.00           O  
ATOM   3854  N   GLN B 241      -9.549 -15.923  31.234  1.00  0.00           N  
ATOM   3855  H   GLN B 241      -9.975 -15.127  31.699  1.00  0.00           H  
ATOM   3856  CA  GLN B 241      -8.228 -16.318  31.732  1.00  0.00           C  
ATOM   3857  HA  GLN B 241      -8.006 -17.326  31.383  1.00  0.00           H  
ATOM   3858  CB  GLN B 241      -7.114 -15.365  31.232  1.00  0.00           C  
ATOM   3859  HB2 GLN B 241      -7.181 -14.438  31.802  1.00  0.00           H  
ATOM   3860  HB3 GLN B 241      -6.150 -15.807  31.492  1.00  0.00           H  
ATOM   3861  CG  GLN B 241      -7.115 -14.991  29.733  1.00  0.00           C  
ATOM   3862  HG2 GLN B 241      -7.962 -15.440  29.220  1.00  0.00           H  
ATOM   3863  HG3 GLN B 241      -7.218 -13.909  29.646  1.00  0.00           H  
ATOM   3864  CD  GLN B 241      -5.840 -15.418  29.010  1.00  0.00           C  
ATOM   3865  OE1 GLN B 241      -4.860 -14.688  28.895  1.00  0.00           O  
ATOM   3866  NE2 GLN B 241      -5.797 -16.631  28.497  1.00  0.00           N  
ATOM   3867 HE21 GLN B 241      -4.973 -16.897  27.990  1.00  0.00           H  
ATOM   3868 HE22 GLN B 241      -6.591 -17.241  28.615  1.00  0.00           H  
ATOM   3869  C   GLN B 241      -8.233 -16.341  33.272  1.00  0.00           C  
ATOM   3870  O   GLN B 241      -9.039 -15.666  33.915  1.00  0.00           O  
ATOM   3871  N   VAL B 242      -7.300 -17.098  33.860  1.00  0.00           N  
ATOM   3872  H   VAL B 242      -6.646 -17.593  33.277  1.00  0.00           H  
ATOM   3873  CA  VAL B 242      -7.057 -17.098  35.315  1.00  0.00           C  
ATOM   3874  HA  VAL B 242      -7.981 -17.409  35.803  1.00  0.00           H  
ATOM   3875  CB  VAL B 242      -5.950 -18.095  35.718  1.00  0.00           C  
ATOM   3876  HB  VAL B 242      -5.825 -18.039  36.799  1.00  0.00           H  
ATOM   3877  CG1 VAL B 242      -6.352 -19.536  35.381  1.00  0.00           C  
ATOM   3878 HG11 VAL B 242      -5.602 -20.226  35.770  1.00  0.00           H  
ATOM   3879 HG12 VAL B 242      -7.312 -19.768  35.843  1.00  0.00           H  
ATOM   3880 HG13 VAL B 242      -6.431 -19.671  34.302  1.00  0.00           H  
ATOM   3881  CG2 VAL B 242      -4.589 -17.798  35.071  1.00  0.00           C  
ATOM   3882 HG21 VAL B 242      -4.655 -17.860  33.986  1.00  0.00           H  
ATOM   3883 HG22 VAL B 242      -3.849 -18.515  35.427  1.00  0.00           H  
ATOM   3884 HG23 VAL B 242      -4.255 -16.798  35.351  1.00  0.00           H  
ATOM   3885  C   VAL B 242      -6.731 -15.690  35.830  1.00  0.00           C  
ATOM   3886  O   VAL B 242      -6.194 -14.866  35.088  1.00  0.00           O  
ATOM   3887  N   SER B 243      -7.052 -15.433  37.101  1.00  0.00           N  
ATOM   3888  H   SER B 243      -7.469 -16.168  37.647  1.00  0.00           H  
ATOM   3889  CA  SER B 243      -6.978 -14.104  37.728  1.00  0.00           C  
ATOM   3890  HA  SER B 243      -7.391 -14.200  38.732  1.00  0.00           H  
ATOM   3891  CB  SER B 243      -5.525 -13.635  37.890  1.00  0.00           C  
ATOM   3892  HB2 SER B 243      -5.062 -13.515  36.910  1.00  0.00           H  
ATOM   3893  HB3 SER B 243      -5.509 -12.672  38.401  1.00  0.00           H  
ATOM   3894  OG  SER B 243      -4.788 -14.581  38.648  1.00  0.00           O  
ATOM   3895  HG  SER B 243      -5.058 -14.511  39.567  1.00  0.00           H  
ATOM   3896  C   SER B 243      -7.880 -13.076  37.028  1.00  0.00           C  
ATOM   3897  O   SER B 243      -7.433 -12.014  36.599  1.00  0.00           O  
ATOM   3898  N   ASP B 244      -9.166 -13.427  36.922  1.00  0.00           N  
ATOM   3899  H   ASP B 244      -9.441 -14.267  37.417  1.00  0.00           H  
ATOM   3900  CA  ASP B 244     -10.289 -12.518  36.679  1.00  0.00           C  
ATOM   3901  HA  ASP B 244     -11.142 -13.151  36.431  1.00  0.00           H  
ATOM   3902  CB  ASP B 244     -10.664 -11.788  37.988  1.00  0.00           C  
ATOM   3903  HB2 ASP B 244      -9.902 -11.033  38.187  1.00  0.00           H  
ATOM   3904  HB3 ASP B 244     -11.613 -11.273  37.839  1.00  0.00           H  
ATOM   3905  CG  ASP B 244     -10.777 -12.671  39.251  1.00  0.00           C  
ATOM   3906  OD1 ASP B 244     -10.625 -13.917  39.162  1.00  0.00           O  
ATOM   3907  OD2 ASP B 244     -10.995 -12.070  40.325  1.00  0.00           O  
ATOM   3908  C   ASP B 244     -10.088 -11.607  35.453  1.00  0.00           C  
ATOM   3909  O   ASP B 244     -10.354 -10.402  35.482  1.00  0.00           O  
ATOM   3910  N   THR B 245      -9.568 -12.188  34.368  1.00  0.00           N  
ATOM   3911  H   THR B 245      -9.386 -13.184  34.416  1.00  0.00           H  
ATOM   3912  CA  THR B 245      -9.033 -11.464  33.211  1.00  0.00           C  
ATOM   3913  HA  THR B 245      -9.289 -10.407  33.282  1.00  0.00           H  
ATOM   3914  CB  THR B 245      -7.497 -11.560  33.222  1.00  0.00           C  
ATOM   3915  HB  THR B 245      -7.197 -12.595  33.391  1.00  0.00           H  
ATOM   3916  CG2 THR B 245      -6.832 -11.060  31.939  1.00  0.00           C  
ATOM   3917 HG21 THR B 245      -7.197 -10.062  31.702  1.00  0.00           H  
ATOM   3918 HG22 THR B 245      -7.054 -11.739  31.117  1.00  0.00           H  
ATOM   3919 HG23 THR B 245      -5.753 -11.033  32.087  1.00  0.00           H  
ATOM   3920  OG1 THR B 245      -6.976 -10.754  34.254  1.00  0.00           O  
ATOM   3921  HG1 THR B 245      -7.192 -11.186  35.106  1.00  0.00           H  
ATOM   3922  C   THR B 245      -9.622 -12.000  31.911  1.00  0.00           C  
ATOM   3923  O   THR B 245      -9.416 -13.154  31.549  1.00  0.00           O  
ATOM   3924  N   LEU B 246     -10.322 -11.153  31.156  1.00  0.00           N  
ATOM   3925  H   LEU B 246     -10.435 -10.200  31.486  1.00  0.00           H  
ATOM   3926  CA  LEU B 246     -10.677 -11.433  29.767  1.00  0.00           C  
ATOM   3927  HA  LEU B 246     -11.043 -12.457  29.695  1.00  0.00           H  
ATOM   3928  CB  LEU B 246     -11.783 -10.474  29.288  1.00  0.00           C  
ATOM   3929  HB2 LEU B 246     -11.381  -9.462  29.320  1.00  0.00           H  
ATOM   3930  HB3 LEU B 246     -12.015 -10.705  28.247  1.00  0.00           H  
ATOM   3931  CG  LEU B 246     -13.093 -10.500  30.099  1.00  0.00           C  
ATOM   3932  HG  LEU B 246     -12.879 -10.286  31.145  1.00  0.00           H  
ATOM   3933  CD1 LEU B 246     -14.023  -9.407  29.574  1.00  0.00           C  
ATOM   3934 HD11 LEU B 246     -14.288  -9.609  28.536  1.00  0.00           H  
ATOM   3935 HD12 LEU B 246     -13.534  -8.437  29.644  1.00  0.00           H  
ATOM   3936 HD13 LEU B 246     -14.931  -9.388  30.176  1.00  0.00           H  
ATOM   3937  CD2 LEU B 246     -13.805 -11.849  29.999  1.00  0.00           C  
ATOM   3938 HD21 LEU B 246     -13.194 -12.632  30.446  1.00  0.00           H  
ATOM   3939 HD22 LEU B 246     -14.752 -11.802  30.537  1.00  0.00           H  
ATOM   3940 HD23 LEU B 246     -14.007 -12.089  28.955  1.00  0.00           H  
ATOM   3941  C   LEU B 246      -9.443 -11.307  28.862  1.00  0.00           C  
ATOM   3942  O   LEU B 246      -8.556 -10.485  29.110  1.00  0.00           O  
ATOM   3943  N   LEU B 247      -9.444 -12.049  27.757  1.00  0.00           N  
ATOM   3944  H   LEU B 247     -10.200 -12.720  27.650  1.00  0.00           H  
ATOM   3945  CA  LEU B 247      -8.579 -11.842  26.597  1.00  0.00           C  
ATOM   3946  HA  LEU B 247      -7.974 -10.949  26.756  1.00  0.00           H  
ATOM   3947  CB  LEU B 247      -7.636 -13.049  26.442  1.00  0.00           C  
ATOM   3948  HB2 LEU B 247      -7.023 -13.134  27.339  1.00  0.00           H  
ATOM   3949  HB3 LEU B 247      -8.252 -13.947  26.362  1.00  0.00           H  
ATOM   3950  CG  LEU B 247      -6.712 -12.984  25.209  1.00  0.00           C  
ATOM   3951  HG  LEU B 247      -7.304 -12.835  24.307  1.00  0.00           H  
ATOM   3952  CD1 LEU B 247      -5.686 -11.855  25.332  1.00  0.00           C  
ATOM   3953 HD11 LEU B 247      -6.187 -10.889  25.357  1.00  0.00           H  
ATOM   3954 HD12 LEU B 247      -5.085 -11.991  26.228  1.00  0.00           H  
ATOM   3955 HD13 LEU B 247      -5.030 -11.867  24.460  1.00  0.00           H  
ATOM   3956  CD2 LEU B 247      -5.956 -14.306  25.078  1.00  0.00           C  
ATOM   3957 HD21 LEU B 247      -6.668 -15.119  24.937  1.00  0.00           H  
ATOM   3958 HD22 LEU B 247      -5.310 -14.263  24.199  1.00  0.00           H  
ATOM   3959 HD23 LEU B 247      -5.353 -14.490  25.966  1.00  0.00           H  
ATOM   3960  C   LEU B 247      -9.442 -11.612  25.351  1.00  0.00           C  
ATOM   3961  O   LEU B 247     -10.255 -12.460  24.989  1.00  0.00           O  
ATOM   3962  N   LEU B 248      -9.261 -10.463  24.704  1.00  0.00           N  
ATOM   3963  H   LEU B 248      -8.590  -9.804  25.087  1.00  0.00           H  
ATOM   3964  CA  LEU B 248      -9.803 -10.151  23.381  1.00  0.00           C  
ATOM   3965  HA  LEU B 248     -10.646 -10.808  23.167  1.00  0.00           H  
ATOM   3966  CB  LEU B 248     -10.302  -8.697  23.371  1.00  0.00           C  
ATOM   3967  HB2 LEU B 248      -9.491  -8.055  23.717  1.00  0.00           H  
ATOM   3968  HB3 LEU B 248     -10.532  -8.408  22.345  1.00  0.00           H  
ATOM   3969  CG  LEU B 248     -11.550  -8.508  24.263  1.00  0.00           C  
ATOM   3970  HG  LEU B 248     -11.705  -9.377  24.899  1.00  0.00           H  
ATOM   3971  CD1 LEU B 248     -11.407  -7.283  25.163  1.00  0.00           C  
ATOM   3972 HD11 LEU B 248     -10.561  -7.436  25.832  1.00  0.00           H  
ATOM   3973 HD12 LEU B 248     -11.235  -6.394  24.557  1.00  0.00           H  
ATOM   3974 HD13 LEU B 248     -12.310  -7.161  25.760  1.00  0.00           H  
ATOM   3975  CD2 LEU B 248     -12.795  -8.306  23.403  1.00  0.00           C  
ATOM   3976 HD21 LEU B 248     -13.680  -8.249  24.037  1.00  0.00           H  
ATOM   3977 HD22 LEU B 248     -12.694  -7.391  22.822  1.00  0.00           H  
ATOM   3978 HD23 LEU B 248     -12.902  -9.146  22.718  1.00  0.00           H  
ATOM   3979  C   LEU B 248      -8.730 -10.402  22.316  1.00  0.00           C  
ATOM   3980  O   LEU B 248      -7.540 -10.225  22.587  1.00  0.00           O  
ATOM   3981  N   THR B 249      -9.122 -10.831  21.113  1.00  0.00           N  
ATOM   3982  H   THR B 249     -10.116 -10.988  20.965  1.00  0.00           H  
ATOM   3983  CA  THR B 249      -8.193 -11.202  20.021  1.00  0.00           C  
ATOM   3984  HA  THR B 249      -7.337 -10.529  20.036  1.00  0.00           H  
ATOM   3985  CB  THR B 249      -7.666 -12.633  20.248  1.00  0.00           C  
ATOM   3986  HB  THR B 249      -8.513 -13.307  20.386  1.00  0.00           H  
ATOM   3987  CG2 THR B 249      -6.791 -13.177  19.119  1.00  0.00           C  
ATOM   3988 HG21 THR B 249      -7.387 -13.323  18.219  1.00  0.00           H  
ATOM   3989 HG22 THR B 249      -5.973 -12.486  18.911  1.00  0.00           H  
ATOM   3990 HG23 THR B 249      -6.377 -14.143  19.415  1.00  0.00           H  
ATOM   3991  OG1 THR B 249      -6.871 -12.656  21.414  1.00  0.00           O  
ATOM   3992  HG1 THR B 249      -7.027 -11.822  21.886  1.00  0.00           H  
ATOM   3993  C   THR B 249      -8.852 -11.061  18.640  1.00  0.00           C  
ATOM   3994  O   THR B 249     -10.039 -11.356  18.489  1.00  0.00           O  
ATOM   3995  N   TRP B 250      -8.097 -10.600  17.638  1.00  0.00           N  
ATOM   3996  H   TRP B 250      -7.114 -10.411  17.825  1.00  0.00           H  
ATOM   3997  CA  TRP B 250      -8.566 -10.315  16.270  1.00  0.00           C  
ATOM   3998  HA  TRP B 250      -9.423 -10.951  16.038  1.00  0.00           H  
ATOM   3999  CB  TRP B 250      -9.025  -8.847  16.186  1.00  0.00           C  
ATOM   4000  HB2 TRP B 250      -9.372  -8.632  15.176  1.00  0.00           H  
ATOM   4001  HB3 TRP B 250      -9.888  -8.731  16.840  1.00  0.00           H  
ATOM   4002  CG  TRP B 250      -8.018  -7.803  16.574  1.00  0.00           C  
ATOM   4003  CD1 TRP B 250      -7.178  -7.157  15.731  1.00  0.00           C  
ATOM   4004  HD1 TRP B 250      -7.126  -7.324  14.660  1.00  0.00           H  
ATOM   4005  NE1 TRP B 250      -6.377  -6.286  16.447  1.00  0.00           N  
ATOM   4006  HE1 TRP B 250      -5.667  -5.695  16.025  1.00  0.00           H  
ATOM   4007  CE2 TRP B 250      -6.642  -6.350  17.797  1.00  0.00           C  
ATOM   4008  CZ2 TRP B 250      -6.091  -5.705  18.913  1.00  0.00           C  
ATOM   4009  HZ2 TRP B 250      -5.258  -5.031  18.796  1.00  0.00           H  
ATOM   4010  CH2 TRP B 250      -6.613  -5.974  20.188  1.00  0.00           C  
ATOM   4011  HH2 TRP B 250      -6.182  -5.502  21.060  1.00  0.00           H  
ATOM   4012  CZ3 TRP B 250      -7.678  -6.879  20.332  1.00  0.00           C  
ATOM   4013  HZ3 TRP B 250      -8.061  -7.100  21.318  1.00  0.00           H  
ATOM   4014  CE3 TRP B 250      -8.215  -7.529  19.205  1.00  0.00           C  
ATOM   4015  HE3 TRP B 250      -9.016  -8.237  19.329  1.00  0.00           H  
ATOM   4016  CD2 TRP B 250      -7.707  -7.291  17.909  1.00  0.00           C  
ATOM   4017  C   TRP B 250      -7.484 -10.636  15.223  1.00  0.00           C  
ATOM   4018  O   TRP B 250      -6.378 -11.048  15.563  1.00  0.00           O  
ATOM   4019  N   SER B 251      -7.810 -10.477  13.937  1.00  0.00           N  
ATOM   4020  H   SER B 251      -8.740 -10.137  13.719  1.00  0.00           H  
ATOM   4021  CA  SER B 251      -6.877 -10.698  12.819  1.00  0.00           C  
ATOM   4022  HA  SER B 251      -6.021 -11.266  13.185  1.00  0.00           H  
ATOM   4023  CB  SER B 251      -7.548 -11.559  11.748  1.00  0.00           C  
ATOM   4024  HB2 SER B 251      -7.966 -12.455  12.210  1.00  0.00           H  
ATOM   4025  HB3 SER B 251      -8.351 -10.992  11.275  1.00  0.00           H  
ATOM   4026  OG  SER B 251      -6.591 -11.939  10.779  1.00  0.00           O  
ATOM   4027  HG  SER B 251      -7.046 -12.334  10.028  1.00  0.00           H  
ATOM   4028  C   SER B 251      -6.334  -9.392  12.214  1.00  0.00           C  
ATOM   4029  O   SER B 251      -7.010  -8.358  12.234  1.00  0.00           O  
ATOM   4030  N   ASN B 252      -5.125  -9.440  11.640  1.00  0.00           N  
ATOM   4031  H   ASN B 252      -4.687 -10.349  11.575  1.00  0.00           H  
ATOM   4032  CA  ASN B 252      -4.526  -8.335  10.880  1.00  0.00           C  
ATOM   4033  HA  ASN B 252      -4.740  -7.410  11.412  1.00  0.00           H  
ATOM   4034  CB  ASN B 252      -2.997  -8.517  10.857  1.00  0.00           C  
ATOM   4035  HB2 ASN B 252      -2.656  -8.730  11.871  1.00  0.00           H  
ATOM   4036  HB3 ASN B 252      -2.736  -9.361  10.220  1.00  0.00           H  
ATOM   4037  CG  ASN B 252      -2.253  -7.289  10.346  1.00  0.00           C  
ATOM   4038  OD1 ASN B 252      -2.614  -6.671   9.354  1.00  0.00           O  
ATOM   4039  ND2 ASN B 252      -1.203  -6.901  11.030  1.00  0.00           N  
ATOM   4040 HD21 ASN B 252      -0.656  -6.132  10.667  1.00  0.00           H  
ATOM   4041 HD22 ASN B 252      -0.860  -7.461  11.793  1.00  0.00           H  
ATOM   4042  C   ASN B 252      -5.117  -8.281   9.443  1.00  0.00           C  
ATOM   4043  O   ASN B 252      -5.007  -9.272   8.720  1.00  0.00           O  
ATOM   4044  N   PRO B 253      -5.730  -7.159   9.003  1.00  0.00           N  
ATOM   4045  CD  PRO B 253      -5.921  -5.945   9.784  1.00  0.00           C  
ATOM   4046  HD2 PRO B 253      -4.966  -5.535  10.106  1.00  0.00           H  
ATOM   4047  HD3 PRO B 253      -6.540  -6.164  10.656  1.00  0.00           H  
ATOM   4048  CG  PRO B 253      -6.649  -4.959   8.878  1.00  0.00           C  
ATOM   4049  HG2 PRO B 253      -5.930  -4.366   8.315  1.00  0.00           H  
ATOM   4050  HG3 PRO B 253      -7.314  -4.320   9.455  1.00  0.00           H  
ATOM   4051  CB  PRO B 253      -7.417  -5.882   7.939  1.00  0.00           C  
ATOM   4052  HB2 PRO B 253      -7.698  -5.384   7.013  1.00  0.00           H  
ATOM   4053  HB3 PRO B 253      -8.306  -6.249   8.450  1.00  0.00           H  
ATOM   4054  CA  PRO B 253      -6.461  -7.060   7.733  1.00  0.00           C  
ATOM   4055  HA  PRO B 253      -7.058  -7.963   7.603  1.00  0.00           H  
ATOM   4056  C   PRO B 253      -5.595  -6.931   6.460  1.00  0.00           C  
ATOM   4057  O   PRO B 253      -6.107  -6.566   5.399  1.00  0.00           O  
ATOM   4058  N   TYR B 254      -4.301  -7.243   6.542  1.00  0.00           N  
ATOM   4059  H   TYR B 254      -3.948  -7.579   7.429  1.00  0.00           H  
ATOM   4060  CA  TYR B 254      -3.361  -7.251   5.420  1.00  0.00           C  
ATOM   4061  HA  TYR B 254      -3.913  -7.082   4.496  1.00  0.00           H  
ATOM   4062  CB  TYR B 254      -2.356  -6.104   5.595  1.00  0.00           C  
ATOM   4063  HB2 TYR B 254      -1.903  -6.165   6.586  1.00  0.00           H  
ATOM   4064  HB3 TYR B 254      -1.560  -6.216   4.860  1.00  0.00           H  
ATOM   4065  CG  TYR B 254      -2.985  -4.740   5.417  1.00  0.00           C  
ATOM   4066  CD1 TYR B 254      -3.080  -4.192   4.125  1.00  0.00           C  
ATOM   4067  HD1 TYR B 254      -2.674  -4.725   3.280  1.00  0.00           H  
ATOM   4068  CE1 TYR B 254      -3.728  -2.961   3.933  1.00  0.00           C  
ATOM   4069  HE1 TYR B 254      -3.807  -2.526   2.952  1.00  0.00           H  
ATOM   4070  CZ  TYR B 254      -4.303  -2.291   5.028  1.00  0.00           C  
ATOM   4071  OH  TYR B 254      -4.972  -1.134   4.812  1.00  0.00           O  
ATOM   4072  HH  TYR B 254      -4.781  -0.801   3.912  1.00  0.00           H  
ATOM   4073  CE2 TYR B 254      -4.202  -2.831   6.327  1.00  0.00           C  
ATOM   4074  HE2 TYR B 254      -4.644  -2.308   7.161  1.00  0.00           H  
ATOM   4075  CD2 TYR B 254      -3.529  -4.054   6.522  1.00  0.00           C  
ATOM   4076  HD2 TYR B 254      -3.456  -4.480   7.513  1.00  0.00           H  
ATOM   4077  C   TYR B 254      -2.640  -8.604   5.308  1.00  0.00           C  
ATOM   4078  O   TYR B 254      -2.379  -9.239   6.330  1.00  0.00           O  
ATOM   4079  N   PRO B 255      -2.267  -9.058   4.095  1.00  0.00           N  
ATOM   4080  CD  PRO B 255      -2.556  -8.463   2.799  1.00  0.00           C  
ATOM   4081  HD2 PRO B 255      -2.347  -7.393   2.788  1.00  0.00           H  
ATOM   4082  HD3 PRO B 255      -3.601  -8.648   2.553  1.00  0.00           H  
ATOM   4083  CG  PRO B 255      -1.653  -9.188   1.798  1.00  0.00           C  
ATOM   4084  HG2 PRO B 255      -0.699  -8.668   1.715  1.00  0.00           H  
ATOM   4085  HG3 PRO B 255      -2.127  -9.277   0.820  1.00  0.00           H  
ATOM   4086  CB  PRO B 255      -1.433 -10.554   2.448  1.00  0.00           C  
ATOM   4087  HB2 PRO B 255      -0.507 -11.021   2.108  1.00  0.00           H  
ATOM   4088  HB3 PRO B 255      -2.286 -11.201   2.232  1.00  0.00           H  
ATOM   4089  CA  PRO B 255      -1.407 -10.228   3.942  1.00  0.00           C  
ATOM   4090  HA  PRO B 255      -1.841 -11.056   4.501  1.00  0.00           H  
ATOM   4091  C   PRO B 255       0.021  -9.934   4.447  1.00  0.00           C  
ATOM   4092  O   PRO B 255       0.456  -8.777   4.376  1.00  0.00           O  
ATOM   4093  N   PRO B 256       0.785 -10.951   4.903  1.00  0.00           N  
ATOM   4094  CD  PRO B 256       0.390 -12.348   5.043  1.00  0.00           C  
ATOM   4095  HD2 PRO B 256       0.498 -12.851   4.080  1.00  0.00           H  
ATOM   4096  HD3 PRO B 256      -0.628 -12.461   5.417  1.00  0.00           H  
ATOM   4097  CG  PRO B 256       1.364 -12.952   6.053  1.00  0.00           C  
ATOM   4098  HG2 PRO B 256       1.508 -14.020   5.890  1.00  0.00           H  
ATOM   4099  HG3 PRO B 256       1.012 -12.757   7.067  1.00  0.00           H  
ATOM   4100  CB  PRO B 256       2.642 -12.162   5.793  1.00  0.00           C  
ATOM   4101  HB2 PRO B 256       3.156 -12.581   4.925  1.00  0.00           H  
ATOM   4102  HB3 PRO B 256       3.299 -12.156   6.662  1.00  0.00           H  
ATOM   4103  CA  PRO B 256       2.121 -10.758   5.475  1.00  0.00           C  
ATOM   4104  HA  PRO B 256       2.015 -10.201   6.404  1.00  0.00           H  
ATOM   4105  C   PRO B 256       3.100 -10.008   4.564  1.00  0.00           C  
ATOM   4106  O   PRO B 256       3.956  -9.277   5.057  1.00  0.00           O  
ATOM   4107  N   ASP B 257       2.954 -10.139   3.247  1.00  0.00           N  
ATOM   4108  H   ASP B 257       2.407 -10.932   2.930  1.00  0.00           H  
ATOM   4109  CA  ASP B 257       3.784  -9.503   2.219  1.00  0.00           C  
ATOM   4110  HA  ASP B 257       4.827  -9.710   2.453  1.00  0.00           H  
ATOM   4111  CB  ASP B 257       3.478 -10.127   0.844  1.00  0.00           C  
ATOM   4112  HB2 ASP B 257       2.591  -9.636   0.436  1.00  0.00           H  
ATOM   4113  HB3 ASP B 257       4.305  -9.907   0.165  1.00  0.00           H  
ATOM   4114  CG  ASP B 257       3.215 -11.639   0.842  1.00  0.00           C  
ATOM   4115  OD1 ASP B 257       3.682 -12.340   1.767  1.00  0.00           O  
ATOM   4116  OD2 ASP B 257       2.479 -12.049  -0.074  1.00  0.00           O  
ATOM   4117  C   ASP B 257       3.592  -7.981   2.108  1.00  0.00           C  
ATOM   4118  O   ASP B 257       4.461  -7.290   1.574  1.00  0.00           O  
ATOM   4119  N   ASN B 258       2.473  -7.434   2.592  1.00  0.00           N  
ATOM   4120  H   ASN B 258       1.826  -8.030   3.103  1.00  0.00           H  
ATOM   4121  CA  ASN B 258       2.170  -6.007   2.450  1.00  0.00           C  
ATOM   4122  HA  ASN B 258       2.368  -5.722   1.416  1.00  0.00           H  
ATOM   4123  CB  ASN B 258       0.675  -5.776   2.736  1.00  0.00           C  
ATOM   4124  HB2 ASN B 258       0.087  -6.452   2.118  1.00  0.00           H  
ATOM   4125  HB3 ASN B 258       0.464  -6.002   3.781  1.00  0.00           H  
ATOM   4126  CG  ASN B 258       0.245  -4.347   2.461  1.00  0.00           C  
ATOM   4127  OD1 ASN B 258       0.741  -3.412   3.054  1.00  0.00           O  
ATOM   4128  ND2 ASN B 258      -0.655  -4.122   1.536  1.00  0.00           N  
ATOM   4129 HD21 ASN B 258      -0.879  -3.141   1.355  1.00  0.00           H  
ATOM   4130 HD22 ASN B 258      -1.039  -4.856   0.976  1.00  0.00           H  
ATOM   4131  C   ASN B 258       3.096  -5.161   3.344  1.00  0.00           C  
ATOM   4132  O   ASN B 258       3.345  -5.514   4.496  1.00  0.00           O  
ATOM   4133  N   TYR B 259       3.603  -4.029   2.854  1.00  0.00           N  
ATOM   4134  H   TYR B 259       3.368  -3.753   1.913  1.00  0.00           H  
ATOM   4135  CA  TYR B 259       4.478  -3.139   3.630  1.00  0.00           C  
ATOM   4136  HA  TYR B 259       5.399  -3.665   3.861  1.00  0.00           H  
ATOM   4137  CB  TYR B 259       4.832  -1.909   2.783  1.00  0.00           C  
ATOM   4138  HB2 TYR B 259       3.923  -1.316   2.666  1.00  0.00           H  
ATOM   4139  HB3 TYR B 259       5.542  -1.307   3.351  1.00  0.00           H  
ATOM   4140  CG  TYR B 259       5.424  -2.138   1.396  1.00  0.00           C  
ATOM   4141  CD1 TYR B 259       6.144  -3.306   1.055  1.00  0.00           C  
ATOM   4142  HD1 TYR B 259       6.262  -4.106   1.769  1.00  0.00           H  
ATOM   4143  CE1 TYR B 259       6.727  -3.434  -0.225  1.00  0.00           C  
ATOM   4144  HE1 TYR B 259       7.278  -4.325  -0.488  1.00  0.00           H  
ATOM   4145  CZ  TYR B 259       6.591  -2.394  -1.172  1.00  0.00           C  
ATOM   4146  OH  TYR B 259       7.189  -2.495  -2.389  1.00  0.00           O  
ATOM   4147  HH  TYR B 259       8.014  -3.010  -2.321  1.00  0.00           H  
ATOM   4148  CE2 TYR B 259       5.863  -1.236  -0.835  1.00  0.00           C  
ATOM   4149  HE2 TYR B 259       5.779  -0.419  -1.533  1.00  0.00           H  
ATOM   4150  CD2 TYR B 259       5.281  -1.117   0.438  1.00  0.00           C  
ATOM   4151  HD2 TYR B 259       4.751  -0.209   0.689  1.00  0.00           H  
ATOM   4152  C   TYR B 259       3.867  -2.697   4.975  1.00  0.00           C  
ATOM   4153  O   TYR B 259       4.530  -2.755   6.010  1.00  0.00           O  
ATOM   4154  N   LEU B 260       2.583  -2.340   4.978  1.00  0.00           N  
ATOM   4155  H   LEU B 260       2.068  -2.424   4.105  1.00  0.00           H  
ATOM   4156  CA  LEU B 260       1.838  -1.797   6.118  1.00  0.00           C  
ATOM   4157  HA  LEU B 260       2.409  -0.969   6.543  1.00  0.00           H  
ATOM   4158  CB  LEU B 260       0.539  -1.244   5.500  1.00  0.00           C  
ATOM   4159  HB2 LEU B 260       0.821  -0.556   4.700  1.00  0.00           H  
ATOM   4160  HB3 LEU B 260      -0.005  -2.075   5.053  1.00  0.00           H  
ATOM   4161  CG  LEU B 260      -0.448  -0.512   6.414  1.00  0.00           C  
ATOM   4162  HG  LEU B 260      -0.870  -1.224   7.113  1.00  0.00           H  
ATOM   4163  CD1 LEU B 260       0.186   0.645   7.180  1.00  0.00           C  
ATOM   4164 HD11 LEU B 260       0.910   0.262   7.899  1.00  0.00           H  
ATOM   4165 HD12 LEU B 260      -0.596   1.179   7.717  1.00  0.00           H  
ATOM   4166 HD13 LEU B 260       0.676   1.330   6.487  1.00  0.00           H  
ATOM   4167  CD2 LEU B 260      -1.571   0.075   5.555  1.00  0.00           C  
ATOM   4168 HD21 LEU B 260      -2.016  -0.711   4.947  1.00  0.00           H  
ATOM   4169 HD22 LEU B 260      -1.171   0.850   4.898  1.00  0.00           H  
ATOM   4170 HD23 LEU B 260      -2.340   0.505   6.195  1.00  0.00           H  
ATOM   4171  C   LEU B 260       1.605  -2.826   7.248  1.00  0.00           C  
ATOM   4172  O   LEU B 260       1.451  -2.453   8.409  1.00  0.00           O  
ATOM   4173  N   TYR B 261       1.675  -4.126   6.936  1.00  0.00           N  
ATOM   4174  H   TYR B 261       1.876  -4.352   5.972  1.00  0.00           H  
ATOM   4175  CA  TYR B 261       1.409  -5.247   7.856  1.00  0.00           C  
ATOM   4176  HA  TYR B 261       0.353  -5.236   8.129  1.00  0.00           H  
ATOM   4177  CB  TYR B 261       1.709  -6.553   7.105  1.00  0.00           C  
ATOM   4178  HB2 TYR B 261       1.090  -6.597   6.208  1.00  0.00           H  
ATOM   4179  HB3 TYR B 261       2.749  -6.532   6.786  1.00  0.00           H  
ATOM   4180  CG  TYR B 261       1.496  -7.829   7.900  1.00  0.00           C  
ATOM   4181  CD1 TYR B 261       2.576  -8.459   8.552  1.00  0.00           C  
ATOM   4182  HD1 TYR B 261       3.561  -8.019   8.520  1.00  0.00           H  
ATOM   4183  CE1 TYR B 261       2.372  -9.670   9.244  1.00  0.00           C  
ATOM   4184  HE1 TYR B 261       3.191 -10.167   9.741  1.00  0.00           H  
ATOM   4185  CZ  TYR B 261       1.091 -10.259   9.273  1.00  0.00           C  
ATOM   4186  OH  TYR B 261       0.902 -11.442   9.913  1.00  0.00           O  
ATOM   4187  HH  TYR B 261       0.014 -11.775   9.773  1.00  0.00           H  
ATOM   4188  CE2 TYR B 261       0.012  -9.628   8.621  1.00  0.00           C  
ATOM   4189  HE2 TYR B 261      -0.970 -10.078   8.618  1.00  0.00           H  
ATOM   4190  CD2 TYR B 261       0.218  -8.409   7.951  1.00  0.00           C  
ATOM   4191  HD2 TYR B 261      -0.609  -7.927   7.453  1.00  0.00           H  
ATOM   4192  C   TYR B 261       2.219  -5.215   9.164  1.00  0.00           C  
ATOM   4193  O   TYR B 261       1.702  -5.589  10.214  1.00  0.00           O  
ATOM   4194  N   ASN B 262       3.481  -4.773   9.110  1.00  0.00           N  
ATOM   4195  H   ASN B 262       3.831  -4.450   8.218  1.00  0.00           H  
ATOM   4196  CA  ASN B 262       4.392  -4.732  10.265  1.00  0.00           C  
ATOM   4197  HA  ASN B 262       4.174  -5.582  10.914  1.00  0.00           H  
ATOM   4198  CB  ASN B 262       5.840  -4.861   9.757  1.00  0.00           C  
ATOM   4199  HB2 ASN B 262       6.018  -4.148   8.952  1.00  0.00           H  
ATOM   4200  HB3 ASN B 262       6.530  -4.620  10.566  1.00  0.00           H  
ATOM   4201  CG  ASN B 262       6.142  -6.260   9.265  1.00  0.00           C  
ATOM   4202  OD1 ASN B 262       5.850  -6.631   8.140  1.00  0.00           O  
ATOM   4203  ND2 ASN B 262       6.748  -7.096  10.075  1.00  0.00           N  
ATOM   4204 HD21 ASN B 262       6.928  -8.017   9.720  1.00  0.00           H  
ATOM   4205 HD22 ASN B 262       7.017  -6.813  11.001  1.00  0.00           H  
ATOM   4206  C   ASN B 262       4.243  -3.486  11.156  1.00  0.00           C  
ATOM   4207  O   ASN B 262       4.848  -3.442  12.221  1.00  0.00           O  
ATOM   4208  N   HIE B 263       3.468  -2.489  10.722  1.00  0.00           N  
ATOM   4209  H   HIE B 263       2.969  -2.619   9.850  1.00  0.00           H  
ATOM   4210  CA  HIE B 263       3.330  -1.178  11.375  1.00  0.00           C  
ATOM   4211  HA  HIE B 263       3.977  -1.134  12.255  1.00  0.00           H  
ATOM   4212  CB  HIE B 263       3.803  -0.104  10.389  1.00  0.00           C  
ATOM   4213  HB2 HIE B 263       3.245  -0.188   9.456  1.00  0.00           H  
ATOM   4214  HB3 HIE B 263       3.601   0.876  10.819  1.00  0.00           H  
ATOM   4215  CG  HIE B 263       5.281  -0.185  10.108  1.00  0.00           C  
ATOM   4216  ND1 HIE B 263       6.269   0.228  11.005  1.00  0.00           N  
ATOM   4217  CE1 HIE B 263       7.437  -0.013  10.399  1.00  0.00           C  
ATOM   4218  HE1 HIE B 263       8.408   0.202  10.821  1.00  0.00           H  
ATOM   4219  NE2 HIE B 263       7.234  -0.526   9.177  1.00  0.00           N  
ATOM   4220  HE2 HIE B 263       7.982  -0.673   8.502  1.00  0.00           H  
ATOM   4221  CD2 HIE B 263       5.876  -0.646   8.968  1.00  0.00           C  
ATOM   4222  HD2 HIE B 263       5.381  -1.018   8.079  1.00  0.00           H  
ATOM   4223  C   HIE B 263       1.913  -0.888  11.885  1.00  0.00           C  
ATOM   4224  O   HIE B 263       1.664   0.176  12.452  1.00  0.00           O  
ATOM   4225  N   LEU B 264       0.986  -1.827  11.675  1.00  0.00           N  
ATOM   4226  H   LEU B 264       1.274  -2.684  11.231  1.00  0.00           H  
ATOM   4227  CA  LEU B 264      -0.390  -1.728  12.144  1.00  0.00           C  
ATOM   4228  HA  LEU B 264      -0.762  -0.741  11.863  1.00  0.00           H  
ATOM   4229  CB  LEU B 264      -1.245  -2.815  11.453  1.00  0.00           C  
ATOM   4230  HB2 LEU B 264      -0.670  -3.338  10.686  1.00  0.00           H  
ATOM   4231  HB3 LEU B 264      -1.546  -3.559  12.193  1.00  0.00           H  
ATOM   4232  CG  LEU B 264      -2.499  -2.213  10.801  1.00  0.00           C  
ATOM   4233  HG  LEU B 264      -2.900  -1.435  11.446  1.00  0.00           H  
ATOM   4234  CD1 LEU B 264      -2.185  -1.607   9.438  1.00  0.00           C  
ATOM   4235 HD11 LEU B 264      -3.068  -1.108   9.040  1.00  0.00           H  
ATOM   4236 HD12 LEU B 264      -1.382  -0.877   9.534  1.00  0.00           H  
ATOM   4237 HD13 LEU B 264      -1.873  -2.395   8.752  1.00  0.00           H  
ATOM   4238  CD2 LEU B 264      -3.567  -3.283  10.598  1.00  0.00           C  
ATOM   4239 HD21 LEU B 264      -3.168  -4.084   9.975  1.00  0.00           H  
ATOM   4240 HD22 LEU B 264      -3.857  -3.690  11.564  1.00  0.00           H  
ATOM   4241 HD23 LEU B 264      -4.443  -2.847  10.118  1.00  0.00           H  
ATOM   4242  C   LEU B 264      -0.453  -1.838  13.676  1.00  0.00           C  
ATOM   4243  O   LEU B 264       0.026  -2.809  14.262  1.00  0.00           O  
ATOM   4244  N   THR B 265      -1.116  -0.874  14.314  1.00  0.00           N  
ATOM   4245  H   THR B 265      -1.431  -0.075  13.772  1.00  0.00           H  
ATOM   4246  CA  THR B 265      -1.441  -0.884  15.749  1.00  0.00           C  
ATOM   4247  HA  THR B 265      -1.422  -1.918  16.096  1.00  0.00           H  
ATOM   4248  CB  THR B 265      -0.371  -0.132  16.552  1.00  0.00           C  
ATOM   4249  HB  THR B 265       0.615  -0.505  16.274  1.00  0.00           H  
ATOM   4250  CG2 THR B 265      -0.416   1.379  16.314  1.00  0.00           C  
ATOM   4251 HG21 THR B 265       0.403   1.852  16.854  1.00  0.00           H  
ATOM   4252 HG22 THR B 265      -1.361   1.786  16.670  1.00  0.00           H  
ATOM   4253 HG23 THR B 265      -0.306   1.593  15.250  1.00  0.00           H  
ATOM   4254  OG1 THR B 265      -0.560  -0.340  17.932  1.00  0.00           O  
ATOM   4255  HG1 THR B 265      -0.112  -1.158  18.202  1.00  0.00           H  
ATOM   4256  C   THR B 265      -2.869  -0.373  15.992  1.00  0.00           C  
ATOM   4257  O   THR B 265      -3.497   0.194  15.089  1.00  0.00           O  
ATOM   4258  N   TYR B 266      -3.423  -0.638  17.177  1.00  0.00           N  
ATOM   4259  H   TYR B 266      -2.799  -0.903  17.933  1.00  0.00           H  
ATOM   4260  CA  TYR B 266      -4.869  -0.810  17.354  1.00  0.00           C  
ATOM   4261  HA  TYR B 266      -5.364  -0.505  16.435  1.00  0.00           H  
ATOM   4262  CB  TYR B 266      -5.192  -2.304  17.552  1.00  0.00           C  
ATOM   4263  HB2 TYR B 266      -4.764  -2.637  18.495  1.00  0.00           H  
ATOM   4264  HB3 TYR B 266      -6.272  -2.426  17.635  1.00  0.00           H  
ATOM   4265  CG  TYR B 266      -4.701  -3.224  16.450  1.00  0.00           C  
ATOM   4266  CD1 TYR B 266      -5.434  -3.331  15.253  1.00  0.00           C  
ATOM   4267  HD1 TYR B 266      -6.337  -2.750  15.122  1.00  0.00           H  
ATOM   4268  CE1 TYR B 266      -4.986  -4.182  14.225  1.00  0.00           C  
ATOM   4269  HE1 TYR B 266      -5.534  -4.272  13.301  1.00  0.00           H  
ATOM   4270  CZ  TYR B 266      -3.794  -4.916  14.389  1.00  0.00           C  
ATOM   4271  OH  TYR B 266      -3.374  -5.727  13.389  1.00  0.00           O  
ATOM   4272  HH  TYR B 266      -2.464  -5.993  13.538  1.00  0.00           H  
ATOM   4273  CE2 TYR B 266      -3.064  -4.823  15.594  1.00  0.00           C  
ATOM   4274  HE2 TYR B 266      -2.150  -5.387  15.728  1.00  0.00           H  
ATOM   4275  CD2 TYR B 266      -3.523  -3.979  16.624  1.00  0.00           C  
ATOM   4276  HD2 TYR B 266      -2.956  -3.908  17.547  1.00  0.00           H  
ATOM   4277  C   TYR B 266      -5.484   0.038  18.476  1.00  0.00           C  
ATOM   4278  O   TYR B 266      -4.825   0.469  19.423  1.00  0.00           O  
ATOM   4279  N   ALA B 267      -6.804   0.207  18.393  1.00  0.00           N  
ATOM   4280  H   ALA B 267      -7.279  -0.141  17.566  1.00  0.00           H  
ATOM   4281  CA  ALA B 267      -7.635   0.682  19.491  1.00  0.00           C  
ATOM   4282  HA  ALA B 267      -7.104   0.514  20.430  1.00  0.00           H  
ATOM   4283  CB  ALA B 267      -7.886   2.187  19.356  1.00  0.00           C  
ATOM   4284  HB1 ALA B 267      -8.528   2.523  20.171  1.00  0.00           H  
ATOM   4285  HB2 ALA B 267      -6.938   2.720  19.413  1.00  0.00           H  
ATOM   4286  HB3 ALA B 267      -8.367   2.400  18.401  1.00  0.00           H  
ATOM   4287  C   ALA B 267      -8.937  -0.123  19.545  1.00  0.00           C  
ATOM   4288  O   ALA B 267      -9.618  -0.308  18.532  1.00  0.00           O  
ATOM   4289  N   VAL B 268      -9.284  -0.576  20.748  1.00  0.00           N  
ATOM   4290  H   VAL B 268      -8.684  -0.332  21.533  1.00  0.00           H  
ATOM   4291  CA  VAL B 268     -10.502  -1.325  21.066  1.00  0.00           C  
ATOM   4292  HA  VAL B 268     -10.937  -1.702  20.143  1.00  0.00           H  
ATOM   4293  CB  VAL B 268     -10.167  -2.549  21.950  1.00  0.00           C  
ATOM   4294  HB  VAL B 268      -9.740  -2.193  22.887  1.00  0.00           H  
ATOM   4295  CG1 VAL B 268     -11.404  -3.393  22.280  1.00  0.00           C  
ATOM   4296 HG11 VAL B 268     -12.129  -2.796  22.828  1.00  0.00           H  
ATOM   4297 HG12 VAL B 268     -11.859  -3.770  21.364  1.00  0.00           H  
ATOM   4298 HG13 VAL B 268     -11.119  -4.239  22.908  1.00  0.00           H  
ATOM   4299  CG2 VAL B 268      -9.150  -3.485  21.280  1.00  0.00           C  
ATOM   4300 HG21 VAL B 268      -8.936  -4.334  21.930  1.00  0.00           H  
ATOM   4301 HG22 VAL B 268      -9.546  -3.858  20.338  1.00  0.00           H  
ATOM   4302 HG23 VAL B 268      -8.212  -2.963  21.093  1.00  0.00           H  
ATOM   4303  C   VAL B 268     -11.521  -0.391  21.731  1.00  0.00           C  
ATOM   4304  O   VAL B 268     -11.166   0.446  22.562  1.00  0.00           O  
ATOM   4305  N   ASN B 269     -12.800  -0.533  21.379  1.00  0.00           N  
ATOM   4306  H   ASN B 269     -13.014  -1.253  20.694  1.00  0.00           H  
ATOM   4307  CA  ASN B 269     -13.945   0.121  22.014  1.00  0.00           C  
ATOM   4308  HA  ASN B 269     -13.598   0.776  22.812  1.00  0.00           H  
ATOM   4309  CB  ASN B 269     -14.640   0.983  20.937  1.00  0.00           C  
ATOM   4310  HB2 ASN B 269     -13.963   1.793  20.679  1.00  0.00           H  
ATOM   4311  HB3 ASN B 269     -14.793   0.374  20.047  1.00  0.00           H  
ATOM   4312  CG  ASN B 269     -15.976   1.624  21.289  1.00  0.00           C  
ATOM   4313  OD1 ASN B 269     -16.795   1.866  20.408  1.00  0.00           O  
ATOM   4314  ND2 ASN B 269     -16.252   1.925  22.533  1.00  0.00           N  
ATOM   4315 HD21 ASN B 269     -17.146   2.341  22.740  1.00  0.00           H  
ATOM   4316 HD22 ASN B 269     -15.582   1.816  23.286  1.00  0.00           H  
ATOM   4317  C   ASN B 269     -14.839  -0.970  22.630  1.00  0.00           C  
ATOM   4318  O   ASN B 269     -15.203  -1.914  21.929  1.00  0.00           O  
ATOM   4319  N   ILE B 270     -15.157  -0.845  23.919  1.00  0.00           N  
ATOM   4320  H   ILE B 270     -14.875   0.007  24.394  1.00  0.00           H  
ATOM   4321  CA  ILE B 270     -16.006  -1.763  24.697  1.00  0.00           C  
ATOM   4322  HA  ILE B 270     -16.365  -2.560  24.049  1.00  0.00           H  
ATOM   4323  CB  ILE B 270     -15.194  -2.399  25.857  1.00  0.00           C  
ATOM   4324  HB  ILE B 270     -14.616  -1.610  26.335  1.00  0.00           H  
ATOM   4325  CG2 ILE B 270     -16.078  -3.044  26.944  1.00  0.00           C  
ATOM   4326 HG21 ILE B 270     -16.714  -2.296  27.418  1.00  0.00           H  
ATOM   4327 HG22 ILE B 270     -16.703  -3.825  26.508  1.00  0.00           H  
ATOM   4328 HG23 ILE B 270     -15.466  -3.477  27.733  1.00  0.00           H  
ATOM   4329  CG1 ILE B 270     -14.209  -3.432  25.271  1.00  0.00           C  
ATOM   4330 HG12 ILE B 270     -14.781  -4.231  24.811  1.00  0.00           H  
ATOM   4331 HG13 ILE B 270     -13.618  -2.950  24.496  1.00  0.00           H  
ATOM   4332  CD1 ILE B 270     -13.226  -4.052  26.270  1.00  0.00           C  
ATOM   4333 HD11 ILE B 270     -13.744  -4.723  26.955  1.00  0.00           H  
ATOM   4334 HD12 ILE B 270     -12.480  -4.626  25.722  1.00  0.00           H  
ATOM   4335 HD13 ILE B 270     -12.718  -3.273  26.835  1.00  0.00           H  
ATOM   4336  C   ILE B 270     -17.230  -0.996  25.200  1.00  0.00           C  
ATOM   4337  O   ILE B 270     -17.107   0.180  25.538  1.00  0.00           O  
ATOM   4338  N   TRP B 271     -18.391  -1.647  25.284  1.00  0.00           N  
ATOM   4339  H   TRP B 271     -18.437  -2.625  25.015  1.00  0.00           H  
ATOM   4340  CA  TRP B 271     -19.593  -1.066  25.893  1.00  0.00           C  
ATOM   4341  HA  TRP B 271     -19.281  -0.514  26.777  1.00  0.00           H  
ATOM   4342  CB  TRP B 271     -20.264  -0.068  24.936  1.00  0.00           C  
ATOM   4343  HB2 TRP B 271     -20.944   0.550  25.527  1.00  0.00           H  
ATOM   4344  HB3 TRP B 271     -19.509   0.603  24.528  1.00  0.00           H  
ATOM   4345  CG  TRP B 271     -21.044  -0.646  23.793  1.00  0.00           C  
ATOM   4346  CD1 TRP B 271     -22.394  -0.683  23.735  1.00  0.00           C  
ATOM   4347  HD1 TRP B 271     -23.060  -0.318  24.514  1.00  0.00           H  
ATOM   4348  NE1 TRP B 271     -22.795  -1.266  22.553  1.00  0.00           N  
ATOM   4349  HE1 TRP B 271     -23.770  -1.437  22.345  1.00  0.00           H  
ATOM   4350  CE2 TRP B 271     -21.717  -1.625  21.774  1.00  0.00           C  
ATOM   4351  CZ2 TRP B 271     -21.609  -2.213  20.504  1.00  0.00           C  
ATOM   4352  HZ2 TRP B 271     -22.501  -2.432  19.935  1.00  0.00           H  
ATOM   4353  CH2 TRP B 271     -20.338  -2.537  20.003  1.00  0.00           C  
ATOM   4354  HH2 TRP B 271     -20.243  -3.011  19.037  1.00  0.00           H  
ATOM   4355  CZ3 TRP B 271     -19.193  -2.254  20.769  1.00  0.00           C  
ATOM   4356  HZ3 TRP B 271     -18.217  -2.531  20.403  1.00  0.00           H  
ATOM   4357  CE3 TRP B 271     -19.311  -1.612  22.018  1.00  0.00           C  
ATOM   4358  HE3 TRP B 271     -18.421  -1.380  22.581  1.00  0.00           H  
ATOM   4359  CD2 TRP B 271     -20.575  -1.283  22.560  1.00  0.00           C  
ATOM   4360  C   TRP B 271     -20.577  -2.146  26.352  1.00  0.00           C  
ATOM   4361  O   TRP B 271     -20.507  -3.291  25.895  1.00  0.00           O  
ATOM   4362  N   SER B 272     -21.465  -1.804  27.287  1.00  0.00           N  
ATOM   4363  H   SER B 272     -21.442  -0.859  27.655  1.00  0.00           H  
ATOM   4364  CA  SER B 272     -22.490  -2.720  27.805  1.00  0.00           C  
ATOM   4365  HA  SER B 272     -22.031  -3.696  27.936  1.00  0.00           H  
ATOM   4366  CB  SER B 272     -22.945  -2.255  29.190  1.00  0.00           C  
ATOM   4367  HB2 SER B 272     -22.083  -2.172  29.851  1.00  0.00           H  
ATOM   4368  HB3 SER B 272     -23.415  -1.277  29.102  1.00  0.00           H  
ATOM   4369  OG  SER B 272     -23.866  -3.176  29.739  1.00  0.00           O  
ATOM   4370  HG  SER B 272     -23.392  -4.011  29.881  1.00  0.00           H  
ATOM   4371  C   SER B 272     -23.695  -2.897  26.861  1.00  0.00           C  
ATOM   4372  O   SER B 272     -24.097  -1.971  26.162  1.00  0.00           O  
ATOM   4373  N   GLU B 273     -24.308  -4.085  26.879  1.00  0.00           N  
ATOM   4374  H   GLU B 273     -23.920  -4.791  27.497  1.00  0.00           H  
ATOM   4375  CA  GLU B 273     -25.619  -4.388  26.266  1.00  0.00           C  
ATOM   4376  HA  GLU B 273     -25.742  -3.786  25.362  1.00  0.00           H  
ATOM   4377  CB  GLU B 273     -25.596  -5.879  25.863  1.00  0.00           C  
ATOM   4378  HB2 GLU B 273     -24.630  -6.121  25.412  1.00  0.00           H  
ATOM   4379  HB3 GLU B 273     -25.657  -6.444  26.789  1.00  0.00           H  
ATOM   4380  CG  GLU B 273     -26.707  -6.402  24.927  1.00  0.00           C  
ATOM   4381  HG2 GLU B 273     -26.865  -7.455  25.171  1.00  0.00           H  
ATOM   4382  HG3 GLU B 273     -27.650  -5.897  25.112  1.00  0.00           H  
ATOM   4383  CD  GLU B 273     -26.363  -6.298  23.435  1.00  0.00           C  
ATOM   4384  OE1 GLU B 273     -26.648  -7.257  22.673  1.00  0.00           O  
ATOM   4385  OE2 GLU B 273     -25.732  -5.316  23.007  1.00  0.00           O  
ATOM   4386  C   GLU B 273     -26.801  -4.058  27.222  1.00  0.00           C  
ATOM   4387  O   GLU B 273     -27.969  -4.226  26.872  1.00  0.00           O  
ATOM   4388  N   ASN B 274     -26.510  -3.598  28.448  1.00  0.00           N  
ATOM   4389  H   ASN B 274     -25.531  -3.489  28.685  1.00  0.00           H  
ATOM   4390  CA  ASN B 274     -27.504  -3.247  29.469  1.00  0.00           C  
ATOM   4391  HA  ASN B 274     -28.508  -3.373  29.057  1.00  0.00           H  
ATOM   4392  CB  ASN B 274     -27.345  -4.204  30.665  1.00  0.00           C  
ATOM   4393  HB2 ASN B 274     -26.342  -4.090  31.071  1.00  0.00           H  
ATOM   4394  HB3 ASN B 274     -28.055  -3.915  31.439  1.00  0.00           H  
ATOM   4395  CG  ASN B 274     -27.583  -5.671  30.338  1.00  0.00           C  
ATOM   4396  OD1 ASN B 274     -26.717  -6.523  30.487  1.00  0.00           O  
ATOM   4397  ND2 ASN B 274     -28.764  -6.025  29.884  1.00  0.00           N  
ATOM   4398 HD21 ASN B 274     -28.897  -6.993  29.682  1.00  0.00           H  
ATOM   4399 HD22 ASN B 274     -29.462  -5.325  29.716  1.00  0.00           H  
ATOM   4400  C   ASN B 274     -27.436  -1.782  29.944  1.00  0.00           C  
ATOM   4401  O   ASN B 274     -28.453  -1.254  30.388  1.00  0.00           O  
ATOM   4402  N   ASP B 275     -26.271  -1.131  29.869  1.00  0.00           N  
ATOM   4403  H   ASP B 275     -25.458  -1.632  29.539  1.00  0.00           H  
ATOM   4404  CA  ASP B 275     -26.063   0.253  30.330  1.00  0.00           C  
ATOM   4405  HA  ASP B 275     -27.013   0.688  30.633  1.00  0.00           H  
ATOM   4406  CB  ASP B 275     -25.203   0.223  31.602  1.00  0.00           C  
ATOM   4407  HB2 ASP B 275     -25.709  -0.391  32.349  1.00  0.00           H  
ATOM   4408  HB3 ASP B 275     -24.245  -0.250  31.380  1.00  0.00           H  
ATOM   4409  CG  ASP B 275     -24.939   1.606  32.211  1.00  0.00           C  
ATOM   4410  OD1 ASP B 275     -25.359   2.635  31.645  1.00  0.00           O  
ATOM   4411  OD2 ASP B 275     -24.296   1.603  33.291  1.00  0.00           O  
ATOM   4412  C   ASP B 275     -25.442   1.135  29.224  1.00  0.00           C  
ATOM   4413  O   ASP B 275     -24.256   0.978  28.917  1.00  0.00           O  
ATOM   4414  N   PRO B 276     -26.195   2.088  28.641  1.00  0.00           N  
ATOM   4415  CD  PRO B 276     -27.638   2.239  28.765  1.00  0.00           C  
ATOM   4416  HD2 PRO B 276     -27.860   2.878  29.621  1.00  0.00           H  
ATOM   4417  HD3 PRO B 276     -28.141   1.276  28.870  1.00  0.00           H  
ATOM   4418  CG  PRO B 276     -28.086   2.913  27.473  1.00  0.00           C  
ATOM   4419  HG2 PRO B 276     -29.003   3.487  27.614  1.00  0.00           H  
ATOM   4420  HG3 PRO B 276     -28.210   2.162  26.691  1.00  0.00           H  
ATOM   4421  CB  PRO B 276     -26.893   3.808  27.147  1.00  0.00           C  
ATOM   4422  HB2 PRO B 276     -26.967   4.727  27.731  1.00  0.00           H  
ATOM   4423  HB3 PRO B 276     -26.841   4.038  26.082  1.00  0.00           H  
ATOM   4424  CA  PRO B 276     -25.681   2.990  27.608  1.00  0.00           C  
ATOM   4425  HA  PRO B 276     -25.325   2.383  26.774  1.00  0.00           H  
ATOM   4426  C   PRO B 276     -24.535   3.918  28.051  1.00  0.00           C  
ATOM   4427  O   PRO B 276     -23.847   4.460  27.188  1.00  0.00           O  
ATOM   4428  N   ALA B 277     -24.341   4.141  29.358  1.00  0.00           N  
ATOM   4429  H   ALA B 277     -24.909   3.638  30.039  1.00  0.00           H  
ATOM   4430  CA  ALA B 277     -23.278   5.001  29.884  1.00  0.00           C  
ATOM   4431  HA  ALA B 277     -23.050   5.772  29.148  1.00  0.00           H  
ATOM   4432  CB  ALA B 277     -23.808   5.697  31.143  1.00  0.00           C  
ATOM   4433  HB1 ALA B 277     -24.022   4.958  31.916  1.00  0.00           H  
ATOM   4434  HB2 ALA B 277     -23.062   6.400  31.514  1.00  0.00           H  
ATOM   4435  HB3 ALA B 277     -24.722   6.242  30.905  1.00  0.00           H  
ATOM   4436  C   ALA B 277     -21.960   4.251  30.165  1.00  0.00           C  
ATOM   4437  O   ALA B 277     -20.902   4.876  30.247  1.00  0.00           O  
ATOM   4438  N   ASP B 278     -21.988   2.919  30.294  1.00  0.00           N  
ATOM   4439  H   ASP B 278     -22.883   2.455  30.188  1.00  0.00           H  
ATOM   4440  CA  ASP B 278     -20.804   2.077  30.519  1.00  0.00           C  
ATOM   4441  HA  ASP B 278     -20.126   2.635  31.168  1.00  0.00           H  
ATOM   4442  CB  ASP B 278     -21.211   0.809  31.291  1.00  0.00           C  
ATOM   4443  HB2 ASP B 278     -21.925   1.096  32.065  1.00  0.00           H  
ATOM   4444  HB3 ASP B 278     -21.716   0.114  30.618  1.00  0.00           H  
ATOM   4445  CG  ASP B 278     -20.039   0.109  31.993  1.00  0.00           C  
ATOM   4446  OD1 ASP B 278     -20.303  -0.829  32.779  1.00  0.00           O  
ATOM   4447  OD2 ASP B 278     -18.859   0.505  31.841  1.00  0.00           O  
ATOM   4448  C   ASP B 278     -20.038   1.821  29.202  1.00  0.00           C  
ATOM   4449  O   ASP B 278     -19.933   0.692  28.715  1.00  0.00           O  
ATOM   4450  N   PHE B 279     -19.549   2.911  28.600  1.00  0.00           N  
ATOM   4451  H   PHE B 279     -19.705   3.791  29.085  1.00  0.00           H  
ATOM   4452  CA  PHE B 279     -18.865   2.985  27.306  1.00  0.00           C  
ATOM   4453  HA  PHE B 279     -18.917   2.011  26.820  1.00  0.00           H  
ATOM   4454  CB  PHE B 279     -19.609   3.995  26.418  1.00  0.00           C  
ATOM   4455  HB2 PHE B 279     -20.625   3.630  26.253  1.00  0.00           H  
ATOM   4456  HB3 PHE B 279     -19.694   4.939  26.960  1.00  0.00           H  
ATOM   4457  CG  PHE B 279     -18.961   4.277  25.073  1.00  0.00           C  
ATOM   4458  CD1 PHE B 279     -17.966   5.268  24.968  1.00  0.00           C  
ATOM   4459  HD1 PHE B 279     -17.664   5.819  25.849  1.00  0.00           H  
ATOM   4460  CE1 PHE B 279     -17.378   5.554  23.723  1.00  0.00           C  
ATOM   4461  HE1 PHE B 279     -16.627   6.328  23.653  1.00  0.00           H  
ATOM   4462  CZ  PHE B 279     -17.787   4.853  22.575  1.00  0.00           C  
ATOM   4463  HZ  PHE B 279     -17.346   5.089  21.617  1.00  0.00           H  
ATOM   4464  CE2 PHE B 279     -18.785   3.866  22.674  1.00  0.00           C  
ATOM   4465  HE2 PHE B 279     -19.121   3.341  21.792  1.00  0.00           H  
ATOM   4466  CD2 PHE B 279     -19.370   3.578  23.922  1.00  0.00           C  
ATOM   4467  HD2 PHE B 279     -20.154   2.837  23.993  1.00  0.00           H  
ATOM   4468  C   PHE B 279     -17.379   3.346  27.486  1.00  0.00           C  
ATOM   4469  O   PHE B 279     -17.023   4.204  28.296  1.00  0.00           O  
ATOM   4470  N   ARG B 280     -16.490   2.652  26.760  1.00  0.00           N  
ATOM   4471  H   ARG B 280     -16.859   1.966  26.105  1.00  0.00           H  
ATOM   4472  CA  ARG B 280     -15.050   2.571  27.069  1.00  0.00           C  
ATOM   4473  HA  ARG B 280     -14.757   3.475  27.608  1.00  0.00           H  
ATOM   4474  CB  ARG B 280     -14.792   1.350  27.976  1.00  0.00           C  
ATOM   4475  HB2 ARG B 280     -14.929   0.444  27.387  1.00  0.00           H  
ATOM   4476  HB3 ARG B 280     -13.755   1.384  28.312  1.00  0.00           H  
ATOM   4477  CG  ARG B 280     -15.709   1.261  29.207  1.00  0.00           C  
ATOM   4478  HG2 ARG B 280     -15.637   2.184  29.786  1.00  0.00           H  
ATOM   4479  HG3 ARG B 280     -16.743   1.110  28.894  1.00  0.00           H  
ATOM   4480  CD  ARG B 280     -15.304   0.078  30.084  1.00  0.00           C  
ATOM   4481  HD2 ARG B 280     -15.352  -0.842  29.497  1.00  0.00           H  
ATOM   4482  HD3 ARG B 280     -14.278   0.240  30.413  1.00  0.00           H  
ATOM   4483  NE  ARG B 280     -16.197  -0.041  31.246  1.00  0.00           N  
ATOM   4484  HE  ARG B 280     -17.171   0.260  31.151  1.00  0.00           H  
ATOM   4485  CZ  ARG B 280     -15.876  -0.448  32.454  1.00  0.00           C  
ATOM   4486  NH1 ARG B 280     -14.689  -0.885  32.758  1.00  0.00           N  
ATOM   4487 HH11 ARG B 280     -14.013  -0.995  32.030  1.00  0.00           H  
ATOM   4488 HH12 ARG B 280     -14.540  -1.228  33.696  1.00  0.00           H  
ATOM   4489  NH2 ARG B 280     -16.768  -0.438  33.393  1.00  0.00           N  
ATOM   4490 HH21 ARG B 280     -17.712  -0.139  33.117  1.00  0.00           H  
ATOM   4491 HH22 ARG B 280     -16.544  -0.796  34.311  1.00  0.00           H  
ATOM   4492  C   ARG B 280     -14.180   2.459  25.816  1.00  0.00           C  
ATOM   4493  O   ARG B 280     -14.598   1.881  24.811  1.00  0.00           O  
ATOM   4494  N   ILE B 281     -12.936   2.929  25.893  1.00  0.00           N  
ATOM   4495  H   ILE B 281     -12.628   3.319  26.774  1.00  0.00           H  
ATOM   4496  CA  ILE B 281     -11.903   2.775  24.858  1.00  0.00           C  
ATOM   4497  HA  ILE B 281     -12.169   1.922  24.237  1.00  0.00           H  
ATOM   4498  CB  ILE B 281     -11.840   4.035  23.945  1.00  0.00           C  
ATOM   4499  HB  ILE B 281     -12.269   4.877  24.493  1.00  0.00           H  
ATOM   4500  CG2 ILE B 281     -10.417   4.457  23.525  1.00  0.00           C  
ATOM   4501 HG21 ILE B 281     -10.450   5.376  22.941  1.00  0.00           H  
ATOM   4502 HG22 ILE B 281      -9.812   4.669  24.408  1.00  0.00           H  
ATOM   4503 HG23 ILE B 281      -9.941   3.674  22.934  1.00  0.00           H  
ATOM   4504  CG1 ILE B 281     -12.713   3.779  22.692  1.00  0.00           C  
ATOM   4505 HG12 ILE B 281     -12.250   2.996  22.090  1.00  0.00           H  
ATOM   4506 HG13 ILE B 281     -13.690   3.423  23.011  1.00  0.00           H  
ATOM   4507  CD1 ILE B 281     -12.958   5.000  21.798  1.00  0.00           C  
ATOM   4508 HD11 ILE B 281     -12.029   5.333  21.337  1.00  0.00           H  
ATOM   4509 HD12 ILE B 281     -13.657   4.727  21.006  1.00  0.00           H  
ATOM   4510 HD13 ILE B 281     -13.389   5.810  22.387  1.00  0.00           H  
ATOM   4511  C   ILE B 281     -10.572   2.400  25.520  1.00  0.00           C  
ATOM   4512  O   ILE B 281     -10.273   2.849  26.624  1.00  0.00           O  
ATOM   4513  N   TYR B 282      -9.790   1.578  24.823  1.00  0.00           N  
ATOM   4514  H   TYR B 282     -10.139   1.241  23.930  1.00  0.00           H  
ATOM   4515  CA  TYR B 282      -8.486   1.076  25.245  1.00  0.00           C  
ATOM   4516  HA  TYR B 282      -8.072   1.719  26.023  1.00  0.00           H  
ATOM   4517  CB  TYR B 282      -8.652  -0.343  25.811  1.00  0.00           C  
ATOM   4518  HB2 TYR B 282      -9.028  -0.986  25.015  1.00  0.00           H  
ATOM   4519  HB3 TYR B 282      -7.664  -0.716  26.086  1.00  0.00           H  
ATOM   4520  CG  TYR B 282      -9.578  -0.490  27.012  1.00  0.00           C  
ATOM   4521  CD1 TYR B 282     -10.955  -0.737  26.828  1.00  0.00           C  
ATOM   4522  HD1 TYR B 282     -11.357  -0.803  25.827  1.00  0.00           H  
ATOM   4523  CE1 TYR B 282     -11.798  -0.912  27.945  1.00  0.00           C  
ATOM   4524  HE1 TYR B 282     -12.850  -1.109  27.816  1.00  0.00           H  
ATOM   4525  CZ  TYR B 282     -11.265  -0.867  29.251  1.00  0.00           C  
ATOM   4526  OH  TYR B 282     -12.069  -1.114  30.323  1.00  0.00           O  
ATOM   4527  HH  TYR B 282     -11.540  -1.273  31.109  1.00  0.00           H  
ATOM   4528  CE2 TYR B 282      -9.888  -0.611  29.434  1.00  0.00           C  
ATOM   4529  HE2 TYR B 282      -9.468  -0.568  30.428  1.00  0.00           H  
ATOM   4530  CD2 TYR B 282      -9.052  -0.421  28.317  1.00  0.00           C  
ATOM   4531  HD2 TYR B 282      -7.997  -0.229  28.460  1.00  0.00           H  
ATOM   4532  C   TYR B 282      -7.544   1.069  24.032  1.00  0.00           C  
ATOM   4533  O   TYR B 282      -7.827   0.404  23.033  1.00  0.00           O  
ATOM   4534  N   GLN B 283      -6.438   1.817  24.084  1.00  0.00           N  
ATOM   4535  H   GLN B 283      -6.213   2.297  24.942  1.00  0.00           H  
ATOM   4536  CA  GLN B 283      -5.413   1.790  23.030  1.00  0.00           C  
ATOM   4537  HA  GLN B 283      -5.910   1.626  22.073  1.00  0.00           H  
ATOM   4538  CB  GLN B 283      -4.687   3.143  22.928  1.00  0.00           C  
ATOM   4539  HB2 GLN B 283      -5.440   3.908  22.731  1.00  0.00           H  
ATOM   4540  HB3 GLN B 283      -4.197   3.371  23.876  1.00  0.00           H  
ATOM   4541  CG  GLN B 283      -3.634   3.151  21.798  1.00  0.00           C  
ATOM   4542  HG2 GLN B 283      -2.745   2.616  22.134  1.00  0.00           H  
ATOM   4543  HG3 GLN B 283      -4.030   2.629  20.927  1.00  0.00           H  
ATOM   4544  CD  GLN B 283      -3.222   4.544  21.324  1.00  0.00           C  
ATOM   4545  OE1 GLN B 283      -3.947   5.519  21.422  1.00  0.00           O  
ATOM   4546  NE2 GLN B 283      -2.049   4.694  20.749  1.00  0.00           N  
ATOM   4547 HE21 GLN B 283      -1.819   5.626  20.452  1.00  0.00           H  
ATOM   4548 HE22 GLN B 283      -1.441   3.906  20.602  1.00  0.00           H  
ATOM   4549  C   GLN B 283      -4.442   0.623  23.245  1.00  0.00           C  
ATOM   4550  O   GLN B 283      -4.064   0.322  24.377  1.00  0.00           O  
ATOM   4551  N   VAL B 284      -4.040  -0.026  22.155  1.00  0.00           N  
ATOM   4552  H   VAL B 284      -4.324   0.321  21.244  1.00  0.00           H  
ATOM   4553  CA  VAL B 284      -3.068  -1.123  22.153  1.00  0.00           C  
ATOM   4554  HA  VAL B 284      -3.038  -1.580  23.142  1.00  0.00           H  
ATOM   4555  CB  VAL B 284      -3.478  -2.214  21.145  1.00  0.00           C  
ATOM   4556  HB  VAL B 284      -3.399  -1.813  20.136  1.00  0.00           H  
ATOM   4557  CG1 VAL B 284      -2.575  -3.449  21.244  1.00  0.00           C  
ATOM   4558 HG11 VAL B 284      -1.547  -3.186  20.996  1.00  0.00           H  
ATOM   4559 HG12 VAL B 284      -2.619  -3.879  22.245  1.00  0.00           H  
ATOM   4560 HG13 VAL B 284      -2.902  -4.209  20.530  1.00  0.00           H  
ATOM   4561  CG2 VAL B 284      -4.928  -2.671  21.379  1.00  0.00           C  
ATOM   4562 HG21 VAL B 284      -5.046  -3.027  22.403  1.00  0.00           H  
ATOM   4563 HG22 VAL B 284      -5.625  -1.854  21.194  1.00  0.00           H  
ATOM   4564 HG23 VAL B 284      -5.167  -3.483  20.696  1.00  0.00           H  
ATOM   4565  C   VAL B 284      -1.692  -0.536  21.841  1.00  0.00           C  
ATOM   4566  O   VAL B 284      -1.512   0.150  20.839  1.00  0.00           O  
ATOM   4567  N   THR B 285      -0.726  -0.756  22.729  1.00  0.00           N  
ATOM   4568  H   THR B 285      -0.939  -1.271  23.571  1.00  0.00           H  
ATOM   4569  CA  THR B 285       0.661  -0.265  22.594  1.00  0.00           C  
ATOM   4570  HA  THR B 285       0.663   0.700  22.089  1.00  0.00           H  
ATOM   4571  CB  THR B 285       1.279  -0.096  23.987  1.00  0.00           C  
ATOM   4572  HB  THR B 285       2.358   0.033  23.895  1.00  0.00           H  
ATOM   4573  CG2 THR B 285       0.702   1.113  24.724  1.00  0.00           C  
ATOM   4574 HG21 THR B 285       1.181   1.214  25.698  1.00  0.00           H  
ATOM   4575 HG22 THR B 285       0.890   2.017  24.144  1.00  0.00           H  
ATOM   4576 HG23 THR B 285      -0.373   0.993  24.861  1.00  0.00           H  
ATOM   4577  OG1 THR B 285       1.005  -1.248  24.756  1.00  0.00           O  
ATOM   4578  HG1 THR B 285       1.578  -1.239  25.525  1.00  0.00           H  
ATOM   4579  C   THR B 285       1.556  -1.197  21.777  1.00  0.00           C  
ATOM   4580  O   THR B 285       2.592  -0.770  21.274  1.00  0.00           O  
ATOM   4581  N   TYR B 286       1.177  -2.469  21.660  1.00  0.00           N  
ATOM   4582  H   TYR B 286       0.335  -2.746  22.137  1.00  0.00           H  
ATOM   4583  CA  TYR B 286       1.889  -3.486  20.890  1.00  0.00           C  
ATOM   4584  HA  TYR B 286       2.948  -3.224  20.874  1.00  0.00           H  
ATOM   4585  CB  TYR B 286       1.756  -4.839  21.614  1.00  0.00           C  
ATOM   4586  HB2 TYR B 286       0.724  -5.184  21.521  1.00  0.00           H  
ATOM   4587  HB3 TYR B 286       2.394  -5.575  21.126  1.00  0.00           H  
ATOM   4588  CG  TYR B 286       2.134  -4.796  23.088  1.00  0.00           C  
ATOM   4589  CD1 TYR B 286       1.191  -5.157  24.073  1.00  0.00           C  
ATOM   4590  HD1 TYR B 286       0.208  -5.505  23.783  1.00  0.00           H  
ATOM   4591  CE1 TYR B 286       1.529  -5.074  25.437  1.00  0.00           C  
ATOM   4592  HE1 TYR B 286       0.815  -5.351  26.197  1.00  0.00           H  
ATOM   4593  CZ  TYR B 286       2.812  -4.634  25.821  1.00  0.00           C  
ATOM   4594  OH  TYR B 286       3.134  -4.550  27.137  1.00  0.00           O  
ATOM   4595  HH  TYR B 286       4.071  -4.395  27.263  1.00  0.00           H  
ATOM   4596  CE2 TYR B 286       3.763  -4.283  24.837  1.00  0.00           C  
ATOM   4597  HE2 TYR B 286       4.746  -3.947  25.126  1.00  0.00           H  
ATOM   4598  CD2 TYR B 286       3.422  -4.367  23.474  1.00  0.00           C  
ATOM   4599  HD2 TYR B 286       4.152  -4.094  22.725  1.00  0.00           H  
ATOM   4600  C   TYR B 286       1.421  -3.562  19.424  1.00  0.00           C  
ATOM   4601  O   TYR B 286       0.395  -3.001  19.032  1.00  0.00           O  
ATOM   4602  N   LEU B 287       2.189  -4.292  18.611  1.00  0.00           N  
ATOM   4603  H   LEU B 287       3.059  -4.646  18.975  1.00  0.00           H  
ATOM   4604  CA  LEU B 287       1.789  -4.757  17.276  1.00  0.00           C  
ATOM   4605  HA  LEU B 287       1.145  -4.010  16.808  1.00  0.00           H  
ATOM   4606  CB  LEU B 287       3.064  -4.922  16.420  1.00  0.00           C  
ATOM   4607  HB2 LEU B 287       3.714  -5.646  16.913  1.00  0.00           H  
ATOM   4608  HB3 LEU B 287       2.786  -5.337  15.450  1.00  0.00           H  
ATOM   4609  CG  LEU B 287       3.853  -3.617  16.190  1.00  0.00           C  
ATOM   4610  HG  LEU B 287       4.010  -3.104  17.138  1.00  0.00           H  
ATOM   4611  CD1 LEU B 287       5.233  -3.927  15.608  1.00  0.00           C  
ATOM   4612 HD11 LEU B 287       5.772  -2.999  15.423  1.00  0.00           H  
ATOM   4613 HD12 LEU B 287       5.124  -4.467  14.668  1.00  0.00           H  
ATOM   4614 HD13 LEU B 287       5.803  -4.533  16.312  1.00  0.00           H  
ATOM   4615  CD2 LEU B 287       3.119  -2.667  15.242  1.00  0.00           C  
ATOM   4616 HD21 LEU B 287       2.190  -2.334  15.699  1.00  0.00           H  
ATOM   4617 HD22 LEU B 287       3.735  -1.792  15.034  1.00  0.00           H  
ATOM   4618 HD23 LEU B 287       2.893  -3.175  14.303  1.00  0.00           H  
ATOM   4619  C   LEU B 287       0.966  -6.066  17.334  1.00  0.00           C  
ATOM   4620  O   LEU B 287       0.404  -6.495  16.327  1.00  0.00           O  
ATOM   4621  N   GLU B 288       0.889  -6.711  18.507  1.00  0.00           N  
ATOM   4622  H   GLU B 288       1.310  -6.280  19.310  1.00  0.00           H  
ATOM   4623  CA  GLU B 288       0.080  -7.913  18.740  1.00  0.00           C  
ATOM   4624  HA  GLU B 288       0.330  -8.630  17.961  1.00  0.00           H  
ATOM   4625  CB  GLU B 288       0.453  -8.560  20.095  1.00  0.00           C  
ATOM   4626  HB2 GLU B 288       1.484  -8.905  20.028  1.00  0.00           H  
ATOM   4627  HB3 GLU B 288       0.395  -7.808  20.881  1.00  0.00           H  
ATOM   4628  CG  GLU B 288      -0.460  -9.747  20.471  1.00  0.00           C  
ATOM   4629  HG2 GLU B 288      -1.471  -9.365  20.619  1.00  0.00           H  
ATOM   4630  HG3 GLU B 288      -0.485 -10.444  19.632  1.00  0.00           H  
ATOM   4631  CD  GLU B 288      -0.052 -10.528  21.740  1.00  0.00           C  
ATOM   4632  OE1 GLU B 288      -0.980 -11.100  22.363  1.00  0.00           O  
ATOM   4633  OE2 GLU B 288       1.151 -10.568  22.078  1.00  0.00           O  
ATOM   4634  C   GLU B 288      -1.424  -7.572  18.653  1.00  0.00           C  
ATOM   4635  O   GLU B 288      -1.870  -6.616  19.296  1.00  0.00           O  
ATOM   4636  N   PRO B 289      -2.232  -8.333  17.887  1.00  0.00           N  
ATOM   4637  CD  PRO B 289      -1.817  -9.384  16.963  1.00  0.00           C  
ATOM   4638  HD2 PRO B 289      -1.316 -10.197  17.486  1.00  0.00           H  
ATOM   4639  HD3 PRO B 289      -1.157  -8.956  16.207  1.00  0.00           H  
ATOM   4640  CG  PRO B 289      -3.092  -9.901  16.294  1.00  0.00           C  
ATOM   4641  HG2 PRO B 289      -3.498 -10.737  16.865  1.00  0.00           H  
ATOM   4642  HG3 PRO B 289      -2.916 -10.190  15.258  1.00  0.00           H  
ATOM   4643  CB  PRO B 289      -4.028  -8.701  16.398  1.00  0.00           C  
ATOM   4644  HB2 PRO B 289      -5.075  -8.984  16.318  1.00  0.00           H  
ATOM   4645  HB3 PRO B 289      -3.780  -7.978  15.619  1.00  0.00           H  
ATOM   4646  CA  PRO B 289      -3.671  -8.118  17.771  1.00  0.00           C  
ATOM   4647  HA  PRO B 289      -3.877  -7.049  17.761  1.00  0.00           H  
ATOM   4648  C   PRO B 289      -4.445  -8.741  18.954  1.00  0.00           C  
ATOM   4649  O   PRO B 289      -5.351  -9.557  18.757  1.00  0.00           O  
ATOM   4650  N   SER B 290      -4.085  -8.390  20.193  1.00  0.00           N  
ATOM   4651  H   SER B 290      -3.333  -7.718  20.309  1.00  0.00           H  
ATOM   4652  CA  SER B 290      -4.780  -8.856  21.400  1.00  0.00           C  
ATOM   4653  HA  SER B 290      -5.810  -9.066  21.117  1.00  0.00           H  
ATOM   4654  CB  SER B 290      -4.184 -10.186  21.900  1.00  0.00           C  
ATOM   4655  HB2 SER B 290      -4.994 -10.806  22.285  1.00  0.00           H  
ATOM   4656  HB3 SER B 290      -3.715 -10.722  21.074  1.00  0.00           H  
ATOM   4657  OG  SER B 290      -3.248  -9.994  22.941  1.00  0.00           O  
ATOM   4658  HG  SER B 290      -2.392 -10.437  22.693  1.00  0.00           H  
ATOM   4659  C   SER B 290      -4.866  -7.790  22.502  1.00  0.00           C  
ATOM   4660  O   SER B 290      -4.156  -6.780  22.488  1.00  0.00           O  
ATOM   4661  N   LEU B 291      -5.775  -7.994  23.465  1.00  0.00           N  
ATOM   4662  H   LEU B 291      -6.357  -8.822  23.391  1.00  0.00           H  
ATOM   4663  CA  LEU B 291      -5.940  -7.106  24.616  1.00  0.00           C  
ATOM   4664  HA  LEU B 291      -4.950  -6.737  24.892  1.00  0.00           H  
ATOM   4665  CB  LEU B 291      -6.802  -5.898  24.198  1.00  0.00           C  
ATOM   4666  HB2 LEU B 291      -6.310  -5.384  23.371  1.00  0.00           H  
ATOM   4667  HB3 LEU B 291      -7.763  -6.269  23.839  1.00  0.00           H  
ATOM   4668  CG  LEU B 291      -7.054  -4.879  25.321  1.00  0.00           C  
ATOM   4669  HG  LEU B 291      -7.551  -5.369  26.157  1.00  0.00           H  
ATOM   4670  CD1 LEU B 291      -5.757  -4.238  25.818  1.00  0.00           C  
ATOM   4671 HD11 LEU B 291      -5.988  -3.456  26.540  1.00  0.00           H  
ATOM   4672 HD12 LEU B 291      -5.138  -4.981  26.319  1.00  0.00           H  
ATOM   4673 HD13 LEU B 291      -5.202  -3.809  24.983  1.00  0.00           H  
ATOM   4674  CD2 LEU B 291      -7.976  -3.779  24.803  1.00  0.00           C  
ATOM   4675 HD21 LEU B 291      -8.188  -3.092  25.617  1.00  0.00           H  
ATOM   4676 HD22 LEU B 291      -7.489  -3.235  23.992  1.00  0.00           H  
ATOM   4677 HD23 LEU B 291      -8.912  -4.212  24.454  1.00  0.00           H  
ATOM   4678  C   LEU B 291      -6.528  -7.839  25.828  1.00  0.00           C  
ATOM   4679  O   LEU B 291      -7.660  -8.327  25.787  1.00  0.00           O  
ATOM   4680  N   ARG B 292      -5.775  -7.874  26.932  1.00  0.00           N  
ATOM   4681  H   ARG B 292      -4.878  -7.413  26.907  1.00  0.00           H  
ATOM   4682  CA  ARG B 292      -6.290  -8.335  28.228  1.00  0.00           C  
ATOM   4683  HA  ARG B 292      -6.986  -9.149  28.036  1.00  0.00           H  
ATOM   4684  CB  ARG B 292      -5.157  -8.873  29.117  1.00  0.00           C  
ATOM   4685  HB2 ARG B 292      -4.328  -8.164  29.139  1.00  0.00           H  
ATOM   4686  HB3 ARG B 292      -5.533  -8.998  30.133  1.00  0.00           H  
ATOM   4687  CG  ARG B 292      -4.676 -10.238  28.605  1.00  0.00           C  
ATOM   4688  HG2 ARG B 292      -5.527 -10.921  28.575  1.00  0.00           H  
ATOM   4689  HG3 ARG B 292      -4.276 -10.131  27.596  1.00  0.00           H  
ATOM   4690  CD  ARG B 292      -3.593 -10.842  29.504  1.00  0.00           C  
ATOM   4691  HD2 ARG B 292      -2.699 -10.216  29.466  1.00  0.00           H  
ATOM   4692  HD3 ARG B 292      -3.952 -10.853  30.535  1.00  0.00           H  
ATOM   4693  NE  ARG B 292      -3.294 -12.228  29.093  1.00  0.00           N  
ATOM   4694  HE  ARG B 292      -3.997 -12.927  29.311  1.00  0.00           H  
ATOM   4695  CZ  ARG B 292      -2.276 -12.674  28.380  1.00  0.00           C  
ATOM   4696  NH1 ARG B 292      -1.289 -11.920  27.983  1.00  0.00           N  
ATOM   4697 HH11 ARG B 292      -1.312 -10.943  28.203  1.00  0.00           H  
ATOM   4698 HH12 ARG B 292      -0.579 -12.283  27.373  1.00  0.00           H  
ATOM   4699  NH2 ARG B 292      -2.267 -13.927  28.044  1.00  0.00           N  
ATOM   4700 HH21 ARG B 292      -3.080 -14.480  28.302  1.00  0.00           H  
ATOM   4701 HH22 ARG B 292      -1.512 -14.314  27.512  1.00  0.00           H  
ATOM   4702  C   ARG B 292      -7.095  -7.235  28.922  1.00  0.00           C  
ATOM   4703  O   ARG B 292      -6.701  -6.073  28.895  1.00  0.00           O  
ATOM   4704  N   ILE B 293      -8.199  -7.608  29.566  1.00  0.00           N  
ATOM   4705  H   ILE B 293      -8.451  -8.592  29.534  1.00  0.00           H  
ATOM   4706  CA  ILE B 293      -9.065  -6.703  30.340  1.00  0.00           C  
ATOM   4707  HA  ILE B 293      -8.530  -5.776  30.547  1.00  0.00           H  
ATOM   4708  CB  ILE B 293     -10.355  -6.355  29.554  1.00  0.00           C  
ATOM   4709  HB  ILE B 293     -10.820  -7.294  29.255  1.00  0.00           H  
ATOM   4710  CG2 ILE B 293     -11.378  -5.615  30.439  1.00  0.00           C  
ATOM   4711 HG21 ILE B 293     -10.925  -4.744  30.914  1.00  0.00           H  
ATOM   4712 HG22 ILE B 293     -12.223  -5.287  29.832  1.00  0.00           H  
ATOM   4713 HG23 ILE B 293     -11.766  -6.279  31.214  1.00  0.00           H  
ATOM   4714  CG1 ILE B 293     -10.098  -5.566  28.250  1.00  0.00           C  
ATOM   4715 HG12 ILE B 293      -9.394  -6.115  27.627  1.00  0.00           H  
ATOM   4716 HG13 ILE B 293     -11.034  -5.514  27.695  1.00  0.00           H  
ATOM   4717  CD1 ILE B 293      -9.580  -4.133  28.427  1.00  0.00           C  
ATOM   4718 HD11 ILE B 293     -10.296  -3.542  28.995  1.00  0.00           H  
ATOM   4719 HD12 ILE B 293      -8.618  -4.134  28.939  1.00  0.00           H  
ATOM   4720 HD13 ILE B 293      -9.459  -3.674  27.448  1.00  0.00           H  
ATOM   4721  C   ILE B 293      -9.401  -7.361  31.677  1.00  0.00           C  
ATOM   4722  O   ILE B 293     -10.010  -8.427  31.704  1.00  0.00           O  
ATOM   4723  N   ALA B 294      -9.054  -6.713  32.791  1.00  0.00           N  
ATOM   4724  H   ALA B 294      -8.544  -5.848  32.718  1.00  0.00           H  
ATOM   4725  CA  ALA B 294      -9.483  -7.146  34.120  1.00  0.00           C  
ATOM   4726  HA  ALA B 294      -9.179  -8.184  34.273  1.00  0.00           H  
ATOM   4727  CB  ALA B 294      -8.766  -6.289  35.171  1.00  0.00           C  
ATOM   4728  HB1 ALA B 294      -7.693  -6.477  35.126  1.00  0.00           H  
ATOM   4729  HB2 ALA B 294      -8.949  -5.232  34.987  1.00  0.00           H  
ATOM   4730  HB3 ALA B 294      -9.123  -6.550  36.169  1.00  0.00           H  
ATOM   4731  C   ALA B 294     -11.021  -7.073  34.218  1.00  0.00           C  
ATOM   4732  O   ALA B 294     -11.618  -5.991  34.137  1.00  0.00           O  
ATOM   4733  N   ALA B 295     -11.660  -8.234  34.358  1.00  0.00           N  
ATOM   4734  H   ALA B 295     -11.102  -9.074  34.486  1.00  0.00           H  
ATOM   4735  CA  ALA B 295     -13.112  -8.391  34.352  1.00  0.00           C  
ATOM   4736  HA  ALA B 295     -13.503  -7.960  33.429  1.00  0.00           H  
ATOM   4737  CB  ALA B 295     -13.434  -9.891  34.362  1.00  0.00           C  
ATOM   4738  HB1 ALA B 295     -13.098 -10.344  35.297  1.00  0.00           H  
ATOM   4739  HB2 ALA B 295     -14.511 -10.034  34.264  1.00  0.00           H  
ATOM   4740  HB3 ALA B 295     -12.935 -10.388  33.530  1.00  0.00           H  
ATOM   4741  C   ALA B 295     -13.775  -7.660  35.530  1.00  0.00           C  
ATOM   4742  O   ALA B 295     -14.846  -7.084  35.374  1.00  0.00           O  
ATOM   4743  N   SER B 296     -13.088  -7.575  36.671  1.00  0.00           N  
ATOM   4744  H   SER B 296     -12.193  -8.040  36.711  1.00  0.00           H  
ATOM   4745  CA  SER B 296     -13.494  -6.812  37.860  1.00  0.00           C  
ATOM   4746  HA  SER B 296     -14.498  -7.124  38.150  1.00  0.00           H  
ATOM   4747  CB  SER B 296     -12.535  -7.167  39.000  1.00  0.00           C  
ATOM   4748  HB2 SER B 296     -12.784  -6.588  39.891  1.00  0.00           H  
ATOM   4749  HB3 SER B 296     -12.635  -8.229  39.232  1.00  0.00           H  
ATOM   4750  OG  SER B 296     -11.200  -6.900  38.606  1.00  0.00           O  
ATOM   4751  HG  SER B 296     -10.613  -7.383  39.201  1.00  0.00           H  
ATOM   4752  C   SER B 296     -13.541  -5.285  37.657  1.00  0.00           C  
ATOM   4753  O   SER B 296     -13.987  -4.563  38.547  1.00  0.00           O  
ATOM   4754  N   THR B 297     -13.104  -4.764  36.500  1.00  0.00           N  
ATOM   4755  H   THR B 297     -12.724  -5.402  35.812  1.00  0.00           H  
ATOM   4756  CA  THR B 297     -13.347  -3.358  36.106  1.00  0.00           C  
ATOM   4757  HA  THR B 297     -13.344  -2.741  37.005  1.00  0.00           H  
ATOM   4758  CB  THR B 297     -12.257  -2.809  35.171  1.00  0.00           C  
ATOM   4759  HB  THR B 297     -12.436  -1.739  35.050  1.00  0.00           H  
ATOM   4760  CG2 THR B 297     -10.846  -2.974  35.727  1.00  0.00           C  
ATOM   4761 HG21 THR B 297     -10.123  -2.566  35.022  1.00  0.00           H  
ATOM   4762 HG22 THR B 297     -10.765  -2.434  36.670  1.00  0.00           H  
ATOM   4763 HG23 THR B 297     -10.627  -4.025  35.907  1.00  0.00           H  
ATOM   4764  OG1 THR B 297     -12.323  -3.386  33.884  1.00  0.00           O  
ATOM   4765  HG1 THR B 297     -12.060  -4.324  33.958  1.00  0.00           H  
ATOM   4766  C   THR B 297     -14.709  -3.149  35.434  1.00  0.00           C  
ATOM   4767  O   THR B 297     -15.140  -2.004  35.271  1.00  0.00           O  
ATOM   4768  N   LEU B 298     -15.370  -4.225  35.003  1.00  0.00           N  
ATOM   4769  H   LEU B 298     -14.996  -5.134  35.258  1.00  0.00           H  
ATOM   4770  CA  LEU B 298     -16.697  -4.256  34.389  1.00  0.00           C  
ATOM   4771  HA  LEU B 298     -16.967  -3.267  34.015  1.00  0.00           H  
ATOM   4772  CB  LEU B 298     -16.672  -5.249  33.208  1.00  0.00           C  
ATOM   4773  HB2 LEU B 298     -16.452  -6.231  33.623  1.00  0.00           H  
ATOM   4774  HB3 LEU B 298     -17.664  -5.299  32.763  1.00  0.00           H  
ATOM   4775  CG  LEU B 298     -15.651  -4.956  32.094  1.00  0.00           C  
ATOM   4776  HG  LEU B 298     -14.693  -4.669  32.526  1.00  0.00           H  
ATOM   4777  CD1 LEU B 298     -15.427  -6.208  31.245  1.00  0.00           C  
ATOM   4778 HD11 LEU B 298     -14.701  -5.996  30.460  1.00  0.00           H  
ATOM   4779 HD12 LEU B 298     -15.043  -7.015  31.871  1.00  0.00           H  
ATOM   4780 HD13 LEU B 298     -16.366  -6.523  30.791  1.00  0.00           H  
ATOM   4781  CD2 LEU B 298     -16.135  -3.845  31.162  1.00  0.00           C  
ATOM   4782 HD21 LEU B 298     -16.446  -2.984  31.746  1.00  0.00           H  
ATOM   4783 HD22 LEU B 298     -15.330  -3.557  30.486  1.00  0.00           H  
ATOM   4784 HD23 LEU B 298     -16.985  -4.197  30.578  1.00  0.00           H  
ATOM   4785  C   LEU B 298     -17.747  -4.678  35.434  1.00  0.00           C  
ATOM   4786  O   LEU B 298     -17.417  -5.135  36.526  1.00  0.00           O  
ATOM   4787  N   LYS B 299     -19.031  -4.544  35.108  1.00  0.00           N  
ATOM   4788  H   LYS B 299     -19.257  -4.187  34.187  1.00  0.00           H  
ATOM   4789  CA  LYS B 299     -20.145  -5.006  35.947  1.00  0.00           C  
ATOM   4790  HA  LYS B 299     -19.891  -4.819  36.992  1.00  0.00           H  
ATOM   4791  CB  LYS B 299     -21.419  -4.218  35.593  1.00  0.00           C  
ATOM   4792  HB2 LYS B 299     -21.661  -4.382  34.541  1.00  0.00           H  
ATOM   4793  HB3 LYS B 299     -22.246  -4.587  36.201  1.00  0.00           H  
ATOM   4794  CG  LYS B 299     -21.236  -2.710  35.851  1.00  0.00           C  
ATOM   4795  HG2 LYS B 299     -21.094  -2.558  36.922  1.00  0.00           H  
ATOM   4796  HG3 LYS B 299     -20.344  -2.355  35.336  1.00  0.00           H  
ATOM   4797  CD  LYS B 299     -22.416  -1.856  35.373  1.00  0.00           C  
ATOM   4798  HD2 LYS B 299     -22.570  -2.006  34.302  1.00  0.00           H  
ATOM   4799  HD3 LYS B 299     -23.317  -2.136  35.921  1.00  0.00           H  
ATOM   4800  CE  LYS B 299     -22.051  -0.389  35.639  1.00  0.00           C  
ATOM   4801  HE2 LYS B 299     -21.742  -0.298  36.683  1.00  0.00           H  
ATOM   4802  HE3 LYS B 299     -21.198  -0.124  35.004  1.00  0.00           H  
ATOM   4803  NZ  LYS B 299     -23.175   0.538  35.378  1.00  0.00           N  
ATOM   4804  HZ1 LYS B 299     -22.946   1.492  35.610  1.00  0.00           H  
ATOM   4805  HZ2 LYS B 299     -23.396   0.615  34.379  1.00  0.00           H  
ATOM   4806  HZ3 LYS B 299     -24.031   0.266  35.834  1.00  0.00           H  
ATOM   4807  C   LYS B 299     -20.341  -6.516  35.774  1.00  0.00           C  
ATOM   4808  O   LYS B 299     -20.254  -7.022  34.657  1.00  0.00           O  
ATOM   4809  N   SER B 300     -20.604  -7.228  36.869  1.00  0.00           N  
ATOM   4810  H   SER B 300     -20.680  -6.728  37.739  1.00  0.00           H  
ATOM   4811  CA  SER B 300     -21.054  -8.631  36.867  1.00  0.00           C  
ATOM   4812  HA  SER B 300     -20.675  -9.129  35.975  1.00  0.00           H  
ATOM   4813  CB  SER B 300     -20.477  -9.369  38.083  1.00  0.00           C  
ATOM   4814  HB2 SER B 300     -19.387  -9.333  38.048  1.00  0.00           H  
ATOM   4815  HB3 SER B 300     -20.813  -8.870  38.995  1.00  0.00           H  
ATOM   4816  OG  SER B 300     -20.896 -10.717  38.128  1.00  0.00           O  
ATOM   4817  HG  SER B 300     -20.636 -11.170  37.312  1.00  0.00           H  
ATOM   4818  C   SER B 300     -22.589  -8.704  36.827  1.00  0.00           C  
ATOM   4819  O   SER B 300     -23.258  -7.740  37.205  1.00  0.00           O  
ATOM   4820  N   GLY B 301     -23.148  -9.812  36.335  1.00  0.00           N  
ATOM   4821  H   GLY B 301     -22.517 -10.539  35.992  1.00  0.00           H  
ATOM   4822  CA  GLY B 301     -24.566  -9.974  36.008  1.00  0.00           C  
ATOM   4823  HA2 GLY B 301     -24.775 -11.038  35.911  1.00  0.00           H  
ATOM   4824  HA3 GLY B 301     -25.174  -9.569  36.816  1.00  0.00           H  
ATOM   4825  C   GLY B 301     -24.983  -9.287  34.701  1.00  0.00           C  
ATOM   4826  O   GLY B 301     -26.178  -9.168  34.436  1.00  0.00           O  
ATOM   4827  N   ILE B 302     -24.022  -8.816  33.893  1.00  0.00           N  
ATOM   4828  H   ILE B 302     -23.067  -9.083  34.102  1.00  0.00           H  
ATOM   4829  CA  ILE B 302     -24.231  -7.840  32.809  1.00  0.00           C  
ATOM   4830  HA  ILE B 302     -25.296  -7.780  32.587  1.00  0.00           H  
ATOM   4831  CB  ILE B 302     -23.756  -6.439  33.280  1.00  0.00           C  
ATOM   4832  HB  ILE B 302     -22.748  -6.560  33.676  1.00  0.00           H  
ATOM   4833  CG2 ILE B 302     -23.655  -5.413  32.137  1.00  0.00           C  
ATOM   4834 HG21 ILE B 302     -24.593  -5.367  31.589  1.00  0.00           H  
ATOM   4835 HG22 ILE B 302     -23.416  -4.425  32.534  1.00  0.00           H  
ATOM   4836 HG23 ILE B 302     -22.864  -5.698  31.446  1.00  0.00           H  
ATOM   4837  CG1 ILE B 302     -24.625  -5.862  34.424  1.00  0.00           C  
ATOM   4838 HG12 ILE B 302     -24.637  -6.563  35.255  1.00  0.00           H  
ATOM   4839 HG13 ILE B 302     -24.154  -4.950  34.788  1.00  0.00           H  
ATOM   4840  CD1 ILE B 302     -26.078  -5.519  34.066  1.00  0.00           C  
ATOM   4841 HD11 ILE B 302     -26.598  -5.187  34.965  1.00  0.00           H  
ATOM   4842 HD12 ILE B 302     -26.105  -4.711  33.336  1.00  0.00           H  
ATOM   4843 HD13 ILE B 302     -26.596  -6.391  33.668  1.00  0.00           H  
ATOM   4844  C   ILE B 302     -23.543  -8.282  31.509  1.00  0.00           C  
ATOM   4845  O   ILE B 302     -22.419  -8.788  31.513  1.00  0.00           O  
ATOM   4846  N   SER B 303     -24.212  -8.048  30.377  1.00  0.00           N  
ATOM   4847  H   SER B 303     -25.112  -7.581  30.447  1.00  0.00           H  
ATOM   4848  CA  SER B 303     -23.676  -8.319  29.041  1.00  0.00           C  
ATOM   4849  HA  SER B 303     -22.972  -9.136  29.130  1.00  0.00           H  
ATOM   4850  CB  SER B 303     -24.790  -8.823  28.119  1.00  0.00           C  
ATOM   4851  HB2 SER B 303     -25.204  -9.745  28.525  1.00  0.00           H  
ATOM   4852  HB3 SER B 303     -25.593  -8.088  28.080  1.00  0.00           H  
ATOM   4853  OG  SER B 303     -24.302  -9.083  26.815  1.00  0.00           O  
ATOM   4854  HG  SER B 303     -23.559  -9.714  26.897  1.00  0.00           H  
ATOM   4855  C   SER B 303     -22.888  -7.138  28.461  1.00  0.00           C  
ATOM   4856  O   SER B 303     -23.186  -5.969  28.727  1.00  0.00           O  
ATOM   4857  N   TYR B 304     -21.874  -7.453  27.650  1.00  0.00           N  
ATOM   4858  H   TYR B 304     -21.737  -8.431  27.428  1.00  0.00           H  
ATOM   4859  CA  TYR B 304     -20.937  -6.510  27.037  1.00  0.00           C  
ATOM   4860  HA  TYR B 304     -21.401  -5.527  26.976  1.00  0.00           H  
ATOM   4861  CB  TYR B 304     -19.664  -6.391  27.890  1.00  0.00           C  
ATOM   4862  HB2 TYR B 304     -19.330  -7.393  28.155  1.00  0.00           H  
ATOM   4863  HB3 TYR B 304     -18.875  -5.937  27.289  1.00  0.00           H  
ATOM   4864  CG  TYR B 304     -19.796  -5.569  29.153  1.00  0.00           C  
ATOM   4865  CD1 TYR B 304     -19.538  -4.183  29.120  1.00  0.00           C  
ATOM   4866  HD1 TYR B 304     -19.263  -3.712  28.189  1.00  0.00           H  
ATOM   4867  CE1 TYR B 304     -19.622  -3.413  30.296  1.00  0.00           C  
ATOM   4868  HE1 TYR B 304     -19.422  -2.351  30.275  1.00  0.00           H  
ATOM   4869  CZ  TYR B 304     -19.937  -4.046  31.514  1.00  0.00           C  
ATOM   4870  OH  TYR B 304     -19.948  -3.352  32.678  1.00  0.00           O  
ATOM   4871  HH  TYR B 304     -20.081  -2.378  32.577  1.00  0.00           H  
ATOM   4872  CE2 TYR B 304     -20.186  -5.432  31.546  1.00  0.00           C  
ATOM   4873  HE2 TYR B 304     -20.433  -5.910  32.479  1.00  0.00           H  
ATOM   4874  CD2 TYR B 304     -20.126  -6.194  30.368  1.00  0.00           C  
ATOM   4875  HD2 TYR B 304     -20.329  -7.258  30.406  1.00  0.00           H  
ATOM   4876  C   TYR B 304     -20.561  -6.917  25.608  1.00  0.00           C  
ATOM   4877  O   TYR B 304     -20.651  -8.083  25.207  1.00  0.00           O  
ATOM   4878  N   ARG B 305     -20.119  -5.911  24.847  1.00  0.00           N  
ATOM   4879  H   ARG B 305     -20.117  -4.986  25.273  1.00  0.00           H  
ATOM   4880  CA  ARG B 305     -19.582  -6.005  23.486  1.00  0.00           C  
ATOM   4881  HA  ARG B 305     -19.485  -7.053  23.205  1.00  0.00           H  
ATOM   4882  CB  ARG B 305     -20.522  -5.297  22.504  1.00  0.00           C  
ATOM   4883  HB2 ARG B 305     -20.700  -4.275  22.846  1.00  0.00           H  
ATOM   4884  HB3 ARG B 305     -20.041  -5.251  21.525  1.00  0.00           H  
ATOM   4885  CG  ARG B 305     -21.858  -6.018  22.342  1.00  0.00           C  
ATOM   4886  HG2 ARG B 305     -21.681  -7.055  22.065  1.00  0.00           H  
ATOM   4887  HG3 ARG B 305     -22.421  -5.979  23.277  1.00  0.00           H  
ATOM   4888  CD  ARG B 305     -22.645  -5.320  21.235  1.00  0.00           C  
ATOM   4889  HD2 ARG B 305     -22.797  -4.282  21.531  1.00  0.00           H  
ATOM   4890  HD3 ARG B 305     -22.073  -5.344  20.308  1.00  0.00           H  
ATOM   4891  NE  ARG B 305     -23.961  -5.933  21.068  1.00  0.00           N  
ATOM   4892  HE  ARG B 305     -24.615  -5.771  21.837  1.00  0.00           H  
ATOM   4893  CZ  ARG B 305     -24.493  -6.506  20.016  1.00  0.00           C  
ATOM   4894  NH1 ARG B 305     -23.858  -6.640  18.883  1.00  0.00           N  
ATOM   4895 HH11 ARG B 305     -22.921  -6.280  18.795  1.00  0.00           H  
ATOM   4896 HH12 ARG B 305     -24.317  -7.063  18.103  1.00  0.00           H  
ATOM   4897  NH2 ARG B 305     -25.710  -6.950  20.104  1.00  0.00           N  
ATOM   4898 HH21 ARG B 305     -26.177  -6.872  21.020  1.00  0.00           H  
ATOM   4899 HH22 ARG B 305     -26.198  -7.330  19.320  1.00  0.00           H  
ATOM   4900  C   ARG B 305     -18.200  -5.371  23.380  1.00  0.00           C  
ATOM   4901  O   ARG B 305     -17.831  -4.509  24.177  1.00  0.00           O  
ATOM   4902  N   ALA B 306     -17.484  -5.746  22.322  1.00  0.00           N  
ATOM   4903  H   ALA B 306     -17.875  -6.456  21.714  1.00  0.00           H  
ATOM   4904  CA  ALA B 306     -16.255  -5.085  21.892  1.00  0.00           C  
ATOM   4905  HA  ALA B 306     -16.247  -4.077  22.301  1.00  0.00           H  
ATOM   4906  CB  ALA B 306     -15.043  -5.839  22.450  1.00  0.00           C  
ATOM   4907  HB1 ALA B 306     -15.136  -5.963  23.527  1.00  0.00           H  
ATOM   4908  HB2 ALA B 306     -14.970  -6.823  21.993  1.00  0.00           H  
ATOM   4909  HB3 ALA B 306     -14.133  -5.278  22.235  1.00  0.00           H  
ATOM   4910  C   ALA B 306     -16.180  -4.970  20.363  1.00  0.00           C  
ATOM   4911  O   ALA B 306     -16.705  -5.822  19.645  1.00  0.00           O  
ATOM   4912  N   ARG B 307     -15.471  -3.948  19.872  1.00  0.00           N  
ATOM   4913  H   ARG B 307     -15.117  -3.275  20.551  1.00  0.00           H  
ATOM   4914  CA  ARG B 307     -15.054  -3.743  18.473  1.00  0.00           C  
ATOM   4915  HA  ARG B 307     -14.976  -4.709  17.978  1.00  0.00           H  
ATOM   4916  CB  ARG B 307     -16.114  -2.940  17.699  1.00  0.00           C  
ATOM   4917  HB2 ARG B 307     -15.822  -2.885  16.648  1.00  0.00           H  
ATOM   4918  HB3 ARG B 307     -17.061  -3.480  17.753  1.00  0.00           H  
ATOM   4919  CG  ARG B 307     -16.320  -1.515  18.235  1.00  0.00           C  
ATOM   4920  HG2 ARG B 307     -16.526  -1.546  19.305  1.00  0.00           H  
ATOM   4921  HG3 ARG B 307     -15.411  -0.939  18.082  1.00  0.00           H  
ATOM   4922  CD  ARG B 307     -17.485  -0.822  17.523  1.00  0.00           C  
ATOM   4923  HD2 ARG B 307     -17.267  -0.755  16.456  1.00  0.00           H  
ATOM   4924  HD3 ARG B 307     -18.388  -1.416  17.662  1.00  0.00           H  
ATOM   4925  NE  ARG B 307     -17.706   0.520  18.080  1.00  0.00           N  
ATOM   4926  HE  ARG B 307     -17.194   0.761  18.923  1.00  0.00           H  
ATOM   4927  CZ  ARG B 307     -18.551   1.438  17.664  1.00  0.00           C  
ATOM   4928  NH1 ARG B 307     -19.315   1.264  16.624  1.00  0.00           N  
ATOM   4929 HH11 ARG B 307     -19.237   0.404  16.115  1.00  0.00           H  
ATOM   4930 HH12 ARG B 307     -19.990   1.954  16.363  1.00  0.00           H  
ATOM   4931  NH2 ARG B 307     -18.649   2.551  18.331  1.00  0.00           N  
ATOM   4932 HH21 ARG B 307     -18.078   2.633  19.170  1.00  0.00           H  
ATOM   4933 HH22 ARG B 307     -19.320   3.250  18.081  1.00  0.00           H  
ATOM   4934  C   ARG B 307     -13.657  -3.115  18.426  1.00  0.00           C  
ATOM   4935  O   ARG B 307     -13.227  -2.514  19.408  1.00  0.00           O  
ATOM   4936  N   VAL B 308     -12.946  -3.243  17.311  1.00  0.00           N  
ATOM   4937  H   VAL B 308     -13.362  -3.748  16.531  1.00  0.00           H
[truncated: 30,538 more chars]
