# Supplementary material for: Insights into receptor structure and dynamics at the surface of living cells
Source: Nat Commun. 2023 Mar 22;14:1596. doi: 10.1038/s41467-023-37284-4 (PMC10033668; doi:10.1038/s41467-023-37284-4)
Supplement: Supplementary file 15 — Source Data [file 41467_2023_37284_MOESM15_ESM.zip › Source data/Main/Figure 5/b/Average structures of MD sub-trajectories/K22B/MD_sub-average_3bpn_K22B_6.pdb]

ATOM      1  N   CYS A   1      10.603   9.361  13.135  1.00  0.00           N  
ATOM      2  H1  CYS A   1      10.332  10.328  13.219  1.00  0.00           H  
ATOM      3  H2  CYS A   1      11.369   9.188  13.779  1.00  0.00           H  
ATOM      4  H3  CYS A   1       9.826   8.767  13.378  1.00  0.00           H  
ATOM      5  CA  CYS A   1      11.052   9.076  11.761  1.00  0.00           C  
ATOM      6  HA  CYS A   1      11.863   9.755  11.533  1.00  0.00           H  
ATOM      7  CB  CYS A   1      11.592   7.645  11.592  1.00  0.00           C  
ATOM      8  HB2 CYS A   1      12.113   7.332  12.498  1.00  0.00           H  
ATOM      9  HB3 CYS A   1      10.781   6.940  11.394  1.00  0.00           H  
ATOM     10  SG  CYS A   1      12.765   7.654  10.200  1.00  0.00           S  
ATOM     11  HG  CYS A   1      13.574   6.673  10.630  1.00  0.00           H  
ATOM     12  C   CYS A   1       9.952   9.385  10.760  1.00  0.00           C  
ATOM     13  O   CYS A   1       8.779   9.196  11.071  1.00  0.00           O  
ATOM     14  N   ASP A   2      10.334   9.861   9.578  1.00  0.00           N  
ATOM     15  H   ASP A   2      11.324   9.926   9.394  1.00  0.00           H  
ATOM     16  CA  ASP A   2       9.465   9.954   8.403  1.00  0.00           C  
ATOM     17  HA  ASP A   2       8.472  10.298   8.698  1.00  0.00           H  
ATOM     18  CB  ASP A   2      10.079  10.997   7.449  1.00  0.00           C  
ATOM     19  HB2 ASP A   2       9.967  11.986   7.898  1.00  0.00           H  
ATOM     20  HB3 ASP A   2      11.146  10.794   7.355  1.00  0.00           H  
ATOM     21  CG  ASP A   2       9.482  11.035   6.040  1.00  0.00           C  
ATOM     22  OD1 ASP A   2      10.178  11.532   5.136  1.00  0.00           O  
ATOM     23  OD2 ASP A   2       8.356  10.529   5.838  1.00  0.00           O  
ATOM     24  C   ASP A   2       9.326   8.563   7.752  1.00  0.00           C  
ATOM     25  O   ASP A   2      10.324   7.901   7.456  1.00  0.00           O  
ATOM     26  N   ILE A   3       8.087   8.122   7.513  1.00  0.00           N  
ATOM     27  H   ILE A   3       7.319   8.748   7.705  1.00  0.00           H  
ATOM     28  CA  ILE A   3       7.786   6.836   6.868  1.00  0.00           C  
ATOM     29  HA  ILE A   3       8.332   6.065   7.413  1.00  0.00           H  
ATOM     30  CB  ILE A   3       6.271   6.533   7.000  1.00  0.00           C  
ATOM     31  HB  ILE A   3       5.953   6.812   8.008  1.00  0.00           H  
ATOM     32  CG2 ILE A   3       5.426   7.364   6.022  1.00  0.00           C  
ATOM     33 HG21 ILE A   3       5.648   8.426   6.126  1.00  0.00           H  
ATOM     34 HG22 ILE A   3       5.618   7.052   4.996  1.00  0.00           H  
ATOM     35 HG23 ILE A   3       4.365   7.211   6.227  1.00  0.00           H  
ATOM     36  CG1 ILE A   3       5.945   5.033   6.817  1.00  0.00           C  
ATOM     37 HG12 ILE A   3       4.883   4.917   6.595  1.00  0.00           H  
ATOM     38 HG13 ILE A   3       6.507   4.623   5.979  1.00  0.00           H  
ATOM     39  CD1 ILE A   3       6.236   4.210   8.079  1.00  0.00           C  
ATOM     40 HD11 ILE A   3       5.578   4.533   8.888  1.00  0.00           H  
ATOM     41 HD12 ILE A   3       6.051   3.155   7.876  1.00  0.00           H  
ATOM     42 HD13 ILE A   3       7.271   4.342   8.386  1.00  0.00           H  
ATOM     43  C   ILE A   3       8.286   6.784   5.411  1.00  0.00           C  
ATOM     44  O   ILE A   3       8.665   5.716   4.938  1.00  0.00           O  
ATOM     45  N   THR A   4       8.381   7.925   4.720  1.00  0.00           N  
ATOM     46  H   THR A   4       8.099   8.790   5.178  1.00  0.00           H  
ATOM     47  CA  THR A   4       8.826   8.024   3.317  1.00  0.00           C  
ATOM     48  HA  THR A   4       8.151   7.447   2.685  1.00  0.00           H  
ATOM     49  CB  THR A   4       8.810   9.488   2.842  1.00  0.00           C  
ATOM     50  HB  THR A   4       9.678  10.005   3.245  1.00  0.00           H  
ATOM     51  CG2 THR A   4       8.842   9.607   1.322  1.00  0.00           C  
ATOM     52 HG21 THR A   4       8.835  10.659   1.041  1.00  0.00           H  
ATOM     53 HG22 THR A   4       9.741   9.137   0.927  1.00  0.00           H  
ATOM     54 HG23 THR A   4       7.965   9.122   0.902  1.00  0.00           H  
ATOM     55  OG1 THR A   4       7.656  10.153   3.288  1.00  0.00           O  
ATOM     56  HG1 THR A   4       7.857  10.446   4.203  1.00  0.00           H  
ATOM     57  C   THR A   4      10.244   7.478   3.139  1.00  0.00           C  
ATOM     58  O   THR A   4      10.523   6.738   2.197  1.00  0.00           O  
ATOM     59  N   LEU A   5      11.135   7.761   4.096  1.00  0.00           N  
ATOM     60  H   LEU A   5      10.827   8.337   4.870  1.00  0.00           H  
ATOM     61  CA  LEU A   5      12.493   7.210   4.124  1.00  0.00           C  
ATOM     62  HA  LEU A   5      13.022   7.505   3.216  1.00  0.00           H  
ATOM     63  CB  LEU A   5      13.235   7.766   5.356  1.00  0.00           C  
ATOM     64  HB2 LEU A   5      12.740   7.376   6.246  1.00  0.00           H  
ATOM     65  HB3 LEU A   5      14.259   7.388   5.350  1.00  0.00           H  
ATOM     66  CG  LEU A   5      13.266   9.302   5.475  1.00  0.00           C  
ATOM     67  HG  LEU A   5      12.254   9.698   5.411  1.00  0.00           H  
ATOM     68  CD1 LEU A   5      13.846   9.705   6.826  1.00  0.00           C  
ATOM     69 HD11 LEU A   5      13.266   9.242   7.625  1.00  0.00           H  
ATOM     70 HD12 LEU A   5      14.886   9.397   6.893  1.00  0.00           H  
ATOM     71 HD13 LEU A   5      13.783  10.788   6.932  1.00  0.00           H  
ATOM     72  CD2 LEU A   5      14.125   9.942   4.389  1.00  0.00           C  
ATOM     73 HD21 LEU A   5      15.144   9.559   4.444  1.00  0.00           H  
ATOM     74 HD22 LEU A   5      13.708   9.706   3.413  1.00  0.00           H  
ATOM     75 HD23 LEU A   5      14.123  11.024   4.513  1.00  0.00           H  
ATOM     76  C   LEU A   5      12.455   5.672   4.179  1.00  0.00           C  
ATOM     77  O   LEU A   5      13.207   4.993   3.481  1.00  0.00           O  
ATOM     78  N   GLN A   6      11.546   5.129   4.991  1.00  0.00           N  
ATOM     79  H   GLN A   6      10.904   5.762   5.450  1.00  0.00           H  
ATOM     80  CA  GLN A   6      11.373   3.698   5.230  1.00  0.00           C  
ATOM     81  HA  GLN A   6      12.365   3.271   5.379  1.00  0.00           H  
ATOM     82  CB  GLN A   6      10.567   3.536   6.532  1.00  0.00           C  
ATOM     83  HB2 GLN A   6      10.890   4.308   7.234  1.00  0.00           H  
ATOM     84  HB3 GLN A   6       9.504   3.683   6.338  1.00  0.00           H  
ATOM     85  CG  GLN A   6      10.777   2.174   7.204  1.00  0.00           C  
ATOM     86  HG2 GLN A   6      10.182   1.416   6.694  1.00  0.00           H  
ATOM     87  HG3 GLN A   6      11.831   1.901   7.135  1.00  0.00           H  
ATOM     88  CD  GLN A   6      10.408   2.221   8.685  1.00  0.00           C  
ATOM     89  OE1 GLN A   6      11.250   2.076   9.556  1.00  0.00           O  
ATOM     90  NE2 GLN A   6       9.165   2.456   9.049  1.00  0.00           N  
ATOM     91 HE21 GLN A   6       9.001   2.549  10.036  1.00  0.00           H  
ATOM     92 HE22 GLN A   6       8.448   2.652   8.371  1.00  0.00           H  
ATOM     93  C   GLN A   6      10.726   2.973   4.032  1.00  0.00           C  
ATOM     94  O   GLN A   6      11.195   1.903   3.640  1.00  0.00           O  
ATOM     95  N   GLU A   7       9.707   3.571   3.404  1.00  0.00           N  
ATOM     96  H   GLU A   7       9.362   4.444   3.797  1.00  0.00           H  
ATOM     97  CA  GLU A   7       9.102   3.095   2.149  1.00  0.00           C  
ATOM     98  HA  GLU A   7       8.760   2.069   2.281  1.00  0.00           H  
ATOM     99  CB  GLU A   7       7.896   3.963   1.746  1.00  0.00           C  
ATOM    100  HB2 GLU A   7       8.201   5.009   1.700  1.00  0.00           H  
ATOM    101  HB3 GLU A   7       7.599   3.649   0.746  1.00  0.00           H  
ATOM    102  CG  GLU A   7       6.675   3.823   2.669  1.00  0.00           C  
ATOM    103  HG2 GLU A   7       6.483   2.758   2.807  1.00  0.00           H  
ATOM    104  HG3 GLU A   7       6.910   4.251   3.640  1.00  0.00           H  
ATOM    105  CD  GLU A   7       5.395   4.493   2.126  1.00  0.00           C  
ATOM    106  OE1 GLU A   7       4.298   4.274   2.700  1.00  0.00           O  
ATOM    107  OE2 GLU A   7       5.446   5.205   1.101  1.00  0.00           O  
ATOM    108  C   GLU A   7      10.114   3.097   0.993  1.00  0.00           C  
ATOM    109  O   GLU A   7      10.177   2.141   0.212  1.00  0.00           O  
ATOM    110  N   ILE A   8      10.960   4.129   0.897  1.00  0.00           N  
ATOM    111  H   ILE A   8      10.845   4.921   1.530  1.00  0.00           H  
ATOM    112  CA  ILE A   8      12.038   4.181  -0.098  1.00  0.00           C  
ATOM    113  HA  ILE A   8      11.605   3.977  -1.078  1.00  0.00           H  
ATOM    114  CB  ILE A   8      12.671   5.590  -0.158  1.00  0.00           C  
ATOM    115  HB  ILE A   8      12.884   5.928   0.858  1.00  0.00           H  
ATOM    116  CG2 ILE A   8      13.991   5.568  -0.948  1.00  0.00           C  
ATOM    117 HG21 ILE A   8      13.836   5.123  -1.931  1.00  0.00           H  
ATOM    118 HG22 ILE A   8      14.379   6.574  -1.072  1.00  0.00           H  
ATOM    119 HG23 ILE A   8      14.737   4.999  -0.401  1.00  0.00           H  
ATOM    120  CG1 ILE A   8      11.685   6.574  -0.827  1.00  0.00           C  
ATOM    121 HG12 ILE A   8      11.641   6.377  -1.900  1.00  0.00           H  
ATOM    122 HG13 ILE A   8      10.685   6.418  -0.421  1.00  0.00           H  
ATOM    123  CD1 ILE A   8      12.040   8.047  -0.600  1.00  0.00           C  
ATOM    124 HD11 ILE A   8      12.097   8.244   0.469  1.00  0.00           H  
ATOM    125 HD12 ILE A   8      11.267   8.677  -1.038  1.00  0.00           H  
ATOM    126 HD13 ILE A   8      12.992   8.290  -1.067  1.00  0.00           H  
ATOM    127  C   ILE A   8      13.066   3.074   0.162  1.00  0.00           C  
ATOM    128  O   ILE A   8      13.373   2.316  -0.757  1.00  0.00           O  
ATOM    129  N   ILE A   9      13.550   2.894   1.399  1.00  0.00           N  
ATOM    130  H   ILE A   9      13.280   3.555   2.126  1.00  0.00           H  
ATOM    131  CA  ILE A   9      14.488   1.806   1.743  1.00  0.00           C  
ATOM    132  HA  ILE A   9      15.359   1.888   1.091  1.00  0.00           H  
ATOM    133  CB  ILE A   9      14.979   1.963   3.203  1.00  0.00           C  
ATOM    134  HB  ILE A   9      14.104   2.104   3.840  1.00  0.00           H  
ATOM    135  CG2 ILE A   9      15.739   0.716   3.697  1.00  0.00           C  
ATOM    136 HG21 ILE A   9      16.107   0.871   4.710  1.00  0.00           H  
ATOM    137 HG22 ILE A   9      15.074  -0.147   3.725  1.00  0.00           H  
ATOM    138 HG23 ILE A   9      16.580   0.502   3.036  1.00  0.00           H  
ATOM    139  CG1 ILE A   9      15.900   3.200   3.328  1.00  0.00           C  
ATOM    140 HG12 ILE A   9      16.884   2.971   2.915  1.00  0.00           H  
ATOM    141 HG13 ILE A   9      15.491   4.022   2.746  1.00  0.00           H  
ATOM    142  CD1 ILE A   9      16.060   3.701   4.771  1.00  0.00           C  
ATOM    143 HD11 ILE A   9      15.081   3.909   5.205  1.00  0.00           H  
ATOM    144 HD12 ILE A   9      16.577   2.964   5.383  1.00  0.00           H  
ATOM    145 HD13 ILE A   9      16.643   4.620   4.766  1.00  0.00           H  
ATOM    146  C   ILE A   9      13.869   0.420   1.470  1.00  0.00           C  
ATOM    147  O   ILE A   9      14.533  -0.456   0.910  1.00  0.00           O  
ATOM    148  N   LYS A  10      12.578   0.226   1.780  1.00  0.00           N  
ATOM    149  H   LYS A  10      12.098   0.972   2.282  1.00  0.00           H  
ATOM    150  CA  LYS A  10      11.805  -0.974   1.412  1.00  0.00           C  
ATOM    151  HA  LYS A  10      12.303  -1.846   1.832  1.00  0.00           H  
ATOM    152  CB  LYS A  10      10.391  -0.858   2.019  1.00  0.00           C  
ATOM    153  HB2 LYS A  10      10.477  -0.757   3.103  1.00  0.00           H  
ATOM    154  HB3 LYS A  10       9.920   0.048   1.644  1.00  0.00           H  
ATOM    155  CG  LYS A  10       9.436  -2.025   1.717  1.00  0.00           C  
ATOM    156  HG2 LYS A  10       8.456  -1.756   2.108  1.00  0.00           H  
ATOM    157  HG3 LYS A  10       9.338  -2.157   0.638  1.00  0.00           H  
ATOM    158  CD  LYS A  10       9.856  -3.352   2.360  1.00  0.00           C  
ATOM    159  HD2 LYS A  10      10.810  -3.681   1.947  1.00  0.00           H  
ATOM    160  HD3 LYS A  10       9.943  -3.220   3.440  1.00  0.00           H  
ATOM    161  CE  LYS A  10       8.779  -4.396   2.055  1.00  0.00           C  
ATOM    162  HE2 LYS A  10       7.805  -4.006   2.362  1.00  0.00           H  
ATOM    163  HE3 LYS A  10       8.742  -4.558   0.973  1.00  0.00           H  
ATOM    164  NZ  LYS A  10       9.030  -5.676   2.750  1.00  0.00           N  
ATOM    165  HZ1 LYS A  10       9.082  -5.555   3.759  1.00  0.00           H  
ATOM    166  HZ2 LYS A  10       8.271  -6.329   2.550  1.00  0.00           H  
ATOM    167  HZ3 LYS A  10       9.871  -6.121   2.422  1.00  0.00           H  
ATOM    168  C   LYS A  10      11.761  -1.183  -0.106  1.00  0.00           C  
ATOM    169  O   LYS A  10      11.993  -2.296  -0.562  1.00  0.00           O  
ATOM    170  N   THR A  11      11.535  -0.122  -0.883  1.00  0.00           N  
ATOM    171  H   THR A  11      11.357   0.760  -0.416  1.00  0.00           H  
ATOM    172  CA  THR A  11      11.491  -0.151  -2.363  1.00  0.00           C  
ATOM    173  HA  THR A  11      10.816  -0.947  -2.676  1.00  0.00           H  
ATOM    174  CB  THR A  11      10.967   1.176  -2.942  1.00  0.00           C  
ATOM    175  HB  THR A  11      11.683   1.973  -2.739  1.00  0.00           H  
ATOM    176  CG2 THR A  11      10.701   1.122  -4.447  1.00  0.00           C  
ATOM    177 HG21 THR A  11      11.632   0.988  -4.999  1.00  0.00           H  
ATOM    178 HG22 THR A  11      10.023   0.300  -4.677  1.00  0.00           H  
ATOM    179 HG23 THR A  11      10.245   2.059  -4.769  1.00  0.00           H  
ATOM    180  OG1 THR A  11       9.738   1.508  -2.348  1.00  0.00           O  
ATOM    181  HG1 THR A  11       9.914   1.761  -1.418  1.00  0.00           H  
ATOM    182  C   THR A  11      12.858  -0.432  -2.987  1.00  0.00           C  
ATOM    183  O   THR A  11      12.954  -1.176  -3.959  1.00  0.00           O  
ATOM    184  N   LEU A  12      13.931   0.123  -2.422  1.00  0.00           N  
ATOM    185  H   LEU A  12      13.776   0.767  -1.653  1.00  0.00           H  
ATOM    186  CA  LEU A  12      15.305  -0.106  -2.874  1.00  0.00           C  
ATOM    187  HA  LEU A  12      15.346   0.008  -3.957  1.00  0.00           H  
ATOM    188  CB  LEU A  12      16.227   0.948  -2.232  1.00  0.00           C  
ATOM    189  HB2 LEU A  12      16.104   0.902  -1.149  1.00  0.00           H  
ATOM    190  HB3 LEU A  12      17.261   0.700  -2.470  1.00  0.00           H  
ATOM    191  CG  LEU A  12      15.956   2.387  -2.719  1.00  0.00           C  
ATOM    192  HG  LEU A  12      14.887   2.583  -2.755  1.00  0.00           H  
ATOM    193  CD1 LEU A  12      16.605   3.414  -1.793  1.00  0.00           C  
ATOM    194 HD11 LEU A  12      17.683   3.324  -1.859  1.00  0.00           H  
ATOM    195 HD12 LEU A  12      16.322   4.416  -2.112  1.00  0.00           H  
ATOM    196 HD13 LEU A  12      16.275   3.255  -0.768  1.00  0.00           H  
ATOM    197  CD2 LEU A  12      16.533   2.615  -4.114  1.00  0.00           C  
ATOM    198 HD21 LEU A  12      17.615   2.471  -4.107  1.00  0.00           H  
ATOM    199 HD22 LEU A  12      16.084   1.919  -4.818  1.00  0.00           H  
ATOM    200 HD23 LEU A  12      16.305   3.629  -4.440  1.00  0.00           H  
ATOM    201  C   LEU A  12      15.763  -1.544  -2.578  1.00  0.00           C  
ATOM    202  O   LEU A  12      16.524  -2.109  -3.364  1.00  0.00           O  
ATOM    203  N   ASN A  13      15.266  -2.166  -1.504  1.00  0.00           N  
ATOM    204  H   ASN A  13      14.698  -1.633  -0.855  1.00  0.00           H  
ATOM    205  CA  ASN A  13      15.429  -3.605  -1.285  1.00  0.00           C  
ATOM    206  HA  ASN A  13      16.475  -3.870  -1.453  1.00  0.00           H  
ATOM    207  CB  ASN A  13      15.076  -3.971   0.163  1.00  0.00           C  
ATOM    208  HB2 ASN A  13      14.075  -3.612   0.391  1.00  0.00           H  
ATOM    209  HB3 ASN A  13      15.081  -5.057   0.264  1.00  0.00           H  
ATOM    210  CG  ASN A  13      16.051  -3.415   1.184  1.00  0.00           C  
ATOM    211  OD1 ASN A  13      17.178  -3.044   0.897  1.00  0.00           O  
ATOM    212  ND2 ASN A  13      15.645  -3.375   2.432  1.00  0.00           N  
ATOM    213 HD21 ASN A  13      16.277  -2.963   3.092  1.00  0.00           H  
ATOM    214 HD22 ASN A  13      14.719  -3.670   2.671  1.00  0.00           H  
ATOM    215  C   ASN A  13      14.612  -4.433  -2.288  1.00  0.00           C  
ATOM    216  O   ASN A  13      15.177  -5.310  -2.935  1.00  0.00           O  
ATOM    217  N   SER A  14      13.328  -4.121  -2.504  1.00  0.00           N  
ATOM    218  H   SER A  14      12.872  -3.433  -1.916  1.00  0.00           H  
ATOM    219  CA  SER A  14      12.508  -4.801  -3.527  1.00  0.00           C  
ATOM    220  HA  SER A  14      12.478  -5.866  -3.292  1.00  0.00           H  
ATOM    221  CB  SER A  14      11.072  -4.267  -3.501  1.00  0.00           C  
ATOM    222  HB2 SER A  14      11.085  -3.184  -3.637  1.00  0.00           H  
ATOM    223  HB3 SER A  14      10.499  -4.716  -4.313  1.00  0.00           H  
ATOM    224  OG  SER A  14      10.457  -4.584  -2.265  1.00  0.00           O  
ATOM    225  HG  SER A  14      10.070  -5.464  -2.352  1.00  0.00           H  
ATOM    226  C   SER A  14      13.078  -4.679  -4.952  1.00  0.00           C  
ATOM    227  O   SER A  14      12.922  -5.608  -5.743  1.00  0.00           O  
ATOM    228  N   LEU A  15      13.774  -3.578  -5.277  1.00  0.00           N  
ATOM    229  H   LEU A  15      13.755  -2.802  -4.625  1.00  0.00           H  
ATOM    230  CA  LEU A  15      14.548  -3.412  -6.516  1.00  0.00           C  
ATOM    231  HA  LEU A  15      13.929  -3.699  -7.365  1.00  0.00           H  
ATOM    232  CB  LEU A  15      14.962  -1.933  -6.674  1.00  0.00           C  
ATOM    233  HB2 LEU A  15      15.299  -1.558  -5.710  1.00  0.00           H  
ATOM    234  HB3 LEU A  15      15.806  -1.867  -7.363  1.00  0.00           H  
ATOM    235  CG  LEU A  15      13.831  -1.037  -7.210  1.00  0.00           C  
ATOM    236  HG  LEU A  15      12.907  -1.272  -6.690  1.00  0.00           H  
ATOM    237  CD1 LEU A  15      14.145   0.444  -6.986  1.00  0.00           C  
ATOM    238 HD11 LEU A  15      13.324   1.050  -7.366  1.00  0.00           H  
ATOM    239 HD12 LEU A  15      14.251   0.633  -5.921  1.00  0.00           H  
ATOM    240 HD13 LEU A  15      15.067   0.716  -7.501  1.00  0.00           H  
ATOM    241  CD2 LEU A  15      13.639  -1.237  -8.714  1.00  0.00           C  
ATOM    242 HD21 LEU A  15      14.569  -1.025  -9.241  1.00  0.00           H  
ATOM    243 HD22 LEU A  15      13.338  -2.261  -8.927  1.00  0.00           H  
ATOM    244 HD23 LEU A  15      12.870  -0.565  -9.084  1.00  0.00           H  
ATOM    245  C   LEU A  15      15.792  -4.310  -6.567  1.00  0.00           C  
ATOM    246  O   LEU A  15      16.129  -4.803  -7.637  1.00  0.00           O  
ATOM    247  N   THR A  16      16.461  -4.536  -5.431  1.00  0.00           N  
ATOM    248  H   THR A  16      16.063  -4.181  -4.572  1.00  0.00           H  
ATOM    249  CA  THR A  16      17.723  -5.299  -5.350  1.00  0.00           C  
ATOM    250  HA  THR A  16      18.447  -4.840  -6.024  1.00  0.00           H  
ATOM    251  CB  THR A  16      18.311  -5.237  -3.918  1.00  0.00           C  
ATOM    252  HB  THR A  16      17.597  -5.683  -3.226  1.00  0.00           H  
ATOM    253  CG2 THR A  16      19.632  -5.991  -3.766  1.00  0.00           C  
ATOM    254 HG21 THR A  16      20.355  -5.623  -4.496  1.00  0.00           H  
ATOM    255 HG22 THR A  16      20.027  -5.851  -2.760  1.00  0.00           H  
ATOM    256 HG23 THR A  16      19.474  -7.058  -3.927  1.00  0.00           H  
ATOM    257  OG1 THR A  16      18.573  -3.901  -3.489  1.00  0.00           O  
ATOM    258  HG1 THR A  16      17.782  -3.373  -3.698  1.00  0.00           H  
ATOM    259  C   THR A  16      17.549  -6.752  -5.834  1.00  0.00           C  
ATOM    260  O   THR A  16      18.458  -7.297  -6.451  1.00  0.00           O  
ATOM    261  N   GLU A  17      16.375  -7.367  -5.632  1.00  0.00           N  
ATOM    262  H   GLU A  17      15.676  -6.893  -5.079  1.00  0.00           H  
ATOM    263  CA  GLU A  17      16.051  -8.696  -6.187  1.00  0.00           C  
ATOM    264  HA  GLU A  17      16.906  -9.352  -6.013  1.00  0.00           H  
ATOM    265  CB  GLU A  17      14.823  -9.286  -5.457  1.00  0.00           C  
ATOM    266  HB2 GLU A  17      14.368  -8.523  -4.822  1.00  0.00           H  
ATOM    267  HB3 GLU A  17      14.063  -9.581  -6.181  1.00  0.00           H  
ATOM    268  CG  GLU A  17      15.175 -10.506  -4.586  1.00  0.00           C  
ATOM    269  HG2 GLU A  17      15.899 -10.193  -3.830  1.00  0.00           H  
ATOM    270  HG3 GLU A  17      14.271 -10.824  -4.062  1.00  0.00           H  
ATOM    271  CD  GLU A  17      15.729 -11.691  -5.403  1.00  0.00           C  
ATOM    272  OE1 GLU A  17      15.083 -12.086  -6.403  1.00  0.00           O  
ATOM    273  OE2 GLU A  17      16.829 -12.186  -5.074  1.00  0.00           O  
ATOM    274  C   GLU A  17      15.813  -8.711  -7.714  1.00  0.00           C  
ATOM    275  O   GLU A  17      15.884  -9.778  -8.324  1.00  0.00           O  
ATOM    276  N   GLN A  18      15.562  -7.581  -8.386  1.00  0.00           N  
ATOM    277  H   GLN A  18      15.642  -6.695  -7.895  1.00  0.00           H  
ATOM    278  CA  GLN A  18      15.219  -7.537  -9.823  1.00  0.00           C  
ATOM    279  HA  GLN A  18      14.631  -8.431 -10.030  1.00  0.00           H  
ATOM    280  CB  GLN A  18      14.299  -6.346 -10.150  1.00  0.00           C  
ATOM    281  HB2 GLN A  18      14.893  -5.433 -10.159  1.00  0.00           H  
ATOM    282  HB3 GLN A  18      13.892  -6.505 -11.149  1.00  0.00           H  
ATOM    283  CG  GLN A  18      13.121  -6.140  -9.180  1.00  0.00           C  
ATOM    284  HG2 GLN A  18      13.514  -5.720  -8.258  1.00  0.00           H  
ATOM    285  HG3 GLN A  18      12.433  -5.409  -9.603  1.00  0.00           H  
ATOM    286  CD  GLN A  18      12.331  -7.404  -8.849  1.00  0.00           C  
ATOM    287  OE1 GLN A  18      12.010  -8.224  -9.696  1.00  0.00           O  
ATOM    288  NE2 GLN A  18      11.982  -7.604  -7.596  1.00  0.00           N  
ATOM    289 HE21 GLN A  18      11.495  -8.453  -7.383  1.00  0.00           H  
ATOM    290 HE22 GLN A  18      12.247  -6.932  -6.881  1.00  0.00           H  
ATOM    291  C   GLN A  18      16.453  -7.642 -10.755  1.00  0.00           C  
ATOM    292  O   GLN A  18      16.541  -6.990 -11.798  1.00  0.00           O  
ATOM    293  N   LYS A  19      17.409  -8.495 -10.358  1.00  0.00           N  
ATOM    294  H   LYS A  19      17.206  -8.981  -9.491  1.00  0.00           H  
ATOM    295  CA  LYS A  19      18.664  -8.835 -11.046  1.00  0.00           C  
ATOM    296  HA  LYS A  19      19.319  -7.959 -11.062  1.00  0.00           H  
ATOM    297  CB  LYS A  19      19.350  -9.986 -10.289  1.00  0.00           C  
ATOM    298  HB2 LYS A  19      18.626 -10.788 -10.135  1.00  0.00           H  
ATOM    299  HB3 LYS A  19      20.151 -10.388 -10.912  1.00  0.00           H  
ATOM    300  CG  LYS A  19      19.953  -9.619  -8.927  1.00  0.00           C  
ATOM    301  HG2 LYS A  19      19.183  -9.213  -8.270  1.00  0.00           H  
ATOM    302  HG3 LYS A  19      20.323 -10.543  -8.481  1.00  0.00           H  
ATOM    303  CD  LYS A  19      21.114  -8.620  -9.051  1.00  0.00           C  
ATOM    304  HD2 LYS A  19      21.643  -8.780  -9.993  1.00  0.00           H  
ATOM    305  HD3 LYS A  19      20.724  -7.599  -9.036  1.00  0.00           H  
ATOM    306  CE  LYS A  19      22.094  -8.827  -7.893  1.00  0.00           C  
ATOM    307  HE2 LYS A  19      21.575  -8.622  -6.950  1.00  0.00           H  
ATOM    308  HE3 LYS A  19      22.420  -9.869  -7.899  1.00  0.00           H  
ATOM    309  NZ  LYS A  19      23.262  -7.934  -8.029  1.00  0.00           N  
ATOM    310  HZ1 LYS A  19      24.011  -8.124  -7.387  1.00  0.00           H  
ATOM    311  HZ2 LYS A  19      23.600  -7.834  -8.980  1.00  0.00           H  
ATOM    312  HZ3 LYS A  19      22.978  -6.967  -7.829  1.00  0.00           H  
ATOM    313  C   LYS A  19      18.422  -9.267 -12.494  1.00  0.00           C  
ATOM    314  O   LYS A  19      17.897 -10.355 -12.756  1.00  0.00           O  
ATOM    315  N   THR A  20      18.824  -8.432 -13.443  1.00  0.00           N  
ATOM    316  H   THR A  20      19.349  -7.605 -13.163  1.00  0.00           H  
ATOM    317  CA  THR A  20      18.561  -8.597 -14.880  1.00  0.00           C  
ATOM    318  HA  THR A  20      18.538  -9.656 -15.133  1.00  0.00           H  
ATOM    319  CB  THR A  20      17.219  -7.962 -15.292  1.00  0.00           C  
ATOM    320  HB  THR A  20      17.157  -7.964 -16.381  1.00  0.00           H  
ATOM    321  CG2 THR A  20      15.990  -8.701 -14.778  1.00  0.00           C  
ATOM    322 HG21 THR A  20      15.959  -8.654 -13.693  1.00  0.00           H  
ATOM    323 HG22 THR A  20      15.095  -8.232 -15.185  1.00  0.00           H  
ATOM    324 HG23 THR A  20      16.023  -9.742 -15.096  1.00  0.00           H  
ATOM    325  OG1 THR A  20      17.145  -6.630 -14.857  1.00  0.00           O  
ATOM    326  HG1 THR A  20      17.015  -6.635 -13.895  1.00  0.00           H  
ATOM    327  C   THR A  20      19.670  -7.939 -15.689  1.00  0.00           C  
ATOM    328  O   THR A  20      20.456  -7.165 -15.168  1.00  0.00           O  
ATOM    329  N   LEU A  21      19.697  -8.164 -17.001  1.00  0.00           N  
ATOM    330  H   LEU A  21      19.024  -8.784 -17.416  1.00  0.00           H  
ATOM    331  CA  LEU A  21      20.613  -7.464 -17.902  1.00  0.00           C  
ATOM    332  HA  LEU A  21      21.636  -7.715 -17.611  1.00  0.00           H  
ATOM    333  CB  LEU A  21      20.324  -8.022 -19.303  1.00  0.00           C  
ATOM    334  HB2 LEU A  21      20.318  -9.112 -19.255  1.00  0.00           H  
ATOM    335  HB3 LEU A  21      19.323  -7.705 -19.590  1.00  0.00           H  
ATOM    336  CG  LEU A  21      21.307  -7.604 -20.408  1.00  0.00           C  
ATOM    337  HG  LEU A  21      21.395  -6.521 -20.454  1.00  0.00           H  
ATOM    338  CD1 LEU A  21      22.690  -8.226 -20.193  1.00  0.00           C  
ATOM    339 HD11 LEU A  21      23.339  -7.972 -21.030  1.00  0.00           H  
ATOM    340 HD12 LEU A  21      22.608  -9.310 -20.116  1.00  0.00           H  
ATOM    341 HD13 LEU A  21      23.136  -7.828 -19.282  1.00  0.00           H  
ATOM    342  CD2 LEU A  21      20.749  -8.098 -21.742  1.00  0.00           C  
ATOM    343 HD21 LEU A  21      19.784  -7.626 -21.936  1.00  0.00           H  
ATOM    344 HD22 LEU A  21      21.428  -7.822 -22.547  1.00  0.00           H  
ATOM    345 HD23 LEU A  21      20.624  -9.180 -21.729  1.00  0.00           H  
ATOM    346  C   LEU A  21      20.486  -5.921 -17.825  1.00  0.00           C  
ATOM    347  O   LEU A  21      21.401  -5.210 -18.229  1.00  0.00           O  
ATOM    348  N   CYS A  22      19.385  -5.405 -17.261  1.00  0.00           N  
ATOM    349  H   CYS A  22      18.684  -6.045 -16.928  1.00  0.00           H  
ATOM    350  CA  CYS A  22      19.133  -3.985 -17.043  1.00  0.00           C  
ATOM    351  HA  CYS A  22      19.588  -3.434 -17.864  1.00  0.00           H  
ATOM    352  CB  CYS A  22      17.615  -3.784 -17.129  1.00  0.00           C  
ATOM    353  HB2 CYS A  22      17.219  -4.292 -18.013  1.00  0.00           H  
ATOM    354  HB3 CYS A  22      17.141  -4.207 -16.243  1.00  0.00           H  
ATOM    355  SG  CYS A  22      17.242  -2.015 -17.250  1.00  0.00           S  
ATOM    356  HG  CYS A  22      18.004  -1.647 -16.209  1.00  0.00           H  
ATOM    357  C   CYS A  22      19.723  -3.404 -15.731  1.00  0.00           C  
ATOM    358  O   CYS A  22      19.883  -2.189 -15.645  1.00  0.00           O  
ATOM    359  N   THR A  23      20.069  -4.203 -14.707  1.00  0.00           N  
ATOM    360  H   THR A  23      19.962  -5.211 -14.792  1.00  0.00           H  
ATOM    361  CA  THR A  23      20.781  -3.696 -13.501  1.00  0.00           C  
ATOM    362  HA  THR A  23      20.298  -2.770 -13.191  1.00  0.00           H  
ATOM    363  CB  THR A  23      20.702  -4.674 -12.305  1.00  0.00           C  
ATOM    364  HB  THR A  23      21.499  -4.447 -11.599  1.00  0.00           H  
ATOM    365  CG2 THR A  23      19.363  -4.516 -11.585  1.00  0.00           C  
ATOM    366 HG21 THR A  23      19.294  -3.520 -11.150  1.00  0.00           H  
ATOM    367 HG22 THR A  23      19.290  -5.253 -10.784  1.00  0.00           H  
ATOM    368 HG23 THR A  23      18.540  -4.669 -12.285  1.00  0.00           H  
ATOM    369  OG1 THR A  23      20.772  -6.042 -12.644  1.00  0.00           O  
ATOM    370  HG1 THR A  23      21.679  -6.253 -12.994  1.00  0.00           H  
ATOM    371  C   THR A  23      22.239  -3.305 -13.782  1.00  0.00           C  
ATOM    372  O   THR A  23      22.811  -2.458 -13.087  1.00  0.00           O  
ATOM    373  N   GLU A  24      22.792  -3.867 -14.856  1.00  0.00           N  
ATOM    374  H   GLU A  24      22.265  -4.616 -15.282  1.00  0.00           H  
ATOM    375  CA  GLU A  24      24.154  -3.668 -15.355  1.00  0.00           C  
ATOM    376  HA  GLU A  24      24.838  -3.607 -14.509  1.00  0.00           H  
ATOM    377  CB  GLU A  24      24.547  -4.891 -16.213  1.00  0.00           C  
ATOM    378  HB2 GLU A  24      24.218  -4.715 -17.236  1.00  0.00           H  
ATOM    379  HB3 GLU A  24      25.635  -4.952 -16.238  1.00  0.00           H  
ATOM    380  CG  GLU A  24      23.981  -6.265 -15.794  1.00  0.00           C  
ATOM    381  HG2 GLU A  24      22.923  -6.297 -16.062  1.00  0.00           H  
ATOM    382  HG3 GLU A  24      24.477  -7.039 -16.383  1.00  0.00           H  
ATOM    383  CD  GLU A  24      24.134  -6.587 -14.301  1.00  0.00           C  
ATOM    384  OE1 GLU A  24      25.292  -6.708 -13.849  1.00  0.00           O  
ATOM    385  OE2 GLU A  24      23.092  -6.721 -13.615  1.00  0.00           O  
ATOM    386  C   GLU A  24      24.296  -2.381 -16.197  1.00  0.00           C  
ATOM    387  O   GLU A  24      25.392  -1.839 -16.341  1.00  0.00           O  
ATOM    388  N   LEU A  25      23.192  -1.890 -16.778  1.00  0.00           N  
ATOM    389  H   LEU A  25      22.311  -2.324 -16.544  1.00  0.00           H  
ATOM    390  CA  LEU A  25      23.191  -0.746 -17.694  1.00  0.00           C  
ATOM    391  HA  LEU A  25      24.033  -0.867 -18.376  1.00  0.00           H  
ATOM    392  CB  LEU A  25      21.898  -0.703 -18.534  1.00  0.00           C  
ATOM    393  HB2 LEU A  25      21.052  -0.578 -17.857  1.00  0.00           H  
ATOM    394  HB3 LEU A  25      21.936   0.167 -19.190  1.00  0.00           H  
ATOM    395  CG  LEU A  25      21.652  -1.954 -19.397  1.00  0.00           C  
ATOM    396  HG  LEU A  25      21.556  -2.810 -18.741  1.00  0.00           H  
ATOM    397  CD1 LEU A  25      20.347  -1.794 -20.176  1.00  0.00           C  
ATOM    398 HD11 LEU A  25      20.126  -2.719 -20.704  1.00  0.00           H  
ATOM    399 HD12 LEU A  25      19.527  -1.576 -19.490  1.00  0.00           H  
ATOM    400 HD13 LEU A  25      20.440  -0.983 -20.894  1.00  0.00           H  
ATOM    401  CD2 LEU A  25      22.759  -2.233 -20.418  1.00  0.00           C  
ATOM    402 HD21 LEU A  25      22.486  -3.096 -21.026  1.00  0.00           H  
ATOM    403 HD22 LEU A  25      22.911  -1.365 -21.057  1.00  0.00           H  
ATOM    404 HD23 LEU A  25      23.686  -2.475 -19.898  1.00  0.00           H  
ATOM    405  C   LEU A  25      23.427   0.573 -16.952  1.00  0.00           C  
ATOM    406  O   LEU A  25      23.075   0.731 -15.779  1.00  0.00           O  
ATOM    407  N   THR A  26      24.051   1.533 -17.637  1.00  0.00           N  
ATOM    408  H   THR A  26      24.302   1.380 -18.602  1.00  0.00           H  
ATOM    409  CA  THR A  26      24.506   2.776 -17.005  1.00  0.00           C  
ATOM    410  HA  THR A  26      24.836   2.503 -16.009  1.00  0.00           H  
ATOM    411  CB  THR A  26      25.724   3.395 -17.707  1.00  0.00           C  
ATOM    412  HB  THR A  26      25.966   4.328 -17.200  1.00  0.00           H  
ATOM    413  CG2 THR A  26      26.951   2.487 -17.644  1.00  0.00           C  
ATOM    414 HG21 THR A  26      26.764   1.558 -18.184  1.00  0.00           H  
ATOM    415 HG22 THR A  26      27.183   2.259 -16.603  1.00  0.00           H  
ATOM    416 HG23 THR A  26      27.801   3.000 -18.095  1.00  0.00           H  
ATOM    417  OG1 THR A  26      25.490   3.682 -19.063  1.00  0.00           O  
ATOM    418  HG1 THR A  26      26.021   4.473 -19.259  1.00  0.00           H  
ATOM    419  C   THR A  26      23.408   3.822 -16.827  1.00  0.00           C  
ATOM    420  O   THR A  26      22.511   3.984 -17.656  1.00  0.00           O  
ATOM    421  N   VAL A  27      23.513   4.579 -15.738  1.00  0.00           N  
ATOM    422  H   VAL A  27      24.262   4.361 -15.086  1.00  0.00           H  
ATOM    423  CA  VAL A  27      22.760   5.804 -15.472  1.00  0.00           C  
ATOM    424  HA  VAL A  27      22.175   6.049 -16.358  1.00  0.00           H  
ATOM    425  CB  VAL A  27      21.761   5.564 -14.317  1.00  0.00           C  
ATOM    426  HB  VAL A  27      21.121   4.726 -14.598  1.00  0.00           H  
ATOM    427  CG1 VAL A  27      22.443   5.212 -12.989  1.00  0.00           C  
ATOM    428 HG11 VAL A  27      21.683   5.030 -12.229  1.00  0.00           H  
ATOM    429 HG12 VAL A  27      23.037   4.305 -13.100  1.00  0.00           H  
ATOM    430 HG13 VAL A  27      23.086   6.030 -12.663  1.00  0.00           H  
ATOM    431  CG2 VAL A  27      20.849   6.773 -14.077  1.00  0.00           C  
ATOM    432 HG21 VAL A  27      20.382   7.082 -15.011  1.00  0.00           H  
ATOM    433 HG22 VAL A  27      21.419   7.601 -13.653  1.00  0.00           H  
ATOM    434 HG23 VAL A  27      20.063   6.498 -13.374  1.00  0.00           H  
ATOM    435  C   VAL A  27      23.755   6.953 -15.249  1.00  0.00           C  
ATOM    436  O   VAL A  27      24.898   6.729 -14.841  1.00  0.00           O  
ATOM    437  N   THR A  28      23.338   8.190 -15.536  1.00  0.00           N  
ATOM    438  H   THR A  28      22.386   8.314 -15.837  1.00  0.00           H  
ATOM    439  CA  THR A  28      24.143   9.388 -15.228  1.00  0.00           C  
ATOM    440  HA  THR A  28      25.143   9.253 -15.643  1.00  0.00           H  
ATOM    441  CB  THR A  28      23.550  10.654 -15.861  1.00  0.00           C  
ATOM    442  HB  THR A  28      22.496  10.740 -15.593  1.00  0.00           H  
ATOM    443  CG2 THR A  28      24.267  11.945 -15.467  1.00  0.00           C  
ATOM    444 HG21 THR A  28      23.870  12.775 -16.052  1.00  0.00           H  
ATOM    445 HG22 THR A  28      24.109  12.160 -14.411  1.00  0.00           H  
ATOM    446 HG23 THR A  28      25.336  11.850 -15.662  1.00  0.00           H  
ATOM    447  OG1 THR A  28      23.665  10.553 -17.261  1.00  0.00           O  
ATOM    448  HG1 THR A  28      22.992   9.946 -17.571  1.00  0.00           H  
ATOM    449  C   THR A  28      24.274   9.547 -13.714  1.00  0.00           C  
ATOM    450  O   THR A  28      23.284   9.713 -13.002  1.00  0.00           O  
ATOM    451  N   ASP A  29      25.506   9.498 -13.216  1.00  0.00           N  
ATOM    452  H   ASP A  29      26.280   9.472 -13.871  1.00  0.00           H  
ATOM    453  CA  ASP A  29      25.827   9.517 -11.796  1.00  0.00           C  
ATOM    454  HA  ASP A  29      25.061   8.943 -11.269  1.00  0.00           H  
ATOM    455  CB  ASP A  29      27.148   8.784 -11.566  1.00  0.00           C  
ATOM    456  HB2 ASP A  29      27.108   7.816 -12.069  1.00  0.00           H  
ATOM    457  HB3 ASP A  29      27.972   9.351 -12.002  1.00  0.00           H  
ATOM    458  CG  ASP A  29      27.403   8.558 -10.076  1.00  0.00           C  
ATOM    459  OD1 ASP A  29      26.755   9.172  -9.197  1.00  0.00           O  
ATOM    460  OD2 ASP A  29      28.220   7.673  -9.767  1.00  0.00           O  
ATOM    461  C   ASP A  29      25.826  10.938 -11.211  1.00  0.00           C  
ATOM    462  O   ASP A  29      26.862  11.598 -11.083  1.00  0.00           O  
ATOM    463  N   ILE A  30      24.631  11.384 -10.813  1.00  0.00           N  
ATOM    464  H   ILE A  30      23.833  10.808 -11.052  1.00  0.00           H  
ATOM    465  CA  ILE A  30      24.387  12.692 -10.179  1.00  0.00           C  
ATOM    466  HA  ILE A  30      24.807  13.448 -10.842  1.00  0.00           H  
ATOM    467  CB  ILE A  30      22.871  12.981 -10.032  1.00  0.00           C  
ATOM    468  HB  ILE A  30      22.768  14.043  -9.800  1.00  0.00           H  
ATOM    469  CG2 ILE A  30      22.152  12.760 -11.368  1.00  0.00           C  
ATOM    470 HG21 ILE A  30      21.136  13.148 -11.322  1.00  0.00           H  
ATOM    471 HG22 ILE A  30      22.693  13.261 -12.168  1.00  0.00           H  
ATOM    472 HG23 ILE A  30      22.103  11.697 -11.595  1.00  0.00           H  
ATOM    473  CG1 ILE A  30      22.154  12.176  -8.919  1.00  0.00           C  
ATOM    474 HG12 ILE A  30      21.146  11.921  -9.251  1.00  0.00           H  
ATOM    475 HG13 ILE A  30      22.682  11.241  -8.729  1.00  0.00           H  
ATOM    476  CD1 ILE A  30      22.004  12.946  -7.602  1.00  0.00           C  
ATOM    477 HD11 ILE A  30      21.411  12.356  -6.906  1.00  0.00           H  
ATOM    478 HD12 ILE A  30      22.978  13.133  -7.155  1.00  0.00           H  
ATOM    479 HD13 ILE A  30      21.499  13.893  -7.776  1.00  0.00           H  
ATOM    480  C   ILE A  30      25.093  12.872  -8.828  1.00  0.00           C  
ATOM    481  O   ILE A  30      25.203  14.004  -8.359  1.00  0.00           O  
ATOM    482  N   PHE A  31      25.552  11.784  -8.198  1.00  0.00           N  
ATOM    483  H   PHE A  31      25.490  10.888  -8.667  1.00  0.00           H  
ATOM    484  CA  PHE A  31      26.331  11.833  -6.959  1.00  0.00           C  
ATOM    485  HA  PHE A  31      25.986  12.670  -6.353  1.00  0.00           H  
ATOM    486  CB  PHE A  31      26.135  10.537  -6.158  1.00  0.00           C  
ATOM    487  HB2 PHE A  31      26.703   9.750  -6.649  1.00  0.00           H  
ATOM    488  HB3 PHE A  31      26.573  10.676  -5.168  1.00  0.00           H  
ATOM    489  CG  PHE A  31      24.704  10.063  -5.983  1.00  0.00           C  
ATOM    490  CD1 PHE A  31      23.780  10.852  -5.271  1.00  0.00           C  
ATOM    491  HD1 PHE A  31      24.085  11.807  -4.865  1.00  0.00           H  
ATOM    492  CE1 PHE A  31      22.461  10.401  -5.091  1.00  0.00           C  
ATOM    493  HE1 PHE A  31      21.753  11.013  -4.551  1.00  0.00           H  
ATOM    494  CZ  PHE A  31      22.066   9.155  -5.608  1.00  0.00           C  
ATOM    495  HZ  PHE A  31      21.054   8.807  -5.468  1.00  0.00           H  
ATOM    496  CE2 PHE A  31      22.987   8.360  -6.311  1.00  0.00           C  
ATOM    497  HE2 PHE A  31      22.682   7.402  -6.713  1.00  0.00           H  
ATOM    498  CD2 PHE A  31      24.301   8.820  -6.509  1.00  0.00           C  
ATOM    499  HD2 PHE A  31      25.000   8.215  -7.070  1.00  0.00           H  
ATOM    500  C   PHE A  31      27.829  12.043  -7.220  1.00  0.00           C  
ATOM    501  O   PHE A  31      28.528  12.562  -6.357  1.00  0.00           O  
ATOM    502  N   ALA A  32      28.334  11.638  -8.391  1.00  0.00           N  
ATOM    503  H   ALA A  32      27.706  11.197  -9.057  1.00  0.00           H  
ATOM    504  CA  ALA A  32      29.730  11.812  -8.796  1.00  0.00           C  
ATOM    505  HA  ALA A  32      30.361  11.764  -7.906  1.00  0.00           H  
ATOM    506  CB  ALA A  32      30.119  10.641  -9.710  1.00  0.00           C  
ATOM    507  HB1 ALA A  32      29.505  10.652 -10.610  1.00  0.00           H  
ATOM    508  HB2 ALA A  32      31.168  10.720  -9.995  1.00  0.00           H  
ATOM    509  HB3 ALA A  32      29.975   9.696  -9.186  1.00  0.00           H  
ATOM    510  C   ALA A  32      30.009  13.174  -9.465  1.00  0.00           C  
ATOM    511  O   ALA A  32      31.109  13.388  -9.973  1.00  0.00           O  
ATOM    512  N   ALA A  33      29.033  14.082  -9.541  1.00  0.00           N  
ATOM    513  H   ALA A  33      28.149  13.867  -9.106  1.00  0.00           H  
ATOM    514  CA  ALA A  33      29.214  15.420 -10.104  1.00  0.00           C  
ATOM    515  HA  ALA A  33      29.856  15.350 -10.984  1.00  0.00           H  
ATOM    516  CB  ALA A  33      27.852  15.951 -10.560  1.00  0.00           C  
ATOM    517  HB1 ALA A  33      27.427  15.281 -11.309  1.00  0.00           H  
ATOM    518  HB2 ALA A  33      27.175  16.017  -9.707  1.00  0.00           H  
ATOM    519  HB3 ALA A  33      27.975  16.941 -10.999  1.00  0.00           H  
ATOM    520  C   ALA A  33      29.884  16.376  -9.099  1.00  0.00           C  
ATOM    521  O   ALA A  33      29.419  16.530  -7.969  1.00  0.00           O  
ATOM    522  N   SER A  34      30.917  17.106  -9.539  1.00  0.00           N  
ATOM    523  H   SER A  34      31.142  17.056 -10.530  1.00  0.00           H  
ATOM    524  CA  SER A  34      31.584  18.151  -8.735  1.00  0.00           C  
ATOM    525  HA  SER A  34      31.932  17.706  -7.802  1.00  0.00           H  
ATOM    526  CB  SER A  34      32.799  18.718  -9.488  1.00  0.00           C  
ATOM    527  HB2 SER A  34      33.398  19.301  -8.788  1.00  0.00           H  
ATOM    528  HB3 SER A  34      33.414  17.897  -9.860  1.00  0.00           H  
ATOM    529  OG  SER A  34      32.427  19.565 -10.568  1.00  0.00           O  
ATOM    530  HG  SER A  34      31.935  19.018 -11.230  1.00  0.00           H  
ATOM    531  C   SER A  34      30.629  19.296  -8.379  1.00  0.00           C  
ATOM    532  O   SER A  34      30.774  19.961  -7.355  1.00  0.00           O  
ATOM    533  N   LYS A  35      29.625  19.514  -9.237  1.00  0.00           N  
ATOM    534  H   LYS A  35      29.611  18.924 -10.061  1.00  0.00           H  
ATOM    535  CA  LYS A  35      28.581  20.535  -9.091  1.00  0.00           C  
ATOM    536  HA  LYS A  35      28.931  21.271  -8.362  1.00  0.00           H  
ATOM    537  CB  LYS A  35      28.364  21.290 -10.416  1.00  0.00           C  
ATOM    538  HB2 LYS A  35      27.851  20.649 -11.135  1.00  0.00           H  
ATOM    539  HB3 LYS A  35      27.758  22.176 -10.224  1.00  0.00           H  
ATOM    540  CG  LYS A  35      29.737  21.697 -10.978  1.00  0.00           C  
ATOM    541  HG2 LYS A  35      30.351  22.093 -10.167  1.00  0.00           H  
ATOM    542  HG3 LYS A  35      30.195  20.789 -11.357  1.00  0.00           H  
ATOM    543  CD  LYS A  35      29.738  22.721 -12.116  1.00  0.00           C  
ATOM    544  HD2 LYS A  35      29.009  22.411 -12.867  1.00  0.00           H  
ATOM    545  HD3 LYS A  35      29.420  23.684 -11.712  1.00  0.00           H  
ATOM    546  CE  LYS A  35      31.111  22.902 -12.811  1.00  0.00           C  
ATOM    547  HE2 LYS A  35      30.995  22.591 -13.854  1.00  0.00           H  
ATOM    548  HE3 LYS A  35      31.367  23.966 -12.807  1.00  0.00           H  
ATOM    549  NZ  LYS A  35      32.224  22.102 -12.226  1.00  0.00           N  
ATOM    550  HZ1 LYS A  35      32.075  21.110 -12.458  1.00  0.00           H  
ATOM    551  HZ2 LYS A  35      33.121  22.341 -12.617  1.00  0.00           H  
ATOM    552  HZ3 LYS A  35      32.258  22.140 -11.218  1.00  0.00           H  
ATOM    553  C   LYS A  35      27.342  19.906  -8.460  1.00  0.00           C  
ATOM    554  O   LYS A  35      26.276  19.785  -9.080  1.00  0.00           O  
ATOM    555  N   ASN A  36      27.531  19.481  -7.210  1.00  0.00           N  
ATOM    556  H   ASN A  36      28.455  19.621  -6.825  1.00  0.00           H  
ATOM    557  CA  ASN A  36      26.480  19.055  -6.292  1.00  0.00           C  
ATOM    558  HA  ASN A  36      25.956  18.209  -6.740  1.00  0.00           H  
ATOM    559  CB  ASN A  36      27.140  18.550  -4.987  1.00  0.00           C  
ATOM    560  HB2 ASN A  36      26.381  18.129  -4.327  1.00  0.00           H  
ATOM    561  HB3 ASN A  36      27.834  17.748  -5.242  1.00  0.00           H  
ATOM    562  CG  ASN A  36      27.908  19.606  -4.201  1.00  0.00           C  
ATOM    563  OD1 ASN A  36      27.729  20.798  -4.360  1.00  0.00           O  
ATOM    564  ND2 ASN A  36      28.799  19.205  -3.326  1.00  0.00           N  
ATOM    565 HD21 ASN A  36      29.303  19.928  -2.839  1.00  0.00           H  
ATOM    566 HD22 ASN A  36      28.992  18.228  -3.207  1.00  0.00           H  
ATOM    567  C   ASN A  36      25.435  20.179  -6.074  1.00  0.00           C  
ATOM    568  O   ASN A  36      25.460  21.234  -6.714  1.00  0.00           O  
ATOM    569  N   THR A  37      24.439  19.923  -5.234  1.00  0.00           N  
ATOM    570  H   THR A  37      24.441  19.062  -4.699  1.00  0.00           H  
ATOM    571  CA  THR A  37      23.389  20.892  -4.897  1.00  0.00           C  
ATOM    572  HA  THR A  37      23.858  21.862  -4.741  1.00  0.00           H  
ATOM    573  CB  THR A  37      22.402  21.024  -6.075  1.00  0.00           C  
ATOM    574  HB  THR A  37      22.972  21.188  -6.988  1.00  0.00           H  
ATOM    575  CG2 THR A  37      21.531  19.792  -6.300  1.00  0.00           C  
ATOM    576 HG21 THR A  37      20.935  19.595  -5.414  1.00  0.00           H  
ATOM    577 HG22 THR A  37      20.862  19.964  -7.142  1.00  0.00           H  
ATOM    578 HG23 THR A  37      22.156  18.924  -6.504  1.00  0.00           H  
ATOM    579  OG1 THR A  37      21.556  22.138  -5.920  1.00  0.00           O  
ATOM    580  HG1 THR A  37      22.079  22.940  -5.995  1.00  0.00           H  
ATOM    581  C   THR A  37      22.743  20.499  -3.565  1.00  0.00           C  
ATOM    582  O   THR A  37      23.172  19.533  -2.932  1.00  0.00           O  
ATOM    583  N   THR A  38      21.759  21.257  -3.090  1.00  0.00           N  
ATOM    584  H   THR A  38      21.363  21.992  -3.665  1.00  0.00           H  
ATOM    585  CA  THR A  38      21.064  20.962  -1.833  1.00  0.00           C  
ATOM    586  HA  THR A  38      21.823  20.780  -1.073  1.00  0.00           H  
ATOM    587  CB  THR A  38      20.252  22.186  -1.373  1.00  0.00           C  
ATOM    588  HB  THR A  38      19.505  21.886  -0.637  1.00  0.00           H  
ATOM    589  CG2 THR A  38      21.157  23.242  -0.738  1.00  0.00           C  
ATOM    590 HG21 THR A  38      21.635  22.835   0.152  1.00  0.00           H  
ATOM    591 HG22 THR A  38      21.919  23.559  -1.450  1.00  0.00           H  
ATOM    592 HG23 THR A  38      20.554  24.105  -0.454  1.00  0.00           H  
ATOM    593  OG1 THR A  38      19.613  22.800  -2.458  1.00  0.00           O  
ATOM    594  HG1 THR A  38      18.792  22.272  -2.613  1.00  0.00           H  
ATOM    595  C   THR A  38      20.237  19.667  -1.911  1.00  0.00           C  
ATOM    596  O   THR A  38      20.103  19.026  -2.955  1.00  0.00           O  
ATOM    597  N   GLU A  39      19.759  19.210  -0.751  1.00  0.00           N  
ATOM    598  H   GLU A  39      19.875  19.795   0.060  1.00  0.00           H  
ATOM    599  CA  GLU A  39      19.251  17.847  -0.525  1.00  0.00           C  
ATOM    600  HA  GLU A  39      20.043  17.139  -0.775  1.00  0.00           H  
ATOM    601  CB  GLU A  39      18.944  17.716   0.981  1.00  0.00           C  
ATOM    602  HB2 GLU A  39      19.847  17.967   1.540  1.00  0.00           H  
ATOM    603  HB3 GLU A  39      18.172  18.440   1.247  1.00  0.00           H  
ATOM    604  CG  GLU A  39      18.480  16.314   1.396  1.00  0.00           C  
ATOM    605  HG2 GLU A  39      17.533  16.095   0.902  1.00  0.00           H  
ATOM    606  HG3 GLU A  39      19.222  15.583   1.071  1.00  0.00           H  
ATOM    607  CD  GLU A  39      18.266  16.179   2.907  1.00  0.00           C  
ATOM    608  OE1 GLU A  39      17.340  16.803   3.468  1.00  0.00           O  
ATOM    609  OE2 GLU A  39      18.957  15.363   3.562  1.00  0.00           O  
ATOM    610  C   GLU A  39      18.034  17.468  -1.394  1.00  0.00           C  
ATOM    611  O   GLU A  39      18.043  16.438  -2.070  1.00  0.00           O  
ATOM    612  N   LYS A  40      16.998  18.315  -1.415  1.00  0.00           N  
ATOM    613  H   LYS A  40      17.120  19.217  -0.972  1.00  0.00           H  
ATOM    614  CA  LYS A  40      15.741  18.064  -2.148  1.00  0.00           C  
ATOM    615  HA  LYS A  40      15.360  17.074  -1.901  1.00  0.00           H  
ATOM    616  CB  LYS A  40      14.718  19.136  -1.748  1.00  0.00           C  
ATOM    617  HB2 LYS A  40      15.176  20.124  -1.807  1.00  0.00           H  
ATOM    618  HB3 LYS A  40      13.877  19.107  -2.443  1.00  0.00           H  
ATOM    619  CG  LYS A  40      14.192  18.901  -0.330  1.00  0.00           C  
ATOM    620  HG2 LYS A  40      13.665  17.950  -0.316  1.00  0.00           H  
ATOM    621  HG3 LYS A  40      15.018  18.847   0.380  1.00  0.00           H  
ATOM    622  CD  LYS A  40      13.255  20.042   0.090  1.00  0.00           C  
ATOM    623  HD2 LYS A  40      13.862  20.901   0.383  1.00  0.00           H  
ATOM    624  HD3 LYS A  40      12.633  20.349  -0.753  1.00  0.00           H  
ATOM    625  CE  LYS A  40      12.354  19.629   1.258  1.00  0.00           C  
ATOM    626  HE2 LYS A  40      12.976  19.205   2.053  1.00  0.00           H  
ATOM    627  HE3 LYS A  40      11.864  20.526   1.648  1.00  0.00           H  
ATOM    628  NZ  LYS A  40      11.331  18.652   0.810  1.00  0.00           N  
ATOM    629  HZ1 LYS A  40      10.648  18.447   1.522  1.00  0.00           H  
ATOM    630  HZ2 LYS A  40      11.769  17.768   0.551  1.00  0.00           H  
ATOM    631  HZ3 LYS A  40      10.874  18.964  -0.043  1.00  0.00           H  
ATOM    632  C   LYS A  40      15.953  18.085  -3.657  1.00  0.00           C  
ATOM    633  O   LYS A  40      15.394  17.273  -4.393  1.00  0.00           O  
ATOM    634  N   GLU A  41      16.821  18.980  -4.094  1.00  0.00           N  
ATOM    635  H   GLU A  41      17.199  19.619  -3.394  1.00  0.00           H  
ATOM    636  CA  GLU A  41      17.248  19.190  -5.466  1.00  0.00           C  
ATOM    637  HA  GLU A  41      16.376  19.281  -6.111  1.00  0.00           H  
ATOM    638  CB  GLU A  41      18.054  20.506  -5.516  1.00  0.00           C  
ATOM    639  HB2 GLU A  41      18.917  20.426  -4.858  1.00  0.00           H  
ATOM    640  HB3 GLU A  41      18.428  20.646  -6.528  1.00  0.00           H  
ATOM    641  CG  GLU A  41      17.252  21.763  -5.116  1.00  0.00           C  
ATOM    642  HG2 GLU A  41      17.882  22.637  -5.291  1.00  0.00           H  
ATOM    643  HG3 GLU A  41      16.391  21.842  -5.785  1.00  0.00           H  
ATOM    644  CD  GLU A  41      16.783  21.777  -3.645  1.00  0.00           C  
ATOM    645  OE1 GLU A  41      15.620  22.143  -3.394  1.00  0.00           O  
ATOM    646  OE2 GLU A  41      17.552  21.308  -2.764  1.00  0.00           O  
ATOM    647  C   GLU A  41      18.062  17.976  -5.933  1.00  0.00           C  
ATOM    648  O   GLU A  41      17.828  17.445  -7.016  1.00  0.00           O  
ATOM    649  N   THR A  42      18.936  17.455  -5.067  1.00  0.00           N  
ATOM    650  H   THR A  42      19.092  17.970  -4.204  1.00  0.00           H  
ATOM    651  CA  THR A  42      19.711  16.223  -5.281  1.00  0.00           C  
ATOM    652  HA  THR A  42      20.220  16.305  -6.240  1.00  0.00           H  
ATOM    653  CB  THR A  42      20.797  16.086  -4.201  1.00  0.00           C  
ATOM    654  HB  THR A  42      20.342  16.098  -3.211  1.00  0.00           H  
ATOM    655  CG2 THR A  42      21.642  14.821  -4.338  1.00  0.00           C  
ATOM    656 HG21 THR A  42      22.090  14.780  -5.330  1.00  0.00           H  
ATOM    657 HG22 THR A  42      22.436  14.839  -3.592  1.00  0.00           H  
ATOM    658 HG23 THR A  42      21.032  13.935  -4.169  1.00  0.00           H  
ATOM    659  OG1 THR A  42      21.683  17.177  -4.317  1.00  0.00           O  
ATOM    660  HG1 THR A  42      21.282  17.919  -3.830  1.00  0.00           H  
ATOM    661  C   THR A  42      18.823  14.972  -5.349  1.00  0.00           C  
ATOM    662  O   THR A  42      18.976  14.174  -6.276  1.00  0.00           O  
ATOM    663  N   PHE A  43      17.837  14.806  -4.456  1.00  0.00           N  
ATOM    664  H   PHE A  43      17.770  15.444  -3.664  1.00  0.00           H  
ATOM    665  CA  PHE A  43      16.850  13.720  -4.586  1.00  0.00           C  
ATOM    666  HA  PHE A  43      17.384  12.775  -4.676  1.00  0.00           H  
ATOM    667  CB  PHE A  43      15.945  13.662  -3.343  1.00  0.00           C  
ATOM    668  HB2 PHE A  43      15.497  14.646  -3.199  1.00  0.00           H  
ATOM    669  HB3 PHE A  43      15.129  12.967  -3.548  1.00  0.00           H  
ATOM    670  CG  PHE A  43      16.597  13.216  -2.040  1.00  0.00           C  
ATOM    671  CD1 PHE A  43      16.223  13.833  -0.831  1.00  0.00           C  
ATOM    672  HD1 PHE A  43      15.513  14.647  -0.835  1.00  0.00           H  
ATOM    673  CE1 PHE A  43      16.767  13.394   0.390  1.00  0.00           C  
ATOM    674  HE1 PHE A  43      16.476  13.872   1.316  1.00  0.00           H  
ATOM    675  CZ  PHE A  43      17.702  12.347   0.410  1.00  0.00           C  
ATOM    676  HZ  PHE A  43      18.129  12.020   1.349  1.00  0.00           H  
ATOM    677  CE2 PHE A  43      18.084  11.727  -0.791  1.00  0.00           C  
ATOM    678  HE2 PHE A  43      18.804  10.922  -0.774  1.00  0.00           H  
ATOM    679  CD2 PHE A  43      17.521  12.148  -2.010  1.00  0.00           C  
ATOM    680  HD2 PHE A  43      17.807  11.642  -2.917  1.00  0.00           H  
ATOM    681  C   PHE A  43      16.012  13.851  -5.870  1.00  0.00           C  
ATOM    682  O   PHE A  43      15.774  12.861  -6.560  1.00  0.00           O  
ATOM    683  N   CYS A  44      15.634  15.070  -6.256  1.00  0.00           N  
ATOM    684  H   CYS A  44      15.811  15.849  -5.627  1.00  0.00           H  
ATOM    685  CA  CYS A  44      14.925  15.341  -7.507  1.00  0.00           C  
ATOM    686  HA  CYS A  44      14.077  14.658  -7.573  1.00  0.00           H  
ATOM    687  CB  CYS A  44      14.377  16.766  -7.417  1.00  0.00           C  
ATOM    688  HB2 CYS A  44      13.891  16.919  -6.452  1.00  0.00           H  
ATOM    689  HB3 CYS A  44      15.197  17.480  -7.506  1.00  0.00           H  
ATOM    690  SG  CYS A  44      13.169  17.027  -8.738  1.00  0.00           S  
ATOM    691  HG  CYS A  44      12.062  16.623  -8.089  1.00  0.00           H  
ATOM    692  C   CYS A  44      15.790  15.110  -8.772  1.00  0.00           C  
ATOM    693  O   CYS A  44      15.279  14.643  -9.794  1.00  0.00           O  
ATOM    694  N   ARG A  45      17.112  15.340  -8.707  1.00  0.00           N  
ATOM    695  H   ARG A  45      17.468  15.810  -7.877  1.00  0.00           H  
ATOM    696  CA  ARG A  45      18.081  14.915  -9.740  1.00  0.00           C  
ATOM    697  HA  ARG A  45      17.779  15.301 -10.715  1.00  0.00           H  
ATOM    698  CB  ARG A  45      19.498  15.421  -9.419  1.00  0.00           C  
ATOM    699  HB2 ARG A  45      19.695  15.307  -8.356  1.00  0.00           H  
ATOM    700  HB3 ARG A  45      20.211  14.795  -9.956  1.00  0.00           H  
ATOM    701  CG  ARG A  45      19.776  16.871  -9.820  1.00  0.00           C  
ATOM    702  HG2 ARG A  45      19.590  16.995 -10.888  1.00  0.00           H  
ATOM    703  HG3 ARG A  45      19.129  17.545  -9.261  1.00  0.00           H  
ATOM    704  CD  ARG A  45      21.247  17.178  -9.508  1.00  0.00           C  
ATOM    705  HD2 ARG A  45      21.411  17.064  -8.434  1.00  0.00           H  
ATOM    706  HD3 ARG A  45      21.881  16.465 -10.039  1.00  0.00           H  
ATOM    707  NE  ARG A  45      21.610  18.540  -9.916  1.00  0.00           N  
ATOM    708  HE  ARG A  45      20.944  19.043 -10.493  1.00  0.00           H  
ATOM    709  CZ  ARG A  45      22.725  19.182  -9.629  1.00  0.00           C  
ATOM    710  NH1 ARG A  45      23.724  18.643  -8.993  1.00  0.00           N  
ATOM    711 HH11 ARG A  45      23.672  17.686  -8.697  1.00  0.00           H  
ATOM    712 HH12 ARG A  45      24.603  19.149  -8.913  1.00  0.00           H  
ATOM    713  NH2 ARG A  45      22.856  20.420  -9.993  1.00  0.00           N  
ATOM    714 HH21 ARG A  45      22.085  20.858 -10.474  1.00  0.00           H  
ATOM    715 HH22 ARG A  45      23.659  20.927  -9.669  1.00  0.00           H  
ATOM    716  C   ARG A  45      18.130  13.392  -9.866  1.00  0.00           C  
ATOM    717  O   ARG A  45      18.085  12.889 -10.985  1.00  0.00           O  
ATOM    718  N   ALA A  46      18.187  12.668  -8.744  1.00  0.00           N  
ATOM    719  H   ALA A  46      18.292  13.153  -7.860  1.00  0.00           H  
ATOM    720  CA  ALA A  46      18.144  11.204  -8.737  1.00  0.00           C  
ATOM    721  HA  ALA A  46      18.955  10.837  -9.363  1.00  0.00           H  
ATOM    722  CB  ALA A  46      18.386  10.692  -7.312  1.00  0.00           C  
ATOM    723  HB1 ALA A  46      17.585  11.013  -6.648  1.00  0.00           H  
ATOM    724  HB2 ALA A  46      18.425   9.601  -7.320  1.00  0.00           H  
ATOM    725  HB3 ALA A  46      19.337  11.075  -6.941  1.00  0.00           H  
ATOM    726  C   ALA A  46      16.830  10.670  -9.335  1.00  0.00           C  
ATOM    727  O   ALA A  46      16.854   9.825 -10.228  1.00  0.00           O  
ATOM    728  N   ALA A  47      15.689  11.235  -8.930  1.00  0.00           N  
ATOM    729  H   ALA A  47      15.723  11.896  -8.160  1.00  0.00           H  
ATOM    730  CA  ALA A  47      14.390  10.949  -9.536  1.00  0.00           C  
ATOM    731  HA  ALA A  47      14.170   9.888  -9.408  1.00  0.00           H  
ATOM    732  CB  ALA A  47      13.325  11.753  -8.780  1.00  0.00           C  
ATOM    733  HB1 ALA A  47      12.339  11.500  -9.163  1.00  0.00           H  
ATOM    734  HB2 ALA A  47      13.358  11.508  -7.718  1.00  0.00           H  
ATOM    735  HB3 ALA A  47      13.489  12.822  -8.911  1.00  0.00           H  
ATOM    736  C   ALA A  47      14.391  11.241 -11.052  1.00  0.00           C  
ATOM    737  O   ALA A  47      13.982  10.399 -11.841  1.00  0.00           O  
ATOM    738  N   THR A  48      14.953  12.379 -11.482  1.00  0.00           N  
ATOM    739  H   THR A  48      15.263  13.035 -10.775  1.00  0.00           H  
ATOM    740  CA  THR A  48      15.073  12.776 -12.902  1.00  0.00           C  
ATOM    741  HA  THR A  48      14.071  12.783 -13.331  1.00  0.00           H  
ATOM    742  CB  THR A  48      15.631  14.210 -13.034  1.00  0.00           C  
ATOM    743  HB  THR A  48      16.586  14.281 -12.514  1.00  0.00           H  
ATOM    744  CG2 THR A  48      15.838  14.669 -14.477  1.00  0.00           C  
ATOM    745 HG21 THR A  48      16.122  15.723 -14.488  1.00  0.00           H  
ATOM    746 HG22 THR A  48      16.639  14.095 -14.944  1.00  0.00           H  
ATOM    747 HG23 THR A  48      14.918  14.539 -15.047  1.00  0.00           H  
ATOM    748  OG1 THR A  48      14.732  15.136 -12.451  1.00  0.00           O  
ATOM    749  HG1 THR A  48      14.800  15.002 -11.487  1.00  0.00           H  
ATOM    750  C   THR A  48      15.892  11.784 -13.746  1.00  0.00           C  
ATOM    751  O   THR A  48      15.398  11.335 -14.782  1.00  0.00           O  
ATOM    752  N   VAL A  49      17.103  11.387 -13.325  1.00  0.00           N  
ATOM    753  H   VAL A  49      17.474  11.767 -12.459  1.00  0.00           H  
ATOM    754  CA  VAL A  49      17.916  10.420 -14.101  1.00  0.00           C  
ATOM    755  HA  VAL A  49      17.894  10.741 -15.144  1.00  0.00           H  
ATOM    756  CB  VAL A  49      19.404  10.380 -13.697  1.00  0.00           C  
ATOM    757  HB  VAL A  49      19.908   9.684 -14.368  1.00  0.00           H  
ATOM    758  CG1 VAL A  49      20.051  11.749 -13.912  1.00  0.00           C  
ATOM    759 HG11 VAL A  49      19.648  12.466 -13.200  1.00  0.00           H  
ATOM    760 HG12 VAL A  49      21.129  11.666 -13.779  1.00  0.00           H  
ATOM    761 HG13 VAL A  49      19.857  12.091 -14.929  1.00  0.00           H  
ATOM    762  CG2 VAL A  49      19.667   9.905 -12.264  1.00  0.00           C  
ATOM    763 HG21 VAL A  49      19.206  10.585 -11.554  1.00  0.00           H  
ATOM    764 HG22 VAL A  49      20.741   9.868 -12.083  1.00  0.00           H  
ATOM    765 HG23 VAL A  49      19.277   8.899 -12.115  1.00  0.00           H  
ATOM    766  C   VAL A  49      17.325   9.010 -14.086  1.00  0.00           C  
ATOM    767  O   VAL A  49      17.395   8.315 -15.097  1.00  0.00           O  
ATOM    768  N   LEU A  50      16.684   8.600 -12.988  1.00  0.00           N  
ATOM    769  H   LEU A  50      16.679   9.204 -12.172  1.00  0.00           H  
ATOM    770  CA  LEU A  50      15.943   7.336 -12.934  1.00  0.00           C  
ATOM    771  HA  LEU A  50      16.576   6.541 -13.328  1.00  0.00           H  
ATOM    772  CB  LEU A  50      15.583   6.995 -11.476  1.00  0.00           C  
ATOM    773  HB2 LEU A  50      15.068   7.850 -11.035  1.00  0.00           H  
ATOM    774  HB3 LEU A  50      14.883   6.159 -11.472  1.00  0.00           H  
ATOM    775  CG  LEU A  50      16.792   6.622 -10.591  1.00  0.00           C  
ATOM    776  HG  LEU A  50      17.559   7.390 -10.662  1.00  0.00           H  
ATOM    777  CD1 LEU A  50      16.343   6.512  -9.133  1.00  0.00           C  
ATOM    778 HD11 LEU A  50      17.191   6.250  -8.502  1.00  0.00           H  
ATOM    779 HD12 LEU A  50      15.937   7.470  -8.803  1.00  0.00           H  
ATOM    780 HD13 LEU A  50      15.577   5.744  -9.046  1.00  0.00           H  
ATOM    781  CD2 LEU A  50      17.413   5.283 -11.001  1.00  0.00           C  
ATOM    782 HD21 LEU A  50      16.657   4.500 -11.001  1.00  0.00           H  
ATOM    783 HD22 LEU A  50      17.856   5.363 -11.992  1.00  0.00           H  
ATOM    784 HD23 LEU A  50      18.204   5.013 -10.303  1.00  0.00           H  
ATOM    785  C   LEU A  50      14.698   7.378 -13.836  1.00  0.00           C  
ATOM    786  O   LEU A  50      14.407   6.388 -14.500  1.00  0.00           O  
ATOM    787  N   ARG A  51      13.999   8.518 -13.930  1.00  0.00           N  
ATOM    788  H   ARG A  51      14.238   9.267 -13.286  1.00  0.00           H  
ATOM    789  CA  ARG A  51      12.864   8.745 -14.844  1.00  0.00           C  
ATOM    790  HA  ARG A  51      12.140   7.948 -14.698  1.00  0.00           H  
ATOM    791  CB  ARG A  51      12.194  10.077 -14.475  1.00  0.00           C  
ATOM    792  HB2 ARG A  51      12.036  10.073 -13.397  1.00  0.00           H  
ATOM    793  HB3 ARG A  51      12.853  10.907 -14.725  1.00  0.00           H  
ATOM    794  CG  ARG A  51      10.830  10.289 -15.150  1.00  0.00           C  
ATOM    795  HG2 ARG A  51      10.946  10.266 -16.233  1.00  0.00           H  
ATOM    796  HG3 ARG A  51      10.162   9.485 -14.859  1.00  0.00           H  
ATOM    797  CD  ARG A  51      10.193  11.629 -14.756  1.00  0.00           C  
ATOM    798  HD2 ARG A  51      10.786  12.430 -15.197  1.00  0.00           H  
ATOM    799  HD3 ARG A  51       9.183  11.671 -15.170  1.00  0.00           H  
ATOM    800  NE  ARG A  51      10.132  11.809 -13.292  1.00  0.00           N  
ATOM    801  HE  ARG A  51      10.092  10.961 -12.719  1.00  0.00           H  
ATOM    802  CZ  ARG A  51      10.177  12.943 -12.626  1.00  0.00           C  
ATOM    803  NH1 ARG A  51      10.175  14.103 -13.217  1.00  0.00           N  
ATOM    804 HH11 ARG A  51      10.051  14.146 -14.206  1.00  0.00           H  
ATOM    805 HH12 ARG A  51      10.122  14.941 -12.645  1.00  0.00           H  
ATOM    806  NH2 ARG A  51      10.236  12.960 -11.333  1.00  0.00           N  
ATOM    807 HH21 ARG A  51      10.236  12.068 -10.819  1.00  0.00           H  
ATOM    808 HH22 ARG A  51      10.204  13.836 -10.851  1.00  0.00           H  
ATOM    809  C   ARG A  51      13.276   8.677 -16.312  1.00  0.00           C  
ATOM    810  O   ARG A  51      12.592   8.016 -17.094  1.00  0.00           O  
ATOM    811  N   GLN A  52      14.415   9.276 -16.670  1.00  0.00           N  
ATOM    812  H   GLN A  52      14.888   9.838 -15.970  1.00  0.00           H  
ATOM    813  CA  GLN A  52      15.070   9.053 -17.967  1.00  0.00           C  
ATOM    814  HA  GLN A  52      14.388   9.348 -18.765  1.00  0.00           H  
ATOM    815  CB  GLN A  52      16.359   9.894 -18.075  1.00  0.00           C  
ATOM    816  HB2 GLN A  52      16.803  10.025 -17.088  1.00  0.00           H  
ATOM    817  HB3 GLN A  52      17.080   9.368 -18.702  1.00  0.00           H  
ATOM    818  CG  GLN A  52      16.102  11.268 -18.713  1.00  0.00           C  
ATOM    819  HG2 GLN A  52      15.693  11.112 -19.712  1.00  0.00           H  
ATOM    820  HG3 GLN A  52      15.369  11.817 -18.123  1.00  0.00           H  
ATOM    821  CD  GLN A  52      17.365  12.124 -18.834  1.00  0.00           C  
ATOM    822  OE1 GLN A  52      18.318  12.013 -18.081  1.00  0.00           O  
ATOM    823  NE2 GLN A  52      17.413  13.025 -19.791  1.00  0.00           N  
ATOM    824 HE21 GLN A  52      18.262  13.563 -19.848  1.00  0.00           H  
ATOM    825 HE22 GLN A  52      16.660  13.120 -20.444  1.00  0.00           H  
ATOM    826  C   GLN A  52      15.374   7.563 -18.187  1.00  0.00           C  
ATOM    827  O   GLN A  52      15.010   7.024 -19.229  1.00  0.00           O  
ATOM    828  N   PHE A  53      15.963   6.883 -17.200  1.00  0.00           N  
ATOM    829  H   PHE A  53      16.291   7.397 -16.388  1.00  0.00           H  
ATOM    830  CA  PHE A  53      16.297   5.460 -17.298  1.00  0.00           C  
ATOM    831  HA  PHE A  53      16.945   5.327 -18.167  1.00  0.00           H  
ATOM    832  CB  PHE A  53      17.104   5.050 -16.055  1.00  0.00           C  
ATOM    833  HB2 PHE A  53      17.913   5.767 -15.910  1.00  0.00           H  
ATOM    834  HB3 PHE A  53      16.469   5.095 -15.174  1.00  0.00           H  
ATOM    835  CG  PHE A  53      17.709   3.666 -16.133  1.00  0.00           C  
ATOM    836  CD1 PHE A  53      16.939   2.540 -15.784  1.00  0.00           C  
ATOM    837  HD1 PHE A  53      15.921   2.661 -15.446  1.00  0.00           H  
ATOM    838  CE1 PHE A  53      17.485   1.252 -15.898  1.00  0.00           C  
ATOM    839  HE1 PHE A  53      16.887   0.387 -15.647  1.00  0.00           H  
ATOM    840  CZ  PHE A  53      18.811   1.091 -16.339  1.00  0.00           C  
ATOM    841  HZ  PHE A  53      19.237   0.103 -16.427  1.00  0.00           H  
ATOM    842  CE2 PHE A  53      19.590   2.214 -16.661  1.00  0.00           C  
ATOM    843  HE2 PHE A  53      20.614   2.085 -16.986  1.00  0.00           H  
ATOM    844  CD2 PHE A  53      19.040   3.502 -16.563  1.00  0.00           C  
ATOM    845  HD2 PHE A  53      19.646   4.360 -16.819  1.00  0.00           H  
ATOM    846  C   PHE A  53      15.060   4.568 -17.538  1.00  0.00           C  
ATOM    847  O   PHE A  53      15.016   3.843 -18.534  1.00  0.00           O  
ATOM    848  N   TYR A  54      14.025   4.623 -16.686  1.00  0.00           N  
ATOM    849  H   TYR A  54      14.077   5.244 -15.883  1.00  0.00           H  
ATOM    850  CA  TYR A  54      12.864   3.732 -16.844  1.00  0.00           C  
ATOM    851  HA  TYR A  54      13.260   2.736 -17.055  1.00  0.00           H  
ATOM    852  CB  TYR A  54      12.054   3.588 -15.541  1.00  0.00           C  
ATOM    853  HB2 TYR A  54      11.402   2.723 -15.654  1.00  0.00           H  
ATOM    854  HB3 TYR A  54      12.748   3.341 -14.739  1.00  0.00           H  
ATOM    855  CG  TYR A  54      11.171   4.742 -15.089  1.00  0.00           C  
ATOM    856  CD1 TYR A  54      11.469   5.412 -13.886  1.00  0.00           C  
ATOM    857  HD1 TYR A  54      12.364   5.163 -13.336  1.00  0.00           H  
ATOM    858  CE1 TYR A  54      10.616   6.419 -13.400  1.00  0.00           C  
ATOM    859  HE1 TYR A  54      10.849   6.934 -12.482  1.00  0.00           H  
ATOM    860  CZ  TYR A  54       9.473   6.790 -14.134  1.00  0.00           C  
ATOM    861  OH  TYR A  54       8.666   7.786 -13.688  1.00  0.00           O  
ATOM    862  HH  TYR A  54       9.096   8.341 -12.996  1.00  0.00           H  
ATOM    863  CE2 TYR A  54       9.168   6.120 -15.339  1.00  0.00           C  
ATOM    864  HE2 TYR A  54       8.296   6.420 -15.900  1.00  0.00           H  
ATOM    865  CD2 TYR A  54      10.000   5.083 -15.801  1.00  0.00           C  
ATOM    866  HD2 TYR A  54       9.739   4.562 -16.712  1.00  0.00           H  
ATOM    867  C   TYR A  54      11.997   4.087 -18.059  1.00  0.00           C  
ATOM    868  O   TYR A  54      11.486   3.185 -18.718  1.00  0.00           O  
ATOM    869  N   SER A  55      11.868   5.368 -18.424  1.00  0.00           N  
ATOM    870  H   SER A  55      12.294   6.085 -17.851  1.00  0.00           H  
ATOM    871  CA  SER A  55      11.105   5.772 -19.621  1.00  0.00           C  
ATOM    872  HA  SER A  55      10.105   5.340 -19.561  1.00  0.00           H  
ATOM    873  CB  SER A  55      10.959   7.294 -19.687  1.00  0.00           C  
ATOM    874  HB2 SER A  55      11.943   7.757 -19.775  1.00  0.00           H  
ATOM    875  HB3 SER A  55      10.366   7.556 -20.564  1.00  0.00           H  
ATOM    876  OG  SER A  55      10.306   7.780 -18.531  1.00  0.00           O  
ATOM    877  HG  SER A  55      10.979   7.871 -17.833  1.00  0.00           H  
ATOM    878  C   SER A  55      11.737   5.276 -20.930  1.00  0.00           C  
ATOM    879  O   SER A  55      11.049   5.174 -21.951  1.00  0.00           O  
ATOM    880  N   HIE A  56      13.041   4.981 -20.911  1.00  0.00           N  
ATOM    881  H   HIE A  56      13.560   5.158 -20.058  1.00  0.00           H  
ATOM    882  CA  HIE A  56      13.763   4.374 -22.027  1.00  0.00           C  
ATOM    883  HA  HIE A  56      13.326   4.708 -22.969  1.00  0.00           H  
ATOM    884  CB  HIE A  56      15.212   4.873 -21.988  1.00  0.00           C  
ATOM    885  HB2 HIE A  56      15.216   5.964 -21.961  1.00  0.00           H  
ATOM    886  HB3 HIE A  56      15.706   4.509 -21.087  1.00  0.00           H  
ATOM    887  CG  HIE A  56      15.998   4.435 -23.188  1.00  0.00           C  
ATOM    888  ND1 HIE A  56      15.966   5.039 -24.446  1.00  0.00           N  
ATOM    889  CE1 HIE A  56      16.700   4.246 -25.241  1.00  0.00           C  
ATOM    890  HE1 HIE A  56      16.838   4.403 -26.302  1.00  0.00           H  
ATOM    891  NE2 HIE A  56      17.174   3.195 -24.553  1.00  0.00           N  
ATOM    892  HE2 HIE A  56      17.611   2.370 -24.972  1.00  0.00           H  
ATOM    893  CD2 HIE A  56      16.728   3.289 -23.259  1.00  0.00           C  
ATOM    894  HD2 HIE A  56      16.846   2.562 -22.469  1.00  0.00           H  
ATOM    895  C   HIE A  56      13.662   2.839 -22.018  1.00  0.00           C  
ATOM    896  O   HIE A  56      13.217   2.244 -23.002  1.00  0.00           O  
ATOM    897  N   HIE A  57      14.009   2.184 -20.906  1.00  0.00           N  
ATOM    898  H   HIE A  57      14.339   2.723 -20.111  1.00  0.00           H  
ATOM    899  CA  HIE A  57      14.051   0.713 -20.813  1.00  0.00           C  
ATOM    900  HA  HIE A  57      14.424   0.331 -21.765  1.00  0.00           H  
ATOM    901  CB  HIE A  57      15.082   0.282 -19.760  1.00  0.00           C  
ATOM    902  HB2 HIE A  57      14.792   0.685 -18.789  1.00  0.00           H  
ATOM    903  HB3 HIE A  57      15.088  -0.804 -19.688  1.00  0.00           H  
ATOM    904  CG  HIE A  57      16.486   0.732 -20.096  1.00  0.00           C  
ATOM    905  ND1 HIE A  57      17.240   0.306 -21.194  1.00  0.00           N  
ATOM    906  CE1 HIE A  57      18.409   0.960 -21.116  1.00  0.00           C  
ATOM    907  HE1 HIE A  57      19.216   0.855 -21.828  1.00  0.00           H  
ATOM    908  NE2 HIE A  57      18.420   1.778 -20.051  1.00  0.00           N  
ATOM    909  HE2 HIE A  57      19.182   2.379 -19.767  1.00  0.00           H  
ATOM    910  CD2 HIE A  57      17.216   1.649 -19.400  1.00  0.00           C  
ATOM    911  HD2 HIE A  57      16.903   2.161 -18.503  1.00  0.00           H  
ATOM    912  C   HIE A  57      12.674   0.040 -20.639  1.00  0.00           C  
ATOM    913  O   HIE A  57      12.576  -1.183 -20.685  1.00  0.00           O  
ATOM    914  N   GLU A  58      11.582   0.804 -20.524  1.00  0.00           N  
ATOM    915  H   GLU A  58      11.695   1.791 -20.324  1.00  0.00           H  
ATOM    916  CA  GLU A  58      10.216   0.291 -20.745  1.00  0.00           C  
ATOM    917  HA  GLU A  58      10.120  -0.661 -20.221  1.00  0.00           H  
ATOM    918  CB  GLU A  58       9.198   1.264 -20.114  1.00  0.00           C  
ATOM    919  HB2 GLU A  58       9.494   1.427 -19.077  1.00  0.00           H  
ATOM    920  HB3 GLU A  58       9.231   2.223 -20.633  1.00  0.00           H  
ATOM    921  CG  GLU A  58       7.756   0.731 -20.117  1.00  0.00           C  
ATOM    922  HG2 GLU A  58       7.308   0.902 -21.097  1.00  0.00           H  
ATOM    923  HG3 GLU A  58       7.774  -0.347 -19.932  1.00  0.00           H  
ATOM    924  CD  GLU A  58       6.889   1.397 -19.044  1.00  0.00           C  
ATOM    925  OE1 GLU A  58       6.401   0.704 -18.126  1.00  0.00           O  
ATOM    926  OE2 GLU A  58       6.671   2.637 -19.094  1.00  0.00           O  
ATOM    927  C   GLU A  58       9.910  -0.006 -22.235  1.00  0.00           C  
ATOM    928  O   GLU A  58       8.897  -0.635 -22.544  1.00  0.00           O  
ATOM    929  N   LYS A  59      10.779   0.425 -23.169  1.00  0.00           N  
ATOM    930  H   LYS A  59      11.588   0.941 -22.843  1.00  0.00           H  
ATOM    931  CA  LYS A  59      10.580   0.283 -24.629  1.00  0.00           C  
ATOM    932  HA  LYS A  59       9.784  -0.440 -24.815  1.00  0.00           H  
ATOM    933  CB  LYS A  59      10.151   1.633 -25.221  1.00  0.00           C  
ATOM    934  HB2 LYS A  59      10.939   2.360 -25.018  1.00  0.00           H  
ATOM    935  HB3 LYS A  59      10.053   1.520 -26.303  1.00  0.00           H  
ATOM    936  CG  LYS A  59       8.810   2.136 -24.657  1.00  0.00           C  
ATOM    937  HG2 LYS A  59       8.051   1.369 -24.813  1.00  0.00           H  
ATOM    938  HG3 LYS A  59       8.902   2.316 -23.586  1.00  0.00           H  
ATOM    939  CD  LYS A  59       8.341   3.433 -25.326  1.00  0.00           C  
ATOM    940  HD2 LYS A  59       8.198   3.253 -26.394  1.00  0.00           H  
ATOM    941  HD3 LYS A  59       7.382   3.714 -24.887  1.00  0.00           H  
ATOM    942  CE  LYS A  59       9.362   4.558 -25.112  1.00  0.00           C  
ATOM    943  HE2 LYS A  59      10.286   4.293 -25.635  1.00  0.00           H  
ATOM    944  HE3 LYS A  59       9.594   4.625 -24.043  1.00  0.00           H  
ATOM    945  NZ  LYS A  59       8.851   5.857 -25.609  1.00  0.00           N  
ATOM    946  HZ1 LYS A  59       8.053   6.142 -25.057  1.00  0.00           H  
ATOM    947  HZ2 LYS A  59       8.576   5.780 -26.579  1.00  0.00           H  
ATOM    948  HZ3 LYS A  59       9.571   6.563 -25.525  1.00  0.00           H  
ATOM    949  C   LYS A  59      11.792  -0.246 -25.403  1.00  0.00           C  
ATOM    950  O   LYS A  59      11.604  -0.923 -26.411  1.00  0.00           O  
ATOM    951  N   ASP A  60      13.021   0.069 -24.990  1.00  0.00           N  
ATOM    952  H   ASP A  60      13.132   0.694 -24.201  1.00  0.00           H  
ATOM    953  CA  ASP A  60      14.232  -0.431 -25.653  1.00  0.00           C  
ATOM    954  HA  ASP A  60      14.092  -0.359 -26.734  1.00  0.00           H  
ATOM    955  CB  ASP A  60      15.426   0.464 -25.300  1.00  0.00           C  
ATOM    956  HB2 ASP A  60      15.154   1.496 -25.529  1.00  0.00           H  
ATOM    957  HB3 ASP A  60      15.632   0.401 -24.230  1.00  0.00           H  
ATOM    958  CG  ASP A  60      16.700   0.120 -26.083  1.00  0.00           C  
ATOM    959  OD1 ASP A  60      17.671   0.906 -25.991  1.00  0.00           O  
ATOM    960  OD2 ASP A  60      16.735  -0.866 -26.854  1.00  0.00           O  
ATOM    961  C   ASP A  60      14.486  -1.910 -25.321  1.00  0.00           C  
ATOM    962  O   ASP A  60      15.135  -2.243 -24.331  1.00  0.00           O  
ATOM    963  N   THR A  61      13.987  -2.811 -26.168  1.00  0.00           N  
ATOM    964  H   THR A  61      13.434  -2.469 -26.944  1.00  0.00           H  
ATOM    965  CA  THR A  61      14.017  -4.267 -25.949  1.00  0.00           C  
ATOM    966  HA  THR A  61      13.481  -4.472 -25.025  1.00  0.00           H  
ATOM    967  CB  THR A  61      13.290  -5.006 -27.087  1.00  0.00           C  
ATOM    968  HB  THR A  61      13.276  -6.072 -26.858  1.00  0.00           H  
ATOM    969  CG2 THR A  61      11.845  -4.544 -27.279  1.00  0.00           C  
ATOM    970 HG21 THR A  61      11.366  -5.168 -28.034  1.00  0.00           H  
ATOM    971 HG22 THR A  61      11.301  -4.640 -26.339  1.00  0.00           H  
ATOM    972 HG23 THR A  61      11.813  -3.506 -27.609  1.00  0.00           H  
ATOM    973  OG1 THR A  61      13.966  -4.823 -28.311  1.00  0.00           O  
ATOM    974  HG1 THR A  61      14.711  -5.429 -28.326  1.00  0.00           H  
ATOM    975  C   THR A  61      15.425  -4.858 -25.786  1.00  0.00           C  
ATOM    976  O   THR A  61      15.550  -6.011 -25.379  1.00  0.00           O  
ATOM    977  N   ARG A  62      16.494  -4.104 -26.083  1.00  0.00           N  
ATOM    978  H   ARG A  62      16.317  -3.144 -26.368  1.00  0.00           H  
ATOM    979  CA  ARG A  62      17.897  -4.519 -25.899  1.00  0.00           C  
ATOM    980  HA  ARG A  62      18.046  -5.479 -26.393  1.00  0.00           H  
ATOM    981  CB  ARG A  62      18.824  -3.472 -26.540  1.00  0.00           C  
ATOM    982  HB2 ARG A  62      18.665  -2.512 -26.046  1.00  0.00           H  
ATOM    983  HB3 ARG A  62      19.861  -3.770 -26.373  1.00  0.00           H  
ATOM    984  CG  ARG A  62      18.595  -3.329 -28.057  1.00  0.00           C  
ATOM    985  HG2 ARG A  62      18.797  -4.289 -28.532  1.00  0.00           H  
ATOM    986  HG3 ARG A  62      17.558  -3.060 -28.260  1.00  0.00           H  
ATOM    987  CD  ARG A  62      19.506  -2.270 -28.691  1.00  0.00           C  
ATOM    988  HD2 ARG A  62      20.545  -2.505 -28.452  1.00  0.00           H  
ATOM    989  HD3 ARG A  62      19.372  -2.313 -29.773  1.00  0.00           H  
ATOM    990  NE  ARG A  62      19.177  -0.913 -28.221  1.00  0.00           N  
ATOM    991  HE  ARG A  62      18.394  -0.833 -27.561  1.00  0.00           H  
ATOM    992  CZ  ARG A  62      19.733   0.222 -28.589  1.00  0.00           C  
ATOM    993  NH1 ARG A  62      20.665   0.277 -29.500  1.00  0.00           N  
ATOM    994 HH11 ARG A  62      20.945  -0.580 -29.935  1.00  0.00           H  
ATOM    995 HH12 ARG A  62      21.065   1.157 -29.757  1.00  0.00           H  
ATOM    996  NH2 ARG A  62      19.370   1.337 -28.040  1.00  0.00           N  
ATOM    997 HH21 ARG A  62      18.694   1.260 -27.272  1.00  0.00           H  
ATOM    998 HH22 ARG A  62      19.772   2.217 -28.277  1.00  0.00           H  
ATOM    999  C   ARG A  62      18.295  -4.746 -24.431  1.00  0.00           C  
ATOM   1000  O   ARG A  62      19.289  -5.424 -24.191  1.00  0.00           O  
ATOM   1001  N   CYS A  63      17.555  -4.196 -23.465  1.00  0.00           N  
ATOM   1002  H   CYS A  63      16.786  -3.595 -23.736  1.00  0.00           H  
ATOM   1003  CA  CYS A  63      17.784  -4.425 -22.031  1.00  0.00           C  
ATOM   1004  HA  CYS A  63      18.859  -4.430 -21.842  1.00  0.00           H  
ATOM   1005  CB  CYS A  63      17.168  -3.255 -21.250  1.00  0.00           C  
ATOM   1006  HB2 CYS A  63      17.403  -3.372 -20.191  1.00  0.00           H  
ATOM   1007  HB3 CYS A  63      17.583  -2.306 -21.592  1.00  0.00           H  
ATOM   1008  SG  CYS A  63      15.364  -3.246 -21.445  1.00  0.00           S  
ATOM   1009  HG  CYS A  63      15.308  -2.574 -22.603  1.00  0.00           H  
ATOM   1010  C   CYS A  63      17.245  -5.772 -21.500  1.00  0.00           C  
ATOM   1011  O   CYS A  63      17.541  -6.143 -20.363  1.00  0.00           O  
ATOM   1012  N   LEU A  64      16.427  -6.495 -22.276  1.00  0.00           N  
ATOM   1013  H   LEU A  64      16.244  -6.171 -23.217  1.00  0.00           H  
ATOM   1014  CA  LEU A  64      15.693  -7.674 -21.806  1.00  0.00           C  
ATOM   1015  HA  LEU A  64      15.315  -7.457 -20.805  1.00  0.00           H  
ATOM   1016  CB  LEU A  64      14.490  -7.932 -22.736  1.00  0.00           C  
ATOM   1017  HB2 LEU A  64      14.869  -8.158 -23.734  1.00  0.00           H  
ATOM   1018  HB3 LEU A  64      13.958  -8.815 -22.379  1.00  0.00           H  
ATOM   1019  CG  LEU A  64      13.490  -6.763 -22.848  1.00  0.00           C  
ATOM   1020  HG  LEU A  64      13.984  -5.890 -23.269  1.00  0.00           H  
ATOM   1021  CD1 LEU A  64      12.336  -7.155 -23.773  1.00  0.00           C  
ATOM   1022 HD11 LEU A  64      12.735  -7.419 -24.753  1.00  0.00           H  
ATOM   1023 HD12 LEU A  64      11.796  -8.008 -23.364  1.00  0.00           H  
ATOM   1024 HD13 LEU A  64      11.654  -6.313 -23.890  1.00  0.00           H  
ATOM   1025  CD2 LEU A  64      12.904  -6.372 -21.493  1.00  0.00           C  
ATOM   1026 HD21 LEU A  64      12.524  -7.246 -20.972  1.00  0.00           H  
ATOM   1027 HD22 LEU A  64      13.680  -5.902 -20.888  1.00  0.00           H  
ATOM   1028 HD23 LEU A  64      12.108  -5.640 -21.630  1.00  0.00           H  
ATOM   1029  C   LEU A  64      16.576  -8.930 -21.691  1.00  0.00           C  
ATOM   1030  O   LEU A  64      17.431  -9.189 -22.535  1.00  0.00           O  
ATOM   1031  N   GLY A  65      16.306  -9.771 -20.686  1.00  0.00           N  
ATOM   1032  H   GLY A  65      15.561  -9.524 -20.055  1.00  0.00           H  
ATOM   1033  CA  GLY A  65      16.817 -11.143 -20.650  1.00  0.00           C  
ATOM   1034  HA2 GLY A  65      17.804 -11.179 -21.115  1.00  0.00           H  
ATOM   1035  HA3 GLY A  65      16.913 -11.472 -19.618  1.00  0.00           H  
ATOM   1036  C   GLY A  65      15.873 -12.096 -21.390  1.00  0.00           C  
ATOM   1037  O   GLY A  65      14.662 -12.006 -21.215  1.00  0.00           O  
ATOM   1038  N   ALA A  66      16.419 -13.030 -22.176  1.00  0.00           N  
ATOM   1039  H   ALA A  66      17.421 -13.018 -22.286  1.00  0.00           H  
ATOM   1040  CA  ALA A  66      15.686 -13.883 -23.125  1.00  0.00           C  
ATOM   1041  HA  ALA A  66      15.139 -13.227 -23.804  1.00  0.00           H  
ATOM   1042  CB  ALA A  66      16.740 -14.638 -23.950  1.00  0.00           C  
ATOM   1043  HB1 ALA A  66      17.294 -15.327 -23.312  1.00  0.00           H  
ATOM   1044  HB2 ALA A  66      16.249 -15.211 -24.739  1.00  0.00           H  
ATOM   1045  HB3 ALA A  66      17.430 -13.933 -24.416  1.00  0.00           H  
ATOM   1046  C   ALA A  66      14.638 -14.868 -22.543  1.00  0.00           C  
ATOM   1047  O   ALA A  66      14.061 -15.645 -23.301  1.00  0.00           O  
ATOM   1048  N   THR A  67      14.387 -14.888 -21.230  1.00  0.00           N  
ATOM   1049  H   THR A  67      14.765 -14.140 -20.668  1.00  0.00           H  
ATOM   1050  CA  THR A  67      13.404 -15.789 -20.594  1.00  0.00           C  
ATOM   1051  HA  THR A  67      13.004 -16.463 -21.351  1.00  0.00           H  
ATOM   1052  CB  THR A  67      14.030 -16.680 -19.506  1.00  0.00           C  
ATOM   1053  HB  THR A  67      13.287 -17.421 -19.208  1.00  0.00           H  
ATOM   1054  CG2 THR A  67      15.279 -17.429 -19.969  1.00  0.00           C  
ATOM   1055 HG21 THR A  67      16.093 -16.732 -20.169  1.00  0.00           H  
ATOM   1056 HG22 THR A  67      15.592 -18.139 -19.202  1.00  0.00           H  
ATOM   1057 HG23 THR A  67      15.054 -17.981 -20.882  1.00  0.00           H  
ATOM   1058  OG1 THR A  67      14.386 -15.941 -18.360  1.00  0.00           O  
ATOM   1059  HG1 THR A  67      14.909 -16.531 -17.809  1.00  0.00           H  
ATOM   1060  C   THR A  67      12.218 -15.019 -20.014  1.00  0.00           C  
ATOM   1061  O   THR A  67      12.345 -13.868 -19.597  1.00  0.00           O  
ATOM   1062  N   ALA A  68      11.063 -15.685 -19.896  1.00  0.00           N  
ATOM   1063  H   ALA A  68      10.989 -16.613 -20.285  1.00  0.00           H  
ATOM   1064  CA  ALA A  68       9.878 -15.110 -19.257  1.00  0.00           C  
ATOM   1065  HA  ALA A  68       9.580 -14.223 -19.818  1.00  0.00           H  
ATOM   1066  CB  ALA A  68       8.744 -16.137 -19.340  1.00  0.00           C  
ATOM   1067  HB1 ALA A  68       7.834 -15.714 -18.911  1.00  0.00           H  
ATOM   1068  HB2 ALA A  68       8.550 -16.396 -20.382  1.00  0.00           H  
ATOM   1069  HB3 ALA A  68       9.008 -17.040 -18.787  1.00  0.00           H  
ATOM   1070  C   ALA A  68      10.148 -14.673 -17.800  1.00  0.00           C  
ATOM   1071  O   ALA A  68       9.665 -13.628 -17.372  1.00  0.00           O  
ATOM   1072  N   GLN A  69      10.992 -15.419 -17.073  1.00  0.00           N  
ATOM   1073  H   GLN A  69      11.332 -16.271 -17.485  1.00  0.00           H  
ATOM   1074  CA  GLN A  69      11.460 -15.078 -15.723  1.00  0.00           C  
ATOM   1075  HA  GLN A  69      10.594 -15.035 -15.059  1.00  0.00           H  
ATOM   1076  CB  GLN A  69      12.407 -16.194 -15.235  1.00  0.00           C  
ATOM   1077  HB2 GLN A  69      11.970 -17.170 -15.451  1.00  0.00           H  
ATOM   1078  HB3 GLN A  69      13.331 -16.133 -15.809  1.00  0.00           H  
ATOM   1079  CG  GLN A  69      12.775 -16.113 -13.738  1.00  0.00           C  
ATOM   1080  HG2 GLN A  69      13.763 -16.556 -13.610  1.00  0.00           H  
ATOM   1081  HG3 GLN A  69      12.834 -15.073 -13.412  1.00  0.00           H  
ATOM   1082  CD  GLN A  69      11.812 -16.873 -12.822  1.00  0.00           C  
ATOM   1083  OE1 GLN A  69      10.783 -17.379 -13.227  1.00  0.00           O  
ATOM   1084  NE2 GLN A  69      12.115 -16.995 -11.549  1.00  0.00           N  
ATOM   1085 HE21 GLN A  69      11.455 -17.516 -10.993  1.00  0.00           H  
ATOM   1086 HE22 GLN A  69      12.941 -16.584 -11.158  1.00  0.00           H  
ATOM   1087  C   GLN A  69      12.166 -13.709 -15.684  1.00  0.00           C  
ATOM   1088  O   GLN A  69      11.807 -12.846 -14.884  1.00  0.00           O  
ATOM   1089  N   GLN A  70      13.141 -13.487 -16.575  1.00  0.00           N  
ATOM   1090  H   GLN A  70      13.356 -14.206 -17.256  1.00  0.00           H  
ATOM   1091  CA  GLN A  70      13.872 -12.217 -16.660  1.00  0.00           C  
ATOM   1092  HA  GLN A  70      14.167 -11.921 -15.654  1.00  0.00           H  
ATOM   1093  CB  GLN A  70      15.139 -12.387 -17.515  1.00  0.00           C  
ATOM   1094  HB2 GLN A  70      14.847 -12.764 -18.496  1.00  0.00           H  
ATOM   1095  HB3 GLN A  70      15.599 -11.407 -17.653  1.00  0.00           H  
ATOM   1096  CG  GLN A  70      16.197 -13.337 -16.921  1.00  0.00           C  
ATOM   1097  HG2 GLN A  70      15.746 -14.305 -16.704  1.00  0.00           H  
ATOM   1098  HG3 GLN A  70      16.973 -13.496 -17.670  1.00  0.00           H  
ATOM   1099  CD  GLN A  70      16.840 -12.809 -15.639  1.00  0.00           C  
ATOM   1100  OE1 GLN A  70      16.225 -12.735 -14.588  1.00  0.00           O  
ATOM   1101  NE2 GLN A  70      18.108 -12.455 -15.652  1.00  0.00           N  
ATOM   1102 HE21 GLN A  70      18.464 -12.088 -14.782  1.00  0.00           H  
ATOM   1103 HE22 GLN A  70      18.672 -12.537 -16.477  1.00  0.00           H  
ATOM   1104  C   GLN A  70      13.003 -11.074 -17.201  1.00  0.00           C  
ATOM   1105  O   GLN A  70      13.111  -9.952 -16.715  1.00  0.00           O  
ATOM   1106  N   PHE A  71      12.105 -11.351 -18.152  1.00  0.00           N  
ATOM   1107  H   PHE A  71      12.112 -12.277 -18.565  1.00  0.00           H  
ATOM   1108  CA  PHE A  71      11.117 -10.386 -18.645  1.00  0.00           C  
ATOM   1109  HA  PHE A  71      11.648  -9.504 -19.003  1.00  0.00           H  
ATOM   1110  CB  PHE A  71      10.355 -11.020 -19.821  1.00  0.00           C  
ATOM   1111  HB2 PHE A  71      11.081 -11.312 -20.583  1.00  0.00           H  
ATOM   1112  HB3 PHE A  71       9.881 -11.933 -19.464  1.00  0.00           H  
ATOM   1113  CG  PHE A  71       9.299 -10.157 -20.497  1.00  0.00           C  
ATOM   1114  CD1 PHE A  71       9.628  -8.880 -20.990  1.00  0.00           C  
ATOM   1115  HD1 PHE A  71      10.619  -8.480 -20.836  1.00  0.00           H  
ATOM   1116  CE1 PHE A  71       8.691  -8.137 -21.728  1.00  0.00           C  
ATOM   1117  HE1 PHE A  71       8.972  -7.174 -22.135  1.00  0.00           H  
ATOM   1118  CZ  PHE A  71       7.419  -8.673 -21.991  1.00  0.00           C  
ATOM   1119  HZ  PHE A  71       6.725  -8.124 -22.612  1.00  0.00           H  
ATOM   1120  CE2 PHE A  71       7.071  -9.937 -21.479  1.00  0.00           C  
ATOM   1121  HE2 PHE A  71       6.106 -10.368 -21.701  1.00  0.00           H  
ATOM   1122  CD2 PHE A  71       8.009 -10.675 -20.731  1.00  0.00           C  
ATOM   1123  HD2 PHE A  71       7.751 -11.663 -20.376  1.00  0.00           H  
ATOM   1124  C   PHE A  71      10.172  -9.925 -17.526  1.00  0.00           C  
ATOM   1125  O   PHE A  71       9.920  -8.729 -17.395  1.00  0.00           O  
ATOM   1126  N   HIE A  72       9.715 -10.840 -16.666  1.00  0.00           N  
ATOM   1127  H   HIE A  72       9.922 -11.819 -16.841  1.00  0.00           H  
ATOM   1128  CA  HIE A  72       8.934 -10.505 -15.474  1.00  0.00           C  
ATOM   1129  HA  HIE A  72       8.079  -9.898 -15.773  1.00  0.00           H  
ATOM   1130  CB  HIE A  72       8.384 -11.783 -14.836  1.00  0.00           C  
ATOM   1131  HB2 HIE A  72       7.753 -12.297 -15.560  1.00  0.00           H  
ATOM   1132  HB3 HIE A  72       9.207 -12.446 -14.567  1.00  0.00           H  
ATOM   1133  CG  HIE A  72       7.559 -11.500 -13.610  1.00  0.00           C  
ATOM   1134  ND1 HIE A  72       6.352 -10.801 -13.607  1.00  0.00           N  
ATOM   1135  CE1 HIE A  72       5.969 -10.752 -12.320  1.00  0.00           C  
ATOM   1136  HE1 HIE A  72       5.064 -10.277 -11.967  1.00  0.00           H  
ATOM   1137  NE2 HIE A  72       6.863 -11.378 -11.534  1.00  0.00           N  
ATOM   1138  HE2 HIE A  72       6.778 -11.512 -10.537  1.00  0.00           H  
ATOM   1139  CD2 HIE A  72       7.880 -11.849 -12.333  1.00  0.00           C  
ATOM   1140  HD2 HIE A  72       8.766 -12.387 -12.021  1.00  0.00           H  
ATOM   1141  C   HIE A  72       9.733  -9.649 -14.483  1.00  0.00           C  
ATOM   1142  O   HIE A  72       9.285  -8.548 -14.164  1.00  0.00           O  
ATOM   1143  N   ARG A  73      10.948 -10.072 -14.084  1.00  0.00           N  
ATOM   1144  H   ARG A  73      11.261 -10.991 -14.386  1.00  0.00           H  
ATOM   1145  CA  ARG A  73      11.844  -9.241 -13.242  1.00  0.00           C  
ATOM   1146  HA  ARG A  73      11.380  -9.075 -12.266  1.00  0.00           H  
ATOM   1147  CB  ARG A  73      13.220  -9.902 -13.029  1.00  0.00           C  
ATOM   1148  HB2 ARG A  73      13.525 -10.435 -13.929  1.00  0.00           H  
ATOM   1149  HB3 ARG A  73      13.932  -9.096 -12.858  1.00  0.00           H  
ATOM   1150  CG  ARG A  73      13.329 -10.828 -11.807  1.00  0.00           C  
ATOM   1151  HG2 ARG A  73      12.984 -10.292 -10.923  1.00  0.00           H  
ATOM   1152  HG3 ARG A  73      12.711 -11.715 -11.950  1.00  0.00           H  
ATOM   1153  CD  ARG A  73      14.800 -11.234 -11.611  1.00  0.00           C  
ATOM   1154  HD2 ARG A  73      15.062 -11.956 -12.386  1.00  0.00           H  
ATOM   1155  HD3 ARG A  73      15.432 -10.353 -11.742  1.00  0.00           H  
ATOM   1156  NE  ARG A  73      15.077 -11.785 -10.267  1.00  0.00           N  
ATOM   1157  HE  ARG A  73      14.628 -11.335  -9.475  1.00  0.00           H  
ATOM   1158  CZ  ARG A  73      16.018 -12.647  -9.931  1.00  0.00           C  
ATOM   1159  NH1 ARG A  73      16.810 -13.191 -10.819  1.00  0.00           N  
ATOM   1160 HH11 ARG A  73      16.781 -12.827 -11.760  1.00  0.00           H  
ATOM   1161 HH12 ARG A  73      17.511 -13.838 -10.520  1.00  0.00           H  
ATOM   1162  NH2 ARG A  73      16.200 -12.970  -8.687  1.00  0.00           N  
ATOM   1163 HH21 ARG A  73      15.671 -12.486  -7.941  1.00  0.00           H  
ATOM   1164 HH22 ARG A  73      16.935 -13.555  -8.354  1.00  0.00           H  
ATOM   1165  C   ARG A  73      12.049  -7.842 -13.833  1.00  0.00           C  
ATOM   1166  O   ARG A  73      12.046  -6.864 -13.099  1.00  0.00           O  
ATOM   1167  N   HIE A  74      12.158  -7.718 -15.156  1.00  0.00           N  
ATOM   1168  H   HIE A  74      12.226  -8.564 -15.709  1.00  0.00           H  
ATOM   1169  CA  HIE A  74      12.282  -6.428 -15.844  1.00  0.00           C  
ATOM   1170  HA  HIE A  74      13.103  -5.869 -15.389  1.00  0.00           H  
ATOM   1171  CB  HIE A  74      12.655  -6.668 -17.308  1.00  0.00           C  
ATOM   1172  HB2 HIE A  74      13.510  -7.340 -17.359  1.00  0.00           H  
ATOM   1173  HB3 HIE A  74      11.824  -7.116 -17.849  1.00  0.00           H  
ATOM   1174  CG  HIE A  74      13.041  -5.384 -17.970  1.00  0.00           C  
ATOM   1175  ND1 HIE A  74      14.255  -4.741 -17.764  1.00  0.00           N  
ATOM   1176  CE1 HIE A  74      14.182  -3.607 -18.477  1.00  0.00           C  
ATOM   1177  HE1 HIE A  74      14.985  -2.889 -18.578  1.00  0.00           H  
ATOM   1178  NE2 HIE A  74      12.996  -3.515 -19.103  1.00  0.00           N  
ATOM   1179  HE2 HIE A  74      12.749  -2.780 -19.765  1.00  0.00           H  
ATOM   1180  CD2 HIE A  74      12.249  -4.623 -18.778  1.00  0.00           C  
ATOM   1181  HD2 HIE A  74      11.244  -4.854 -19.095  1.00  0.00           H  
ATOM   1182  C   HIE A  74      11.032  -5.538 -15.725  1.00  0.00           C  
ATOM   1183  O   HIE A  74      11.146  -4.356 -15.406  1.00  0.00           O  
ATOM   1184  N   LYS A  75       9.817  -6.087 -15.879  1.00  0.00           N  
ATOM   1185  H   LYS A  75       9.753  -7.077 -16.102  1.00  0.00           H  
ATOM   1186  CA  LYS A  75       8.587  -5.303 -15.631  1.00  0.00           C  
ATOM   1187  HA  LYS A  75       8.643  -4.387 -16.221  1.00  0.00           H  
ATOM   1188  CB  LYS A  75       7.316  -6.063 -16.031  1.00  0.00           C  
ATOM   1189  HB2 LYS A  75       7.185  -6.935 -15.388  1.00  0.00           H  
ATOM   1190  HB3 LYS A  75       6.470  -5.392 -15.872  1.00  0.00           H  
ATOM   1191  CG  LYS A  75       7.326  -6.517 -17.496  1.00  0.00           C  
ATOM   1192  HG2 LYS A  75       7.850  -5.786 -18.114  1.00  0.00           H  
ATOM   1193  HG3 LYS A  75       7.841  -7.470 -17.561  1.00  0.00           H  
ATOM   1194  CD  LYS A  75       5.904  -6.688 -18.033  1.00  0.00           C  
ATOM   1195  HD2 LYS A  75       5.306  -7.260 -17.321  1.00  0.00           H  
ATOM   1196  HD3 LYS A  75       5.461  -5.700 -18.172  1.00  0.00           H  
ATOM   1197  CE  LYS A  75       5.975  -7.435 -19.366  1.00  0.00           C  
ATOM   1198  HE2 LYS A  75       6.755  -6.978 -19.984  1.00  0.00           H  
ATOM   1199  HE3 LYS A  75       6.283  -8.467 -19.165  1.00  0.00           H  
ATOM   1200  NZ  LYS A  75       4.674  -7.409 -20.075  1.00  0.00           N  
ATOM   1201  HZ1 LYS A  75       4.445  -6.461 -20.341  1.00  0.00           H  
ATOM   1202  HZ2 LYS A  75       3.938  -7.769 -19.483  1.00  0.00           H  
ATOM   1203  HZ3 LYS A  75       4.725  -7.974 -20.912  1.00  0.00           H  
ATOM   1204  C   LYS A  75       8.488  -4.853 -14.173  1.00  0.00           C  
ATOM   1205  O   LYS A  75       8.117  -3.712 -13.913  1.00  0.00           O  
ATOM   1206  N   GLN A  76       8.858  -5.728 -13.240  1.00  0.00           N  
ATOM   1207  H   GLN A  76       9.148  -6.650 -13.547  1.00  0.00           H  
ATOM   1208  CA  GLN A  76       8.906  -5.436 -11.802  1.00  0.00           C  
ATOM   1209  HA  GLN A  76       7.945  -5.032 -11.489  1.00  0.00           H  
ATOM   1210  CB  GLN A  76       9.153  -6.739 -11.022  1.00  0.00           C  
ATOM   1211  HB2 GLN A  76      10.107  -7.159 -11.338  1.00  0.00           H  
ATOM   1212  HB3 GLN A  76       9.228  -6.515  -9.957  1.00  0.00           H  
ATOM   1213  CG  GLN A  76       8.066  -7.811 -11.227  1.00  0.00           C  
ATOM   1214  HG2 GLN A  76       7.835  -7.939 -12.281  1.00  0.00           H  
ATOM   1215  HG3 GLN A  76       8.458  -8.762 -10.866  1.00  0.00           H  
ATOM   1216  CD  GLN A  76       6.763  -7.502 -10.501  1.00  0.00           C  
ATOM   1217  OE1 GLN A  76       5.964  -6.664 -10.896  1.00  0.00           O  
ATOM   1218  NE2 GLN A  76       6.488  -8.201  -9.422  1.00  0.00           N  
ATOM   1219 HE21 GLN A  76       5.662  -7.932  -8.921  1.00  0.00           H  
ATOM   1220 HE22 GLN A  76       7.211  -8.750  -8.988  1.00  0.00           H  
ATOM   1221  C   GLN A  76       9.973  -4.378 -11.469  1.00  0.00           C  
ATOM   1222  O   GLN A  76       9.709  -3.488 -10.663  1.00  0.00           O  
ATOM   1223  N   LEU A  77      11.131  -4.401 -12.143  1.00  0.00           N  
ATOM   1224  H   LEU A  77      11.321  -5.205 -12.734  1.00  0.00           H  
ATOM   1225  CA  LEU A  77      12.170  -3.366 -12.070  1.00  0.00           C  
ATOM   1226  HA  LEU A  77      12.519  -3.293 -11.039  1.00  0.00           H  
ATOM   1227  CB  LEU A  77      13.357  -3.789 -12.965  1.00  0.00           C  
ATOM   1228  HB2 LEU A  77      13.701  -4.777 -12.665  1.00  0.00           H  
ATOM   1229  HB3 LEU A  77      12.995  -3.880 -13.983  1.00  0.00           H  
ATOM   1230  CG  LEU A  77      14.565  -2.836 -13.004  1.00  0.00           C  
ATOM   1231  HG  LEU A  77      14.227  -1.801 -13.019  1.00  0.00           H  
ATOM   1232  CD1 LEU A  77      15.474  -3.054 -11.796  1.00  0.00           C  
ATOM   1233 HD11 LEU A  77      15.883  -4.065 -11.815  1.00  0.00           H  
ATOM   1234 HD12 LEU A  77      16.300  -2.345 -11.823  1.00  0.00           H  
ATOM   1235 HD13 LEU A  77      14.910  -2.912 -10.876  1.00  0.00           H  
ATOM   1236  CD2 LEU A  77      15.390  -3.095 -14.264  1.00  0.00           C  
ATOM   1237 HD21 LEU A  77      15.704  -4.140 -14.297  1.00  0.00           H  
ATOM   1238 HD22 LEU A  77      14.794  -2.880 -15.152  1.00  0.00           H  
ATOM   1239 HD23 LEU A  77      16.273  -2.458 -14.269  1.00  0.00           H  
ATOM   1240  C   LEU A  77      11.585  -1.999 -12.462  1.00  0.00           C  
ATOM   1241  O   LEU A  77      11.588  -1.080 -11.647  1.00  0.00           O  
ATOM   1242  N   ILE A  78      11.003  -1.882 -13.663  1.00  0.00           N  
ATOM   1243  H   ILE A  78      11.008  -2.693 -14.278  1.00  0.00           H  
ATOM   1244  CA  ILE A  78      10.361  -0.649 -14.142  1.00  0.00           C  
ATOM   1245  HA  ILE A  78      11.100   0.150 -14.145  1.00  0.00           H  
ATOM   1246  CB  ILE A  78       9.864  -0.861 -15.594  1.00  0.00           C  
ATOM   1247  HB  ILE A  78       9.223  -1.744 -15.597  1.00  0.00           H  
ATOM   1248  CG2 ILE A  78       9.001   0.313 -16.087  1.00  0.00           C  
ATOM   1249 HG21 ILE A  78       8.755   0.156 -17.136  1.00  0.00           H  
ATOM   1250 HG22 ILE A  78       8.066   0.355 -15.531  1.00  0.00           H  
ATOM   1251 HG23 ILE A  78       9.535   1.255 -15.979  1.00  0.00           H  
ATOM   1252  CG1 ILE A  78      11.010  -1.143 -16.602  1.00  0.00           C  
ATOM   1253 HG12 ILE A  78      11.590  -2.000 -16.264  1.00  0.00           H  
ATOM   1254 HG13 ILE A  78      10.567  -1.424 -17.559  1.00  0.00           H  
ATOM   1255  CD1 ILE A  78      11.992   0.007 -16.861  1.00  0.00           C  
ATOM   1256 HD11 ILE A  78      12.760  -0.331 -17.558  1.00  0.00           H  
ATOM   1257 HD12 ILE A  78      11.471   0.854 -17.305  1.00  0.00           H  
ATOM   1258 HD13 ILE A  78      12.475   0.312 -15.933  1.00  0.00           H  
ATOM   1259  C   ILE A  78       9.239  -0.199 -13.183  1.00  0.00           C  
ATOM   1260  O   ILE A  78       9.164   0.975 -12.814  1.00  0.00           O  
ATOM   1261  N   ARG A  79       8.400  -1.131 -12.710  1.00  0.00           N  
ATOM   1262  H   ARG A  79       8.501  -2.076 -13.072  1.00  0.00           H  
ATOM   1263  CA  ARG A  79       7.327  -0.869 -11.732  1.00  0.00           C  
ATOM   1264  HA  ARG A  79       6.646  -0.129 -12.154  1.00  0.00           H  
ATOM   1265  CB  ARG A  79       6.540  -2.171 -11.479  1.00  0.00           C  
ATOM   1266  HB2 ARG A  79       6.163  -2.556 -12.429  1.00  0.00           H  
ATOM   1267  HB3 ARG A  79       7.200  -2.916 -11.038  1.00  0.00           H  
ATOM   1268  CG  ARG A  79       5.355  -1.944 -10.534  1.00  0.00           C  
ATOM   1269  HG2 ARG A  79       5.713  -1.507  -9.601  1.00  0.00           H  
ATOM   1270  HG3 ARG A  79       4.664  -1.243 -11.002  1.00  0.00           H  
ATOM   1271  CD  ARG A  79       4.600  -3.234 -10.194  1.00  0.00           C  
ATOM   1272  HD2 ARG A  79       4.122  -3.617 -11.095  1.00  0.00           H  
ATOM   1273  HD3 ARG A  79       5.308  -3.981  -9.827  1.00  0.00           H  
ATOM   1274  NE  ARG A  79       3.610  -2.952  -9.142  1.00  0.00           N  
ATOM   1275  HE  ARG A  79       3.899  -2.287  -8.430  1.00  0.00           H  
ATOM   1276  CZ  ARG A  79       2.302  -3.093  -9.181  1.00  0.00           C  
ATOM   1277  NH1 ARG A  79       1.633  -3.656 -10.149  1.00  0.00           N  
ATOM   1278 HH11 ARG A  79       2.112  -4.050 -10.932  1.00  0.00           H  
ATOM   1279 HH12 ARG A  79       0.623  -3.548 -10.114  1.00  0.00           H  
ATOM   1280  NH2 ARG A  79       1.610  -2.623  -8.198  1.00  0.00           N  
ATOM   1281 HH21 ARG A  79       2.099  -2.025  -7.544  1.00  0.00           H  
ATOM   1282 HH22 ARG A  79       0.612  -2.528  -8.360  1.00  0.00           H  
ATOM   1283  C   ARG A  79       7.875  -0.266 -10.431  1.00  0.00           C  
ATOM   1284  O   ARG A  79       7.443   0.808 -10.017  1.00  0.00           O  
ATOM   1285  N   PHE A  80       8.856  -0.900  -9.796  1.00  0.00           N  
ATOM   1286  H   PHE A  80       9.181  -1.796 -10.154  1.00  0.00           H  
ATOM   1287  CA  PHE A  80       9.449  -0.378  -8.563  1.00  0.00           C  
ATOM   1288  HA  PHE A  80       8.646  -0.058  -7.899  1.00  0.00           H  
ATOM   1289  CB  PHE A  80      10.220  -1.498  -7.853  1.00  0.00           C  
ATOM   1290  HB2 PHE A  80      11.006  -1.835  -8.525  1.00  0.00           H  
ATOM   1291  HB3 PHE A  80      10.683  -1.075  -6.963  1.00  0.00           H  
ATOM   1292  CG  PHE A  80       9.436  -2.728  -7.415  1.00  0.00           C  
ATOM   1293  CD1 PHE A  80       8.054  -2.676  -7.129  1.00  0.00           C  
ATOM   1294  HD1 PHE A  80       7.499  -1.758  -7.245  1.00  0.00           H  
ATOM   1295  CE1 PHE A  80       7.372  -3.828  -6.697  1.00  0.00           C  
ATOM   1296  HE1 PHE A  80       6.314  -3.786  -6.490  1.00  0.00           H  
ATOM   1297  CZ  PHE A  80       8.065  -5.039  -6.539  1.00  0.00           C  
ATOM   1298  HZ  PHE A  80       7.542  -5.928  -6.206  1.00  0.00           H  
ATOM   1299  CE2 PHE A  80       9.440  -5.099  -6.821  1.00  0.00           C  
ATOM   1300  HE2 PHE A  80       9.966  -6.033  -6.703  1.00  0.00           H  
ATOM   1301  CD2 PHE A  80      10.122  -3.949  -7.257  1.00  0.00           C  
ATOM   1302  HD2 PHE A  80      11.180  -4.010  -7.476  1.00  0.00           H  
ATOM   1303  C   PHE A  80      10.307   0.882  -8.789  1.00  0.00           C  
ATOM   1304  O   PHE A  80      10.416   1.693  -7.872  1.00  0.00           O  
ATOM   1305  N   LEU A  81      10.851   1.121  -9.990  1.00  0.00           N  
ATOM   1306  H   LEU A  81      10.809   0.386 -10.691  1.00  0.00           H  
ATOM   1307  CA  LEU A  81      11.489   2.401 -10.351  1.00  0.00           C  
ATOM   1308  HA  LEU A  81      12.172   2.690  -9.553  1.00  0.00           H  
ATOM   1309  CB  LEU A  81      12.284   2.259 -11.662  1.00  0.00           C  
ATOM   1310  HB2 LEU A  81      11.661   1.760 -12.404  1.00  0.00           H  
ATOM   1311  HB3 LEU A  81      12.501   3.256 -12.041  1.00  0.00           H  
ATOM   1312  CG  LEU A  81      13.621   1.508 -11.537  1.00  0.00           C  
ATOM   1313  HG  LEU A  81      13.459   0.513 -11.133  1.00  0.00           H  
ATOM   1314  CD1 LEU A  81      14.269   1.375 -12.918  1.00  0.00           C  
ATOM   1315 HD11 LEU A  81      15.171   0.766 -12.844  1.00  0.00           H  
ATOM   1316 HD12 LEU A  81      13.577   0.883 -13.603  1.00  0.00           H  
ATOM   1317 HD13 LEU A  81      14.529   2.359 -13.310  1.00  0.00           H  
ATOM   1318  CD2 LEU A  81      14.605   2.251 -10.632  1.00  0.00           C  
ATOM   1319 HD21 LEU A  81      14.702   3.284 -10.961  1.00  0.00           H  
ATOM   1320 HD22 LEU A  81      14.259   2.222  -9.601  1.00  0.00           H  
ATOM   1321 HD23 LEU A  81      15.580   1.765 -10.671  1.00  0.00           H  
ATOM   1322  C   LEU A  81      10.470   3.545 -10.466  1.00  0.00           C  
ATOM   1323  O   LEU A  81      10.720   4.633  -9.944  1.00  0.00           O  
ATOM   1324  N   LYS A  82       9.303   3.296 -11.071  1.00  0.00           N  
ATOM   1325  H   LYS A  82       9.195   2.399 -11.538  1.00  0.00           H  
ATOM   1326  CA  LYS A  82       8.160   4.225 -11.072  1.00  0.00           C  
ATOM   1327  HA  LYS A  82       8.476   5.189 -11.474  1.00  0.00           H  
ATOM   1328  CB  LYS A  82       7.034   3.661 -11.950  1.00  0.00           C  
ATOM   1329  HB2 LYS A  82       6.875   2.609 -11.723  1.00  0.00           H  
ATOM   1330  HB3 LYS A  82       6.107   4.199 -11.740  1.00  0.00           H  
ATOM   1331  CG  LYS A  82       7.357   3.825 -13.437  1.00  0.00           C  
ATOM   1332  HG2 LYS A  82       7.319   4.887 -13.680  1.00  0.00           H  
ATOM   1333  HG3 LYS A  82       8.354   3.444 -13.656  1.00  0.00           H  
ATOM   1334  CD  LYS A  82       6.335   3.077 -14.296  1.00  0.00           C  
ATOM   1335  HD2 LYS A  82       6.445   2.002 -14.133  1.00  0.00           H  
ATOM   1336  HD3 LYS A  82       5.327   3.388 -14.015  1.00  0.00           H  
ATOM   1337  CE  LYS A  82       6.587   3.412 -15.766  1.00  0.00           C  
ATOM   1338  HE2 LYS A  82       6.534   4.496 -15.895  1.00  0.00           H  
ATOM   1339  HE3 LYS A  82       7.596   3.088 -16.041  1.00  0.00           H  
ATOM   1340  NZ  LYS A  82       5.604   2.757 -16.651  1.00  0.00           N  
ATOM   1341  HZ1 LYS A  82       4.645   2.955 -16.418  1.00  0.00           H  
ATOM   1342  HZ2 LYS A  82       5.794   3.002 -17.629  1.00  0.00           H  
ATOM   1343  HZ3 LYS A  82       5.780   1.751 -16.726  1.00  0.00           H  
ATOM   1344  C   LYS A  82       7.649   4.503  -9.659  1.00  0.00           C  
ATOM   1345  O   LYS A  82       7.377   5.653  -9.328  1.00  0.00           O  
ATOM   1346  N   ARG A  83       7.577   3.488  -8.791  1.00  0.00           N  
ATOM   1347  H   ARG A  83       7.754   2.556  -9.153  1.00  0.00           H  
ATOM   1348  CA  ARG A  83       7.196   3.661  -7.371  1.00  0.00           C  
ATOM   1349  HA  ARG A  83       6.292   4.268  -7.345  1.00  0.00           H  
ATOM   1350  CB  ARG A  83       6.851   2.289  -6.766  1.00  0.00           C  
ATOM   1351  HB2 ARG A  83       6.339   1.686  -7.520  1.00  0.00           H  
ATOM   1352  HB3 ARG A  83       7.767   1.772  -6.476  1.00  0.00           H  
ATOM   1353  CG  ARG A  83       5.915   2.422  -5.556  1.00  0.00           C  
ATOM   1354  HG2 ARG A  83       6.409   2.984  -4.765  1.00  0.00           H  
ATOM   1355  HG3 ARG A  83       5.006   2.949  -5.852  1.00  0.00           H  
ATOM   1356  CD  ARG A  83       5.537   1.025  -5.050  1.00  0.00           C  
ATOM   1357  HD2 ARG A  83       5.134   0.462  -5.888  1.00  0.00           H  
ATOM   1358  HD3 ARG A  83       6.437   0.518  -4.695  1.00  0.00           H  
ATOM   1359  NE  ARG A  83       4.546   1.071  -3.963  1.00  0.00           N  
ATOM   1360  HE  ARG A  83       4.478   1.920  -3.423  1.00  0.00           H  
ATOM   1361  CZ  ARG A  83       3.780   0.070  -3.576  1.00  0.00           C  
ATOM   1362  NH1 ARG A  83       3.702  -1.054  -4.229  1.00  0.00           N  
ATOM   1363 HH11 ARG A  83       3.972  -1.043  -5.213  1.00  0.00           H  
ATOM   1364 HH12 ARG A  83       3.037  -1.738  -3.935  1.00  0.00           H  
ATOM   1365  NH2 ARG A  83       3.010   0.187  -2.538  1.00  0.00           N  
ATOM   1366 HH21 ARG A  83       2.905   1.118  -2.142  1.00  0.00           H  
ATOM   1367 HH22 ARG A  83       2.301  -0.491  -2.362  1.00  0.00           H  
ATOM   1368  C   ARG A  83       8.250   4.429  -6.548  1.00  0.00           C  
ATOM   1369  O   ARG A  83       7.890   5.212  -5.676  1.00  0.00           O  
ATOM   1370  N   LEU A  84       9.537   4.251  -6.859  1.00  0.00           N  
ATOM   1371  H   LEU A  84       9.763   3.551  -7.557  1.00  0.00           H  
ATOM   1372  CA  LEU A  84      10.656   4.975  -6.244  1.00  0.00           C  
ATOM   1373  HA  LEU A  84      10.554   4.910  -5.159  1.00  0.00           H  
ATOM   1374  CB  LEU A  84      11.963   4.274  -6.654  1.00  0.00           C  
ATOM   1375  HB2 LEU A  84      11.970   3.269  -6.230  1.00  0.00           H  
ATOM   1376  HB3 LEU A  84      11.968   4.175  -7.738  1.00  0.00           H  
ATOM   1377  CG  LEU A  84      13.269   4.987  -6.259  1.00  0.00           C  
ATOM   1378  HG  LEU A  84      13.291   5.983  -6.698  1.00  0.00           H  
ATOM   1379  CD1 LEU A  84      13.450   5.100  -4.741  1.00  0.00           C  
ATOM   1380 HD11 LEU A  84      13.392   4.112  -4.284  1.00  0.00           H  
ATOM   1381 HD12 LEU A  84      14.415   5.553  -4.519  1.00  0.00           H  
ATOM   1382 HD13 LEU A  84      12.668   5.733  -4.325  1.00  0.00           H  
ATOM   1383  CD2 LEU A  84      14.448   4.193  -6.818  1.00  0.00           C  
ATOM   1384 HD21 LEU A  84      15.376   4.719  -6.599  1.00  0.00           H  
ATOM   1385 HD22 LEU A  84      14.477   3.203  -6.367  1.00  0.00           H  
ATOM   1386 HD23 LEU A  84      14.351   4.093  -7.898  1.00  0.00           H  
ATOM   1387  C   LEU A  84      10.639   6.468  -6.606  1.00  0.00           C  
ATOM   1388  O   LEU A  84      10.716   7.305  -5.709  1.00  0.00           O  
ATOM   1389  N   ASP A  85      10.464   6.801  -7.889  1.00  0.00           N  
ATOM   1390  H   ASP A  85      10.442   6.058  -8.582  1.00  0.00           H  
ATOM   1391  CA  ASP A  85      10.243   8.177  -8.370  1.00  0.00           C  
ATOM   1392  HA  ASP A  85      11.112   8.785  -8.122  1.00  0.00           H  
ATOM   1393  CB  ASP A  85      10.128   8.091  -9.905  1.00  0.00           C  
ATOM   1394  HB2 ASP A  85      11.006   7.555 -10.271  1.00  0.00           H  
ATOM   1395  HB3 ASP A  85       9.254   7.489 -10.157  1.00  0.00           H  
ATOM   1396  CG  ASP A  85      10.047   9.414 -10.675  1.00  0.00           C  
ATOM   1397  OD1 ASP A  85      10.261  10.506 -10.109  1.00  0.00           O  
ATOM   1398  OD2 ASP A  85       9.772   9.363 -11.897  1.00  0.00           O  
ATOM   1399  C   ASP A  85       9.008   8.820  -7.697  1.00  0.00           C  
ATOM   1400  O   ASP A  85       9.110   9.874  -7.065  1.00  0.00           O  
ATOM   1401  N   ARG A  86       7.871   8.107  -7.692  1.00  0.00           N  
ATOM   1402  H   ARG A  86       7.861   7.259  -8.253  1.00  0.00           H  
ATOM   1403  CA  ARG A  86       6.610   8.484  -7.016  1.00  0.00           C  
ATOM   1404  HA  ARG A  86       6.239   9.407  -7.452  1.00  0.00           H  
ATOM   1405  CB  ARG A  86       5.592   7.372  -7.310  1.00  0.00           C  
ATOM   1406  HB2 ARG A  86       5.535   7.245  -8.392  1.00  0.00           H  
ATOM   1407  HB3 ARG A  86       5.965   6.447  -6.875  1.00  0.00           H  
ATOM   1408  CG  ARG A  86       4.164   7.599  -6.796  1.00  0.00           C  
ATOM   1409  HG2 ARG A  86       4.175   7.716  -5.716  1.00  0.00           H  
ATOM   1410  HG3 ARG A  86       3.743   8.497  -7.249  1.00  0.00           H  
ATOM   1411  CD  ARG A  86       3.326   6.371  -7.172  1.00  0.00           C  
ATOM   1412  HD2 ARG A  86       3.291   6.297  -8.260  1.00  0.00           H  
ATOM   1413  HD3 ARG A  86       3.808   5.476  -6.770  1.00  0.00           H  
ATOM   1414  NE  ARG A  86       1.963   6.434  -6.634  1.00  0.00           N  
ATOM   1415  HE  ARG A  86       1.771   7.097  -5.878  1.00  0.00           H  
ATOM   1416  CZ  ARG A  86       0.934   5.688  -6.982  1.00  0.00           C  
ATOM   1417  NH1 ARG A  86       0.977   4.822  -7.965  1.00  0.00           N  
ATOM   1418 HH11 ARG A  86       1.852   4.683  -8.433  1.00  0.00           H  
ATOM   1419 HH12 ARG A  86       0.236   4.157  -8.057  1.00  0.00           H  
ATOM   1420  NH2 ARG A  86      -0.175   5.804  -6.331  1.00  0.00           N  
ATOM   1421 HH21 ARG A  86      -0.148   6.350  -5.461  1.00  0.00           H  
ATOM   1422 HH22 ARG A  86      -1.025   5.349  -6.597  1.00  0.00           H  
ATOM   1423  C   ARG A  86       6.747   8.776  -5.513  1.00  0.00           C  
ATOM   1424  O   ARG A  86       6.026   9.631  -5.003  1.00  0.00           O  
ATOM   1425  N   ASN A  87       7.659   8.110  -4.800  1.00  0.00           N  
ATOM   1426  H   ASN A  87       8.168   7.367  -5.259  1.00  0.00           H  
ATOM   1427  CA  ASN A  87       7.947   8.413  -3.389  1.00  0.00           C  
ATOM   1428  HA  ASN A  87       7.033   8.811  -2.946  1.00  0.00           H  
ATOM   1429  CB  ASN A  87       8.314   7.112  -2.647  1.00  0.00           C  
ATOM   1430  HB2 ASN A  87       8.226   6.260  -3.317  1.00  0.00           H  
ATOM   1431  HB3 ASN A  87       9.346   7.153  -2.310  1.00  0.00           H  
ATOM   1432  CG  ASN A  87       7.422   6.850  -1.442  1.00  0.00           C  
ATOM   1433  OD1 ASN A  87       6.836   7.738  -0.843  1.00  0.00           O  
ATOM   1434  ND2 ASN A  87       7.239   5.599  -1.094  1.00  0.00           N  
ATOM   1435 HD21 ASN A  87       6.623   5.447  -0.287  1.00  0.00           H  
ATOM   1436 HD22 ASN A  87       7.587   4.855  -1.666  1.00  0.00           H  
ATOM   1437  C   ASN A  87       9.014   9.513  -3.192  1.00  0.00           C  
ATOM   1438  O   ASN A  87       8.873  10.355  -2.302  1.00  0.00           O  
ATOM   1439  N   LEU A  88      10.060   9.567  -4.033  1.00  0.00           N  
ATOM   1440  H   LEU A  88      10.131   8.854  -4.754  1.00  0.00           H  
ATOM   1441  CA  LEU A  88      11.078  10.637  -4.011  1.00  0.00           C  
ATOM   1442  HA  LEU A  88      11.510  10.687  -3.012  1.00  0.00           H  
ATOM   1443  CB  LEU A  88      12.186  10.335  -5.040  1.00  0.00           C  
ATOM   1444  HB2 LEU A  88      11.711  10.056  -5.981  1.00  0.00           H  
ATOM   1445  HB3 LEU A  88      12.754  11.248  -5.224  1.00  0.00           H  
ATOM   1446  CG  LEU A  88      13.179   9.235  -4.624  1.00  0.00           C  
ATOM   1447  HG  LEU A  88      12.642   8.366  -4.251  1.00  0.00           H  
ATOM   1448  CD1 LEU A  88      14.014   8.822  -5.837  1.00  0.00           C  
ATOM   1449 HD11 LEU A  88      14.591   9.670  -6.208  1.00  0.00           H  
ATOM   1450 HD12 LEU A  88      14.689   8.012  -5.564  1.00  0.00           H  
ATOM   1451 HD13 LEU A  88      13.352   8.469  -6.628  1.00  0.00           H  
ATOM   1452  CD2 LEU A  88      14.144   9.723  -3.542  1.00  0.00           C  
ATOM   1453 HD21 LEU A  88      13.590  10.033  -2.660  1.00  0.00           H  
ATOM   1454 HD22 LEU A  88      14.821   8.917  -3.262  1.00  0.00           H  
ATOM   1455 HD23 LEU A  88      14.721  10.569  -3.914  1.00  0.00           H  
ATOM   1456  C   LEU A  88      10.471  12.022  -4.292  1.00  0.00           C  
ATOM   1457  O   LEU A  88      10.926  13.015  -3.725  1.00  0.00           O  
ATOM   1458  N   TRP A  89       9.400  12.073  -5.087  1.00  0.00           N  
ATOM   1459  H   TRP A  89       9.150  11.218  -5.580  1.00  0.00           H  
ATOM   1460  CA  TRP A  89       8.530  13.243  -5.263  1.00  0.00           C  
ATOM   1461  HA  TRP A  89       9.056  14.017  -5.825  1.00  0.00           H  
ATOM   1462  CB  TRP A  89       7.304  12.799  -6.071  1.00  0.00           C  
ATOM   1463  HB2 TRP A  89       7.605  12.714  -7.115  1.00  0.00           H  
ATOM   1464  HB3 TRP A  89       7.007  11.805  -5.743  1.00  0.00           H  
ATOM   1465  CG  TRP A  89       6.087  13.673  -5.991  1.00  0.00           C  
ATOM   1466  CD1 TRP A  89       4.990  13.412  -5.243  1.00  0.00           C  
ATOM   1467  HD1 TRP A  89       4.870  12.537  -4.608  1.00  0.00           H  
ATOM   1468  NE1 TRP A  89       4.069  14.431  -5.388  1.00  0.00           N  
ATOM   1469  HE1 TRP A  89       3.196  14.460  -4.876  1.00  0.00           H  
ATOM   1470  CE2 TRP A  89       4.526  15.402  -6.255  1.00  0.00           C  
ATOM   1471  CZ2 TRP A  89       3.978  16.607  -6.719  1.00  0.00           C  
ATOM   1472  HZ2 TRP A  89       3.013  16.940  -6.372  1.00  0.00           H  
ATOM   1473  CH2 TRP A  89       4.707  17.381  -7.635  1.00  0.00           C  
ATOM   1474  HH2 TRP A  89       4.295  18.312  -8.002  1.00  0.00           H  
ATOM   1475  CZ3 TRP A  89       5.974  16.951  -8.063  1.00  0.00           C  
ATOM   1476  HZ3 TRP A  89       6.530  17.559  -8.757  1.00  0.00           H  
ATOM   1477  CE3 TRP A  89       6.527  15.747  -7.581  1.00  0.00           C  
ATOM   1478  HE3 TRP A  89       7.513  15.438  -7.901  1.00  0.00           H  
ATOM   1479  CD2 TRP A  89       5.815  14.941  -6.664  1.00  0.00           C  
ATOM   1480  C   TRP A  89       8.098  13.870  -3.931  1.00  0.00           C  
ATOM   1481  O   TRP A  89       8.116  15.095  -3.811  1.00  0.00           O  
ATOM   1482  N   GLY A  90       7.790  13.054  -2.916  1.00  0.00           N  
ATOM   1483  H   GLY A  90       7.889  12.055  -3.062  1.00  0.00           H  
ATOM   1484  CA  GLY A  90       7.410  13.509  -1.573  1.00  0.00           C  
ATOM   1485  HA2 GLY A  90       6.630  14.268  -1.648  1.00  0.00           H  
ATOM   1486  HA3 GLY A  90       7.018  12.663  -1.011  1.00  0.00           H  
ATOM   1487  C   GLY A  90       8.580  14.085  -0.775  1.00  0.00           C  
ATOM   1488  O   GLY A  90       8.470  15.187  -0.236  1.00  0.00           O  
ATOM   1489  N   LEU A  91       9.727  13.385  -0.745  1.00  0.00           N  
ATOM   1490  H   LEU A  91       9.750  12.481  -1.202  1.00  0.00           H  
ATOM   1491  CA  LEU A  91      10.948  13.904  -0.103  1.00  0.00           C  
ATOM   1492  HA  LEU A  91      10.735  14.111   0.946  1.00  0.00           H  
ATOM   1493  CB  LEU A  91      12.124  12.916  -0.204  1.00  0.00           C  
ATOM   1494  HB2 LEU A  91      12.249  12.619  -1.248  1.00  0.00           H  
ATOM   1495  HB3 LEU A  91      13.025  13.462   0.083  1.00  0.00           H  
ATOM   1496  CG  LEU A  91      12.070  11.653   0.665  1.00  0.00           C  
ATOM   1497  HG  LEU A  91      11.311  10.979   0.273  1.00  0.00           H  
ATOM   1498  CD1 LEU A  91      13.442  10.985   0.567  1.00  0.00           C  
ATOM   1499 HD11 LEU A  91      14.209  11.628   1.002  1.00  0.00           H  
ATOM   1500 HD12 LEU A  91      13.426  10.045   1.113  1.00  0.00           H  
ATOM   1501 HD13 LEU A  91      13.691  10.788  -0.473  1.00  0.00           H  
ATOM   1502  CD2 LEU A  91      11.788  11.937   2.140  1.00  0.00           C  
ATOM   1503 HD21 LEU A  91      10.766  12.295   2.265  1.00  0.00           H  
ATOM   1504 HD22 LEU A  91      12.482  12.681   2.530  1.00  0.00           H  
ATOM   1505 HD23 LEU A  91      11.877  11.021   2.722  1.00  0.00           H  
ATOM   1506  C   LEU A  91      11.420  15.218  -0.729  1.00  0.00           C  
ATOM   1507  O   LEU A  91      11.890  16.104  -0.012  1.00  0.00           O  
ATOM   1508  N   ALA A  92      11.329  15.350  -2.052  1.00  0.00           N  
ATOM   1509  H   ALA A  92      10.992  14.558  -2.594  1.00  0.00           H  
ATOM   1510  CA  ALA A  92      11.726  16.553  -2.767  1.00  0.00           C  
ATOM   1511  HA  ALA A  92      12.668  16.913  -2.351  1.00  0.00           H  
ATOM   1512  CB  ALA A  92      11.977  16.186  -4.234  1.00  0.00           C  
ATOM   1513  HB1 ALA A  92      11.068  15.790  -4.691  1.00  0.00           H  
ATOM   1514  HB2 ALA A  92      12.302  17.074  -4.773  1.00  0.00           H  
ATOM   1515  HB3 ALA A  92      12.760  15.429  -4.295  1.00  0.00           H  
ATOM   1516  C   ALA A  92      10.689  17.682  -2.611  1.00  0.00           C  
ATOM   1517  O   ALA A  92      11.001  18.737  -2.056  1.00  0.00           O  
ATOM   1518  N   GLY A  93       9.460  17.465  -3.084  1.00  0.00           N  
ATOM   1519  H   GLY A  93       9.192  16.521  -3.352  1.00  0.00           H  
ATOM   1520  CA  GLY A  93       8.506  18.535  -3.400  1.00  0.00           C  
ATOM   1521  HA2 GLY A  93       7.505  18.104  -3.450  1.00  0.00           H  
ATOM   1522  HA3 GLY A  93       8.525  19.291  -2.616  1.00  0.00           H  
ATOM   1523  C   GLY A  93       8.788  19.227  -4.744  1.00  0.00           C  
ATOM   1524  O   GLY A  93       8.196  20.260  -5.034  1.00  0.00           O  
ATOM   1525  N   LEU A  94       9.689  18.671  -5.566  1.00  0.00           N  
ATOM   1526  H   LEU A  94      10.078  17.783  -5.294  1.00  0.00           H  
ATOM   1527  CA  LEU A  94      10.105  19.215  -6.863  1.00  0.00           C  
ATOM   1528  HA  LEU A  94       9.561  20.141  -7.052  1.00  0.00           H  
ATOM   1529  CB  LEU A  94      11.611  19.535  -6.844  1.00  0.00           C  
ATOM   1530  HB2 LEU A  94      12.146  18.627  -6.575  1.00  0.00           H  
ATOM   1531  HB3 LEU A  94      11.922  19.816  -7.852  1.00  0.00           H  
ATOM   1532  CG  LEU A  94      12.042  20.649  -5.876  1.00  0.00           C  
ATOM   1533  HG  LEU A  94      11.730  20.400  -4.862  1.00  0.00           H  
ATOM   1534  CD1 LEU A  94      13.565  20.766  -5.904  1.00  0.00           C  
ATOM   1535 HD11 LEU A  94      13.880  21.555  -5.219  1.00  0.00           H  
ATOM   1536 HD12 LEU A  94      14.012  19.830  -5.571  1.00  0.00           H  
ATOM   1537 HD13 LEU A  94      13.911  21.007  -6.908  1.00  0.00           H  
ATOM   1538  CD2 LEU A  94      11.447  22.002  -6.271  1.00  0.00           C  
ATOM   1539 HD21 LEU A  94      11.711  22.248  -7.299  1.00  0.00           H  
ATOM   1540 HD22 LEU A  94      10.363  21.986  -6.157  1.00  0.00           H  
ATOM   1541 HD23 LEU A  94      11.840  22.775  -5.610  1.00  0.00           H  
ATOM   1542  C   LEU A  94       9.772  18.257  -8.013  1.00  0.00           C  
ATOM   1543  O   LEU A  94       9.983  17.048  -7.914  1.00  0.00           O  
ATOM   1544  N   ASN A  95       9.287  18.822  -9.122  1.00  0.00           N  
ATOM   1545  H   ASN A  95       9.143  19.819  -9.109  1.00  0.00           H  
ATOM   1546  CA  ASN A  95       8.870  18.082 -10.317  1.00  0.00           C  
ATOM   1547  HA  ASN A  95       8.300  17.208  -9.999  1.00  0.00           H  
ATOM   1548  CB  ASN A  95       7.950  19.022 -11.132  1.00  0.00           C  
ATOM   1549  HB2 ASN A  95       7.397  19.666 -10.449  1.00  0.00           H  
ATOM   1550  HB3 ASN A  95       8.543  19.657 -11.788  1.00  0.00           H  
ATOM   1551  CG  ASN A  95       6.917  18.284 -11.965  1.00  0.00           C  
ATOM   1552  OD1 ASN A  95       6.977  17.089 -12.172  1.00  0.00           O  
ATOM   1553  ND2 ASN A  95       5.905  18.963 -12.457  1.00  0.00           N  
ATOM   1554 HD21 ASN A  95       5.240  18.430 -12.989  1.00  0.00           H  
ATOM   1555 HD22 ASN A  95       5.824  19.952 -12.322  1.00  0.00           H  
ATOM   1556  C   ASN A  95      10.067  17.550 -11.135  1.00  0.00           C  
ATOM   1557  O   ASN A  95      10.078  16.401 -11.575  1.00  0.00           O  
ATOM   1558  N   SER A  96      11.107  18.369 -11.305  1.00  0.00           N  
ATOM   1559  H   SER A  96      11.065  19.288 -10.885  1.00  0.00           H  
ATOM   1560  CA  SER A  96      12.412  17.988 -11.860  1.00  0.00           C  
ATOM   1561  HA  SER A  96      12.680  17.000 -11.485  1.00  0.00           H  
ATOM   1562  CB  SER A  96      12.361  17.907 -13.389  1.00  0.00           C  
ATOM   1563  HB2 SER A  96      11.566  17.227 -13.697  1.00  0.00           H  
ATOM   1564  HB3 SER A  96      12.150  18.898 -13.795  1.00  0.00           H  
ATOM   1565  OG  SER A  96      13.596  17.444 -13.903  1.00  0.00           O  
ATOM   1566  HG  SER A  96      13.748  16.527 -13.626  1.00  0.00           H  
ATOM   1567  C   SER A  96      13.481  18.985 -11.391  1.00  0.00           C  
ATOM   1568  O   SER A  96      13.151  20.093 -10.963  1.00  0.00           O  
ATOM   1569  N   CYS A  97      14.755  18.599 -11.462  1.00  0.00           N  
ATOM   1570  H   CYS A  97      14.964  17.709 -11.896  1.00  0.00           H  
ATOM   1571  CA  CYS A  97      15.882  19.447 -11.094  1.00  0.00           C  
ATOM   1572  HA  CYS A  97      15.548  20.482 -11.078  1.00  0.00           H  
ATOM   1573  CB  CYS A  97      16.331  19.098  -9.672  1.00  0.00           C  
ATOM   1574  HB2 CYS A  97      15.493  19.212  -8.982  1.00  0.00           H  
ATOM   1575  HB3 CYS A  97      16.684  18.066  -9.644  1.00  0.00           H  
ATOM   1576  SG  CYS A  97      17.676  20.214  -9.191  1.00  0.00           S  
ATOM   1577  HG  CYS A  97      16.908  21.224  -8.761  1.00  0.00           H  
ATOM   1578  C   CYS A  97      17.027  19.281 -12.111  1.00  0.00           C  
ATOM   1579  O   CYS A  97      17.392  18.138 -12.408  1.00  0.00           O  
ATOM   1580  N   PRO A  98      17.619  20.376 -12.639  1.00  0.00           N  
ATOM   1581  CD  PRO A  98      17.163  21.757 -12.536  1.00  0.00           C  
ATOM   1582  HD2 PRO A  98      17.554  22.203 -11.622  1.00  0.00           H  
ATOM   1583  HD3 PRO A  98      16.076  21.834 -12.559  1.00  0.00           H  
ATOM   1584  CG  PRO A  98      17.739  22.474 -13.755  1.00  0.00           C  
ATOM   1585  HG2 PRO A  98      17.885  23.539 -13.569  1.00  0.00           H  
ATOM   1586  HG3 PRO A  98      17.087  22.316 -14.616  1.00  0.00           H  
ATOM   1587  CB  PRO A  98      19.064  21.747 -13.971  1.00  0.00           C  
ATOM   1588  HB2 PRO A  98      19.812  22.157 -13.290  1.00  0.00           H  
ATOM   1589  HB3 PRO A  98      19.401  21.821 -15.006  1.00  0.00           H  
ATOM   1590  CA  PRO A  98      18.721  20.301 -13.591  1.00  0.00           C  
ATOM   1591  HA  PRO A  98      18.352  19.794 -14.485  1.00  0.00           H  
ATOM   1592  C   PRO A  98      19.931  19.535 -13.045  1.00  0.00           C  
ATOM   1593  O   PRO A  98      20.642  19.984 -12.139  1.00  0.00           O  
ATOM   1594  N   VAL A  99      20.181  18.378 -13.655  1.00  0.00           N  
ATOM   1595  H   VAL A  99      19.528  18.089 -14.369  1.00  0.00           H  
ATOM   1596  CA  VAL A  99      21.422  17.605 -13.547  1.00  0.00           C  
ATOM   1597  HA  VAL A  99      21.641  17.417 -12.498  1.00  0.00           H  
ATOM   1598  CB  VAL A  99      21.263  16.251 -14.272  1.00  0.00           C  
ATOM   1599  HB  VAL A  99      21.054  16.439 -15.326  1.00  0.00           H  
ATOM   1600  CG1 VAL A  99      22.525  15.388 -14.179  1.00  0.00           C  
ATOM   1601 HG11 VAL A  99      23.324  15.813 -14.789  1.00  0.00           H  
ATOM   1602 HG12 VAL A  99      22.323  14.387 -14.564  1.00  0.00           H  
ATOM   1603 HG13 VAL A  99      22.861  15.314 -13.146  1.00  0.00           H  
ATOM   1604  CG2 VAL A  99      20.091  15.439 -13.702  1.00  0.00           C  
ATOM   1605 HG21 VAL A  99      19.157  15.997 -13.764  1.00  0.00           H  
ATOM   1606 HG22 VAL A  99      19.966  14.534 -14.294  1.00  0.00           H  
ATOM   1607 HG23 VAL A  99      20.282  15.166 -12.665  1.00  0.00           H  
ATOM   1608  C   VAL A  99      22.564  18.423 -14.158  1.00  0.00           C  
ATOM   1609  O   VAL A  99      22.339  19.178 -15.102  1.00  0.00           O  
ATOM   1610  N   LYS A 100      23.789  18.302 -13.637  1.00  0.00           N  
ATOM   1611  H   LYS A 100      23.948  17.611 -12.915  1.00  0.00           H  
ATOM   1612  CA  LYS A 100      24.984  18.930 -14.218  1.00  0.00           C  
ATOM   1613  HA  LYS A 100      24.795  19.115 -15.276  1.00  0.00           H  
ATOM   1614  CB  LYS A 100      25.329  20.267 -13.532  1.00  0.00           C  
ATOM   1615  HB2 LYS A 100      25.456  20.112 -12.459  1.00  0.00           H  
ATOM   1616  HB3 LYS A 100      26.281  20.613 -13.938  1.00  0.00           H  
ATOM   1617  CG  LYS A 100      24.259  21.347 -13.776  1.00  0.00           C  
ATOM   1618  HG2 LYS A 100      23.815  21.191 -14.758  1.00  0.00           H  
ATOM   1619  HG3 LYS A 100      23.477  21.256 -13.020  1.00  0.00           H  
ATOM   1620  CD  LYS A 100      24.833  22.769 -13.770  1.00  0.00           C  
ATOM   1621  HD2 LYS A 100      25.293  22.986 -12.803  1.00  0.00           H  
ATOM   1622  HD3 LYS A 100      25.589  22.835 -14.554  1.00  0.00           H  
ATOM   1623  CE  LYS A 100      23.696  23.763 -14.056  1.00  0.00           C  
ATOM   1624  HE2 LYS A 100      22.992  23.288 -14.748  1.00  0.00           H  
ATOM   1625  HE3 LYS A 100      23.157  23.954 -13.122  1.00  0.00           H  
ATOM   1626  NZ  LYS A 100      24.189  25.033 -14.649  1.00  0.00           N  
ATOM   1627  HZ1 LYS A 100      24.874  25.478 -14.052  1.00  0.00           H  
ATOM   1628  HZ2 LYS A 100      23.422  25.680 -14.791  1.00  0.00           H  
ATOM   1629  HZ3 LYS A 100      24.613  24.859 -15.553  1.00  0.00           H  
ATOM   1630  C   LYS A 100      26.158  17.964 -14.151  1.00  0.00           C  
ATOM   1631  O   LYS A 100      26.304  17.277 -13.147  1.00  0.00           O  
ATOM   1632  N   GLU A 101      26.989  17.991 -15.194  1.00  0.00           N  
ATOM   1633  H   GLU A 101      26.731  18.589 -15.959  1.00  0.00           H  
ATOM   1634  CA  GLU A 101      28.074  17.028 -15.453  1.00  0.00           C  
ATOM   1635  HA  GLU A 101      28.557  17.356 -16.374  1.00  0.00           H  
ATOM   1636  CB  GLU A 101      29.177  17.110 -14.369  1.00  0.00           C  
ATOM   1637  HB2 GLU A 101      28.803  16.742 -13.415  1.00  0.00           H  
ATOM   1638  HB3 GLU A 101      30.018  16.486 -14.671  1.00  0.00           H  
ATOM   1639  CG  GLU A 101      29.662  18.568 -14.225  1.00  0.00           C  
ATOM   1640  HG2 GLU A 101      30.018  18.906 -15.203  1.00  0.00           H  
ATOM   1641  HG3 GLU A 101      28.824  19.209 -13.943  1.00  0.00           H  
ATOM   1642  CD  GLU A 101      30.757  18.804 -13.181  1.00  0.00           C  
ATOM   1643  OE1 GLU A 101      31.510  19.786 -13.361  1.00  0.00           O  
ATOM   1644  OE2 GLU A 101      30.776  18.167 -12.104  1.00  0.00           O  
ATOM   1645  C   GLU A 101      27.543  15.614 -15.787  1.00  0.00           C  
ATOM   1646  O   GLU A 101      26.355  15.336 -15.624  1.00  0.00           O  
ATOM   1647  N   ALA A 102      28.388  14.766 -16.386  1.00  0.00           N  
ATOM   1648  H   ALA A 102      29.356  15.034 -16.479  1.00  0.00           H  
ATOM   1649  CA  ALA A 102      27.949  13.589 -17.159  1.00  0.00           C  
ATOM   1650  HA  ALA A 102      26.919  13.358 -16.882  1.00  0.00           H  
ATOM   1651  CB  ALA A 102      27.943  13.960 -18.649  1.00  0.00           C  
ATOM   1652  HB1 ALA A 102      28.959  14.166 -18.984  1.00  0.00           H  
ATOM   1653  HB2 ALA A 102      27.535  13.131 -19.229  1.00  0.00           H  
ATOM   1654  HB3 ALA A 102      27.319  14.839 -18.810  1.00  0.00           H  
ATOM   1655  C   ALA A 102      28.740  12.300 -16.849  1.00  0.00           C  
ATOM   1656  O   ALA A 102      28.970  11.457 -17.719  1.00  0.00           O  
ATOM   1657  N   ASN A 103      29.169  12.156 -15.592  1.00  0.00           N  
ATOM   1658  H   ASN A 103      28.910  12.867 -14.928  1.00  0.00           H  
ATOM   1659  CA  ASN A 103      29.737  10.910 -15.072  1.00  0.00           C  
ATOM   1660  HA  ASN A 103      30.548  10.601 -15.734  1.00  0.00           H  
ATOM   1661  CB  ASN A 103      30.327  11.178 -13.673  1.00  0.00           C  
ATOM   1662  HB2 ASN A 103      29.536  11.530 -13.010  1.00  0.00           H  
ATOM   1663  HB3 ASN A 103      30.735  10.257 -13.257  1.00  0.00           H  
ATOM   1664  CG  ASN A 103      31.442  12.211 -13.723  1.00  0.00           C  
ATOM   1665  OD1 ASN A 103      32.163  12.336 -14.697  1.00  0.00           O  
ATOM   1666  ND2 ASN A 103      31.615  13.024 -12.712  1.00  0.00           N  
ATOM   1667 HD21 ASN A 103      32.377  13.672 -12.784  1.00  0.00           H  
ATOM   1668 HD22 ASN A 103      31.112  12.927 -11.837  1.00  0.00           H  
ATOM   1669  C   ASN A 103      28.683   9.786 -15.081  1.00  0.00           C  
ATOM   1670  O   ASN A 103      27.484  10.059 -15.108  1.00  0.00           O  
ATOM   1671  N   GLN A 104      29.106   8.517 -15.067  1.00  0.00           N  
ATOM   1672  H   GLN A 104      30.093   8.327 -14.980  1.00  0.00           H  
ATOM   1673  CA  GLN A 104      28.204   7.362 -15.202  1.00  0.00           C  
ATOM   1674  HA  GLN A 104      27.184   7.686 -14.999  1.00  0.00           H  
ATOM   1675  CB  GLN A 104      28.229   6.789 -16.631  1.00  0.00           C  
ATOM   1676  HB2 GLN A 104      29.210   6.358 -16.836  1.00  0.00           H  
ATOM   1677  HB3 GLN A 104      27.492   5.987 -16.671  1.00  0.00           H  
ATOM   1678  CG  GLN A 104      27.895   7.821 -17.720  1.00  0.00           C  
ATOM   1679  HG2 GLN A 104      27.039   8.418 -17.406  1.00  0.00           H  
ATOM   1680  HG3 GLN A 104      28.748   8.489 -17.842  1.00  0.00           H  
ATOM   1681  CD  GLN A 104      27.556   7.201 -19.078  1.00  0.00           C  
ATOM   1682  OE1 GLN A 104      27.120   6.067 -19.216  1.00  0.00           O  
ATOM   1683  NE2 GLN A 104      27.733   7.950 -20.144  1.00  0.00           N  
ATOM   1684 HE21 GLN A 104      27.462   7.552 -21.023  1.00  0.00           H  
ATOM   1685 HE22 GLN A 104      28.056   8.895 -20.039  1.00  0.00           H  
ATOM   1686  C   GLN A 104      28.516   6.250 -14.198  1.00  0.00           C  
ATOM   1687  O   GLN A 104      29.666   6.038 -13.818  1.00  0.00           O  
ATOM   1688  N   SER A 105      27.485   5.498 -13.819  1.00  0.00           N  
ATOM   1689  H   SER A 105      26.561   5.731 -14.176  1.00  0.00           H  
ATOM   1690  CA  SER A 105      27.600   4.312 -12.968  1.00  0.00           C  
ATOM   1691  HA  SER A 105      28.583   3.863 -13.112  1.00  0.00           H  
ATOM   1692  CB  SER A 105      27.460   4.737 -11.506  1.00  0.00           C  
ATOM   1693  HB2 SER A 105      28.059   5.630 -11.330  1.00  0.00           H  
ATOM   1694  HB3 SER A 105      26.413   4.963 -11.290  1.00  0.00           H  
ATOM   1695  OG  SER A 105      27.918   3.713 -10.648  1.00  0.00           O  
ATOM   1696  HG  SER A 105      28.879   3.784 -10.605  1.00  0.00           H  
ATOM   1697  C   SER A 105      26.542   3.282 -13.366  1.00  0.00           C  
ATOM   1698  O   SER A 105      25.603   3.632 -14.078  1.00  0.00           O  
ATOM   1699  N   THR A 106      26.663   2.021 -12.955  1.00  0.00           N  
ATOM   1700  H   THR A 106      27.398   1.776 -12.309  1.00  0.00           H  
ATOM   1701  CA  THR A 106      25.602   1.026 -13.197  1.00  0.00           C  
ATOM   1702  HA  THR A 106      25.327   1.050 -14.254  1.00  0.00           H  
ATOM   1703  CB  THR A 106      26.057  -0.406 -12.876  1.00  0.00           C  
ATOM   1704  HB  THR A 106      25.239  -1.087 -13.112  1.00  0.00           H  
ATOM   1705  CG2 THR A 106      27.283  -0.817 -13.687  1.00  0.00           C  
ATOM   1706 HG21 THR A 106      27.096  -0.631 -14.744  1.00  0.00           H  
ATOM   1707 HG22 THR A 106      28.159  -0.251 -13.374  1.00  0.00           H  
ATOM   1708 HG23 THR A 106      27.470  -1.882 -13.550  1.00  0.00           H  
ATOM   1709  OG1 THR A 106      26.393  -0.554 -11.515  1.00  0.00           O  
ATOM   1710  HG1 THR A 106      26.460  -1.505 -11.369  1.00  0.00           H  
ATOM   1711  C   THR A 106      24.353   1.362 -12.382  1.00  0.00           C  
ATOM   1712  O   THR A 106      24.447   1.948 -11.297  1.00  0.00           O  
ATOM   1713  N   LEU A 107      23.179   0.966 -12.878  1.00  0.00           N  
ATOM   1714  H   LEU A 107      23.150   0.539 -13.799  1.00  0.00           H  
ATOM   1715  CA  LEU A 107      21.906   1.168 -12.190  1.00  0.00           C  
ATOM   1716  HA  LEU A 107      21.753   2.241 -12.074  1.00  0.00           H  
ATOM   1717  CB  LEU A 107      20.795   0.613 -13.110  1.00  0.00           C  
ATOM   1718  HB2 LEU A 107      20.894   1.118 -14.073  1.00  0.00           H  
ATOM   1719  HB3 LEU A 107      20.987  -0.444 -13.294  1.00  0.00           H  
ATOM   1720  CG  LEU A 107      19.323   0.771 -12.684  1.00  0.00           C  
ATOM   1721  HG  LEU A 107      18.720   0.545 -13.560  1.00  0.00           H  
ATOM   1722  CD1 LEU A 107      18.884  -0.224 -11.612  1.00  0.00           C  
ATOM   1723 HD11 LEU A 107      19.100  -1.236 -11.949  1.00  0.00           H  
ATOM   1724 HD12 LEU A 107      19.400  -0.034 -10.677  1.00  0.00           H  
ATOM   1725 HD13 LEU A 107      17.811  -0.132 -11.453  1.00  0.00           H  
ATOM   1726  CD2 LEU A 107      18.968   2.195 -12.250  1.00  0.00           C  
ATOM   1727 HD21 LEU A 107      19.488   2.451 -11.327  1.00  0.00           H  
ATOM   1728 HD22 LEU A 107      19.261   2.889 -13.039  1.00  0.00           H  
ATOM   1729 HD23 LEU A 107      17.892   2.270 -12.095  1.00  0.00           H  
ATOM   1730  C   LEU A 107      21.945   0.561 -10.776  1.00  0.00           C  
ATOM   1731  O   LEU A 107      21.530   1.211  -9.819  1.00  0.00           O  
ATOM   1732  N   GLU A 108      22.531  -0.627 -10.592  1.00  0.00           N  
ATOM   1733  H   GLU A 108      22.834  -1.158 -11.406  1.00  0.00           H  
ATOM   1734  CA  GLU A 108      22.662  -1.216  -9.252  1.00  0.00           C  
ATOM   1735  HA  GLU A 108      21.674  -1.213  -8.788  1.00  0.00           H  
ATOM   1736  CB  GLU A 108      23.101  -2.680  -9.375  1.00  0.00           C  
ATOM   1737  HB2 GLU A 108      22.339  -3.210  -9.947  1.00  0.00           H  
ATOM   1738  HB3 GLU A 108      24.055  -2.740  -9.904  1.00  0.00           H  
ATOM   1739  CG  GLU A 108      23.238  -3.337  -7.993  1.00  0.00           C  
ATOM   1740  HG2 GLU A 108      24.197  -3.053  -7.552  1.00  0.00           H  
ATOM   1741  HG3 GLU A 108      22.443  -2.964  -7.343  1.00  0.00           H  
ATOM   1742  CD  GLU A 108      23.135  -4.860  -8.051  1.00  0.00           C  
ATOM   1743  OE1 GLU A 108      23.618  -5.490  -9.016  1.00  0.00           O  
ATOM   1744  OE2 GLU A 108      22.616  -5.474  -7.095  1.00  0.00           O  
ATOM   1745  C   GLU A 108      23.588  -0.425  -8.304  1.00  0.00           C  
ATOM   1746  O   GLU A 108      23.242  -0.210  -7.139  1.00  0.00           O  
ATOM   1747  N   ASN A 109      24.739   0.057  -8.781  1.00  0.00           N  
ATOM   1748  H   ASN A 109      24.954  -0.060  -9.766  1.00  0.00           H  
ATOM   1749  CA  ASN A 109      25.676   0.809  -7.942  1.00  0.00           C  
ATOM   1750  HA  ASN A 109      25.843   0.253  -7.017  1.00  0.00           H  
ATOM   1751  CB  ASN A 109      27.001   0.918  -8.701  1.00  0.00           C  
ATOM   1752  HB2 ASN A 109      27.346  -0.077  -8.981  1.00  0.00           H  
ATOM   1753  HB3 ASN A 109      26.857   1.495  -9.615  1.00  0.00           H  
ATOM   1754  CG  ASN A 109      28.062   1.594  -7.862  1.00  0.00           C  
ATOM   1755  OD1 ASN A 109      28.097   2.806  -7.703  1.00  0.00           O  
ATOM   1756  ND2 ASN A 109      28.952   0.838  -7.272  1.00  0.00           N  
ATOM   1757 HD21 ASN A 109      29.657   1.301  -6.732  1.00  0.00           H  
ATOM   1758 HD22 ASN A 109      28.907  -0.161  -7.367  1.00  0.00           H  
ATOM   1759  C   ASN A 109      25.122   2.192  -7.547  1.00  0.00           C  
ATOM   1760  O   ASN A 109      25.304   2.645  -6.410  1.00  0.00           O  
ATOM   1761  N   PHE A 110      24.405   2.830  -8.472  1.00  0.00           N  
ATOM   1762  H   PHE A 110      24.344   2.415  -9.400  1.00  0.00           H  
ATOM   1763  CA  PHE A 110      23.635   4.036  -8.207  1.00  0.00           C  
ATOM   1764  HA  PHE A 110      24.307   4.801  -7.812  1.00  0.00           H  
ATOM   1765  CB  PHE A 110      23.068   4.532  -9.542  1.00  0.00           C  
ATOM   1766  HB2 PHE A 110      23.878   4.576 -10.272  1.00  0.00           H  
ATOM   1767  HB3 PHE A 110      22.338   3.813  -9.917  1.00  0.00           H  
ATOM   1768  CG  PHE A 110      22.427   5.900  -9.471  1.00  0.00           C  
ATOM   1769  CD1 PHE A 110      23.220   7.050  -9.638  1.00  0.00           C  
ATOM   1770  HD1 PHE A 110      24.283   6.961  -9.814  1.00  0.00           H  
ATOM   1771  CE1 PHE A 110      22.632   8.324  -9.580  1.00  0.00           C  
ATOM   1772  HE1 PHE A 110      23.247   9.202  -9.701  1.00  0.00           H  
ATOM   1773  CZ  PHE A 110      21.251   8.454  -9.353  1.00  0.00           C  
ATOM   1774  HZ  PHE A 110      20.803   9.435  -9.312  1.00  0.00           H  
ATOM   1775  CE2 PHE A 110      20.458   7.306  -9.185  1.00  0.00           C  
ATOM   1776  HE2 PHE A 110      19.395   7.406  -9.018  1.00  0.00           H  
ATOM   1777  CD2 PHE A 110      21.044   6.030  -9.246  1.00  0.00           C  
ATOM   1778  HD2 PHE A 110      20.431   5.148  -9.127  1.00  0.00           H  
ATOM   1779  C   PHE A 110      22.536   3.792  -7.153  1.00  0.00           C  
ATOM   1780  O   PHE A 110      22.387   4.609  -6.242  1.00  0.00           O  
ATOM   1781  N   LEU A 111      21.820   2.657  -7.211  1.00  0.00           N  
ATOM   1782  H   LEU A 111      21.979   2.019  -7.986  1.00  0.00           H  
ATOM   1783  CA  LEU A 111      20.799   2.302  -6.219  1.00  0.00           C  
ATOM   1784  HA  LEU A 111      20.190   3.186  -6.045  1.00  0.00           H  
ATOM   1785  CB  LEU A 111      19.864   1.201  -6.748  1.00  0.00           C  
ATOM   1786  HB2 LEU A 111      20.473   0.358  -7.079  1.00  0.00           H  
ATOM   1787  HB3 LEU A 111      19.256   0.853  -5.912  1.00  0.00           H  
ATOM   1788  CG  LEU A 111      18.903   1.596  -7.892  1.00  0.00           C  
ATOM   1789  HG  LEU A 111      19.460   1.852  -8.786  1.00  0.00           H  
ATOM   1790  CD1 LEU A 111      18.013   0.389  -8.190  1.00  0.00           C  
ATOM   1791 HD11 LEU A 111      18.636  -0.464  -8.459  1.00  0.00           H  
ATOM   1792 HD12 LEU A 111      17.420   0.132  -7.313  1.00  0.00           H  
ATOM   1793 HD13 LEU A 111      17.354   0.615  -9.027  1.00  0.00           H  
ATOM   1794  CD2 LEU A 111      17.986   2.779  -7.573  1.00  0.00           C  
ATOM   1795 HD21 LEU A 111      18.578   3.682  -7.443  1.00  0.00           H  
ATOM   1796 HD22 LEU A 111      17.302   2.946  -8.405  1.00  0.00           H  
ATOM   1797 HD23 LEU A 111      17.413   2.579  -6.672  1.00  0.00           H  
ATOM   1798  C   LEU A 111      21.364   1.919  -4.839  1.00  0.00           C  
ATOM   1799  O   LEU A 111      20.775   2.338  -3.845  1.00  0.00           O  
ATOM   1800  N   GLU A 112      22.480   1.188  -4.699  1.00  0.00           N  
ATOM   1801  H   GLU A 112      22.908   0.778  -5.529  1.00  0.00           H  
ATOM   1802  CA  GLU A 112      23.066   0.944  -3.362  1.00  0.00           C  
ATOM   1803  HA  GLU A 112      22.265   0.610  -2.706  1.00  0.00           H  
ATOM   1804  CB  GLU A 112      24.125  -0.175  -3.362  1.00  0.00           C  
ATOM   1805  HB2 GLU A 112      23.677  -1.086  -3.762  1.00  0.00           H  
ATOM   1806  HB3 GLU A 112      24.941   0.122  -4.023  1.00  0.00           H  
ATOM   1807  CG  GLU A 112      24.713  -0.477  -1.958  1.00  0.00           C  
ATOM   1808  HG2 GLU A 112      25.468  -1.256  -2.072  1.00  0.00           H  
ATOM   1809  HG3 GLU A 112      25.233   0.407  -1.584  1.00  0.00           H  
ATOM   1810  CD  GLU A 112      23.671  -0.952  -0.922  1.00  0.00           C  
ATOM   1811  OE1 GLU A 112      22.986  -1.965  -1.201  1.00  0.00           O  
ATOM   1812  OE2 GLU A 112      23.479  -0.288   0.131  1.00  0.00           O  
ATOM   1813  C   GLU A 112      23.623   2.234  -2.741  1.00  0.00           C  
ATOM   1814  O   GLU A 112      23.473   2.446  -1.537  1.00  0.00           O  
ATOM   1815  N   ARG A 113      24.194   3.155  -3.531  1.00  0.00           N  
ATOM   1816  H   ARG A 113      24.323   2.944  -4.519  1.00  0.00           H  
ATOM   1817  CA  ARG A 113      24.575   4.485  -3.019  1.00  0.00           C  
ATOM   1818  HA  ARG A 113      25.122   4.350  -2.085  1.00  0.00           H  
ATOM   1819  CB  ARG A 113      25.497   5.212  -4.003  1.00  0.00           C  
ATOM   1820  HB2 ARG A 113      25.131   5.089  -5.025  1.00  0.00           H  
ATOM   1821  HB3 ARG A 113      25.508   6.278  -3.766  1.00  0.00           H  
ATOM   1822  CG  ARG A 113      26.928   4.665  -3.863  1.00  0.00           C  
ATOM   1823  HG2 ARG A 113      27.250   4.768  -2.826  1.00  0.00           H  
ATOM   1824  HG3 ARG A 113      26.951   3.607  -4.132  1.00  0.00           H  
ATOM   1825  CD  ARG A 113      27.910   5.437  -4.742  1.00  0.00           C  
ATOM   1826  HD2 ARG A 113      27.824   6.502  -4.520  1.00  0.00           H  
ATOM   1827  HD3 ARG A 113      28.926   5.115  -4.505  1.00  0.00           H  
ATOM   1828  NE  ARG A 113      27.644   5.168  -6.159  1.00  0.00           N  
ATOM   1829  HE  ARG A 113      27.526   4.198  -6.435  1.00  0.00           H  
ATOM   1830  CZ  ARG A 113      27.562   6.028  -7.149  1.00  0.00           C  
ATOM   1831  NH1 ARG A 113      27.735   7.309  -7.013  1.00  0.00           N  
ATOM   1832 HH11 ARG A 113      28.005   7.704  -6.136  1.00  0.00           H  
ATOM   1833 HH12 ARG A 113      27.726   7.873  -7.873  1.00  0.00           H  
ATOM   1834  NH2 ARG A 113      27.332   5.592  -8.341  1.00  0.00           N  
ATOM   1835 HH21 ARG A 113      27.368   4.598  -8.534  1.00  0.00           H  
ATOM   1836 HH22 ARG A 113      27.538   6.269  -9.075  1.00  0.00           H  
ATOM   1837  C   ARG A 113      23.359   5.329  -2.638  1.00  0.00           C  
ATOM   1838  O   ARG A 113      23.374   5.909  -1.556  1.00  0.00           O  
ATOM   1839  N   LEU A 114      22.284   5.316  -3.430  1.00  0.00           N  
ATOM   1840  H   LEU A 114      22.360   4.853  -4.330  1.00  0.00           H  
ATOM   1841  CA  LEU A 114      21.012   5.969  -3.079  1.00  0.00           C  
ATOM   1842  HA  LEU A 114      21.208   7.025  -2.904  1.00  0.00           H  
ATOM   1843  CB  LEU A 114      20.050   5.873  -4.281  1.00  0.00           C  
ATOM   1844  HB2 LEU A 114      20.497   6.404  -5.121  1.00  0.00           H  
ATOM   1845  HB3 LEU A 114      19.964   4.825  -4.564  1.00  0.00           H  
ATOM   1846  CG  LEU A 114      18.628   6.416  -4.046  1.00  0.00           C  
ATOM   1847  HG  LEU A 114      18.151   5.842  -3.251  1.00  0.00           H  
ATOM   1848  CD1 LEU A 114      18.571   7.902  -3.679  1.00  0.00           C  
ATOM   1849 HD11 LEU A 114      17.538   8.199  -3.502  1.00  0.00           H  
ATOM   1850 HD12 LEU A 114      19.140   8.082  -2.767  1.00  0.00           H  
ATOM   1851 HD13 LEU A 114      18.979   8.509  -4.487  1.00  0.00           H  
ATOM   1852  CD2 LEU A 114      17.817   6.226  -5.328  1.00  0.00           C  
ATOM   1853 HD21 LEU A 114      18.257   6.801  -6.143  1.00  0.00           H  
ATOM   1854 HD22 LEU A 114      17.807   5.171  -5.602  1.00  0.00           H  
ATOM   1855 HD23 LEU A 114      16.791   6.557  -5.167  1.00  0.00           H  
ATOM   1856  C   LEU A 114      20.416   5.381  -1.784  1.00  0.00           C  
ATOM   1857  O   LEU A 114      20.010   6.123  -0.896  1.00  0.00           O  
ATOM   1858  N   LYS A 115      20.430   4.051  -1.630  1.00  0.00           N  
ATOM   1859  H   LYS A 115      20.750   3.503  -2.427  1.00  0.00           H  
ATOM   1860  CA  LYS A 115      20.011   3.322  -0.417  1.00  0.00           C  
ATOM   1861  HA  LYS A 115      19.015   3.659  -0.131  1.00  0.00           H  
ATOM   1862  CB  LYS A 115      19.958   1.825  -0.778  1.00  0.00           C  
ATOM   1863  HB2 LYS A 115      19.381   1.710  -1.696  1.00  0.00           H  
ATOM   1864  HB3 LYS A 115      20.976   1.487  -0.978  1.00  0.00           H  
ATOM   1865  CG  LYS A 115      19.322   0.913   0.287  1.00  0.00           C  
ATOM   1866  HG2 LYS A 115      19.977   0.891   1.157  1.00  0.00           H  
ATOM   1867  HG3 LYS A 115      18.361   1.331   0.590  1.00  0.00           H  
ATOM   1868  CD  LYS A 115      19.097  -0.537  -0.196  1.00  0.00           C  
ATOM   1869  HD2 LYS A 115      18.843  -1.148   0.671  1.00  0.00           H  
ATOM   1870  HD3 LYS A 115      18.269  -0.577  -0.902  1.00  0.00           H  
ATOM   1871  CE  LYS A 115      20.358  -1.096  -0.858  1.00  0.00           C  
ATOM   1872  HE2 LYS A 115      20.620  -0.484  -1.723  1.00  0.00           H  
ATOM   1873  HE3 LYS A 115      21.182  -1.000  -0.143  1.00  0.00           H  
ATOM   1874  NZ  LYS A 115      20.287  -2.515  -1.287  1.00  0.00           N  
ATOM   1875  HZ1 LYS A 115      21.254  -2.782  -1.504  1.00  0.00           H  
ATOM   1876  HZ2 LYS A 115      19.961  -3.112  -0.543  1.00  0.00           H  
ATOM   1877  HZ3 LYS A 115      19.716  -2.665  -2.114  1.00  0.00           H  
ATOM   1878  C   LYS A 115      20.920   3.620   0.781  1.00  0.00           C  
ATOM   1879  O   LYS A 115      20.429   3.730   1.903  1.00  0.00           O  
ATOM   1880  N   THR A 116      22.218   3.803   0.547  1.00  0.00           N  
ATOM   1881  H   THR A 116      22.547   3.658  -0.400  1.00  0.00           H  
ATOM   1882  CA  THR A 116      23.204   4.199   1.562  1.00  0.00           C  
ATOM   1883  HA  THR A 116      23.118   3.528   2.414  1.00  0.00           H  
ATOM   1884  CB  THR A 116      24.639   4.057   1.028  1.00  0.00           C  
ATOM   1885  HB  THR A 116      24.741   4.584   0.082  1.00  0.00           H  
ATOM   1886  CG2 THR A 116      25.710   4.574   1.988  1.00  0.00           C  
ATOM   1887 HG21 THR A 116      25.604   4.090   2.959  1.00  0.00           H  
ATOM   1888 HG22 THR A 116      26.697   4.349   1.581  1.00  0.00           H  
ATOM   1889 HG23 THR A 116      25.626   5.655   2.105  1.00  0.00           H  
ATOM   1890  OG1 THR A 116      24.904   2.688   0.832  1.00  0.00           O  
ATOM   1891  HG1 THR A 116      24.425   2.408   0.031  1.00  0.00           H  
ATOM   1892  C   THR A 116      22.922   5.606   2.081  1.00  0.00           C  
ATOM   1893  O   THR A 116      22.745   5.767   3.287  1.00  0.00           O  
ATOM   1894  N   ILE A 117      22.787   6.613   1.206  1.00  0.00           N  
ATOM   1895  H   ILE A 117      22.936   6.445   0.214  1.00  0.00           H  
ATOM   1896  CA  ILE A 117      22.445   7.973   1.658  1.00  0.00           C  
ATOM   1897  HA  ILE A 117      23.128   8.212   2.472  1.00  0.00           H  
ATOM   1898  CB  ILE A 117      22.676   9.056   0.581  1.00  0.00           C  
ATOM   1899  HB  ILE A 117      22.507  10.015   1.076  1.00  0.00           H  
ATOM   1900  CG2 ILE A 117      24.145   9.042   0.124  1.00  0.00           C  
ATOM   1901 HG21 ILE A 117      24.347   8.171  -0.498  1.00  0.00           H  
ATOM   1902 HG22 ILE A 117      24.366   9.945  -0.445  1.00  0.00           H  
ATOM   1903 HG23 ILE A 117      24.807   9.026   0.991  1.00  0.00           H  
ATOM   1904  CG1 ILE A 117      21.692   8.978  -0.605  1.00  0.00           C  
ATOM   1905 HG12 ILE A 117      21.910   8.084  -1.181  1.00  0.00           H  
ATOM   1906 HG13 ILE A 117      20.672   8.907  -0.231  1.00  0.00           H  
ATOM   1907  CD1 ILE A 117      21.746  10.193  -1.537  1.00  0.00           C  
ATOM   1908 HD11 ILE A 117      21.575  11.107  -0.968  1.00  0.00           H  
ATOM   1909 HD12 ILE A 117      22.713  10.248  -2.036  1.00  0.00           H  
ATOM   1910 HD13 ILE A 117      20.968  10.097  -2.294  1.00  0.00           H  
ATOM   1911  C   ILE A 117      21.037   8.041   2.266  1.00  0.00           C  
ATOM   1912  O   ILE A 117      20.820   8.810   3.197  1.00  0.00           O  
ATOM   1913  N   MET A 118      20.090   7.202   1.825  1.00  0.00           N  
ATOM   1914  H   MET A 118      20.263   6.660   0.985  1.00  0.00           H  
ATOM   1915  CA  MET A 118      18.772   7.127   2.465  1.00  0.00           C  
ATOM   1916  HA  MET A 118      18.419   8.151   2.587  1.00  0.00           H  
ATOM   1917  CB  MET A 118      17.786   6.389   1.547  1.00  0.00           C  
ATOM   1918  HB2 MET A 118      17.968   6.671   0.512  1.00  0.00           H  
ATOM   1919  HB3 MET A 118      17.938   5.313   1.638  1.00  0.00           H  
ATOM   1920  CG  MET A 118      16.327   6.729   1.877  1.00  0.00           C  
ATOM   1921  HG2 MET A 118      15.686   6.136   1.230  1.00  0.00           H  
ATOM   1922  HG3 MET A 118      16.115   6.431   2.905  1.00  0.00           H  
ATOM   1923  SD  MET A 118      15.853   8.477   1.687  1.00  0.00           S  
ATOM   1924  CE  MET A 118      16.337   8.844  -0.023  1.00  0.00           C  
ATOM   1925  HE1 MET A 118      15.872   8.138  -0.706  1.00  0.00           H  
ATOM   1926  HE2 MET A 118      16.012   9.852  -0.281  1.00  0.00           H  
ATOM   1927  HE3 MET A 118      17.421   8.789  -0.122  1.00  0.00           H  
ATOM   1928  C   MET A 118      18.816   6.507   3.876  1.00  0.00           C  
ATOM   1929  O   MET A 118      18.039   6.905   4.737  1.00  0.00           O  
ATOM   1930  N   ARG A 119      19.741   5.573   4.147  1.00  0.00           N  
ATOM   1931  H   ARG A 119      20.327   5.264   3.378  1.00  0.00           H  
ATOM   1932  CA  ARG A 119      20.021   5.018   5.492  1.00  0.00           C  
ATOM   1933  HA  ARG A 119      19.080   4.801   5.999  1.00  0.00           H  
ATOM   1934  CB  ARG A 119      20.811   3.709   5.332  1.00  0.00           C  
ATOM   1935  HB2 ARG A 119      21.489   3.795   4.482  1.00  0.00           H  
ATOM   1936  HB3 ARG A 119      21.415   3.532   6.224  1.00  0.00           H  
ATOM   1937  CG  ARG A 119      19.876   2.502   5.143  1.00  0.00           C  
ATOM   1938  HG2 ARG A 119      19.562   2.145   6.126  1.00  0.00           H  
ATOM   1939  HG3 ARG A 119      18.985   2.810   4.594  1.00  0.00           H  
ATOM   1940  CD  ARG A 119      20.520   1.349   4.363  1.00  0.00           C  
ATOM   1941  HD2 ARG A 119      19.917   0.449   4.503  1.00  0.00           H  
ATOM   1942  HD3 ARG A 119      20.480   1.619   3.309  1.00  0.00           H  
ATOM   1943  NE  ARG A 119      21.919   1.078   4.766  1.00  0.00           N  
ATOM   1944  HE  ARG A 119      22.132   1.162   5.746  1.00  0.00           H  
ATOM   1945  CZ  ARG A 119      22.924   0.803   3.946  1.00  0.00           C  
ATOM   1946  NH1 ARG A 119      22.729   0.658   2.667  1.00  0.00           N  
ATOM   1947 HH11 ARG A 119      21.809   0.750   2.297  1.00  0.00           H  
ATOM   1948 HH12 ARG A 119      23.446   0.365   1.998  1.00  0.00           H  
ATOM   1949  NH2 ARG A 119      24.142   0.668   4.389  1.00  0.00           N  
ATOM   1950 HH21 ARG A 119      24.365   0.790   5.361  1.00  0.00           H  
ATOM   1951 HH22 ARG A 119      24.870   0.499   3.713  1.00  0.00           H  
ATOM   1952  C   ARG A 119      20.763   5.998   6.403  1.00  0.00           C  
ATOM   1953  O   ARG A 119      20.465   6.070   7.594  1.00  0.00           O  
ATOM   1954  N   GLU A 120      21.677   6.785   5.851  1.00  0.00           N  
ATOM   1955  H   GLU A 120      21.923   6.627   4.881  1.00  0.00           H  
ATOM   1956  CA  GLU A 120      22.282   7.930   6.544  1.00  0.00           C  
ATOM   1957  HA  GLU A 120      22.754   7.593   7.468  1.00  0.00           H  
ATOM   1958  CB  GLU A 120      23.375   8.507   5.628  1.00  0.00           C  
ATOM   1959  HB2 GLU A 120      24.205   7.801   5.590  1.00  0.00           H  
ATOM   1960  HB3 GLU A 120      22.972   8.555   4.622  1.00  0.00           H  
ATOM   1961  CG  GLU A 120      23.912   9.908   5.944  1.00  0.00           C  
ATOM   1962  HG2 GLU A 120      24.588  10.187   5.128  1.00  0.00           H  
ATOM   1963  HG3 GLU A 120      23.077  10.613   5.944  1.00  0.00           H  
ATOM   1964  CD  GLU A 120      24.665  10.031   7.270  1.00  0.00           C  
ATOM   1965  OE1 GLU A 120      25.327  11.080   7.428  1.00  0.00           O  
ATOM   1966  OE2 GLU A 120      24.547   9.157   8.152  1.00  0.00           O  
ATOM   1967  C   GLU A 120      21.194   8.949   6.927  1.00  0.00           C  
ATOM   1968  O   GLU A 120      21.066   9.322   8.094  1.00  0.00           O  
ATOM   1969  N   LYS A 121      20.311   9.308   5.981  1.00  0.00           N  
ATOM   1970  H   LYS A 121      20.482   9.001   5.026  1.00  0.00           H  
ATOM   1971  CA  LYS A 121      19.160  10.181   6.251  1.00  0.00           C  
ATOM   1972  HA  LYS A 121      19.554  11.106   6.667  1.00  0.00           H  
ATOM   1973  CB  LYS A 121      18.411  10.495   4.941  1.00  0.00           C  
ATOM   1974  HB2 LYS A 121      19.127  10.857   4.200  1.00  0.00           H  
ATOM   1975  HB3 LYS A 121      17.970   9.576   4.553  1.00  0.00           H  
ATOM   1976  CG  LYS A 121      17.294  11.542   5.095  1.00  0.00           C  
ATOM   1977  HG2 LYS A 121      16.809  11.658   4.123  1.00  0.00           H  
ATOM   1978  HG3 LYS A 121      16.548  11.189   5.808  1.00  0.00           H  
ATOM   1979  CD  LYS A 121      17.819  12.910   5.548  1.00  0.00           C  
ATOM   1980  HD2 LYS A 121      18.189  12.849   6.571  1.00  0.00           H  
ATOM   1981  HD3 LYS A 121      18.640  13.201   4.889  1.00  0.00           H  
ATOM   1982  CE  LYS A 121      16.711  13.966   5.481  1.00  0.00           C  
ATOM   1983  HE2 LYS A 121      16.255  13.921   4.486  1.00  0.00           H  
ATOM   1984  HE3 LYS A 121      15.944  13.744   6.227  1.00  0.00           H  
ATOM   1985  NZ  LYS A 121      17.270  15.320   5.682  1.00  0.00           N  
ATOM   1986  HZ1 LYS A 121      16.619  16.050   5.412  1.00  0.00           H  
ATOM   1987  HZ2 LYS A 121      17.681  15.473   6.586  1.00  0.00           H  
ATOM   1988  HZ3 LYS A 121      17.993  15.464   4.967  1.00  0.00           H  
ATOM   1989  C   LYS A 121      18.230   9.595   7.315  1.00  0.00           C  
ATOM   1990  O   LYS A 121      17.901  10.297   8.263  1.00  0.00           O  
ATOM   1991  N   TYR A 122      17.853   8.320   7.208  1.00  0.00           N  
ATOM   1992  H   TYR A 122      18.125   7.819   6.370  1.00  0.00           H  
ATOM   1993  CA  TYR A 122      17.007   7.617   8.180  1.00  0.00           C  
ATOM   1994  HA  TYR A 122      16.047   8.125   8.250  1.00  0.00           H  
ATOM   1995  CB  TYR A 122      16.761   6.202   7.645  1.00  0.00           C  
ATOM   1996  HB2 TYR A 122      16.281   6.282   6.669  1.00  0.00           H  
ATOM   1997  HB3 TYR A 122      17.723   5.715   7.498  1.00  0.00           H  
ATOM   1998  CG  TYR A 122      15.912   5.303   8.519  1.00  0.00           C  
ATOM   1999  CD1 TYR A 122      16.521   4.484   9.490  1.00  0.00           C  
ATOM   2000  HD1 TYR A 122      17.590   4.528   9.651  1.00  0.00           H  
ATOM   2001  CE1 TYR A 122      15.738   3.605  10.261  1.00  0.00           C  
ATOM   2002  HE1 TYR A 122      16.189   2.981  11.019  1.00  0.00           H  
ATOM   2003  CZ  TYR A 122      14.345   3.535  10.054  1.00  0.00           C  
ATOM   2004  OH  TYR A 122      13.605   2.641  10.757  1.00  0.00           O  
ATOM   2005  HH  TYR A 122      12.730   2.485  10.361  1.00  0.00           H  
ATOM   2006  CE2 TYR A 122      13.731   4.374   9.100  1.00  0.00           C  
ATOM   2007  HE2 TYR A 122      12.661   4.344   8.972  1.00  0.00           H  
ATOM   2008  CD2 TYR A 122      14.516   5.258   8.335  1.00  0.00           C  
ATOM   2009  HD2 TYR A 122      14.043   5.898   7.604  1.00  0.00           H  
ATOM   2010  C   TYR A 122      17.604   7.598   9.597  1.00  0.00           C  
ATOM   2011  O   TYR A 122      16.898   7.900  10.560  1.00  0.00           O  
ATOM   2012  N   SER A 123      18.911   7.344   9.727  1.00  0.00           N  
ATOM   2013  H   SER A 123      19.445   7.112   8.899  1.00  0.00           H  
ATOM   2014  CA  SER A 123      19.625   7.427  11.012  1.00  0.00           C  
ATOM   2015  HA  SER A 123      19.172   6.730  11.720  1.00  0.00           H  
ATOM   2016  CB  SER A 123      21.103   7.045  10.839  1.00  0.00           C  
ATOM   2017  HB2 SER A 123      21.610   7.785  10.218  1.00  0.00           H  
ATOM   2018  HB3 SER A 123      21.580   7.026  11.821  1.00  0.00           H  
ATOM   2019  OG  SER A 123      21.231   5.768  10.239  1.00  0.00           O  
ATOM   2020  HG  SER A 123      21.067   5.864   9.286  1.00  0.00           H  
ATOM   2021  C   SER A 123      19.527   8.835  11.609  1.00  0.00           C  
ATOM   2022  O   SER A 123      19.275   8.994  12.799  1.00  0.00           O  
ATOM   2023  N   LYS A 124      19.634   9.870  10.765  1.00  0.00           N  
ATOM   2024  H   LYS A 124      19.859   9.660   9.796  1.00  0.00           H  
ATOM   2025  CA  LYS A 124      19.475  11.288  11.134  1.00  0.00           C  
ATOM   2026  HA  LYS A 124      19.902  11.430  12.128  1.00  0.00           H  
ATOM   2027  CB  LYS A 124      20.282  12.142  10.140  1.00  0.00           C  
ATOM   2028  HB2 LYS A 124      20.076  11.815   9.121  1.00  0.00           H  
ATOM   2029  HB3 LYS A 124      19.994  13.190  10.224  1.00  0.00           H  
ATOM   2030  CG  LYS A 124      21.784  12.034  10.440  1.00  0.00           C  
ATOM   2031  HG2 LYS A 124      21.970  12.476  11.421  1.00  0.00           H  
ATOM   2032  HG3 LYS A 124      22.084  10.986  10.464  1.00  0.00           H  
ATOM   2033  CD  LYS A 124      22.629  12.757   9.385  1.00  0.00           C  
ATOM   2034  HD2 LYS A 124      22.585  12.192   8.448  1.00  0.00           H  
ATOM   2035  HD3 LYS A 124      22.250  13.769   9.233  1.00  0.00           H  
ATOM   2036  CE  LYS A 124      24.073  12.827   9.893  1.00  0.00           C  
ATOM   2037  HE2 LYS A 124      24.115  13.482  10.768  1.00  0.00           H  
ATOM   2038  HE3 LYS A 124      24.369  11.825  10.209  1.00  0.00           H  
ATOM   2039  NZ  LYS A 124      25.007  13.271   8.836  1.00  0.00           N  
ATOM   2040  HZ1 LYS A 124      25.061  12.530   8.124  1.00  0.00           H  
ATOM   2041  HZ2 LYS A 124      24.718  14.129   8.406  1.00  0.00           H  
ATOM   2042  HZ3 LYS A 124      25.947  13.356   9.185  1.00  0.00           H  
ATOM   2043  C   LYS A 124      18.022  11.782  11.278  1.00  0.00           C  
ATOM   2044  O   LYS A 124      17.835  12.970  11.528  1.00  0.00           O  
ATOM   2045  N   CYS A 125      17.011  10.920  11.144  1.00  0.00           N  
ATOM   2046  H   CYS A 125      17.242   9.963  10.914  1.00  0.00           H  
ATOM   2047  CA  CYS A 125      15.587  11.292  11.242  1.00  0.00           C  
ATOM   2048  HA  CYS A 125      15.505  12.302  11.645  1.00  0.00           H  
ATOM   2049  CB  CYS A 125      14.965  11.294   9.832  1.00  0.00           C  
ATOM   2050  HB2 CYS A 125      15.041  10.294   9.402  1.00  0.00           H  
ATOM   2051  HB3 CYS A 125      13.910  11.557   9.913  1.00  0.00           H  
ATOM   2052  SG  CYS A 125      15.779  12.493   8.733  1.00  0.00           S  
ATOM   2053  HG  CYS A 125      16.929  11.801   8.661  1.00  0.00           H  
ATOM   2054  C   CYS A 125      14.755  10.401  12.188  1.00  0.00           C  
ATOM   2055  O   CYS A 125      13.547  10.625  12.301  1.00  0.00           O  
ATOM   2056  N   SER A 126      15.371   9.379  12.795  1.00  0.00           N  
ATOM   2057  H   SER A 126      16.374   9.324  12.702  1.00  0.00           H  
ATOM   2058  CA  SER A 126      14.716   8.299  13.557  1.00  0.00           C  
ATOM   2059  HA  SER A 126      14.057   7.757  12.893  1.00  0.00           H  
ATOM   2060  CB  SER A 126      15.761   7.303  14.048  1.00  0.00           C  
ATOM   2061  HB2 SER A 126      16.611   7.832  14.487  1.00  0.00           H  
ATOM   2062  HB3 SER A 126      15.322   6.658  14.813  1.00  0.00           H  
ATOM   2063  OG  SER A 126      16.151   6.516  12.936  1.00  0.00           O  
ATOM   2064  HG  SER A 126      16.422   7.098  12.208  1.00  0.00           H  
ATOM   2065  C   SER A 126      13.843   8.782  14.717  1.00  0.00           C  
ATOM   2066  O   SER A 126      12.625   8.498  14.637  1.00  0.00           O  
ATOM   2067  OXT SER A 126      14.375   9.424  15.640  1.00  0.00           O  
TER    2068      SER   126                                                      
ATOM   2068  N   MET B 127     -28.385  20.168 -15.887  1.00  0.00           N  
ATOM   2069  H1  MET B 127     -27.603  20.201 -15.238  1.00  0.00           H  
ATOM   2070  H2  MET B 127     -28.536  21.109 -16.222  1.00  0.00           H  
ATOM   2071  H3  MET B 127     -28.142  19.562 -16.657  1.00  0.00           H  
ATOM   2072  CA  MET B 127     -29.584  19.666 -15.175  1.00  0.00           C  
ATOM   2073  HA  MET B 127     -30.434  19.663 -15.855  1.00  0.00           H  
ATOM   2074  CB  MET B 127     -29.346  18.225 -14.689  1.00  0.00           C  
ATOM   2075  HB2 MET B 127     -29.284  17.572 -15.562  1.00  0.00           H  
ATOM   2076  HB3 MET B 127     -28.389  18.182 -14.165  1.00  0.00           H  
ATOM   2077  CG  MET B 127     -30.427  17.685 -13.744  1.00  0.00           C  
ATOM   2078  HG2 MET B 127     -30.433  18.289 -12.837  1.00  0.00           H  
ATOM   2079  HG3 MET B 127     -31.406  17.765 -14.216  1.00  0.00           H  
ATOM   2080  SD  MET B 127     -30.150  15.966 -13.249  1.00  0.00           S  
ATOM   2081  CE  MET B 127     -30.973  15.059 -14.584  1.00  0.00           C  
ATOM   2082  HE1 MET B 127     -32.039  15.293 -14.578  1.00  0.00           H  
ATOM   2083  HE2 MET B 127     -30.541  15.331 -15.546  1.00  0.00           H  
ATOM   2084  HE3 MET B 127     -30.846  13.988 -14.421  1.00  0.00           H  
ATOM   2085  C   MET B 127     -29.909  20.612 -14.025  1.00  0.00           C  
ATOM   2086  O   MET B 127     -28.987  21.055 -13.352  1.00  0.00           O  
ATOM   2087  N   HIE B 128     -31.182  20.952 -13.802  1.00  0.00           N  
ATOM   2088  H   HIE B 128     -31.926  20.569 -14.366  1.00  0.00           H  
ATOM   2089  CA  HIE B 128     -31.564  21.920 -12.759  1.00  0.00           C  
ATOM   2090  HA  HIE B 128     -31.027  22.853 -12.942  1.00  0.00           H  
ATOM   2091  CB  HIE B 128     -33.061  22.230 -12.847  1.00  0.00           C  
ATOM   2092  HB2 HIE B 128     -33.276  23.055 -12.170  1.00  0.00           H  
ATOM   2093  HB3 HIE B 128     -33.624  21.355 -12.522  1.00  0.00           H  
ATOM   2094  CG  HIE B 128     -33.535  22.625 -14.222  1.00  0.00           C  
ATOM   2095  ND1 HIE B 128     -32.909  23.563 -15.040  1.00  0.00           N  
ATOM   2096  CE1 HIE B 128     -33.712  23.722 -16.103  1.00  0.00           C  
ATOM   2097  HE1 HIE B 128     -33.530  24.422 -16.910  1.00  0.00           H  
ATOM   2098  NE2 HIE B 128     -34.784  22.915 -16.006  1.00  0.00           N  
ATOM   2099  HE2 HIE B 128     -35.555  22.892 -16.661  1.00  0.00           H  
ATOM   2100  CD2 HIE B 128     -34.690  22.213 -14.822  1.00  0.00           C  
ATOM   2101  HD2 HIE B 128     -35.412  21.515 -14.417  1.00  0.00           H  
ATOM   2102  C   HIE B 128     -31.192  21.429 -11.352  1.00  0.00           C  
ATOM   2103  O   HIE B 128     -31.382  20.254 -11.044  1.00  0.00           O  
ATOM   2104  N   HIE B 129     -30.662  22.302 -10.491  1.00  0.00           N  
ATOM   2105  H   HIE B 129     -30.595  23.277 -10.749  1.00  0.00           H  
ATOM   2106  CA  HIE B 129     -30.065  21.907  -9.205  1.00  0.00           C  
ATOM   2107  HA  HIE B 129     -29.356  21.097  -9.384  1.00  0.00           H  
ATOM   2108  CB  HIE B 129     -29.291  23.094  -8.617  1.00  0.00           C  
ATOM   2109  HB2 HIE B 129     -28.653  23.536  -9.384  1.00  0.00           H  
ATOM   2110  HB3 HIE B 129     -28.648  22.725  -7.816  1.00  0.00           H  
ATOM   2111  CG  HIE B 129     -30.197  24.158  -8.053  1.00  0.00           C  
ATOM   2112  ND1 HIE B 129     -31.198  24.814  -8.769  1.00  0.00           N  
ATOM   2113  CE1 HIE B 129     -31.809  25.620  -7.889  1.00  0.00           C  
ATOM   2114  HE1 HIE B 129     -32.635  26.278  -8.130  1.00  0.00           H  
ATOM   2115  NE2 HIE B 129     -31.252  25.493  -6.671  1.00  0.00           N  
ATOM   2116  HE2 HIE B 129     -31.529  26.007  -5.847  1.00  0.00           H  
ATOM   2117  CD2 HIE B 129     -30.235  24.567  -6.753  1.00  0.00           C  
ATOM   2118  HD2 HIE B 129     -29.594  24.222  -5.953  1.00  0.00           H  
ATOM   2119  C   HIE B 129     -31.083  21.383  -8.182  1.00  0.00           C  
ATOM   2120  O   HIE B 129     -30.725  20.548  -7.353  1.00  0.00           O  
ATOM   2121  N   HIE B 130     -32.354  21.800  -8.236  1.00  0.00           N  
ATOM   2122  H   HIE B 130     -32.602  22.534  -8.892  1.00  0.00           H  
ATOM   2123  CA  HIE B 130     -33.412  21.190  -7.418  1.00  0.00           C  
ATOM   2124  HA  HIE B 130     -33.089  21.172  -6.377  1.00  0.00           H  
ATOM   2125  CB  HIE B 130     -34.697  22.030  -7.498  1.00  0.00           C  
ATOM   2126  HB2 HIE B 130     -34.466  23.056  -7.208  1.00  0.00           H  
ATOM   2127  HB3 HIE B 130     -35.412  21.637  -6.774  1.00  0.00           H  
ATOM   2128  CG  HIE B 130     -35.360  22.059  -8.854  1.00  0.00           C  
ATOM   2129  ND1 HIE B 130     -34.866  22.722  -9.977  1.00  0.00           N  
ATOM   2130  CE1 HIE B 130     -35.788  22.548 -10.938  1.00  0.00           C  
ATOM   2131  HE1 HIE B 130     -35.731  22.978 -11.930  1.00  0.00           H  
ATOM   2132  NE2 HIE B 130     -36.793  21.775 -10.494  1.00  0.00           N  
ATOM   2133  HE2 HIE B 130     -37.606  21.505 -11.031  1.00  0.00           H  
ATOM   2134  CD2 HIE B 130     -36.542  21.460  -9.177  1.00  0.00           C  
ATOM   2135  HD2 HIE B 130     -37.167  20.876  -8.515  1.00  0.00           H  
ATOM   2136  C   HIE B 130     -33.667  19.736  -7.838  1.00  0.00           C  
ATOM   2137  O   HIE B 130     -33.825  18.874  -6.978  1.00  0.00           O  
ATOM   2138  N   HIE B 131     -33.650  19.483  -9.150  1.00  0.00           N  
ATOM   2139  H   HIE B 131     -33.453  20.269  -9.755  1.00  0.00           H  
ATOM   2140  CA  HIE B 131     -33.960  18.208  -9.810  1.00  0.00           C  
ATOM   2141  HA  HIE B 131     -34.808  17.751  -9.300  1.00  0.00           H  
ATOM   2142  CB  HIE B 131     -34.347  18.549 -11.264  1.00  0.00           C  
ATOM   2143  HB2 HIE B 131     -33.451  18.536 -11.887  1.00  0.00           H  
ATOM   2144  HB3 HIE B 131     -34.745  19.564 -11.299  1.00  0.00           H  
ATOM   2145  CG  HIE B 131     -35.389  17.681 -11.922  1.00  0.00           C  
ATOM   2146  ND1 HIE B 131     -36.027  18.019 -13.116  1.00  0.00           N  
ATOM   2147  CE1 HIE B 131     -36.892  17.025 -13.367  1.00  0.00           C  
ATOM   2148  HE1 HIE B 131     -37.542  16.983 -14.230  1.00  0.00           H  
ATOM   2149  NE2 HIE B 131     -36.828  16.093 -12.400  1.00  0.00           N  
ATOM   2150  HE2 HIE B 131     -37.366  15.237 -12.370  1.00  0.00           H  
ATOM   2151  CD2 HIE B 131     -35.880  16.486 -11.481  1.00  0.00           C  
ATOM   2152  HD2 HIE B 131     -35.572  15.947 -10.595  1.00  0.00           H  
ATOM   2153  C   HIE B 131     -32.797  17.199  -9.776  1.00  0.00           C  
ATOM   2154  O   HIE B 131     -33.022  15.993  -9.805  1.00  0.00           O  
ATOM   2155  N   HIE B 132     -31.560  17.701  -9.728  1.00  0.00           N  
ATOM   2156  H   HIE B 132     -31.471  18.706  -9.786  1.00  0.00           H  
ATOM   2157  CA  HIE B 132     -30.320  16.917  -9.681  1.00  0.00           C  
ATOM   2158  HA  HIE B 132     -30.352  16.190 -10.491  1.00  0.00           H  
ATOM   2159  CB  HIE B 132     -29.137  17.880  -9.903  1.00  0.00           C  
ATOM   2160  HB2 HIE B 132     -29.048  18.529  -9.031  1.00  0.00           H  
ATOM   2161  HB3 HIE B 132     -29.359  18.513 -10.761  1.00  0.00           H  
ATOM   2162  CG  HIE B 132     -27.786  17.258 -10.168  1.00  0.00           C  
ATOM   2163  ND1 HIE B 132     -26.567  17.896  -9.925  1.00  0.00           N  
ATOM   2164  CE1 HIE B 132     -25.615  17.051 -10.350  1.00  0.00           C  
ATOM   2165  HE1 HIE B 132     -24.552  17.237 -10.287  1.00  0.00           H  
ATOM   2166  NE2 HIE B 132     -26.171  15.969 -10.917  1.00  0.00           N  
ATOM   2167  HE2 HIE B 132     -25.664  15.221 -11.381  1.00  0.00           H  
ATOM   2168  CD2 HIE B 132     -27.537  16.078 -10.809  1.00  0.00           C  
ATOM   2169  HD2 HIE B 132     -28.266  15.373 -11.181  1.00  0.00           H  
ATOM   2170  C   HIE B 132     -30.171  16.133  -8.367  1.00  0.00           C  
ATOM   2171  O   HIE B 132     -30.602  16.596  -7.308  1.00  0.00           O  
ATOM   2172  N   HIE B 133     -29.537  14.960  -8.434  1.00  0.00           N  
ATOM   2173  H   HIE B 133     -29.216  14.636  -9.339  1.00  0.00           H  
ATOM   2174  CA  HIE B 133     -29.256  14.061  -7.305  1.00  0.00           C  
ATOM   2175  HA  HIE B 133     -30.206  13.710  -6.901  1.00  0.00           H  
ATOM   2176  CB  HIE B 133     -28.440  12.850  -7.804  1.00  0.00           C  
ATOM   2177  HB2 HIE B 133     -28.489  12.066  -7.049  1.00  0.00           H  
ATOM   2178  HB3 HIE B 133     -27.396  13.152  -7.900  1.00  0.00           H  
ATOM   2179  CG  HIE B 133     -28.854  12.266  -9.138  1.00  0.00           C  
ATOM   2180  ND1 HIE B 133     -28.732  12.923 -10.370  1.00  0.00           N  
ATOM   2181  CE1 HIE B 133     -29.115  12.035 -11.300  1.00  0.00           C  
ATOM   2182  HE1 HIE B 133     -29.129  12.211 -12.368  1.00  0.00           H  
ATOM   2183  NE2 HIE B 133     -29.459  10.877 -10.722  1.00  0.00           N  
ATOM   2184  HE2 HIE B 133     -29.749  10.047 -11.255  1.00  0.00           H  
ATOM   2185  CD2 HIE B 133     -29.297  10.994  -9.359  1.00  0.00           C  
ATOM   2186  HD2 HIE B 133     -29.453  10.217  -8.624  1.00  0.00           H  
ATOM   2187  C   HIE B 133     -28.482  14.768  -6.182  1.00  0.00           C  
ATOM   2188  O   HIE B 133     -27.796  15.759  -6.435  1.00  0.00           O  
ATOM   2189  N   LYS B 134     -28.568  14.276  -4.937  1.00  0.00           N  
ATOM   2190  H   LYS B 134     -29.198  13.501  -4.753  1.00  0.00           H  
ATOM   2191  CA  LYS B 134     -27.832  14.827  -3.781  1.00  0.00           C  
ATOM   2192  HA  LYS B 134     -26.962  15.371  -4.149  1.00  0.00           H  
ATOM   2193  CB  LYS B 134     -28.698  15.835  -2.993  1.00  0.00           C  
ATOM   2194  HB2 LYS B 134     -29.578  15.337  -2.596  1.00  0.00           H  
ATOM   2195  HB3 LYS B 134     -28.122  16.229  -2.153  1.00  0.00           H  
ATOM   2196  CG  LYS B 134     -29.135  16.999  -3.892  1.00  0.00           C  
ATOM   2197  HG2 LYS B 134     -28.248  17.534  -4.235  1.00  0.00           H  
ATOM   2198  HG3 LYS B 134     -29.653  16.587  -4.751  1.00  0.00           H  
ATOM   2199  CD  LYS B 134     -30.104  17.991  -3.244  1.00  0.00           C  
ATOM   2200  HD2 LYS B 134     -31.008  17.470  -2.921  1.00  0.00           H  
ATOM   2201  HD3 LYS B 134     -29.625  18.447  -2.374  1.00  0.00           H  
ATOM   2202  CE  LYS B 134     -30.459  19.085  -4.264  1.00  0.00           C  
ATOM   2203  HE2 LYS B 134     -31.103  19.824  -3.781  1.00  0.00           H  
ATOM   2204  HE3 LYS B 134     -29.532  19.589  -4.551  1.00  0.00           H  
ATOM   2205  NZ  LYS B 134     -31.119  18.555  -5.489  1.00  0.00           N  
ATOM   2206  HZ1 LYS B 134     -32.041  18.177  -5.331  1.00  0.00           H  
ATOM   2207  HZ2 LYS B 134     -31.189  19.279  -6.198  1.00  0.00           H  
ATOM   2208  HZ3 LYS B 134     -30.578  17.815  -5.941  1.00  0.00           H  
ATOM   2209  C   LYS B 134     -27.311  13.704  -2.883  1.00  0.00           C  
ATOM   2210  O   LYS B 134     -27.911  12.632  -2.801  1.00  0.00           O  
ATOM   2211  N   VAL B 135     -26.202  13.955  -2.193  1.00  0.00           N  
ATOM   2212  H   VAL B 135     -25.775  14.861  -2.297  1.00  0.00           H  
ATOM   2213  CA  VAL B 135     -25.760  13.136  -1.053  1.00  0.00           C  
ATOM   2214  HA  VAL B 135     -26.030  12.099  -1.243  1.00  0.00           H  
ATOM   2215  CB  VAL B 135     -24.229  13.173  -0.844  1.00  0.00           C  
ATOM   2216  HB  VAL B 135     -24.019  12.896   0.188  1.00  0.00           H  
ATOM   2217  CG1 VAL B 135     -23.550  12.137  -1.744  1.00  0.00           C  
ATOM   2218 HG11 VAL B 135     -23.913  11.142  -1.491  1.00  0.00           H  
ATOM   2219 HG12 VAL B 135     -23.761  12.348  -2.792  1.00  0.00           H  
ATOM   2220 HG13 VAL B 135     -22.472  12.160  -1.582  1.00  0.00           H  
ATOM   2221  CG2 VAL B 135     -23.592  14.546  -1.099  1.00  0.00           C  
ATOM   2222 HG21 VAL B 135     -23.646  14.810  -2.155  1.00  0.00           H  
ATOM   2223 HG22 VAL B 135     -24.096  15.305  -0.500  1.00  0.00           H  
ATOM   2224 HG23 VAL B 135     -22.542  14.517  -0.807  1.00  0.00           H  
ATOM   2225  C   VAL B 135     -26.497  13.559   0.221  1.00  0.00           C  
ATOM   2226  O   VAL B 135     -26.837  14.727   0.401  1.00  0.00           O  
ATOM   2227  N   LEU B 136     -26.740  12.591   1.103  1.00  0.00           N  
ATOM   2228  H   LEU B 136     -26.460  11.654   0.840  1.00  0.00           H  
ATOM   2229  CA  LEU B 136     -27.202  12.770   2.484  1.00  0.00           C  
ATOM   2230  HA  LEU B 136     -27.582  13.786   2.597  1.00  0.00           H  
ATOM   2231  CB  LEU B 136     -28.342  11.766   2.735  1.00  0.00           C  
ATOM   2232  HB2 LEU B 136     -29.023  11.811   1.892  1.00  0.00           H  
ATOM   2233  HB3 LEU B 136     -27.918  10.761   2.764  1.00  0.00           H  
ATOM   2234  CG  LEU B 136     -29.160  11.998   4.021  1.00  0.00           C  
ATOM   2235  HG  LEU B 136     -28.502  11.995   4.889  1.00  0.00           H  
ATOM   2236  CD1 LEU B 136     -29.945  13.312   3.980  1.00  0.00           C  
ATOM   2237 HD11 LEU B 136     -30.560  13.399   4.876  1.00  0.00           H  
ATOM   2238 HD12 LEU B 136     -29.257  14.157   3.962  1.00  0.00           H  
ATOM   2239 HD13 LEU B 136     -30.587  13.344   3.100  1.00  0.00           H  
ATOM   2240  CD2 LEU B 136     -30.179  10.871   4.183  1.00  0.00           C  
ATOM   2241 HD21 LEU B 136     -29.660   9.921   4.272  1.00  0.00           H  
ATOM   2242 HD22 LEU B 136     -30.846  10.829   3.322  1.00  0.00           H  
ATOM   2243 HD23 LEU B 136     -30.767  11.026   5.088  1.00  0.00           H  
ATOM   2244  C   LEU B 136     -26.055  12.594   3.497  1.00  0.00           C  
ATOM   2245  O   LEU B 136     -26.118  13.140   4.594  1.00  0.00           O  
ATOM   2246  N   GLN B 137     -24.997  11.862   3.118  1.00  0.00           N  
ATOM   2247  H   GLN B 137     -25.030  11.397   2.219  1.00  0.00           H  
ATOM   2248  CA  GLN B 137     -23.713  11.800   3.824  1.00  0.00           C  
ATOM   2249  HA  GLN B 137     -23.627  12.682   4.463  1.00  0.00           H  
ATOM   2250  CB  GLN B 137     -23.622  10.555   4.722  1.00  0.00           C  
ATOM   2251  HB2 GLN B 137     -23.664   9.657   4.108  1.00  0.00           H  
ATOM   2252  HB3 GLN B 137     -22.658  10.569   5.234  1.00  0.00           H  
ATOM   2253  CG  GLN B 137     -24.737  10.514   5.781  1.00  0.00           C  
ATOM   2254  HG2 GLN B 137     -24.721  11.449   6.341  1.00  0.00           H  
ATOM   2255  HG3 GLN B 137     -25.709  10.418   5.298  1.00  0.00           H  
ATOM   2256  CD  GLN B 137     -24.595   9.350   6.755  1.00  0.00           C  
ATOM   2257  OE1 GLN B 137     -24.272   8.231   6.401  1.00  0.00           O  
ATOM   2258  NE2 GLN B 137     -24.868   9.559   8.024  1.00  0.00           N  
ATOM   2259 HE21 GLN B 137     -24.744   8.763   8.624  1.00  0.00           H  
ATOM   2260 HE22 GLN B 137     -25.163  10.461   8.348  1.00  0.00           H  
ATOM   2261  C   GLN B 137     -22.556  11.846   2.815  1.00  0.00           C  
ATOM   2262  O   GLN B 137     -22.640  11.248   1.740  1.00  0.00           O  
ATOM   2263  N   GLU B 138     -21.510  12.603   3.148  1.00  0.00           N  
ATOM   2264  H   GLU B 138     -21.484  13.022   4.064  1.00  0.00           H  
ATOM   2265  CA  GLU B 138     -20.407  12.959   2.246  1.00  0.00           C  
ATOM   2266  HA  GLU B 138     -20.865  13.266   1.312  1.00  0.00           H  
ATOM   2267  CB  GLU B 138     -19.691  14.190   2.830  1.00  0.00           C  
ATOM   2268  HB2 GLU B 138     -20.455  14.920   3.109  1.00  0.00           H  
ATOM   2269  HB3 GLU B 138     -19.140  13.898   3.727  1.00  0.00           H  
ATOM   2270  CG  GLU B 138     -18.741  14.845   1.818  1.00  0.00           C  
ATOM   2271  HG2 GLU B 138     -17.897  14.177   1.634  1.00  0.00           H  
ATOM   2272  HG3 GLU B 138     -19.295  14.968   0.886  1.00  0.00           H  
ATOM   2273  CD  GLU B 138     -18.211  16.220   2.250  1.00  0.00           C  
ATOM   2274  OE1 GLU B 138     -17.639  16.901   1.367  1.00  0.00           O  
ATOM   2275  OE2 GLU B 138     -18.380  16.583   3.433  1.00  0.00           O  
ATOM   2276  C   GLU B 138     -19.427  11.788   1.972  1.00  0.00           C  
ATOM   2277  O   GLU B 138     -19.169  11.007   2.892  1.00  0.00           O  
ATOM   2278  N   PRO B 139     -18.875  11.632   0.745  1.00  0.00           N  
ATOM   2279  CD  PRO B 139     -19.211  12.366  -0.470  1.00  0.00           C  
ATOM   2280  HD2 PRO B 139     -18.543  13.219  -0.560  1.00  0.00           H  
ATOM   2281  HD3 PRO B 139     -20.247  12.698  -0.498  1.00  0.00           H  
ATOM   2282  CG  PRO B 139     -18.973  11.403  -1.628  1.00  0.00           C  
ATOM   2283  HG2 PRO B 139     -18.732  11.928  -2.552  1.00  0.00           H  
ATOM   2284  HG3 PRO B 139     -19.853  10.777  -1.768  1.00  0.00           H  
ATOM   2285  CB  PRO B 139     -17.802  10.566  -1.124  1.00  0.00           C  
ATOM   2286  HB2 PRO B 139     -16.871  11.097  -1.325  1.00  0.00           H  
ATOM   2287  HB3 PRO B 139     -17.789   9.579  -1.587  1.00  0.00           H  
ATOM   2288  CA  PRO B 139     -18.050  10.474   0.387  1.00  0.00           C  
ATOM   2289  HA  PRO B 139     -18.649   9.592   0.583  1.00  0.00           H  
ATOM   2290  C   PRO B 139     -16.745  10.306   1.177  1.00  0.00           C  
ATOM   2291  O   PRO B 139     -15.808  11.100   1.081  1.00  0.00           O  
ATOM   2292  N   THR B 140     -16.667   9.194   1.908  1.00  0.00           N  
ATOM   2293  H   THR B 140     -17.465   8.567   1.881  1.00  0.00           H  
ATOM   2294  CA  THR B 140     -15.448   8.725   2.583  1.00  0.00           C  
ATOM   2295  HA  THR B 140     -14.825   9.589   2.817  1.00  0.00           H  
ATOM   2296  CB  THR B 140     -15.778   8.027   3.913  1.00  0.00           C  
ATOM   2297  HB  THR B 140     -14.838   7.836   4.432  1.00  0.00           H  
ATOM   2298  CG2 THR B 140     -16.654   8.880   4.832  1.00  0.00           C  
ATOM   2299 HG21 THR B 140     -16.196   9.861   4.966  1.00  0.00           H  
ATOM   2300 HG22 THR B 140     -17.648   9.010   4.403  1.00  0.00           H  
ATOM   2301 HG23 THR B 140     -16.744   8.393   5.802  1.00  0.00           H  
ATOM   2302  OG1 THR B 140     -16.416   6.788   3.709  1.00  0.00           O  
ATOM   2303  HG1 THR B 140     -17.261   6.935   3.267  1.00  0.00           H  
ATOM   2304  C   THR B 140     -14.635   7.806   1.664  1.00  0.00           C  
ATOM   2305  O   THR B 140     -15.144   7.324   0.647  1.00  0.00           O  
ATOM   2306  N   CYS B 141     -13.359   7.561   1.984  1.00  0.00           N  
ATOM   2307  H   CYS B 141     -12.977   7.953   2.832  1.00  0.00           H  
ATOM   2308  CA  CYS B 141     -12.503   6.648   1.222  1.00  0.00           C  
ATOM   2309  HA  CYS B 141     -13.125   5.821   0.891  1.00  0.00           H  
ATOM   2310  CB  CYS B 141     -11.978   7.387  -0.022  1.00  0.00           C  
ATOM   2311  HB2 CYS B 141     -12.829   7.775  -0.584  1.00  0.00           H  
ATOM   2312  HB3 CYS B 141     -11.355   8.226   0.288  1.00  0.00           H  
ATOM   2313  SG  CYS B 141     -11.028   6.288  -1.111  1.00  0.00           S  
ATOM   2314  HG  CYS B 141      -9.912   6.246  -0.369  1.00  0.00           H  
ATOM   2315  C   CYS B 141     -11.388   6.056   2.103  1.00  0.00           C  
ATOM   2316  O   CYS B 141     -10.863   6.745   2.974  1.00  0.00           O  
ATOM   2317  N   VAL B 142     -11.046   4.781   1.891  1.00  0.00           N  
ATOM   2318  H   VAL B 142     -11.551   4.290   1.159  1.00  0.00           H  
ATOM   2319  CA  VAL B 142     -10.138   3.970   2.731  1.00  0.00           C  
ATOM   2320  HA  VAL B 142      -9.425   4.645   3.201  1.00  0.00           H  
ATOM   2321  CB  VAL B 142     -10.898   3.243   3.884  1.00  0.00           C  
ATOM   2322  HB  VAL B 142     -10.783   3.856   4.779  1.00  0.00           H  
ATOM   2323  CG1 VAL B 142     -12.409   3.076   3.652  1.00  0.00           C  
ATOM   2324 HG11 VAL B 142     -12.596   2.535   2.722  1.00  0.00           H  
ATOM   2325 HG12 VAL B 142     -12.891   4.054   3.605  1.00  0.00           H  
ATOM   2326 HG13 VAL B 142     -12.862   2.535   4.483  1.00  0.00           H  
ATOM   2327  CG2 VAL B 142     -10.370   1.840   4.230  1.00  0.00           C  
ATOM   2328 HG21 VAL B 142     -10.531   1.153   3.398  1.00  0.00           H  
ATOM   2329 HG22 VAL B 142     -10.901   1.457   5.101  1.00  0.00           H  
ATOM   2330 HG23 VAL B 142      -9.310   1.877   4.475  1.00  0.00           H  
ATOM   2331  C   VAL B 142      -9.316   3.021   1.858  1.00  0.00           C  
ATOM   2332  O   VAL B 142      -9.836   2.512   0.868  1.00  0.00           O  
ATOM   2333  N   SER B 143      -8.045   2.781   2.198  1.00  0.00           N  
ATOM   2334  H   SER B 143      -7.707   3.180   3.071  1.00  0.00           H  
ATOM   2335  CA  SER B 143      -7.119   1.958   1.404  1.00  0.00           C  
ATOM   2336  HA  SER B 143      -7.552   1.792   0.422  1.00  0.00           H  
ATOM   2337  CB  SER B 143      -5.806   2.717   1.193  1.00  0.00           C  
ATOM   2338  HB2 SER B 143      -6.022   3.734   0.866  1.00  0.00           H  
ATOM   2339  HB3 SER B 143      -5.251   2.757   2.132  1.00  0.00           H  
ATOM   2340  OG  SER B 143      -5.031   2.069   0.206  1.00  0.00           O  
ATOM   2341  HG  SER B 143      -5.480   2.206  -0.640  1.00  0.00           H  
ATOM   2342  C   SER B 143      -6.833   0.581   2.015  1.00  0.00           C  
ATOM   2343  O   SER B 143      -6.681   0.460   3.229  1.00  0.00           O  
ATOM   2344  N   ASP B 144      -6.664  -0.448   1.177  1.00  0.00           N  
ATOM   2345  H   ASP B 144      -6.866  -0.337   0.188  1.00  0.00           H  
ATOM   2346  CA  ASP B 144      -6.048  -1.715   1.605  1.00  0.00           C  
ATOM   2347  HA  ASP B 144      -6.325  -1.895   2.646  1.00  0.00           H  
ATOM   2348  CB  ASP B 144      -6.621  -2.891   0.795  1.00  0.00           C  
ATOM   2349  HB2 ASP B 144      -6.354  -3.811   1.312  1.00  0.00           H  
ATOM   2350  HB3 ASP B 144      -7.711  -2.825   0.793  1.00  0.00           H  
ATOM   2351  CG  ASP B 144      -6.128  -3.012  -0.647  1.00  0.00           C  
ATOM   2352  OD1 ASP B 144      -5.407  -2.129  -1.161  1.00  0.00           O  
ATOM   2353  OD2 ASP B 144      -6.398  -4.066  -1.267  1.00  0.00           O  
ATOM   2354  C   ASP B 144      -4.500  -1.686   1.554  1.00  0.00           C  
ATOM   2355  O   ASP B 144      -3.856  -2.642   1.988  1.00  0.00           O  
ATOM   2356  N   TYR B 145      -3.908  -0.603   1.035  1.00  0.00           N  
ATOM   2357  H   TYR B 145      -4.517   0.145   0.729  1.00  0.00           H  
ATOM   2358  CA  TYR B 145      -2.474  -0.400   0.778  1.00  0.00           C  
ATOM   2359  HA  TYR B 145      -2.441   0.508   0.183  1.00  0.00           H  
ATOM   2360  CB  TYR B 145      -1.725  -0.084   2.088  1.00  0.00           C  
ATOM   2361  HB2 TYR B 145      -2.449   0.162   2.865  1.00  0.00           H  
ATOM   2362  HB3 TYR B 145      -1.196  -0.976   2.421  1.00  0.00           H  
ATOM   2363  CG  TYR B 145      -0.761   1.090   2.009  1.00  0.00           C  
ATOM   2364  CD1 TYR B 145      -1.259   2.382   1.742  1.00  0.00           C  
ATOM   2365  HD1 TYR B 145      -2.315   2.526   1.558  1.00  0.00           H  
ATOM   2366  CE1 TYR B 145      -0.384   3.483   1.705  1.00  0.00           C  
ATOM   2367  HE1 TYR B 145      -0.750   4.473   1.487  1.00  0.00           H  
ATOM   2368  CZ  TYR B 145       0.990   3.308   1.962  1.00  0.00           C  
ATOM   2369  OH  TYR B 145       1.808   4.390   1.896  1.00  0.00           O  
ATOM   2370  HH  TYR B 145       2.720   4.246   2.224  1.00  0.00           H  
ATOM   2371  CE2 TYR B 145       1.487   2.022   2.262  1.00  0.00           C  
ATOM   2372  HE2 TYR B 145       2.531   1.900   2.499  1.00  0.00           H  
ATOM   2373  CD2 TYR B 145       0.616   0.913   2.260  1.00  0.00           C  
ATOM   2374  HD2 TYR B 145       0.999  -0.078   2.453  1.00  0.00           H  
ATOM   2375  C   TYR B 145      -1.800  -1.466  -0.121  1.00  0.00           C  
ATOM   2376  O   TYR B 145      -0.601  -1.737  -0.003  1.00  0.00           O  
ATOM   2377  N   MET B 146      -2.566  -2.093  -1.023  1.00  0.00           N  
ATOM   2378  H   MET B 146      -3.557  -1.857  -1.034  1.00  0.00           H  
ATOM   2379  CA  MET B 146      -2.091  -3.169  -1.903  1.00  0.00           C  
ATOM   2380  HA  MET B 146      -1.022  -3.032  -2.076  1.00  0.00           H  
ATOM   2381  CB  MET B 146      -2.287  -4.515  -1.183  1.00  0.00           C  
ATOM   2382  HB2 MET B 146      -1.583  -4.546  -0.356  1.00  0.00           H  
ATOM   2383  HB3 MET B 146      -3.303  -4.568  -0.787  1.00  0.00           H  
ATOM   2384  CG  MET B 146      -2.042  -5.757  -2.050  1.00  0.00           C  
ATOM   2385  HG2 MET B 146      -2.780  -5.785  -2.852  1.00  0.00           H  
ATOM   2386  HG3 MET B 146      -1.051  -5.680  -2.500  1.00  0.00           H  
ATOM   2387  SD  MET B 146      -2.146  -7.328  -1.155  1.00  0.00           S  
ATOM   2388  CE  MET B 146      -1.777  -8.464  -2.516  1.00  0.00           C  
ATOM   2389  HE1 MET B 146      -2.524  -8.351  -3.301  1.00  0.00           H  
ATOM   2390  HE2 MET B 146      -0.791  -8.239  -2.922  1.00  0.00           H  
ATOM   2391  HE3 MET B 146      -1.791  -9.490  -2.147  1.00  0.00           H  
ATOM   2392  C   MET B 146      -2.729  -3.211  -3.293  1.00  0.00           C  
ATOM   2393  O   MET B 146      -2.042  -3.632  -4.218  1.00  0.00           O  
ATOM   2394  N   SER B 147      -4.011  -2.878  -3.465  1.00  0.00           N  
ATOM   2395  H   SER B 147      -4.534  -2.524  -2.666  1.00  0.00           H  
ATOM   2396  CA  SER B 147      -4.711  -3.015  -4.754  1.00  0.00           C  
ATOM   2397  HA  SER B 147      -4.064  -2.646  -5.541  1.00  0.00           H  
ATOM   2398  CB  SER B 147      -4.977  -4.508  -5.006  1.00  0.00           C  
ATOM   2399  HB2 SER B 147      -4.026  -5.018  -5.164  1.00  0.00           H  
ATOM   2400  HB3 SER B 147      -5.442  -4.922  -4.115  1.00  0.00           H  
ATOM   2401  OG  SER B 147      -5.825  -4.784  -6.104  1.00  0.00           O  
ATOM   2402  HG  SER B 147      -5.523  -4.281  -6.869  1.00  0.00           H  
ATOM   2403  C   SER B 147      -6.008  -2.211  -4.851  1.00  0.00           C  
ATOM   2404  O   SER B 147      -6.292  -1.663  -5.919  1.00  0.00           O  
ATOM   2405  N   ILE B 148      -6.790  -2.136  -3.772  1.00  0.00           N  
ATOM   2406  H   ILE B 148      -6.443  -2.505  -2.890  1.00  0.00           H  
ATOM   2407  CA  ILE B 148      -8.135  -1.552  -3.776  1.00  0.00           C  
ATOM   2408  HA  ILE B 148      -8.300  -1.024  -4.715  1.00  0.00           H  
ATOM   2409  CB  ILE B 148      -9.221  -2.652  -3.656  1.00  0.00           C  
ATOM   2410  HB  ILE B 148      -9.053  -3.181  -2.715  1.00  0.00           H  
ATOM   2411  CG2 ILE B 148     -10.629  -2.029  -3.588  1.00  0.00           C  
ATOM   2412 HG21 ILE B 148     -10.753  -1.475  -2.659  1.00  0.00           H  
ATOM   2413 HG22 ILE B 148     -10.783  -1.346  -4.425  1.00  0.00           H  
ATOM   2414 HG23 ILE B 148     -11.386  -2.812  -3.612  1.00  0.00           H  
ATOM   2415  CG1 ILE B 148      -9.168  -3.714  -4.779  1.00  0.00           C  
ATOM   2416 HG12 ILE B 148      -8.183  -4.179  -4.785  1.00  0.00           H  
ATOM   2417 HG13 ILE B 148      -9.884  -4.502  -4.543  1.00  0.00           H  
ATOM   2418  CD1 ILE B 148      -9.474  -3.202  -6.193  1.00  0.00           C  
ATOM   2419 HD11 ILE B 148      -9.328  -4.012  -6.907  1.00  0.00           H  
ATOM   2420 HD12 ILE B 148     -10.507  -2.862  -6.258  1.00  0.00           H  
ATOM   2421 HD13 ILE B 148      -8.807  -2.383  -6.451  1.00  0.00           H  
ATOM   2422  C   ILE B 148      -8.260  -0.528  -2.652  1.00  0.00           C  
ATOM   2423  O   ILE B 148      -8.288  -0.879  -1.470  1.00  0.00           O  
ATOM   2424  N   SER B 149      -8.448   0.739  -3.018  1.00  0.00           N  
ATOM   2425  H   SER B 149      -8.463   0.946  -4.015  1.00  0.00           H  
ATOM   2426  CA  SER B 149      -9.107   1.691  -2.122  1.00  0.00           C  
ATOM   2427  HA  SER B 149      -8.961   1.368  -1.094  1.00  0.00           H  
ATOM   2428  CB  SER B 149      -8.484   3.086  -2.230  1.00  0.00           C  
ATOM   2429  HB2 SER B 149      -8.636   3.490  -3.231  1.00  0.00           H  
ATOM   2430  HB3 SER B 149      -8.957   3.749  -1.504  1.00  0.00           H  
ATOM   2431  OG  SER B 149      -7.092   3.005  -1.956  1.00  0.00           O  
ATOM   2432  HG  SER B 149      -6.679   2.687  -2.768  1.00  0.00           H  
ATOM   2433  C   SER B 149     -10.618   1.665  -2.383  1.00  0.00           C  
ATOM   2434  O   SER B 149     -11.057   1.464  -3.514  1.00  0.00           O  
ATOM   2435  N   THR B 150     -11.440   1.818  -1.349  1.00  0.00           N  
ATOM   2436  H   THR B 150     -11.034   2.004  -0.435  1.00  0.00           H  
ATOM   2437  CA  THR B 150     -12.910   1.819  -1.461  1.00  0.00           C  
ATOM   2438  HA  THR B 150     -13.213   1.633  -2.491  1.00  0.00           H  
ATOM   2439  CB  THR B 150     -13.545   0.726  -0.587  1.00  0.00           C  
ATOM   2440  HB  THR B 150     -13.343   0.936   0.465  1.00  0.00           H  
ATOM   2441  CG2 THR B 150     -15.054   0.612  -0.801  1.00  0.00           C  
ATOM   2442 HG21 THR B 150     -15.441  -0.231  -0.230  1.00  0.00           H  
ATOM   2443 HG22 THR B 150     -15.556   1.517  -0.455  1.00  0.00           H  
ATOM   2444 HG23 THR B 150     -15.270   0.459  -1.858  1.00  0.00           H  
ATOM   2445  OG1 THR B 150     -12.982  -0.522  -0.916  1.00  0.00           O  
ATOM   2446  HG1 THR B 150     -12.039  -0.456  -0.746  1.00  0.00           H  
ATOM   2447  C   THR B 150     -13.440   3.180  -1.049  1.00  0.00           C  
ATOM   2448  O   THR B 150     -13.115   3.637   0.047  1.00  0.00           O  
ATOM   2449  N   CYS B 151     -14.252   3.800  -1.908  1.00  0.00           N  
ATOM   2450  H   CYS B 151     -14.505   3.323  -2.767  1.00  0.00           H  
ATOM   2451  CA  CYS B 151     -15.008   5.008  -1.600  1.00  0.00           C  
ATOM   2452  HA  CYS B 151     -14.609   5.442  -0.688  1.00  0.00           H  
ATOM   2453  CB  CYS B 151     -14.799   6.015  -2.742  1.00  0.00           C  
ATOM   2454  HB2 CYS B 151     -13.733   6.234  -2.821  1.00  0.00           H  
ATOM   2455  HB3 CYS B 151     -15.138   5.568  -3.678  1.00  0.00           H  
ATOM   2456  SG  CYS B 151     -15.694   7.571  -2.465  1.00  0.00           S  
ATOM   2457  HG  CYS B 151     -15.308   7.776  -1.192  1.00  0.00           H  
ATOM   2458  C   CYS B 151     -16.479   4.649  -1.335  1.00  0.00           C  
ATOM   2459  O   CYS B 151     -17.037   3.794  -2.027  1.00  0.00           O  
ATOM   2460  N   GLU B 152     -17.101   5.278  -0.337  1.00  0.00           N  
ATOM   2461  H   GLU B 152     -16.603   6.008   0.161  1.00  0.00           H  
ATOM   2462  CA  GLU B 152     -18.441   4.937   0.158  1.00  0.00           C  
ATOM   2463  HA  GLU B 152     -18.999   4.450  -0.641  1.00  0.00           H  
ATOM   2464  CB  GLU B 152     -18.298   3.932   1.316  1.00  0.00           C  
ATOM   2465  HB2 GLU B 152     -17.547   3.188   1.039  1.00  0.00           H  
ATOM   2466  HB3 GLU B 152     -17.951   4.450   2.210  1.00  0.00           H  
ATOM   2467  CG  GLU B 152     -19.601   3.186   1.631  1.00  0.00           C  
ATOM   2468  HG2 GLU B 152     -20.316   3.875   2.084  1.00  0.00           H  
ATOM   2469  HG3 GLU B 152     -20.032   2.814   0.698  1.00  0.00           H  
ATOM   2470  CD  GLU B 152     -19.342   2.006   2.579  1.00  0.00           C  
ATOM   2471  OE1 GLU B 152     -18.912   2.257   3.724  1.00  0.00           O  
ATOM   2472  OE2 GLU B 152     -19.568   0.853   2.145  1.00  0.00           O  
ATOM   2473  C   GLU B 152     -19.216   6.203   0.567  1.00  0.00           C  
ATOM   2474  O   GLU B 152     -18.638   7.132   1.142  1.00  0.00           O  
ATOM   2475  N   TRP B 153     -20.510   6.269   0.233  1.00  0.00           N  
ATOM   2476  H   TRP B 153     -20.933   5.455  -0.209  1.00  0.00           H  
ATOM   2477  CA  TRP B 153     -21.398   7.411   0.508  1.00  0.00           C  
ATOM   2478  HA  TRP B 153     -21.139   7.818   1.489  1.00  0.00           H  
ATOM   2479  CB  TRP B 153     -21.182   8.525  -0.532  1.00  0.00           C  
ATOM   2480  HB2 TRP B 153     -21.701   9.429  -0.211  1.00  0.00           H  
ATOM   2481  HB3 TRP B 153     -20.125   8.761  -0.539  1.00  0.00           H  
ATOM   2482  CG  TRP B 153     -21.548   8.243  -1.957  1.00  0.00           C  
ATOM   2483  CD1 TRP B 153     -22.743   8.480  -2.545  1.00  0.00           C  
ATOM   2484  HD1 TRP B 153     -23.609   8.891  -2.041  1.00  0.00           H  
ATOM   2485  NE1 TRP B 153     -22.683   8.127  -3.881  1.00  0.00           N  
ATOM   2486  HE1 TRP B 153     -23.474   8.188  -4.512  1.00  0.00           H  
ATOM   2487  CE2 TRP B 153     -21.429   7.660  -4.221  1.00  0.00           C  
ATOM   2488  CZ2 TRP B 153     -20.861   7.214  -5.423  1.00  0.00           C  
ATOM   2489  HZ2 TRP B 153     -21.457   7.182  -6.320  1.00  0.00           H  
ATOM   2490  CH2 TRP B 153     -19.522   6.785  -5.429  1.00  0.00           C  
ATOM   2491  HH2 TRP B 153     -19.061   6.437  -6.338  1.00  0.00           H  
ATOM   2492  CZ3 TRP B 153     -18.776   6.791  -4.240  1.00  0.00           C  
ATOM   2493  HZ3 TRP B 153     -17.754   6.441  -4.241  1.00  0.00           H  
ATOM   2494  CE3 TRP B 153     -19.352   7.248  -3.041  1.00  0.00           C  
ATOM   2495  HE3 TRP B 153     -18.766   7.258  -2.134  1.00  0.00           H  
ATOM   2496  CD2 TRP B 153     -20.691   7.694  -3.001  1.00  0.00           C  
ATOM   2497  C   TRP B 153     -22.880   7.011   0.560  1.00  0.00           C  
ATOM   2498  O   TRP B 153     -23.243   5.851   0.376  1.00  0.00           O  
ATOM   2499  N   BCN B 154     -23.752   7.996   0.790  1.00  0.00           N  
ATOM   2500  H27 BCN B 154     -23.369   8.923   0.930  1.00  0.00           H  
ATOM   2501  C2  BCN B 154     -25.180   7.811   0.947  1.00  0.00           C  
ATOM   2502  H   BCN B 154     -25.451   6.868   0.471  1.00  0.00           H  
ATOM   2503  C4  BCN B 154     -25.501   7.666   2.437  1.00  0.00           C  
ATOM   2504  H1  BCN B 154     -24.829   6.909   2.867  1.00  0.00           H  
ATOM   2505  H2  BCN B 154     -25.274   8.609   2.949  1.00  0.00           H  
ATOM   2506  C5  BCN B 154     -26.957   7.265   2.759  1.00  0.00           C  
ATOM   2507  H3  BCN B 154     -27.628   8.102   2.523  1.00  0.00           H  
ATOM   2508  H4  BCN B 154     -27.268   6.414   2.139  1.00  0.00           H  
ATOM   2509  C6  BCN B 154     -27.073   6.888   4.257  1.00  0.00           C  
ATOM   2510  H8  BCN B 154     -26.464   7.586   4.846  1.00  0.00           H  
ATOM   2511  H9  BCN B 154     -26.648   5.891   4.429  1.00  0.00           H  
ATOM   2512  C7  BCN B 154     -28.507   6.963   4.809  1.00  0.00           C  
ATOM   2513  H5  BCN B 154     -28.902   7.967   4.619  1.00  0.00           H  
ATOM   2514  H6  BCN B 154     -28.471   6.830   5.899  1.00  0.00           H  
ATOM   2515  N2  BCN B 154     -29.430   5.965   4.255  1.00  0.00           N  
ATOM   2516  H7  BCN B 154     -29.107   5.048   3.991  1.00  0.00           H  
ATOM   2517  C8  BCN B 154     -30.783   6.161   4.287  1.00  0.00           C  
ATOM   2518  O1  BCN B 154     -31.301   7.218   4.597  1.00  0.00           O  
ATOM   2519  O2  BCN B 154     -31.449   5.018   3.960  1.00  0.00           O  
ATOM   2520  C9  BCN B 154     -32.887   5.131   3.971  1.00  0.00           C  
ATOM   2521  H21 BCN B 154     -33.211   5.653   3.063  1.00  0.00           H  
ATOM   2522  H22 BCN B 154     -33.201   5.754   4.819  1.00  0.00           H  
ATOM   2523  C10 BCN B 154     -33.669   3.813   4.105  1.00  0.00           C  
ATOM   2524  H23 BCN B 154     -34.730   4.050   4.150  1.00  0.00           H  
ATOM   2525  C11 BCN B 154     -33.368   2.485   3.433  1.00  0.00           C  
ATOM   2526  H12 BCN B 154     -34.250   1.944   3.095  1.00  0.00           H  
ATOM   2527  C12 BCN B 154     -32.190   2.216   2.462  1.00  0.00           C  
ATOM   2528  H13 BCN B 154     -32.442   2.610   1.470  1.00  0.00           H  
ATOM   2529  H14 BCN B 154     -31.289   2.751   2.789  1.00  0.00           H  
ATOM   2530  C13 BCN B 154     -31.864   0.691   2.342  1.00  0.00           C  
ATOM   2531  H19 BCN B 154     -32.730   0.129   1.971  1.00  0.00           H  
ATOM   2532  H20 BCN B 154     -31.015   0.506   1.683  1.00  0.00           H  
ATOM   2533  C14 BCN B 154     -31.541   0.276   3.697  1.00  0.00           C  
ATOM   2534  C15 BCN B 154     -31.445   0.390   4.875  1.00  0.00           C  
ATOM   2535  C16 BCN B 154     -31.558   1.060   6.162  1.00  0.00           C  
ATOM   2536  H17 BCN B 154     -30.601   1.025   6.698  1.00  0.00           H  
ATOM   2537  H18 BCN B 154     -32.326   0.576   6.777  1.00  0.00           H  
ATOM   2538  C17 BCN B 154     -31.959   2.527   5.802  1.00  0.00           C  
ATOM   2539  H15 BCN B 154     -32.084   3.099   6.730  1.00  0.00           H  
ATOM   2540  H16 BCN B 154     -31.119   2.986   5.271  1.00  0.00           H  
ATOM   2541  C18 BCN B 154     -33.264   2.622   4.960  1.00  0.00           C  
ATOM   2542  H11 BCN B 154     -34.084   2.161   5.509  1.00  0.00           H  
ATOM   2543  C3  BCN B 154     -25.966   8.914   0.261  1.00  0.00           C  
ATOM   2544  O3  BCN B 154     -25.731  10.091   0.474  1.00  0.00           O  
ATOM   2545  N   MET B 155     -26.900   8.537  -0.614  1.00  0.00           N  
ATOM   2546  H   MET B 155     -27.056   7.539  -0.725  1.00  0.00           H  
ATOM   2547  CA  MET B 155     -27.745   9.434  -1.418  1.00  0.00           C  
ATOM   2548  HA  MET B 155     -27.167  10.314  -1.696  1.00  0.00           H  
ATOM   2549  CB  MET B 155     -28.156   8.709  -2.713  1.00  0.00           C  
ATOM   2550  HB2 MET B 155     -28.747   7.831  -2.451  1.00  0.00           H  
ATOM   2551  HB3 MET B 155     -28.786   9.365  -3.313  1.00  0.00           H  
ATOM   2552  CG  MET B 155     -26.963   8.242  -3.564  1.00  0.00           C  
ATOM   2553  HG2 MET B 155     -26.382   7.522  -2.986  1.00  0.00           H  
ATOM   2554  HG3 MET B 155     -27.350   7.713  -4.435  1.00  0.00           H  
ATOM   2555  SD  MET B 155     -25.837   9.546  -4.147  1.00  0.00           S  
ATOM   2556  CE  MET B 155     -26.916  10.421  -5.310  1.00  0.00           C  
ATOM   2557  HE1 MET B 155     -27.752  10.870  -4.775  1.00  0.00           H  
ATOM   2558  HE2 MET B 155     -26.349  11.207  -5.809  1.00  0.00           H  
ATOM   2559  HE3 MET B 155     -27.294   9.725  -6.059  1.00  0.00           H  
ATOM   2560  C   MET B 155     -28.992   9.920  -0.651  1.00  0.00           C  
ATOM   2561  O   MET B 155     -29.453   9.260   0.277  1.00  0.00           O  
ATOM   2562  N   ASN B 156     -29.590  11.046  -1.064  1.00  0.00           N  
ATOM   2563  H   ASN B 156     -29.159  11.561  -1.825  1.00  0.00           H  
ATOM   2564  CA  ASN B 156     -30.800  11.626  -0.445  1.00  0.00           C  
ATOM   2565  HA  ASN B 156     -30.670  11.561   0.633  1.00  0.00           H  
ATOM   2566  CB  ASN B 156     -30.893  13.123  -0.806  1.00  0.00           C  
ATOM   2567  HB2 ASN B 156     -31.469  13.622  -0.026  1.00  0.00           H  
ATOM   2568  HB3 ASN B 156     -29.897  13.566  -0.810  1.00  0.00           H  
ATOM   2569  CG  ASN B 156     -31.569  13.399  -2.146  1.00  0.00           C  
ATOM   2570  OD1 ASN B 156     -30.982  13.297  -3.210  1.00  0.00           O  
ATOM   2571  ND2 ASN B 156     -32.826  13.775  -2.127  1.00  0.00           N  
ATOM   2572 HD21 ASN B 156     -33.266  13.890  -3.020  1.00  0.00           H  
ATOM   2573 HD22 ASN B 156     -33.352  13.660  -1.275  1.00  0.00           H  
ATOM   2574  C   ASN B 156     -32.117  10.856  -0.711  1.00  0.00           C  
ATOM   2575  O   ASN B 156     -33.200  11.348  -0.396  1.00  0.00           O  
ATOM   2576  N   GLY B 157     -32.014   9.672  -1.312  1.00  0.00           N  
ATOM   2577  H   GLY B 157     -31.080   9.337  -1.505  1.00  0.00           H  
ATOM   2578  CA  GLY B 157     -33.093   8.767  -1.691  1.00  0.00           C  
ATOM   2579  HA2 GLY B 157     -33.603   8.419  -0.792  1.00  0.00           H  
ATOM   2580  HA3 GLY B 157     -33.809   9.285  -2.330  1.00  0.00           H  
ATOM   2581  C   GLY B 157     -32.525   7.562  -2.457  1.00  0.00           C  
ATOM   2582  O   GLY B 157     -31.344   7.579  -2.820  1.00  0.00           O  
ATOM   2583  N   PRO B 158     -33.313   6.503  -2.706  1.00  0.00           N  
ATOM   2584  CD  PRO B 158     -34.710   6.347  -2.327  1.00  0.00           C  
ATOM   2585  HD2 PRO B 158     -35.278   7.260  -2.514  1.00  0.00           H  
ATOM   2586  HD3 PRO B 158     -34.775   6.071  -1.274  1.00  0.00           H  
ATOM   2587  CG  PRO B 158     -35.249   5.210  -3.197  1.00  0.00           C  
ATOM   2588  HG2 PRO B 158     -35.633   5.616  -4.134  1.00  0.00           H  
ATOM   2589  HG3 PRO B 158     -36.023   4.640  -2.682  1.00  0.00           H  
ATOM   2590  CB  PRO B 158     -34.007   4.360  -3.474  1.00  0.00           C  
ATOM   2591  HB2 PRO B 158     -34.109   3.778  -4.390  1.00  0.00           H  
ATOM   2592  HB3 PRO B 158     -33.820   3.701  -2.623  1.00  0.00           H  
ATOM   2593  CA  PRO B 158     -32.887   5.400  -3.567  1.00  0.00           C  
ATOM   2594  HA  PRO B 158     -31.960   4.968  -3.188  1.00  0.00           H  
ATOM   2595  C   PRO B 158     -32.656   5.884  -5.009  1.00  0.00           C  
ATOM   2596  O   PRO B 158     -33.402   6.716  -5.526  1.00  0.00           O  
ATOM   2597  N   THR B 159     -31.632   5.344  -5.671  1.00  0.00           N  
ATOM   2598  H   THR B 159     -31.068   4.636  -5.217  1.00  0.00           H  
ATOM   2599  CA  THR B 159     -31.256   5.692  -7.053  1.00  0.00           C  
ATOM   2600  HA  THR B 159     -32.166   5.864  -7.627  1.00  0.00           H  
ATOM   2601  CB  THR B 159     -30.431   6.993  -7.056  1.00  0.00           C  
ATOM   2602  HB  THR B 159     -30.860   7.689  -6.332  1.00  0.00           H  
ATOM   2603  CG2 THR B 159     -28.946   6.813  -6.740  1.00  0.00           C  
ATOM   2604 HG21 THR B 159     -28.475   7.792  -6.668  1.00  0.00           H  
ATOM   2605 HG22 THR B 159     -28.826   6.284  -5.796  1.00  0.00           H  
ATOM   2606 HG23 THR B 159     -28.454   6.252  -7.535  1.00  0.00           H  
ATOM   2607  OG1 THR B 159     -30.495   7.593  -8.322  1.00  0.00           O  
ATOM   2608  HG1 THR B 159     -31.375   7.959  -8.449  1.00  0.00           H  
ATOM   2609  C   THR B 159     -30.508   4.521  -7.700  1.00  0.00           C  
ATOM   2610  O   THR B 159     -29.958   3.703  -6.969  1.00  0.00           O  
ATOM   2611  N   GLN B 160     -30.492   4.390  -9.028  1.00  0.00           N  
ATOM   2612  H   GLN B 160     -30.886   5.123  -9.601  1.00  0.00           H  
ATOM   2613  CA  GLN B 160     -29.851   3.254  -9.716  1.00  0.00           C  
ATOM   2614  HA  GLN B 160     -29.929   2.365  -9.087  1.00  0.00           H  
ATOM   2615  CB  GLN B 160     -30.634   2.975 -11.013  1.00  0.00           C  
ATOM   2616  HB2 GLN B 160     -31.704   2.971 -10.802  1.00  0.00           H  
ATOM   2617  HB3 GLN B 160     -30.456   3.794 -11.708  1.00  0.00           H  
ATOM   2618  CG  GLN B 160     -30.257   1.652 -11.706  1.00  0.00           C  
ATOM   2619  HG2 GLN B 160     -30.399   1.792 -12.777  1.00  0.00           H  
ATOM   2620  HG3 GLN B 160     -29.204   1.418 -11.548  1.00  0.00           H  
ATOM   2621  CD  GLN B 160     -31.118   0.456 -11.287  1.00  0.00           C  
ATOM   2622  OE1 GLN B 160     -31.769   0.424 -10.255  1.00  0.00           O  
ATOM   2623  NE2 GLN B 160     -31.179  -0.580 -12.099  1.00  0.00           N  
ATOM   2624 HE21 GLN B 160     -31.737  -1.354 -11.792  1.00  0.00           H  
ATOM   2625 HE22 GLN B 160     -30.622  -0.590 -12.933  1.00  0.00           H  
ATOM   2626  C   GLN B 160     -28.352   3.546  -9.944  1.00  0.00           C  
ATOM   2627  O   GLN B 160     -27.962   4.091 -10.973  1.00  0.00           O  
ATOM   2628  N   CYS B 161     -27.494   3.264  -8.964  1.00  0.00           N  
ATOM   2629  H   CYS B 161     -27.820   2.701  -8.184  1.00  0.00           H  
ATOM   2630  CA  CYS B 161     -26.155   3.860  -8.873  1.00  0.00           C  
ATOM   2631  HA  CYS B 161     -26.263   4.945  -8.839  1.00  0.00           H  
ATOM   2632  CB  CYS B 161     -25.494   3.399  -7.569  1.00  0.00           C  
ATOM   2633  HB2 CYS B 161     -25.454   2.309  -7.554  1.00  0.00           H  
ATOM   2634  HB3 CYS B 161     -24.477   3.789  -7.529  1.00  0.00           H  
ATOM   2635  SG  CYS B 161     -26.434   3.999  -6.134  1.00  0.00           S  
ATOM   2636  HG  CYS B 161     -27.485   3.179  -6.294  1.00  0.00           H  
ATOM   2637  C   CYS B 161     -25.252   3.557 -10.081  1.00  0.00           C  
ATOM   2638  O   CYS B 161     -24.590   4.465 -10.580  1.00  0.00           O  
ATOM   2639  N   SER B 162     -25.280   2.325 -10.588  1.00  0.00           N  
ATOM   2640  H   SER B 162     -25.848   1.615 -10.143  1.00  0.00           H  
ATOM   2641  CA  SER B 162     -24.479   1.873 -11.731  1.00  0.00           C  
ATOM   2642  HA  SER B 162     -23.485   2.301 -11.618  1.00  0.00           H  
ATOM   2643  CB  SER B 162     -24.313   0.347 -11.661  1.00  0.00           C  
ATOM   2644  HB2 SER B 162     -24.052  -0.052 -12.642  1.00  0.00           H  
ATOM   2645  HB3 SER B 162     -23.492   0.124 -10.978  1.00  0.00           H  
ATOM   2646  OG  SER B 162     -25.479  -0.297 -11.172  1.00  0.00           O  
ATOM   2647  HG  SER B 162     -25.158  -1.003 -10.550  1.00  0.00           H  
ATOM   2648  C   SER B 162     -24.959   2.372 -13.104  1.00  0.00           C  
ATOM   2649  O   SER B 162     -24.315   2.087 -14.115  1.00  0.00           O  
ATOM   2650  N   THR B 163     -26.033   3.171 -13.163  1.00  0.00           N  
ATOM   2651  H   THR B 163     -26.559   3.317 -12.311  1.00  0.00           H  
ATOM   2652  CA  THR B 163     -26.406   3.974 -14.348  1.00  0.00           C  
ATOM   2653  HA  THR B 163     -25.674   3.809 -15.137  1.00  0.00           H  
ATOM   2654  CB  THR B 163     -27.781   3.572 -14.906  1.00  0.00           C  
ATOM   2655  HB  THR B 163     -28.024   4.232 -15.739  1.00  0.00           H  
ATOM   2656  CG2 THR B 163     -27.791   2.135 -15.426  1.00  0.00           C  
ATOM   2657 HG21 THR B 163     -28.764   1.919 -15.868  1.00  0.00           H  
ATOM   2658 HG22 THR B 163     -27.604   1.438 -14.608  1.00  0.00           H  
ATOM   2659 HG23 THR B 163     -27.018   2.014 -16.185  1.00  0.00           H  
ATOM   2660  OG1 THR B 163     -28.805   3.673 -13.941  1.00  0.00           O  
ATOM   2661  HG1 THR B 163     -29.033   4.603 -13.816  1.00  0.00           H  
ATOM   2662  C   THR B 163     -26.398   5.478 -14.075  1.00  0.00           C  
ATOM   2663  O   THR B 163     -26.015   6.256 -14.946  1.00  0.00           O  
ATOM   2664  N   GLU B 164     -26.813   5.900 -12.880  1.00  0.00           N  
ATOM   2665  H   GLU B 164     -27.149   5.198 -12.229  1.00  0.00           H  
ATOM   2666  CA  GLU B 164     -26.999   7.308 -12.507  1.00  0.00           C  
ATOM   2667  HA  GLU B 164     -27.424   7.853 -13.351  1.00  0.00           H  
ATOM   2668  CB  GLU B 164     -27.996   7.377 -11.336  1.00  0.00           C  
ATOM   2669  HB2 GLU B 164     -27.634   6.751 -10.520  1.00  0.00           H  
ATOM   2670  HB3 GLU B 164     -28.041   8.398 -10.958  1.00  0.00           H  
ATOM   2671  CG  GLU B 164     -29.412   6.919 -11.729  1.00  0.00           C  
ATOM   2672  HG2 GLU B 164     -29.381   5.884 -12.064  1.00  0.00           H  
ATOM   2673  HG3 GLU B 164     -30.052   6.954 -10.848  1.00  0.00           H  
ATOM   2674  CD  GLU B 164     -30.036   7.783 -12.828  1.00  0.00           C  
ATOM   2675  OE1 GLU B 164     -30.036   9.024 -12.660  1.00  0.00           O  
ATOM   2676  OE2 GLU B 164     -30.504   7.207 -13.831  1.00  0.00           O  
ATOM   2677  C   GLU B 164     -25.697   8.031 -12.136  1.00  0.00           C  
ATOM   2678  O   GLU B 164     -25.618   9.252 -12.287  1.00  0.00           O  
ATOM   2679  N   LEU B 165     -24.672   7.315 -11.657  1.00  0.00           N  
ATOM   2680  H   LEU B 165     -24.766   6.304 -11.627  1.00  0.00           H  
ATOM   2681  CA  LEU B 165     -23.467   7.904 -11.061  1.00  0.00           C  
ATOM   2682  HA  LEU B 165     -23.534   8.991 -11.119  1.00  0.00           H  
ATOM   2683  CB  LEU B 165     -23.378   7.522  -9.570  1.00  0.00           C  
ATOM   2684  HB2 LEU B 165     -23.178   6.452  -9.513  1.00  0.00           H  
ATOM   2685  HB3 LEU B 165     -22.528   8.049  -9.134  1.00  0.00           H  
ATOM   2686  CG  LEU B 165     -24.618   7.815  -8.706  1.00  0.00           C  
ATOM   2687  HG  LEU B 165     -25.477   7.263  -9.085  1.00  0.00           H  
ATOM   2688  CD1 LEU B 165     -24.354   7.367  -7.269  1.00  0.00           C  
ATOM   2689 HD11 LEU B 165     -24.063   6.316  -7.262  1.00  0.00           H  
ATOM   2690 HD12 LEU B 165     -23.566   7.974  -6.827  1.00  0.00           H  
ATOM   2691 HD13 LEU B 165     -25.268   7.474  -6.684  1.00  0.00           H  
ATOM   2692  CD2 LEU B 165     -24.951   9.306  -8.665  1.00  0.00           C  
ATOM   2693 HD21 LEU B 165     -25.784   9.480  -7.987  1.00  0.00           H  
ATOM   2694 HD22 LEU B 165     -24.083   9.882  -8.344  1.00  0.00           H  
ATOM   2695 HD23 LEU B 165     -25.255   9.632  -9.658  1.00  0.00           H  
ATOM   2696  C   LEU B 165     -22.180   7.493 -11.791  1.00  0.00           C  
ATOM   2697  O   LEU B 165     -22.109   6.449 -12.439  1.00  0.00           O  
ATOM   2698  N   ARG B 166     -21.115   8.288 -11.640  1.00  0.00           N  
ATOM   2699  H   ARG B 166     -21.246   9.162 -11.133  1.00  0.00           H  
ATOM   2700  CA  ARG B 166     -19.747   7.920 -12.044  1.00  0.00           C  
ATOM   2701  HA  ARG B 166     -19.612   6.864 -11.833  1.00  0.00           H  
ATOM   2702  CB  ARG B 166     -19.577   8.099 -13.560  1.00  0.00           C  
ATOM   2703  HB2 ARG B 166     -20.386   7.562 -14.058  1.00  0.00           H  
ATOM   2704  HB3 ARG B 166     -19.656   9.157 -13.815  1.00  0.00           H  
ATOM   2705  CG  ARG B 166     -18.235   7.543 -14.068  1.00  0.00           C  
ATOM   2706  HG2 ARG B 166     -17.457   8.290 -13.912  1.00  0.00           H  
ATOM   2707  HG3 ARG B 166     -17.974   6.648 -13.504  1.00  0.00           H  
ATOM   2708  CD  ARG B 166     -18.281   7.143 -15.549  1.00  0.00           C  
ATOM   2709  HD2 ARG B 166     -17.264   6.945 -15.895  1.00  0.00           H  
ATOM   2710  HD3 ARG B 166     -18.837   6.206 -15.629  1.00  0.00           H  
ATOM   2711  NE  ARG B 166     -18.955   8.156 -16.391  1.00  0.00           N  
ATOM   2712  HE  ARG B 166     -19.960   8.177 -16.314  1.00  0.00           H  
ATOM   2713  CZ  ARG B 166     -18.406   9.016 -17.225  1.00  0.00           C  
ATOM   2714  NH1 ARG B 166     -17.116   9.103 -17.379  1.00  0.00           N  
ATOM   2715 HH11 ARG B 166     -16.533   8.504 -16.818  1.00  0.00           H  
ATOM   2716 HH12 ARG B 166     -16.713   9.768 -18.008  1.00  0.00           H  
ATOM   2717  NH2 ARG B 166     -19.181   9.806 -17.918  1.00  0.00           N  
ATOM   2718 HH21 ARG B 166     -20.181   9.735 -17.819  1.00  0.00           H  
ATOM   2719 HH22 ARG B 166     -18.790  10.456 -18.576  1.00  0.00           H  
ATOM   2720  C   ARG B 166     -18.716   8.698 -11.235  1.00  0.00           C  
ATOM   2721  O   ARG B 166     -18.892   9.893 -11.016  1.00  0.00           O  
ATOM   2722  N   LEU B 167     -17.649   8.028 -10.803  1.00  0.00           N  
ATOM   2723  H   LEU B 167     -17.542   7.052 -11.066  1.00  0.00           H  
ATOM   2724  CA  LEU B 167     -16.562   8.623 -10.027  1.00  0.00           C  
ATOM   2725  HA  LEU B 167     -16.871   9.609  -9.675  1.00  0.00           H  
ATOM   2726  CB  LEU B 167     -16.329   7.730  -8.791  1.00  0.00           C  
ATOM   2727  HB2 LEU B 167     -17.275   7.651  -8.252  1.00  0.00           H  
ATOM   2728  HB3 LEU B 167     -16.063   6.727  -9.134  1.00  0.00           H  
ATOM   2729  CG  LEU B 167     -15.250   8.197  -7.794  1.00  0.00           C  
ATOM   2730  HG  LEU B 167     -14.272   8.173  -8.276  1.00  0.00           H  
ATOM   2731  CD1 LEU B 167     -15.513   9.604  -7.254  1.00  0.00           C  
ATOM   2732 HD11 LEU B 167     -16.517   9.666  -6.835  1.00  0.00           H  
ATOM   2733 HD12 LEU B 167     -14.789   9.837  -6.474  1.00  0.00           H  
ATOM   2734 HD13 LEU B 167     -15.397  10.339  -8.046  1.00  0.00           H  
ATOM   2735  CD2 LEU B 167     -15.242   7.240  -6.601  1.00  0.00           C  
ATOM   2736 HD21 LEU B 167     -14.451   7.524  -5.906  1.00  0.00           H  
ATOM   2737 HD22 LEU B 167     -15.062   6.220  -6.942  1.00  0.00           H  
ATOM   2738 HD23 LEU B 167     -16.198   7.281  -6.080  1.00  0.00           H  
ATOM   2739  C   LEU B 167     -15.320   8.814 -10.910  1.00  0.00           C  
ATOM   2740  O   LEU B 167     -14.997   7.953 -11.734  1.00  0.00           O  
ATOM   2741  N   LEU B 168     -14.632   9.945 -10.758  1.00  0.00           N  
ATOM   2742  H   LEU B 168     -14.985  10.645 -10.110  1.00  0.00           H  
ATOM   2743  CA  LEU B 168     -13.338  10.233 -11.378  1.00  0.00           C  
ATOM   2744  HA  LEU B 168     -13.003   9.360 -11.935  1.00  0.00           H  
ATOM   2745  CB  LEU B 168     -13.442  11.406 -12.371  1.00  0.00           C  
ATOM   2746  HB2 LEU B 168     -13.811  12.295 -11.857  1.00  0.00           H  
ATOM   2747  HB3 LEU B 168     -12.430  11.625 -12.717  1.00  0.00           H  
ATOM   2748  CG  LEU B 168     -14.326  11.092 -13.595  1.00  0.00           C  
ATOM   2749  HG  LEU B 168     -14.404  10.015 -13.717  1.00  0.00           H  
ATOM   2750  CD1 LEU B 168     -15.736  11.667 -13.451  1.00  0.00           C  
ATOM   2751 HD11 LEU B 168     -16.199  11.296 -12.537  1.00  0.00           H  
ATOM   2752 HD12 LEU B 168     -16.347  11.369 -14.302  1.00  0.00           H  
ATOM   2753 HD13 LEU B 168     -15.687  12.754 -13.403  1.00  0.00           H  
ATOM   2754  CD2 LEU B 168     -13.727  11.660 -14.882  1.00  0.00           C  
ATOM   2755 HD21 LEU B 168     -12.739  11.228 -15.049  1.00  0.00           H  
ATOM   2756 HD22 LEU B 168     -14.362  11.416 -15.732  1.00  0.00           H  
ATOM   2757 HD23 LEU B 168     -13.630  12.743 -14.799  1.00  0.00           H  
ATOM   2758  C   LEU B 168     -12.290  10.494 -10.294  1.00  0.00           C  
ATOM   2759  O   LEU B 168     -12.596  11.092  -9.260  1.00  0.00           O  
ATOM   2760  N   TYR B 169     -11.063  10.036 -10.537  1.00  0.00           N  
ATOM   2761  H   TYR B 169     -10.873   9.588 -11.431  1.00  0.00           H  
ATOM   2762  CA  TYR B 169      -9.952  10.152  -9.598  1.00  0.00           C  
ATOM   2763  HA  TYR B 169     -10.134  11.032  -8.981  1.00  0.00           H  
ATOM   2764  CB  TYR B 169      -9.916   8.933  -8.663  1.00  0.00           C  
ATOM   2765  HB2 TYR B 169      -9.190   9.144  -7.877  1.00  0.00           H  
ATOM   2766  HB3 TYR B 169     -10.889   8.850  -8.177  1.00  0.00           H  
ATOM   2767  CG  TYR B 169      -9.589   7.570  -9.258  1.00  0.00           C  
ATOM   2768  CD1 TYR B 169     -10.567   6.840  -9.968  1.00  0.00           C  
ATOM   2769  HD1 TYR B 169     -11.528   7.290 -10.174  1.00  0.00           H  
ATOM   2770  CE1 TYR B 169     -10.315   5.506 -10.352  1.00  0.00           C  
ATOM   2771  HE1 TYR B 169     -11.063   4.930 -10.878  1.00  0.00           H  
ATOM   2772  CZ  TYR B 169      -9.083   4.899 -10.025  1.00  0.00           C  
ATOM   2773  OH  TYR B 169      -8.842   3.606 -10.356  1.00  0.00           O  
ATOM   2774  HH  TYR B 169      -7.926   3.368 -10.171  1.00  0.00           H  
ATOM   2775  CE2 TYR B 169      -8.092   5.638  -9.346  1.00  0.00           C  
ATOM   2776  HE2 TYR B 169      -7.149   5.170  -9.109  1.00  0.00           H  
ATOM   2777  CD2 TYR B 169      -8.346   6.971  -8.971  1.00  0.00           C  
ATOM   2778  HD2 TYR B 169      -7.595   7.528  -8.434  1.00  0.00           H  
ATOM   2779  C   TYR B 169      -8.626  10.373 -10.326  1.00  0.00           C  
ATOM   2780  O   TYR B 169      -8.331   9.702 -11.310  1.00  0.00           O  
ATOM   2781  N   GLN B 170      -7.803  11.297  -9.836  1.00  0.00           N  
ATOM   2782  H   GLN B 170      -8.070  11.800  -8.996  1.00  0.00           H  
ATOM   2783  CA  GLN B 170      -6.562  11.701 -10.505  1.00  0.00           C  
ATOM   2784  HA  GLN B 170      -6.247  10.903 -11.180  1.00  0.00           H  
ATOM   2785  CB  GLN B 170      -6.822  12.954 -11.354  1.00  0.00           C  
ATOM   2786  HB2 GLN B 170      -7.690  12.770 -11.990  1.00  0.00           H  
ATOM   2787  HB3 GLN B 170      -7.040  13.803 -10.705  1.00  0.00           H  
ATOM   2788  CG  GLN B 170      -5.615  13.275 -12.246  1.00  0.00           C  
ATOM   2789  HG2 GLN B 170      -4.770  13.596 -11.635  1.00  0.00           H  
ATOM   2790  HG3 GLN B 170      -5.344  12.361 -12.772  1.00  0.00           H  
ATOM   2791  CD  GLN B 170      -5.889  14.342 -13.306  1.00  0.00           C  
ATOM   2792  OE1 GLN B 170      -6.872  15.065 -13.268  1.00  0.00           O  
ATOM   2793  NE2 GLN B 170      -5.027  14.470 -14.289  1.00  0.00           N  
ATOM   2794 HE21 GLN B 170      -5.266  15.090 -15.041  1.00  0.00           H  
ATOM   2795 HE22 GLN B 170      -4.227  13.842 -14.322  1.00  0.00           H  
ATOM   2796  C   GLN B 170      -5.442  11.904  -9.485  1.00  0.00           C  
ATOM   2797  O   GLN B 170      -5.690  12.454  -8.414  1.00  0.00           O  
ATOM   2798  N   LEU B 171      -4.233  11.413  -9.787  1.00  0.00           N  
ATOM   2799  H   LEU B 171      -4.087  11.077 -10.729  1.00  0.00           H  
ATOM   2800  CA  LEU B 171      -3.064  11.439  -8.894  1.00  0.00           C  
ATOM   2801  HA  LEU B 171      -3.415  11.476  -7.860  1.00  0.00           H  
ATOM   2802  CB  LEU B 171      -2.281  10.115  -9.060  1.00  0.00           C  
ATOM   2803  HB2 LEU B 171      -2.898   9.295  -8.698  1.00  0.00           H  
ATOM   2804  HB3 LEU B 171      -2.129   9.942 -10.122  1.00  0.00           H  
ATOM   2805  CG  LEU B 171      -0.904  10.033  -8.365  1.00  0.00           C  
ATOM   2806  HG  LEU B 171      -0.323  10.918  -8.607  1.00  0.00           H  
ATOM   2807  CD1 LEU B 171      -1.021   9.920  -6.847  1.00  0.00           C  
ATOM   2808 HD11 LEU B 171      -0.027   9.940  -6.399  1.00  0.00           H  
ATOM   2809 HD12 LEU B 171      -1.604  10.743  -6.448  1.00  0.00           H  
ATOM   2810 HD13 LEU B 171      -1.502   8.980  -6.577  1.00  0.00           H  
ATOM   2811  CD2 LEU B 171      -0.126   8.816  -8.862  1.00  0.00           C  
ATOM   2812 HD21 LEU B 171      -0.687   7.905  -8.657  1.00  0.00           H  
ATOM   2813 HD22 LEU B 171       0.056   8.907  -9.934  1.00  0.00           H  
ATOM   2814 HD23 LEU B 171       0.835   8.763  -8.348  1.00  0.00           H  
ATOM   2815  C   LEU B 171      -2.198  12.694  -9.131  1.00  0.00           C  
ATOM   2816  O   LEU B 171      -1.852  13.029 -10.263  1.00  0.00           O  
ATOM   2817  N   VAL B 172      -1.789  13.349  -8.041  1.00  0.00           N  
ATOM   2818  H   VAL B 172      -2.166  13.042  -7.149  1.00  0.00           H  
ATOM   2819  CA  VAL B 172      -0.983  14.587  -8.043  1.00  0.00           C  
ATOM   2820  HA  VAL B 172      -1.468  15.309  -8.700  1.00  0.00           H  
ATOM   2821  CB  VAL B 172      -0.970  15.181  -6.613  1.00  0.00           C  
ATOM   2822  HB  VAL B 172      -0.770  14.379  -5.901  1.00  0.00           H  
ATOM   2823  CG1 VAL B 172       0.090  16.263  -6.382  1.00  0.00           C  
ATOM   2824 HG11 VAL B 172       1.082  15.822  -6.450  1.00  0.00           H  
ATOM   2825 HG12 VAL B 172      -0.010  17.051  -7.129  1.00  0.00           H  
ATOM   2826 HG13 VAL B 172      -0.022  16.693  -5.386  1.00  0.00           H  
ATOM   2827  CG2 VAL B 172      -2.336  15.803  -6.283  1.00  0.00           C  
ATOM   2828 HG21 VAL B 172      -3.131  15.070  -6.415  1.00  0.00           H  
ATOM   2829 HG22 VAL B 172      -2.350  16.144  -5.248  1.00  0.00           H  
ATOM   2830 HG23 VAL B 172      -2.528  16.650  -6.942  1.00  0.00           H  
ATOM   2831  C   VAL B 172       0.442  14.408  -8.596  1.00  0.00           C  
ATOM   2832  O   VAL B 172       0.944  15.311  -9.265  1.00  0.00           O  
ATOM   2833  N   PHE B 173       1.099  13.267  -8.349  1.00  0.00           N  
ATOM   2834  H   PHE B 173       0.621  12.544  -7.842  1.00  0.00           H  
ATOM   2835  CA  PHE B 173       2.460  12.983  -8.833  1.00  0.00           C  
ATOM   2836  HA  PHE B 173       3.151  13.693  -8.374  1.00  0.00           H  
ATOM   2837  CB  PHE B 173       2.873  11.567  -8.397  1.00  0.00           C  
ATOM   2838  HB2 PHE B 173       3.039  11.567  -7.319  1.00  0.00           H  
ATOM   2839  HB3 PHE B 173       2.047  10.888  -8.596  1.00  0.00           H  
ATOM   2840  CG  PHE B 173       4.113  11.004  -9.076  1.00  0.00           C  
ATOM   2841  CD1 PHE B 173       5.383  11.536  -8.785  1.00  0.00           C  
ATOM   2842  HD1 PHE B 173       5.465  12.358  -8.097  1.00  0.00           H  
ATOM   2843  CE1 PHE B 173       6.539  11.001  -9.387  1.00  0.00           C  
ATOM   2844  HE1 PHE B 173       7.517  11.407  -9.160  1.00  0.00           H  
ATOM   2845  CZ  PHE B 173       6.423   9.925 -10.283  1.00  0.00           C  
ATOM   2846  HZ  PHE B 173       7.304   9.510 -10.750  1.00  0.00           H  
ATOM   2847  CE2 PHE B 173       5.156   9.405 -10.596  1.00  0.00           C  
ATOM   2848  HE2 PHE B 173       5.077   8.598 -11.310  1.00  0.00           H  
ATOM   2849  CD2 PHE B 173       4.002   9.945  -9.999  1.00  0.00           C  
ATOM   2850  HD2 PHE B 173       3.029   9.552 -10.262  1.00  0.00           H  
ATOM   2851  C   PHE B 173       2.554  13.149 -10.359  1.00  0.00           C  
ATOM   2852  O   PHE B 173       1.803  12.515 -11.100  1.00  0.00           O  
ATOM   2853  N   LEU B 174       3.453  14.029 -10.821  1.00  0.00           N  
ATOM   2854  H   LEU B 174       4.018  14.511 -10.138  1.00  0.00           H  
ATOM   2855  CA  LEU B 174       3.673  14.389 -12.234  1.00  0.00           C  
ATOM   2856  HA  LEU B 174       4.349  15.243 -12.236  1.00  0.00           H  
ATOM   2857  CB  LEU B 174       4.395  13.245 -12.991  1.00  0.00           C  
ATOM   2858  HB2 LEU B 174       3.706  12.402 -13.079  1.00  0.00           H  
ATOM   2859  HB3 LEU B 174       4.625  13.587 -14.001  1.00  0.00           H  
ATOM   2860  CG  LEU B 174       5.698  12.737 -12.358  1.00  0.00           C  
ATOM   2861  HG  LEU B 174       5.463  12.318 -11.389  1.00  0.00           H  
ATOM   2862  CD1 LEU B 174       6.305  11.638 -13.232  1.00  0.00           C  
ATOM   2863 HD11 LEU B 174       7.225  11.268 -12.780  1.00  0.00           H  
ATOM   2864 HD12 LEU B 174       5.600  10.809 -13.309  1.00  0.00           H  
ATOM   2865 HD13 LEU B 174       6.515  12.024 -14.228  1.00  0.00           H  
ATOM   2866  CD2 LEU B 174       6.743  13.834 -12.167  1.00  0.00           C  
ATOM   2867 HD21 LEU B 174       7.632  13.400 -11.722  1.00  0.00           H  
ATOM   2868 HD22 LEU B 174       6.365  14.591 -11.483  1.00  0.00           H  
ATOM   2869 HD23 LEU B 174       6.983  14.297 -13.124  1.00  0.00           H  
ATOM   2870  C   LEU B 174       2.439  14.896 -13.012  1.00  0.00           C  
ATOM   2871  O   LEU B 174       2.530  15.000 -14.231  1.00  0.00           O  
ATOM   2872  N   LEU B 175       1.320  15.231 -12.350  1.00  0.00           N  
ATOM   2873  H   LEU B 175       1.327  15.157 -11.340  1.00  0.00           H  
ATOM   2874  CA  LEU B 175       0.009  15.409 -13.003  1.00  0.00           C  
ATOM   2875  HA  LEU B 175      -0.740  15.510 -12.217  1.00  0.00           H  
ATOM   2876  CB  LEU B 175      -0.046  16.694 -13.865  1.00  0.00           C  
ATOM   2877  HB2 LEU B 175       0.655  16.589 -14.694  1.00  0.00           H  
ATOM   2878  HB3 LEU B 175      -1.040  16.771 -14.310  1.00  0.00           H  
ATOM   2879  CG  LEU B 175       0.262  18.008 -13.128  1.00  0.00           C  
ATOM   2880  HG  LEU B 175       1.199  17.918 -12.577  1.00  0.00           H  
ATOM   2881  CD1 LEU B 175       0.413  19.148 -14.137  1.00  0.00           C  
ATOM   2882 HD11 LEU B 175      -0.509  19.261 -14.708  1.00  0.00           H  
ATOM   2883 HD12 LEU B 175       1.227  18.917 -14.824  1.00  0.00           H  
ATOM   2884 HD13 LEU B 175       0.637  20.079 -13.618  1.00  0.00           H  
ATOM   2885  CD2 LEU B 175      -0.860  18.376 -12.155  1.00  0.00           C  
ATOM   2886 HD21 LEU B 175      -1.805  18.458 -12.693  1.00  0.00           H  
ATOM   2887 HD22 LEU B 175      -0.633  19.327 -11.674  1.00  0.00           H  
ATOM   2888 HD23 LEU B 175      -0.948  17.610 -11.385  1.00  0.00           H  
ATOM   2889  C   LEU B 175      -0.394  14.142 -13.784  1.00  0.00           C  
ATOM   2890  O   LEU B 175      -0.650  14.178 -14.984  1.00  0.00           O  
ATOM   2891  N   SER B 176      -0.409  13.000 -13.096  1.00  0.00           N  
ATOM   2892  H   SER B 176      -0.217  13.040 -12.104  1.00  0.00           H  
ATOM   2893  CA  SER B 176      -0.794  11.707 -13.675  1.00  0.00           C  
ATOM   2894  HA  SER B 176      -0.102  11.468 -14.483  1.00  0.00           H  
ATOM   2895  CB  SER B 176      -0.693  10.625 -12.605  1.00  0.00           C  
ATOM   2896  HB2 SER B 176      -1.269  10.943 -11.740  1.00  0.00           H  
ATOM   2897  HB3 SER B 176      -1.111   9.692 -12.985  1.00  0.00           H  
ATOM   2898  OG  SER B 176       0.651  10.403 -12.227  1.00  0.00           O  
ATOM   2899  HG  SER B 176       1.019  11.233 -11.863  1.00  0.00           H  
ATOM   2900  C   SER B 176      -2.218  11.721 -14.252  1.00  0.00           C  
ATOM   2901  O   SER B 176      -3.076  12.467 -13.791  1.00  0.00           O  
ATOM   2902  N   GLU B 177      -2.474  10.869 -15.246  1.00  0.00           N  
ATOM   2903  H   GLU B 177      -1.715  10.314 -15.599  1.00  0.00           H  
ATOM   2904  CA  GLU B 177      -3.748  10.804 -15.986  1.00  0.00           C  
ATOM   2905  HA  GLU B 177      -3.909  11.787 -16.429  1.00  0.00           H  
ATOM   2906  CB  GLU B 177      -3.586   9.780 -17.128  1.00  0.00           C  
ATOM   2907  HB2 GLU B 177      -2.691  10.041 -17.696  1.00  0.00           H  
ATOM   2908  HB3 GLU B 177      -3.416   8.797 -16.681  1.00  0.00           H  
ATOM   2909  CG  GLU B 177      -4.748   9.648 -18.128  1.00  0.00           C  
ATOM   2910  HG2 GLU B 177      -4.471   8.892 -18.864  1.00  0.00           H  
ATOM   2911  HG3 GLU B 177      -5.633   9.275 -17.608  1.00  0.00           H  
ATOM   2912  CD  GLU B 177      -5.082  10.966 -18.840  1.00  0.00           C  
ATOM   2913  OE1 GLU B 177      -4.837  11.050 -20.063  1.00  0.00           O  
ATOM   2914  OE2 GLU B 177      -5.580  11.878 -18.140  1.00  0.00           O  
ATOM   2915  C   GLU B 177      -4.980  10.498 -15.101  1.00  0.00           C  
ATOM   2916  O   GLU B 177      -4.872   9.824 -14.069  1.00  0.00           O  
ATOM   2917  N   ALA B 178      -6.151  11.003 -15.500  1.00  0.00           N  
ATOM   2918  H   ALA B 178      -6.167  11.485 -16.400  1.00  0.00           H  
ATOM   2919  CA  ALA B 178      -7.420  10.849 -14.791  1.00  0.00           C  
ATOM   2920  HA  ALA B 178      -7.224  10.947 -13.722  1.00  0.00           H  
ATOM   2921  CB  ALA B 178      -8.351  11.999 -15.196  1.00  0.00           C  
ATOM   2922  HB1 ALA B 178      -8.562  11.949 -16.266  1.00  0.00           H  
ATOM   2923  HB2 ALA B 178      -9.285  11.928 -14.641  1.00  0.00           H  
ATOM   2924  HB3 ALA B 178      -7.880  12.956 -14.973  1.00  0.00           H  
ATOM   2925  C   ALA B 178      -8.077   9.472 -15.027  1.00  0.00           C  
ATOM   2926  O   ALA B 178      -8.454   9.105 -16.140  1.00  0.00           O  
ATOM   2927  N   HIE B 179      -8.282   8.722 -13.945  1.00  0.00           N  
ATOM   2928  H   HIE B 179      -8.049   9.130 -13.048  1.00  0.00           H  
ATOM   2929  CA  HIE B 179      -8.992   7.442 -13.919  1.00  0.00           C  
ATOM   2930  HA  HIE B 179      -8.903   6.964 -14.897  1.00  0.00           H  
ATOM   2931  CB  HIE B 179      -8.348   6.524 -12.866  1.00  0.00           C  
ATOM   2932  HB2 HIE B 179      -8.403   7.016 -11.898  1.00  0.00           H  
ATOM   2933  HB3 HIE B 179      -8.914   5.594 -12.817  1.00  0.00           H  
ATOM   2934  CG  HIE B 179      -6.907   6.168 -13.135  1.00  0.00           C  
ATOM   2935  ND1 HIE B 179      -6.456   4.990 -13.738  1.00  0.00           N  
ATOM   2936  CE1 HIE B 179      -5.145   5.164 -13.945  1.00  0.00           C  
ATOM   2937  HE1 HIE B 179      -4.516   4.458 -14.468  1.00  0.00           H  
ATOM   2938  NE2 HIE B 179      -4.750   6.360 -13.482  1.00  0.00           N  
ATOM   2939  HE2 HIE B 179      -3.847   6.781 -13.637  1.00  0.00           H  
ATOM   2940  CD2 HIE B 179      -5.845   7.003 -12.959  1.00  0.00           C  
ATOM   2941  HD2 HIE B 179      -5.885   8.018 -12.592  1.00  0.00           H  
ATOM   2942  C   HIE B 179     -10.486   7.646 -13.626  1.00  0.00           C  
ATOM   2943  O   HIE B 179     -10.922   8.694 -13.143  1.00  0.00           O  
ATOM   2944  N   THR B 180     -11.305   6.624 -13.878  1.00  0.00           N  
ATOM   2945  H   THR B 180     -10.921   5.763 -14.243  1.00  0.00           H  
ATOM   2946  CA  THR B 180     -12.749   6.663 -13.599  1.00  0.00           C  
ATOM   2947  HA  THR B 180     -12.885   7.249 -12.695  1.00  0.00           H  
ATOM   2948  CB  THR B 180     -13.496   7.389 -14.738  1.00  0.00           C  
ATOM   2949  HB  THR B 180     -13.076   8.389 -14.846  1.00  0.00           H  
ATOM   2950  CG2 THR B 180     -13.413   6.683 -16.090  1.00  0.00           C  
ATOM   2951 HG21 THR B 180     -12.372   6.598 -16.401  1.00  0.00           H  
ATOM   2952 HG22 THR B 180     -13.852   5.686 -16.027  1.00  0.00           H  
ATOM   2953 HG23 THR B 180     -13.951   7.266 -16.837  1.00  0.00           H  
ATOM   2954  OG1 THR B 180     -14.874   7.516 -14.455  1.00  0.00           O  
ATOM   2955  HG1 THR B 180     -14.940   7.848 -13.541  1.00  0.00           H  
ATOM   2956  C   THR B 180     -13.308   5.270 -13.299  1.00  0.00           C  
ATOM   2957  O   THR B 180     -12.779   4.279 -13.798  1.00  0.00           O  
ATOM   2958  N   CYS B 181     -14.351   5.193 -12.468  1.00  0.00           N  
ATOM   2959  H   CYS B 181     -14.754   6.055 -12.116  1.00  0.00           H  
ATOM   2960  CA  CYS B 181     -15.005   3.943 -12.075  1.00  0.00           C  
ATOM   2961  HA  CYS B 181     -14.885   3.220 -12.887  1.00  0.00           H  
ATOM   2962  CB  CYS B 181     -14.286   3.380 -10.840  1.00  0.00           C  
ATOM   2963  HB2 CYS B 181     -13.207   3.376 -11.010  1.00  0.00           H  
ATOM   2964  HB3 CYS B 181     -14.503   3.998  -9.967  1.00  0.00           H  
ATOM   2965  SG  CYS B 181     -14.818   1.676 -10.529  1.00  0.00           S  
ATOM   2966  HG  CYS B 181     -14.161   1.543  -9.362  1.00  0.00           H  
ATOM   2967  C   CYS B 181     -16.518   4.146 -11.857  1.00  0.00           C  
ATOM   2968  O   CYS B 181     -16.973   5.266 -11.599  1.00  0.00           O  
ATOM   2969  N   ILE B 182     -17.309   3.079 -12.004  1.00  0.00           N  
ATOM   2970  H   ILE B 182     -16.868   2.172 -12.081  1.00  0.00           H  
ATOM   2971  CA  ILE B 182     -18.776   3.102 -11.880  1.00  0.00           C  
ATOM   2972  HA  ILE B 182     -19.114   4.115 -12.069  1.00  0.00           H  
ATOM   2973  CB  ILE B 182     -19.434   2.248 -12.992  1.00  0.00           C  
ATOM   2974  HB  ILE B 182     -19.069   1.221 -12.917  1.00  0.00           H  
ATOM   2975  CG2 ILE B 182     -20.963   2.231 -12.818  1.00  0.00           C  
ATOM   2976 HG21 ILE B 182     -21.228   1.765 -11.869  1.00  0.00           H  
ATOM   2977 HG22 ILE B 182     -21.367   3.245 -12.843  1.00  0.00           H  
ATOM   2978 HG23 ILE B 182     -21.441   1.635 -13.596  1.00  0.00           H  
ATOM   2979  CG1 ILE B 182     -19.041   2.817 -14.381  1.00  0.00           C  
ATOM   2980 HG12 ILE B 182     -19.316   3.872 -14.427  1.00  0.00           H  
ATOM   2981 HG13 ILE B 182     -17.960   2.745 -14.500  1.00  0.00           H  
ATOM   2982  CD1 ILE B 182     -19.671   2.104 -15.585  1.00  0.00           C  
ATOM   2983 HD11 ILE B 182     -20.739   2.317 -15.638  1.00  0.00           H  
ATOM   2984 HD12 ILE B 182     -19.203   2.465 -16.502  1.00  0.00           H  
ATOM   2985 HD13 ILE B 182     -19.514   1.027 -15.506  1.00  0.00           H  
ATOM   2986  C   ILE B 182     -19.191   2.677 -10.449  1.00  0.00           C  
ATOM   2987  O   ILE B 182     -18.674   1.674  -9.956  1.00  0.00           O  
ATOM   2988  N   PRO B 183     -20.059   3.429  -9.741  1.00  0.00           N  
ATOM   2989  CD  PRO B 183     -20.402   4.812 -10.004  1.00  0.00           C  
ATOM   2990  HD2 PRO B 183     -21.393   4.871 -10.459  1.00  0.00           H  
ATOM   2991  HD3 PRO B 183     -19.655   5.309 -10.608  1.00  0.00           H  
ATOM   2992  CG  PRO B 183     -20.399   5.461  -8.634  1.00  0.00           C  
ATOM   2993  HG2 PRO B 183     -20.949   6.399  -8.617  1.00  0.00           H  
ATOM   2994  HG3 PRO B 183     -19.366   5.611  -8.322  1.00  0.00           H  
ATOM   2995  CB  PRO B 183     -21.060   4.380  -7.786  1.00  0.00           C  
ATOM   2996  HB2 PRO B 183     -22.143   4.469  -7.886  1.00  0.00           H  
ATOM   2997  HB3 PRO B 183     -20.765   4.451  -6.740  1.00  0.00           H  
ATOM   2998  CA  PRO B 183     -20.574   3.067  -8.414  1.00  0.00           C  
ATOM   2999  HA  PRO B 183     -19.760   2.659  -7.817  1.00  0.00           H  
ATOM   3000  C   PRO B 183     -21.714   2.040  -8.459  1.00  0.00           C  
ATOM   3001  O   PRO B 183     -22.319   1.829  -9.501  1.00  0.00           O  
ATOM   3002  N   GLU B 184     -22.065   1.460  -7.313  1.00  0.00           N  
ATOM   3003  H   GLU B 184     -21.509   1.662  -6.486  1.00  0.00           H  
ATOM   3004  CA  GLU B 184     -23.104   0.432  -7.178  1.00  0.00           C  
ATOM   3005  HA  GLU B 184     -23.793   0.519  -8.020  1.00  0.00           H  
ATOM   3006  CB  GLU B 184     -22.434  -0.957  -7.261  1.00  0.00           C  
ATOM   3007  HB2 GLU B 184     -21.846  -0.994  -8.181  1.00  0.00           H  
ATOM   3008  HB3 GLU B 184     -21.743  -1.066  -6.422  1.00  0.00           H  
ATOM   3009  CG  GLU B 184     -23.387  -2.164  -7.268  1.00  0.00           C  
ATOM   3010  HG2 GLU B 184     -22.814  -3.058  -7.528  1.00  0.00           H  
ATOM   3011  HG3 GLU B 184     -23.769  -2.306  -6.255  1.00  0.00           H  
ATOM   3012  CD  GLU B 184     -24.562  -1.997  -8.244  1.00  0.00           C  
ATOM   3013  OE1 GLU B 184     -25.702  -1.849  -7.755  1.00  0.00           O  
ATOM   3014  OE2 GLU B 184     -24.328  -1.925  -9.470  1.00  0.00           O  
ATOM   3015  C   GLU B 184     -23.928   0.643  -5.891  1.00  0.00           C  
ATOM   3016  O   GLU B 184     -23.479   1.302  -4.947  1.00  0.00           O  
ATOM   3017  N   ASN B 185     -25.162   0.135  -5.855  1.00  0.00           N  
ATOM   3018  H   ASN B 185     -25.470  -0.451  -6.635  1.00  0.00           H  
ATOM   3019  CA  ASN B 185     -26.078   0.254  -4.726  1.00  0.00           C  
ATOM   3020  HA  ASN B 185     -26.112   1.297  -4.405  1.00  0.00           H  
ATOM   3021  CB  ASN B 185     -27.484  -0.167  -5.181  1.00  0.00           C  
ATOM   3022  HB2 ASN B 185     -27.422  -1.066  -5.798  1.00  0.00           H  
ATOM   3023  HB3 ASN B 185     -28.094  -0.401  -4.310  1.00  0.00           H  
ATOM   3024  CG  ASN B 185     -28.170   0.923  -5.965  1.00  0.00           C  
ATOM   3025  OD1 ASN B 185     -27.968   1.127  -7.148  1.00  0.00           O  
ATOM   3026  ND2 ASN B 185     -28.978   1.729  -5.327  1.00  0.00           N  
ATOM   3027 HD21 ASN B 185     -29.419   2.438  -5.898  1.00  0.00           H  
ATOM   3028 HD22 ASN B 185     -29.122   1.708  -4.332  1.00  0.00           H  
ATOM   3029  C   ASN B 185     -25.623  -0.587  -3.525  1.00  0.00           C  
ATOM   3030  O   ASN B 185     -25.931  -1.775  -3.416  1.00  0.00           O  
ATOM   3031  N   ASN B 186     -25.000   0.062  -2.543  1.00  0.00           N  
ATOM   3032  H   ASN B 186     -24.887   1.061  -2.651  1.00  0.00           H  
ATOM   3033  CA  ASN B 186     -24.702  -0.523  -1.236  1.00  0.00           C  
ATOM   3034  HA  ASN B 186     -24.433  -1.571  -1.394  1.00  0.00           H  
ATOM   3035  CB  ASN B 186     -23.485   0.195  -0.629  1.00  0.00           C  
ATOM   3036  HB2 ASN B 186     -22.731   0.338  -1.396  1.00  0.00           H  
ATOM   3037  HB3 ASN B 186     -23.778   1.168  -0.242  1.00  0.00           H  
ATOM   3038  CG  ASN B 186     -22.846  -0.602   0.495  1.00  0.00           C  
ATOM   3039  OD1 ASN B 186     -23.030  -1.804   0.630  1.00  0.00           O  
ATOM   3040  ND2 ASN B 186     -22.057   0.048   1.310  1.00  0.00           N  
ATOM   3041 HD21 ASN B 186     -21.449  -0.459   1.933  1.00  0.00           H  
ATOM   3042 HD22 ASN B 186     -21.816   1.008   1.145  1.00  0.00           H  
ATOM   3043  C   ASN B 186     -25.951  -0.511  -0.330  1.00  0.00           C  
ATOM   3044  O   ASN B 186     -25.986   0.143   0.709  1.00  0.00           O  
ATOM   3045  N   GLY B 187     -27.017  -1.181  -0.779  1.00  0.00           N  
ATOM   3046  H   GLY B 187     -26.900  -1.680  -1.655  1.00  0.00           H  
ATOM   3047  CA  GLY B 187     -28.325  -1.190  -0.123  1.00  0.00           C  
ATOM   3048  HA2 GLY B 187     -28.906  -2.034  -0.492  1.00  0.00           H  
ATOM   3049  HA3 GLY B 187     -28.183  -1.327   0.950  1.00  0.00           H  
ATOM   3050  C   GLY B 187     -29.115   0.108  -0.333  1.00  0.00           C  
ATOM   3051  O   GLY B 187     -28.950   1.090   0.389  1.00  0.00           O  
ATOM   3052  N   GLY B 188     -30.051   0.104  -1.290  1.00  0.00           N  
ATOM   3053  H   GLY B 188     -30.100  -0.698  -1.898  1.00  0.00           H  
ATOM   3054  CA  GLY B 188     -31.054   1.164  -1.466  1.00  0.00           C  
ATOM   3055  HA2 GLY B 188     -31.702   0.899  -2.302  1.00  0.00           H  
ATOM   3056  HA3 GLY B 188     -31.676   1.230  -0.574  1.00  0.00           H  
ATOM   3057  C   GLY B 188     -30.460   2.545  -1.759  1.00  0.00           C  
ATOM   3058  O   GLY B 188     -30.186   2.858  -2.913  1.00  0.00           O  
ATOM   3059  N   ALA B 189     -30.312   3.381  -0.727  1.00  0.00           N  
ATOM   3060  H   ALA B 189     -30.489   3.016   0.198  1.00  0.00           H  
ATOM   3061  CA  ALA B 189     -29.714   4.720  -0.821  1.00  0.00           C  
ATOM   3062  HA  ALA B 189     -29.825   5.091  -1.843  1.00  0.00           H  
ATOM   3063  CB  ALA B 189     -30.505   5.657   0.102  1.00  0.00           C  
ATOM   3064  HB1 ALA B 189     -30.137   6.677  -0.015  1.00  0.00           H  
ATOM   3065  HB2 ALA B 189     -31.562   5.636  -0.162  1.00  0.00           H  
ATOM   3066  HB3 ALA B 189     -30.384   5.356   1.144  1.00  0.00           H  
ATOM   3067  C   ALA B 189     -28.200   4.759  -0.501  1.00  0.00           C  
ATOM   3068  O   ALA B 189     -27.542   5.758  -0.802  1.00  0.00           O  
ATOM   3069  N   GLY B 190     -27.638   3.703   0.102  1.00  0.00           N  
ATOM   3070  H   GLY B 190     -28.195   2.872   0.268  1.00  0.00           H  
ATOM   3071  CA  GLY B 190     -26.190   3.555   0.262  1.00  0.00           C  
ATOM   3072  HA2 GLY B 190     -25.769   4.465   0.693  1.00  0.00           H  
ATOM   3073  HA3 GLY B 190     -25.975   2.726   0.936  1.00  0.00           H  
ATOM   3074  C   GLY B 190     -25.514   3.275  -1.082  1.00  0.00           C  
ATOM   3075  O   GLY B 190     -26.105   2.654  -1.968  1.00  0.00           O  
ATOM   3076  N   CYS B 191     -24.278   3.736  -1.258  1.00  0.00           N  
ATOM   3077  H   CYS B 191     -23.832   4.268  -0.514  1.00  0.00           H  
ATOM   3078  CA  CYS B 191     -23.539   3.613  -2.507  1.00  0.00           C  
ATOM   3079  HA  CYS B 191     -23.903   2.743  -3.050  1.00  0.00           H  
ATOM   3080  CB  CYS B 191     -23.829   4.855  -3.352  1.00  0.00           C  
ATOM   3081  HB2 CYS B 191     -24.908   4.999  -3.437  1.00  0.00           H  
ATOM   3082  HB3 CYS B 191     -23.383   5.722  -2.862  1.00  0.00           H  
ATOM   3083  SG  CYS B 191     -23.125   4.641  -5.006  1.00  0.00           S  
ATOM   3084  HG  CYS B 191     -23.826   3.542  -5.335  1.00  0.00           H  
ATOM   3085  C   CYS B 191     -22.041   3.403  -2.252  1.00  0.00           C  
ATOM   3086  O   CYS B 191     -21.485   3.956  -1.304  1.00  0.00           O  
ATOM   3087  N   VAL B 192     -21.400   2.597  -3.097  1.00  0.00           N  
ATOM   3088  H   VAL B 192     -21.921   2.217  -3.883  1.00  0.00           H  
ATOM   3089  CA  VAL B 192     -19.997   2.193  -2.975  1.00  0.00           C  
ATOM   3090  HA  VAL B 192     -19.475   2.931  -2.365  1.00  0.00           H  
ATOM   3091  CB  VAL B 192     -19.904   0.829  -2.255  1.00  0.00           C  
ATOM   3092  HB  VAL B 192     -20.495   0.895  -1.342  1.00  0.00           H  
ATOM   3093  CG1 VAL B 192     -20.455  -0.332  -3.100  1.00  0.00           C  
ATOM   3094 HG11 VAL B 192     -19.827  -0.504  -3.974  1.00  0.00           H  
ATOM   3095 HG12 VAL B 192     -20.484  -1.239  -2.497  1.00  0.00           H  
ATOM   3096 HG13 VAL B 192     -21.467  -0.107  -3.438  1.00  0.00           H  
ATOM   3097  CG2 VAL B 192     -18.473   0.484  -1.833  1.00  0.00           C  
ATOM   3098 HG21 VAL B 192     -18.076   1.290  -1.214  1.00  0.00           H  
ATOM   3099 HG22 VAL B 192     -18.487  -0.426  -1.233  1.00  0.00           H  
ATOM   3100 HG23 VAL B 192     -17.831   0.332  -2.699  1.00  0.00           H  
ATOM   3101  C   VAL B 192     -19.340   2.175  -4.354  1.00  0.00           C  
ATOM   3102  O   VAL B 192     -19.996   1.884  -5.358  1.00  0.00           O  
ATOM   3103  N   CYS B 193     -18.040   2.467  -4.413  1.00  0.00           N  
ATOM   3104  H   CYS B 193     -17.581   2.749  -3.549  1.00  0.00           H  
ATOM   3105  CA  CYS B 193     -17.250   2.433  -5.644  1.00  0.00           C  
ATOM   3106  HA  CYS B 193     -17.649   1.643  -6.283  1.00  0.00           H  
ATOM   3107  CB  CYS B 193     -17.435   3.773  -6.369  1.00  0.00           C  
ATOM   3108  HB2 CYS B 193     -18.496   4.023  -6.398  1.00  0.00           H  
ATOM   3109  HB3 CYS B 193     -16.909   4.556  -5.817  1.00  0.00           H  
ATOM   3110  SG  CYS B 193     -16.794   3.678  -8.064  1.00  0.00           S  
ATOM   3111  HG  CYS B 193     -17.637   2.761  -8.545  1.00  0.00           H  
ATOM   3112  C   CYS B 193     -15.765   2.111  -5.381  1.00  0.00           C  
ATOM   3113  O   CYS B 193     -15.136   2.677  -4.483  1.00  0.00           O  
ATOM   3114  N   HIE B 194     -15.201   1.189  -6.164  1.00  0.00           N  
ATOM   3115  H   HIE B 194     -15.771   0.737  -6.868  1.00  0.00           H  
ATOM   3116  CA  HIE B 194     -13.822   0.714  -6.022  1.00  0.00           C  
ATOM   3117  HA  HIE B 194     -13.551   0.763  -4.965  1.00  0.00           H  
ATOM   3118  CB  HIE B 194     -13.721  -0.758  -6.459  1.00  0.00           C  
ATOM   3119  HB2 HIE B 194     -13.627  -0.801  -7.546  1.00  0.00           H  
ATOM   3120  HB3 HIE B 194     -12.827  -1.208  -6.027  1.00  0.00           H  
ATOM   3121  CG  HIE B 194     -14.932  -1.574  -6.078  1.00  0.00           C  
ATOM   3122  ND1 HIE B 194     -16.045  -1.746  -6.897  1.00  0.00           N  
ATOM   3123  CE1 HIE B 194     -16.959  -2.385  -6.155  1.00  0.00           C  
ATOM   3124  HE1 HIE B 194     -17.947  -2.661  -6.506  1.00  0.00           H  
ATOM   3125  NE2 HIE B 194     -16.486  -2.598  -4.915  1.00  0.00           N  
ATOM   3126  HE2 HIE B 194     -17.010  -3.010  -4.154  1.00  0.00           H  
ATOM   3127  CD2 HIE B 194     -15.210  -2.082  -4.842  1.00  0.00           C  
ATOM   3128  HD2 HIE B 194     -14.577  -2.026  -3.966  1.00  0.00           H  
ATOM   3129  C   HIE B 194     -12.836   1.588  -6.801  1.00  0.00           C  
ATOM   3130  O   HIE B 194     -13.126   2.061  -7.899  1.00  0.00           O  
ATOM   3131  N   LEU B 195     -11.639   1.757  -6.249  1.00  0.00           N  
ATOM   3132  H   LEU B 195     -11.473   1.372  -5.323  1.00  0.00           H  
ATOM   3133  CA  LEU B 195     -10.569   2.562  -6.823  1.00  0.00           C  
ATOM   3134  HA  LEU B 195     -10.828   2.875  -7.836  1.00  0.00           H  
ATOM   3135  CB  LEU B 195     -10.372   3.822  -5.958  1.00  0.00           C  
ATOM   3136  HB2 LEU B 195     -10.122   3.503  -4.947  1.00  0.00           H  
ATOM   3137  HB3 LEU B 195      -9.523   4.377  -6.352  1.00  0.00           H  
ATOM   3138  CG  LEU B 195     -11.599   4.757  -5.890  1.00  0.00           C  
ATOM   3139  HG  LEU B 195     -12.517   4.182  -5.779  1.00  0.00           H  
ATOM   3140  CD1 LEU B 195     -11.498   5.693  -4.688  1.00  0.00           C  
ATOM   3141 HD11 LEU B 195     -11.532   5.100  -3.774  1.00  0.00           H  
ATOM   3142 HD12 LEU B 195     -10.571   6.261  -4.718  1.00  0.00           H  
ATOM   3143 HD13 LEU B 195     -12.342   6.382  -4.685  1.00  0.00           H  
ATOM   3144  CD2 LEU B 195     -11.707   5.617  -7.144  1.00  0.00           C  
ATOM   3145 HD21 LEU B 195     -12.580   6.263  -7.084  1.00  0.00           H  
ATOM   3146 HD22 LEU B 195     -10.814   6.233  -7.240  1.00  0.00           H  
ATOM   3147 HD23 LEU B 195     -11.812   4.976  -8.018  1.00  0.00           H  
ATOM   3148  C   LEU B 195      -9.310   1.698  -6.903  1.00  0.00           C  
ATOM   3149  O   LEU B 195      -8.747   1.313  -5.876  1.00  0.00           O  
ATOM   3150  N   LEU B 196      -8.868   1.399  -8.127  1.00  0.00           N  
ATOM   3151  H   LEU B 196      -9.371   1.767  -8.921  1.00  0.00           H  
ATOM   3152  CA  LEU B 196      -7.627   0.669  -8.387  1.00  0.00           C  
ATOM   3153  HA  LEU B 196      -7.623  -0.249  -7.796  1.00  0.00           H  
ATOM   3154  CB  LEU B 196      -7.534   0.305  -9.883  1.00  0.00           C  
ATOM   3155  HB2 LEU B 196      -7.550   1.228 -10.463  1.00  0.00           H  
ATOM   3156  HB3 LEU B 196      -6.570  -0.172 -10.064  1.00  0.00           H  
ATOM   3157  CG  LEU B 196      -8.651  -0.622 -10.404  1.00  0.00           C  
ATOM   3158  HG  LEU B 196      -9.625  -0.223 -10.124  1.00  0.00           H  
ATOM   3159  CD1 LEU B 196      -8.597  -0.703 -11.929  1.00  0.00           C  
ATOM   3160 HD11 LEU B 196      -9.388  -1.356 -12.292  1.00  0.00           H  
ATOM   3161 HD12 LEU B 196      -8.739   0.292 -12.354  1.00  0.00           H  
ATOM   3162 HD13 LEU B 196      -7.630  -1.093 -12.247  1.00  0.00           H  
ATOM   3163  CD2 LEU B 196      -8.513  -2.038  -9.841  1.00  0.00           C  
ATOM   3164 HD21 LEU B 196      -9.289  -2.679 -10.260  1.00  0.00           H  
ATOM   3165 HD22 LEU B 196      -7.533  -2.448 -10.086  1.00  0.00           H  
ATOM   3166 HD23 LEU B 196      -8.634  -2.015  -8.761  1.00  0.00           H  
ATOM   3167  C   LEU B 196      -6.438   1.528  -7.939  1.00  0.00           C  
ATOM   3168  O   LEU B 196      -6.166   2.579  -8.527  1.00  0.00           O  
ATOM   3169  N   MET B 197      -5.776   1.100  -6.865  1.00  0.00           N  
ATOM   3170  H   MET B 197      -6.084   0.227  -6.444  1.00  0.00           H  
ATOM   3171  CA  MET B 197      -4.657   1.787  -6.224  1.00  0.00           C  
ATOM   3172  HA  MET B 197      -4.082   2.328  -6.975  1.00  0.00           H  
ATOM   3173  CB  MET B 197      -5.178   2.795  -5.177  1.00  0.00           C  
ATOM   3174  HB2 MET B 197      -5.719   2.259  -4.396  1.00  0.00           H  
ATOM   3175  HB3 MET B 197      -4.314   3.270  -4.725  1.00  0.00           H  
ATOM   3176  CG  MET B 197      -6.078   3.926  -5.692  1.00  0.00           C  
ATOM   3177  HG2 MET B 197      -5.614   4.370  -6.573  1.00  0.00           H  
ATOM   3178  HG3 MET B 197      -7.047   3.515  -5.975  1.00  0.00           H  
ATOM   3179  SD  MET B 197      -6.324   5.231  -4.451  1.00  0.00           S  
ATOM   3180  CE  MET B 197      -7.372   6.394  -5.361  1.00  0.00           C  
ATOM   3181  HE1 MET B 197      -7.444   7.331  -4.808  1.00  0.00           H  
ATOM   3182  HE2 MET B 197      -6.942   6.588  -6.341  1.00  0.00           H  
ATOM   3183  HE3 MET B 197      -8.369   5.977  -5.480  1.00  0.00           H  
ATOM   3184  C   MET B 197      -3.744   0.734  -5.572  1.00  0.00           C  
ATOM   3185  O   MET B 197      -3.999   0.301  -4.450  1.00  0.00           O  
ATOM   3186  N   ASP B 198      -2.707   0.290  -6.290  1.00  0.00           N  
ATOM   3187  H   ASP B 198      -2.575   0.614  -7.244  1.00  0.00           H  
ATOM   3188  CA  ASP B 198      -1.821  -0.810  -5.889  1.00  0.00           C  
ATOM   3189  HA  ASP B 198      -2.231  -1.281  -5.002  1.00  0.00           H  
ATOM   3190  CB  ASP B 198      -1.777  -1.880  -7.003  1.00  0.00           C  
ATOM   3191  HB2 ASP B 198      -1.110  -2.681  -6.682  1.00  0.00           H  
ATOM   3192  HB3 ASP B 198      -2.770  -2.311  -7.122  1.00  0.00           H  
ATOM   3193  CG  ASP B 198      -1.335  -1.396  -8.389  1.00  0.00           C  
ATOM   3194  OD1 ASP B 198      -0.881  -2.273  -9.162  1.00  0.00           O  
ATOM   3195  OD2 ASP B 198      -1.347  -0.168  -8.638  1.00  0.00           O  
ATOM   3196  C   ASP B 198      -0.409  -0.331  -5.503  1.00  0.00           C  
ATOM   3197  O   ASP B 198       0.051  -0.559  -4.382  1.00  0.00           O  
ATOM   3198  N   ASP B 199       0.270   0.399  -6.393  1.00  0.00           N  
ATOM   3199  H   ASP B 199      -0.157   0.503  -7.316  1.00  0.00           H  
ATOM   3200  CA  ASP B 199       1.557   1.066  -6.140  1.00  0.00           C  
ATOM   3201  HA  ASP B 199       2.131   0.399  -5.512  1.00  0.00           H  
ATOM   3202  CB  ASP B 199       2.339   1.279  -7.446  1.00  0.00           C  
ATOM   3203  HB2 ASP B 199       1.651   1.596  -8.231  1.00  0.00           H  
ATOM   3204  HB3 ASP B 199       3.091   2.058  -7.326  1.00  0.00           H  
ATOM   3205  CG  ASP B 199       3.103   0.046  -7.897  1.00  0.00           C  
ATOM   3206  OD1 ASP B 199       3.384  -0.039  -9.103  1.00  0.00           O  
ATOM   3207  OD2 ASP B 199       3.439  -0.837  -7.063  1.00  0.00           O  
ATOM   3208  C   ASP B 199       1.438   2.348  -5.308  1.00  0.00           C  
ATOM   3209  O   ASP B 199       2.126   3.336  -5.559  1.00  0.00           O  
ATOM   3210  N   VAL B 200       0.560   2.342  -4.308  1.00  0.00           N  
ATOM   3211  H   VAL B 200       0.047   1.489  -4.118  1.00  0.00           H  
ATOM   3212  CA  VAL B 200       0.406   3.476  -3.399  1.00  0.00           C  
ATOM   3213  HA  VAL B 200       0.274   4.353  -4.025  1.00  0.00           H  
ATOM   3214  CB  VAL B 200      -0.838   3.353  -2.513  1.00  0.00           C  
ATOM   3215  HB  VAL B 200      -0.866   4.205  -1.835  1.00  0.00           H  
ATOM   3216  CG1 VAL B 200      -2.099   3.411  -3.371  1.00  0.00           C  
ATOM   3217 HG11 VAL B 200      -2.143   2.543  -4.027  1.00  0.00           H  
ATOM   3218 HG12 VAL B 200      -2.089   4.321  -3.973  1.00  0.00           H  
ATOM   3219 HG13 VAL B 200      -2.979   3.419  -2.727  1.00  0.00           H  
ATOM   3220  CG2 VAL B 200      -0.879   2.076  -1.672  1.00  0.00           C  
ATOM   3221 HG21 VAL B 200      -1.773   2.105  -1.054  1.00  0.00           H  
ATOM   3222 HG22 VAL B 200      -0.003   2.024  -1.025  1.00  0.00           H  
ATOM   3223 HG23 VAL B 200      -0.915   1.192  -2.309  1.00  0.00           H  
ATOM   3224  C   VAL B 200       1.651   3.741  -2.556  1.00  0.00           C  
ATOM   3225  O   VAL B 200       2.445   2.842  -2.261  1.00  0.00           O  
ATOM   3226  N   VAL B 201       1.809   4.995  -2.154  1.00  0.00           N  
ATOM   3227  H   VAL B 201       1.106   5.670  -2.448  1.00  0.00           H  
ATOM   3228  CA  VAL B 201       2.926   5.487  -1.340  1.00  0.00           C  
ATOM   3229  HA  VAL B 201       3.332   4.665  -0.746  1.00  0.00           H  
ATOM   3230  CB  VAL B 201       4.061   6.043  -2.224  1.00  0.00           C  
ATOM   3231  HB  VAL B 201       4.854   6.294  -1.540  1.00  0.00           H  
ATOM   3232  CG1 VAL B 201       4.617   5.063  -3.271  1.00  0.00           C  
ATOM   3233 HG11 VAL B 201       4.898   4.130  -2.795  1.00  0.00           H  
ATOM   3234 HG12 VAL B 201       3.865   4.859  -4.033  1.00  0.00           H  
ATOM   3235 HG13 VAL B 201       5.500   5.489  -3.746  1.00  0.00           H  
ATOM   3236  CG2 VAL B 201       3.705   7.327  -2.971  1.00  0.00           C  
ATOM   3237 HG21 VAL B 201       4.598   7.726  -3.450  1.00  0.00           H  
ATOM   3238 HG22 VAL B 201       2.945   7.121  -3.722  1.00  0.00           H  
ATOM   3239 HG23 VAL B 201       3.336   8.082  -2.287  1.00  0.00           H  
ATOM   3240  C   VAL B 201       2.431   6.551  -0.357  1.00  0.00           C  
ATOM   3241  O   VAL B 201       1.391   7.169  -0.581  1.00  0.00           O  
ATOM   3242  N   SER B 202       3.187   6.847   0.699  1.00  0.00           N  
ATOM   3243  H   SER B 202       4.043   6.315   0.853  1.00  0.00           H  
ATOM   3244  CA  SER B 202       2.794   7.869   1.684  1.00  0.00           C  
ATOM   3245  HA  SER B 202       1.765   7.669   1.977  1.00  0.00           H  
ATOM   3246  CB  SER B 202       3.650   7.759   2.946  1.00  0.00           C  
ATOM   3247  HB2 SER B 202       4.711   7.710   2.691  1.00  0.00           H  
ATOM   3248  HB3 SER B 202       3.475   8.631   3.579  1.00  0.00           H  
ATOM   3249  OG  SER B 202       3.256   6.603   3.660  1.00  0.00           O  
ATOM   3250  HG  SER B 202       3.657   5.819   3.231  1.00  0.00           H  
ATOM   3251  C   SER B 202       2.812   9.297   1.121  1.00  0.00           C  
ATOM   3252  O   SER B 202       2.060  10.154   1.596  1.00  0.00           O  
ATOM   3253  N   ALA B 203       3.603   9.538   0.068  1.00  0.00           N  
ATOM   3254  H   ALA B 203       4.237   8.803  -0.213  1.00  0.00           H  
ATOM   3255  CA  ALA B 203       3.627  10.771  -0.726  1.00  0.00           C  
ATOM   3256  HA  ALA B 203       3.621  11.621  -0.040  1.00  0.00           H  
ATOM   3257  CB  ALA B 203       4.953  10.783  -1.497  1.00  0.00           C  
ATOM   3258  HB1 ALA B 203       4.972   9.973  -2.224  1.00  0.00           H  
ATOM   3259  HB2 ALA B 203       5.060  11.730  -2.025  1.00  0.00           H  
ATOM   3260  HB3 ALA B 203       5.788  10.661  -0.805  1.00  0.00           H  
ATOM   3261  C   ALA B 203       2.424  10.955  -1.688  1.00  0.00           C  
ATOM   3262  O   ALA B 203       2.329  11.988  -2.357  1.00  0.00           O  
ATOM   3263  N   ASP B 204       1.511   9.980  -1.792  1.00  0.00           N  
ATOM   3264  H   ASP B 204       1.608   9.154  -1.214  1.00  0.00           H  
ATOM   3265  CA  ASP B 204       0.340  10.068  -2.667  1.00  0.00           C  
ATOM   3266  HA  ASP B 204       0.675  10.352  -3.666  1.00  0.00           H  
ATOM   3267  CB  ASP B 204      -0.417   8.739  -2.756  1.00  0.00           C  
ATOM   3268  HB2 ASP B 204      -0.470   8.284  -1.770  1.00  0.00           H  
ATOM   3269  HB3 ASP B 204      -1.445   8.936  -3.074  1.00  0.00           H  
ATOM   3270  CG  ASP B 204       0.142   7.746  -3.754  1.00  0.00           C  
ATOM   3271  OD1 ASP B 204       0.787   8.133  -4.748  1.00  0.00           O  
ATOM   3272  OD2 ASP B 204      -0.212   6.558  -3.630  1.00  0.00           O  
ATOM   3273  C   ASP B 204      -0.687  11.094  -2.202  1.00  0.00           C  
ATOM   3274  O   ASP B 204      -1.113  11.119  -1.044  1.00  0.00           O  
ATOM   3275  N   GLN B 205      -1.233  11.812  -3.179  1.00  0.00           N  
ATOM   3276  H   GLN B 205      -0.834  11.750  -4.104  1.00  0.00           H  
ATOM   3277  CA  GLN B 205      -2.497  12.512  -3.026  1.00  0.00           C  
ATOM   3278  HA  GLN B 205      -3.074  12.004  -2.251  1.00  0.00           H  
ATOM   3279  CB  GLN B 205      -2.219  13.942  -2.542  1.00  0.00           C  
ATOM   3280  HB2 GLN B 205      -1.585  13.870  -1.657  1.00  0.00           H  
ATOM   3281  HB3 GLN B 205      -1.680  14.504  -3.306  1.00  0.00           H  
ATOM   3282  CG  GLN B 205      -3.509  14.679  -2.163  1.00  0.00           C  
ATOM   3283  HG2 GLN B 205      -3.985  15.060  -3.066  1.00  0.00           H  
ATOM   3284  HG3 GLN B 205      -4.199  13.978  -1.694  1.00  0.00           H  
ATOM   3285  CD  GLN B 205      -3.298  15.827  -1.178  1.00  0.00           C  
ATOM   3286  OE1 GLN B 205      -2.221  16.139  -0.700  1.00  0.00           O  
ATOM   3287  NE2 GLN B 205      -4.363  16.499  -0.809  1.00  0.00           N  
ATOM   3288 HE21 GLN B 205      -4.191  17.282  -0.206  1.00  0.00           H  
ATOM   3289 HE22 GLN B 205      -5.269  16.225  -1.161  1.00  0.00           H  
ATOM   3290  C   GLN B 205      -3.305  12.422  -4.324  1.00  0.00           C  
ATOM   3291  O   GLN B 205      -2.776  12.655  -5.409  1.00  0.00           O  
ATOM   3292  N   TYR B 206      -4.576  12.049  -4.205  1.00  0.00           N  
ATOM   3293  H   TYR B 206      -4.934  11.884  -3.270  1.00  0.00           H  
ATOM   3294  CA  TYR B 206      -5.552  11.992  -5.284  1.00  0.00           C  
ATOM   3295  HA  TYR B 206      -5.050  12.188  -6.226  1.00  0.00           H  
ATOM   3296  CB  TYR B 206      -6.207  10.600  -5.344  1.00  0.00           C  
ATOM   3297  HB2 TYR B 206      -6.601  10.354  -4.356  1.00  0.00           H  
ATOM   3298  HB3 TYR B 206      -7.067  10.660  -6.013  1.00  0.00           H  
ATOM   3299  CG  TYR B 206      -5.336   9.446  -5.810  1.00  0.00           C  
ATOM   3300  CD1 TYR B 206      -4.441   8.813  -4.924  1.00  0.00           C  
ATOM   3301  HD1 TYR B 206      -4.316   9.192  -3.919  1.00  0.00           H  
ATOM   3302  CE1 TYR B 206      -3.721   7.674  -5.336  1.00  0.00           C  
ATOM   3303  HE1 TYR B 206      -3.038   7.176  -4.663  1.00  0.00           H  
ATOM   3304  CZ  TYR B 206      -3.893   7.161  -6.638  1.00  0.00           C  
ATOM   3305  OH  TYR B 206      -3.200   6.055  -7.025  1.00  0.00           O  
ATOM   3306  HH  TYR B 206      -3.548   5.696  -7.844  1.00  0.00           H  
ATOM   3307  CE2 TYR B 206      -4.792   7.792  -7.529  1.00  0.00           C  
ATOM   3308  HE2 TYR B 206      -4.937   7.401  -8.524  1.00  0.00           H  
ATOM   3309  CD2 TYR B 206      -5.496   8.942  -7.117  1.00  0.00           C  
ATOM   3310  HD2 TYR B 206      -6.179   9.433  -7.799  1.00  0.00           H  
ATOM   3311  C   TYR B 206      -6.635  13.054  -5.061  1.00  0.00           C  
ATOM   3312  O   TYR B 206      -7.086  13.247  -3.931  1.00  0.00           O  
ATOM   3313  N   THR B 207      -7.107  13.701  -6.123  1.00  0.00           N  
ATOM   3314  H   THR B 207      -6.684  13.513  -7.031  1.00  0.00           H  
ATOM   3315  CA  THR B 207      -8.417  14.385  -6.123  1.00  0.00           C  
ATOM   3316  HA  THR B 207      -8.617  14.797  -5.133  1.00  0.00           H  
ATOM   3317  CB  THR B 207      -8.439  15.544  -7.127  1.00  0.00           C  
ATOM   3318  HB  THR B 207      -9.446  15.960  -7.171  1.00  0.00           H  
ATOM   3319  CG2 THR B 207      -7.472  16.654  -6.718  1.00  0.00           C  
ATOM   3320 HG21 THR B 207      -7.553  17.478  -7.425  1.00  0.00           H  
ATOM   3321 HG22 THR B 207      -7.724  17.010  -5.719  1.00  0.00           H  
ATOM   3322 HG23 THR B 207      -6.448  16.280  -6.723  1.00  0.00           H  
ATOM   3323  OG1 THR B 207      -8.063  15.105  -8.410  1.00  0.00           O  
ATOM   3324  HG1 THR B 207      -8.783  14.586  -8.780  1.00  0.00           H  
ATOM   3325  C   THR B 207      -9.535  13.394  -6.455  1.00  0.00           C  
ATOM   3326  O   THR B 207      -9.294  12.425  -7.175  1.00  0.00           O  
ATOM   3327  N   LEU B 208     -10.757  13.646  -5.977  1.00  0.00           N  
ATOM   3328  H   LEU B 208     -10.905  14.488  -5.427  1.00  0.00           H  
ATOM   3329  CA  LEU B 208     -11.936  12.804  -6.234  1.00  0.00           C  
ATOM   3330  HA  LEU B 208     -11.730  12.099  -7.039  1.00  0.00           H  
ATOM   3331  CB  LEU B 208     -12.306  12.007  -4.958  1.00  0.00           C  
ATOM   3332  HB2 LEU B 208     -12.530  12.722  -4.164  1.00  0.00           H  
ATOM   3333  HB3 LEU B 208     -13.223  11.451  -5.160  1.00  0.00           H  
ATOM   3334  CG  LEU B 208     -11.251  11.018  -4.424  1.00  0.00           C  
ATOM   3335  HG  LEU B 208     -10.315  11.542  -4.231  1.00  0.00           H  
ATOM   3336  CD1 LEU B 208     -11.738  10.402  -3.111  1.00  0.00           C  
ATOM   3337 HD11 LEU B 208     -11.862  11.183  -2.360  1.00  0.00           H  
ATOM   3338 HD12 LEU B 208     -12.696   9.903  -3.265  1.00  0.00           H  
ATOM   3339 HD13 LEU B 208     -11.018   9.672  -2.745  1.00  0.00           H  
ATOM   3340  CD2 LEU B 208     -10.992   9.870  -5.397  1.00  0.00           C  
ATOM   3341 HD21 LEU B 208     -11.918   9.327  -5.594  1.00  0.00           H  
ATOM   3342 HD22 LEU B 208     -10.248   9.190  -4.985  1.00  0.00           H  
ATOM   3343 HD23 LEU B 208     -10.610  10.281  -6.327  1.00  0.00           H  
ATOM   3344  C   LEU B 208     -13.118  13.677  -6.678  1.00  0.00           C  
ATOM   3345  O   LEU B 208     -13.572  14.500  -5.890  1.00  0.00           O  
ATOM   3346  N   ASP B 209     -13.640  13.472  -7.890  1.00  0.00           N  
ATOM   3347  H   ASP B 209     -13.224  12.748  -8.467  1.00  0.00           H  
ATOM   3348  CA  ASP B 209     -14.835  14.154  -8.414  1.00  0.00           C  
ATOM   3349  HA  ASP B 209     -15.208  14.864  -7.672  1.00  0.00           H  
ATOM   3350  CB  ASP B 209     -14.521  14.966  -9.681  1.00  0.00           C  
ATOM   3351  HB2 ASP B 209     -13.869  14.388 -10.339  1.00  0.00           H  
ATOM   3352  HB3 ASP B 209     -15.456  15.132 -10.218  1.00  0.00           H  
ATOM   3353  CG  ASP B 209     -13.899  16.339  -9.415  1.00  0.00           C  
ATOM   3354  OD1 ASP B 209     -14.226  17.298 -10.146  1.00  0.00           O  
ATOM   3355  OD2 ASP B 209     -13.102  16.538  -8.476  1.00  0.00           O  
ATOM   3356  C   ASP B 209     -15.961  13.149  -8.703  1.00  0.00           C  
ATOM   3357  O   ASP B 209     -15.870  12.331  -9.624  1.00  0.00           O  
ATOM   3358  N   LEU B 210     -17.047  13.233  -7.934  1.00  0.00           N  
ATOM   3359  H   LEU B 210     -17.088  14.002  -7.270  1.00  0.00           H  
ATOM   3360  CA  LEU B 210     -18.268  12.445  -8.125  1.00  0.00           C  
ATOM   3361  HA  LEU B 210     -18.001  11.501  -8.602  1.00  0.00           H  
ATOM   3362  CB  LEU B 210     -18.883  12.127  -6.746  1.00  0.00           C  
ATOM   3363  HB2 LEU B 210     -18.168  11.533  -6.174  1.00  0.00           H  
ATOM   3364  HB3 LEU B 210     -19.029  13.075  -6.228  1.00  0.00           H  
ATOM   3365  CG  LEU B 210     -20.238  11.395  -6.760  1.00  0.00           C  
ATOM   3366  HG  LEU B 210     -20.969  12.009  -7.282  1.00  0.00           H  
ATOM   3367  CD1 LEU B 210     -20.182  10.028  -7.443  1.00  0.00           C  
ATOM   3368 HD11 LEU B 210     -21.167   9.564  -7.403  1.00  0.00           H  
ATOM   3369 HD12 LEU B 210     -19.896  10.136  -8.488  1.00  0.00           H  
ATOM   3370 HD13 LEU B 210     -19.461   9.390  -6.934  1.00  0.00           H  
ATOM   3371  CD2 LEU B 210     -20.723  11.188  -5.322  1.00  0.00           C  
ATOM   3372 HD21 LEU B 210     -20.798  12.148  -4.811  1.00  0.00           H  
ATOM   3373 HD22 LEU B 210     -20.024  10.551  -4.782  1.00  0.00           H  
ATOM   3374 HD23 LEU B 210     -21.703  10.711  -5.324  1.00  0.00           H  
ATOM   3375  C   LEU B 210     -19.252  13.190  -9.038  1.00  0.00           C  
ATOM   3376  O   LEU B 210     -19.636  14.328  -8.762  1.00  0.00           O  
ATOM   3377  N   TRP B 211     -19.711  12.519 -10.092  1.00  0.00           N  
ATOM   3378  H   TRP B 211     -19.381  11.571 -10.242  1.00  0.00           H  
ATOM   3379  CA  TRP B 211     -20.696  13.022 -11.052  1.00  0.00           C  
ATOM   3380  HA  TRP B 211     -20.954  14.054 -10.814  1.00  0.00           H  
ATOM   3381  CB  TRP B 211     -20.089  13.007 -12.464  1.00  0.00           C  
ATOM   3382  HB2 TRP B 211     -19.667  12.022 -12.667  1.00  0.00           H  
ATOM   3383  HB3 TRP B 211     -20.896  13.165 -13.180  1.00  0.00           H  
ATOM   3384  CG  TRP B 211     -19.043  14.052 -12.726  1.00  0.00           C  
ATOM   3385  CD1 TRP B 211     -17.847  14.148 -12.102  1.00  0.00           C  
ATOM   3386  HD1 TRP B 211     -17.485  13.462 -11.344  1.00  0.00           H  
ATOM   3387  NE1 TRP B 211     -17.177  15.273 -12.542  1.00  0.00           N  
ATOM   3388  HE1 TRP B 211     -16.293  15.579 -12.155  1.00  0.00           H  
ATOM   3389  CE2 TRP B 211     -17.909  15.960 -13.484  1.00  0.00           C  
ATOM   3390  CZ2 TRP B 211     -17.675  17.141 -14.202  1.00  0.00           C  
ATOM   3391  HZ2 TRP B 211     -16.766  17.703 -14.045  1.00  0.00           H  
ATOM   3392  CH2 TRP B 211     -18.633  17.574 -15.136  1.00  0.00           C  
ATOM   3393  HH2 TRP B 211     -18.462  18.474 -15.710  1.00  0.00           H  
ATOM   3394  CZ3 TRP B 211     -19.805  16.822 -15.340  1.00  0.00           C  
ATOM   3395  HZ3 TRP B 211     -20.530  17.148 -16.075  1.00  0.00           H  
ATOM   3396  CE3 TRP B 211     -20.031  15.643 -14.603  1.00  0.00           C  
ATOM   3397  HE3 TRP B 211     -20.926  15.067 -14.774  1.00  0.00           H  
ATOM   3398  CD2 TRP B 211     -19.099  15.188 -13.645  1.00  0.00           C  
ATOM   3399  C   TRP B 211     -21.989  12.204 -10.996  1.00  0.00           C  
ATOM   3400  O   TRP B 211     -21.968  11.003 -10.716  1.00  0.00           O  
ATOM   3401  N   ALA B 212     -23.108  12.851 -11.326  1.00  0.00           N  
ATOM   3402  H   ALA B 212     -23.050  13.839 -11.555  1.00  0.00           H  
ATOM   3403  CA  ALA B 212     -24.415  12.217 -11.475  1.00  0.00           C  
ATOM   3404  HA  ALA B 212     -24.271  11.142 -11.569  1.00  0.00           H  
ATOM   3405  CB  ALA B 212     -25.241  12.460 -10.208  1.00  0.00           C  
ATOM   3406  HB1 ALA B 212     -26.176  11.904 -10.279  1.00  0.00           H  
ATOM   3407  HB2 ALA B 212     -24.691  12.108  -9.336  1.00  0.00           H  
ATOM   3408  HB3 ALA B 212     -25.460  13.518 -10.087  1.00  0.00           H  
ATOM   3409  C   ALA B 212     -25.116  12.711 -12.753  1.00  0.00           C  
ATOM   3410  O   ALA B 212     -25.161  13.919 -13.021  1.00  0.00           O  
ATOM   3411  N   GLY B 213     -25.634  11.780 -13.557  1.00  0.00           N  
ATOM   3412  H   GLY B 213     -25.608  10.817 -13.223  1.00  0.00           H  
ATOM   3413  CA  GLY B 213     -26.266  12.014 -14.859  1.00  0.00           C  
ATOM   3414  HA2 GLY B 213     -26.602  11.057 -15.262  1.00  0.00           H  
ATOM   3415  HA3 GLY B 213     -27.143  12.649 -14.722  1.00  0.00           H  
ATOM   3416  C   GLY B 213     -25.333  12.662 -15.888  1.00  0.00           C  
ATOM   3417  O   GLY B 213     -24.715  11.990 -16.707  1.00  0.00           O  
ATOM   3418  N   GLN B 214     -25.240  13.993 -15.855  1.00  0.00           N  
ATOM   3419  H   GLN B 214     -25.723  14.454 -15.096  1.00  0.00           H  
ATOM   3420  CA  GLN B 214     -24.462  14.820 -16.794  1.00  0.00           C  
ATOM   3421  HA  GLN B 214     -23.740  14.192 -17.316  1.00  0.00           H  
ATOM   3422  CB  GLN B 214     -25.410  15.441 -17.837  1.00  0.00           C  
ATOM   3423  HB2 GLN B 214     -26.139  16.063 -17.315  1.00  0.00           H  
ATOM   3424  HB3 GLN B 214     -24.831  16.084 -18.502  1.00  0.00           H  
ATOM   3425  CG  GLN B 214     -26.153  14.424 -18.718  1.00  0.00           C  
ATOM   3426  HG2 GLN B 214     -25.421  13.801 -19.231  1.00  0.00           H  
ATOM   3427  HG3 GLN B 214     -26.782  13.781 -18.104  1.00  0.00           H  
ATOM   3428  CD  GLN B 214     -27.041  15.116 -19.748  1.00  0.00           C  
ATOM   3429  OE1 GLN B 214     -27.544  16.212 -19.549  1.00  0.00           O  
ATOM   3430  NE2 GLN B 214     -27.281  14.507 -20.890  1.00  0.00           N  
ATOM   3431 HE21 GLN B 214     -27.873  14.993 -21.538  1.00  0.00           H  
ATOM   3432 HE22 GLN B 214     -26.880  13.608 -21.087  1.00  0.00           H  
ATOM   3433  C   GLN B 214     -23.650  15.927 -16.090  1.00  0.00           C  
ATOM   3434  O   GLN B 214     -23.166  16.848 -16.745  1.00  0.00           O  
ATOM   3435  N   GLN B 215     -23.558  15.895 -14.756  1.00  0.00           N  
ATOM   3436  H   GLN B 215     -23.943  15.099 -14.258  1.00  0.00           H  
ATOM   3437  CA  GLN B 215     -23.219  17.072 -13.952  1.00  0.00           C  
ATOM   3438  HA  GLN B 215     -22.556  17.722 -14.525  1.00  0.00           H  
ATOM   3439  CB  GLN B 215     -24.549  17.813 -13.720  1.00  0.00           C  
ATOM   3440  HB2 GLN B 215     -24.984  18.009 -14.701  1.00  0.00           H  
ATOM   3441  HB3 GLN B 215     -25.237  17.155 -13.191  1.00  0.00           H  
ATOM   3442  CG  GLN B 215     -24.477  19.150 -12.974  1.00  0.00           C  
ATOM   3443  HG2 GLN B 215     -24.260  18.985 -11.919  1.00  0.00           H  
ATOM   3444  HG3 GLN B 215     -23.684  19.764 -13.401  1.00  0.00           H  
ATOM   3445  CD  GLN B 215     -25.799  19.901 -13.134  1.00  0.00           C  
ATOM   3446  OE1 GLN B 215     -26.165  20.339 -14.221  1.00  0.00           O  
ATOM   3447  NE2 GLN B 215     -26.603  20.027 -12.104  1.00  0.00           N  
ATOM   3448 HE21 GLN B 215     -27.462  20.535 -12.261  1.00  0.00           H  
ATOM   3449 HE22 GLN B 215     -26.400  19.562 -11.222  1.00  0.00           H  
ATOM   3450  C   GLN B 215     -22.491  16.692 -12.652  1.00  0.00           C  
ATOM   3451  O   GLN B 215     -22.830  15.688 -12.021  1.00  0.00           O  
ATOM   3452  N   LEU B 216     -21.493  17.483 -12.245  1.00  0.00           N  
ATOM   3453  H   LEU B 216     -21.221  18.263 -12.822  1.00  0.00           H  
ATOM   3454  CA  LEU B 216     -20.761  17.280 -10.991  1.00  0.00           C  
ATOM   3455  HA  LEU B 216     -20.288  16.298 -11.021  1.00  0.00           H  
ATOM   3456  CB  LEU B 216     -19.663  18.352 -10.868  1.00  0.00           C  
ATOM   3457  HB2 LEU B 216     -19.021  18.325 -11.750  1.00  0.00           H  
ATOM   3458  HB3 LEU B 216     -20.156  19.325 -10.841  1.00  0.00           H  
ATOM   3459  CG  LEU B 216     -18.796  18.202  -9.599  1.00  0.00           C  
ATOM   3460  HG  LEU B 216     -19.415  17.927  -8.747  1.00  0.00           H  
ATOM   3461  CD1 LEU B 216     -17.723  17.134  -9.790  1.00  0.00           C  
ATOM   3462 HD11 LEU B 216     -18.184  16.168  -9.989  1.00  0.00           H  
ATOM   3463 HD12 LEU B 216     -17.065  17.404 -10.616  1.00  0.00           H  
ATOM   3464 HD13 LEU B 216     -17.127  17.046  -8.885  1.00  0.00           H  
ATOM   3465  CD2 LEU B 216     -18.110  19.518  -9.249  1.00  0.00           C  
ATOM   3466 HD21 LEU B 216     -17.411  19.798 -10.037  1.00  0.00           H  
ATOM   3467 HD22 LEU B 216     -18.861  20.300  -9.128  1.00  0.00           H  
ATOM   3468 HD23 LEU B 216     -17.583  19.401  -8.305  1.00  0.00           H  
ATOM   3469  C   LEU B 216     -21.724  17.328  -9.794  1.00  0.00           C  
ATOM   3470  O   LEU B 216     -22.472  18.292  -9.649  1.00  0.00           O  
ATOM   3471  N   LEU B 217     -21.701  16.287  -8.961  1.00  0.00           N  
ATOM   3472  H   LEU B 217     -21.027  15.552  -9.144  1.00  0.00           H  
ATOM   3473  CA  LEU B 217     -22.470  16.185  -7.716  1.00  0.00           C  
ATOM   3474  HA  LEU B 217     -23.349  16.831  -7.773  1.00  0.00           H  
ATOM   3475  CB  LEU B 217     -22.951  14.719  -7.591  1.00  0.00           C  
ATOM   3476  HB2 LEU B 217     -23.729  14.554  -8.338  1.00  0.00           H  
ATOM   3477  HB3 LEU B 217     -22.119  14.059  -7.833  1.00  0.00           H  
ATOM   3478  CG  LEU B 217     -23.485  14.290  -6.211  1.00  0.00           C  
ATOM   3479  HG  LEU B 217     -22.686  14.349  -5.473  1.00  0.00           H  
ATOM   3480  CD1 LEU B 217     -24.662  15.134  -5.743  1.00  0.00           C  
ATOM   3481 HD11 LEU B 217     -24.987  14.771  -4.772  1.00  0.00           H  
ATOM   3482 HD12 LEU B 217     -24.384  16.181  -5.646  1.00  0.00           H  
ATOM   3483 HD13 LEU B 217     -25.465  15.054  -6.472  1.00  0.00           H  
ATOM   3484  CD2 LEU B 217     -23.997  12.847  -6.263  1.00  0.00           C  
ATOM   3485 HD21 LEU B 217     -24.320  12.528  -5.272  1.00  0.00           H  
ATOM   3486 HD22 LEU B 217     -23.198  12.188  -6.597  1.00  0.00           H  
ATOM   3487 HD23 LEU B 217     -24.831  12.767  -6.959  1.00  0.00           H  
ATOM   3488  C   LEU B 217     -21.643  16.653  -6.505  1.00  0.00           C  
ATOM   3489  O   LEU B 217     -22.160  17.341  -5.629  1.00  0.00           O  
ATOM   3490  N   TRP B 218     -20.369  16.259  -6.439  1.00  0.00           N  
ATOM   3491  H   TRP B 218     -19.995  15.712  -7.206  1.00  0.00           H  
ATOM   3492  CA  TRP B 218     -19.487  16.495  -5.291  1.00  0.00           C  
ATOM   3493  HA  TRP B 218     -19.665  17.496  -4.898  1.00  0.00           H  
ATOM   3494  CB  TRP B 218     -19.815  15.474  -4.190  1.00  0.00           C  
ATOM   3495  HB2 TRP B 218     -20.801  15.699  -3.781  1.00  0.00           H  
ATOM   3496  HB3 TRP B 218     -19.865  14.479  -4.629  1.00  0.00           H  
ATOM   3497  CG  TRP B 218     -18.830  15.422  -3.067  1.00  0.00           C  
ATOM   3498  CD1 TRP B 218     -18.885  16.177  -1.949  1.00  0.00           C  
ATOM   3499  HD1 TRP B 218     -19.662  16.889  -1.703  1.00  0.00           H  
ATOM   3500  NE1 TRP B 218     -17.781  15.920  -1.168  1.00  0.00           N  
ATOM   3501  HE1 TRP B 218     -17.619  16.378  -0.260  1.00  0.00           H  
ATOM   3502  CE2 TRP B 218     -16.982  14.943  -1.709  1.00  0.00           C  
ATOM   3503  CZ2 TRP B 218     -15.830  14.290  -1.254  1.00  0.00           C  
ATOM   3504  HZ2 TRP B 218     -15.435  14.520  -0.274  1.00  0.00           H  
ATOM   3505  CH2 TRP B 218     -15.229  13.318  -2.070  1.00  0.00           C  
ATOM   3506  HH2 TRP B 218     -14.358  12.781  -1.719  1.00  0.00           H  
ATOM   3507  CZ3 TRP B 218     -15.775  13.033  -3.335  1.00  0.00           C  
ATOM   3508  HZ3 TRP B 218     -15.307  12.292  -3.965  1.00  0.00           H  
ATOM   3509  CE3 TRP B 218     -16.944  13.686  -3.773  1.00  0.00           C  
ATOM   3510  HE3 TRP B 218     -17.360  13.446  -4.737  1.00  0.00           H  
ATOM   3511  CD2 TRP B 218     -17.599  14.635  -2.956  1.00  0.00           C  
ATOM   3512  C   TRP B 218     -18.013  16.402  -5.699  1.00  0.00           C  
ATOM   3513  O   TRP B 218     -17.688  15.703  -6.661  1.00  0.00           O  
ATOM   3514  N   LYS B 219     -17.105  17.054  -4.965  1.00  0.00           N  
ATOM   3515  H   LYS B 219     -17.406  17.538  -4.126  1.00  0.00           H  
ATOM   3516  CA  LYS B 219     -15.662  16.840  -5.128  1.00  0.00           C  
ATOM   3517  HA  LYS B 219     -15.525  15.795  -5.399  1.00  0.00           H  
ATOM   3518  CB  LYS B 219     -15.090  17.678  -6.280  1.00  0.00           C  
ATOM   3519  HB2 LYS B 219     -14.022  17.470  -6.339  1.00  0.00           H  
ATOM   3520  HB3 LYS B 219     -15.546  17.343  -7.210  1.00  0.00           H  
ATOM   3521  CG  LYS B 219     -15.301  19.195  -6.147  1.00  0.00           C  
ATOM   3522  HG2 LYS B 219     -16.367  19.402  -6.043  1.00  0.00           H  
ATOM   3523  HG3 LYS B 219     -14.788  19.562  -5.257  1.00  0.00           H  
ATOM   3524  CD  LYS B 219     -14.785  19.948  -7.383  1.00  0.00           C  
ATOM   3525  HD2 LYS B 219     -15.278  19.548  -8.271  1.00  0.00           H  
ATOM   3526  HD3 LYS B 219     -15.060  20.999  -7.286  1.00  0.00           H  
ATOM   3527  CE  LYS B 219     -13.259  19.849  -7.532  1.00  0.00           C  
ATOM   3528  HE2 LYS B 219     -12.830  20.847  -7.426  1.00  0.00           H  
ATOM   3529  HE3 LYS B 219     -12.869  19.225  -6.722  1.00  0.00           H  
ATOM   3530  NZ  LYS B 219     -12.874  19.249  -8.831  1.00  0.00           N  
ATOM   3531  HZ1 LYS B 219     -11.878  19.155  -8.944  1.00  0.00           H  
ATOM   3532  HZ2 LYS B 219     -13.230  18.282  -8.884  1.00  0.00           H  
ATOM   3533  HZ3 LYS B 219     -13.290  19.709  -9.625  1.00  0.00           H  
ATOM   3534  C   LYS B 219     -14.878  17.029  -3.834  1.00  0.00           C  
ATOM   3535  O   LYS B 219     -15.192  17.906  -3.035  1.00  0.00           O  
ATOM   3536  N   GLY B 220     -13.819  16.241  -3.689  1.00  0.00           N  
ATOM   3537  H   GLY B 220     -13.643  15.585  -4.444  1.00  0.00           H  
ATOM   3538  CA  GLY B 220     -12.940  16.194  -2.526  1.00  0.00           C  
ATOM   3539  HA2 GLY B 220     -12.867  17.186  -2.079  1.00  0.00           H  
ATOM   3540  HA3 GLY B 220     -13.379  15.525  -1.785  1.00  0.00           H  
ATOM   3541  C   GLY B 220     -11.523  15.711  -2.860  1.00  0.00           C  
ATOM   3542  O   GLY B 220     -11.023  15.867  -3.974  1.00  0.00           O  
ATOM   3543  N   SER B 221     -10.844  15.155  -1.859  1.00  0.00           N  
ATOM   3544  H   SER B 221     -11.335  14.972  -0.994  1.00  0.00           H  
ATOM   3545  CA  SER B 221      -9.394  14.925  -1.845  1.00  0.00           C  
ATOM   3546  HA  SER B 221      -9.037  14.693  -2.849  1.00  0.00           H  
ATOM   3547  CB  SER B 221      -8.729  16.221  -1.371  1.00  0.00           C  
ATOM   3548  HB2 SER B 221      -8.939  17.009  -2.096  1.00  0.00           H  
ATOM   3549  HB3 SER B 221      -9.168  16.510  -0.415  1.00  0.00           H  
ATOM   3550  OG  SER B 221      -7.330  16.115  -1.204  1.00  0.00           O  
ATOM   3551  HG  SER B 221      -7.075  16.869  -0.662  1.00  0.00           H  
ATOM   3552  C   SER B 221      -9.051  13.756  -0.919  1.00  0.00           C  
ATOM   3553  O   SER B 221      -9.692  13.580   0.115  1.00  0.00           O  
ATOM   3554  N   PHE B 222      -8.068  12.935  -1.287  1.00  0.00           N  
ATOM   3555  H   PHE B 222      -7.570  13.133  -2.150  1.00  0.00           H  
ATOM   3556  CA  PHE B 222      -7.771  11.671  -0.615  1.00  0.00           C  
ATOM   3557  HA  PHE B 222      -8.055  11.758   0.435  1.00  0.00           H  
ATOM   3558  CB  PHE B 222      -8.632  10.567  -1.248  1.00  0.00           C  
ATOM   3559  HB2 PHE B 222      -9.680  10.795  -1.046  1.00  0.00           H  
ATOM   3560  HB3 PHE B 222      -8.490  10.588  -2.330  1.00  0.00           H  
ATOM   3561  CG  PHE B 222      -8.352   9.165  -0.742  1.00  0.00           C  
ATOM   3562  CD1 PHE B 222      -8.658   8.831   0.590  1.00  0.00           C  
ATOM   3563  HD1 PHE B 222      -9.111   9.558   1.251  1.00  0.00           H  
ATOM   3564  CE1 PHE B 222      -8.388   7.539   1.067  1.00  0.00           C  
ATOM   3565  HE1 PHE B 222      -8.625   7.294   2.091  1.00  0.00           H  
ATOM   3566  CZ  PHE B 222      -7.827   6.570   0.219  1.00  0.00           C  
ATOM   3567  HZ  PHE B 222      -7.633   5.573   0.591  1.00  0.00           H  
ATOM   3568  CE2 PHE B 222      -7.525   6.899  -1.113  1.00  0.00           C  
ATOM   3569  HE2 PHE B 222      -7.101   6.150  -1.768  1.00  0.00           H  
ATOM   3570  CD2 PHE B 222      -7.781   8.197  -1.593  1.00  0.00           C  
ATOM   3571  HD2 PHE B 222      -7.546   8.447  -2.618  1.00  0.00           H  
ATOM   3572  C   PHE B 222      -6.280  11.324  -0.660  1.00  0.00           C  
ATOM   3573  O   PHE B 222      -5.591  11.560  -1.652  1.00  0.00           O  
ATOM   3574  N   LYS B 223      -5.777  10.713   0.415  1.00  0.00           N  
ATOM   3575  H   LYS B 223      -6.401  10.511   1.186  1.00  0.00           H  
ATOM   3576  CA  LYS B 223      -4.430  10.143   0.512  1.00  0.00           C  
ATOM   3577  HA  LYS B 223      -3.927  10.168  -0.453  1.00  0.00           H  
ATOM   3578  CB  LYS B 223      -3.585  10.964   1.491  1.00  0.00           C  
ATOM   3579  HB2 LYS B 223      -4.130  11.009   2.427  1.00  0.00           H  
ATOM   3580  HB3 LYS B 223      -2.658  10.417   1.659  1.00  0.00           H  
ATOM   3581  CG  LYS B 223      -3.267  12.410   1.067  1.00  0.00           C  
ATOM   3582  HG2 LYS B 223      -2.916  12.435   0.040  1.00  0.00           H  
ATOM   3583  HG3 LYS B 223      -4.182  13.000   1.122  1.00  0.00           H  
ATOM   3584  CD  LYS B 223      -2.209  13.047   1.988  1.00  0.00           C  
ATOM   3585  HD2 LYS B 223      -2.129  14.110   1.754  1.00  0.00           H  
ATOM   3586  HD3 LYS B 223      -2.554  12.956   3.019  1.00  0.00           H  
ATOM   3587  CE  LYS B 223      -0.816  12.402   1.832  1.00  0.00           C  
ATOM   3588  HE2 LYS B 223      -0.326  12.811   0.942  1.00  0.00           H  
ATOM   3589  HE3 LYS B 223      -0.933  11.331   1.663  1.00  0.00           H  
ATOM   3590  NZ  LYS B 223       0.022  12.587   3.042  1.00  0.00           N  
ATOM   3591  HZ1 LYS B 223      -0.474  12.228   3.867  1.00  0.00           H  
ATOM   3592  HZ2 LYS B 223       0.896  12.082   2.970  1.00  0.00           H  
ATOM   3593  HZ3 LYS B 223       0.184  13.560   3.238  1.00  0.00           H  
ATOM   3594  C   LYS B 223      -4.560   8.698   1.022  1.00  0.00           C  
ATOM   3595  O   LYS B 223      -5.125   8.523   2.101  1.00  0.00           O  
ATOM   3596  N   PRO B 224      -4.052   7.672   0.313  1.00  0.00           N  
ATOM   3597  CD  PRO B 224      -3.489   7.751  -1.027  1.00  0.00           C  
ATOM   3598  HD2 PRO B 224      -2.447   8.056  -0.953  1.00  0.00           H  
ATOM   3599  HD3 PRO B 224      -4.045   8.441  -1.658  1.00  0.00           H  
ATOM   3600  CG  PRO B 224      -3.591   6.344  -1.604  1.00  0.00           C  
ATOM   3601  HG2 PRO B 224      -2.796   6.148  -2.322  1.00  0.00           H  
ATOM   3602  HG3 PRO B 224      -4.571   6.201  -2.062  1.00  0.00           H  
ATOM   3603  CB  PRO B 224      -3.465   5.463  -0.365  1.00  0.00           C  
ATOM   3604  HB2 PRO B 224      -2.409   5.349  -0.114  1.00  0.00           H  
ATOM   3605  HB3 PRO B 224      -3.930   4.490  -0.517  1.00  0.00           H  
ATOM   3606  CA  PRO B 224      -4.183   6.271   0.723  1.00  0.00           C  
ATOM   3607  HA  PRO B 224      -5.240   6.015   0.712  1.00  0.00           H  
ATOM   3608  C   PRO B 224      -3.624   5.941   2.115  1.00  0.00           C  
ATOM   3609  O   PRO B 224      -4.229   5.152   2.835  1.00  0.00           O  
ATOM   3610  N   SER B 225      -2.488   6.534   2.491  1.00  0.00           N  
ATOM   3611  H   SER B 225      -2.036   7.172   1.853  1.00  0.00           H  
ATOM   3612  CA  SER B 225      -1.768   6.259   3.747  1.00  0.00           C  
ATOM   3613  HA  SER B 225      -1.593   5.187   3.825  1.00  0.00           H  
ATOM   3614  CB  SER B 225      -0.403   6.956   3.683  1.00  0.00           C  
ATOM   3615  HB2 SER B 225       0.109   6.832   4.638  1.00  0.00           H  
ATOM   3616  HB3 SER B 225       0.196   6.480   2.907  1.00  0.00           H  
ATOM   3617  OG  SER B 225      -0.537   8.343   3.388  1.00  0.00           O  
ATOM   3618  HG  SER B 225       0.275   8.777   3.678  1.00  0.00           H  
ATOM   3619  C   SER B 225      -2.524   6.692   5.010  1.00  0.00           C  
ATOM   3620  O   SER B 225      -2.528   5.968   6.003  1.00  0.00           O  
ATOM   3621  N   GLU B 226      -3.212   7.835   4.952  1.00  0.00           N  
ATOM   3622  H   GLU B 226      -3.148   8.351   4.090  1.00  0.00           H  
ATOM   3623  CA  GLU B 226      -3.965   8.442   6.069  1.00  0.00           C  
ATOM   3624  HA  GLU B 226      -3.320   8.505   6.947  1.00  0.00           H  
ATOM   3625  CB  GLU B 226      -4.415   9.870   5.683  1.00  0.00           C  
ATOM   3626  HB2 GLU B 226      -5.237   9.753   4.982  1.00  0.00           H  
ATOM   3627  HB3 GLU B 226      -4.822  10.371   6.562  1.00  0.00           H  
ATOM   3628  CG  GLU B 226      -3.419  10.806   4.969  1.00  0.00           C  
ATOM   3629  HG2 GLU B 226      -2.913  10.268   4.166  1.00  0.00           H  
ATOM   3630  HG3 GLU B 226      -4.017  11.597   4.511  1.00  0.00           H  
ATOM   3631  CD  GLU B 226      -2.373  11.519   5.827  1.00  0.00           C  
ATOM   3632  OE1 GLU B 226      -2.560  11.616   7.050  1.00  0.00           O  
ATOM   3633  OE2 GLU B 226      -1.402  12.030   5.217  1.00  0.00           O  
ATOM   3634  C   GLU B 226      -5.216   7.625   6.475  1.00  0.00           C  
ATOM   3635  O   GLU B 226      -5.833   7.906   7.497  1.00  0.00           O  
ATOM   3636  N   HIE B 227      -5.611   6.628   5.665  1.00  0.00           N  
ATOM   3637  H   HIE B 227      -5.028   6.437   4.862  1.00  0.00           H  
ATOM   3638  CA  HIE B 227      -6.895   5.916   5.755  1.00  0.00           C  
ATOM   3639  HA  HIE B 227      -7.273   6.020   6.774  1.00  0.00           H  
ATOM   3640  CB  HIE B 227      -7.927   6.560   4.812  1.00  0.00           C  
ATOM   3641  HB2 HIE B 227      -7.547   6.483   3.796  1.00  0.00           H  
ATOM   3642  HB3 HIE B 227      -8.861   6.000   4.878  1.00  0.00           H  
ATOM   3643  CG  HIE B 227      -8.277   7.994   5.109  1.00  0.00           C  
ATOM   3644  ND1 HIE B 227      -9.171   8.403   6.093  1.00  0.00           N  
ATOM   3645  CE1 HIE B 227      -9.150   9.743   6.075  1.00  0.00           C  
ATOM   3646  HE1 HIE B 227      -9.705  10.371   6.760  1.00  0.00           H  
ATOM   3647  NE2 HIE B 227      -8.313  10.189   5.121  1.00  0.00           N  
ATOM   3648  HE2 HIE B 227      -8.080  11.155   4.958  1.00  0.00           H  
ATOM   3649  CD2 HIE B 227      -7.762   9.095   4.491  1.00  0.00           C  
ATOM   3650  HD2 HIE B 227      -7.017   9.089   3.708  1.00  0.00           H  
ATOM   3651  C   HIE B 227      -6.761   4.405   5.487  1.00  0.00           C  
ATOM   3652  O   HIE B 227      -7.614   3.798   4.834  1.00  0.00           O  
ATOM   3653  N   VAL B 228      -5.680   3.761   5.937  1.00  0.00           N  
ATOM   3654  H   VAL B 228      -4.957   4.288   6.413  1.00  0.00           H  
ATOM   3655  CA  VAL B 228      -5.489   2.314   5.720  1.00  0.00           C  
ATOM   3656  HA  VAL B 228      -5.777   2.106   4.694  1.00  0.00           H  
ATOM   3657  CB  VAL B 228      -4.005   1.911   5.831  1.00  0.00           C  
ATOM   3658  HB  VAL B 228      -3.640   2.216   6.806  1.00  0.00           H  
ATOM   3659  CG1 VAL B 228      -3.780   0.399   5.665  1.00  0.00           C  
ATOM   3660 HG11 VAL B 228      -2.713   0.188   5.716  1.00  0.00           H  
ATOM   3661 HG12 VAL B 228      -4.269  -0.152   6.467  1.00  0.00           H  
ATOM   3662 HG13 VAL B 228      -4.169   0.066   4.701  1.00  0.00           H  
ATOM   3663  CG2 VAL B 228      -3.161   2.611   4.761  1.00  0.00           C  
ATOM   3664 HG21 VAL B 228      -3.231   3.690   4.885  1.00  0.00           H  
ATOM   3665 HG22 VAL B 228      -2.112   2.328   4.859  1.00  0.00           H  
ATOM   3666 HG23 VAL B 228      -3.517   2.347   3.767  1.00  0.00           H  
ATOM   3667  C   VAL B 228      -6.395   1.462   6.631  1.00  0.00           C  
ATOM   3668  O   VAL B 228      -6.479   1.671   7.845  1.00  0.00           O  
ATOM   3669  N   LYS B 229      -7.029   0.435   6.048  1.00  0.00           N  
ATOM   3670  H   LYS B 229      -6.970   0.372   5.032  1.00  0.00           H  
ATOM   3671  CA  LYS B 229      -7.670  -0.700   6.734  1.00  0.00           C  
ATOM   3672  HA  LYS B 229      -7.492  -0.626   7.805  1.00  0.00           H  
ATOM   3673  CB  LYS B 229      -9.192  -0.646   6.514  1.00  0.00           C  
ATOM   3674  HB2 LYS B 229      -9.567   0.303   6.898  1.00  0.00           H  
ATOM   3675  HB3 LYS B 229      -9.417  -0.707   5.446  1.00  0.00           H  
ATOM   3676  CG  LYS B 229      -9.888  -1.803   7.249  1.00  0.00           C  
ATOM   3677  HG2 LYS B 229      -9.622  -2.750   6.777  1.00  0.00           H  
ATOM   3678  HG3 LYS B 229      -9.527  -1.820   8.273  1.00  0.00           H  
ATOM   3679  CD  LYS B 229     -11.415  -1.665   7.257  1.00  0.00           C  
ATOM   3680  HD2 LYS B 229     -11.690  -0.696   7.677  1.00  0.00           H  
ATOM   3681  HD3 LYS B 229     -11.788  -1.732   6.234  1.00  0.00           H  
ATOM   3682  CE  LYS B 229     -12.017  -2.789   8.113  1.00  0.00           C  
ATOM   3683  HE2 LYS B 229     -11.667  -3.753   7.733  1.00  0.00           H  
ATOM   3684  HE3 LYS B 229     -11.642  -2.688   9.137  1.00  0.00           H  
ATOM   3685  NZ  LYS B 229     -13.499  -2.760   8.116  1.00  0.00           N  
ATOM   3686  HZ1 LYS B 229     -13.876  -2.938   7.199  1.00  0.00           H  
ATOM   3687  HZ2 LYS B 229     -13.867  -3.519   8.703  1.00  0.00           H  
ATOM   3688  HZ3 LYS B 229     -13.866  -1.895   8.485  1.00  0.00           H  
ATOM   3689  C   LYS B 229      -7.063  -2.010   6.202  1.00  0.00           C  
ATOM   3690  O   LYS B 229      -7.334  -2.360   5.052  1.00  0.00           O  
ATOM   3691  N   PRO B 230      -6.239  -2.736   6.982  1.00  0.00           N  
ATOM   3692  CD  PRO B 230      -5.712  -2.395   8.291  1.00  0.00           C  
ATOM   3693  HD2 PRO B 230      -6.362  -2.818   9.058  1.00  0.00           H  
ATOM   3694  HD3 PRO B 230      -5.608  -1.321   8.424  1.00  0.00           H  
ATOM   3695  CG  PRO B 230      -4.339  -3.058   8.352  1.00  0.00           C  
ATOM   3696  HG2 PRO B 230      -4.030  -3.261   9.373  1.00  0.00           H  
ATOM   3697  HG3 PRO B 230      -3.603  -2.436   7.842  1.00  0.00           H  
ATOM   3698  CB  PRO B 230      -4.566  -4.348   7.572  1.00  0.00           C  
ATOM   3699  HB2 PRO B 230      -5.033  -5.088   8.221  1.00  0.00           H  
ATOM   3700  HB3 PRO B 230      -3.635  -4.734   7.157  1.00  0.00           H  
ATOM   3701  CA  PRO B 230      -5.539  -3.907   6.474  1.00  0.00           C  
ATOM   3702  HA  PRO B 230      -4.958  -3.571   5.620  1.00  0.00           H  
ATOM   3703  C   PRO B 230      -6.472  -5.037   6.026  1.00  0.00           C  
ATOM   3704  O   PRO B 230      -7.593  -5.192   6.520  1.00  0.00           O  
ATOM   3705  N   ARG B 231      -5.990  -5.853   5.086  1.00  0.00           N  
ATOM   3706  H   ARG B 231      -5.084  -5.623   4.691  1.00  0.00           H  
ATOM   3707  CA  ARG B 231      -6.647  -7.093   4.655  1.00  0.00           C  
ATOM   3708  HA  ARG B 231      -7.675  -6.856   4.381  1.00  0.00           H  
ATOM   3709  CB  ARG B 231      -5.907  -7.657   3.429  1.00  0.00           C  
ATOM   3710  HB2 ARG B 231      -4.836  -7.688   3.632  1.00  0.00           H  
ATOM   3711  HB3 ARG B 231      -6.256  -8.673   3.232  1.00  0.00           H  
ATOM   3712  CG  ARG B 231      -6.151  -6.795   2.183  1.00  0.00           C  
ATOM   3713  HG2 ARG B 231      -7.218  -6.805   1.952  1.00  0.00           H  
ATOM   3714  HG3 ARG B 231      -5.841  -5.769   2.375  1.00  0.00           H  
ATOM   3715  CD  ARG B 231      -5.369  -7.328   0.976  1.00  0.00           C  
ATOM   3716  HD2 ARG B 231      -4.306  -7.130   1.125  1.00  0.00           H  
ATOM   3717  HD3 ARG B 231      -5.515  -8.407   0.917  1.00  0.00           H  
ATOM   3718  NE  ARG B 231      -5.822  -6.682  -0.269  1.00  0.00           N  
ATOM   3719  HE  ARG B 231      -5.985  -5.676  -0.259  1.00  0.00           H  
ATOM   3720  CZ  ARG B 231      -6.027  -7.238  -1.445  1.00  0.00           C  
ATOM   3721  NH1 ARG B 231      -5.815  -8.504  -1.690  1.00  0.00           N  
ATOM   3722 HH11 ARG B 231      -5.481  -9.084  -0.942  1.00  0.00           H  
ATOM   3723 HH12 ARG B 231      -5.997  -8.873  -2.601  1.00  0.00           H  
ATOM   3724  NH2 ARG B 231      -6.477  -6.498  -2.405  1.00  0.00           N  
ATOM   3725 HH21 ARG B 231      -6.597  -5.503  -2.181  1.00  0.00           H  
ATOM   3726 HH22 ARG B 231      -6.616  -6.828  -3.336  1.00  0.00           H  
ATOM   3727  C   ARG B 231      -6.705  -8.100   5.813  1.00  0.00           C  
ATOM   3728  O   ARG B 231      -5.812  -8.132   6.657  1.00  0.00           O  
ATOM   3729  N   ALA B 232      -7.762  -8.914   5.859  1.00  0.00           N  
ATOM   3730  H   ALA B 232      -8.435  -8.874   5.116  1.00  0.00           H  
ATOM   3731  CA  ALA B 232      -7.984  -9.892   6.928  1.00  0.00           C  
ATOM   3732  HA  ALA B 232      -7.853  -9.381   7.879  1.00  0.00           H  
ATOM   3733  CB  ALA B 232      -9.437 -10.376   6.866  1.00  0.00           C  
ATOM   3734  HB1 ALA B 232      -9.623 -10.887   5.921  1.00  0.00           H  
ATOM   3735  HB2 ALA B 232      -9.628 -11.070   7.686  1.00  0.00           H  
ATOM   3736  HB3 ALA B 232     -10.115  -9.528   6.961  1.00  0.00           H  
ATOM   3737  C   ALA B 232      -6.996 -11.080   6.840  1.00  0.00           C  
ATOM   3738  O   ALA B 232      -6.756 -11.568   5.731  1.00  0.00           O  
ATOM   3739  N   PRO B 233      -6.425 -11.571   7.960  1.00  0.00           N  
ATOM   3740  CD  PRO B 233      -6.460 -10.999   9.296  1.00  0.00           C  
ATOM   3741  HD2 PRO B 233      -7.344 -11.361   9.824  1.00  0.00           H  
ATOM   3742  HD3 PRO B 233      -6.443  -9.909   9.277  1.00  0.00           H  
ATOM   3743  CG  PRO B 233      -5.190 -11.500   9.980  1.00  0.00           C  
ATOM   3744  HG2 PRO B 233      -5.306 -11.557  11.063  1.00  0.00           H  
ATOM   3745  HG3 PRO B 233      -4.355 -10.850   9.716  1.00  0.00           H  
ATOM   3746  CB  PRO B 233      -4.982 -12.878   9.354  1.00  0.00           C  
ATOM   3747  HB2 PRO B 233      -5.569 -13.621   9.889  1.00  0.00           H  
ATOM   3748  HB3 PRO B 233      -3.929 -13.161   9.346  1.00  0.00           H  
ATOM   3749  CA  PRO B 233      -5.538 -12.733   7.937  1.00  0.00           C  
ATOM   3750  HA  PRO B 233      -4.712 -12.522   7.257  1.00  0.00           H  
ATOM   3751  C   PRO B 233      -6.244 -14.021   7.488  1.00  0.00           C  
ATOM   3752  O   PRO B 233      -7.437 -14.217   7.721  1.00  0.00           O  
ATOM   3753  N   GLY B 234      -5.475 -14.933   6.890  1.00  0.00           N  
ATOM   3754  H   GLY B 234      -4.485 -14.744   6.822  1.00  0.00           H  
ATOM   3755  CA  GLY B 234      -5.951 -16.227   6.394  1.00  0.00           C  
ATOM   3756  HA2 GLY B 234      -7.036 -16.288   6.475  1.00  0.00           H  
ATOM   3757  HA3 GLY B 234      -5.698 -16.316   5.337  1.00  0.00           H  
ATOM   3758  C   GLY B 234      -5.342 -17.425   7.128  1.00  0.00           C  
ATOM   3759  O   GLY B 234      -4.441 -17.278   7.955  1.00  0.00           O  
ATOM   3760  N   ASN B 235      -5.817 -18.624   6.774  1.00  0.00           N  
ATOM   3761  H   ASN B 235      -6.502 -18.633   6.032  1.00  0.00           H  
ATOM   3762  CA  ASN B 235      -5.165 -19.909   7.068  1.00  0.00           C  
ATOM   3763  HA  ASN B 235      -5.855 -20.690   6.747  1.00  0.00           H  
ATOM   3764  CB  ASN B 235      -3.889 -20.059   6.205  1.00  0.00           C  
ATOM   3765  HB2 ASN B 235      -3.145 -19.335   6.532  1.00  0.00           H  
ATOM   3766  HB3 ASN B 235      -3.473 -21.051   6.375  1.00  0.00           H  
ATOM   3767  CG  ASN B 235      -4.097 -19.863   4.708  1.00  0.00           C  
ATOM   3768  OD1 ASN B 235      -4.639 -18.876   4.239  1.00  0.00           O  
ATOM   3769  ND2 ASN B 235      -3.645 -20.790   3.900  1.00  0.00           N  
ATOM   3770 HD21 ASN B 235      -3.741 -20.612   2.915  1.00  0.00           H  
ATOM   3771 HD22 ASN B 235      -3.126 -21.567   4.266  1.00  0.00           H  
ATOM   3772  C   ASN B 235      -4.933 -20.196   8.571  1.00  0.00           C  
ATOM   3773  O   ASN B 235      -3.962 -20.856   8.934  1.00  0.00           O  
ATOM   3774  N   LEU B 236      -5.804 -19.680   9.445  1.00  0.00           N  
ATOM   3775  H   LEU B 236      -6.566 -19.129   9.088  1.00  0.00           H  
ATOM   3776  CA  LEU B 236      -5.715 -19.853  10.897  1.00  0.00           C  
ATOM   3777  HA  LEU B 236      -4.720 -19.537  11.206  1.00  0.00           H  
ATOM   3778  CB  LEU B 236      -6.746 -18.926  11.568  1.00  0.00           C  
ATOM   3779  HB2 LEU B 236      -6.490 -17.889  11.344  1.00  0.00           H  
ATOM   3780  HB3 LEU B 236      -7.720 -19.136  11.124  1.00  0.00           H  
ATOM   3781  CG  LEU B 236      -6.875 -19.097  13.095  1.00  0.00           C  
ATOM   3782  HG  LEU B 236      -7.088 -20.137  13.334  1.00  0.00           H  
ATOM   3783  CD1 LEU B 236      -5.630 -18.656  13.862  1.00  0.00           C  
ATOM   3784 HD11 LEU B 236      -5.798 -18.767  14.933  1.00  0.00           H  
ATOM   3785 HD12 LEU B 236      -4.788 -19.285  13.590  1.00  0.00           H  
ATOM   3786 HD13 LEU B 236      -5.398 -17.615  13.637  1.00  0.00           H  
ATOM   3787  CD2 LEU B 236      -8.045 -18.258  13.586  1.00  0.00           C  
ATOM   3788 HD21 LEU B 236      -8.955 -18.561  13.067  1.00  0.00           H  
ATOM   3789 HD22 LEU B 236      -8.172 -18.409  14.656  1.00  0.00           H  
ATOM   3790 HD23 LEU B 236      -7.847 -17.207  13.388  1.00  0.00           H  
ATOM   3791  C   LEU B 236      -5.902 -21.321  11.320  1.00  0.00           C  
ATOM   3792  O   LEU B 236      -6.877 -21.971  10.941  1.00  0.00           O  
ATOM   3793  N   THR B 237      -5.001 -21.806  12.171  1.00  0.00           N  
ATOM   3794  H   THR B 237      -4.229 -21.206  12.444  1.00  0.00           H  
ATOM   3795  CA  THR B 237      -4.992 -23.160  12.728  1.00  0.00           C  
ATOM   3796  HA  THR B 237      -6.000 -23.567  12.660  1.00  0.00           H  
ATOM   3797  CB  THR B 237      -4.080 -24.061  11.879  1.00  0.00           C  
ATOM   3798  HB  THR B 237      -4.326 -23.922  10.825  1.00  0.00           H  
ATOM   3799  CG2 THR B 237      -2.584 -23.800  12.069  1.00  0.00           C  
ATOM   3800 HG21 THR B 237      -2.283 -24.001  13.096  1.00  0.00           H  
ATOM   3801 HG22 THR B 237      -2.019 -24.453  11.404  1.00  0.00           H  
ATOM   3802 HG23 THR B 237      -2.356 -22.765  11.817  1.00  0.00           H  
ATOM   3803  OG1 THR B 237      -4.328 -25.405  12.206  1.00  0.00           O  
ATOM   3804  HG1 THR B 237      -5.030 -25.728  11.634  1.00  0.00           H  
ATOM   3805  C   THR B 237      -4.616 -23.148  14.218  1.00  0.00           C  
ATOM   3806  O   THR B 237      -4.229 -22.108  14.762  1.00  0.00           O  
ATOM   3807  N   VAL B 238      -4.771 -24.288  14.891  1.00  0.00           N  
ATOM   3808  H   VAL B 238      -4.962 -25.126  14.353  1.00  0.00           H  
ATOM   3809  CA  VAL B 238      -4.622 -24.464  16.343  1.00  0.00           C  
ATOM   3810  HA  VAL B 238      -3.887 -23.744  16.697  1.00  0.00           H  
ATOM   3811  CB  VAL B 238      -5.956 -24.160  17.062  1.00  0.00           C  
ATOM   3812  HB  VAL B 238      -6.223 -23.127  16.842  1.00  0.00           H  
ATOM   3813  CG1 VAL B 238      -7.122 -25.052  16.612  1.00  0.00           C  
ATOM   3814 HG11 VAL B 238      -6.919 -26.095  16.856  1.00  0.00           H  
ATOM   3815 HG12 VAL B 238      -8.035 -24.744  17.115  1.00  0.00           H  
ATOM   3816 HG13 VAL B 238      -7.274 -24.962  15.538  1.00  0.00           H  
ATOM   3817  CG2 VAL B 238      -5.834 -24.293  18.583  1.00  0.00           C  
ATOM   3818 HG21 VAL B 238      -4.972 -23.733  18.941  1.00  0.00           H  
ATOM   3819 HG22 VAL B 238      -6.731 -23.894  19.058  1.00  0.00           H  
ATOM   3820 HG23 VAL B 238      -5.727 -25.341  18.868  1.00  0.00           H  
ATOM   3821  C   VAL B 238      -4.086 -25.865  16.656  1.00  0.00           C  
ATOM   3822  O   VAL B 238      -4.474 -26.831  16.004  1.00  0.00           O  
ATOM   3823  N   HIE B 239      -3.182 -25.981  17.637  1.00  0.00           N  
ATOM   3824  H   HIE B 239      -2.878 -25.135  18.109  1.00  0.00           H  
ATOM   3825  CA  HIE B 239      -2.444 -27.214  17.935  1.00  0.00           C  
ATOM   3826  HA  HIE B 239      -3.069 -28.071  17.678  1.00  0.00           H  
ATOM   3827  CB  HIE B 239      -1.202 -27.266  17.034  1.00  0.00           C  
ATOM   3828  HB2 HIE B 239      -0.537 -26.440  17.290  1.00  0.00           H  
ATOM   3829  HB3 HIE B 239      -1.508 -27.144  15.994  1.00  0.00           H  
ATOM   3830  CG  HIE B 239      -0.449 -28.564  17.142  1.00  0.00           C  
ATOM   3831  ND1 HIE B 239      -0.997 -29.824  16.904  1.00  0.00           N  
ATOM   3832  CE1 HIE B 239       0.001 -30.697  17.083  1.00  0.00           C  
ATOM   3833  HE1 HIE B 239      -0.098 -31.770  16.974  1.00  0.00           H  
ATOM   3834  NE2 HIE B 239       1.135 -30.055  17.414  1.00  0.00           N  
ATOM   3835  HE2 HIE B 239       2.016 -30.503  17.615  1.00  0.00           H  
ATOM   3836  CD2 HIE B 239       0.872 -28.703  17.456  1.00  0.00           C  
ATOM   3837  HD2 HIE B 239       1.559 -27.903  17.685  1.00  0.00           H  
ATOM   3838  C   HIE B 239      -2.060 -27.335  19.419  1.00  0.00           C  
ATOM   3839  O   HIE B 239      -1.666 -26.353  20.056  1.00  0.00           O  
ATOM   3840  N   THR B 240      -2.168 -28.538  19.979  1.00  0.00           N  
ATOM   3841  H   THR B 240      -2.472 -29.311  19.405  1.00  0.00           H  
ATOM   3842  CA  THR B 240      -1.839 -28.828  21.385  1.00  0.00           C  
ATOM   3843  HA  THR B 240      -2.124 -27.974  21.998  1.00  0.00           H  
ATOM   3844  CB  THR B 240      -2.631 -30.050  21.875  1.00  0.00           C  
ATOM   3845  HB  THR B 240      -2.293 -30.933  21.330  1.00  0.00           H  
ATOM   3846  CG2 THR B 240      -2.492 -30.310  23.374  1.00  0.00           C  
ATOM   3847 HG21 THR B 240      -2.720 -29.407  23.940  1.00  0.00           H  
ATOM   3848 HG22 THR B 240      -3.179 -31.103  23.671  1.00  0.00           H  
ATOM   3849 HG23 THR B 240      -1.477 -30.633  23.607  1.00  0.00           H  
ATOM   3850  OG1 THR B 240      -4.005 -29.870  21.615  1.00  0.00           O  
ATOM   3851  HG1 THR B 240      -4.366 -29.256  22.261  1.00  0.00           H  
ATOM   3852  C   THR B 240      -0.339 -29.071  21.569  1.00  0.00           C  
ATOM   3853  O   THR B 240       0.300 -29.727  20.747  1.00  0.00           O  
ATOM   3854  N   GLN B 241       0.237 -28.581  22.666  1.00  0.00           N  
ATOM   3855  H   GLN B 241      -0.317 -28.017  23.304  1.00  0.00           H  
ATOM   3856  CA  GLN B 241       1.640 -28.773  23.029  1.00  0.00           C  
ATOM   3857  HA  GLN B 241       2.059 -29.565  22.407  1.00  0.00           H  
ATOM   3858  CB  GLN B 241       2.445 -27.485  22.755  1.00  0.00           C  
ATOM   3859  HB2 GLN B 241       2.137 -26.704  23.449  1.00  0.00           H  
ATOM   3860  HB3 GLN B 241       3.499 -27.702  22.939  1.00  0.00           H  
ATOM   3861  CG  GLN B 241       2.288 -26.965  21.313  1.00  0.00           C  
ATOM   3862  HG2 GLN B 241       2.040 -27.795  20.652  1.00  0.00           H  
ATOM   3863  HG3 GLN B 241       1.464 -26.252  21.271  1.00  0.00           H  
ATOM   3864  CD  GLN B 241       3.553 -26.310  20.772  1.00  0.00           C  
ATOM   3865  OE1 GLN B 241       3.995 -25.260  21.209  1.00  0.00           O  
ATOM   3866  NE2 GLN B 241       4.191 -26.904  19.784  1.00  0.00           N  
ATOM   3867 HE21 GLN B 241       5.012 -26.443  19.438  1.00  0.00           H  
ATOM   3868 HE22 GLN B 241       3.865 -27.784  19.428  1.00  0.00           H  
ATOM   3869  C   GLN B 241       1.782 -29.242  24.486  1.00  0.00           C  
ATOM   3870  O   GLN B 241       0.866 -29.119  25.300  1.00  0.00           O  
ATOM   3871  N   VAL B 242       2.958 -29.795  24.802  1.00  0.00           N  
ATOM   3872  H   VAL B 242       3.667 -29.843  24.091  1.00  0.00           H  
ATOM   3873  CA  VAL B 242       3.340 -30.196  26.165  1.00  0.00           C  
ATOM   3874  HA  VAL B 242       2.619 -30.937  26.512  1.00  0.00           H  
ATOM   3875  CB  VAL B 242       4.743 -30.840  26.191  1.00  0.00           C  
ATOM   3876  HB  VAL B 242       4.965 -31.126  27.220  1.00  0.00           H  
ATOM   3877  CG1 VAL B 242       4.781 -32.117  25.342  1.00  0.00           C  
ATOM   3878 HG11 VAL B 242       5.753 -32.598  25.452  1.00  0.00           H  
ATOM   3879 HG12 VAL B 242       4.619 -31.887  24.289  1.00  0.00           H  
ATOM   3880 HG13 VAL B 242       4.010 -32.809  25.682  1.00  0.00           H  
ATOM   3881  CG2 VAL B 242       5.855 -29.895  25.711  1.00  0.00           C  
ATOM   3882 HG21 VAL B 242       5.685 -29.591  24.679  1.00  0.00           H  
ATOM   3883 HG22 VAL B 242       5.888 -29.007  26.343  1.00  0.00           H  
ATOM   3884 HG23 VAL B 242       6.818 -30.399  25.782  1.00  0.00           H  
ATOM   3885  C   VAL B 242       3.276 -29.013  27.141  1.00  0.00           C  
ATOM   3886  O   VAL B 242       3.385 -27.858  26.728  1.00  0.00           O  
ATOM   3887  N   SER B 243       3.123 -29.313  28.434  1.00  0.00           N  
ATOM   3888  H   SER B 243       3.058 -30.283  28.693  1.00  0.00           H  
ATOM   3889  CA  SER B 243       2.996 -28.315  29.509  1.00  0.00           C  
ATOM   3890  HA  SER B 243       2.787 -28.852  30.433  1.00  0.00           H  
ATOM   3891  CB  SER B 243       4.317 -27.555  29.716  1.00  0.00           C  
ATOM   3892  HB2 SER B 243       4.542 -26.962  28.829  1.00  0.00           H  
ATOM   3893  HB3 SER B 243       4.218 -26.880  30.568  1.00  0.00           H  
ATOM   3894  OG  SER B 243       5.382 -28.462  29.951  1.00  0.00           O  
ATOM   3895  HG  SER B 243       5.313 -28.781  30.854  1.00  0.00           H  
ATOM   3896  C   SER B 243       1.801 -27.379  29.293  1.00  0.00           C  
ATOM   3897  O   SER B 243       1.960 -26.163  29.188  1.00  0.00           O  
ATOM   3898  N   ASP B 244       0.612 -27.980  29.181  1.00  0.00           N  
ATOM   3899  H   ASP B 244       0.568 -28.966  29.411  1.00  0.00           H  
ATOM   3900  CA  ASP B 244      -0.702 -27.327  29.171  1.00  0.00           C  
ATOM   3901  HA  ASP B 244      -1.400 -28.053  28.754  1.00  0.00           H  
ATOM   3902  CB  ASP B 244      -1.186 -27.049  30.607  1.00  0.00           C  
ATOM   3903  HB2 ASP B 244      -0.559 -26.270  31.045  1.00  0.00           H  
ATOM   3904  HB3 ASP B 244      -2.210 -26.676  30.564  1.00  0.00           H  
ATOM   3905  CG  ASP B 244      -1.164 -28.274  31.531  1.00  0.00           C  
ATOM   3906  OD1 ASP B 244      -0.875 -29.396  31.051  1.00  0.00           O  
ATOM   3907  OD2 ASP B 244      -1.438 -28.062  32.731  1.00  0.00           O  
ATOM   3908  C   ASP B 244      -0.769 -26.104  28.248  1.00  0.00           C  
ATOM   3909  O   ASP B 244      -1.277 -25.047  28.618  1.00  0.00           O  
ATOM   3910  N   THR B 245      -0.201 -26.231  27.048  1.00  0.00           N  
ATOM   3911  H   THR B 245       0.198 -27.131  26.805  1.00  0.00           H  
ATOM   3912  CA  THR B 245       0.014 -25.117  26.122  1.00  0.00           C  
ATOM   3913  HA  THR B 245      -0.380 -24.199  26.557  1.00  0.00           H  
ATOM   3914  CB  THR B 245       1.521 -24.891  25.919  1.00  0.00           C  
ATOM   3915  HB  THR B 245       2.006 -25.839  25.686  1.00  0.00           H  
ATOM   3916  CG2 THR B 245       1.847 -23.883  24.814  1.00  0.00           C  
ATOM   3917 HG21 THR B 245       1.556 -24.283  23.843  1.00  0.00           H  
ATOM   3918 HG22 THR B 245       2.920 -23.700  24.805  1.00  0.00           H  
ATOM   3919 HG23 THR B 245       1.316 -22.949  24.999  1.00  0.00           H  
ATOM   3920  OG1 THR B 245       2.079 -24.356  27.100  1.00  0.00           O  
ATOM   3921  HG1 THR B 245       2.002 -25.027  27.807  1.00  0.00           H  
ATOM   3922  C   THR B 245      -0.730 -25.357  24.812  1.00  0.00           C  
ATOM   3923  O   THR B 245      -0.606 -26.407  24.188  1.00  0.00           O  
ATOM   3924  N   LEU B 246      -1.497 -24.364  24.370  1.00  0.00           N  
ATOM   3925  H   LEU B 246      -1.555 -23.530  24.945  1.00  0.00           H  
ATOM   3926  CA  LEU B 246      -2.042 -24.268  23.018  1.00  0.00           C  
ATOM   3927  HA  LEU B 246      -2.002 -25.245  22.536  1.00  0.00           H  
ATOM   3928  CB  LEU B 246      -3.498 -23.772  23.060  1.00  0.00           C  
ATOM   3929  HB2 LEU B 246      -3.589 -23.029  23.853  1.00  0.00           H  
ATOM   3930  HB3 LEU B 246      -3.738 -23.274  22.118  1.00  0.00           H  
ATOM   3931  CG  LEU B 246      -4.518 -24.898  23.283  1.00  0.00           C  
ATOM   3932  HG  LEU B 246      -4.193 -25.531  24.106  1.00  0.00           H  
ATOM   3933  CD1 LEU B 246      -5.872 -24.289  23.636  1.00  0.00           C  
ATOM   3934 HD11 LEU B 246      -6.584 -25.090  23.828  1.00  0.00           H  
ATOM   3935 HD12 LEU B 246      -5.785 -23.686  24.538  1.00  0.00           H  
ATOM   3936 HD13 LEU B 246      -6.234 -23.671  22.815  1.00  0.00           H  
ATOM   3937  CD2 LEU B 246      -4.679 -25.754  22.023  1.00  0.00           C  
ATOM   3938 HD21 LEU B 246      -5.448 -26.507  22.192  1.00  0.00           H  
ATOM   3939 HD22 LEU B 246      -3.749 -26.262  21.782  1.00  0.00           H  
ATOM   3940 HD23 LEU B 246      -4.981 -25.131  21.183  1.00  0.00           H  
ATOM   3941  C   LEU B 246      -1.194 -23.312  22.184  1.00  0.00           C  
ATOM   3942  O   LEU B 246      -0.799 -22.244  22.657  1.00  0.00           O  
ATOM   3943  N   LEU B 247      -0.979 -23.681  20.924  1.00  0.00           N  
ATOM   3944  H   LEU B 247      -1.354 -24.579  20.626  1.00  0.00           H  
ATOM   3945  CA  LEU B 247      -0.371 -22.851  19.892  1.00  0.00           C  
ATOM   3946  HA  LEU B 247      -0.033 -21.912  20.330  1.00  0.00           H  
ATOM   3947  CB  LEU B 247       0.846 -23.607  19.325  1.00  0.00           C  
ATOM   3948  HB2 LEU B 247       1.533 -23.835  20.141  1.00  0.00           H  
ATOM   3949  HB3 LEU B 247       0.491 -24.554  18.915  1.00  0.00           H  
ATOM   3950  CG  LEU B 247       1.615 -22.859  18.218  1.00  0.00           C  
ATOM   3951  HG  LEU B 247       0.930 -22.539  17.433  1.00  0.00           H  
ATOM   3952  CD1 LEU B 247       2.350 -21.643  18.781  1.00  0.00           C  
ATOM   3953 HD11 LEU B 247       1.632 -20.907  19.139  1.00  0.00           H  
ATOM   3954 HD12 LEU B 247       3.010 -21.949  19.589  1.00  0.00           H  
ATOM   3955 HD13 LEU B 247       2.939 -21.177  17.991  1.00  0.00           H  
ATOM   3956  CD2 LEU B 247       2.659 -23.793  17.606  1.00  0.00           C  
ATOM   3957 HD21 LEU B 247       3.354 -24.136  18.374  1.00  0.00           H  
ATOM   3958 HD22 LEU B 247       2.161 -24.651  17.155  1.00  0.00           H  
ATOM   3959 HD23 LEU B 247       3.207 -23.263  16.825  1.00  0.00           H  
ATOM   3960  C   LEU B 247      -1.422 -22.539  18.820  1.00  0.00           C  
ATOM   3961  O   LEU B 247      -2.018 -23.459  18.265  1.00  0.00           O  
ATOM   3962  N   LEU B 248      -1.626 -21.258  18.514  1.00  0.00           N  
ATOM   3963  H   LEU B 248      -1.095 -20.558  19.023  1.00  0.00           H  
ATOM   3964  CA  LEU B 248      -2.374 -20.791  17.342  1.00  0.00           C  
ATOM   3965  HA  LEU B 248      -2.834 -21.645  16.843  1.00  0.00           H  
ATOM   3966  CB  LEU B 248      -3.487 -19.811  17.734  1.00  0.00           C  
ATOM   3967  HB2 LEU B 248      -3.041 -18.922  18.184  1.00  0.00           H  
ATOM   3968  HB3 LEU B 248      -3.985 -19.497  16.815  1.00  0.00           H  
ATOM   3969  CG  LEU B 248      -4.527 -20.430  18.689  1.00  0.00           C  
ATOM   3970  HG  LEU B 248      -4.384 -21.507  18.754  1.00  0.00           H  
ATOM   3971  CD1 LEU B 248      -4.400 -19.825  20.087  1.00  0.00           C  
ATOM   3972 HD11 LEU B 248      -5.136 -20.288  20.745  1.00  0.00           H  
ATOM   3973 HD12 LEU B 248      -3.403 -20.022  20.482  1.00  0.00           H  
ATOM   3974 HD13 LEU B 248      -4.570 -18.749  20.051  1.00  0.00           H  
ATOM   3975  CD2 LEU B 248      -5.946 -20.173  18.188  1.00  0.00           C  
ATOM   3976 HD21 LEU B 248      -6.061 -20.607  17.193  1.00  0.00           H  
ATOM   3977 HD22 LEU B 248      -6.132 -19.102  18.136  1.00  0.00           H  
ATOM   3978 HD23 LEU B 248      -6.665 -20.645  18.858  1.00  0.00           H  
ATOM   3979  C   LEU B 248      -1.414 -20.143  16.350  1.00  0.00           C  
ATOM   3980  O   LEU B 248      -0.389 -19.591  16.746  1.00  0.00           O  
ATOM   3981  N   THR B 249      -1.708 -20.237  15.057  1.00  0.00           N  
ATOM   3982  H   THR B 249      -2.565 -20.713  14.788  1.00  0.00           H  
ATOM   3983  CA  THR B 249      -0.841 -19.731  13.975  1.00  0.00           C  
ATOM   3984  HA  THR B 249      -0.397 -18.786  14.281  1.00  0.00           H  
ATOM   3985  CB  THR B 249       0.307 -20.728  13.708  1.00  0.00           C  
ATOM   3986  HB  THR B 249      -0.114 -21.724  13.557  1.00  0.00           H  
ATOM   3987  CG2 THR B 249       1.198 -20.389  12.514  1.00  0.00           C  
ATOM   3988 HG21 THR B 249       2.031 -21.091  12.471  1.00  0.00           H  
ATOM   3989 HG22 THR B 249       0.636 -20.468  11.585  1.00  0.00           H  
ATOM   3990 HG23 THR B 249       1.592 -19.377  12.616  1.00  0.00           H  
ATOM   3991  OG1 THR B 249       1.164 -20.756  14.833  1.00  0.00           O  
ATOM   3992  HG1 THR B 249       0.610 -20.563  15.607  1.00  0.00           H  
ATOM   3993  C   THR B 249      -1.677 -19.452  12.724  1.00  0.00           C  
ATOM   3994  O   THR B 249      -2.686 -20.121  12.500  1.00  0.00           O  
ATOM   3995  N   TRP B 250      -1.298 -18.446  11.933  1.00  0.00           N  
ATOM   3996  H   TRP B 250      -0.452 -17.933  12.180  1.00  0.00           H  
ATOM   3997  CA  TRP B 250      -2.025 -17.978  10.742  1.00  0.00           C  
ATOM   3998  HA  TRP B 250      -2.564 -18.814  10.291  1.00  0.00           H  
ATOM   3999  CB  TRP B 250      -3.055 -16.917  11.181  1.00  0.00           C  
ATOM   4000  HB2 TRP B 250      -3.579 -16.529  10.309  1.00  0.00           H  
ATOM   4001  HB3 TRP B 250      -3.803 -17.414  11.797  1.00  0.00           H  
ATOM   4002  CG  TRP B 250      -2.519 -15.761  11.972  1.00  0.00           C  
ATOM   4003  CD1 TRP B 250      -2.085 -14.588  11.458  1.00  0.00           C  
ATOM   4004  HD1 TRP B 250      -2.080 -14.336  10.403  1.00  0.00           H  
ATOM   4005  NE1 TRP B 250      -1.614 -13.781  12.476  1.00  0.00           N  
ATOM   4006  HE1 TRP B 250      -1.231 -12.854  12.326  1.00  0.00           H  
ATOM   4007  CE2 TRP B 250      -1.690 -14.412  13.698  1.00  0.00           C  
ATOM   4008  CZ2 TRP B 250      -1.298 -14.041  14.992  1.00  0.00           C  
ATOM   4009  HZ2 TRP B 250      -0.782 -13.111  15.159  1.00  0.00           H  
ATOM   4010  CH2 TRP B 250      -1.547 -14.913  16.063  1.00  0.00           C  
ATOM   4011  HH2 TRP B 250      -1.240 -14.636  17.061  1.00  0.00           H  
ATOM   4012  CZ3 TRP B 250      -2.177 -16.147  15.826  1.00  0.00           C  
ATOM   4013  HZ3 TRP B 250      -2.344 -16.826  16.648  1.00  0.00           H  
ATOM   4014  CE3 TRP B 250      -2.550 -16.519  14.520  1.00  0.00           C  
ATOM   4015  HE3 TRP B 250      -3.012 -17.478  14.349  1.00  0.00           H  
ATOM   4016  CD2 TRP B 250      -2.304 -15.668  13.417  1.00  0.00           C  
ATOM   4017  C   TRP B 250      -1.051 -17.449   9.670  1.00  0.00           C  
ATOM   4018  O   TRP B 250       0.162 -17.563   9.826  1.00  0.00           O  
ATOM   4019  N   SER B 251      -1.559 -16.900   8.560  1.00  0.00           N  
ATOM   4020  H   SER B 251      -2.569 -16.860   8.467  1.00  0.00           H  
ATOM   4021  CA  SER B 251      -0.738 -16.288   7.496  1.00  0.00           C  
ATOM   4022  HA  SER B 251       0.303 -16.577   7.650  1.00  0.00           H  
ATOM   4023  CB  SER B 251      -1.147 -16.845   6.129  1.00  0.00           C  
ATOM   4024  HB2 SER B 251      -1.115 -17.935   6.170  1.00  0.00           H  
ATOM   4025  HB3 SER B 251      -2.164 -16.528   5.891  1.00  0.00           H  
ATOM   4026  OG  SER B 251      -0.259 -16.401   5.120  1.00  0.00           O  
ATOM   4027  HG  SER B 251      -0.686 -15.721   4.585  1.00  0.00           H  
ATOM   4028  C   SER B 251      -0.782 -14.751   7.499  1.00  0.00           C  
ATOM   4029  O   SER B 251      -1.803 -14.148   7.842  1.00  0.00           O  
ATOM   4030  N   ASN B 252       0.312 -14.119   7.058  1.00  0.00           N  
ATOM   4031  H   ASN B 252       1.069 -14.692   6.715  1.00  0.00           H  
ATOM   4032  CA  ASN B 252       0.394 -12.675   6.813  1.00  0.00           C  
ATOM   4033  HA  ASN B 252       0.042 -12.167   7.711  1.00  0.00           H  
ATOM   4034  CB  ASN B 252       1.875 -12.297   6.603  1.00  0.00           C  
ATOM   4035  HB2 ASN B 252       2.453 -12.700   7.437  1.00  0.00           H  
ATOM   4036  HB3 ASN B 252       2.244 -12.742   5.678  1.00  0.00           H  
ATOM   4037  CG  ASN B 252       2.119 -10.795   6.536  1.00  0.00           C  
ATOM   4038  OD1 ASN B 252       1.347 -10.029   5.986  1.00  0.00           O  
ATOM   4039  ND2 ASN B 252       3.180 -10.319   7.146  1.00  0.00           N  
ATOM   4040 HD21 ASN B 252       3.352  -9.329   7.091  1.00  0.00           H  
ATOM   4041 HD22 ASN B 252       3.857 -10.939   7.554  1.00  0.00           H  
ATOM   4042  C   ASN B 252      -0.489 -12.281   5.598  1.00  0.00           C  
ATOM   4043  O   ASN B 252      -0.327 -12.879   4.531  1.00  0.00           O  
ATOM   4044  N   PRO B 253      -1.423 -11.316   5.728  1.00  0.00           N  
ATOM   4045  CD  PRO B 253      -1.789 -10.654   6.973  1.00  0.00           C  
ATOM   4046  HD2 PRO B 253      -0.928 -10.176   7.440  1.00  0.00           H  
ATOM   4047  HD3 PRO B 253      -2.228 -11.385   7.655  1.00  0.00           H  
ATOM   4048  CG  PRO B 253      -2.835  -9.606   6.613  1.00  0.00           C  
ATOM   4049  HG2 PRO B 253      -2.350  -8.655   6.404  1.00  0.00           H  
ATOM   4050  HG3 PRO B 253      -3.571  -9.491   7.407  1.00  0.00           H  
ATOM   4051  CB  PRO B 253      -3.466 -10.162   5.339  1.00  0.00           C  
ATOM   4052  HB2 PRO B 253      -3.857  -9.366   4.713  1.00  0.00           H  
ATOM   4053  HB3 PRO B 253      -4.266 -10.850   5.608  1.00  0.00           H  
ATOM   4054  CA  PRO B 253      -2.346 -10.949   4.650  1.00  0.00           C  
ATOM   4055  HA  PRO B 253      -2.779 -11.865   4.247  1.00  0.00           H  
ATOM   4056  C   PRO B 253      -1.724 -10.193   3.455  1.00  0.00           C  
ATOM   4057  O   PRO B 253      -2.464  -9.785   2.558  1.00  0.00           O  
ATOM   4058  N   TYR B 254      -0.399 -10.003   3.411  1.00  0.00           N  
ATOM   4059  H   TYR B 254       0.165 -10.357   4.174  1.00  0.00           H  
ATOM   4060  CA  TYR B 254       0.305  -9.295   2.334  1.00  0.00           C  
ATOM   4061  HA  TYR B 254      -0.389  -9.154   1.506  1.00  0.00           H  
ATOM   4062  CB  TYR B 254       0.731  -7.910   2.832  1.00  0.00           C  
ATOM   4063  HB2 TYR B 254       1.338  -8.020   3.733  1.00  0.00           H  
ATOM   4064  HB3 TYR B 254       1.358  -7.448   2.073  1.00  0.00           H  
ATOM   4065  CG  TYR B 254      -0.434  -6.992   3.114  1.00  0.00           C  
ATOM   4066  CD1 TYR B 254      -0.916  -6.143   2.101  1.00  0.00           C  
ATOM   4067  HD1 TYR B 254      -0.448  -6.134   1.129  1.00  0.00           H  
ATOM   4068  CE1 TYR B 254      -2.019  -5.311   2.355  1.00  0.00           C  
ATOM   4069  HE1 TYR B 254      -2.394  -4.641   1.601  1.00  0.00           H  
ATOM   4070  CZ  TYR B 254      -2.651  -5.345   3.610  1.00  0.00           C  
ATOM   4071  OH  TYR B 254      -3.712  -4.536   3.824  1.00  0.00           O  
ATOM   4072  HH  TYR B 254      -3.728  -3.820   3.157  1.00  0.00           H  
ATOM   4073  CE2 TYR B 254      -2.184  -6.209   4.621  1.00  0.00           C  
ATOM   4074  HE2 TYR B 254      -2.682  -6.240   5.577  1.00  0.00           H  
ATOM   4075  CD2 TYR B 254      -1.064  -7.024   4.372  1.00  0.00           C  
ATOM   4076  HD2 TYR B 254      -0.699  -7.702   5.129  1.00  0.00           H  
ATOM   4077  C   TYR B 254       1.529 -10.060   1.799  1.00  0.00           C  
ATOM   4078  O   TYR B 254       2.182 -10.778   2.558  1.00  0.00           O  
ATOM   4079  N   PRO B 255       1.891  -9.890   0.510  1.00  0.00           N  
ATOM   4080  CD  PRO B 255       1.200  -9.104  -0.504  1.00  0.00           C  
ATOM   4081  HD2 PRO B 255       0.918  -8.119  -0.133  1.00  0.00           H  
ATOM   4082  HD3 PRO B 255       0.314  -9.648  -0.834  1.00  0.00           H  
ATOM   4083  CG  PRO B 255       2.182  -8.962  -1.668  1.00  0.00           C  
ATOM   4084  HG2 PRO B 255       2.814  -8.087  -1.514  1.00  0.00           H  
ATOM   4085  HG3 PRO B 255       1.667  -8.899  -2.627  1.00  0.00           H  
ATOM   4086  CB  PRO B 255       3.024 -10.233  -1.559  1.00  0.00           C  
ATOM   4087  HB2 PRO B 255       4.001 -10.113  -2.031  1.00  0.00           H  
ATOM   4088  HB3 PRO B 255       2.485 -11.068  -2.010  1.00  0.00           H  
ATOM   4089  CA  PRO B 255       3.126 -10.447  -0.045  1.00  0.00           C  
ATOM   4090  HA  PRO B 255       3.160 -11.514   0.171  1.00  0.00           H  
ATOM   4091  C   PRO B 255       4.370  -9.746   0.539  1.00  0.00           C  
ATOM   4092  O   PRO B 255       4.273  -8.571   0.916  1.00  0.00           O  
ATOM   4093  N   PRO B 256       5.551 -10.402   0.563  1.00  0.00           N  
ATOM   4094  CD  PRO B 256       5.792 -11.777   0.141  1.00  0.00           C  
ATOM   4095  HD2 PRO B 256       5.938 -11.807  -0.940  1.00  0.00           H  
ATOM   4096  HD3 PRO B 256       4.983 -12.448   0.432  1.00  0.00           H  
ATOM   4097  CG  PRO B 256       7.075 -12.210   0.848  1.00  0.00           C  
ATOM   4098  HG2 PRO B 256       7.617 -12.966   0.279  1.00  0.00           H  
ATOM   4099  HG3 PRO B 256       6.838 -12.575   1.849  1.00  0.00           H  
ATOM   4100  CB  PRO B 256       7.856 -10.904   0.946  1.00  0.00           C  
ATOM   4101  HB2 PRO B 256       8.340 -10.694  -0.010  1.00  0.00           H  
ATOM   4102  HB3 PRO B 256       8.589 -10.930   1.753  1.00  0.00           H  
ATOM   4103  CA  PRO B 256       6.753  -9.879   1.220  1.00  0.00           C  
ATOM   4104  HA  PRO B 256       6.566  -9.859   2.289  1.00  0.00           H  
ATOM   4105  C   PRO B 256       7.178  -8.471   0.793  1.00  0.00           C  
ATOM   4106  O   PRO B 256       7.684  -7.714   1.622  1.00  0.00           O  
ATOM   4107  N   ASP B 257       6.942  -8.088  -0.463  1.00  0.00           N  
ATOM   4108  H   ASP B 257       6.710  -8.810  -1.133  1.00  0.00           H  
ATOM   4109  CA  ASP B 257       7.257  -6.763  -1.013  1.00  0.00           C  
ATOM   4110  HA  ASP B 257       8.323  -6.580  -0.884  1.00  0.00           H  
ATOM   4111  CB  ASP B 257       6.942  -6.725  -2.521  1.00  0.00           C  
ATOM   4112  HB2 ASP B 257       5.857  -6.712  -2.642  1.00  0.00           H  
ATOM   4113  HB3 ASP B 257       7.329  -5.788  -2.925  1.00  0.00           H  
ATOM   4114  CG  ASP B 257       7.497  -7.874  -3.370  1.00  0.00           C  
ATOM   4115  OD1 ASP B 257       7.094  -7.927  -4.550  1.00  0.00           O  
ATOM   4116  OD2 ASP B 257       8.293  -8.684  -2.849  1.00  0.00           O  
ATOM   4117  C   ASP B 257       6.478  -5.608  -0.358  1.00  0.00           C  
ATOM   4118  O   ASP B 257       6.927  -4.461  -0.391  1.00  0.00           O  
ATOM   4119  N   ASN B 258       5.297  -5.874   0.208  1.00  0.00           N  
ATOM   4120  H   ASN B 258       5.014  -6.843   0.326  1.00  0.00           H  
ATOM   4121  CA  ASN B 258       4.368  -4.813   0.590  1.00  0.00           C  
ATOM   4122  HA  ASN B 258       4.252  -4.165  -0.279  1.00  0.00           H  
ATOM   4123  CB  ASN B 258       2.992  -5.422   0.901  1.00  0.00           C  
ATOM   4124  HB2 ASN B 258       2.685  -6.081   0.087  1.00  0.00           H  
ATOM   4125  HB3 ASN B 258       3.066  -6.005   1.820  1.00  0.00           H  
ATOM   4126  CG  ASN B 258       1.945  -4.342   1.099  1.00  0.00           C  
ATOM   4127  OD1 ASN B 258       1.900  -3.698   2.127  1.00  0.00           O  
ATOM   4128  ND2 ASN B 258       1.119  -4.049   0.123  1.00  0.00           N  
ATOM   4129 HD21 ASN B 258       0.471  -3.279   0.303  1.00  0.00           H  
ATOM   4130 HD22 ASN B 258       1.143  -4.516  -0.763  1.00  0.00           H  
ATOM   4131  C   ASN B 258       4.925  -3.937   1.731  1.00  0.00           C  
ATOM   4132  O   ASN B 258       5.584  -4.422   2.654  1.00  0.00           O  
ATOM   4133  N   TYR B 259       4.659  -2.631   1.674  1.00  0.00           N  
ATOM   4134  H   TYR B 259       4.127  -2.273   0.894  1.00  0.00           H  
ATOM   4135  CA  TYR B 259       5.130  -1.672   2.675  1.00  0.00           C  
ATOM   4136  HA  TYR B 259       6.216  -1.737   2.735  1.00  0.00           H  
ATOM   4137  CB  TYR B 259       4.759  -0.253   2.227  1.00  0.00           C  
ATOM   4138  HB2 TYR B 259       3.674  -0.201   2.127  1.00  0.00           H  
ATOM   4139  HB3 TYR B 259       5.047   0.426   3.030  1.00  0.00           H  
ATOM   4140  CG  TYR B 259       5.382   0.292   0.944  1.00  0.00           C  
ATOM   4141  CD1 TYR B 259       6.383  -0.392   0.213  1.00  0.00           C  
ATOM   4142  HD1 TYR B 259       6.720  -1.374   0.514  1.00  0.00           H  
ATOM   4143  CE1 TYR B 259       6.964   0.209  -0.925  1.00  0.00           C  
ATOM   4144  HE1 TYR B 259       7.731  -0.310  -1.482  1.00  0.00           H  
ATOM   4145  CZ  TYR B 259       6.553   1.499  -1.334  1.00  0.00           C  
ATOM   4146  OH  TYR B 259       7.121   2.116  -2.402  1.00  0.00           O  
ATOM   4147  HH  TYR B 259       8.054   1.856  -2.496  1.00  0.00           H  
ATOM   4148  CE2 TYR B 259       5.549   2.167  -0.612  1.00  0.00           C  
ATOM   4149  HE2 TYR B 259       5.252   3.163  -0.891  1.00  0.00           H  
ATOM   4150  CD2 TYR B 259       4.968   1.566   0.514  1.00  0.00           C  
ATOM   4151  HD2 TYR B 259       4.220   2.115   1.067  1.00  0.00           H  
ATOM   4152  C   TYR B 259       4.599  -1.956   4.094  1.00  0.00           C  
ATOM   4153  O   TYR B 259       5.305  -1.677   5.059  1.00  0.00           O  
ATOM   4154  N   LEU B 260       3.416  -2.569   4.248  1.00  0.00           N  
ATOM   4155  H   LEU B 260       2.867  -2.777   3.418  1.00  0.00           H  
ATOM   4156  CA  LEU B 260       2.879  -3.021   5.541  1.00  0.00           C  
ATOM   4157  HA  LEU B 260       3.046  -2.242   6.284  1.00  0.00           H  
ATOM   4158  CB  LEU B 260       1.364  -3.284   5.417  1.00  0.00           C  
ATOM   4159  HB2 LEU B 260       1.209  -4.051   4.656  1.00  0.00           H  
ATOM   4160  HB3 LEU B 260       1.007  -3.692   6.365  1.00  0.00           H  
ATOM   4161  CG  LEU B 260       0.491  -2.065   5.068  1.00  0.00           C  
ATOM   4162  HG  LEU B 260       0.844  -1.617   4.140  1.00  0.00           H  
ATOM   4163  CD1 LEU B 260      -0.954  -2.518   4.876  1.00  0.00           C  
ATOM   4164 HD11 LEU B 260      -0.999  -3.188   4.019  1.00  0.00           H  
ATOM   4165 HD12 LEU B 260      -1.588  -1.657   4.671  1.00  0.00           H  
ATOM   4166 HD13 LEU B 260      -1.319  -3.031   5.766  1.00  0.00           H  
ATOM   4167  CD2 LEU B 260       0.513  -1.012   6.172  1.00  0.00           C  
ATOM   4168 HD21 LEU B 260       1.520  -0.619   6.291  1.00  0.00           H  
ATOM   4169 HD22 LEU B 260      -0.142  -0.183   5.904  1.00  0.00           H  
ATOM   4170 HD23 LEU B 260       0.173  -1.449   7.106  1.00  0.00           H  
ATOM   4171  C   LEU B 260       3.545  -4.300   6.079  1.00  0.00           C  
ATOM   4172  O   LEU B 260       3.437  -4.580   7.270  1.00  0.00           O  
ATOM   4173  N   TYR B 261       4.222  -5.098   5.241  1.00  0.00           N  
ATOM   4174  H   TYR B 261       4.361  -4.789   4.287  1.00  0.00           H  
ATOM   4175  CA  TYR B 261       4.646  -6.468   5.576  1.00  0.00           C  
ATOM   4176  HA  TYR B 261       3.758  -7.059   5.806  1.00  0.00           H  
ATOM   4177  CB  TYR B 261       5.338  -7.094   4.355  1.00  0.00           C  
ATOM   4178  HB2 TYR B 261       4.682  -7.001   3.489  1.00  0.00           H  
ATOM   4179  HB3 TYR B 261       6.249  -6.537   4.134  1.00  0.00           H  
ATOM   4180  CG  TYR B 261       5.696  -8.560   4.522  1.00  0.00           C  
ATOM   4181  CD1 TYR B 261       6.976  -8.949   4.972  1.00  0.00           C  
ATOM   4182  HD1 TYR B 261       7.713  -8.198   5.213  1.00  0.00           H  
ATOM   4183  CE1 TYR B 261       7.282 -10.316   5.130  1.00  0.00           C  
ATOM   4184  HE1 TYR B 261       8.251 -10.618   5.497  1.00  0.00           H  
ATOM   4185  CZ  TYR B 261       6.314 -11.297   4.816  1.00  0.00           C  
ATOM   4186  OH  TYR B 261       6.589 -12.618   4.968  1.00  0.00           O  
ATOM   4187  HH  TYR B 261       7.448 -12.773   5.362  1.00  0.00           H  
ATOM   4188  CE2 TYR B 261       5.042 -10.904   4.354  1.00  0.00           C  
ATOM   4189  HE2 TYR B 261       4.303 -11.655   4.113  1.00  0.00           H  
ATOM   4190  CD2 TYR B 261       4.734  -9.539   4.220  1.00  0.00           C  
ATOM   4191  HD2 TYR B 261       3.750  -9.244   3.883  1.00  0.00           H  
ATOM   4192  C   TYR B 261       5.571  -6.544   6.799  1.00  0.00           C  
ATOM   4193  O   TYR B 261       5.503  -7.493   7.578  1.00  0.00           O  
ATOM   4194  N   ASN B 262       6.418  -5.528   6.995  1.00  0.00           N  
ATOM   4195  H   ASN B 262       6.362  -4.756   6.349  1.00  0.00           H  
ATOM   4196  CA  ASN B 262       7.341  -5.429   8.131  1.00  0.00           C  
ATOM   4197  HA  ASN B 262       7.508  -6.433   8.526  1.00  0.00           H  
ATOM   4198  CB  ASN B 262       8.697  -4.893   7.629  1.00  0.00           C  
ATOM   4199  HB2 ASN B 262       8.553  -3.943   7.116  1.00  0.00           H  
ATOM   4200  HB3 ASN B 262       9.357  -4.719   8.479  1.00  0.00           H  
ATOM   4201  CG  ASN B 262       9.398  -5.864   6.701  1.00  0.00           C  
ATOM   4202  OD1 ASN B 262       9.448  -5.687   5.492  1.00  0.00           O  
ATOM   4203  ND2 ASN B 262       9.945  -6.938   7.220  1.00  0.00           N  
ATOM   4204 HD21 ASN B 262      10.454  -7.535   6.593  1.00  0.00           H  
ATOM   4205 HD22 ASN B 262       9.912  -7.101   8.214  1.00  0.00           H  
ATOM   4206  C   ASN B 262       6.788  -4.630   9.331  1.00  0.00           C  
ATOM   4207  O   ASN B 262       7.582  -4.241  10.183  1.00  0.00           O  
ATOM   4208  N   HIE B 263       5.470  -4.370   9.396  1.00  0.00           N  
ATOM   4209  H   HIE B 263       4.870  -4.704   8.651  1.00  0.00           H  
ATOM   4210  CA  HIE B 263       4.863  -3.466  10.393  1.00  0.00           C  
ATOM   4211  HA  HIE B 263       5.541  -3.381  11.243  1.00  0.00           H  
ATOM   4212  CB  HIE B 263       4.746  -2.061   9.784  1.00  0.00           C  
ATOM   4213  HB2 HIE B 263       4.115  -2.101   8.895  1.00  0.00           H  
ATOM   4214  HB3 HIE B 263       4.267  -1.405  10.509  1.00  0.00           H  
ATOM   4215  CG  HIE B 263       6.086  -1.467   9.428  1.00  0.00           C  
ATOM   4216  ND1 HIE B 263       7.002  -0.942  10.341  1.00  0.00           N  
ATOM   4217  CE1 HIE B 263       8.088  -0.617   9.629  1.00  0.00           C  
ATOM   4218  HE1 HIE B 263       8.993  -0.202  10.050  1.00  0.00           H  
ATOM   4219  NE2 HIE B 263       7.892  -0.880   8.325  1.00  0.00           N  
ATOM   4220  HE2 HIE B 263       8.559  -0.728   7.586  1.00  0.00           H  
ATOM   4221  CD2 HIE B 263       6.631  -1.415   8.181  1.00  0.00           C  
ATOM   4222  HD2 HIE B 263       6.160  -1.752   7.272  1.00  0.00           H  
ATOM   4223  C   HIE B 263       3.522  -3.925  11.000  1.00  0.00           C  
ATOM   4224  O   HIE B 263       2.925  -3.179  11.776  1.00  0.00           O  
ATOM   4225  N   LEU B 264       3.030  -5.120  10.662  1.00  0.00           N  
ATOM   4226  H   LEU B 264       3.570  -5.697  10.040  1.00  0.00           H  
ATOM   4227  CA  LEU B 264       1.786  -5.679  11.212  1.00  0.00           C  
ATOM   4228  HA  LEU B 264       1.049  -4.879  11.263  1.00  0.00           H  
ATOM   4229  CB  LEU B 264       1.253  -6.775  10.265  1.00  0.00           C  
ATOM   4230  HB2 LEU B 264       2.068  -7.471  10.056  1.00  0.00           H  
ATOM   4231  HB3 LEU B 264       0.462  -7.339  10.763  1.00  0.00           H  
ATOM   4232  CG  LEU B 264       0.699  -6.219   8.936  1.00  0.00           C  
ATOM   4233  HG  LEU B 264       1.348  -5.428   8.571  1.00  0.00           H  
ATOM   4234  CD1 LEU B 264       0.643  -7.310   7.870  1.00  0.00           C  
ATOM   4235 HD11 LEU B 264       1.642  -7.703   7.695  1.00  0.00           H  
ATOM   4236 HD12 LEU B 264      -0.006  -8.122   8.200  1.00  0.00           H  
ATOM   4237 HD13 LEU B 264       0.264  -6.889   6.944  1.00  0.00           H  
ATOM   4238  CD2 LEU B 264      -0.712  -5.649   9.104  1.00  0.00           C  
ATOM   4239 HD21 LEU B 264      -1.044  -5.205   8.168  1.00  0.00           H  
ATOM   4240 HD22 LEU B 264      -1.400  -6.444   9.386  1.00  0.00           H  
ATOM   4241 HD23 LEU B 264      -0.716  -4.881   9.875  1.00  0.00           H  
ATOM   4242  C   LEU B 264       1.953  -6.217  12.649  1.00  0.00           C  
ATOM   4243  O   LEU B 264       2.989  -6.774  12.999  1.00  0.00           O  
ATOM   4244  N   THR B 265       0.883  -6.117  13.441  1.00  0.00           N  
ATOM   4245  H   THR B 265       0.074  -5.622  13.076  1.00  0.00           H  
ATOM   4246  CA  THR B 265       0.702  -6.810  14.733  1.00  0.00           C  
ATOM   4247  HA  THR B 265       1.355  -7.683  14.764  1.00  0.00           H  
ATOM   4248  CB  THR B 265       1.050  -5.922  15.938  1.00  0.00           C  
ATOM   4249  HB  THR B 265       0.841  -6.479  16.852  1.00  0.00           H  
ATOM   4250  CG2 THR B 265       2.507  -5.469  15.993  1.00  0.00           C  
ATOM   4251 HG21 THR B 265       2.763  -4.878  15.114  1.00  0.00           H  
ATOM   4252 HG22 THR B 265       2.663  -4.866  16.889  1.00  0.00           H  
ATOM   4253 HG23 THR B 265       3.156  -6.344  16.045  1.00  0.00           H  
ATOM   4254  OG1 THR B 265       0.237  -4.776  15.929  1.00  0.00           O  
ATOM   4255  HG1 THR B 265       0.399  -4.331  15.089  1.00  0.00           H  
ATOM   4256  C   THR B 265      -0.739  -7.311  14.852  1.00  0.00           C  
ATOM   4257  O   THR B 265      -1.620  -6.873  14.100  1.00  0.00           O  
ATOM   4258  N   TYR B 266      -0.991  -8.260  15.759  1.00  0.00           N  
ATOM   4259  H   TYR B 266      -0.254  -8.527  16.399  1.00  0.00           H  
ATOM   4260  CA  TYR B 266      -2.206  -9.081  15.739  1.00  0.00           C  
ATOM   4261  HA  TYR B 266      -2.879  -8.691  14.975  1.00  0.00           H  
ATOM   4262  CB  TYR B 266      -1.838 -10.510  15.313  1.00  0.00           C  
ATOM   4263  HB2 TYR B 266      -1.161 -10.932  16.057  1.00  0.00           H  
ATOM   4264  HB3 TYR B 266      -2.740 -11.122  15.311  1.00  0.00           H  
ATOM   4265  CG  TYR B 266      -1.198 -10.616  13.938  1.00  0.00           C  
ATOM   4266  CD1 TYR B 266      -1.999 -10.507  12.784  1.00  0.00           C  
ATOM   4267  HD1 TYR B 266      -3.064 -10.354  12.882  1.00  0.00           H  
ATOM   4268  CE1 TYR B 266      -1.412 -10.585  11.505  1.00  0.00           C  
ATOM   4269  HE1 TYR B 266      -2.012 -10.494  10.612  1.00  0.00           H  
ATOM   4270  CZ  TYR B 266      -0.021 -10.769  11.378  1.00  0.00           C  
ATOM   4271  OH  TYR B 266       0.542 -10.836  10.146  1.00  0.00           O  
ATOM   4272  HH  TYR B 266       1.499 -10.808  10.220  1.00  0.00           H  
ATOM   4273  CE2 TYR B 266       0.777 -10.911  12.532  1.00  0.00           C  
ATOM   4274  HE2 TYR B 266       1.841 -11.078  12.443  1.00  0.00           H  
ATOM   4275  CD2 TYR B 266       0.190 -10.834  13.810  1.00  0.00           C  
ATOM   4276  HD2 TYR B 266       0.815 -10.946  14.690  1.00  0.00           H  
ATOM   4277  C   TYR B 266      -3.002  -9.087  17.053  1.00  0.00           C  
ATOM   4278  O   TYR B 266      -2.457  -8.988  18.155  1.00  0.00           O  
ATOM   4279  N   ALA B 267      -4.314  -9.301  16.917  1.00  0.00           N  
ATOM   4280  H   ALA B 267      -4.691  -9.367  15.976  1.00  0.00           H  
ATOM   4281  CA  ALA B 267      -5.200  -9.657  18.020  1.00  0.00           C  
ATOM   4282  HA  ALA B 267      -4.591  -9.974  18.869  1.00  0.00           H  
ATOM   4283  CB  ALA B 267      -6.008  -8.435  18.465  1.00  0.00           C  
ATOM   4284  HB1 ALA B 267      -5.329  -7.649  18.800  1.00  0.00           H  
ATOM   4285  HB2 ALA B 267      -6.614  -8.063  17.639  1.00  0.00           H  
ATOM   4286  HB3 ALA B 267      -6.654  -8.712  19.298  1.00  0.00           H  
ATOM   4287  C   ALA B 267      -6.092 -10.844  17.629  1.00  0.00           C  
ATOM   4288  O   ALA B 267      -6.693 -10.869  16.551  1.00  0.00           O  
ATOM   4289  N   VAL B 268      -6.169 -11.826  18.524  1.00  0.00           N  
ATOM   4290  H   VAL B 268      -5.693 -11.677  19.411  1.00  0.00           H  
ATOM   4291  CA  VAL B 268      -6.939 -13.070  18.406  1.00  0.00           C  
ATOM   4292  HA  VAL B 268      -7.280 -13.187  17.380  1.00  0.00           H  
ATOM   4293  CB  VAL B 268      -6.050 -14.285  18.757  1.00  0.00           C  
ATOM   4294  HB  VAL B 268      -5.715 -14.181  19.790  1.00  0.00           H  
ATOM   4295  CG1 VAL B 268      -6.811 -15.611  18.637  1.00  0.00           C  
ATOM   4296 HG11 VAL B 268      -6.163 -16.437  18.931  1.00  0.00           H  
ATOM   4297 HG12 VAL B 268      -7.676 -15.612  19.294  1.00  0.00           H  
ATOM   4298 HG13 VAL B 268      -7.142 -15.765  17.609  1.00  0.00           H  
ATOM   4299  CG2 VAL B 268      -4.803 -14.400  17.870  1.00  0.00           C  
ATOM   4300 HG21 VAL B 268      -5.091 -14.556  16.833  1.00  0.00           H  
ATOM   4301 HG22 VAL B 268      -4.193 -13.501  17.945  1.00  0.00           H  
ATOM   4302 HG23 VAL B 268      -4.198 -15.247  18.194  1.00  0.00           H  
ATOM   4303  C   VAL B 268      -8.156 -13.010  19.335  1.00  0.00           C  
ATOM   4304  O   VAL B 268      -8.016 -12.753  20.526  1.00  0.00           O  
ATOM   4305  N   ASN B 269      -9.350 -13.296  18.821  1.00  0.00           N  
ATOM   4306  H   ASN B 269      -9.374 -13.583  17.846  1.00  0.00           H  
ATOM   4307  CA  ASN B 269     -10.567 -13.511  19.609  1.00  0.00           C  
ATOM   4308  HA  ASN B 269     -10.424 -13.125  20.618  1.00  0.00           H  
ATOM   4309  CB  ASN B 269     -11.706 -12.710  18.945  1.00  0.00           C  
ATOM   4310  HB2 ASN B 269     -11.515 -11.653  19.118  1.00  0.00           H  
ATOM   4311  HB3 ASN B 269     -11.684 -12.891  17.870  1.00  0.00           H  
ATOM   4312  CG  ASN B 269     -13.125 -12.983  19.413  1.00  0.00           C  
ATOM   4313  OD1 ASN B 269     -14.063 -12.853  18.636  1.00  0.00           O  
ATOM   4314  ND2 ASN B 269     -13.362 -13.372  20.641  1.00  0.00           N  
ATOM   4315 HD21 ASN B 269     -14.320 -13.541  20.909  1.00  0.00           H  
ATOM   4316 HD22 ASN B 269     -12.646 -13.438  21.357  1.00  0.00           H  
ATOM   4317  C   ASN B 269     -10.843 -15.019  19.711  1.00  0.00           C  
ATOM   4318  O   ASN B 269     -10.854 -15.700  18.685  1.00  0.00           O  
ATOM   4319  N   ILE B 270     -11.085 -15.512  20.930  1.00  0.00           N  
ATOM   4320  H   ILE B 270     -11.081 -14.865  21.713  1.00  0.00           H  
ATOM   4321  CA  ILE B 270     -11.446 -16.904  21.253  1.00  0.00           C  
ATOM   4322  HA  ILE B 270     -11.552 -17.461  20.327  1.00  0.00           H  
ATOM   4323  CB  ILE B 270     -10.326 -17.562  22.099  1.00  0.00           C  
ATOM   4324  HB  ILE B 270     -10.087 -16.888  22.923  1.00  0.00           H  
ATOM   4325  CG2 ILE B 270     -10.736 -18.912  22.722  1.00  0.00           C  
ATOM   4326 HG21 ILE B 270     -11.587 -18.785  23.392  1.00  0.00           H  
ATOM   4327 HG22 ILE B 270     -10.994 -19.631  21.944  1.00  0.00           H  
ATOM   4328 HG23 ILE B 270      -9.928 -19.319  23.328  1.00  0.00           H  
ATOM   4329  CG1 ILE B 270      -9.071 -17.708  21.212  1.00  0.00           C  
ATOM   4330 HG12 ILE B 270      -9.334 -18.269  20.319  1.00  0.00           H  
ATOM   4331 HG13 ILE B 270      -8.749 -16.716  20.906  1.00  0.00           H  
ATOM   4332  CD1 ILE B 270      -7.867 -18.381  21.870  1.00  0.00           C  
ATOM   4333 HD11 ILE B 270      -8.053 -19.443  22.022  1.00  0.00           H  
ATOM   4334 HD12 ILE B 270      -7.001 -18.273  21.216  1.00  0.00           H  
ATOM   4335 HD13 ILE B 270      -7.662 -17.906  22.827  1.00  0.00           H  
ATOM   4336  C   ILE B 270     -12.805 -16.939  21.959  1.00  0.00           C  
ATOM   4337  O   ILE B 270     -13.117 -16.030  22.728  1.00  0.00           O  
ATOM   4338  N   TRP B 271     -13.608 -17.974  21.713  1.00  0.00           N  
ATOM   4339  H   TRP B 271     -13.293 -18.708  21.084  1.00  0.00           H  
ATOM   4340  CA  TRP B 271     -14.878 -18.197  22.411  1.00  0.00           C  
ATOM   4341  HA  TRP B 271     -14.739 -17.920  23.455  1.00  0.00           H  
ATOM   4342  CB  TRP B 271     -15.981 -17.297  21.833  1.00  0.00           C  
ATOM   4343  HB2 TRP B 271     -16.796 -17.269  22.558  1.00  0.00           H  
ATOM   4344  HB3 TRP B 271     -15.607 -16.276  21.752  1.00  0.00           H  
ATOM   4345  CG  TRP B 271     -16.557 -17.693  20.505  1.00  0.00           C  
ATOM   4346  CD1 TRP B 271     -17.783 -18.238  20.342  1.00  0.00           C  
ATOM   4347  HD1 TRP B 271     -18.474 -18.467  21.150  1.00  0.00           H  
ATOM   4348  NE1 TRP B 271     -18.024 -18.459  19.004  1.00  0.00           N  
ATOM   4349  HE1 TRP B 271     -18.881 -18.877  18.672  1.00  0.00           H  
ATOM   4350  CE2 TRP B 271     -16.955 -18.068  18.226  1.00  0.00           C  
ATOM   4351  CZ2 TRP B 271     -16.731 -18.079  16.842  1.00  0.00           C  
ATOM   4352  HZ2 TRP B 271     -17.507 -18.415  16.170  1.00  0.00           H  
ATOM   4353  CH2 TRP B 271     -15.487 -17.660  16.344  1.00  0.00           C  
ATOM   4354  HH2 TRP B 271     -15.299 -17.675  15.281  1.00  0.00           H  
ATOM   4355  CZ3 TRP B 271     -14.488 -17.229  17.234  1.00  0.00           C  
ATOM   4356  HZ3 TRP B 271     -13.521 -16.933  16.855  1.00  0.00           H  
ATOM   4357  CE3 TRP B 271     -14.740 -17.181  18.620  1.00  0.00           C  
ATOM   4358  HE3 TRP B 271     -13.971 -16.824  19.287  1.00  0.00           H  
ATOM   4359  CD2 TRP B 271     -15.978 -17.604  19.160  1.00  0.00           C  
ATOM   4360  C   TRP B 271     -15.282 -19.676  22.382  1.00  0.00           C  
ATOM   4361  O   TRP B 271     -14.801 -20.442  21.541  1.00  0.00           O  
ATOM   4362  N   SER B 272     -16.137 -20.093  23.318  1.00  0.00           N  
ATOM   4363  H   SER B 272     -16.501 -19.418  23.979  1.00  0.00           H  
ATOM   4364  CA  SER B 272     -16.627 -21.475  23.409  1.00  0.00           C  
ATOM   4365  HA  SER B 272     -15.802 -22.137  23.163  1.00  0.00           H  
ATOM   4366  CB  SER B 272     -17.043 -21.795  24.848  1.00  0.00           C  
ATOM   4367  HB2 SER B 272     -16.212 -21.602  25.527  1.00  0.00           H  
ATOM   4368  HB3 SER B 272     -17.876 -21.150  25.121  1.00  0.00           H  
ATOM   4369  OG  SER B 272     -17.447 -23.149  24.957  1.00  0.00           O  
ATOM   4370  HG  SER B 272     -16.663 -23.708  24.848  1.00  0.00           H  
ATOM   4371  C   SER B 272     -17.773 -21.774  22.429  1.00  0.00           C  
ATOM   4372  O   SER B 272     -18.615 -20.925  22.156  1.00  0.00           O  
ATOM   4373  N   GLU B 273     -17.836 -23.014  21.938  1.00  0.00           N  
ATOM   4374  H   GLU B 273     -17.108 -23.657  22.233  1.00  0.00           H  
ATOM   4375  CA  GLU B 273     -18.989 -23.599  21.220  1.00  0.00           C  
ATOM   4376  HA  GLU B 273     -19.398 -22.870  20.518  1.00  0.00           H  
ATOM   4377  CB  GLU B 273     -18.442 -24.812  20.437  1.00  0.00           C  
ATOM   4378  HB2 GLU B 273     -17.521 -24.523  19.926  1.00  0.00           H  
ATOM   4379  HB3 GLU B 273     -18.168 -25.549  21.188  1.00  0.00           H  
ATOM   4380  CG  GLU B 273     -19.349 -25.522  19.411  1.00  0.00           C  
ATOM   4381  HG2 GLU B 273     -18.980 -26.547  19.306  1.00  0.00           H  
ATOM   4382  HG3 GLU B 273     -20.373 -25.594  19.771  1.00  0.00           H  
ATOM   4383  CD  GLU B 273     -19.331 -24.872  18.021  1.00  0.00           C  
ATOM   4384  OE1 GLU B 273     -19.274 -25.601  17.002  1.00  0.00           O  
ATOM   4385  OE2 GLU B 273     -19.288 -23.635  17.898  1.00  0.00           O  
ATOM   4386  C   GLU B 273     -20.126 -24.023  22.190  1.00  0.00           C  
ATOM   4387  O   GLU B 273     -21.221 -24.388  21.763  1.00  0.00           O  
ATOM   4388  N   ASN B 274     -19.862 -24.007  23.505  1.00  0.00           N  
ATOM   4389  H   ASN B 274     -18.937 -23.706  23.787  1.00  0.00           H  
ATOM   4390  CA  ASN B 274     -20.759 -24.482  24.567  1.00  0.00           C  
ATOM   4391  HA  ASN B 274     -21.693 -24.825  24.121  1.00  0.00           H  
ATOM   4392  CB  ASN B 274     -20.073 -25.669  25.269  1.00  0.00           C  
ATOM   4393  HB2 ASN B 274     -19.160 -25.319  25.746  1.00  0.00           H  
ATOM   4394  HB3 ASN B 274     -20.737 -26.044  26.047  1.00  0.00           H  
ATOM   4395  CG  ASN B 274     -19.733 -26.823  24.344  1.00  0.00           C  
ATOM   4396  OD1 ASN B 274     -18.584 -27.194  24.146  1.00  0.00           O  
ATOM   4397  ND2 ASN B 274     -20.720 -27.442  23.744  1.00  0.00           N  
ATOM   4398 HD21 ASN B 274     -20.484 -28.220  23.160  1.00  0.00           H  
ATOM   4399 HD22 ASN B 274     -21.657 -27.091  23.834  1.00  0.00           H  
ATOM   4400  C   ASN B 274     -21.153 -23.408  25.601  1.00  0.00           C  
ATOM   4401  O   ASN B 274     -22.157 -23.578  26.290  1.00  0.00           O  
ATOM   4402  N   ASP B 275     -20.384 -22.321  25.722  1.00  0.00           N  
ATOM   4403  H   ASP B 275     -19.541 -22.269  25.167  1.00  0.00           H  
ATOM   4404  CA  ASP B 275     -20.621 -21.237  26.686  1.00  0.00           C  
ATOM   4405  HA  ASP B 275     -21.645 -21.293  27.056  1.00  0.00           H  
ATOM   4406  CB  ASP B 275     -19.718 -21.442  27.912  1.00  0.00           C  
ATOM   4407  HB2 ASP B 275     -19.930 -22.423  28.338  1.00  0.00           H  
ATOM   4408  HB3 ASP B 275     -18.673 -21.435  27.600  1.00  0.00           H  
ATOM   4409  CG  ASP B 275     -19.915 -20.388  29.010  1.00  0.00           C  
ATOM   4410  OD1 ASP B 275     -20.702 -19.436  28.829  1.00  0.00           O  
ATOM   4411  OD2 ASP B 275     -19.254 -20.575  30.062  1.00  0.00           O  
ATOM   4412  C   ASP B 275     -20.422 -19.853  26.035  1.00  0.00           C  
ATOM   4413  O   ASP B 275     -19.290 -19.366  25.949  1.00  0.00           O  
ATOM   4414  N   PRO B 276     -21.506 -19.192  25.583  1.00  0.00           N  
ATOM   4415  CD  PRO B 276     -22.838 -19.752  25.405  1.00  0.00           C  
ATOM   4416  HD2 PRO B 276     -23.426 -19.582  26.308  1.00  0.00           H  
ATOM   4417  HD3 PRO B 276     -22.810 -20.815  25.167  1.00  0.00           H  
ATOM   4418  CG  PRO B 276     -23.439 -18.978  24.236  1.00  0.00           C  
ATOM   4419  HG2 PRO B 276     -24.529 -18.964  24.275  1.00  0.00           H  
ATOM   4420  HG3 PRO B 276     -23.089 -19.405  23.295  1.00  0.00           H  
ATOM   4421  CB  PRO B 276     -22.839 -17.587  24.430  1.00  0.00           C  
ATOM   4422  HB2 PRO B 276     -23.417 -17.048  25.182  1.00  0.00           H  
ATOM   4423  HB3 PRO B 276     -22.813 -17.025  23.496  1.00  0.00           H  
ATOM   4424  CA  PRO B 276     -21.427 -17.874  24.955  1.00  0.00           C  
ATOM   4425  HA  PRO B 276     -20.746 -17.946  24.106  1.00  0.00           H  
ATOM   4426  C   PRO B 276     -20.926 -16.737  25.864  1.00  0.00           C  
ATOM   4427  O   PRO B 276     -20.645 -15.656  25.347  1.00  0.00           O  
ATOM   4428  N   ALA B 277     -20.818 -16.940  27.185  1.00  0.00           N  
ATOM   4429  H   ALA B 277     -21.013 -17.862  27.571  1.00  0.00           H  
ATOM   4430  CA  ALA B 277     -20.214 -15.961  28.091  1.00  0.00           C  
ATOM   4431  HA  ALA B 277     -20.431 -14.957  27.721  1.00  0.00           H  
ATOM   4432  CB  ALA B 277     -20.865 -16.103  29.470  1.00  0.00           C  
ATOM   4433  HB1 ALA B 277     -21.947 -16.001  29.379  1.00  0.00           H  
ATOM   4434  HB2 ALA B 277     -20.628 -17.077  29.899  1.00  0.00           H  
ATOM   4435  HB3 ALA B 277     -20.488 -15.322  30.131  1.00  0.00           H  
ATOM   4436  C   ALA B 277     -18.679 -16.085  28.169  1.00  0.00           C  
ATOM   4437  O   ALA B 277     -18.004 -15.110  28.500  1.00  0.00           O  
ATOM   4438  N   ASP B 278     -18.102 -17.247  27.831  1.00  0.00           N  
ATOM   4439  H   ASP B 278     -18.709 -18.008  27.547  1.00  0.00           H  
ATOM   4440  CA  ASP B 278     -16.647 -17.480  27.804  1.00  0.00           C  
ATOM   4441  HA  ASP B 278     -16.232 -16.934  28.652  1.00  0.00           H  
ATOM   4442  CB  ASP B 278     -16.343 -18.975  28.035  1.00  0.00           C  
ATOM   4443  HB2 ASP B 278     -17.017 -19.353  28.806  1.00  0.00           H  
ATOM   4444  HB3 ASP B 278     -16.534 -19.539  27.120  1.00  0.00           H  
ATOM   4445  CG  ASP B 278     -14.910 -19.234  28.524  1.00  0.00           C  
ATOM   4446  OD1 ASP B 278     -14.215 -18.288  28.959  1.00  0.00           O  
ATOM   4447  OD2 ASP B 278     -14.488 -20.411  28.569  1.00  0.00           O  
ATOM   4448  C   ASP B 278     -15.971 -16.893  26.541  1.00  0.00           C  
ATOM   4449  O   ASP B 278     -15.247 -17.571  25.808  1.00  0.00           O  
ATOM   4450  N   PHE B 279     -16.259 -15.621  26.249  1.00  0.00           N  
ATOM   4451  H   PHE B 279     -16.846 -15.132  26.920  1.00  0.00           H  
ATOM   4452  CA  PHE B 279     -15.713 -14.836  25.138  1.00  0.00           C  
ATOM   4453  HA  PHE B 279     -15.409 -15.512  24.338  1.00  0.00           H  
ATOM   4454  CB  PHE B 279     -16.822 -13.920  24.600  1.00  0.00           C  
ATOM   4455  HB2 PHE B 279     -17.656 -14.541  24.269  1.00  0.00           H  
ATOM   4456  HB3 PHE B 279     -17.191 -13.298  25.417  1.00  0.00           H  
ATOM   4457  CG  PHE B 279     -16.405 -13.008  23.458  1.00  0.00           C  
ATOM   4458  CD1 PHE B 279     -15.762 -11.784  23.728  1.00  0.00           C  
ATOM   4459  HD1 PHE B 279     -15.560 -11.498  24.751  1.00  0.00           H  
ATOM   4460  CE1 PHE B 279     -15.392 -10.930  22.674  1.00  0.00           C  
ATOM   4461  HE1 PHE B 279     -14.896  -9.995  22.893  1.00  0.00           H  
ATOM   4462  CZ  PHE B 279     -15.685 -11.286  21.346  1.00  0.00           C  
ATOM   4463  HZ  PHE B 279     -15.409 -10.623  20.538  1.00  0.00           H  
ATOM   4464  CE2 PHE B 279     -16.339 -12.502  21.074  1.00  0.00           C  
ATOM   4465  HE2 PHE B 279     -16.579 -12.775  20.058  1.00  0.00           H  
ATOM   4466  CD2 PHE B 279     -16.688 -13.366  22.127  1.00  0.00           C  
ATOM   4467  HD2 PHE B 279     -17.194 -14.299  21.918  1.00  0.00           H  
ATOM   4468  C   PHE B 279     -14.484 -14.029  25.587  1.00  0.00           C  
ATOM   4469  O   PHE B 279     -14.531 -13.320  26.594  1.00  0.00           O  
ATOM   4470  N   ARG B 280     -13.376 -14.116  24.836  1.00  0.00           N  
ATOM   4471  H   ARG B 280     -13.407 -14.719  24.019  1.00  0.00           H  
ATOM   4472  CA  ARG B 280     -12.072 -13.553  25.226  1.00  0.00           C  
ATOM   4473  HA  ARG B 280     -12.254 -12.727  25.915  1.00  0.00           H  
ATOM   4474  CB  ARG B 280     -11.232 -14.617  25.958  1.00  0.00           C  
ATOM   4475  HB2 ARG B 280     -10.897 -15.361  25.232  1.00  0.00           H  
ATOM   4476  HB3 ARG B 280     -10.349 -14.129  26.377  1.00  0.00           H  
ATOM   4477  CG  ARG B 280     -11.980 -15.348  27.085  1.00  0.00           C  
ATOM   4478  HG2 ARG B 280     -12.464 -14.628  27.746  1.00  0.00           H  
ATOM   4479  HG3 ARG B 280     -12.735 -16.007  26.651  1.00  0.00           H  
ATOM   4480  CD  ARG B 280     -10.997 -16.188  27.898  1.00  0.00           C  
ATOM   4481  HD2 ARG B 280     -10.332 -16.710  27.208  1.00  0.00           H  
ATOM   4482  HD3 ARG B 280     -10.402 -15.523  28.530  1.00  0.00           H  
ATOM   4483  NE  ARG B 280     -11.688 -17.191  28.721  1.00  0.00           N  
ATOM   4484  HE  ARG B 280     -12.706 -17.281  28.657  1.00  0.00           H  
ATOM   4485  CZ  ARG B 280     -11.106 -18.113  29.452  1.00  0.00           C  
ATOM   4486  NH1 ARG B 280      -9.817 -18.142  29.624  1.00  0.00           N  
ATOM   4487 HH11 ARG B 280      -9.237 -17.497  29.123  1.00  0.00           H  
ATOM   4488 HH12 ARG B 280      -9.443 -18.912  30.160  1.00  0.00           H  
ATOM   4489  NH2 ARG B 280     -11.797 -19.055  30.010  1.00  0.00           N  
ATOM   4490 HH21 ARG B 280     -12.800 -19.076  29.783  1.00  0.00           H  
ATOM   4491 HH22 ARG B 280     -11.338 -19.790  30.523  1.00  0.00           H  
ATOM   4492  C   ARG B 280     -11.288 -12.981  24.044  1.00  0.00           C  
ATOM   4493  O   ARG B 280     -11.512 -13.348  22.884  1.00  0.00           O  
ATOM   4494  N   ILE B 281     -10.323 -12.115  24.343  1.00  0.00           N  
ATOM   4495  H   ILE B 281     -10.151 -11.907  25.316  1.00  0.00           H  
ATOM   4496  CA  ILE B 281      -9.370 -11.555  23.378  1.00  0.00           C  
ATOM   4497  HA  ILE B 281      -9.398 -12.159  22.474  1.00  0.00           H  
ATOM   4498  CB  ILE B 281      -9.763 -10.107  22.980  1.00  0.00           C  
ATOM   4499  HB  ILE B 281      -9.983  -9.548  23.891  1.00  0.00           H  
ATOM   4500  CG2 ILE B 281      -8.623  -9.373  22.245  1.00  0.00           C  
ATOM   4501 HG21 ILE B 281      -8.917  -8.353  22.005  1.00  0.00           H  
ATOM   4502 HG22 ILE B 281      -7.745  -9.297  22.888  1.00  0.00           H  
ATOM   4503 HG23 ILE B 281      -8.355  -9.904  21.330  1.00  0.00           H  
ATOM   4504  CG1 ILE B 281     -11.038 -10.143  22.100  1.00  0.00           C  
ATOM   4505 HG12 ILE B 281     -10.826 -10.703  21.190  1.00  0.00           H  
ATOM   4506 HG13 ILE B 281     -11.829 -10.664  22.639  1.00  0.00           H  
ATOM   4507  CD1 ILE B 281     -11.609  -8.774  21.708  1.00  0.00           C  
ATOM   4508 HD11 ILE B 281     -11.762  -8.167  22.601  1.00  0.00           H  
ATOM   4509 HD12 ILE B 281     -10.937  -8.259  21.022  1.00  0.00           H  
ATOM   4510 HD13 ILE B 281     -12.567  -8.917  21.209  1.00  0.00           H  
ATOM   4511  C   ILE B 281      -7.950 -11.686  23.939  1.00  0.00           C  
ATOM   4512  O   ILE B 281      -7.715 -11.462  25.123  1.00  0.00           O  
ATOM   4513  N   TYR B 282      -7.013 -12.039  23.065  1.00  0.00           N  
ATOM   4514  H   TYR B 282      -7.304 -12.209  22.108  1.00  0.00           H  
ATOM   4515  CA  TYR B 282      -5.580 -12.136  23.321  1.00  0.00           C  
ATOM   4516  HA  TYR B 282      -5.356 -11.723  24.305  1.00  0.00           H  
ATOM   4517  CB  TYR B 282      -5.151 -13.611  23.301  1.00  0.00           C  
ATOM   4518  HB2 TYR B 282      -5.344 -14.012  22.305  1.00  0.00           H  
ATOM   4519  HB3 TYR B 282      -4.073 -13.650  23.466  1.00  0.00           H  
ATOM   4520  CG  TYR B 282      -5.829 -14.515  24.322  1.00  0.00           C  
ATOM   4521  CD1 TYR B 282      -7.080 -15.104  24.038  1.00  0.00           C  
ATOM   4522  HD1 TYR B 282      -7.566 -14.902  23.093  1.00  0.00           H  
ATOM   4523  CE1 TYR B 282      -7.696 -15.954  24.979  1.00  0.00           C  
ATOM   4524  HE1 TYR B 282      -8.649 -16.410  24.764  1.00  0.00           H  
ATOM   4525  CZ  TYR B 282      -7.048 -16.246  26.199  1.00  0.00           C  
ATOM   4526  OH  TYR B 282      -7.613 -17.111  27.086  1.00  0.00           O  
ATOM   4527  HH  TYR B 282      -6.944 -17.653  27.517  1.00  0.00           H  
ATOM   4528  CE2 TYR B 282      -5.793 -15.664  26.481  1.00  0.00           C  
ATOM   4529  HE2 TYR B 282      -5.301 -15.875  27.418  1.00  0.00           H  
ATOM   4530  CD2 TYR B 282      -5.193 -14.795  25.549  1.00  0.00           C  
ATOM   4531  HD2 TYR B 282      -4.238 -14.344  25.778  1.00  0.00           H  
ATOM   4532  C   TYR B 282      -4.839 -11.310  22.258  1.00  0.00           C  
ATOM   4533  O   TYR B 282      -5.281 -11.224  21.112  1.00  0.00           O  
ATOM   4534  N   GLN B 283      -3.728 -10.671  22.614  1.00  0.00           N  
ATOM   4535  H   GLN B 283      -3.342 -10.819  23.537  1.00  0.00           H  
ATOM   4536  CA  GLN B 283      -3.072  -9.663  21.773  1.00  0.00           C  
ATOM   4537  HA  GLN B 283      -3.380  -9.796  20.736  1.00  0.00           H  
ATOM   4538  CB  GLN B 283      -3.544  -8.271  22.226  1.00  0.00           C  
ATOM   4539  HB2 GLN B 283      -4.630  -8.244  22.126  1.00  0.00           H  
ATOM   4540  HB3 GLN B 283      -3.301  -8.131  23.280  1.00  0.00           H  
ATOM   4541  CG  GLN B 283      -2.928  -7.118  21.416  1.00  0.00           C  
ATOM   4542  HG2 GLN B 283      -1.885  -6.999  21.712  1.00  0.00           H  
ATOM   4543  HG3 GLN B 283      -2.965  -7.361  20.353  1.00  0.00           H  
ATOM   4544  CD  GLN B 283      -3.662  -5.795  21.631  1.00  0.00           C  
ATOM   4545  OE1 GLN B 283      -4.875  -5.713  21.694  1.00  0.00           O  
ATOM   4546  NE2 GLN B 283      -2.966  -4.686  21.750  1.00  0.00           N  
ATOM   4547 HE21 GLN B 283      -3.492  -3.853  21.951  1.00  0.00           H  
ATOM   4548 HE22 GLN B 283      -1.963  -4.718  21.759  1.00  0.00           H  
ATOM   4549  C   GLN B 283      -1.554  -9.858  21.802  1.00  0.00           C  
ATOM   4550  O   GLN B 283      -1.010 -10.288  22.820  1.00  0.00           O  
ATOM   4551  N   VAL B 284      -0.888  -9.589  20.676  1.00  0.00           N  
ATOM   4552  H   VAL B 284      -1.400  -9.224  19.877  1.00  0.00           H  
ATOM   4553  CA  VAL B 284       0.500 -10.005  20.440  1.00  0.00           C  
ATOM   4554  HA  VAL B 284       0.893 -10.405  21.376  1.00  0.00           H  
ATOM   4555  CB  VAL B 284       0.590 -11.137  19.387  1.00  0.00           C  
ATOM   4556  HB  VAL B 284       0.769 -10.704  18.402  1.00  0.00           H  
ATOM   4557  CG1 VAL B 284       1.768 -12.047  19.742  1.00  0.00           C  
ATOM   4558 HG11 VAL B 284       1.588 -12.543  20.697  1.00  0.00           H  
ATOM   4559 HG12 VAL B 284       1.897 -12.805  18.967  1.00  0.00           H  
ATOM   4560 HG13 VAL B 284       2.673 -11.448  19.801  1.00  0.00           H  
ATOM   4561  CG2 VAL B 284      -0.668 -12.015  19.283  1.00  0.00           C  
ATOM   4562 HG21 VAL B 284      -1.487 -11.436  18.857  1.00  0.00           H  
ATOM   4563 HG22 VAL B 284      -0.475 -12.861  18.622  1.00  0.00           H  
ATOM   4564 HG23 VAL B 284      -0.956 -12.381  20.266  1.00  0.00           H  
ATOM   4565  C   VAL B 284       1.381  -8.814  20.054  1.00  0.00           C  
ATOM   4566  O   VAL B 284       1.034  -8.028  19.173  1.00  0.00           O  
ATOM   4567  N   THR B 285       2.517  -8.676  20.740  1.00  0.00           N  
ATOM   4568  H   THR B 285       2.696  -9.322  21.494  1.00  0.00           H  
ATOM   4569  CA  THR B 285       3.535  -7.631  20.521  1.00  0.00           C  
ATOM   4570  HA  THR B 285       3.045  -6.701  20.230  1.00  0.00           H  
ATOM   4571  CB  THR B 285       4.319  -7.388  21.823  1.00  0.00           C  
ATOM   4572  HB  THR B 285       5.174  -6.742  21.622  1.00  0.00           H  
ATOM   4573  CG2 THR B 285       3.459  -6.722  22.895  1.00  0.00           C  
ATOM   4574 HG21 THR B 285       3.145  -5.737  22.549  1.00  0.00           H  
ATOM   4575 HG22 THR B 285       2.580  -7.330  23.110  1.00  0.00           H  
ATOM   4576 HG23 THR B 285       4.044  -6.607  23.808  1.00  0.00           H  
ATOM   4577  OG1 THR B 285       4.780  -8.612  22.360  1.00  0.00           O  
ATOM   4578  HG1 THR B 285       5.699  -8.723  22.099  1.00  0.00           H  
ATOM   4579  C   THR B 285       4.530  -7.967  19.408  1.00  0.00           C  
ATOM   4580  O   THR B 285       5.193  -7.072  18.892  1.00  0.00           O  
ATOM   4581  N   TYR B 286       4.667  -9.243  19.048  1.00  0.00           N  
ATOM   4582  H   TYR B 286       4.079  -9.925  19.494  1.00  0.00           H  
ATOM   4583  CA  TYR B 286       5.475  -9.678  17.911  1.00  0.00           C  
ATOM   4584  HA  TYR B 286       6.420  -9.130  17.928  1.00  0.00           H  
ATOM   4585  CB  TYR B 286       5.791 -11.180  18.025  1.00  0.00           C  
ATOM   4586  HB2 TYR B 286       4.883 -11.745  17.810  1.00  0.00           H  
ATOM   4587  HB3 TYR B 286       6.523 -11.441  17.260  1.00  0.00           H  
ATOM   4588  CG  TYR B 286       6.336 -11.622  19.372  1.00  0.00           C  
ATOM   4589  CD1 TYR B 286       7.661 -11.312  19.740  1.00  0.00           C  
ATOM   4590  HD1 TYR B 286       8.303 -10.776  19.054  1.00  0.00           H  
ATOM   4591  CE1 TYR B 286       8.154 -11.711  20.997  1.00  0.00           C  
ATOM   4592  HE1 TYR B 286       9.171 -11.490  21.287  1.00  0.00           H  
ATOM   4593  CZ  TYR B 286       7.317 -12.404  21.895  1.00  0.00           C  
ATOM   4594  OH  TYR B 286       7.788 -12.760  23.118  1.00  0.00           O  
ATOM   4595  HH  TYR B 286       7.080 -12.982  23.722  1.00  0.00           H  
ATOM   4596  CE2 TYR B 286       5.991 -12.719  21.527  1.00  0.00           C  
ATOM   4597  HE2 TYR B 286       5.354 -13.264  22.204  1.00  0.00           H  
ATOM   4598  CD2 TYR B 286       5.512 -12.344  20.258  1.00  0.00           C  
ATOM   4599  HD2 TYR B 286       4.515 -12.629  19.957  1.00  0.00           H  
ATOM   4600  C   TYR B 286       4.769  -9.379  16.580  1.00  0.00           C  
ATOM   4601  O   TYR B 286       3.544  -9.444  16.481  1.00  0.00           O  
ATOM   4602  N   LEU B 287       5.568  -9.160  15.531  1.00  0.00           N  
ATOM   4603  H   LEU B 287       6.553  -9.047  15.699  1.00  0.00           H  
ATOM   4604  CA  LEU B 287       5.140  -9.283  14.129  1.00  0.00           C  
ATOM   4605  HA  LEU B 287       4.227  -8.707  13.971  1.00  0.00           H  
ATOM   4606  CB  LEU B 287       6.256  -8.737  13.221  1.00  0.00           C  
ATOM   4607  HB2 LEU B 287       7.197  -9.236  13.458  1.00  0.00           H  
ATOM   4608  HB3 LEU B 287       6.012  -9.007  12.191  1.00  0.00           H  
ATOM   4609  CG  LEU B 287       6.416  -7.209  13.318  1.00  0.00           C  
ATOM   4610  HG  LEU B 287       5.648  -6.787  13.966  1.00  0.00           H  
ATOM   4611  CD1 LEU B 287       7.788  -6.816  13.868  1.00  0.00           C  
ATOM   4612 HD11 LEU B 287       7.861  -5.729  13.911  1.00  0.00           H  
ATOM   4613 HD12 LEU B 287       7.907  -7.213  14.875  1.00  0.00           H  
ATOM   4614 HD13 LEU B 287       8.578  -7.204  13.224  1.00  0.00           H  
ATOM   4615  CD2 LEU B 287       6.274  -6.584  11.935  1.00  0.00           C  
ATOM   4616 HD21 LEU B 287       5.297  -6.844  11.526  1.00  0.00           H  
ATOM   4617 HD22 LEU B 287       7.059  -6.944  11.272  1.00  0.00           H  
ATOM   4618 HD23 LEU B 287       6.332  -5.502  12.037  1.00  0.00           H  
ATOM   4619  C   LEU B 287       4.826 -10.735  13.724  1.00  0.00           C  
ATOM   4620  O   LEU B 287       4.305 -10.981  12.636  1.00  0.00           O  
ATOM   4621  N   GLU B 288       5.168 -11.695  14.583  1.00  0.00           N  
ATOM   4622  H   GLU B 288       5.567 -11.427  15.463  1.00  0.00           H  
ATOM   4623  CA  GLU B 288       4.995 -13.118  14.332  1.00  0.00           C  
ATOM   4624  HA  GLU B 288       5.514 -13.344  13.405  1.00  0.00           H  
ATOM   4625  CB  GLU B 288       5.654 -13.909  15.478  1.00  0.00           C  
ATOM   4626  HB2 GLU B 288       6.628 -13.474  15.711  1.00  0.00           H  
ATOM   4627  HB3 GLU B 288       5.036 -13.811  16.372  1.00  0.00           H  
ATOM   4628  CG  GLU B 288       5.844 -15.405  15.180  1.00  0.00           C  
ATOM   4629  HG2 GLU B 288       6.104 -15.902  16.118  1.00  0.00           H  
ATOM   4630  HG3 GLU B 288       4.895 -15.823  14.839  1.00  0.00           H  
ATOM   4631  CD  GLU B 288       6.942 -15.696  14.140  1.00  0.00           C  
ATOM   4632  OE1 GLU B 288       7.279 -16.892  14.001  1.00  0.00           O  
ATOM   4633  OE2 GLU B 288       7.412 -14.737  13.486  1.00  0.00           O  
ATOM   4634  C   GLU B 288       3.500 -13.459  14.190  1.00  0.00           C  
ATOM   4635  O   GLU B 288       2.705 -13.075  15.057  1.00  0.00           O  
ATOM   4636  N   PRO B 289       3.078 -14.186  13.137  1.00  0.00           N  
ATOM   4637  CD  PRO B 289       3.882 -14.635  12.005  1.00  0.00           C  
ATOM   4638  HD2 PRO B 289       4.693 -15.288  12.330  1.00  0.00           H  
ATOM   4639  HD3 PRO B 289       4.285 -13.767  11.481  1.00  0.00           H  
ATOM   4640  CG  PRO B 289       2.929 -15.400  11.082  1.00  0.00           C  
ATOM   4641  HG2 PRO B 289       2.940 -16.461  11.337  1.00  0.00           H  
ATOM   4642  HG3 PRO B 289       3.182 -15.255  10.031  1.00  0.00           H  
ATOM   4643  CB  PRO B 289       1.567 -14.801  11.427  1.00  0.00           C  
ATOM   4644  HB2 PRO B 289       0.741 -15.454  11.158  1.00  0.00           H  
ATOM   4645  HB3 PRO B 289       1.456 -13.838  10.926  1.00  0.00           H  
ATOM   4646  CA  PRO B 289       1.685 -14.577  12.938  1.00  0.00           C  
ATOM   4647  HA  PRO B 289       1.033 -13.754  13.225  1.00  0.00           H  
ATOM   4648  C   PRO B 289       1.318 -15.800  13.802  1.00  0.00           C  
ATOM   4649  O   PRO B 289       0.753 -16.783  13.316  1.00  0.00           O  
ATOM   4650  N   SER B 290       1.677 -15.766  15.089  1.00  0.00           N  
ATOM   4651  H   SER B 290       2.090 -14.907  15.443  1.00  0.00           H  
ATOM   4652  CA  SER B 290       1.585 -16.901  16.006  1.00  0.00           C  
ATOM   4653  HA  SER B 290       0.739 -17.517  15.707  1.00  0.00           H  
ATOM   4654  CB  SER B 290       2.864 -17.737  15.884  1.00  0.00           C  
ATOM   4655  HB2 SER B 290       3.112 -17.879  14.830  1.00  0.00           H  
ATOM   4656  HB3 SER B 290       3.685 -17.209  16.370  1.00  0.00           H  
ATOM   4657  OG  SER B 290       2.703 -19.006  16.482  1.00  0.00           O  
ATOM   4658  HG  SER B 290       2.347 -19.599  15.797  1.00  0.00           H  
ATOM   4659  C   SER B 290       1.348 -16.456  17.454  1.00  0.00           C  
ATOM   4660  O   SER B 290       1.752 -15.365  17.865  1.00  0.00           O  
ATOM   4661  N   LEU B 291       0.703 -17.308  18.254  1.00  0.00           N  
ATOM   4662  H   LEU B 291       0.428 -18.206  17.862  1.00  0.00           H  
ATOM   4663  CA  LEU B 291       0.395 -17.039  19.661  1.00  0.00           C  
ATOM   4664  HA  LEU B 291       1.174 -16.389  20.064  1.00  0.00           H  
ATOM   4665  CB  LEU B 291      -0.951 -16.291  19.731  1.00  0.00           C  
ATOM   4666  HB2 LEU B 291      -0.838 -15.319  19.251  1.00  0.00           H  
ATOM   4667  HB3 LEU B 291      -1.683 -16.865  19.161  1.00  0.00           H  
ATOM   4668  CG  LEU B 291      -1.512 -16.081  21.148  1.00  0.00           C  
ATOM   4669  HG  LEU B 291      -1.617 -17.045  21.639  1.00  0.00           H  
ATOM   4670  CD1 LEU B 291      -0.630 -15.178  22.011  1.00  0.00           C  
ATOM   4671 HD11 LEU B 291       0.351 -15.624  22.148  1.00  0.00           H  
ATOM   4672 HD12 LEU B 291      -0.516 -14.201  21.545  1.00  0.00           H  
ATOM   4673 HD13 LEU B 291      -1.084 -15.063  22.996  1.00  0.00           H  
ATOM   4674  CD2 LEU B 291      -2.899 -15.456  21.057  1.00  0.00           C  
ATOM   4675 HD21 LEU B 291      -2.840 -14.466  20.606  1.00  0.00           H  
ATOM   4676 HD22 LEU B 291      -3.555 -16.091  20.462  1.00  0.00           H  
ATOM   4677 HD23 LEU B 291      -3.313 -15.377  22.059  1.00  0.00           H  
ATOM   4678  C   LEU B 291       0.376 -18.332  20.483  1.00  0.00           C  
ATOM   4679  O   LEU B 291      -0.228 -19.319  20.070  1.00  0.00           O  
ATOM   4680  N   ARG B 292       0.967 -18.314  21.682  1.00  0.00           N  
ATOM   4681  H   ARG B 292       1.377 -17.445  21.991  1.00  0.00           H  
ATOM   4682  CA  ARG B 292       0.761 -19.365  22.690  1.00  0.00           C  
ATOM   4683  HA  ARG B 292       0.316 -20.231  22.206  1.00  0.00           H  
ATOM   4684  CB  ARG B 292       2.086 -19.814  23.317  1.00  0.00           C  
ATOM   4685  HB2 ARG B 292       2.593 -18.951  23.752  1.00  0.00           H  
ATOM   4686  HB3 ARG B 292       1.871 -20.530  24.113  1.00  0.00           H  
ATOM   4687  CG  ARG B 292       2.995 -20.488  22.281  1.00  0.00           C  
ATOM   4688  HG2 ARG B 292       2.465 -21.322  21.819  1.00  0.00           H  
ATOM   4689  HG3 ARG B 292       3.269 -19.763  21.513  1.00  0.00           H  
ATOM   4690  CD  ARG B 292       4.262 -21.013  22.959  1.00  0.00           C  
ATOM   4691  HD2 ARG B 292       4.657 -20.231  23.612  1.00  0.00           H  
ATOM   4692  HD3 ARG B 292       4.001 -21.882  23.566  1.00  0.00           H  
ATOM   4693  NE  ARG B 292       5.295 -21.374  21.971  1.00  0.00           N  
ATOM   4694  HE  ARG B 292       5.060 -21.252  21.000  1.00  0.00           H  
ATOM   4695  CZ  ARG B 292       6.510 -21.804  22.255  1.00  0.00           C  
ATOM   4696  NH1 ARG B 292       6.866 -22.083  23.477  1.00  0.00           N  
ATOM   4697 HH11 ARG B 292       6.169 -22.019  24.199  1.00  0.00           H  
ATOM   4698 HH12 ARG B 292       7.784 -22.423  23.685  1.00  0.00           H  
ATOM   4699  NH2 ARG B 292       7.400 -21.944  21.315  1.00  0.00           N  
ATOM   4700 HH21 ARG B 292       7.159 -21.715  20.367  1.00  0.00           H  
ATOM   4701 HH22 ARG B 292       8.332 -22.241  21.535  1.00  0.00           H  
ATOM   4702  C   ARG B 292      -0.238 -18.908  23.749  1.00  0.00           C  
ATOM   4703  O   ARG B 292      -0.287 -17.729  24.089  1.00  0.00           O  
ATOM   4704  N   ILE B 293      -0.995 -19.856  24.293  1.00  0.00           N  
ATOM   4705  H   ILE B 293      -0.894 -20.799  23.927  1.00  0.00           H  
ATOM   4706  CA  ILE B 293      -1.966 -19.666  25.378  1.00  0.00           C  
ATOM   4707  HA  ILE B 293      -1.718 -18.759  25.931  1.00  0.00           H  
ATOM   4708  CB  ILE B 293      -3.402 -19.525  24.806  1.00  0.00           C  
ATOM   4709  HB  ILE B 293      -3.610 -20.405  24.195  1.00  0.00           H  
ATOM   4710  CG2 ILE B 293      -4.459 -19.480  25.927  1.00  0.00           C  
ATOM   4711 HG21 ILE B 293      -4.277 -18.632  26.587  1.00  0.00           H  
ATOM   4712 HG22 ILE B 293      -4.446 -20.404  26.500  1.00  0.00           H  
ATOM   4713 HG23 ILE B 293      -5.461 -19.402  25.507  1.00  0.00           H  
ATOM   4714  CG1 ILE B 293      -3.498 -18.275  23.899  1.00  0.00           C  
ATOM   4715 HG12 ILE B 293      -3.202 -17.388  24.460  1.00  0.00           H  
ATOM   4716 HG13 ILE B 293      -2.813 -18.400  23.063  1.00  0.00           H  
ATOM   4717  CD1 ILE B 293      -4.877 -18.034  23.286  1.00  0.00           C  
ATOM   4718 HD11 ILE B 293      -5.574 -17.695  24.049  1.00  0.00           H  
ATOM   4719 HD12 ILE B 293      -4.806 -17.266  22.517  1.00  0.00           H  
ATOM   4720 HD13 ILE B 293      -5.241 -18.958  22.839  1.00  0.00           H  
ATOM   4721  C   ILE B 293      -1.839 -20.854  26.335  1.00  0.00           C  
ATOM   4722  O   ILE B 293      -1.676 -21.984  25.881  1.00  0.00           O  
ATOM   4723  N   ALA B 294      -1.932 -20.638  27.648  1.00  0.00           N  
ATOM   4724  H   ALA B 294      -2.056 -19.701  27.992  1.00  0.00           H  
ATOM   4725  CA  ALA B 294      -2.066 -21.748  28.593  1.00  0.00           C  
ATOM   4726  HA  ALA B 294      -1.323 -22.512  28.356  1.00  0.00           H  
ATOM   4727  CB  ALA B 294      -1.763 -21.241  30.008  1.00  0.00           C  
ATOM   4728  HB1 ALA B 294      -1.934 -22.043  30.729  1.00  0.00           H  
ATOM   4729  HB2 ALA B 294      -0.718 -20.934  30.070  1.00  0.00           H  
ATOM   4730  HB3 ALA B 294      -2.398 -20.393  30.254  1.00  0.00           H  
ATOM   4731  C   ALA B 294      -3.468 -22.381  28.459  1.00  0.00           C  
ATOM   4732  O   ALA B 294      -4.482 -21.730  28.730  1.00  0.00           O  
ATOM   4733  N   ALA B 295      -3.531 -23.641  28.031  1.00  0.00           N  
ATOM   4734  H   ALA B 295      -2.653 -24.135  27.919  1.00  0.00           H  
ATOM   4735  CA  ALA B 295      -4.760 -24.408  27.838  1.00  0.00           C  
ATOM   4736  HA  ALA B 295      -5.394 -23.889  27.118  1.00  0.00           H  
ATOM   4737  CB  ALA B 295      -4.385 -25.778  27.261  1.00  0.00           C  
ATOM   4738  HB1 ALA B 295      -3.779 -25.655  26.364  1.00  0.00           H  
ATOM   4739  HB2 ALA B 295      -3.822 -26.355  27.996  1.00  0.00           H  
ATOM   4740  HB3 ALA B 295      -5.294 -26.326  27.004  1.00  0.00           H  
ATOM   4741  C   ALA B 295      -5.558 -24.558  29.142  1.00  0.00           C  
ATOM   4742  O   ALA B 295      -6.784 -24.555  29.107  1.00  0.00           O  
ATOM   4743  N   SER B 296      -4.888 -24.570  30.298  1.00  0.00           N  
ATOM   4744  H   SER B 296      -3.878 -24.557  30.267  1.00  0.00           H  
ATOM   4745  CA  SER B 296      -5.505 -24.527  31.633  1.00  0.00           C  
ATOM   4746  HA  SER B 296      -6.251 -25.320  31.691  1.00  0.00           H  
ATOM   4747  CB  SER B 296      -4.426 -24.824  32.680  1.00  0.00           C  
ATOM   4748  HB2 SER B 296      -4.849 -24.750  33.683  1.00  0.00           H  
ATOM   4749  HB3 SER B 296      -4.057 -25.841  32.531  1.00  0.00           H  
ATOM   4750  OG  SER B 296      -3.345 -23.918  32.546  1.00  0.00           O  
ATOM   4751  HG  SER B 296      -2.587 -24.304  33.006  1.00  0.00           H  
ATOM   4752  C   SER B 296      -6.242 -23.212  31.954  1.00  0.00           C  
ATOM   4753  O   SER B 296      -6.877 -23.105  33.002  1.00  0.00           O  
ATOM   4754  N   THR B 297      -6.216 -22.207  31.064  1.00  0.00           N  
ATOM   4755  H   THR B 297      -5.658 -22.329  30.228  1.00  0.00           H  
ATOM   4756  CA  THR B 297      -7.133 -21.052  31.133  1.00  0.00           C  
ATOM   4757  HA  THR B 297      -7.271 -20.788  32.181  1.00  0.00           H  
ATOM   4758  CB  THR B 297      -6.580 -19.805  30.416  1.00  0.00           C  
ATOM   4759  HB  THR B 297      -7.290 -18.994  30.578  1.00  0.00           H  
ATOM   4760  CG2 THR B 297      -5.239 -19.327  30.963  1.00  0.00           C  
ATOM   4761 HG21 THR B 297      -4.882 -18.481  30.377  1.00  0.00           H  
ATOM   4762 HG22 THR B 297      -5.362 -19.015  32.000  1.00  0.00           H  
ATOM   4763 HG23 THR B 297      -4.510 -20.133  30.924  1.00  0.00           H  
ATOM   4764  OG1 THR B 297      -6.460 -19.966  29.018  1.00  0.00           O  
ATOM   4765  HG1 THR B 297      -5.769 -20.642  28.857  1.00  0.00           H  
ATOM   4766  C   THR B 297      -8.528 -21.362  30.578  1.00  0.00           C  
ATOM   4767  O   THR B 297      -9.459 -20.596  30.845  1.00  0.00           O  
ATOM   4768  N   LEU B 298      -8.692 -22.432  29.797  1.00  0.00           N  
ATOM   4769  H   LEU B 298      -7.912 -23.072  29.683  1.00  0.00           H  
ATOM   4770  CA  LEU B 298      -9.945 -22.850  29.170  1.00  0.00           C  
ATOM   4771  HA  LEU B 298     -10.662 -22.030  29.190  1.00  0.00           H  
ATOM   4772  CB  LEU B 298      -9.674 -23.218  27.699  1.00  0.00           C  
ATOM   4773  HB2 LEU B 298      -9.002 -24.076  27.682  1.00  0.00           H  
ATOM   4774  HB3 LEU B 298     -10.609 -23.526  27.232  1.00  0.00           H  
ATOM   4775  CG  LEU B 298      -9.046 -22.094  26.852  1.00  0.00           C  
ATOM   4776  HG  LEU B 298      -8.084 -21.805  27.276  1.00  0.00           H  
ATOM   4777  CD1 LEU B 298      -8.804 -22.607  25.437  1.00  0.00           C  
ATOM   4778 HD11 LEU B 298      -8.163 -23.488  25.478  1.00  0.00           H  
ATOM   4779 HD12 LEU B 298      -8.315 -21.836  24.843  1.00  0.00           H  
ATOM   4780 HD13 LEU B 298      -9.753 -22.887  24.977  1.00  0.00           H  
ATOM   4781  CD2 LEU B 298      -9.937 -20.852  26.751  1.00  0.00           C  
ATOM   4782 HD21 LEU B 298     -10.902 -21.124  26.326  1.00  0.00           H  
ATOM   4783 HD22 LEU B 298     -10.087 -20.419  27.737  1.00  0.00           H  
ATOM   4784 HD23 LEU B 298      -9.461 -20.108  26.112  1.00  0.00           H  
ATOM   4785  C   LEU B 298     -10.583 -24.016  29.939  1.00  0.00           C  
ATOM   4786  O   LEU B 298      -9.933 -24.699  30.728  1.00  0.00           O  
ATOM   4787  N   LYS B 299     -11.881 -24.240  29.725  1.00  0.00           N  
ATOM   4788  H   LYS B 299     -12.351 -23.683  29.018  1.00  0.00           H  
ATOM   4789  CA  LYS B 299     -12.623 -25.369  30.304  1.00  0.00           C  
ATOM   4790  HA  LYS B 299     -12.340 -25.482  31.351  1.00  0.00           H  
ATOM   4791  CB  LYS B 299     -14.134 -25.084  30.214  1.00  0.00           C  
ATOM   4792  HB2 LYS B 299     -14.408 -24.934  29.169  1.00  0.00           H  
ATOM   4793  HB3 LYS B 299     -14.680 -25.948  30.595  1.00  0.00           H  
ATOM   4794  CG  LYS B 299     -14.538 -23.842  31.030  1.00  0.00           C  
ATOM   4795  HG2 LYS B 299     -14.344 -24.042  32.086  1.00  0.00           H  
ATOM   4796  HG3 LYS B 299     -13.935 -22.985  30.727  1.00  0.00           H  
ATOM   4797  CD  LYS B 299     -16.016 -23.467  30.852  1.00  0.00           C  
ATOM   4798  HD2 LYS B 299     -16.201 -23.204  29.808  1.00  0.00           H  
ATOM   4799  HD3 LYS B 299     -16.644 -24.314  31.135  1.00  0.00           H  
ATOM   4800  CE  LYS B 299     -16.312 -22.258  31.751  1.00  0.00           C  
ATOM   4801  HE2 LYS B 299     -16.014 -22.510  32.770  1.00  0.00           H  
ATOM   4802  HE3 LYS B 299     -15.697 -21.416  31.412  1.00  0.00           H  
ATOM   4803  NZ  LYS B 299     -17.743 -21.869  31.739  1.00  0.00           N  
ATOM   4804  HZ1 LYS B 299     -18.025 -21.478  30.834  1.00  0.00           H  
ATOM   4805  HZ2 LYS B 299     -18.374 -22.634  31.922  1.00  0.00           H  
ATOM   4806  HZ3 LYS B 299     -17.944 -21.101  32.362  1.00  0.00           H  
ATOM   4807  C   LYS B 299     -12.235 -26.660  29.573  1.00  0.00           C  
ATOM   4808  O   LYS B 299     -12.153 -26.655  28.349  1.00  0.00           O  
ATOM   4809  N   SER B 300     -12.021 -27.755  30.304  1.00  0.00           N  
ATOM   4810  H   SER B 300     -12.124 -27.705  31.302  1.00  0.00           H  
ATOM   4811  CA  SER B 300     -11.846 -29.079  29.691  1.00  0.00           C  
ATOM   4812  HA  SER B 300     -11.518 -28.915  28.672  1.00  0.00           H  
ATOM   4813  CB  SER B 300     -10.717 -29.874  30.351  1.00  0.00           C  
ATOM   4814  HB2 SER B 300      -9.847 -29.229  30.480  1.00  0.00           H  
ATOM   4815  HB3 SER B 300     -11.046 -30.234  31.327  1.00  0.00           H  
ATOM   4816  OG  SER B 300     -10.354 -30.970  29.534  1.00  0.00           O  
ATOM   4817  HG  SER B 300     -10.050 -30.616  28.658  1.00  0.00           H  
ATOM   4818  C   SER B 300     -13.170 -29.853  29.605  1.00  0.00           C  
ATOM   4819  O   SER B 300     -14.098 -29.584  30.372  1.00  0.00           O  
ATOM   4820  N   GLY B 301     -13.271 -30.769  28.641  1.00  0.00           N  
ATOM   4821  H   GLY B 301     -12.465 -30.828  28.017  1.00  0.00           H  
ATOM   4822  CA  GLY B 301     -14.505 -31.406  28.172  1.00  0.00           C  
ATOM   4823  HA2 GLY B 301     -14.243 -32.364  27.726  1.00  0.00           H  
ATOM   4824  HA3 GLY B 301     -15.164 -31.583  29.022  1.00  0.00           H  
ATOM   4825  C   GLY B 301     -15.286 -30.592  27.123  1.00  0.00           C  
ATOM   4826  O   GLY B 301     -16.419 -30.956  26.803  1.00  0.00           O  
ATOM   4827  N   ILE B 302     -14.728 -29.498  26.590  1.00  0.00           N  
ATOM   4828  H   ILE B 302     -13.716 -29.387  26.698  1.00  0.00           H  
ATOM   4829  CA  ILE B 302     -15.466 -28.394  25.942  1.00  0.00           C  
ATOM   4830  HA  ILE B 302     -16.497 -28.703  25.777  1.00  0.00           H  
ATOM   4831  CB  ILE B 302     -15.479 -27.168  26.893  1.00  0.00           C  
ATOM   4832  HB  ILE B 302     -14.447 -26.982  27.188  1.00  0.00           H  
ATOM   4833  CG2 ILE B 302     -15.977 -25.866  26.238  1.00  0.00           C  
ATOM   4834 HG21 ILE B 302     -15.289 -25.559  25.452  1.00  0.00           H  
ATOM   4835 HG22 ILE B 302     -16.964 -26.010  25.806  1.00  0.00           H  
ATOM   4836 HG23 ILE B 302     -16.017 -25.066  26.978  1.00  0.00           H  
ATOM   4837  CG1 ILE B 302     -16.279 -27.425  28.194  1.00  0.00           C  
ATOM   4838 HG12 ILE B 302     -15.832 -28.262  28.730  1.00  0.00           H  
ATOM   4839 HG13 ILE B 302     -16.182 -26.552  28.837  1.00  0.00           H  
ATOM   4840  CD1 ILE B 302     -17.779 -27.705  28.024  1.00  0.00           C  
ATOM   4841 HD11 ILE B 302     -17.937 -28.608  27.436  1.00  0.00           H  
ATOM   4842 HD12 ILE B 302     -18.227 -27.852  29.007  1.00  0.00           H  
ATOM   4843 HD13 ILE B 302     -18.272 -26.863  27.542  1.00  0.00           H  
ATOM   4844  C   ILE B 302     -14.898 -28.053  24.555  1.00  0.00           C  
ATOM   4845  O   ILE B 302     -13.695 -28.108  24.321  1.00  0.00           O  
ATOM   4846  N   SER B 303     -15.758 -27.659  23.609  1.00  0.00           N  
ATOM   4847  H   SER B 303     -16.734 -27.544  23.869  1.00  0.00           H  
ATOM   4848  CA  SER B 303     -15.322 -27.159  22.298  1.00  0.00           C  
ATOM   4849  HA  SER B 303     -14.333 -27.561  22.102  1.00  0.00           H  
ATOM   4850  CB  SER B 303     -16.217 -27.721  21.193  1.00  0.00           C  
ATOM   4851  HB2 SER B 303     -16.195 -28.809  21.241  1.00  0.00           H  
ATOM   4852  HB3 SER B 303     -17.244 -27.402  21.354  1.00  0.00           H  
ATOM   4853  OG  SER B 303     -15.774 -27.323  19.910  1.00  0.00           O  
ATOM   4854  HG  SER B 303     -14.814 -27.514  19.845  1.00  0.00           H  
ATOM   4855  C   SER B 303     -15.161 -25.631  22.265  1.00  0.00           C  
ATOM   4856  O   SER B 303     -15.910 -24.887  22.903  1.00  0.00           O  
ATOM   4857  N   TYR B 304     -14.171 -25.167  21.498  1.00  0.00           N  
ATOM   4858  H   TYR B 304     -13.646 -25.840  20.957  1.00  0.00           H  
ATOM   4859  CA  TYR B 304     -13.741 -23.768  21.389  1.00  0.00           C  
ATOM   4860  HA  TYR B 304     -14.552 -23.112  21.698  1.00  0.00           H  
ATOM   4861  CB  TYR B 304     -12.533 -23.506  22.306  1.00  0.00           C  
ATOM   4862  HB2 TYR B 304     -11.822 -24.327  22.201  1.00  0.00           H  
ATOM   4863  HB3 TYR B 304     -12.022 -22.605  21.967  1.00  0.00           H  
ATOM   4864  CG  TYR B 304     -12.857 -23.307  23.772  1.00  0.00           C  
ATOM   4865  CD1 TYR B 304     -13.199 -22.023  24.244  1.00  0.00           C  
ATOM   4866  HD1 TYR B 304     -13.244 -21.193  23.555  1.00  0.00           H  
ATOM   4867  CE1 TYR B 304     -13.464 -21.812  25.611  1.00  0.00           C  
ATOM   4868  HE1 TYR B 304     -13.725 -20.828  25.977  1.00  0.00           H  
ATOM   4869  CZ  TYR B 304     -13.351 -22.886  26.517  1.00  0.00           C  
ATOM   4870  OH  TYR B 304     -13.540 -22.688  27.848  1.00  0.00           O  
ATOM   4871  HH  TYR B 304     -13.900 -21.789  28.054  1.00  0.00           H  
ATOM   4872  CE2 TYR B 304     -13.002 -24.167  26.043  1.00  0.00           C  
ATOM   4873  HE2 TYR B 304     -12.910 -24.986  26.737  1.00  0.00           H  
ATOM   4874  CD2 TYR B 304     -12.767 -24.383  24.672  1.00  0.00           C  
ATOM   4875  HD2 TYR B 304     -12.510 -25.374  24.319  1.00  0.00           H  
ATOM   4876  C   TYR B 304     -13.387 -23.395  19.945  1.00  0.00           C  
ATOM   4877  O   TYR B 304     -13.103 -24.257  19.106  1.00  0.00           O  
ATOM   4878  N   ARG B 305     -13.406 -22.086  19.668  1.00  0.00           N  
ATOM   4879  H   ARG B 305     -13.675 -21.461  20.425  1.00  0.00           H  
ATOM   4880  CA  ARG B 305     -13.094 -21.454  18.380  1.00  0.00           C  
ATOM   4881  HA  ARG B 305     -12.622 -22.184  17.729  1.00  0.00           H  
ATOM   4882  CB  ARG B 305     -14.381 -20.939  17.725  1.00  0.00           C  
ATOM   4883  HB2 ARG B 305     -14.879 -20.248  18.409  1.00  0.00           H  
ATOM   4884  HB3 ARG B 305     -14.121 -20.392  16.818  1.00  0.00           H  
ATOM   4885  CG  ARG B 305     -15.352 -22.057  17.347  1.00  0.00           C  
ATOM   4886  HG2 ARG B 305     -14.852 -22.768  16.691  1.00  0.00           H  
ATOM   4887  HG3 ARG B 305     -15.706 -22.569  18.244  1.00  0.00           H  
ATOM   4888  CD  ARG B 305     -16.538 -21.427  16.622  1.00  0.00           C  
ATOM   4889  HD2 ARG B 305     -17.024 -20.723  17.300  1.00  0.00           H  
ATOM   4890  HD3 ARG B 305     -16.187 -20.878  15.748  1.00  0.00           H  
ATOM   4891  NE  ARG B 305     -17.522 -22.440  16.246  1.00  0.00           N  
ATOM   4892  HE  ARG B 305     -18.122 -22.786  16.998  1.00  0.00           H  
ATOM   4893  CZ  ARG B 305     -17.864 -22.868  15.055  1.00  0.00           C  
ATOM   4894  NH1 ARG B 305     -17.287 -22.461  13.956  1.00  0.00           N  
ATOM   4895 HH11 ARG B 305     -16.546 -21.784  14.014  1.00  0.00           H  
ATOM   4896 HH12 ARG B 305     -17.616 -22.793  13.071  1.00  0.00           H  
ATOM   4897  NH2 ARG B 305     -18.827 -23.730  14.956  1.00  0.00           N  
ATOM   4898 HH21 ARG B 305     -19.215 -24.106  15.835  1.00  0.00           H  
ATOM   4899 HH22 ARG B 305     -19.215 -23.998  14.078  1.00  0.00           H  
ATOM   4900  C   ARG B 305     -12.125 -20.288  18.540  1.00  0.00           C  
ATOM   4901  O   ARG B 305     -12.049 -19.682  19.606  1.00  0.00           O  
ATOM   4902  N   ALA B 306     -11.445 -19.942  17.448  1.00  0.00           N  
ATOM   4903  H   ALA B 306     -11.573 -20.500  16.612  1.00  0.00           H  
ATOM   4904  CA  ALA B 306     -10.577 -18.775  17.358  1.00  0.00           C  
ATOM   4905  HA  ALA B 306     -10.874 -18.056  18.121  1.00  0.00           H  
ATOM   4906  CB  ALA B 306      -9.131 -19.193  17.642  1.00  0.00           C  
ATOM   4907  HB1 ALA B 306      -8.491 -18.311  17.653  1.00  0.00           H  
ATOM   4908  HB2 ALA B 306      -9.064 -19.688  18.610  1.00  0.00           H  
ATOM   4909  HB3 ALA B 306      -8.778 -19.878  16.872  1.00  0.00           H  
ATOM   4910  C   ALA B 306     -10.694 -18.090  15.991  1.00  0.00           C  
ATOM   4911  O   ALA B 306     -10.871 -18.752  14.969  1.00  0.00           O  
ATOM   4912  N   ARG B 307     -10.526 -16.765  15.973  1.00  0.00           N  
ATOM   4913  H   ARG B 307     -10.422 -16.307  16.878  1.00  0.00           H  
ATOM   4914  CA  ARG B 307     -10.358 -15.912  14.782  1.00  0.00           C  
ATOM   4915  HA  ARG B 307      -9.944 -16.511  13.971  1.00  0.00           H  
ATOM   4916  CB  ARG B 307     -11.715 -15.384  14.290  1.00  0.00           C  
ATOM   4917  HB2 ARG B 307     -11.564 -14.816  13.371  1.00  0.00           H  
ATOM   4918  HB3 ARG B 307     -12.352 -16.237  14.054  1.00  0.00           H  
ATOM   4919  CG  ARG B 307     -12.432 -14.492  15.315  1.00  0.00           C  
ATOM   4920  HG2 ARG B 307     -12.511 -15.014  16.268  1.00  0.00           H  
ATOM   4921  HG3 ARG B 307     -11.853 -13.584  15.474  1.00  0.00           H  
ATOM   4922  CD  ARG B 307     -13.837 -14.124  14.838  1.00  0.00           C  
ATOM   4923  HD2 ARG B 307     -13.768 -13.547  13.917  1.00  0.00           H  
ATOM   4924  HD3 ARG B 307     -14.399 -15.039  14.637  1.00  0.00           H  
ATOM   4925  NE  ARG B 307     -14.533 -13.347  15.872  1.00  0.00           N  
ATOM   4926  HE  ARG B 307     -14.127 -13.357  16.801  1.00  0.00           H  
ATOM   4927  CZ  ARG B 307     -15.677 -12.707  15.779  1.00  0.00           C  
ATOM   4928  NH1 ARG B 307     -16.325 -12.580  14.658  1.00  0.00           N  
ATOM   4929 HH11 ARG B 307     -15.918 -12.965  13.824  1.00  0.00           H  
ATOM   4930 HH12 ARG B 307     -17.208 -12.110  14.624  1.00  0.00           H  
ATOM   4931  NH2 ARG B 307     -16.188 -12.188  16.857  1.00  0.00           N  
ATOM   4932 HH21 ARG B 307     -15.652 -12.291  17.715  1.00  0.00           H  
ATOM   4933 HH22 ARG B 307     -17.064 -11.705  16.840  1.00  0.00           H  
ATOM   4934  C   ARG B 307      -9.345 -14.804  15.078  1.00  0.00           C  
ATOM   4935  O   ARG B 307      -9.139 -14.465  16.244  1.00  0.00           O  
ATOM   4936  N   VAL B 308      -8.713 -14.234  14.055  1.00  0.00           N  
ATOM   4937  H   VAL B 308      -8.931 -14.561  13.117  1.00  0.00           H
[truncated: 30,538 more chars]
