# Supplementary material for: Insights into receptor structure and dynamics at the surface of living cells
Source: Nat Commun. 2023 Mar 22;14:1596. doi: 10.1038/s41467-023-37284-4 (PMC10033668; doi:10.1038/s41467-023-37284-4)
Supplement: Supplementary file 15 — Source Data [file 41467_2023_37284_MOESM15_ESM.zip › Source data/Main/Figure 5/b/Average structures of MD sub-trajectories/K22B/MD_sub-average_3bpn_K22B_7.pdb]

ATOM      1  N   CYS A   1      17.423   2.810   9.193  1.00  0.00           N  
ATOM      2  H1  CYS A   1      18.240   2.345   9.578  1.00  0.00           H  
ATOM      3  H2  CYS A   1      16.610   2.578   9.738  1.00  0.00           H  
ATOM      4  H3  CYS A   1      17.607   3.799   9.258  1.00  0.00           H  
ATOM      5  CA  CYS A   1      17.225   2.428   7.783  1.00  0.00           C  
ATOM      6  HA  CYS A   1      18.108   2.732   7.235  1.00  0.00           H  
ATOM      7  CB  CYS A   1      17.061   0.911   7.584  1.00  0.00           C  
ATOM      8  HB2 CYS A   1      17.646   0.337   8.307  1.00  0.00           H  
ATOM      9  HB3 CYS A   1      16.011   0.622   7.665  1.00  0.00           H  
ATOM     10  SG  CYS A   1      17.673   0.560   5.914  1.00  0.00           S  
ATOM     11  HG  CYS A   1      18.774  -0.136   6.262  1.00  0.00           H  
ATOM     12  C   CYS A   1      16.059   3.196   7.177  1.00  0.00           C  
ATOM     13  O   CYS A   1      15.185   3.636   7.916  1.00  0.00           O  
ATOM     14  N   ASP A   2      16.042   3.340   5.852  1.00  0.00           N  
ATOM     15  H   ASP A   2      16.774   2.891   5.321  1.00  0.00           H  
ATOM     16  CA  ASP A   2      14.937   3.881   5.050  1.00  0.00           C  
ATOM     17  HA  ASP A   2      14.362   4.597   5.641  1.00  0.00           H  
ATOM     18  CB  ASP A   2      15.554   4.642   3.863  1.00  0.00           C  
ATOM     19  HB2 ASP A   2      16.081   5.516   4.250  1.00  0.00           H  
ATOM     20  HB3 ASP A   2      16.295   4.001   3.381  1.00  0.00           H  
ATOM     21  CG  ASP A   2      14.554   5.107   2.800  1.00  0.00           C  
ATOM     22  OD1 ASP A   2      13.332   5.157   3.070  1.00  0.00           O  
ATOM     23  OD2 ASP A   2      15.009   5.373   1.672  1.00  0.00           O  
ATOM     24  C   ASP A   2      13.986   2.754   4.591  1.00  0.00           C  
ATOM     25  O   ASP A   2      14.426   1.728   4.067  1.00  0.00           O  
ATOM     26  N   ILE A   3      12.674   2.937   4.752  1.00  0.00           N  
ATOM     27  H   ILE A   3      12.356   3.837   5.088  1.00  0.00           H  
ATOM     28  CA  ILE A   3      11.654   1.977   4.303  1.00  0.00           C  
ATOM     29  HA  ILE A   3      11.962   0.999   4.667  1.00  0.00           H  
ATOM     30  CB  ILE A   3      10.305   2.340   4.963  1.00  0.00           C  
ATOM     31  HB  ILE A   3      10.490   2.470   6.030  1.00  0.00           H  
ATOM     32  CG2 ILE A   3       9.733   3.669   4.433  1.00  0.00           C  
ATOM     33 HG21 ILE A   3       9.416   3.568   3.394  1.00  0.00           H  
ATOM     34 HG22 ILE A   3       8.867   3.957   5.031  1.00  0.00           H  
ATOM     35 HG23 ILE A   3      10.472   4.468   4.499  1.00  0.00           H  
ATOM     36  CG1 ILE A   3       9.222   1.254   4.816  1.00  0.00           C  
ATOM     37 HG12 ILE A   3       8.306   1.625   5.278  1.00  0.00           H  
ATOM     38 HG13 ILE A   3       9.017   1.067   3.762  1.00  0.00           H  
ATOM     39  CD1 ILE A   3       9.579  -0.070   5.504  1.00  0.00           C  
ATOM     40 HD11 ILE A   3       8.715  -0.734   5.468  1.00  0.00           H  
ATOM     41 HD12 ILE A   3      10.412  -0.552   4.997  1.00  0.00           H  
ATOM     42 HD13 ILE A   3       9.845   0.112   6.546  1.00  0.00           H  
ATOM     43  C   ILE A   3      11.559   1.863   2.768  1.00  0.00           C  
ATOM     44  O   ILE A   3      11.265   0.785   2.250  1.00  0.00           O  
ATOM     45  N   THR A   4      11.890   2.927   2.033  1.00  0.00           N  
ATOM     46  H   THR A   4      12.158   3.774   2.530  1.00  0.00           H  
ATOM     47  CA  THR A   4      11.803   3.013   0.560  1.00  0.00           C  
ATOM     48  HA  THR A   4      10.771   2.833   0.257  1.00  0.00           H  
ATOM     49  CB  THR A   4      12.212   4.421   0.078  1.00  0.00           C  
ATOM     50  HB  THR A   4      13.297   4.501   0.064  1.00  0.00           H  
ATOM     51  CG2 THR A   4      11.693   4.712  -1.332  1.00  0.00           C  
ATOM     52 HG21 THR A   4      11.994   5.717  -1.632  1.00  0.00           H  
ATOM     53 HG22 THR A   4      12.106   3.993  -2.039  1.00  0.00           H  
ATOM     54 HG23 THR A   4      10.603   4.647  -1.353  1.00  0.00           H  
ATOM     55  OG1 THR A   4      11.713   5.413   0.953  1.00  0.00           O  
ATOM     56  HG1 THR A   4      12.335   5.457   1.714  1.00  0.00           H  
ATOM     57  C   THR A   4      12.690   1.952  -0.108  1.00  0.00           C  
ATOM     58  O   THR A   4      12.254   1.193  -0.976  1.00  0.00           O  
ATOM     59  N   LEU A   5      13.919   1.795   0.399  1.00  0.00           N  
ATOM     60  H   LEU A   5      14.194   2.414   1.150  1.00  0.00           H  
ATOM     61  CA  LEU A   5      14.838   0.726  -0.007  1.00  0.00           C  
ATOM     62  HA  LEU A   5      15.038   0.813  -1.076  1.00  0.00           H  
ATOM     63  CB  LEU A   5      16.159   0.875   0.773  1.00  0.00           C  
ATOM     64  HB2 LEU A   5      15.928   0.792   1.835  1.00  0.00           H  
ATOM     65  HB3 LEU A   5      16.819   0.048   0.507  1.00  0.00           H  
ATOM     66  CG  LEU A   5      16.917   2.198   0.556  1.00  0.00           C  
ATOM     67  HG  LEU A   5      16.255   3.039   0.753  1.00  0.00           H  
ATOM     68  CD1 LEU A   5      18.086   2.272   1.539  1.00  0.00           C  
ATOM     69 HD11 LEU A   5      18.579   3.240   1.448  1.00  0.00           H  
ATOM     70 HD12 LEU A   5      17.714   2.171   2.558  1.00  0.00           H  
ATOM     71 HD13 LEU A   5      18.800   1.476   1.335  1.00  0.00           H  
ATOM     72  CD2 LEU A   5      17.471   2.322  -0.867  1.00  0.00           C  
ATOM     73 HD21 LEU A   5      18.106   1.468  -1.101  1.00  0.00           H  
ATOM     74 HD22 LEU A   5      16.648   2.367  -1.579  1.00  0.00           H  
ATOM     75 HD23 LEU A   5      18.048   3.242  -0.952  1.00  0.00           H  
ATOM     76  C   LEU A   5      14.225  -0.667   0.231  1.00  0.00           C  
ATOM     77  O   LEU A   5      14.390  -1.564  -0.597  1.00  0.00           O  
ATOM     78  N   GLN A   6      13.477  -0.851   1.324  1.00  0.00           N  
ATOM     79  H   GLN A   6      13.239  -0.044   1.889  1.00  0.00           H  
ATOM     80  CA  GLN A   6      12.848  -2.130   1.651  1.00  0.00           C  
ATOM     81  HA  GLN A   6      13.584  -2.903   1.444  1.00  0.00           H  
ATOM     82  CB  GLN A   6      12.512  -2.186   3.145  1.00  0.00           C  
ATOM     83  HB2 GLN A   6      13.331  -1.730   3.694  1.00  0.00           H  
ATOM     84  HB3 GLN A   6      11.607  -1.613   3.337  1.00  0.00           H  
ATOM     85  CG  GLN A   6      12.321  -3.635   3.627  1.00  0.00           C  
ATOM     86  HG2 GLN A   6      11.363  -4.014   3.266  1.00  0.00           H  
ATOM     87  HG3 GLN A   6      13.118  -4.256   3.213  1.00  0.00           H  
ATOM     88  CD  GLN A   6      12.367  -3.785   5.147  1.00  0.00           C  
ATOM     89  OE1 GLN A   6      12.439  -2.845   5.916  1.00  0.00           O  
ATOM     90  NE2 GLN A   6      12.332  -4.991   5.657  1.00  0.00           N  
ATOM     91 HE21 GLN A   6      12.391  -5.055   6.663  1.00  0.00           H  
ATOM     92 HE22 GLN A   6      12.311  -5.799   5.067  1.00  0.00           H  
ATOM     93  C   GLN A   6      11.614  -2.421   0.786  1.00  0.00           C  
ATOM     94  O   GLN A   6      11.378  -3.579   0.435  1.00  0.00           O  
ATOM     95  N   GLU A   7      10.853  -1.397   0.387  1.00  0.00           N  
ATOM     96  H   GLU A   7      11.052  -0.475   0.771  1.00  0.00           H  
ATOM     97  CA  GLU A   7       9.781  -1.516  -0.616  1.00  0.00           C  
ATOM     98  HA  GLU A   7       9.054  -2.252  -0.278  1.00  0.00           H  
ATOM     99  CB  GLU A   7       9.067  -0.177  -0.831  1.00  0.00           C  
ATOM    100  HB2 GLU A   7       9.783   0.583  -1.140  1.00  0.00           H  
ATOM    101  HB3 GLU A   7       8.366  -0.336  -1.649  1.00  0.00           H  
ATOM    102  CG  GLU A   7       8.276   0.341   0.370  1.00  0.00           C  
ATOM    103  HG2 GLU A   7       7.714  -0.494   0.793  1.00  0.00           H  
ATOM    104  HG3 GLU A   7       8.960   0.710   1.134  1.00  0.00           H  
ATOM    105  CD  GLU A   7       7.300   1.460  -0.029  1.00  0.00           C  
ATOM    106  OE1 GLU A   7       6.399   1.777   0.786  1.00  0.00           O  
ATOM    107  OE2 GLU A   7       7.376   1.991  -1.161  1.00  0.00           O  
ATOM    108  C   GLU A   7      10.317  -1.968  -1.980  1.00  0.00           C  
ATOM    109  O   GLU A   7       9.732  -2.831  -2.647  1.00  0.00           O  
ATOM    110  N   ILE A   8      11.472  -1.432  -2.387  1.00  0.00           N  
ATOM    111  H   ILE A   8      11.873  -0.677  -1.830  1.00  0.00           H  
ATOM    112  CA  ILE A   8      12.160  -1.847  -3.612  1.00  0.00           C  
ATOM    113  HA  ILE A   8      11.439  -1.812  -4.429  1.00  0.00           H  
ATOM    114  CB  ILE A   8      13.290  -0.849  -3.954  1.00  0.00           C  
ATOM    115  HB  ILE A   8      13.936  -0.740  -3.083  1.00  0.00           H  
ATOM    116  CG2 ILE A   8      14.134  -1.381  -5.124  1.00  0.00           C  
ATOM    117 HG21 ILE A   8      13.495  -1.587  -5.981  1.00  0.00           H  
ATOM    118 HG22 ILE A   8      14.891  -0.653  -5.409  1.00  0.00           H  
ATOM    119 HG23 ILE A   8      14.646  -2.292  -4.825  1.00  0.00           H  
ATOM    120  CG1 ILE A   8      12.701   0.537  -4.321  1.00  0.00           C  
ATOM    121 HG12 ILE A   8      12.283   0.501  -5.328  1.00  0.00           H  
ATOM    122 HG13 ILE A   8      11.892   0.791  -3.636  1.00  0.00           H  
ATOM    123  CD1 ILE A   8      13.725   1.675  -4.240  1.00  0.00           C  
ATOM    124 HD11 ILE A   8      14.144   1.728  -3.234  1.00  0.00           H  
ATOM    125 HD12 ILE A   8      13.232   2.619  -4.468  1.00  0.00           H  
ATOM    126 HD13 ILE A   8      14.530   1.517  -4.954  1.00  0.00           H  
ATOM    127  C   ILE A   8      12.631  -3.310  -3.499  1.00  0.00           C  
ATOM    128  O   ILE A   8      12.318  -4.118  -4.373  1.00  0.00           O  
ATOM    129  N   ILE A   9      13.296  -3.699  -2.400  1.00  0.00           N  
ATOM    130  H   ILE A   9      13.548  -2.983  -1.720  1.00  0.00           H  
ATOM    131  CA  ILE A   9      13.728  -5.097  -2.156  1.00  0.00           C  
ATOM    132  HA  ILE A   9      14.363  -5.407  -2.986  1.00  0.00           H  
ATOM    133  CB  ILE A   9      14.564  -5.209  -0.855  1.00  0.00           C  
ATOM    134  HB  ILE A   9      14.001  -4.735  -0.050  1.00  0.00           H  
ATOM    135  CG2 ILE A   9      14.830  -6.677  -0.458  1.00  0.00           C  
ATOM    136 HG21 ILE A   9      13.896  -7.181  -0.208  1.00  0.00           H  
ATOM    137 HG22 ILE A   9      15.313  -7.206  -1.282  1.00  0.00           H  
ATOM    138 HG23 ILE A   9      15.468  -6.728   0.423  1.00  0.00           H  
ATOM    139  CG1 ILE A   9      15.916  -4.481  -1.012  1.00  0.00           C  
ATOM    140 HG12 ILE A   9      16.582  -5.071  -1.644  1.00  0.00           H  
ATOM    141 HG13 ILE A   9      15.750  -3.527  -1.509  1.00  0.00           H  
ATOM    142  CD1 ILE A   9      16.612  -4.181   0.321  1.00  0.00           C  
ATOM    143 HD11 ILE A   9      17.483  -3.561   0.130  1.00  0.00           H  
ATOM    144 HD12 ILE A   9      15.937  -3.638   0.983  1.00  0.00           H  
ATOM    145 HD13 ILE A   9      16.942  -5.099   0.805  1.00  0.00           H  
ATOM    146  C   ILE A   9      12.531  -6.065  -2.133  1.00  0.00           C  
ATOM    147  O   ILE A   9      12.596  -7.141  -2.733  1.00  0.00           O  
ATOM    148  N   LYS A  10      11.417  -5.672  -1.496  1.00  0.00           N  
ATOM    149  H   LYS A  10      11.452  -4.784  -0.995  1.00  0.00           H  
ATOM    150  CA  LYS A  10      10.140  -6.406  -1.515  1.00  0.00           C  
ATOM    151  HA  LYS A  10      10.299  -7.409  -1.119  1.00  0.00           H  
ATOM    152  CB  LYS A  10       9.118  -5.672  -0.619  1.00  0.00           C  
ATOM    153  HB2 LYS A  10       9.549  -5.509   0.370  1.00  0.00           H  
ATOM    154  HB3 LYS A  10       8.918  -4.689  -1.048  1.00  0.00           H  
ATOM    155  CG  LYS A  10       7.771  -6.395  -0.456  1.00  0.00           C  
ATOM    156  HG2 LYS A  10       7.025  -5.651  -0.185  1.00  0.00           H  
ATOM    157  HG3 LYS A  10       7.467  -6.841  -1.402  1.00  0.00           H  
ATOM    158  CD  LYS A  10       7.762  -7.457   0.652  1.00  0.00           C  
ATOM    159  HD2 LYS A  10       8.595  -8.149   0.514  1.00  0.00           H  
ATOM    160  HD3 LYS A  10       7.868  -6.957   1.618  1.00  0.00           H  
ATOM    161  CE  LYS A  10       6.446  -8.246   0.594  1.00  0.00           C  
ATOM    162  HE2 LYS A  10       5.750  -7.740  -0.083  1.00  0.00           H  
ATOM    163  HE3 LYS A  10       6.646  -9.230   0.161  1.00  0.00           H  
ATOM    164  NZ  LYS A  10       5.798  -8.404   1.917  1.00  0.00           N  
ATOM    165  HZ1 LYS A  10       5.076  -9.121   1.847  1.00  0.00           H  
ATOM    166  HZ2 LYS A  10       6.435  -8.671   2.665  1.00  0.00           H  
ATOM    167  HZ3 LYS A  10       5.297  -7.559   2.176  1.00  0.00           H  
ATOM    168  C   LYS A  10       9.627  -6.569  -2.948  1.00  0.00           C  
ATOM    169  O   LYS A  10       9.333  -7.689  -3.345  1.00  0.00           O  
ATOM    170  N   THR A  11       9.592  -5.490  -3.735  1.00  0.00           N  
ATOM    171  H   THR A  11       9.875  -4.610  -3.327  1.00  0.00           H  
ATOM    172  CA  THR A  11       9.139  -5.497  -5.145  1.00  0.00           C  
ATOM    173  HA  THR A  11       8.120  -5.877  -5.188  1.00  0.00           H  
ATOM    174  CB  THR A  11       9.148  -4.084  -5.751  1.00  0.00           C  
ATOM    175  HB  THR A  11      10.171  -3.713  -5.818  1.00  0.00           H  
ATOM    176  CG2 THR A  11       8.498  -4.018  -7.132  1.00  0.00           C  
ATOM    177 HG21 THR A  11       9.080  -4.582  -7.859  1.00  0.00           H  
ATOM    178 HG22 THR A  11       7.488  -4.421  -7.086  1.00  0.00           H  
ATOM    179 HG23 THR A  11       8.449  -2.980  -7.461  1.00  0.00           H  
ATOM    180  OG1 THR A  11       8.402  -3.209  -4.944  1.00  0.00           O  
ATOM    181  HG1 THR A  11       8.929  -3.020  -4.141  1.00  0.00           H  
ATOM    182  C   THR A  11      10.006  -6.401  -6.020  1.00  0.00           C  
ATOM    183  O   THR A  11       9.494  -7.107  -6.881  1.00  0.00           O  
ATOM    184  N   LEU A  12      11.318  -6.423  -5.778  1.00  0.00           N  
ATOM    185  H   LEU A  12      11.688  -5.780  -5.084  1.00  0.00           H  
ATOM    186  CA  LEU A  12      12.252  -7.304  -6.477  1.00  0.00           C  
ATOM    187  HA  LEU A  12      12.041  -7.255  -7.543  1.00  0.00           H  
ATOM    188  CB  LEU A  12      13.684  -6.789  -6.248  1.00  0.00           C  
ATOM    189  HB2 LEU A  12      13.859  -6.719  -5.173  1.00  0.00           H  
ATOM    190  HB3 LEU A  12      14.387  -7.508  -6.667  1.00  0.00           H  
ATOM    191  CG  LEU A  12      13.948  -5.412  -6.896  1.00  0.00           C  
ATOM    192  HG  LEU A  12      13.111  -4.739  -6.720  1.00  0.00           H  
ATOM    193  CD1 LEU A  12      15.208  -4.761  -6.329  1.00  0.00           C  
ATOM    194 HD11 LEU A  12      16.079  -5.330  -6.637  1.00  0.00           H  
ATOM    195 HD12 LEU A  12      15.298  -3.749  -6.723  1.00  0.00           H  
ATOM    196 HD13 LEU A  12      15.151  -4.711  -5.243  1.00  0.00           H  
ATOM    197  CD2 LEU A  12      14.146  -5.549  -8.405  1.00  0.00           C  
ATOM    198 HD21 LEU A  12      14.998  -6.195  -8.624  1.00  0.00           H  
ATOM    199 HD22 LEU A  12      13.253  -5.971  -8.859  1.00  0.00           H  
ATOM    200 HD23 LEU A  12      14.321  -4.565  -8.839  1.00  0.00           H  
ATOM    201  C   LEU A  12      12.065  -8.781  -6.081  1.00  0.00           C  
ATOM    202  O   LEU A  12      12.250  -9.659  -6.922  1.00  0.00           O  
ATOM    203  N   ASN A  13      11.637  -9.081  -4.851  1.00  0.00           N  
ATOM    204  H   ASN A  13      11.518  -8.330  -4.181  1.00  0.00           H  
ATOM    205  CA  ASN A  13      11.217 -10.437  -4.479  1.00  0.00           C  
ATOM    206  HA  ASN A  13      11.961 -11.148  -4.843  1.00  0.00           H  
ATOM    207  CB  ASN A  13      11.135 -10.577  -2.951  1.00  0.00           C  
ATOM    208  HB2 ASN A  13      10.552  -9.757  -2.538  1.00  0.00           H  
ATOM    209  HB3 ASN A  13      10.622 -11.510  -2.713  1.00  0.00           H  
ATOM    210  CG  ASN A  13      12.491 -10.628  -2.271  1.00  0.00           C  
ATOM    211  OD1 ASN A  13      13.521 -10.931  -2.858  1.00  0.00           O  
ATOM    212  ND2 ASN A  13      12.528 -10.369  -0.983  1.00  0.00           N  
ATOM    213 HD21 ASN A  13      13.425 -10.417  -0.538  1.00  0.00           H  
ATOM    214 HD22 ASN A  13      11.693 -10.091  -0.505  1.00  0.00           H  
ATOM    215  C   ASN A  13       9.896 -10.837  -5.155  1.00  0.00           C  
ATOM    216  O   ASN A  13       9.836 -11.887  -5.788  1.00  0.00           O  
ATOM    217  N   SER A  14       8.871  -9.980  -5.113  1.00  0.00           N  
ATOM    218  H   SER A  14       8.939  -9.152  -4.534  1.00  0.00           H  
ATOM    219  CA  SER A  14       7.596 -10.225  -5.805  1.00  0.00           C  
ATOM    220  HA  SER A  14       7.188 -11.173  -5.451  1.00  0.00           H  
ATOM    221  CB  SER A  14       6.594  -9.118  -5.452  1.00  0.00           C  
ATOM    222  HB2 SER A  14       7.006  -8.152  -5.747  1.00  0.00           H  
ATOM    223  HB3 SER A  14       5.661  -9.289  -5.989  1.00  0.00           H  
ATOM    224  OG  SER A  14       6.318  -9.108  -4.063  1.00  0.00           O  
ATOM    225  HG  SER A  14       5.553  -9.730  -3.929  1.00  0.00           H  
ATOM    226  C   SER A  14       7.759 -10.353  -7.331  1.00  0.00           C  
ATOM    227  O   SER A  14       7.028 -11.118  -7.956  1.00  0.00           O  
ATOM    228  N   LEU A  15       8.749  -9.668  -7.933  1.00  0.00           N  
ATOM    229  H   LEU A  15       9.250  -8.983  -7.380  1.00  0.00           H  
ATOM    230  CA  LEU A  15       9.191  -9.885  -9.320  1.00  0.00           C  
ATOM    231  HA  LEU A  15       8.323  -9.863  -9.976  1.00  0.00           H  
ATOM    232  CB  LEU A  15      10.179  -8.778  -9.750  1.00  0.00           C  
ATOM    233  HB2 LEU A  15      10.849  -8.568  -8.919  1.00  0.00           H  
ATOM    234  HB3 LEU A  15      10.795  -9.145 -10.574  1.00  0.00           H  
ATOM    235  CG  LEU A  15       9.513  -7.472 -10.208  1.00  0.00           C  
ATOM    236  HG  LEU A  15       8.755  -7.181  -9.484  1.00  0.00           H  
ATOM    237  CD1 LEU A  15      10.540  -6.343 -10.311  1.00  0.00           C  
ATOM    238 HD11 LEU A  15      10.945  -6.143  -9.323  1.00  0.00           H  
ATOM    239 HD12 LEU A  15      11.344  -6.621 -10.993  1.00  0.00           H  
ATOM    240 HD13 LEU A  15      10.051  -5.436 -10.669  1.00  0.00           H  
ATOM    241  CD2 LEU A  15       8.870  -7.627 -11.586  1.00  0.00           C  
ATOM    242 HD21 LEU A  15       8.088  -8.385 -11.557  1.00  0.00           H  
ATOM    243 HD22 LEU A  15       8.425  -6.684 -11.894  1.00  0.00           H  
ATOM    244 HD23 LEU A  15       9.622  -7.919 -12.316  1.00  0.00           H  
ATOM    245  C   LEU A  15       9.854 -11.255  -9.518  1.00  0.00           C  
ATOM    246  O   LEU A  15       9.604 -11.889 -10.536  1.00  0.00           O  
ATOM    247  N   THR A  16      10.671 -11.710  -8.560  1.00  0.00           N  
ATOM    248  H   THR A  16      10.752 -11.157  -7.717  1.00  0.00           H  
ATOM    249  CA  THR A  16      11.418 -12.983  -8.642  1.00  0.00           C  
ATOM    250  HA  THR A  16      12.066 -12.952  -9.520  1.00  0.00           H  
ATOM    251  CB  THR A  16      12.315 -13.198  -7.395  1.00  0.00           C  
ATOM    252  HB  THR A  16      11.682 -13.286  -6.514  1.00  0.00           H  
ATOM    253  CG2 THR A  16      13.174 -14.460  -7.475  1.00  0.00           C  
ATOM    254 HG21 THR A  16      12.541 -15.346  -7.505  1.00  0.00           H  
ATOM    255 HG22 THR A  16      13.790 -14.431  -8.374  1.00  0.00           H  
ATOM    256 HG23 THR A  16      13.815 -14.528  -6.597  1.00  0.00           H  
ATOM    257  OG1 THR A  16      13.237 -12.133  -7.180  1.00  0.00           O  
ATOM    258  HG1 THR A  16      12.733 -11.299  -7.242  1.00  0.00           H  
ATOM    259  C   THR A  16      10.464 -14.174  -8.829  1.00  0.00           C  
ATOM    260  O   THR A  16      10.801 -15.120  -9.534  1.00  0.00           O  
ATOM    261  N   GLU A  17       9.258 -14.124  -8.252  1.00  0.00           N  
ATOM    262  H   GLU A  17       9.066 -13.355  -7.622  1.00  0.00           H  
ATOM    263  CA  GLU A  17       8.212 -15.146  -8.457  1.00  0.00           C  
ATOM    264  HA  GLU A  17       8.640 -16.126  -8.234  1.00  0.00           H  
ATOM    265  CB  GLU A  17       7.055 -14.890  -7.462  1.00  0.00           C  
ATOM    266  HB2 GLU A  17       7.404 -14.237  -6.655  1.00  0.00           H  
ATOM    267  HB3 GLU A  17       6.246 -14.360  -7.966  1.00  0.00           H  
ATOM    268  CG  GLU A  17       6.489 -16.157  -6.798  1.00  0.00           C  
ATOM    269  HG2 GLU A  17       7.267 -16.585  -6.160  1.00  0.00           H  
ATOM    270  HG3 GLU A  17       5.668 -15.866  -6.144  1.00  0.00           H  
ATOM    271  CD  GLU A  17       5.991 -17.211  -7.791  1.00  0.00           C  
ATOM    272  OE1 GLU A  17       4.994 -16.984  -8.523  1.00  0.00           O  
ATOM    273  OE2 GLU A  17       6.615 -18.292  -7.861  1.00  0.00           O  
ATOM    274  C   GLU A  17       7.686 -15.195  -9.909  1.00  0.00           C  
ATOM    275  O   GLU A  17       7.334 -16.263 -10.405  1.00  0.00           O  
ATOM    276  N   GLN A  18       7.700 -14.077 -10.649  1.00  0.00           N  
ATOM    277  H   GLN A  18       8.155 -13.262 -10.259  1.00  0.00           H  
ATOM    278  CA  GLN A  18       7.140 -13.950 -12.009  1.00  0.00           C  
ATOM    279  HA  GLN A  18       6.207 -14.511 -12.005  1.00  0.00           H  
ATOM    280  CB  GLN A  18       6.767 -12.488 -12.332  1.00  0.00           C  
ATOM    281  HB2 GLN A  18       7.673 -11.938 -12.584  1.00  0.00           H  
ATOM    282  HB3 GLN A  18       6.120 -12.501 -13.210  1.00  0.00           H  
ATOM    283  CG  GLN A  18       6.045 -11.718 -11.212  1.00  0.00           C  
ATOM    284  HG2 GLN A  18       6.780 -11.452 -10.459  1.00  0.00           H  
ATOM    285  HG3 GLN A  18       5.639 -10.793 -11.613  1.00  0.00           H  
ATOM    286  CD  GLN A  18       4.914 -12.498 -10.546  1.00  0.00           C  
ATOM    287  OE1 GLN A  18       4.126 -13.175 -11.187  1.00  0.00           O  
ATOM    288  NE2 GLN A  18       4.808 -12.448  -9.236  1.00  0.00           N  
ATOM    289 HE21 GLN A  18       4.156 -13.078  -8.805  1.00  0.00           H  
ATOM    290 HE22 GLN A  18       5.521 -11.968  -8.692  1.00  0.00           H  
ATOM    291  C   GLN A  18       8.000 -14.612 -13.116  1.00  0.00           C  
ATOM    292  O   GLN A  18       7.977 -14.211 -14.287  1.00  0.00           O  
ATOM    293  N   LYS A  19       8.743 -15.658 -12.734  1.00  0.00           N  
ATOM    294  H   LYS A  19       8.650 -15.906 -11.754  1.00  0.00           H  
ATOM    295  CA  LYS A  19       9.562 -16.546 -13.564  1.00  0.00           C  
ATOM    296  HA  LYS A  19      10.430 -15.984 -13.914  1.00  0.00           H  
ATOM    297  CB  LYS A  19      10.031 -17.715 -12.671  1.00  0.00           C  
ATOM    298  HB2 LYS A  19      10.484 -17.312 -11.762  1.00  0.00           H  
ATOM    299  HB3 LYS A  19       9.159 -18.292 -12.364  1.00  0.00           H  
ATOM    300  CG  LYS A  19      11.035 -18.678 -13.329  1.00  0.00           C  
ATOM    301  HG2 LYS A  19      11.131 -19.563 -12.696  1.00  0.00           H  
ATOM    302  HG3 LYS A  19      10.660 -18.992 -14.304  1.00  0.00           H  
ATOM    303  CD  LYS A  19      12.421 -18.043 -13.491  1.00  0.00           C  
ATOM    304  HD2 LYS A  19      12.325 -17.157 -14.115  1.00  0.00           H  
ATOM    305  HD3 LYS A  19      12.808 -17.739 -12.515  1.00  0.00           H  
ATOM    306  CE  LYS A  19      13.416 -19.000 -14.158  1.00  0.00           C  
ATOM    307  HE2 LYS A  19      13.621 -19.842 -13.493  1.00  0.00           H  
ATOM    308  HE3 LYS A  19      12.974 -19.373 -15.086  1.00  0.00           H  
ATOM    309  NZ  LYS A  19      14.662 -18.280 -14.486  1.00  0.00           N  
ATOM    310  HZ1 LYS A  19      15.218 -18.711 -15.217  1.00  0.00           H  
ATOM    311  HZ2 LYS A  19      14.425 -17.373 -14.882  1.00  0.00           H  
ATOM    312  HZ3 LYS A  19      15.194 -17.997 -13.659  1.00  0.00           H  
ATOM    313  C   LYS A  19       8.748 -17.026 -14.766  1.00  0.00           C  
ATOM    314  O   LYS A  19       7.750 -17.738 -14.606  1.00  0.00           O  
ATOM    315  N   THR A  20       9.159 -16.595 -15.954  1.00  0.00           N  
ATOM    316  H   THR A  20      10.018 -16.049 -15.981  1.00  0.00           H  
ATOM    317  CA  THR A  20       8.465 -16.755 -17.242  1.00  0.00           C  
ATOM    318  HA  THR A  20       7.979 -17.728 -17.280  1.00  0.00           H  
ATOM    319  CB  THR A  20       7.411 -15.651 -17.488  1.00  0.00           C  
ATOM    320  HB  THR A  20       7.078 -15.723 -18.525  1.00  0.00           H  
ATOM    321  CG2 THR A  20       6.153 -15.748 -16.631  1.00  0.00           C  
ATOM    322 HG21 THR A  20       5.664 -16.705 -16.803  1.00  0.00           H  
ATOM    323 HG22 THR A  20       6.401 -15.655 -15.578  1.00  0.00           H  
ATOM    324 HG23 THR A  20       5.470 -14.945 -16.911  1.00  0.00           H  
ATOM    325  OG1 THR A  20       7.977 -14.376 -17.317  1.00  0.00           O  
ATOM    326  HG1 THR A  20       8.041 -14.210 -16.361  1.00  0.00           H  
ATOM    327  C   THR A  20       9.481 -16.671 -18.380  1.00  0.00           C  
ATOM    328  O   THR A  20      10.620 -16.264 -18.175  1.00  0.00           O  
ATOM    329  N   LEU A  21       9.049 -16.978 -19.606  1.00  0.00           N  
ATOM    330  H   LEU A  21       8.108 -17.312 -19.726  1.00  0.00           H  
ATOM    331  CA  LEU A  21       9.853 -16.778 -20.818  1.00  0.00           C  
ATOM    332  HA  LEU A  21      10.709 -17.452 -20.777  1.00  0.00           H  
ATOM    333  CB  LEU A  21       8.958 -17.143 -22.019  1.00  0.00           C  
ATOM    334  HB2 LEU A  21       8.544 -18.139 -21.864  1.00  0.00           H  
ATOM    335  HB3 LEU A  21       8.126 -16.437 -22.053  1.00  0.00           H  
ATOM    336  CG  LEU A  21       9.665 -17.121 -23.385  1.00  0.00           C  
ATOM    337  HG  LEU A  21      10.128 -16.150 -23.553  1.00  0.00           H  
ATOM    338  CD1 LEU A  21      10.731 -18.215 -23.481  1.00  0.00           C  
ATOM    339 HD11 LEU A  21      11.170 -18.208 -24.478  1.00  0.00           H  
ATOM    340 HD12 LEU A  21      10.287 -19.191 -23.291  1.00  0.00           H  
ATOM    341 HD13 LEU A  21      11.528 -18.023 -22.762  1.00  0.00           H  
ATOM    342  CD2 LEU A  21       8.634 -17.349 -24.488  1.00  0.00           C  
ATOM    343 HD21 LEU A  21       7.887 -16.555 -24.465  1.00  0.00           H  
ATOM    344 HD22 LEU A  21       9.122 -17.321 -25.462  1.00  0.00           H  
ATOM    345 HD23 LEU A  21       8.139 -18.311 -24.361  1.00  0.00           H  
ATOM    346  C   LEU A  21      10.412 -15.343 -20.937  1.00  0.00           C  
ATOM    347  O   LEU A  21      11.489 -15.145 -21.490  1.00  0.00           O  
ATOM    348  N   CYS A  22       9.714 -14.348 -20.378  1.00  0.00           N  
ATOM    349  H   CYS A  22       8.841 -14.564 -19.923  1.00  0.00           H  
ATOM    350  CA  CYS A  22      10.144 -12.955 -20.389  1.00  0.00           C  
ATOM    351  HA  CYS A  22      10.516 -12.724 -21.388  1.00  0.00           H  
ATOM    352  CB  CYS A  22       8.911 -12.080 -20.132  1.00  0.00           C  
ATOM    353  HB2 CYS A  22       8.100 -12.372 -20.804  1.00  0.00           H  
ATOM    354  HB3 CYS A  22       8.576 -12.210 -19.101  1.00  0.00           H  
ATOM    355  SG  CYS A  22       9.325 -10.338 -20.436  1.00  0.00           S  
ATOM    356  HG  CYS A  22      10.485 -10.330 -19.758  1.00  0.00           H  
ATOM    357  C   CYS A  22      11.283 -12.623 -19.397  1.00  0.00           C  
ATOM    358  O   CYS A  22      11.976 -11.631 -19.602  1.00  0.00           O  
ATOM    359  N   THR A  23      11.520 -13.404 -18.330  1.00  0.00           N  
ATOM    360  H   THR A  23      10.972 -14.247 -18.189  1.00  0.00           H  
ATOM    361  CA  THR A  23      12.642 -13.145 -17.391  1.00  0.00           C  
ATOM    362  HA  THR A  23      12.740 -12.067 -17.287  1.00  0.00           H  
ATOM    363  CB  THR A  23      12.373 -13.690 -15.976  1.00  0.00           C  
ATOM    364  HB  THR A  23      13.221 -13.437 -15.347  1.00  0.00           H  
ATOM    365  CG2 THR A  23      11.131 -13.057 -15.356  1.00  0.00           C  
ATOM    366 HG21 THR A  23      11.244 -11.975 -15.327  1.00  0.00           H  
ATOM    367 HG22 THR A  23      11.011 -13.429 -14.337  1.00  0.00           H  
ATOM    368 HG23 THR A  23      10.243 -13.313 -15.935  1.00  0.00           H  
ATOM    369  OG1 THR A  23      12.193 -15.085 -15.929  1.00  0.00           O  
ATOM    370  HG1 THR A  23      13.034 -15.445 -15.600  1.00  0.00           H  
ATOM    371  C   THR A  23      14.004 -13.622 -17.921  1.00  0.00           C  
ATOM    372  O   THR A  23      15.051 -13.150 -17.466  1.00  0.00           O  
ATOM    373  N   GLU A  24      13.980 -14.485 -18.940  1.00  0.00           N  
ATOM    374  H   GLU A  24      13.087 -14.883 -19.186  1.00  0.00           H  
ATOM    375  CA  GLU A  24      15.137 -14.903 -19.744  1.00  0.00           C  
ATOM    376  HA  GLU A  24      16.003 -15.007 -19.093  1.00  0.00           H  
ATOM    377  CB  GLU A  24      14.844 -16.275 -20.388  1.00  0.00           C  
ATOM    378  HB2 GLU A  24      14.091 -16.140 -21.169  1.00  0.00           H  
ATOM    379  HB3 GLU A  24      15.756 -16.637 -20.867  1.00  0.00           H  
ATOM    380  CG  GLU A  24      14.335 -17.363 -19.421  1.00  0.00           C  
ATOM    381  HG2 GLU A  24      13.324 -17.097 -19.101  1.00  0.00           H  
ATOM    382  HG3 GLU A  24      14.251 -18.299 -19.978  1.00  0.00           H  
ATOM    383  CD  GLU A  24      15.222 -17.590 -18.182  1.00  0.00           C  
ATOM    384  OE1 GLU A  24      14.700 -18.164 -17.192  1.00  0.00           O  
ATOM    385  OE2 GLU A  24      16.423 -17.240 -18.212  1.00  0.00           O  
ATOM    386  C   GLU A  24      15.517 -13.888 -20.840  1.00  0.00           C  
ATOM    387  O   GLU A  24      16.663 -13.859 -21.288  1.00  0.00           O  
ATOM    388  N   LEU A  25      14.579 -13.038 -21.284  1.00  0.00           N  
ATOM    389  H   LEU A  25      13.669 -13.062 -20.848  1.00  0.00           H  
ATOM    390  CA  LEU A  25      14.853 -12.028 -22.312  1.00  0.00           C  
ATOM    391  HA  LEU A  25      15.357 -12.531 -23.138  1.00  0.00           H  
ATOM    392  CB  LEU A  25      13.552 -11.410 -22.855  1.00  0.00           C  
ATOM    393  HB2 LEU A  25      13.024 -10.936 -22.027  1.00  0.00           H  
ATOM    394  HB3 LEU A  25      13.813 -10.631 -23.572  1.00  0.00           H  
ATOM    395  CG  LEU A  25      12.598 -12.405 -23.542  1.00  0.00           C  
ATOM    396  HG  LEU A  25      12.258 -13.134 -22.814  1.00  0.00           H  
ATOM    397  CD1 LEU A  25      11.381 -11.655 -24.078  1.00  0.00           C  
ATOM    398 HD11 LEU A  25      11.684 -10.967 -24.864  1.00  0.00           H  
ATOM    399 HD12 LEU A  25      10.668 -12.372 -24.481  1.00  0.00           H  
ATOM    400 HD13 LEU A  25      10.903 -11.095 -23.273  1.00  0.00           H  
ATOM    401  CD2 LEU A  25      13.235 -13.145 -24.724  1.00  0.00           C  
ATOM    402 HD21 LEU A  25      12.487 -13.772 -25.208  1.00  0.00           H  
ATOM    403 HD22 LEU A  25      13.636 -12.434 -25.445  1.00  0.00           H  
ATOM    404 HD23 LEU A  25      14.031 -13.798 -24.366  1.00  0.00           H  
ATOM    405  C   LEU A  25      15.824 -10.948 -21.812  1.00  0.00           C  
ATOM    406  O   LEU A  25      15.870 -10.607 -20.626  1.00  0.00           O  
ATOM    407  N   THR A  26      16.634 -10.417 -22.733  1.00  0.00           N  
ATOM    408  H   THR A  26      16.525 -10.681 -23.699  1.00  0.00           H  
ATOM    409  CA  THR A  26      17.740  -9.517 -22.396  1.00  0.00           C  
ATOM    410  HA  THR A  26      18.150  -9.874 -21.458  1.00  0.00           H  
ATOM    411  CB  THR A  26      18.887  -9.568 -23.422  1.00  0.00           C  
ATOM    412  HB  THR A  26      19.685  -8.912 -23.076  1.00  0.00           H  
ATOM    413  CG2 THR A  26      19.470 -10.974 -23.578  1.00  0.00           C  
ATOM    414 HG21 THR A  26      20.305 -10.945 -24.278  1.00  0.00           H  
ATOM    415 HG22 THR A  26      18.715 -11.667 -23.952  1.00  0.00           H  
ATOM    416 HG23 THR A  26      19.831 -11.326 -22.611  1.00  0.00           H  
ATOM    417  OG1 THR A  26      18.476  -9.125 -24.691  1.00  0.00           O  
ATOM    418  HG1 THR A  26      18.890  -8.259 -24.835  1.00  0.00           H  
ATOM    419  C   THR A  26      17.305  -8.075 -22.162  1.00  0.00           C  
ATOM    420  O   THR A  26      16.350  -7.565 -22.750  1.00  0.00           O  
ATOM    421  N   VAL A  27      18.083  -7.390 -21.330  1.00  0.00           N  
ATOM    422  H   VAL A  27      18.852  -7.890 -20.894  1.00  0.00           H  
ATOM    423  CA  VAL A  27      18.034  -5.955 -21.081  1.00  0.00           C  
ATOM    424  HA  VAL A  27      17.421  -5.498 -21.857  1.00  0.00           H  
ATOM    425  CB  VAL A  27      17.345  -5.686 -19.724  1.00  0.00           C  
ATOM    426  HB  VAL A  27      16.405  -6.239 -19.712  1.00  0.00           H  
ATOM    427  CG1 VAL A  27      18.176  -6.144 -18.518  1.00  0.00           C  
ATOM    428 HG11 VAL A  27      18.391  -7.211 -18.595  1.00  0.00           H  
ATOM    429 HG12 VAL A  27      19.114  -5.590 -18.467  1.00  0.00           H  
ATOM    430 HG13 VAL A  27      17.613  -5.972 -17.601  1.00  0.00           H  
ATOM    431  CG2 VAL A  27      16.991  -4.205 -19.544  1.00  0.00           C  
ATOM    432 HG21 VAL A  27      17.894  -3.611 -19.409  1.00  0.00           H  
ATOM    433 HG22 VAL A  27      16.367  -4.088 -18.659  1.00  0.00           H  
ATOM    434 HG23 VAL A  27      16.435  -3.842 -20.408  1.00  0.00           H  
ATOM    435  C   VAL A  27      19.453  -5.380 -21.226  1.00  0.00           C  
ATOM    436  O   VAL A  27      20.451  -6.097 -21.095  1.00  0.00           O  
ATOM    437  N   THR A  28      19.552  -4.086 -21.526  1.00  0.00           N  
ATOM    438  H   THR A  28      18.703  -3.548 -21.581  1.00  0.00           H  
ATOM    439  CA  THR A  28      20.834  -3.366 -21.564  1.00  0.00           C  
ATOM    440  HA  THR A  28      21.539  -3.921 -22.187  1.00  0.00           H  
ATOM    441  CB  THR A  28      20.650  -1.969 -22.172  1.00  0.00           C  
ATOM    442  HB  THR A  28      19.872  -1.434 -21.625  1.00  0.00           H  
ATOM    443  CG2 THR A  28      21.926  -1.127 -22.162  1.00  0.00           C  
ATOM    444 HG21 THR A  28      22.734  -1.670 -22.653  1.00  0.00           H  
ATOM    445 HG22 THR A  28      21.744  -0.191 -22.691  1.00  0.00           H  
ATOM    446 HG23 THR A  28      22.215  -0.892 -21.137  1.00  0.00           H  
ATOM    447  OG1 THR A  28      20.258  -2.105 -23.521  1.00  0.00           O  
ATOM    448  HG1 THR A  28      19.321  -2.312 -23.545  1.00  0.00           H  
ATOM    449  C   THR A  28      21.414  -3.267 -20.153  1.00  0.00           C  
ATOM    450  O   THR A  28      20.809  -2.660 -19.270  1.00  0.00           O  
ATOM    451  N   ASP A  29      22.586  -3.855 -19.932  1.00  0.00           N  
ATOM    452  H   ASP A  29      23.085  -4.247 -20.725  1.00  0.00           H  
ATOM    453  CA  ASP A  29      23.236  -3.938 -18.629  1.00  0.00           C  
ATOM    454  HA  ASP A  29      22.466  -4.102 -17.871  1.00  0.00           H  
ATOM    455  CB  ASP A  29      24.158  -5.159 -18.600  1.00  0.00           C  
ATOM    456  HB2 ASP A  29      23.596  -6.025 -18.953  1.00  0.00           H  
ATOM    457  HB3 ASP A  29      24.997  -5.009 -19.281  1.00  0.00           H  
ATOM    458  CG  ASP A  29      24.686  -5.470 -17.200  1.00  0.00           C  
ATOM    459  OD1 ASP A  29      24.638  -4.629 -16.273  1.00  0.00           O  
ATOM    460  OD2 ASP A  29      25.074  -6.631 -16.982  1.00  0.00           O  
ATOM    461  C   ASP A  29      23.967  -2.636 -18.290  1.00  0.00           C  
ATOM    462  O   ASP A  29      25.149  -2.452 -18.584  1.00  0.00           O  
ATOM    463  N   ILE A  30      23.243  -1.717 -17.645  1.00  0.00           N  
ATOM    464  H   ILE A  30      22.253  -1.903 -17.542  1.00  0.00           H  
ATOM    465  CA  ILE A  30      23.762  -0.400 -17.238  1.00  0.00           C  
ATOM    466  HA  ILE A  30      24.179   0.061 -18.133  1.00  0.00           H  
ATOM    467  CB  ILE A  30      22.631   0.521 -16.720  1.00  0.00           C  
ATOM    468  HB  ILE A  30      23.047   1.528 -16.643  1.00  0.00           H  
ATOM    469  CG2 ILE A  30      21.500   0.596 -17.752  1.00  0.00           C  
ATOM    470 HG21 ILE A  30      20.774   1.357 -17.475  1.00  0.00           H  
ATOM    471 HG22 ILE A  30      21.912   0.836 -18.729  1.00  0.00           H  
ATOM    472 HG23 ILE A  30      20.985  -0.361 -17.815  1.00  0.00           H  
ATOM    473  CG1 ILE A  30      22.048   0.135 -15.338  1.00  0.00           C  
ATOM    474 HG12 ILE A  30      20.982   0.364 -15.322  1.00  0.00           H  
ATOM    475 HG13 ILE A  30      22.156  -0.936 -15.167  1.00  0.00           H  
ATOM    476  CD1 ILE A  30      22.680   0.899 -14.169  1.00  0.00           C  
ATOM    477 HD11 ILE A  30      23.726   0.620 -14.051  1.00  0.00           H  
ATOM    478 HD12 ILE A  30      22.610   1.971 -14.342  1.00  0.00           H  
ATOM    479 HD13 ILE A  30      22.146   0.657 -13.252  1.00  0.00           H  
ATOM    480  C   ILE A  30      24.909  -0.475 -16.222  1.00  0.00           C  
ATOM    481  O   ILE A  30      25.635   0.509 -16.067  1.00  0.00           O  
ATOM    482  N   PHE A  31      25.078  -1.614 -15.539  1.00  0.00           N  
ATOM    483  H   PHE A  31      24.489  -2.404 -15.770  1.00  0.00           H  
ATOM    484  CA  PHE A  31      26.184  -1.863 -14.617  1.00  0.00           C  
ATOM    485  HA  PHE A  31      26.450  -0.929 -14.122  1.00  0.00           H  
ATOM    486  CB  PHE A  31      25.749  -2.879 -13.549  1.00  0.00           C  
ATOM    487  HB2 PHE A  31      25.722  -3.868 -14.006  1.00  0.00           H  
ATOM    488  HB3 PHE A  31      26.516  -2.908 -12.773  1.00  0.00           H  
ATOM    489  CG  PHE A  31      24.406  -2.615 -12.886  1.00  0.00           C  
ATOM    490  CD1 PHE A  31      24.253  -1.531 -12.000  1.00  0.00           C  
ATOM    491  HD1 PHE A  31      25.085  -0.865 -11.813  1.00  0.00           H  
ATOM    492  CE1 PHE A  31      23.022  -1.313 -11.354  1.00  0.00           C  
ATOM    493  HE1 PHE A  31      22.910  -0.480 -10.675  1.00  0.00           H  
ATOM    494  CZ  PHE A  31      21.939  -2.179 -11.592  1.00  0.00           C  
ATOM    495  HZ  PHE A  31      20.996  -2.017 -11.094  1.00  0.00           H  
ATOM    496  CE2 PHE A  31      22.081  -3.256 -12.483  1.00  0.00           C  
ATOM    497  HE2 PHE A  31      21.246  -3.921 -12.670  1.00  0.00           H  
ATOM    498  CD2 PHE A  31      23.310  -3.468 -13.134  1.00  0.00           C  
ATOM    499  HD2 PHE A  31      23.410  -4.292 -13.827  1.00  0.00           H  
ATOM    500  C   PHE A  31      27.437  -2.365 -15.354  1.00  0.00           C  
ATOM    501  O   PHE A  31      28.551  -2.045 -14.955  1.00  0.00           O  
ATOM    502  N   ALA A  32      27.258  -3.114 -16.448  1.00  0.00           N  
ATOM    503  H   ALA A  32      26.307  -3.368 -16.691  1.00  0.00           H  
ATOM    504  CA  ALA A  32      28.308  -3.507 -17.390  1.00  0.00           C  
ATOM    505  HA  ALA A  32      29.264  -3.443 -16.869  1.00  0.00           H  
ATOM    506  CB  ALA A  32      28.104  -4.976 -17.777  1.00  0.00           C  
ATOM    507  HB1 ALA A  32      28.957  -5.320 -18.358  1.00  0.00           H  
ATOM    508  HB2 ALA A  32      28.017  -5.588 -16.879  1.00  0.00           H  
ATOM    509  HB3 ALA A  32      27.197  -5.076 -18.367  1.00  0.00           H  
ATOM    510  C   ALA A  32      28.417  -2.541 -18.595  1.00  0.00           C  
ATOM    511  O   ALA A  32      28.643  -2.966 -19.733  1.00  0.00           O  
ATOM    512  N   ALA A  33      28.252  -1.239 -18.338  1.00  0.00           N  
ATOM    513  H   ALA A  33      28.086  -0.974 -17.378  1.00  0.00           H  
ATOM    514  CA  ALA A  33      28.560  -0.156 -19.267  1.00  0.00           C  
ATOM    515  HA  ALA A  33      28.395  -0.495 -20.283  1.00  0.00           H  
ATOM    516  CB  ALA A  33      27.613   1.018 -18.994  1.00  0.00           C  
ATOM    517  HB1 ALA A  33      27.779   1.804 -19.733  1.00  0.00           H  
ATOM    518  HB2 ALA A  33      26.579   0.676 -19.061  1.00  0.00           H  
ATOM    519  HB3 ALA A  33      27.795   1.414 -17.994  1.00  0.00           H  
ATOM    520  C   ALA A  33      30.031   0.264 -19.147  1.00  0.00           C  
ATOM    521  O   ALA A  33      30.575   0.311 -18.044  1.00  0.00           O  
ATOM    522  N   SER A  34      30.678   0.650 -20.255  1.00  0.00           N  
ATOM    523  H   SER A  34      30.200   0.563 -21.149  1.00  0.00           H  
ATOM    524  CA  SER A  34      32.092   1.083 -20.243  1.00  0.00           C  
ATOM    525  HA  SER A  34      32.679   0.288 -19.783  1.00  0.00           H  
ATOM    526  CB  SER A  34      32.624   1.282 -21.667  1.00  0.00           C  
ATOM    527  HB2 SER A  34      33.707   1.422 -21.617  1.00  0.00           H  
ATOM    528  HB3 SER A  34      32.406   0.397 -22.266  1.00  0.00           H  
ATOM    529  OG  SER A  34      32.040   2.422 -22.271  1.00  0.00           O  
ATOM    530  HG  SER A  34      31.281   2.124 -22.788  1.00  0.00           H  
ATOM    531  C   SER A  34      32.356   2.355 -19.416  1.00  0.00           C  
ATOM    532  O   SER A  34      33.509   2.646 -19.085  1.00  0.00           O  
ATOM    533  N   LYS A  35      31.300   3.101 -19.050  1.00  0.00           N  
ATOM    534  H   LYS A  35      30.395   2.793 -19.376  1.00  0.00           H  
ATOM    535  CA  LYS A  35      31.338   4.188 -18.062  1.00  0.00           C  
ATOM    536  HA  LYS A  35      32.237   4.052 -17.457  1.00  0.00           H  
ATOM    537  CB  LYS A  35      31.458   5.565 -18.739  1.00  0.00           C  
ATOM    538  HB2 LYS A  35      30.640   5.705 -19.445  1.00  0.00           H  
ATOM    539  HB3 LYS A  35      31.393   6.334 -17.967  1.00  0.00           H  
ATOM    540  CG  LYS A  35      32.806   5.702 -19.464  1.00  0.00           C  
ATOM    541  HG2 LYS A  35      33.605   5.398 -18.785  1.00  0.00           H  
ATOM    542  HG3 LYS A  35      32.816   5.043 -20.334  1.00  0.00           H  
ATOM    543  CD  LYS A  35      33.093   7.131 -19.929  1.00  0.00           C  
ATOM    544  HD2 LYS A  35      32.313   7.453 -20.622  1.00  0.00           H  
ATOM    545  HD3 LYS A  35      33.112   7.794 -19.061  1.00  0.00           H  
ATOM    546  CE  LYS A  35      34.460   7.132 -20.627  1.00  0.00           C  
ATOM    547  HE2 LYS A  35      34.401   6.472 -21.499  1.00  0.00           H  
ATOM    548  HE3 LYS A  35      35.199   6.704 -19.942  1.00  0.00           H  
ATOM    549  NZ  LYS A  35      34.872   8.496 -21.037  1.00  0.00           N  
ATOM    550  HZ1 LYS A  35      34.969   9.095 -20.228  1.00  0.00           H  
ATOM    551  HZ2 LYS A  35      35.766   8.460 -21.512  1.00  0.00           H  
ATOM    552  HZ3 LYS A  35      34.188   8.896 -21.665  1.00  0.00           H  
ATOM    553  C   LYS A  35      30.150   4.120 -17.098  1.00  0.00           C  
ATOM    554  O   LYS A  35      28.986   4.318 -17.473  1.00  0.00           O  
ATOM    555  N   ASN A  36      30.493   3.913 -15.828  1.00  0.00           N  
ATOM    556  H   ASN A  36      31.480   3.840 -15.630  1.00  0.00           H  
ATOM    557  CA  ASN A  36      29.632   4.133 -14.670  1.00  0.00           C  
ATOM    558  HA  ASN A  36      28.707   3.571 -14.814  1.00  0.00           H  
ATOM    559  CB  ASN A  36      30.347   3.565 -13.418  1.00  0.00           C  
ATOM    560  HB2 ASN A  36      29.725   3.719 -12.537  1.00  0.00           H  
ATOM    561  HB3 ASN A  36      30.457   2.488 -13.543  1.00  0.00           H  
ATOM    562  CG  ASN A  36      31.735   4.129 -13.128  1.00  0.00           C  
ATOM    563  OD1 ASN A  36      32.296   4.922 -13.864  1.00  0.00           O  
ATOM    564  ND2 ASN A  36      32.354   3.709 -12.050  1.00  0.00           N  
ATOM    565 HD21 ASN A  36      33.275   4.077 -11.884  1.00  0.00           H  
ATOM    566 HD22 ASN A  36      31.924   3.031 -11.448  1.00  0.00           H  
ATOM    567  C   ASN A  36      29.244   5.623 -14.533  1.00  0.00           C  
ATOM    568  O   ASN A  36      29.562   6.464 -15.377  1.00  0.00           O  
ATOM    569  N   THR A  37      28.487   5.947 -13.489  1.00  0.00           N  
ATOM    570  H   THR A  37      28.249   5.236 -12.807  1.00  0.00           H  
ATOM    571  CA  THR A  37      28.083   7.309 -13.124  1.00  0.00           C  
ATOM    572  HA  THR A  37      28.937   7.975 -13.257  1.00  0.00           H  
ATOM    573  CB  THR A  37      26.958   7.797 -14.061  1.00  0.00           C  
ATOM    574  HB  THR A  37      27.277   7.643 -15.094  1.00  0.00           H  
ATOM    575  CG2 THR A  37      25.621   7.084 -13.880  1.00  0.00           C  
ATOM    576 HG21 THR A  37      25.234   7.271 -12.883  1.00  0.00           H  
ATOM    577 HG22 THR A  37      24.906   7.463 -14.609  1.00  0.00           H  
ATOM    578 HG23 THR A  37      25.747   6.013 -14.023  1.00  0.00           H  
ATOM    579  OG1 THR A  37      26.730   9.179 -13.905  1.00  0.00           O  
ATOM    580  HG1 THR A  37      27.464   9.659 -14.297  1.00  0.00           H  
ATOM    581  C   THR A  37      27.723   7.336 -11.632  1.00  0.00           C  
ATOM    582  O   THR A  37      27.940   6.342 -10.938  1.00  0.00           O  
ATOM    583  N   THR A  38      27.257   8.463 -11.102  1.00  0.00           N  
ATOM    584  H   THR A  38      27.028   9.241 -11.710  1.00  0.00           H  
ATOM    585  CA  THR A  38      26.881   8.604  -9.686  1.00  0.00           C  
ATOM    586  HA  THR A  38      27.656   8.123  -9.090  1.00  0.00           H  
ATOM    587  CB  THR A  38      26.860  10.089  -9.280  1.00  0.00           C  
ATOM    588  HB  THR A  38      26.276  10.219  -8.368  1.00  0.00           H  
ATOM    589  CG2 THR A  38      28.273  10.608  -9.023  1.00  0.00           C  
ATOM    590 HG21 THR A  38      28.884  10.487  -9.918  1.00  0.00           H  
ATOM    591 HG22 THR A  38      28.225  11.667  -8.766  1.00  0.00           H  
ATOM    592 HG23 THR A  38      28.725  10.064  -8.195  1.00  0.00           H  
ATOM    593  OG1 THR A  38      26.320  10.889 -10.296  1.00  0.00           O  
ATOM    594  HG1 THR A  38      25.341  10.802 -10.198  1.00  0.00           H  
ATOM    595  C   THR A  38      25.579   7.858  -9.337  1.00  0.00           C  
ATOM    596  O   THR A  38      24.864   7.342 -10.198  1.00  0.00           O  
ATOM    597  N   GLU A  39      25.320   7.683  -8.037  1.00  0.00           N  
ATOM    598  H   GLU A  39      25.935   8.122  -7.369  1.00  0.00           H  
ATOM    599  CA  GLU A  39      24.367   6.686  -7.524  1.00  0.00           C  
ATOM    600  HA  GLU A  39      24.686   5.699  -7.863  1.00  0.00           H  
ATOM    601  CB  GLU A  39      24.458   6.702  -5.989  1.00  0.00           C  
ATOM    602  HB2 GLU A  39      25.486   6.503  -5.686  1.00  0.00           H  
ATOM    603  HB3 GLU A  39      24.171   7.686  -5.621  1.00  0.00           H  
ATOM    604  CG  GLU A  39      23.559   5.660  -5.333  1.00  0.00           C  
ATOM    605  HG2 GLU A  39      22.527   5.847  -5.627  1.00  0.00           H  
ATOM    606  HG3 GLU A  39      23.833   4.663  -5.689  1.00  0.00           H  
ATOM    607  CD  GLU A  39      23.664   5.759  -3.805  1.00  0.00           C  
ATOM    608  OE1 GLU A  39      24.373   4.921  -3.185  1.00  0.00           O  
ATOM    609  OE2 GLU A  39      22.999   6.613  -3.188  1.00  0.00           O  
ATOM    610  C   GLU A  39      22.913   6.868  -8.013  1.00  0.00           C  
ATOM    611  O   GLU A  39      22.290   5.915  -8.489  1.00  0.00           O  
ATOM    612  N   LYS A  40      22.363   8.085  -7.911  1.00  0.00           N  
ATOM    613  H   LYS A  40      22.957   8.853  -7.628  1.00  0.00           H  
ATOM    614  CA  LYS A  40      20.961   8.373  -8.272  1.00  0.00           C  
ATOM    615  HA  LYS A  40      20.307   7.627  -7.818  1.00  0.00           H  
ATOM    616  CB  LYS A  40      20.581   9.767  -7.759  1.00  0.00           C  
ATOM    617  HB2 LYS A  40      21.323  10.501  -8.078  1.00  0.00           H  
ATOM    618  HB3 LYS A  40      19.624  10.045  -8.197  1.00  0.00           H  
ATOM    619  CG  LYS A  40      20.457   9.773  -6.230  1.00  0.00           C  
ATOM    620  HG2 LYS A  40      19.805   8.954  -5.923  1.00  0.00           H  
ATOM    621  HG3 LYS A  40      21.443   9.624  -5.784  1.00  0.00           H  
ATOM    622  CD  LYS A  40      19.875  11.099  -5.727  1.00  0.00           C  
ATOM    623  HD2 LYS A  40      20.599  11.895  -5.908  1.00  0.00           H  
ATOM    624  HD3 LYS A  40      18.969  11.333  -6.285  1.00  0.00           H  
ATOM    625  CE  LYS A  40      19.565  11.007  -4.228  1.00  0.00           C  
ATOM    626  HE2 LYS A  40      20.015  10.088  -3.839  1.00  0.00           H  
ATOM    627  HE3 LYS A  40      20.037  11.852  -3.719  1.00  0.00           H  
ATOM    628  NZ  LYS A  40      18.103  10.999  -3.973  1.00  0.00           N  
ATOM    629  HZ1 LYS A  40      17.670  10.212  -4.458  1.00  0.00           H  
ATOM    630  HZ2 LYS A  40      17.898  10.894  -2.990  1.00  0.00           H  
ATOM    631  HZ3 LYS A  40      17.668  11.844  -4.314  1.00  0.00           H  
ATOM    632  C   LYS A  40      20.729   8.289  -9.776  1.00  0.00           C  
ATOM    633  O   LYS A  40      19.711   7.767 -10.224  1.00  0.00           O  
ATOM    634  N   GLU A  41      21.715   8.733 -10.539  1.00  0.00           N  
ATOM    635  H   GLU A  41      22.501   9.174 -10.061  1.00  0.00           H  
ATOM    636  CA  GLU A  41      21.782   8.669 -11.994  1.00  0.00           C  
ATOM    637  HA  GLU A  41      20.877   9.105 -12.421  1.00  0.00           H  
ATOM    638  CB  GLU A  41      23.000   9.478 -12.491  1.00  0.00           C  
ATOM    639  HB2 GLU A  41      23.917   9.019 -12.121  1.00  0.00           H  
ATOM    640  HB3 GLU A  41      23.024   9.419 -13.580  1.00  0.00           H  
ATOM    641  CG  GLU A  41      22.999  10.970 -12.096  1.00  0.00           C  
ATOM    642  HG2 GLU A  41      23.855  11.451 -12.575  1.00  0.00           H  
ATOM    643  HG3 GLU A  41      22.095  11.425 -12.506  1.00  0.00           H  
ATOM    644  CD  GLU A  41      23.071  11.217 -10.577  1.00  0.00           C  
ATOM    645  OE1 GLU A  41      22.302  12.059 -10.077  1.00  0.00           O  
ATOM    646  OE2 GLU A  41      23.817  10.477  -9.885  1.00  0.00           O  
ATOM    647  C   GLU A  41      21.870   7.204 -12.446  1.00  0.00           C  
ATOM    648  O   GLU A  41      21.227   6.811 -13.416  1.00  0.00           O  
ATOM    649  N   THR A  42      22.588   6.365 -11.691  1.00  0.00           N  
ATOM    650  H   THR A  42      23.110   6.775 -10.919  1.00  0.00           H  
ATOM    651  CA  THR A  42      22.705   4.915 -11.925  1.00  0.00           C  
ATOM    652  HA  THR A  42      22.947   4.757 -12.976  1.00  0.00           H  
ATOM    653  CB  THR A  42      23.856   4.319 -11.097  1.00  0.00           C  
ATOM    654  HB  THR A  42      23.684   4.493 -10.036  1.00  0.00           H  
ATOM    655  CG2 THR A  42      24.055   2.820 -11.323  1.00  0.00           C  
ATOM    656 HG21 THR A  42      23.181   2.263 -10.987  1.00  0.00           H  
ATOM    657 HG22 THR A  42      24.233   2.624 -12.380  1.00  0.00           H  
ATOM    658 HG23 THR A  42      24.918   2.483 -10.751  1.00  0.00           H  
ATOM    659  OG1 THR A  42      25.059   4.941 -11.479  1.00  0.00           O  
ATOM    660  HG1 THR A  42      25.060   5.827 -11.071  1.00  0.00           H  
ATOM    661  C   THR A  42      21.390   4.178 -11.645  1.00  0.00           C  
ATOM    662  O   THR A  42      20.961   3.361 -12.464  1.00  0.00           O  
ATOM    663  N   PHE A  43      20.688   4.498 -10.550  1.00  0.00           N  
ATOM    664  H   PHE A  43      21.098   5.141  -9.878  1.00  0.00           H  
ATOM    665  CA  PHE A  43      19.328   3.987 -10.306  1.00  0.00           C  
ATOM    666  HA  PHE A  43      19.335   2.904 -10.413  1.00  0.00           H  
ATOM    667  CB  PHE A  43      18.890   4.339  -8.875  1.00  0.00           C  
ATOM    668  HB2 PHE A  43      18.898   5.425  -8.773  1.00  0.00           H  
ATOM    669  HB3 PHE A  43      17.859   4.011  -8.741  1.00  0.00           H  
ATOM    670  CG  PHE A  43      19.716   3.731  -7.749  1.00  0.00           C  
ATOM    671  CD1 PHE A  43      19.947   4.477  -6.577  1.00  0.00           C  
ATOM    672  HD1 PHE A  43      19.572   5.486  -6.494  1.00  0.00           H  
ATOM    673  CE1 PHE A  43      20.668   3.917  -5.507  1.00  0.00           C  
ATOM    674  HE1 PHE A  43      20.840   4.496  -4.610  1.00  0.00           H  
ATOM    675  CZ  PHE A  43      21.191   2.618  -5.613  1.00  0.00           C  
ATOM    676  HZ  PHE A  43      21.765   2.195  -4.799  1.00  0.00           H  
ATOM    677  CE2 PHE A  43      20.974   1.872  -6.782  1.00  0.00           C  
ATOM    678  HE2 PHE A  43      21.377   0.873  -6.864  1.00  0.00           H  
ATOM    679  CD2 PHE A  43      20.224   2.418  -7.839  1.00  0.00           C  
ATOM    680  HD2 PHE A  43      20.051   1.818  -8.718  1.00  0.00           H  
ATOM    681  C   PHE A  43      18.313   4.500 -11.342  1.00  0.00           C  
ATOM    682  O   PHE A  43      17.425   3.756 -11.760  1.00  0.00           O  
ATOM    683  N   CYS A  44      18.483   5.732 -11.827  1.00  0.00           N  
ATOM    684  H   CYS A  44      19.184   6.326 -11.392  1.00  0.00           H  
ATOM    685  CA  CYS A  44      17.690   6.291 -12.919  1.00  0.00           C  
ATOM    686  HA  CYS A  44      16.634   6.148 -12.686  1.00  0.00           H  
ATOM    687  CB  CYS A  44      17.967   7.794 -13.000  1.00  0.00           C  
ATOM    688  HB2 CYS A  44      17.887   8.249 -12.014  1.00  0.00           H  
ATOM    689  HB3 CYS A  44      18.977   7.961 -13.377  1.00  0.00           H  
ATOM    690  SG  CYS A  44      16.764   8.553 -14.119  1.00  0.00           S  
ATOM    691  HG  CYS A  44      15.742   8.686 -13.257  1.00  0.00           H  
ATOM    692  C   CYS A  44      17.959   5.589 -14.266  1.00  0.00           C  
ATOM    693  O   CYS A  44      17.016   5.296 -15.001  1.00  0.00           O  
ATOM    694  N   ARG A  45      19.217   5.234 -14.575  1.00  0.00           N  
ATOM    695  H   ARG A  45      19.964   5.572 -13.973  1.00  0.00           H  
ATOM    696  CA  ARG A  45      19.586   4.379 -15.726  1.00  0.00           C  
ATOM    697  HA  ARG A  45      19.240   4.846 -16.651  1.00  0.00           H  
ATOM    698  CB  ARG A  45      21.111   4.174 -15.796  1.00  0.00           C  
ATOM    699  HB2 ARG A  45      21.516   4.069 -14.792  1.00  0.00           H  
ATOM    700  HB3 ARG A  45      21.308   3.248 -16.333  1.00  0.00           H  
ATOM    701  CG  ARG A  45      21.875   5.283 -16.523  1.00  0.00           C  
ATOM    702  HG2 ARG A  45      21.477   5.386 -17.532  1.00  0.00           H  
ATOM    703  HG3 ARG A  45      21.752   6.223 -15.988  1.00  0.00           H  
ATOM    704  CD  ARG A  45      23.365   4.930 -16.613  1.00  0.00           C  
ATOM    705  HD2 ARG A  45      23.779   4.892 -15.603  1.00  0.00           H  
ATOM    706  HD3 ARG A  45      23.474   3.949 -17.079  1.00  0.00           H  
ATOM    707  NE  ARG A  45      24.091   5.932 -17.409  1.00  0.00           N  
ATOM    708  HE  ARG A  45      23.515   6.601 -17.916  1.00  0.00           H  
ATOM    709  CZ  ARG A  45      25.400   6.041 -17.551  1.00  0.00           C  
ATOM    710  NH1 ARG A  45      26.240   5.147 -17.101  1.00  0.00           N  
ATOM    711 HH11 ARG A  45      25.877   4.328 -16.648  1.00  0.00           H  
ATOM    712 HH12 ARG A  45      27.237   5.182 -17.300  1.00  0.00           H  
ATOM    713  NH2 ARG A  45      25.889   7.081 -18.161  1.00  0.00           N  
ATOM    714 HH21 ARG A  45      25.256   7.813 -18.447  1.00  0.00           H  
ATOM    715 HH22 ARG A  45      26.882   7.215 -18.173  1.00  0.00           H  
ATOM    716  C   ARG A  45      18.912   3.008 -15.649  1.00  0.00           C  
ATOM    717  O   ARG A  45      18.374   2.548 -16.654  1.00  0.00           O  
ATOM    718  N   ALA A  46      18.891   2.391 -14.465  1.00  0.00           N  
ATOM    719  H   ALA A  46      19.425   2.793 -13.702  1.00  0.00           H  
ATOM    720  CA  ALA A  46      18.184   1.132 -14.235  1.00  0.00           C  
ATOM    721  HA  ALA A  46      18.536   0.415 -14.972  1.00  0.00           H  
ATOM    722  CB  ALA A  46      18.556   0.582 -12.853  1.00  0.00           C  
ATOM    723  HB1 ALA A  46      18.089  -0.395 -12.716  1.00  0.00           H  
ATOM    724  HB2 ALA A  46      19.640   0.475 -12.779  1.00  0.00           H  
ATOM    725  HB3 ALA A  46      18.207   1.259 -12.073  1.00  0.00           H  
ATOM    726  C   ALA A  46      16.660   1.269 -14.437  1.00  0.00           C  
ATOM    727  O   ALA A  46      16.078   0.498 -15.197  1.00  0.00           O  
ATOM    728  N   ALA A  47      16.028   2.297 -13.858  1.00  0.00           N  
ATOM    729  H   ALA A  47      16.541   2.878 -13.203  1.00  0.00           H  
ATOM    730  CA  ALA A  47      14.626   2.628 -14.126  1.00  0.00           C  
ATOM    731  HA  ALA A  47      14.004   1.785 -13.822  1.00  0.00           H  
ATOM    732  CB  ALA A  47      14.256   3.836 -13.257  1.00  0.00           C  
ATOM    733  HB1 ALA A  47      13.195   4.055 -13.370  1.00  0.00           H  
ATOM    734  HB2 ALA A  47      14.459   3.616 -12.208  1.00  0.00           H  
ATOM    735  HB3 ALA A  47      14.832   4.708 -13.559  1.00  0.00           H  
ATOM    736  C   ALA A  47      14.355   2.884 -15.626  1.00  0.00           C  
ATOM    737  O   ALA A  47      13.393   2.369 -16.182  1.00  0.00           O  
ATOM    738  N   THR A  48      15.256   3.588 -16.319  1.00  0.00           N  
ATOM    739  H   THR A  48      16.023   3.985 -15.792  1.00  0.00           H  
ATOM    740  CA  THR A  48      15.151   3.931 -17.751  1.00  0.00           C  
ATOM    741  HA  THR A  48      14.182   4.399 -17.925  1.00  0.00           H  
ATOM    742  CB  THR A  48      16.240   4.952 -18.143  1.00  0.00           C  
ATOM    743  HB  THR A  48      17.225   4.531 -17.942  1.00  0.00           H  
ATOM    744  CG2 THR A  48      16.180   5.379 -19.609  1.00  0.00           C  
ATOM    745 HG21 THR A  48      15.188   5.764 -19.843  1.00  0.00           H  
ATOM    746 HG22 THR A  48      16.919   6.162 -19.785  1.00  0.00           H  
ATOM    747 HG23 THR A  48      16.408   4.535 -20.260  1.00  0.00           H  
ATOM    748  OG1 THR A  48      16.089   6.135 -17.384  1.00  0.00           O  
ATOM    749  HG1 THR A  48      16.314   5.910 -16.461  1.00  0.00           H  
ATOM    750  C   THR A  48      15.211   2.698 -18.661  1.00  0.00           C  
ATOM    751  O   THR A  48      14.347   2.540 -19.523  1.00  0.00           O  
ATOM    752  N   VAL A  49      16.179   1.787 -18.475  1.00  0.00           N  
ATOM    753  H   VAL A  49      16.883   1.936 -17.758  1.00  0.00           H  
ATOM    754  CA  VAL A  49      16.249   0.560 -19.296  1.00  0.00           C  
ATOM    755  HA  VAL A  49      16.103   0.853 -20.339  1.00  0.00           H  
ATOM    756  CB  VAL A  49      17.616  -0.150 -19.245  1.00  0.00           C  
ATOM    757  HB  VAL A  49      17.567  -0.995 -19.935  1.00  0.00           H  
ATOM    758  CG1 VAL A  49      18.711   0.787 -19.765  1.00  0.00           C  
ATOM    759 HG11 VAL A  49      18.441   1.153 -20.756  1.00  0.00           H  
ATOM    760 HG12 VAL A  49      18.843   1.633 -19.094  1.00  0.00           H  
ATOM    761 HG13 VAL A  49      19.647   0.238 -19.846  1.00  0.00           H  
ATOM    762  CG2 VAL A  49      17.995  -0.718 -17.870  1.00  0.00           C  
ATOM    763 HG21 VAL A  49      18.927  -1.271 -17.952  1.00  0.00           H  
ATOM    764 HG22 VAL A  49      17.235  -1.410 -17.512  1.00  0.00           H  
ATOM    765 HG23 VAL A  49      18.116   0.088 -17.155  1.00  0.00           H  
ATOM    766  C   VAL A  49      15.117  -0.415 -18.974  1.00  0.00           C  
ATOM    767  O   VAL A  49      14.582  -1.028 -19.894  1.00  0.00           O  
ATOM    768  N   LEU A  50      14.690  -0.521 -17.711  1.00  0.00           N  
ATOM    769  H   LEU A  50      15.183  -0.021 -16.980  1.00  0.00           H  
ATOM    770  CA  LEU A  50      13.521  -1.323 -17.342  1.00  0.00           C  
ATOM    771  HA  LEU A  50      13.622  -2.304 -17.797  1.00  0.00           H  
ATOM    772  CB  LEU A  50      13.462  -1.489 -15.814  1.00  0.00           C  
ATOM    773  HB2 LEU A  50      13.495  -0.497 -15.358  1.00  0.00           H  
ATOM    774  HB3 LEU A  50      12.504  -1.942 -15.549  1.00  0.00           H  
ATOM    775  CG  LEU A  50      14.591  -2.356 -15.218  1.00  0.00           C  
ATOM    776  HG  LEU A  50      15.564  -1.973 -15.521  1.00  0.00           H  
ATOM    777  CD1 LEU A  50      14.494  -2.319 -13.692  1.00  0.00           C  
ATOM    778 HD11 LEU A  50      14.595  -1.290 -13.348  1.00  0.00           H  
ATOM    779 HD12 LEU A  50      13.529  -2.712 -13.380  1.00  0.00           H  
ATOM    780 HD13 LEU A  50      15.290  -2.918 -13.251  1.00  0.00           H  
ATOM    781  CD2 LEU A  50      14.492  -3.816 -15.663  1.00  0.00           C  
ATOM    782 HD21 LEU A  50      15.263  -4.403 -15.166  1.00  0.00           H  
ATOM    783 HD22 LEU A  50      13.514  -4.221 -15.409  1.00  0.00           H  
ATOM    784 HD23 LEU A  50      14.655  -3.895 -16.736  1.00  0.00           H  
ATOM    785  C   LEU A  50      12.214  -0.733 -17.891  1.00  0.00           C  
ATOM    786  O   LEU A  50      11.326  -1.487 -18.283  1.00  0.00           O  
ATOM    787  N   ARG A  51      12.106   0.595 -18.005  1.00  0.00           N  
ATOM    788  H   ARG A  51      12.814   1.172 -17.557  1.00  0.00           H  
ATOM    789  CA  ARG A  51      10.993   1.281 -18.681  1.00  0.00           C  
ATOM    790  HA  ARG A  51      10.058   0.901 -18.286  1.00  0.00           H  
ATOM    791  CB  ARG A  51      11.089   2.772 -18.363  1.00  0.00           C  
ATOM    792  HB2 ARG A  51      11.119   2.870 -17.278  1.00  0.00           H  
ATOM    793  HB3 ARG A  51      12.013   3.177 -18.771  1.00  0.00           H  
ATOM    794  CG  ARG A  51       9.908   3.587 -18.899  1.00  0.00           C  
ATOM    795  HG2 ARG A  51       9.808   3.453 -19.975  1.00  0.00           H  
ATOM    796  HG3 ARG A  51       8.991   3.262 -18.422  1.00  0.00           H  
ATOM    797  CD  ARG A  51      10.121   5.075 -18.622  1.00  0.00           C  
ATOM    798  HD2 ARG A  51      10.941   5.416 -19.256  1.00  0.00           H  
ATOM    799  HD3 ARG A  51       9.217   5.611 -18.910  1.00  0.00           H  
ATOM    800  NE  ARG A  51      10.426   5.339 -17.201  1.00  0.00           N  
ATOM    801  HE  ARG A  51      10.057   4.682 -16.509  1.00  0.00           H  
ATOM    802  CZ  ARG A  51      11.200   6.288 -16.724  1.00  0.00           C  
ATOM    803  NH1 ARG A  51      11.746   7.168 -17.507  1.00  0.00           N  
ATOM    804 HH11 ARG A  51      11.544   7.145 -18.483  1.00  0.00           H  
ATOM    805 HH12 ARG A  51      12.304   7.893 -17.075  1.00  0.00           H  
ATOM    806  NH2 ARG A  51      11.467   6.385 -15.461  1.00  0.00           N  
ATOM    807 HH21 ARG A  51      11.126   5.650 -14.831  1.00  0.00           H  
ATOM    808 HH22 ARG A  51      12.030   7.138 -15.117  1.00  0.00           H  
ATOM    809  C   ARG A  51      10.950   1.010 -20.179  1.00  0.00           C  
ATOM    810  O   ARG A  51       9.875   0.712 -20.704  1.00  0.00           O  
ATOM    811  N   GLN A  52      12.106   1.051 -20.846  1.00  0.00           N  
ATOM    812  H   GLN A  52      12.935   1.356 -20.347  1.00  0.00           H  
ATOM    813  CA  GLN A  52      12.250   0.548 -22.215  1.00  0.00           C  
ATOM    814  HA  GLN A  52      11.607   1.130 -22.877  1.00  0.00           H  
ATOM    815  CB  GLN A  52      13.715   0.679 -22.673  1.00  0.00           C  
ATOM    816  HB2 GLN A  52      14.354   0.878 -21.814  1.00  0.00           H  
ATOM    817  HB3 GLN A  52      14.044  -0.260 -23.121  1.00  0.00           H  
ATOM    818  CG  GLN A  52      13.913   1.790 -23.715  1.00  0.00           C  
ATOM    819  HG2 GLN A  52      13.314   1.557 -24.595  1.00  0.00           H  
ATOM    820  HG3 GLN A  52      13.574   2.741 -23.307  1.00  0.00           H  
ATOM    821  CD  GLN A  52      15.377   1.945 -24.125  1.00  0.00           C  
ATOM    822  OE1 GLN A  52      16.301   1.584 -23.417  1.00  0.00           O  
ATOM    823  NE2 GLN A  52      15.666   2.515 -25.276  1.00  0.00           N  
ATOM    824 HE21 GLN A  52      16.646   2.581 -25.496  1.00  0.00           H  
ATOM    825 HE22 GLN A  52      14.944   2.865 -25.877  1.00  0.00           H  
ATOM    826  C   GLN A  52      11.782  -0.911 -22.303  1.00  0.00           C  
ATOM    827  O   GLN A  52      10.972  -1.231 -23.168  1.00  0.00           O  
ATOM    828  N   PHE A  53      12.220  -1.771 -21.379  1.00  0.00           N  
ATOM    829  H   PHE A  53      12.926  -1.452 -20.721  1.00  0.00           H  
ATOM    830  CA  PHE A  53      11.857  -3.187 -21.365  1.00  0.00           C  
ATOM    831  HA  PHE A  53      12.135  -3.612 -22.332  1.00  0.00           H  
ATOM    832  CB  PHE A  53      12.687  -3.908 -20.289  1.00  0.00           C  
ATOM    833  HB2 PHE A  53      13.738  -3.648 -20.426  1.00  0.00           H  
ATOM    834  HB3 PHE A  53      12.391  -3.559 -19.304  1.00  0.00           H  
ATOM    835  CG  PHE A  53      12.558  -5.414 -20.316  1.00  0.00           C  
ATOM    836  CD1 PHE A  53      11.465  -6.035 -19.683  1.00  0.00           C  
ATOM    837  HD1 PHE A  53      10.732  -5.441 -19.159  1.00  0.00           H  
ATOM    838  CE1 PHE A  53      11.309  -7.428 -19.755  1.00  0.00           C  
ATOM    839  HE1 PHE A  53      10.452  -7.900 -19.296  1.00  0.00           H  
ATOM    840  CZ  PHE A  53      12.266  -8.206 -20.432  1.00  0.00           C  
ATOM    841  HZ  PHE A  53      12.154  -9.277 -20.491  1.00  0.00           H  
ATOM    842  CE2 PHE A  53      13.374  -7.592 -21.038  1.00  0.00           C  
ATOM    843  HE2 PHE A  53      14.111  -8.198 -21.545  1.00  0.00           H  
ATOM    844  CD2 PHE A  53      13.519  -6.196 -20.988  1.00  0.00           C  
ATOM    845  HD2 PHE A  53      14.368  -5.732 -21.469  1.00  0.00           H  
ATOM    846  C   PHE A  53      10.341  -3.415 -21.212  1.00  0.00           C  
ATOM    847  O   PHE A  53       9.735  -4.061 -22.068  1.00  0.00           O  
ATOM    848  N   TYR A  54       9.690  -2.867 -20.173  1.00  0.00           N  
ATOM    849  H   TYR A  54      10.208  -2.310 -19.500  1.00  0.00           H  
ATOM    850  CA  TYR A  54       8.249  -3.099 -19.971  1.00  0.00           C  
ATOM    851  HA  TYR A  54       8.089  -4.171 -20.096  1.00  0.00           H  
ATOM    852  CB  TYR A  54       7.780  -2.773 -18.536  1.00  0.00           C  
ATOM    853  HB2 TYR A  54       6.798  -3.229 -18.407  1.00  0.00           H  
ATOM    854  HB3 TYR A  54       8.445  -3.288 -17.843  1.00  0.00           H  
ATOM    855  CG  TYR A  54       7.648  -1.318 -18.103  1.00  0.00           C  
ATOM    856  CD1 TYR A  54       8.470  -0.825 -17.071  1.00  0.00           C  
ATOM    857  HD1 TYR A  54       9.238  -1.454 -16.646  1.00  0.00           H  
ATOM    858  CE1 TYR A  54       8.312   0.490 -16.594  1.00  0.00           C  
ATOM    859  HE1 TYR A  54       8.952   0.866 -15.812  1.00  0.00           H  
ATOM    860  CZ  TYR A  54       7.353   1.341 -17.176  1.00  0.00           C  
ATOM    861  OH  TYR A  54       7.220   2.624 -16.746  1.00  0.00           O  
ATOM    862  HH  TYR A  54       7.986   2.931 -16.210  1.00  0.00           H  
ATOM    863  CE2 TYR A  54       6.517   0.849 -18.202  1.00  0.00           C  
ATOM    864  HE2 TYR A  54       5.786   1.507 -18.647  1.00  0.00           H  
ATOM    865  CD2 TYR A  54       6.643  -0.485 -18.641  1.00  0.00           C  
ATOM    866  HD2 TYR A  54       5.965  -0.860 -19.398  1.00  0.00           H  
ATOM    867  C   TYR A  54       7.392  -2.434 -21.056  1.00  0.00           C  
ATOM    868  O   TYR A  54       6.425  -3.042 -21.502  1.00  0.00           O  
ATOM    869  N   SER A  55       7.767  -1.251 -21.560  1.00  0.00           N  
ATOM    870  H   SER A  55       8.578  -0.789 -21.169  1.00  0.00           H  
ATOM    871  CA  SER A  55       7.024  -0.583 -22.648  1.00  0.00           C  
ATOM    872  HA  SER A  55       5.991  -0.447 -22.332  1.00  0.00           H  
ATOM    873  CB  SER A  55       7.615   0.796 -22.956  1.00  0.00           C  
ATOM    874  HB2 SER A  55       8.652   0.689 -23.284  1.00  0.00           H  
ATOM    875  HB3 SER A  55       7.038   1.262 -23.757  1.00  0.00           H  
ATOM    876  OG  SER A  55       7.566   1.633 -21.819  1.00  0.00           O  
ATOM    877  HG  SER A  55       8.292   1.360 -21.229  1.00  0.00           H  
ATOM    878  C   SER A  55       6.998  -1.396 -23.952  1.00  0.00           C  
ATOM    879  O   SER A  55       6.096  -1.205 -24.771  1.00  0.00           O  
ATOM    880  N   HIE A  56       7.982  -2.281 -24.152  1.00  0.00           N  
ATOM    881  H   HIE A  56       8.715  -2.348 -23.454  1.00  0.00           H  
ATOM    882  CA  HIE A  56       8.057  -3.178 -25.304  1.00  0.00           C  
ATOM    883  HA  HIE A  56       7.585  -2.703 -26.167  1.00  0.00           H  
ATOM    884  CB  HIE A  56       9.536  -3.388 -25.646  1.00  0.00           C  
ATOM    885  HB2 HIE A  56      10.018  -2.415 -25.761  1.00  0.00           H  
ATOM    886  HB3 HIE A  56      10.034  -3.915 -24.828  1.00  0.00           H  
ATOM    887  CG  HIE A  56       9.724  -4.159 -26.918  1.00  0.00           C  
ATOM    888  ND1 HIE A  56       9.668  -3.623 -28.205  1.00  0.00           N  
ATOM    889  CE1 HIE A  56       9.747  -4.675 -29.034  1.00  0.00           C  
ATOM    890  HE1 HIE A  56       9.680  -4.610 -30.111  1.00  0.00           H  
ATOM    891  NE2 HIE A  56       9.846  -5.819 -28.338  1.00  0.00           N  
ATOM    892  HE2 HIE A  56       9.758  -6.756 -28.735  1.00  0.00           H  
ATOM    893  CD2 HIE A  56       9.817  -5.513 -27.001  1.00  0.00           C  
ATOM    894  HD2 HIE A  56       9.777  -6.203 -26.173  1.00  0.00           H  
ATOM    895  C   HIE A  56       7.313  -4.500 -25.069  1.00  0.00           C  
ATOM    896  O   HIE A  56       6.452  -4.881 -25.864  1.00  0.00           O  
ATOM    897  N   HIE A  57       7.586  -5.191 -23.959  1.00  0.00           N  
ATOM    898  H   HIE A  57       8.278  -4.818 -23.319  1.00  0.00           H  
ATOM    899  CA  HIE A  57       6.987  -6.505 -23.663  1.00  0.00           C  
ATOM    900  HA  HIE A  57       6.899  -7.051 -24.605  1.00  0.00           H  
ATOM    901  CB  HIE A  57       7.945  -7.336 -22.799  1.00  0.00           C  
ATOM    902  HB2 HIE A  57       8.103  -6.834 -21.844  1.00  0.00           H  
ATOM    903  HB3 HIE A  57       7.496  -8.310 -22.602  1.00  0.00           H  
ATOM    904  CG  HIE A  57       9.278  -7.565 -23.476  1.00  0.00           C  
ATOM    905  ND1 HIE A  57       9.501  -8.330 -24.626  1.00  0.00           N  
ATOM    906  CE1 HIE A  57      10.815  -8.253 -24.874  1.00  0.00           C  
ATOM    907  HE1 HIE A  57      11.312  -8.748 -25.698  1.00  0.00           H  
ATOM    908  NE2 HIE A  57      11.419  -7.471 -23.964  1.00  0.00           N  
ATOM    909  HE2 HIE A  57      12.406  -7.265 -23.919  1.00  0.00           H  
ATOM    910  CD2 HIE A  57      10.465  -7.025 -23.084  1.00  0.00           C  
ATOM    911  HD2 HIE A  57      10.618  -6.385 -22.231  1.00  0.00           H  
ATOM    912  C   HIE A  57       5.546  -6.441 -23.115  1.00  0.00           C  
ATOM    913  O   HIE A  57       4.885  -7.469 -22.980  1.00  0.00           O  
ATOM    914  N   GLU A  58       4.997  -5.242 -22.891  1.00  0.00           N  
ATOM    915  H   GLU A  58       5.607  -4.431 -22.869  1.00  0.00           H  
ATOM    916  CA  GLU A  58       3.544  -5.014 -22.785  1.00  0.00           C  
ATOM    917  HA  GLU A  58       3.125  -5.796 -22.152  1.00  0.00           H  
ATOM    918  CB  GLU A  58       3.299  -3.665 -22.069  1.00  0.00           C  
ATOM    919  HB2 GLU A  58       3.870  -3.689 -21.142  1.00  0.00           H  
ATOM    920  HB3 GLU A  58       3.689  -2.852 -22.683  1.00  0.00           H  
ATOM    921  CG  GLU A  58       1.831  -3.362 -21.701  1.00  0.00           C  
ATOM    922  HG2 GLU A  58       1.292  -3.055 -22.600  1.00  0.00           H  
ATOM    923  HG3 GLU A  58       1.373  -4.277 -21.317  1.00  0.00           H  
ATOM    924  CD  GLU A  58       1.681  -2.258 -20.636  1.00  0.00           C  
ATOM    925  OE1 GLU A  58       0.604  -2.117 -20.008  1.00  0.00           O  
ATOM    926  OE2 GLU A  58       2.628  -1.484 -20.385  1.00  0.00           O  
ATOM    927  C   GLU A  58       2.814  -5.129 -24.149  1.00  0.00           C  
ATOM    928  O   GLU A  58       1.583  -5.130 -24.184  1.00  0.00           O  
ATOM    929  N   LYS A  59       3.545  -5.259 -25.273  1.00  0.00           N  
ATOM    930  H   LYS A  59       4.554  -5.252 -25.172  1.00  0.00           H  
ATOM    931  CA  LYS A  59       2.990  -5.298 -26.647  1.00  0.00           C  
ATOM    932  HA  LYS A  59       1.912  -5.457 -26.593  1.00  0.00           H  
ATOM    933  CB  LYS A  59       3.251  -3.955 -27.345  1.00  0.00           C  
ATOM    934  HB2 LYS A  59       4.329  -3.803 -27.435  1.00  0.00           H  
ATOM    935  HB3 LYS A  59       2.828  -4.003 -28.350  1.00  0.00           H  
ATOM    936  CG  LYS A  59       2.636  -2.759 -26.608  1.00  0.00           C  
ATOM    937  HG2 LYS A  59       1.561  -2.910 -26.502  1.00  0.00           H  
ATOM    938  HG3 LYS A  59       3.086  -2.660 -25.619  1.00  0.00           H  
ATOM    939  CD  LYS A  59       2.899  -1.472 -27.393  1.00  0.00           C  
ATOM    940  HD2 LYS A  59       3.977  -1.354 -27.532  1.00  0.00           H  
ATOM    941  HD3 LYS A  59       2.411  -1.538 -28.368  1.00  0.00           H  
ATOM    942  CE  LYS A  59       2.346  -0.284 -26.605  1.00  0.00           C  
ATOM    943  HE2 LYS A  59       2.830  -0.268 -25.623  1.00  0.00           H  
ATOM    944  HE3 LYS A  59       1.273  -0.440 -26.451  1.00  0.00           H  
ATOM    945  NZ  LYS A  59       2.594   0.988 -27.320  1.00  0.00           N  
ATOM    946  HZ1 LYS A  59       2.173   0.953 -28.239  1.00  0.00           H  
ATOM    947  HZ2 LYS A  59       3.591   1.126 -27.425  1.00  0.00           H  
ATOM    948  HZ3 LYS A  59       2.205   1.767 -26.803  1.00  0.00           H  
ATOM    949  C   LYS A  59       3.530  -6.425 -27.532  1.00  0.00           C  
ATOM    950  O   LYS A  59       2.770  -6.998 -28.310  1.00  0.00           O  
ATOM    951  N   ASP A  60       4.830  -6.714 -27.475  1.00  0.00           N  
ATOM    952  H   ASP A  60       5.422  -6.166 -26.862  1.00  0.00           H  
ATOM    953  CA  ASP A  60       5.469  -7.731 -28.318  1.00  0.00           C  
ATOM    954  HA  ASP A  60       5.099  -7.618 -29.337  1.00  0.00           H  
ATOM    955  CB  ASP A  60       6.982  -7.480 -28.357  1.00  0.00           C  
ATOM    956  HB2 ASP A  60       7.142  -6.444 -28.661  1.00  0.00           H  
ATOM    957  HB3 ASP A  60       7.398  -7.605 -27.356  1.00  0.00           H  
ATOM    958  CG  ASP A  60       7.739  -8.389 -29.336  1.00  0.00           C  
ATOM    959  OD1 ASP A  60       7.144  -9.287 -29.974  1.00  0.00           O  
ATOM    960  OD2 ASP A  60       8.951  -8.145 -29.539  1.00  0.00           O  
ATOM    961  C   ASP A  60       5.123  -9.153 -27.856  1.00  0.00           C  
ATOM    962  O   ASP A  60       5.757  -9.709 -26.960  1.00  0.00           O  
ATOM    963  N   THR A  61       4.118  -9.761 -28.488  1.00  0.00           N  
ATOM    964  H   THR A  61       3.639  -9.252 -29.217  1.00  0.00           H  
ATOM    965  CA  THR A  61       3.558 -11.064 -28.091  1.00  0.00           C  
ATOM    966  HA  THR A  61       3.196 -10.980 -27.067  1.00  0.00           H  
ATOM    967  CB  THR A  61       2.365 -11.436 -28.985  1.00  0.00           C  
ATOM    968  HB  THR A  61       1.983 -12.410 -28.674  1.00  0.00           H  
ATOM    969  CG2 THR A  61       1.219 -10.426 -28.900  1.00  0.00           C  
ATOM    970 HG21 THR A  61       0.356 -10.800 -29.452  1.00  0.00           H  
ATOM    971 HG22 THR A  61       0.933 -10.282 -27.858  1.00  0.00           H  
ATOM    972 HG23 THR A  61       1.522  -9.466 -29.318  1.00  0.00           H  
ATOM    973  OG1 THR A  61       2.761 -11.513 -30.336  1.00  0.00           O  
ATOM    974  HG1 THR A  61       1.994 -11.783 -30.846  1.00  0.00           H  
ATOM    975  C   THR A  61       4.569 -12.217 -28.097  1.00  0.00           C  
ATOM    976  O   THR A  61       4.308 -13.253 -27.485  1.00  0.00           O  
ATOM    977  N   ARG A  62       5.746 -12.047 -28.716  1.00  0.00           N  
ATOM    978  H   ARG A  62       5.913 -11.142 -29.148  1.00  0.00           H  
ATOM    979  CA  ARG A  62       6.837 -13.038 -28.739  1.00  0.00           C  
ATOM    980  HA  ARG A  62       6.441 -13.990 -29.097  1.00  0.00           H  
ATOM    981  CB  ARG A  62       7.932 -12.552 -29.703  1.00  0.00           C  
ATOM    982  HB2 ARG A  62       8.317 -11.596 -29.345  1.00  0.00           H  
ATOM    983  HB3 ARG A  62       8.754 -13.271 -29.698  1.00  0.00           H  
ATOM    984  CG  ARG A  62       7.417 -12.405 -31.148  1.00  0.00           C  
ATOM    985  HG2 ARG A  62       7.077 -13.381 -31.499  1.00  0.00           H  
ATOM    986  HG3 ARG A  62       6.570 -11.717 -31.182  1.00  0.00           H  
ATOM    987  CD  ARG A  62       8.500 -11.890 -32.103  1.00  0.00           C  
ATOM    988  HD2 ARG A  62       9.365 -12.553 -32.045  1.00  0.00           H  
ATOM    989  HD3 ARG A  62       8.098 -11.917 -33.116  1.00  0.00           H  
ATOM    990  NE  ARG A  62       8.902 -10.509 -31.782  1.00  0.00           N  
ATOM    991  HE  ARG A  62       8.402 -10.053 -31.007  1.00  0.00           H  
ATOM    992  CZ  ARG A  62       9.807  -9.774 -32.393  1.00  0.00           C  
ATOM    993  NH1 ARG A  62      10.441 -10.192 -33.454  1.00  0.00           N  
ATOM    994 HH11 ARG A  62      10.208 -11.100 -33.805  1.00  0.00           H  
ATOM    995 HH12 ARG A  62      11.112  -9.604 -33.903  1.00  0.00           H  
ATOM    996  NH2 ARG A  62      10.097  -8.595 -31.941  1.00  0.00           N  
ATOM    997 HH21 ARG A  62       9.645  -8.326 -31.057  1.00  0.00           H  
ATOM    998 HH22 ARG A  62      10.806  -8.015 -32.337  1.00  0.00           H  
ATOM    999  C   ARG A  62       7.429 -13.340 -27.355  1.00  0.00           C  
ATOM   1000  O   ARG A  62       8.077 -14.370 -27.207  1.00  0.00           O  
ATOM   1001  N   CYS A  63       7.207 -12.492 -26.348  1.00  0.00           N  
ATOM   1002  H   CYS A  63       6.699 -11.636 -26.540  1.00  0.00           H  
ATOM   1003  CA  CYS A  63       7.632 -12.763 -24.967  1.00  0.00           C  
ATOM   1004  HA  CYS A  63       8.616 -13.234 -24.990  1.00  0.00           H  
ATOM   1005  CB  CYS A  63       7.760 -11.424 -24.225  1.00  0.00           C  
ATOM   1006  HB2 CYS A  63       8.164 -11.612 -23.228  1.00  0.00           H  
ATOM   1007  HB3 CYS A  63       8.440 -10.760 -24.761  1.00  0.00           H  
ATOM   1008  SG  CYS A  63       6.139 -10.628 -24.059  1.00  0.00           S  
ATOM   1009  HG  CYS A  63       6.100 -10.048 -25.264  1.00  0.00           H  
ATOM   1010  C   CYS A  63       6.712 -13.731 -24.188  1.00  0.00           C  
ATOM   1011  O   CYS A  63       7.079 -14.167 -23.094  1.00  0.00           O  
ATOM   1012  N   LEU A  64       5.514 -14.035 -24.704  1.00  0.00           N  
ATOM   1013  H   LEU A  64       5.284 -13.696 -25.629  1.00  0.00           H  
ATOM   1014  CA  LEU A  64       4.462 -14.724 -23.955  1.00  0.00           C  
ATOM   1015  HA  LEU A  64       4.484 -14.340 -22.935  1.00  0.00           H  
ATOM   1016  CB  LEU A  64       3.090 -14.395 -24.568  1.00  0.00           C  
ATOM   1017  HB2 LEU A  64       3.087 -14.733 -25.605  1.00  0.00           H  
ATOM   1018  HB3 LEU A  64       2.324 -14.962 -24.037  1.00  0.00           H  
ATOM   1019  CG  LEU A  64       2.712 -12.901 -24.526  1.00  0.00           C  
ATOM   1020  HG  LEU A  64       3.456 -12.311 -25.060  1.00  0.00           H  
ATOM   1021  CD1 LEU A  64       1.361 -12.702 -25.214  1.00  0.00           C  
ATOM   1022 HD11 LEU A  64       1.439 -13.031 -26.250  1.00  0.00           H  
ATOM   1023 HD12 LEU A  64       0.592 -13.286 -24.712  1.00  0.00           H  
ATOM   1024 HD13 LEU A  64       1.093 -11.646 -25.200  1.00  0.00           H  
ATOM   1025  CD2 LEU A  64       2.612 -12.380 -23.092  1.00  0.00           C  
ATOM   1026 HD21 LEU A  64       3.610 -12.327 -22.655  1.00  0.00           H  
ATOM   1027 HD22 LEU A  64       2.202 -11.371 -23.094  1.00  0.00           H  
ATOM   1028 HD23 LEU A  64       1.987 -13.032 -22.488  1.00  0.00           H  
ATOM   1029  C   LEU A  64       4.666 -16.243 -23.849  1.00  0.00           C  
ATOM   1030  O   LEU A  64       5.200 -16.901 -24.738  1.00  0.00           O  
ATOM   1031  N   GLY A  65       4.172 -16.797 -22.741  1.00  0.00           N  
ATOM   1032  H   GLY A  65       3.701 -16.188 -22.094  1.00  0.00           H  
ATOM   1033  CA  GLY A  65       4.051 -18.239 -22.532  1.00  0.00           C  
ATOM   1034  HA2 GLY A  65       4.870 -18.748 -23.043  1.00  0.00           H  
ATOM   1035  HA3 GLY A  65       4.138 -18.457 -21.472  1.00  0.00           H  
ATOM   1036  C   GLY A  65       2.723 -18.815 -23.042  1.00  0.00           C  
ATOM   1037  O   GLY A  65       1.731 -18.105 -23.195  1.00  0.00           O  
ATOM   1038  N   ALA A  66       2.702 -20.126 -23.283  1.00  0.00           N  
ATOM   1039  H   ALA A  66       3.510 -20.658 -22.997  1.00  0.00           H  
ATOM   1040  CA  ALA A  66       1.604 -20.869 -23.907  1.00  0.00           C  
ATOM   1041  HA  ALA A  66       1.231 -20.276 -24.744  1.00  0.00           H  
ATOM   1042  CB  ALA A  66       2.198 -22.167 -24.478  1.00  0.00           C  
ATOM   1043  HB1 ALA A  66       3.021 -21.936 -25.156  1.00  0.00           H  
ATOM   1044  HB2 ALA A  66       2.562 -22.801 -23.667  1.00  0.00           H  
ATOM   1045  HB3 ALA A  66       1.432 -22.709 -25.034  1.00  0.00           H  
ATOM   1046  C   ALA A  66       0.386 -21.155 -22.996  1.00  0.00           C  
ATOM   1047  O   ALA A  66      -0.537 -21.848 -23.423  1.00  0.00           O  
ATOM   1048  N   THR A  67       0.348 -20.655 -21.751  1.00  0.00           N  
ATOM   1049  H   THR A  67       1.115 -20.072 -21.448  1.00  0.00           H  
ATOM   1050  CA  THR A  67      -0.793 -20.859 -20.831  1.00  0.00           C  
ATOM   1051  HA  THR A  67      -1.618 -21.265 -21.417  1.00  0.00           H  
ATOM   1052  CB  THR A  67      -0.526 -21.892 -19.714  1.00  0.00           C  
ATOM   1053  HB  THR A  67      -1.500 -22.254 -19.380  1.00  0.00           H  
ATOM   1054  CG2 THR A  67       0.285 -23.108 -20.160  1.00  0.00           C  
ATOM   1055 HG21 THR A  67       1.306 -22.815 -20.408  1.00  0.00           H  
ATOM   1056 HG22 THR A  67       0.305 -23.851 -19.363  1.00  0.00           H  
ATOM   1057 HG23 THR A  67      -0.182 -23.552 -21.041  1.00  0.00           H  
ATOM   1058  OG1 THR A  67       0.107 -21.326 -18.583  1.00  0.00           O  
ATOM   1059  HG1 THR A  67      -0.031 -21.956 -17.859  1.00  0.00           H  
ATOM   1060  C   THR A  67      -1.320 -19.562 -20.222  1.00  0.00           C  
ATOM   1061  O   THR A  67      -0.595 -18.580 -20.056  1.00  0.00           O  
ATOM   1062  N   ALA A  68      -2.587 -19.588 -19.793  1.00  0.00           N  
ATOM   1063  H   ALA A  68      -3.149 -20.404 -19.987  1.00  0.00           H  
ATOM   1064  CA  ALA A  68      -3.213 -18.481 -19.076  1.00  0.00           C  
ATOM   1065  HA  ALA A  68      -3.219 -17.607 -19.729  1.00  0.00           H  
ATOM   1066  CB  ALA A  68      -4.667 -18.867 -18.778  1.00  0.00           C  
ATOM   1067  HB1 ALA A  68      -5.170 -18.041 -18.272  1.00  0.00           H  
ATOM   1068  HB2 ALA A  68      -5.196 -19.079 -19.710  1.00  0.00           H  
ATOM   1069  HB3 ALA A  68      -4.702 -19.749 -18.135  1.00  0.00           H  
ATOM   1070  C   ALA A  68      -2.455 -18.094 -17.786  1.00  0.00           C  
ATOM   1071  O   ALA A  68      -2.351 -16.909 -17.482  1.00  0.00           O  
ATOM   1072  N   GLN A  69      -1.878 -19.059 -17.054  1.00  0.00           N  
ATOM   1073  H   GLN A  69      -1.949 -20.018 -17.363  1.00  0.00           H  
ATOM   1074  CA  GLN A  69      -1.046 -18.755 -15.881  1.00  0.00           C  
ATOM   1075  HA  GLN A  69      -1.612 -18.108 -15.209  1.00  0.00           H  
ATOM   1076  CB  GLN A  69      -0.650 -20.023 -15.113  1.00  0.00           C  
ATOM   1077  HB2 GLN A  69      -0.009 -20.632 -15.750  1.00  0.00           H  
ATOM   1078  HB3 GLN A  69      -0.042 -19.726 -14.258  1.00  0.00           H  
ATOM   1079  CG  GLN A  69      -1.841 -20.843 -14.586  1.00  0.00           C  
ATOM   1080  HG2 GLN A  69      -1.789 -20.861 -13.496  1.00  0.00           H  
ATOM   1081  HG3 GLN A  69      -2.788 -20.377 -14.859  1.00  0.00           H  
ATOM   1082  CD  GLN A  69      -1.837 -22.274 -15.110  1.00  0.00           C  
ATOM   1083  OE1 GLN A  69      -1.443 -22.550 -16.237  1.00  0.00           O  
ATOM   1084  NE2 GLN A  69      -2.278 -23.226 -14.314  1.00  0.00           N  
ATOM   1085 HE21 GLN A  69      -2.261 -24.169 -14.667  1.00  0.00           H  
ATOM   1086 HE22 GLN A  69      -2.595 -23.009 -13.386  1.00  0.00           H  
ATOM   1087  C   GLN A  69       0.233 -18.015 -16.272  1.00  0.00           C  
ATOM   1088  O   GLN A  69       0.606 -17.058 -15.598  1.00  0.00           O  
ATOM   1089  N   GLN A  70       0.898 -18.421 -17.357  1.00  0.00           N  
ATOM   1090  H   GLN A  70       0.528 -19.190 -17.905  1.00  0.00           H  
ATOM   1091  CA  GLN A  70       2.104 -17.743 -17.846  1.00  0.00           C  
ATOM   1092  HA  GLN A  70       2.804 -17.627 -17.019  1.00  0.00           H  
ATOM   1093  CB  GLN A  70       2.778 -18.598 -18.930  1.00  0.00           C  
ATOM   1094  HB2 GLN A  70       2.054 -18.807 -19.719  1.00  0.00           H  
ATOM   1095  HB3 GLN A  70       3.603 -18.029 -19.358  1.00  0.00           H  
ATOM   1096  CG  GLN A  70       3.336 -19.921 -18.368  1.00  0.00           C  
ATOM   1097  HG2 GLN A  70       4.167 -19.694 -17.700  1.00  0.00           H  
ATOM   1098  HG3 GLN A  70       2.570 -20.435 -17.790  1.00  0.00           H  
ATOM   1099  CD  GLN A  70       3.820 -20.889 -19.447  1.00  0.00           C  
ATOM   1100  OE1 GLN A  70       3.584 -20.737 -20.630  1.00  0.00           O  
ATOM   1101  NE2 GLN A  70       4.520 -21.941 -19.087  1.00  0.00           N  
ATOM   1102 HE21 GLN A  70       4.796 -22.559 -19.833  1.00  0.00           H  
ATOM   1103 HE22 GLN A  70       4.690 -22.152 -18.121  1.00  0.00           H  
ATOM   1104  C   GLN A  70       1.784 -16.328 -18.355  1.00  0.00           C  
ATOM   1105  O   GLN A  70       2.524 -15.394 -18.071  1.00  0.00           O  
ATOM   1106  N   PHE A  71       0.647 -16.150 -19.031  1.00  0.00           N  
ATOM   1107  H   PHE A  71       0.118 -16.977 -19.293  1.00  0.00           H  
ATOM   1108  CA  PHE A  71       0.115 -14.843 -19.432  1.00  0.00           C  
ATOM   1109  HA  PHE A  71       0.869 -14.324 -20.026  1.00  0.00           H  
ATOM   1110  CB  PHE A  71      -1.112 -15.105 -20.319  1.00  0.00           C  
ATOM   1111  HB2 PHE A  71      -0.810 -15.753 -21.144  1.00  0.00           H  
ATOM   1112  HB3 PHE A  71      -1.853 -15.655 -19.740  1.00  0.00           H  
ATOM   1113  CG  PHE A  71      -1.775 -13.878 -20.912  1.00  0.00           C  
ATOM   1114  CD1 PHE A  71      -1.167 -13.209 -21.988  1.00  0.00           C  
ATOM   1115  HD1 PHE A  71      -0.216 -13.554 -22.368  1.00  0.00           H  
ATOM   1116  CE1 PHE A  71      -1.811 -12.121 -22.601  1.00  0.00           C  
ATOM   1117  HE1 PHE A  71      -1.340 -11.621 -23.438  1.00  0.00           H  
ATOM   1118  CZ  PHE A  71      -3.078 -11.710 -22.152  1.00  0.00           C  
ATOM   1119  HZ  PHE A  71      -3.585 -10.901 -22.658  1.00  0.00           H  
ATOM   1120  CE2 PHE A  71      -3.692 -12.379 -21.076  1.00  0.00           C  
ATOM   1121  HE2 PHE A  71      -4.681 -12.095 -20.752  1.00  0.00           H  
ATOM   1122  CD2 PHE A  71      -3.036 -13.454 -20.449  1.00  0.00           C  
ATOM   1123  HD2 PHE A  71      -3.516 -13.981 -19.636  1.00  0.00           H  
ATOM   1124  C   PHE A  71      -0.220 -13.945 -18.222  1.00  0.00           C  
ATOM   1125  O   PHE A  71       0.081 -12.751 -18.228  1.00  0.00           O  
ATOM   1126  N   HIE A  72      -0.779 -14.519 -17.150  1.00  0.00           N  
ATOM   1127  H   HIE A  72      -1.064 -15.488 -17.232  1.00  0.00           H  
ATOM   1128  CA  HIE A  72      -1.059 -13.826 -15.886  1.00  0.00           C  
ATOM   1129  HA  HIE A  72      -1.575 -12.892 -16.106  1.00  0.00           H  
ATOM   1130  CB  HIE A  72      -2.004 -14.680 -15.030  1.00  0.00           C  
ATOM   1131  HB2 HIE A  72      -2.943 -14.818 -15.565  1.00  0.00           H  
ATOM   1132  HB3 HIE A  72      -1.561 -15.661 -14.864  1.00  0.00           H  
ATOM   1133  CG  HIE A  72      -2.307 -14.052 -13.695  1.00  0.00           C  
ATOM   1134  ND1 HIE A  72      -2.973 -12.840 -13.515  1.00  0.00           N  
ATOM   1135  CE1 HIE A  72      -2.984 -12.624 -12.189  1.00  0.00           C  
ATOM   1136  HE1 HIE A  72      -3.422 -11.758 -11.708  1.00  0.00           H  
ATOM   1137  NE2 HIE A  72      -2.372 -13.633 -11.543  1.00  0.00           N  
ATOM   1138  HE2 HIE A  72      -2.250 -13.703 -10.543  1.00  0.00           H  
ATOM   1139  CD2 HIE A  72      -1.935 -14.545 -12.478  1.00  0.00           C  
ATOM   1140  HD2 HIE A  72      -1.381 -15.460 -12.301  1.00  0.00           H  
ATOM   1141  C   HIE A  72       0.215 -13.432 -15.123  1.00  0.00           C  
ATOM   1142  O   HIE A  72       0.356 -12.264 -14.762  1.00  0.00           O  
ATOM   1143  N   ARG A  73       1.195 -14.343 -14.973  1.00  0.00           N  
ATOM   1144  H   ARG A  73       1.019 -15.296 -15.277  1.00  0.00           H  
ATOM   1145  CA  ARG A  73       2.534 -13.993 -14.453  1.00  0.00           C  
ATOM   1146  HA  ARG A  73       2.440 -13.573 -13.447  1.00  0.00           H  
ATOM   1147  CB  ARG A  73       3.477 -15.207 -14.393  1.00  0.00           C  
ATOM   1148  HB2 ARG A  73       3.316 -15.856 -15.256  1.00  0.00           H  
ATOM   1149  HB3 ARG A  73       4.496 -14.822 -14.451  1.00  0.00           H  
ATOM   1150  CG  ARG A  73       3.383 -16.022 -13.094  1.00  0.00           C  
ATOM   1151  HG2 ARG A  73       3.370 -15.347 -12.240  1.00  0.00           H  
ATOM   1152  HG3 ARG A  73       2.471 -16.620 -13.091  1.00  0.00           H  
ATOM   1153  CD  ARG A  73       4.617 -16.930 -12.995  1.00  0.00           C  
ATOM   1154  HD2 ARG A  73       4.549 -17.699 -13.767  1.00  0.00           H  
ATOM   1155  HD3 ARG A  73       5.517 -16.339 -13.170  1.00  0.00           H  
ATOM   1156  NE  ARG A  73       4.752 -17.560 -11.675  1.00  0.00           N  
ATOM   1157  HE  ARG A  73       4.340 -17.104 -10.866  1.00  0.00           H  
ATOM   1158  CZ  ARG A  73       5.556 -18.561 -11.383  1.00  0.00           C  
ATOM   1159  NH1 ARG A  73       6.404 -19.061 -12.244  1.00  0.00           N  
ATOM   1160 HH11 ARG A  73       6.604 -18.547 -13.093  1.00  0.00           H  
ATOM   1161 HH12 ARG A  73       7.024 -19.774 -11.921  1.00  0.00           H  
ATOM   1162  NH2 ARG A  73       5.531 -19.076 -10.201  1.00  0.00           N  
ATOM   1163 HH21 ARG A  73       5.137 -18.453  -9.483  1.00  0.00           H  
ATOM   1164 HH22 ARG A  73       6.368 -19.465  -9.811  1.00  0.00           H  
ATOM   1165  C   ARG A  73       3.192 -12.896 -15.286  1.00  0.00           C  
ATOM   1166  O   ARG A  73       3.782 -11.987 -14.723  1.00  0.00           O  
ATOM   1167  N   HIE A  74       3.041 -12.922 -16.612  1.00  0.00           N  
ATOM   1168  H   HIE A  74       2.590 -13.725 -17.031  1.00  0.00           H  
ATOM   1169  CA  HIE A  74       3.551 -11.865 -17.491  1.00  0.00           C  
ATOM   1170  HA  HIE A  74       4.619 -11.736 -17.297  1.00  0.00           H  
ATOM   1171  CB  HIE A  74       3.407 -12.290 -18.954  1.00  0.00           C  
ATOM   1172  HB2 HIE A  74       3.849 -13.279 -19.091  1.00  0.00           H  
ATOM   1173  HB3 HIE A  74       2.358 -12.329 -19.241  1.00  0.00           H  
ATOM   1174  CG  HIE A  74       4.128 -11.336 -19.854  1.00  0.00           C  
ATOM   1175  ND1 HIE A  74       5.510 -11.301 -19.991  1.00  0.00           N  
ATOM   1176  CE1 HIE A  74       5.755 -10.300 -20.849  1.00  0.00           C  
ATOM   1177  HE1 HIE A  74       6.733 -10.027 -21.216  1.00  0.00           H  
ATOM   1178  NE2 HIE A  74       4.610  -9.713 -21.236  1.00  0.00           N  
ATOM   1179  HE2 HIE A  74       4.552  -8.981 -21.945  1.00  0.00           H  
ATOM   1180  CD2 HIE A  74       3.566 -10.343 -20.599  1.00  0.00           C  
ATOM   1181  HD2 HIE A  74       2.514 -10.113 -20.676  1.00  0.00           H  
ATOM   1182  C   HIE A  74       2.887 -10.502 -17.238  1.00  0.00           C  
ATOM   1183  O   HIE A  74       3.577  -9.488 -17.154  1.00  0.00           O  
ATOM   1184  N   LYS A  75       1.563 -10.450 -17.027  1.00  0.00           N  
ATOM   1185  H   LYS A  75       1.028 -11.307 -17.125  1.00  0.00           H  
ATOM   1186  CA  LYS A  75       0.898  -9.200 -16.606  1.00  0.00           C  
ATOM   1187  HA  LYS A  75       1.180  -8.410 -17.304  1.00  0.00           H  
ATOM   1188  CB  LYS A  75      -0.631  -9.343 -16.606  1.00  0.00           C  
ATOM   1189  HB2 LYS A  75      -0.930 -10.229 -16.044  1.00  0.00           H  
ATOM   1190  HB3 LYS A  75      -1.048  -8.467 -16.105  1.00  0.00           H  
ATOM   1191  CG  LYS A  75      -1.206  -9.407 -18.029  1.00  0.00           C  
ATOM   1192  HG2 LYS A  75      -0.736  -8.639 -18.644  1.00  0.00           H  
ATOM   1193  HG3 LYS A  75      -0.996 -10.383 -18.465  1.00  0.00           H  
ATOM   1194  CD  LYS A  75      -2.720  -9.163 -18.012  1.00  0.00           C  
ATOM   1195  HD2 LYS A  75      -2.910  -8.166 -17.607  1.00  0.00           H  
ATOM   1196  HD3 LYS A  75      -3.201  -9.907 -17.374  1.00  0.00           H  
ATOM   1197  CE  LYS A  75      -3.272  -9.260 -19.438  1.00  0.00           C  
ATOM   1198  HE2 LYS A  75      -2.654  -8.639 -20.094  1.00  0.00           H  
ATOM   1199  HE3 LYS A  75      -3.170 -10.297 -19.773  1.00  0.00           H  
ATOM   1200  NZ  LYS A  75      -4.688  -8.817 -19.513  1.00  0.00           N  
ATOM   1201  HZ1 LYS A  75      -5.045  -8.930 -20.453  1.00  0.00           H  
ATOM   1202  HZ2 LYS A  75      -4.766  -7.840 -19.263  1.00  0.00           H  
ATOM   1203  HZ3 LYS A  75      -5.264  -9.357 -18.881  1.00  0.00           H  
ATOM   1204  C   LYS A  75       1.398  -8.724 -15.236  1.00  0.00           C  
ATOM   1205  O   LYS A  75       1.648  -7.534 -15.064  1.00  0.00           O  
ATOM   1206  N   GLN A  76       1.560  -9.643 -14.285  1.00  0.00           N  
ATOM   1207  H   GLN A  76       1.307 -10.603 -14.498  1.00  0.00           H  
ATOM   1208  CA  GLN A  76       2.080  -9.353 -12.948  1.00  0.00           C  
ATOM   1209  HA  GLN A  76       1.466  -8.566 -12.508  1.00  0.00           H  
ATOM   1210  CB  GLN A  76       1.929 -10.618 -12.085  1.00  0.00           C  
ATOM   1211  HB2 GLN A  76       0.986 -11.118 -12.315  1.00  0.00           H  
ATOM   1212  HB3 GLN A  76       2.733 -11.306 -12.340  1.00  0.00           H  
ATOM   1213  CG  GLN A  76       1.972 -10.334 -10.577  1.00  0.00           C  
ATOM   1214  HG2 GLN A  76       2.321 -11.232 -10.067  1.00  0.00           H  
ATOM   1215  HG3 GLN A  76       2.678  -9.532 -10.368  1.00  0.00           H  
ATOM   1216  CD  GLN A  76       0.600  -9.964 -10.015  1.00  0.00           C  
ATOM   1217  OE1 GLN A  76       0.032  -8.917 -10.294  1.00  0.00           O  
ATOM   1218  NE2 GLN A  76      -0.005 -10.809  -9.205  1.00  0.00           N  
ATOM   1219 HE21 GLN A  76      -0.879 -10.506  -8.823  1.00  0.00           H  
ATOM   1220 HE22 GLN A  76       0.496 -11.609  -8.858  1.00  0.00           H  
ATOM   1221  C   GLN A  76       3.538  -8.846 -12.993  1.00  0.00           C  
ATOM   1222  O   GLN A  76       3.882  -7.899 -12.287  1.00  0.00           O  
ATOM   1223  N   LEU A  77       4.361  -9.396 -13.895  1.00  0.00           N  
ATOM   1224  H   LEU A  77       4.025 -10.218 -14.386  1.00  0.00           H  
ATOM   1225  CA  LEU A  77       5.729  -8.958 -14.204  1.00  0.00           C  
ATOM   1226  HA  LEU A  77       6.317  -9.003 -13.287  1.00  0.00           H  
ATOM   1227  CB  LEU A  77       6.334  -9.935 -15.240  1.00  0.00           C  
ATOM   1228  HB2 LEU A  77       6.280 -10.952 -14.855  1.00  0.00           H  
ATOM   1229  HB3 LEU A  77       5.715  -9.900 -16.128  1.00  0.00           H  
ATOM   1230  CG  LEU A  77       7.779  -9.662 -15.693  1.00  0.00           C  
ATOM   1231  HG  LEU A  77       7.908  -8.606 -15.927  1.00  0.00           H  
ATOM   1232  CD1 LEU A  77       8.789 -10.075 -14.627  1.00  0.00           C  
ATOM   1233 HD11 LEU A  77       8.742 -11.154 -14.471  1.00  0.00           H  
ATOM   1234 HD12 LEU A  77       9.794  -9.811 -14.951  1.00  0.00           H  
ATOM   1235 HD13 LEU A  77       8.571  -9.572 -13.690  1.00  0.00           H  
ATOM   1236  CD2 LEU A  77       8.083 -10.487 -16.941  1.00  0.00           C  
ATOM   1237 HD21 LEU A  77       9.108 -10.307 -17.262  1.00  0.00           H  
ATOM   1238 HD22 LEU A  77       7.954 -11.547 -16.728  1.00  0.00           H  
ATOM   1239 HD23 LEU A  77       7.406 -10.202 -17.749  1.00  0.00           H  
ATOM   1240  C   LEU A  77       5.746  -7.503 -14.696  1.00  0.00           C  
ATOM   1241  O   LEU A  77       6.402  -6.661 -14.091  1.00  0.00           O  
ATOM   1242  N   ILE A  78       4.977  -7.178 -15.744  1.00  0.00           N  
ATOM   1243  H   ILE A  78       4.481  -7.928 -16.221  1.00  0.00           H  
ATOM   1244  CA  ILE A  78       4.855  -5.805 -16.273  1.00  0.00           C  
ATOM   1245  HA  ILE A  78       5.847  -5.456 -16.550  1.00  0.00           H  
ATOM   1246  CB  ILE A  78       3.971  -5.820 -17.547  1.00  0.00           C  
ATOM   1247  HB  ILE A  78       3.040  -6.328 -17.289  1.00  0.00           H  
ATOM   1248  CG2 ILE A  78       3.583  -4.408 -18.028  1.00  0.00           C  
ATOM   1249 HG21 ILE A  78       4.472  -3.799 -18.190  1.00  0.00           H  
ATOM   1250 HG22 ILE A  78       3.030  -4.485 -18.966  1.00  0.00           H  
ATOM   1251 HG23 ILE A  78       2.938  -3.922 -17.298  1.00  0.00           H  
ATOM   1252  CG1 ILE A  78       4.611  -6.625 -18.709  1.00  0.00           C  
ATOM   1253 HG12 ILE A  78       4.849  -7.631 -18.366  1.00  0.00           H  
ATOM   1254 HG13 ILE A  78       3.870  -6.733 -19.502  1.00  0.00           H  
ATOM   1255  CD1 ILE A  78       5.884  -6.036 -19.332  1.00  0.00           C  
ATOM   1256 HD11 ILE A  78       5.668  -5.071 -19.788  1.00  0.00           H  
ATOM   1257 HD12 ILE A  78       6.663  -5.923 -18.579  1.00  0.00           H  
ATOM   1258 HD13 ILE A  78       6.245  -6.712 -20.107  1.00  0.00           H  
ATOM   1259  C   ILE A  78       4.336  -4.824 -15.200  1.00  0.00           C  
ATOM   1260  O   ILE A  78       4.861  -3.717 -15.056  1.00  0.00           O  
ATOM   1261  N   ARG A  79       3.350  -5.237 -14.389  1.00  0.00           N  
ATOM   1262  H   ARG A  79       2.947  -6.152 -14.577  1.00  0.00           H  
ATOM   1263  CA  ARG A  79       2.818  -4.457 -13.253  1.00  0.00           C  
ATOM   1264  HA  ARG A  79       2.469  -3.489 -13.617  1.00  0.00           H  
ATOM   1265  CB  ARG A  79       1.623  -5.207 -12.634  1.00  0.00           C  
ATOM   1266  HB2 ARG A  79       0.857  -5.356 -13.397  1.00  0.00           H  
ATOM   1267  HB3 ARG A  79       1.948  -6.187 -12.282  1.00  0.00           H  
ATOM   1268  CG  ARG A  79       1.010  -4.437 -11.457  1.00  0.00           C  
ATOM   1269  HG2 ARG A  79       1.781  -4.221 -10.717  1.00  0.00           H  
ATOM   1270  HG3 ARG A  79       0.606  -3.492 -11.824  1.00  0.00           H  
ATOM   1271  CD  ARG A  79      -0.101  -5.224 -10.754  1.00  0.00           C  
ATOM   1272  HD2 ARG A  79      -0.943  -5.335 -11.437  1.00  0.00           H  
ATOM   1273  HD3 ARG A  79       0.275  -6.214 -10.482  1.00  0.00           H  
ATOM   1274  NE  ARG A  79      -0.501  -4.501  -9.537  1.00  0.00           N  
ATOM   1275  HE  ARG A  79       0.219  -3.928  -9.101  1.00  0.00           H  
ATOM   1276  CZ  ARG A  79      -1.701  -4.175  -9.108  1.00  0.00           C  
ATOM   1277  NH1 ARG A  79      -2.816  -4.573  -9.649  1.00  0.00           N  
ATOM   1278 HH11 ARG A  79      -2.791  -5.209 -10.418  1.00  0.00           H  
ATOM   1279 HH12 ARG A  79      -3.658  -4.092  -9.353  1.00  0.00           H  
ATOM   1280  NH2 ARG A  79      -1.806  -3.406  -8.077  1.00  0.00           N  
ATOM   1281 HH21 ARG A  79      -0.948  -3.024  -7.695  1.00  0.00           H  
ATOM   1282 HH22 ARG A  79      -2.703  -2.952  -7.939  1.00  0.00           H  
ATOM   1283  C   ARG A  79       3.898  -4.159 -12.203  1.00  0.00           C  
ATOM   1284  O   ARG A  79       4.122  -2.998 -11.862  1.00  0.00           O  
ATOM   1285  N   PHE A  80       4.595  -5.176 -11.700  1.00  0.00           N  
ATOM   1286  H   PHE A  80       4.366  -6.123 -11.985  1.00  0.00           H  
ATOM   1287  CA  PHE A  80       5.645  -4.973 -10.700  1.00  0.00           C  
ATOM   1288  HA  PHE A  80       5.267  -4.303  -9.930  1.00  0.00           H  
ATOM   1289  CB  PHE A  80       5.988  -6.310 -10.036  1.00  0.00           C  
ATOM   1290  HB2 PHE A  80       6.311  -6.996 -10.816  1.00  0.00           H  
ATOM   1291  HB3 PHE A  80       6.824  -6.135  -9.361  1.00  0.00           H  
ATOM   1292  CG  PHE A  80       4.907  -7.010  -9.221  1.00  0.00           C  
ATOM   1293  CD1 PHE A  80       3.777  -6.328  -8.718  1.00  0.00           C  
ATOM   1294  HD1 PHE A  80       3.615  -5.285  -8.935  1.00  0.00           H  
ATOM   1295  CE1 PHE A  80       2.837  -7.005  -7.920  1.00  0.00           C  
ATOM   1296  HE1 PHE A  80       1.968  -6.483  -7.548  1.00  0.00           H  
ATOM   1297  CZ  PHE A  80       3.022  -8.363  -7.611  1.00  0.00           C  
ATOM   1298  HZ  PHE A  80       2.303  -8.887  -6.994  1.00  0.00           H  
ATOM   1299  CE2 PHE A  80       4.139  -9.048  -8.113  1.00  0.00           C  
ATOM   1300  HE2 PHE A  80       4.273 -10.095  -7.881  1.00  0.00           H  
ATOM   1301  CD2 PHE A  80       5.076  -8.376  -8.918  1.00  0.00           C  
ATOM   1302  HD2 PHE A  80       5.929  -8.914  -9.307  1.00  0.00           H  
ATOM   1303  C   PHE A  80       6.893  -4.269 -11.263  1.00  0.00           C  
ATOM   1304  O   PHE A  80       7.585  -3.594 -10.505  1.00  0.00           O  
ATOM   1305  N   LEU A  81       7.166  -4.340 -12.574  1.00  0.00           N  
ATOM   1306  H   LEU A  81       6.644  -5.005 -13.139  1.00  0.00           H  
ATOM   1307  CA  LEU A  81       8.182  -3.506 -13.239  1.00  0.00           C  
ATOM   1308  HA  LEU A  81       9.108  -3.553 -12.665  1.00  0.00           H  
ATOM   1309  CB  LEU A  81       8.446  -4.015 -14.668  1.00  0.00           C  
ATOM   1310  HB2 LEU A  81       7.490  -4.172 -15.168  1.00  0.00           H  
ATOM   1311  HB3 LEU A  81       8.977  -3.236 -15.214  1.00  0.00           H  
ATOM   1312  CG  LEU A  81       9.285  -5.301 -14.771  1.00  0.00           C  
ATOM   1313  HG  LEU A  81       8.818  -6.104 -14.213  1.00  0.00           H  
ATOM   1314  CD1 LEU A  81       9.393  -5.717 -16.240  1.00  0.00           C  
ATOM   1315 HD11 LEU A  81       9.931  -4.958 -16.808  1.00  0.00           H  
ATOM   1316 HD12 LEU A  81       9.925  -6.665 -16.313  1.00  0.00           H  
ATOM   1317 HD13 LEU A  81       8.394  -5.848 -16.660  1.00  0.00           H  
ATOM   1318  CD2 LEU A  81      10.702  -5.101 -14.234  1.00  0.00           C  
ATOM   1319 HD21 LEU A  81      11.289  -6.001 -14.415  1.00  0.00           H  
ATOM   1320 HD22 LEU A  81      11.174  -4.258 -14.738  1.00  0.00           H  
ATOM   1321 HD23 LEU A  81      10.677  -4.926 -13.160  1.00  0.00           H  
ATOM   1322  C   LEU A  81       7.789  -2.022 -13.286  1.00  0.00           C  
ATOM   1323  O   LEU A  81       8.619  -1.162 -12.980  1.00  0.00           O  
ATOM   1324  N   LYS A  82       6.522  -1.711 -13.595  1.00  0.00           N  
ATOM   1325  H   LYS A  82       5.903  -2.460 -13.896  1.00  0.00           H  
ATOM   1326  CA  LYS A  82       5.971  -0.347 -13.480  1.00  0.00           C  
ATOM   1327  HA  LYS A  82       6.584   0.342 -14.066  1.00  0.00           H  
ATOM   1328  CB  LYS A  82       4.530  -0.301 -14.008  1.00  0.00           C  
ATOM   1329  HB2 LYS A  82       3.964  -1.145 -13.617  1.00  0.00           H  
ATOM   1330  HB3 LYS A  82       4.053   0.619 -13.663  1.00  0.00           H  
ATOM   1331  CG  LYS A  82       4.481  -0.311 -15.538  1.00  0.00           C  
ATOM   1332  HG2 LYS A  82       4.929   0.610 -15.909  1.00  0.00           H  
ATOM   1333  HG3 LYS A  82       5.040  -1.162 -15.928  1.00  0.00           H  
ATOM   1334  CD  LYS A  82       3.031  -0.392 -16.023  1.00  0.00           C  
ATOM   1335  HD2 LYS A  82       2.590  -1.330 -15.680  1.00  0.00           H  
ATOM   1336  HD3 LYS A  82       2.462   0.450 -15.622  1.00  0.00           H  
ATOM   1337  CE  LYS A  82       3.014  -0.346 -17.549  1.00  0.00           C  
ATOM   1338  HE2 LYS A  82       3.450   0.599 -17.886  1.00  0.00           H  
ATOM   1339  HE3 LYS A  82       3.638  -1.157 -17.939  1.00  0.00           H  
ATOM   1340  NZ  LYS A  82       1.647  -0.486 -18.089  1.00  0.00           N  
ATOM   1341  HZ1 LYS A  82       1.714  -0.696 -19.095  1.00  0.00           H  
ATOM   1342  HZ2 LYS A  82       1.183  -1.315 -17.748  1.00  0.00           H  
ATOM   1343  HZ3 LYS A  82       1.073   0.329 -17.958  1.00  0.00           H  
ATOM   1344  C   LYS A  82       6.018   0.163 -12.041  1.00  0.00           C  
ATOM   1345  O   LYS A  82       6.369   1.317 -11.818  1.00  0.00           O  
ATOM   1346  N   ARG A  83       5.715  -0.685 -11.051  1.00  0.00           N  
ATOM   1347  H   ARG A  83       5.364  -1.607 -11.305  1.00  0.00           H  
ATOM   1348  CA  ARG A  83       5.806  -0.307  -9.629  1.00  0.00           C  
ATOM   1349  HA  ARG A  83       5.295   0.646  -9.507  1.00  0.00           H  
ATOM   1350  CB  ARG A  83       5.072  -1.346  -8.768  1.00  0.00           C  
ATOM   1351  HB2 ARG A  83       4.145  -1.629  -9.272  1.00  0.00           H  
ATOM   1352  HB3 ARG A  83       5.693  -2.236  -8.650  1.00  0.00           H  
ATOM   1353  CG  ARG A  83       4.707  -0.773  -7.388  1.00  0.00           C  
ATOM   1354  HG2 ARG A  83       5.613  -0.517  -6.838  1.00  0.00           H  
ATOM   1355  HG3 ARG A  83       4.103   0.126  -7.521  1.00  0.00           H  
ATOM   1356  CD  ARG A  83       3.904  -1.804  -6.593  1.00  0.00           C  
ATOM   1357  HD2 ARG A  83       3.074  -2.141  -7.212  1.00  0.00           H  
ATOM   1358  HD3 ARG A  83       4.549  -2.660  -6.383  1.00  0.00           H  
ATOM   1359  NE  ARG A  83       3.365  -1.265  -5.328  1.00  0.00           N  
ATOM   1360  HE  ARG A  83       3.546  -0.295  -5.108  1.00  0.00           H  
ATOM   1361  CZ  ARG A  83       2.640  -1.950  -4.464  1.00  0.00           C  
ATOM   1362  NH1 ARG A  83       2.302  -3.187  -4.696  1.00  0.00           N  
ATOM   1363 HH11 ARG A  83       2.509  -3.558  -5.606  1.00  0.00           H  
ATOM   1364 HH12 ARG A  83       1.766  -3.700  -4.028  1.00  0.00           H  
ATOM   1365  NH2 ARG A  83       2.225  -1.419  -3.355  1.00  0.00           N  
ATOM   1366 HH21 ARG A  83       2.452  -0.444  -3.161  1.00  0.00           H  
ATOM   1367 HH22 ARG A  83       1.570  -1.886  -2.765  1.00  0.00           H  
ATOM   1368  C   ARG A  83       7.258  -0.070  -9.189  1.00  0.00           C  
ATOM   1369  O   ARG A  83       7.515   0.867  -8.440  1.00  0.00           O  
ATOM   1370  N   LEU A  84       8.203  -0.870  -9.684  1.00  0.00           N  
ATOM   1371  H   LEU A  84       7.903  -1.674 -10.221  1.00  0.00           H  
ATOM   1372  CA  LEU A  84       9.639  -0.704  -9.437  1.00  0.00           C  
ATOM   1373  HA  LEU A  84       9.800  -0.680  -8.357  1.00  0.00           H  
ATOM   1374  CB  LEU A  84      10.367  -1.933 -10.013  1.00  0.00           C  
ATOM   1375  HB2 LEU A  84      10.035  -2.822  -9.476  1.00  0.00           H  
ATOM   1376  HB3 LEU A  84      10.072  -2.050 -11.055  1.00  0.00           H  
ATOM   1377  CG  LEU A  84      11.905  -1.879  -9.972  1.00  0.00           C  
ATOM   1378  HG  LEU A  84      12.258  -0.998 -10.506  1.00  0.00           H  
ATOM   1379  CD1 LEU A  84      12.458  -1.865  -8.545  1.00  0.00           C  
ATOM   1380 HD11 LEU A  84      12.146  -0.952  -8.040  1.00  0.00           H  
ATOM   1381 HD12 LEU A  84      12.084  -2.727  -7.993  1.00  0.00           H  
ATOM   1382 HD13 LEU A  84      13.546  -1.892  -8.571  1.00  0.00           H  
ATOM   1383  CD2 LEU A  84      12.455  -3.114 -10.680  1.00  0.00           C  
ATOM   1384 HD21 LEU A  84      12.046  -3.169 -11.687  1.00  0.00           H  
ATOM   1385 HD22 LEU A  84      13.541  -3.049 -10.739  1.00  0.00           H  
ATOM   1386 HD23 LEU A  84      12.171  -4.010 -10.132  1.00  0.00           H  
ATOM   1387  C   LEU A  84      10.174   0.624 -10.005  1.00  0.00           C  
ATOM   1388  O   LEU A  84      10.863   1.344  -9.288  1.00  0.00           O  
ATOM   1389  N   ASP A  85       9.822   0.973 -11.246  1.00  0.00           N  
ATOM   1390  H   ASP A  85       9.274   0.312 -11.785  1.00  0.00           H  
ATOM   1391  CA  ASP A  85      10.129   2.274 -11.879  1.00  0.00           C  
ATOM   1392  HA  ASP A  85      11.211   2.422 -11.901  1.00  0.00           H  
ATOM   1393  CB  ASP A  85       9.598   2.219 -13.334  1.00  0.00           C  
ATOM   1394  HB2 ASP A  85      10.032   1.337 -13.809  1.00  0.00           H  
ATOM   1395  HB3 ASP A  85       8.517   2.079 -13.308  1.00  0.00           H  
ATOM   1396  CG  ASP A  85       9.900   3.423 -14.243  1.00  0.00           C  
ATOM   1397  OD1 ASP A  85      10.711   4.297 -13.877  1.00  0.00           O  
ATOM   1398  OD2 ASP A  85       9.313   3.493 -15.351  1.00  0.00           O  
ATOM   1399  C   ASP A  85       9.524   3.433 -11.053  1.00  0.00           C  
ATOM   1400  O   ASP A  85      10.238   4.312 -10.570  1.00  0.00           O  
ATOM   1401  N   ARG A  86       8.220   3.346 -10.751  1.00  0.00           N  
ATOM   1402  H   ARG A  86       7.704   2.574 -11.168  1.00  0.00           H  
ATOM   1403  CA  ARG A  86       7.452   4.283  -9.901  1.00  0.00           C  
ATOM   1404  HA  ARG A  86       7.447   5.267 -10.374  1.00  0.00           H  
ATOM   1405  CB  ARG A  86       6.002   3.761  -9.845  1.00  0.00           C  
ATOM   1406  HB2 ARG A  86       5.623   3.718 -10.868  1.00  0.00           H  
ATOM   1407  HB3 ARG A  86       6.037   2.746  -9.455  1.00  0.00           H  
ATOM   1408  CG  ARG A  86       4.986   4.544  -8.999  1.00  0.00           C  
ATOM   1409  HG2 ARG A  86       5.316   4.577  -7.962  1.00  0.00           H  
ATOM   1410  HG3 ARG A  86       4.886   5.564  -9.374  1.00  0.00           H  
ATOM   1411  CD  ARG A  86       3.630   3.815  -9.083  1.00  0.00           C  
ATOM   1412  HD2 ARG A  86       3.253   3.905 -10.103  1.00  0.00           H  
ATOM   1413  HD3 ARG A  86       3.782   2.760  -8.846  1.00  0.00           H  
ATOM   1414  NE  ARG A  86       2.633   4.348  -8.146  1.00  0.00           N  
ATOM   1415  HE  ARG A  86       2.952   5.064  -7.488  1.00  0.00           H  
ATOM   1416  CZ  ARG A  86       1.361   4.010  -8.061  1.00  0.00           C  
ATOM   1417  NH1 ARG A  86       0.787   3.160  -8.874  1.00  0.00           N  
ATOM   1418 HH11 ARG A  86       1.357   2.683  -9.546  1.00  0.00           H  
ATOM   1419 HH12 ARG A  86      -0.145   2.852  -8.685  1.00  0.00           H  
ATOM   1420  NH2 ARG A  86       0.622   4.523  -7.130  1.00  0.00           N  
ATOM   1421 HH21 ARG A  86       1.126   5.032  -6.399  1.00  0.00           H  
ATOM   1422 HH22 ARG A  86      -0.354   4.355  -7.041  1.00  0.00           H  
ATOM   1423  C   ARG A  86       8.048   4.496  -8.502  1.00  0.00           C  
ATOM   1424  O   ARG A  86       7.920   5.592  -7.964  1.00  0.00           O  
ATOM   1425  N   ASN A  87       8.714   3.497  -7.913  1.00  0.00           N  
ATOM   1426  H   ASN A  87       8.732   2.602  -8.383  1.00  0.00           H  
ATOM   1427  CA  ASN A  87       9.401   3.645  -6.620  1.00  0.00           C  
ATOM   1428  HA  ASN A  87       8.859   4.390  -6.038  1.00  0.00           H  
ATOM   1429  CB  ASN A  87       9.333   2.310  -5.855  1.00  0.00           C  
ATOM   1430  HB2 ASN A  87       8.469   1.745  -6.198  1.00  0.00           H  
ATOM   1431  HB3 ASN A  87      10.221   1.709  -6.043  1.00  0.00           H  
ATOM   1432  CG  ASN A  87       9.156   2.503  -4.357  1.00  0.00           C  
ATOM   1433  OD1 ASN A  87       9.426   3.543  -3.779  1.00  0.00           O  
ATOM   1434  ND2 ASN A  87       8.614   1.505  -3.700  1.00  0.00           N  
ATOM   1435 HD21 ASN A  87       8.340   1.703  -2.733  1.00  0.00           H  
ATOM   1436 HD22 ASN A  87       8.281   0.700  -4.192  1.00  0.00           H  
ATOM   1437  C   ASN A  87      10.848   4.168  -6.753  1.00  0.00           C  
ATOM   1438  O   ASN A  87      11.262   5.057  -6.006  1.00  0.00           O  
ATOM   1439  N   LEU A  88      11.612   3.673  -7.737  1.00  0.00           N  
ATOM   1440  H   LEU A  88      11.208   2.972  -8.353  1.00  0.00           H  
ATOM   1441  CA  LEU A  88      12.972   4.160  -8.026  1.00  0.00           C  
ATOM   1442  HA  LEU A  88      13.573   4.040  -7.127  1.00  0.00           H  
ATOM   1443  CB  LEU A  88      13.598   3.358  -9.182  1.00  0.00           C  
ATOM   1444  HB2 LEU A  88      12.871   3.318  -9.996  1.00  0.00           H  
ATOM   1445  HB3 LEU A  88      14.471   3.899  -9.549  1.00  0.00           H  
ATOM   1446  CG  LEU A  88      14.038   1.929  -8.821  1.00  0.00           C  
ATOM   1447  HG  LEU A  88      13.235   1.407  -8.304  1.00  0.00           H  
ATOM   1448  CD1 LEU A  88      14.383   1.174 -10.104  1.00  0.00           C  
ATOM   1449 HD11 LEU A  88      13.504   1.143 -10.750  1.00  0.00           H  
ATOM   1450 HD12 LEU A  88      15.196   1.669 -10.636  1.00  0.00           H  
ATOM   1451 HD13 LEU A  88      14.671   0.151  -9.867  1.00  0.00           H  
ATOM   1452  CD2 LEU A  88      15.282   1.914  -7.929  1.00  0.00           C  
ATOM   1453 HD21 LEU A  88      15.098   2.473  -7.015  1.00  0.00           H  
ATOM   1454 HD22 LEU A  88      15.525   0.886  -7.663  1.00  0.00           H  
ATOM   1455 HD23 LEU A  88      16.123   2.360  -8.457  1.00  0.00           H  
ATOM   1456  C   LEU A  88      12.989   5.656  -8.368  1.00  0.00           C  
ATOM   1457  O   LEU A  88      13.959   6.343  -8.054  1.00  0.00           O  
ATOM   1458  N   TRP A  89      11.910   6.171  -8.960  1.00  0.00           N  
ATOM   1459  H   TRP A  89      11.204   5.513  -9.283  1.00  0.00           H  
ATOM   1460  CA  TRP A  89      11.658   7.598  -9.181  1.00  0.00           C  
ATOM   1461  HA  TRP A  89      12.315   7.961  -9.971  1.00  0.00           H  
ATOM   1462  CB  TRP A  89      10.206   7.736  -9.656  1.00  0.00           C  
ATOM   1463  HB2 TRP A  89      10.163   7.466 -10.710  1.00  0.00           H  
ATOM   1464  HB3 TRP A  89       9.596   7.012  -9.120  1.00  0.00           H  
ATOM   1465  CG  TRP A  89       9.558   9.075  -9.475  1.00  0.00           C  
ATOM   1466  CD1 TRP A  89       8.579   9.347  -8.582  1.00  0.00           C  
ATOM   1467  HD1 TRP A  89       8.157   8.625  -7.890  1.00  0.00           H  
ATOM   1468  NE1 TRP A  89       8.206  10.673  -8.689  1.00  0.00           N  
ATOM   1469  HE1 TRP A  89       7.528  11.106  -8.076  1.00  0.00           H  
ATOM   1470  CE2 TRP A  89       8.920  11.319  -9.675  1.00  0.00           C  
ATOM   1471  CZ2 TRP A  89       8.897  12.631 -10.166  1.00  0.00           C  
ATOM   1472  HZ2 TRP A  89       8.212  13.356  -9.752  1.00  0.00           H  
ATOM   1473  CH2 TRP A  89       9.785  12.987 -11.194  1.00  0.00           C  
ATOM   1474  HH2 TRP A  89       9.791  13.996 -11.578  1.00  0.00           H  
ATOM   1475  CZ3 TRP A  89      10.671  12.031 -11.722  1.00  0.00           C  
ATOM   1476  HZ3 TRP A  89      11.347  12.313 -12.511  1.00  0.00           H  
ATOM   1477  CE3 TRP A  89      10.678  10.711 -11.230  1.00  0.00           C  
ATOM   1478  HE3 TRP A  89      11.363   9.983 -11.641  1.00  0.00           H  
ATOM   1479  CD2 TRP A  89       9.804  10.323 -10.192  1.00  0.00           C  
ATOM   1480  C   TRP A  89      11.915   8.478  -7.945  1.00  0.00           C  
ATOM   1481  O   TRP A  89      12.560   9.519  -8.072  1.00  0.00           O  
ATOM   1482  N   GLY A  90      11.491   8.054  -6.749  1.00  0.00           N  
ATOM   1483  H   GLY A  90      11.025   7.155  -6.688  1.00  0.00           H  
ATOM   1484  CA  GLY A  90      11.725   8.809  -5.508  1.00  0.00           C  
ATOM   1485  HA2 GLY A  90      11.500   9.864  -5.667  1.00  0.00           H  
ATOM   1486  HA3 GLY A  90      11.062   8.427  -4.733  1.00  0.00           H  
ATOM   1487  C   GLY A  90      13.163   8.690  -4.997  1.00  0.00           C  
ATOM   1488  O   GLY A  90      13.754   9.665  -4.529  1.00  0.00           O  
ATOM   1489  N   LEU A  91      13.760   7.503  -5.140  1.00  0.00           N  
ATOM   1490  H   LEU A  91      13.220   6.745  -5.538  1.00  0.00           H  
ATOM   1491  CA  LEU A  91      15.151   7.260  -4.760  1.00  0.00           C  
ATOM   1492  HA  LEU A  91      15.280   7.574  -3.724  1.00  0.00           H  
ATOM   1493  CB  LEU A  91      15.427   5.749  -4.861  1.00  0.00           C  
ATOM   1494  HB2 LEU A  91      14.724   5.219  -4.216  1.00  0.00           H  
ATOM   1495  HB3 LEU A  91      15.247   5.432  -5.889  1.00  0.00           H  
ATOM   1496  CG  LEU A  91      16.862   5.345  -4.477  1.00  0.00           C  
ATOM   1497  HG  LEU A  91      17.578   5.894  -5.086  1.00  0.00           H  
ATOM   1498  CD1 LEU A  91      17.168   5.607  -3.002  1.00  0.00           C  
ATOM   1499 HD11 LEU A  91      18.154   5.220  -2.753  1.00  0.00           H  
ATOM   1500 HD12 LEU A  91      17.156   6.676  -2.797  1.00  0.00           H  
ATOM   1501 HD13 LEU A  91      16.420   5.117  -2.375  1.00  0.00           H  
ATOM   1502  CD2 LEU A  91      17.051   3.860  -4.757  1.00  0.00           C  
ATOM   1503 HD21 LEU A  91      16.329   3.276  -4.187  1.00  0.00           H  
ATOM   1504 HD22 LEU A  91      16.924   3.669  -5.823  1.00  0.00           H  
ATOM   1505 HD23 LEU A  91      18.056   3.566  -4.459  1.00  0.00           H  
ATOM   1506  C   LEU A  91      16.124   8.080  -5.621  1.00  0.00           C  
ATOM   1507  O   LEU A  91      17.054   8.695  -5.092  1.00  0.00           O  
ATOM   1508  N   ALA A  92      15.903   8.106  -6.937  1.00  0.00           N  
ATOM   1509  H   ALA A  92      15.114   7.570  -7.292  1.00  0.00           H  
ATOM   1510  CA  ALA A  92      16.723   8.824  -7.910  1.00  0.00           C  
ATOM   1511  HA  ALA A  92      17.772   8.728  -7.630  1.00  0.00           H  
ATOM   1512  CB  ALA A  92      16.537   8.161  -9.279  1.00  0.00           C  
ATOM   1513  HB1 ALA A  92      16.869   7.123  -9.241  1.00  0.00           H  
ATOM   1514  HB2 ALA A  92      15.489   8.194  -9.582  1.00  0.00           H  
ATOM   1515  HB3 ALA A  92      17.135   8.699 -10.012  1.00  0.00           H  
ATOM   1516  C   ALA A  92      16.400  10.325  -7.992  1.00  0.00           C  
ATOM   1517  O   ALA A  92      17.308  11.134  -8.146  1.00  0.00           O  
ATOM   1518  N   GLY A  93      15.123  10.714  -7.900  1.00  0.00           N  
ATOM   1519  H   GLY A  93      14.393  10.019  -7.776  1.00  0.00           H  
ATOM   1520  CA  GLY A  93      14.677  12.093  -8.136  1.00  0.00           C  
ATOM   1521  HA2 GLY A  93      13.629  12.170  -7.847  1.00  0.00           H  
ATOM   1522  HA3 GLY A  93      15.254  12.775  -7.514  1.00  0.00           H  
ATOM   1523  C   GLY A  93      14.800  12.555  -9.595  1.00  0.00           C  
ATOM   1524  O   GLY A  93      14.698  13.747  -9.868  1.00  0.00           O  
ATOM   1525  N   LEU A  94      15.031  11.634 -10.536  1.00  0.00           N  
ATOM   1526  H   LEU A  94      15.052  10.672 -10.236  1.00  0.00           H  
ATOM   1527  CA  LEU A  94      15.319  11.903 -11.947  1.00  0.00           C  
ATOM   1528  HA  LEU A  94      15.199  12.968 -12.142  1.00  0.00           H  
ATOM   1529  CB  LEU A  94      16.777  11.501 -12.248  1.00  0.00           C  
ATOM   1530  HB2 LEU A  94      16.915  10.473 -11.915  1.00  0.00           H  
ATOM   1531  HB3 LEU A  94      16.935  11.524 -13.328  1.00  0.00           H  
ATOM   1532  CG  LEU A  94      17.860  12.368 -11.582  1.00  0.00           C  
ATOM   1533  HG  LEU A  94      17.673  12.446 -10.513  1.00  0.00           H  
ATOM   1534  CD1 LEU A  94      19.227  11.714 -11.790  1.00  0.00           C  
ATOM   1535 HD11 LEU A  94      19.241  10.736 -11.311  1.00  0.00           H  
ATOM   1536 HD12 LEU A  94      19.445  11.610 -12.852  1.00  0.00           H  
ATOM   1537 HD13 LEU A  94      19.999  12.327 -11.321  1.00  0.00           H  
ATOM   1538  CD2 LEU A  94      17.895  13.772 -12.190  1.00  0.00           C  
ATOM   1539 HD21 LEU A  94      18.050  13.715 -13.268  1.00  0.00           H  
ATOM   1540 HD22 LEU A  94      16.966  14.297 -11.975  1.00  0.00           H  
ATOM   1541 HD23 LEU A  94      18.712  14.339 -11.744  1.00  0.00           H  
ATOM   1542  C   LEU A  94      14.351  11.148 -12.870  1.00  0.00           C  
ATOM   1543  O   LEU A  94      14.136   9.949 -12.704  1.00  0.00           O  
ATOM   1544  N   ASN A  95      13.819  11.840 -13.887  1.00  0.00           N  
ATOM   1545  H   ASN A  95      14.036  12.821 -13.950  1.00  0.00           H  
ATOM   1546  CA  ASN A  95      12.910  11.248 -14.880  1.00  0.00           C  
ATOM   1547  HA  ASN A  95      12.074  10.768 -14.364  1.00  0.00           H  
ATOM   1548  CB  ASN A  95      12.363  12.349 -15.814  1.00  0.00           C  
ATOM   1549  HB2 ASN A  95      13.121  13.110 -15.994  1.00  0.00           H  
ATOM   1550  HB3 ASN A  95      12.112  11.909 -16.779  1.00  0.00           H  
ATOM   1551  CG  ASN A  95      11.080  12.979 -15.312  1.00  0.00           C  
ATOM   1552  OD1 ASN A  95      10.100  12.311 -15.055  1.00  0.00           O  
ATOM   1553  ND2 ASN A  95      11.026  14.283 -15.192  1.00  0.00           N  
ATOM   1554 HD21 ASN A  95      10.147  14.654 -14.874  1.00  0.00           H  
ATOM   1555 HD22 ASN A  95      11.806  14.865 -15.424  1.00  0.00           H  
ATOM   1556  C   ASN A  95      13.577  10.157 -15.733  1.00  0.00           C  
ATOM   1557  O   ASN A  95      12.970   9.118 -15.987  1.00  0.00           O  
ATOM   1558  N   SER A  96      14.779  10.418 -16.244  1.00  0.00           N  
ATOM   1559  H   SER A  96      15.258  11.261 -15.960  1.00  0.00           H  
ATOM   1560  CA  SER A  96      15.492   9.548 -17.180  1.00  0.00           C  
ATOM   1561  HA  SER A  96      15.346   8.507 -16.891  1.00  0.00           H  
ATOM   1562  CB  SER A  96      14.937   9.745 -18.596  1.00  0.00           C  
ATOM   1563  HB2 SER A  96      13.903   9.398 -18.626  1.00  0.00           H  
ATOM   1564  HB3 SER A  96      14.963  10.806 -18.854  1.00  0.00           H  
ATOM   1565  OG  SER A  96      15.703   9.019 -19.536  1.00  0.00           O  
ATOM   1566  HG  SER A  96      15.308   9.106 -20.408  1.00  0.00           H  
ATOM   1567  C   SER A  96      16.990   9.855 -17.148  1.00  0.00           C  
ATOM   1568  O   SER A  96      17.382  11.004 -16.936  1.00  0.00           O  
ATOM   1569  N   CYS A  97      17.817   8.834 -17.377  1.00  0.00           N  
ATOM   1570  H   CYS A  97      17.407   7.924 -17.562  1.00  0.00           H  
ATOM   1571  CA  CYS A  97      19.255   8.982 -17.557  1.00  0.00           C  
ATOM   1572  HA  CYS A  97      19.464  10.013 -17.838  1.00  0.00           H  
ATOM   1573  CB  CYS A  97      19.962   8.724 -16.220  1.00  0.00           C  
ATOM   1574  HB2 CYS A  97      19.529   9.359 -15.445  1.00  0.00           H  
ATOM   1575  HB3 CYS A  97      19.828   7.678 -15.935  1.00  0.00           H  
ATOM   1576  SG  CYS A  97      21.732   9.090 -16.391  1.00  0.00           S  
ATOM   1577  HG  CYS A  97      21.640  10.410 -16.201  1.00  0.00           H  
ATOM   1578  C   CYS A  97      19.727   8.029 -18.673  1.00  0.00           C  
ATOM   1579  O   CYS A  97      19.578   6.813 -18.522  1.00  0.00           O  
ATOM   1580  N   PRO A  98      20.258   8.532 -19.805  1.00  0.00           N  
ATOM   1581  CD  PRO A  98      20.392   9.938 -20.164  1.00  0.00           C  
ATOM   1582  HD2 PRO A  98      20.909  10.502 -19.386  1.00  0.00           H  
ATOM   1583  HD3 PRO A  98      19.402  10.359 -20.343  1.00  0.00           H  
ATOM   1584  CG  PRO A  98      21.209   9.966 -21.455  1.00  0.00           C  
ATOM   1585  HG2 PRO A  98      22.271  10.014 -21.214  1.00  0.00           H  
ATOM   1586  HG3 PRO A  98      20.920  10.798 -22.098  1.00  0.00           H  
ATOM   1587  CB  PRO A  98      20.890   8.618 -22.098  1.00  0.00           C  
ATOM   1588  HB2 PRO A  98      21.681   8.295 -22.776  1.00  0.00           H  
ATOM   1589  HB3 PRO A  98      19.942   8.686 -22.634  1.00  0.00           H  
ATOM   1590  CA  PRO A  98      20.722   7.684 -20.895  1.00  0.00           C  
ATOM   1591  HA  PRO A  98      19.953   6.947 -21.132  1.00  0.00           H  
ATOM   1592  C   PRO A  98      22.011   6.926 -20.543  1.00  0.00           C  
ATOM   1593  O   PRO A  98      22.741   7.247 -19.599  1.00  0.00           O  
ATOM   1594  N   VAL A  99      22.312   5.915 -21.354  1.00  0.00           N  
ATOM   1595  H   VAL A  99      21.716   5.747 -22.154  1.00  0.00           H  
ATOM   1596  CA  VAL A  99      23.476   5.032 -21.235  1.00  0.00           C  
ATOM   1597  HA  VAL A  99      24.248   5.551 -20.668  1.00  0.00           H  
ATOM   1598  CB  VAL A  99      23.094   3.753 -20.456  1.00  0.00           C  
ATOM   1599  HB  VAL A  99      22.582   4.061 -19.544  1.00  0.00           H  
ATOM   1600  CG1 VAL A  99      22.148   2.838 -21.244  1.00  0.00           C  
ATOM   1601 HG11 VAL A  99      22.633   2.478 -22.152  1.00  0.00           H  
ATOM   1602 HG12 VAL A  99      21.867   1.979 -20.640  1.00  0.00           H  
ATOM   1603 HG13 VAL A  99      21.240   3.377 -21.514  1.00  0.00           H  
ATOM   1604  CG2 VAL A  99      24.325   2.945 -20.024  1.00  0.00           C  
ATOM   1605 HG21 VAL A  99      24.020   2.167 -19.325  1.00  0.00           H  
ATOM   1606 HG22 VAL A  99      24.796   2.462 -20.880  1.00  0.00           H  
ATOM   1607 HG23 VAL A  99      25.047   3.591 -19.525  1.00  0.00           H  
ATOM   1608  C   VAL A  99      24.041   4.755 -22.631  1.00  0.00           C  
ATOM   1609  O   VAL A  99      23.353   4.951 -23.631  1.00  0.00           O  
ATOM   1610  N   LYS A 100      25.305   4.339 -22.697  1.00  0.00           N  
ATOM   1611  H   LYS A 100      25.791   4.134 -21.834  1.00  0.00           H  
ATOM   1612  CA  LYS A 100      26.048   4.049 -23.925  1.00  0.00           C  
ATOM   1613  HA  LYS A 100      25.366   3.703 -24.706  1.00  0.00           H  
ATOM   1614  CB  LYS A 100      26.782   5.315 -24.401  1.00  0.00           C  
ATOM   1615  HB2 LYS A 100      27.103   5.917 -23.548  1.00  0.00           H  
ATOM   1616  HB3 LYS A 100      27.679   5.005 -24.933  1.00  0.00           H  
ATOM   1617  CG  LYS A 100      25.931   6.166 -25.354  1.00  0.00           C  
ATOM   1618  HG2 LYS A 100      25.499   5.510 -26.111  1.00  0.00           H  
ATOM   1619  HG3 LYS A 100      25.126   6.661 -24.811  1.00  0.00           H  
ATOM   1620  CD  LYS A 100      26.808   7.217 -26.045  1.00  0.00           C  
ATOM   1621  HD2 LYS A 100      26.968   8.071 -25.387  1.00  0.00           H  
ATOM   1622  HD3 LYS A 100      27.782   6.780 -26.245  1.00  0.00           H  
ATOM   1623  CE  LYS A 100      26.195   7.664 -27.375  1.00  0.00           C  
ATOM   1624  HE2 LYS A 100      25.536   6.870 -27.741  1.00  0.00           H  
ATOM   1625  HE3 LYS A 100      25.590   8.561 -27.209  1.00  0.00           H  
ATOM   1626  NZ  LYS A 100      27.267   7.897 -28.373  1.00  0.00           N  
ATOM   1627  HZ1 LYS A 100      27.800   7.034 -28.487  1.00  0.00           H  
ATOM   1628  HZ2 LYS A 100      27.908   8.604 -28.045  1.00  0.00           H  
ATOM   1629  HZ3 LYS A 100      26.881   8.170 -29.267  1.00  0.00           H  
ATOM   1630  C   LYS A 100      27.043   2.921 -23.679  1.00  0.00           C  
ATOM   1631  O   LYS A 100      27.425   2.691 -22.533  1.00  0.00           O  
ATOM   1632  N   GLU A 101      27.477   2.281 -24.761  1.00  0.00           N  
ATOM   1633  H   GLU A 101      27.170   2.624 -25.670  1.00  0.00           H  
ATOM   1634  CA  GLU A 101      28.627   1.381 -24.833  1.00  0.00           C  
ATOM   1635  HA  GLU A 101      28.574   0.853 -25.787  1.00  0.00           H  
ATOM   1636  CB  GLU A 101      29.931   2.208 -24.847  1.00  0.00           C  
ATOM   1637  HB2 GLU A 101      30.020   2.654 -23.856  1.00  0.00           H  
ATOM   1638  HB3 GLU A 101      30.759   1.503 -24.935  1.00  0.00           H  
ATOM   1639  CG  GLU A 101      30.201   3.361 -25.863  1.00  0.00           C  
ATOM   1640  HG2 GLU A 101      30.526   4.217 -25.265  1.00  0.00           H  
ATOM   1641  HG3 GLU A 101      31.071   3.074 -26.460  1.00  0.00           H  
ATOM   1642  CD  GLU A 101      29.098   3.861 -26.836  1.00  0.00           C  
ATOM   1643  OE1 GLU A 101      28.188   3.094 -27.219  1.00  0.00           O  
ATOM   1644  OE2 GLU A 101      29.124   5.071 -27.180  1.00  0.00           O  
ATOM   1645  C   GLU A 101      28.573   0.304 -23.725  1.00  0.00           C  
ATOM   1646  O   GLU A 101      29.446   0.243 -22.854  1.00  0.00           O  
ATOM   1647  N   ALA A 102      27.480  -0.473 -23.712  1.00  0.00           N  
ATOM   1648  H   ALA A 102      26.816  -0.373 -24.465  1.00  0.00           H  
ATOM   1649  CA  ALA A 102      27.085  -1.364 -22.617  1.00  0.00           C  
ATOM   1650  HA  ALA A 102      27.939  -1.504 -21.959  1.00  0.00           H  
ATOM   1651  CB  ALA A 102      25.954  -0.689 -21.825  1.00  0.00           C  
ATOM   1652  HB1 ALA A 102      25.068  -0.590 -22.453  1.00  0.00           H  
ATOM   1653  HB2 ALA A 102      25.703  -1.294 -20.954  1.00  0.00           H  
ATOM   1654  HB3 ALA A 102      26.269   0.300 -21.495  1.00  0.00           H  
ATOM   1655  C   ALA A 102      26.675  -2.769 -23.089  1.00  0.00           C  
ATOM   1656  O   ALA A 102      26.089  -2.936 -24.161  1.00  0.00           O  
ATOM   1657  N   ASN A 103      26.978  -3.781 -22.271  1.00  0.00           N  
ATOM   1658  H   ASN A 103      27.434  -3.563 -21.393  1.00  0.00           H  
ATOM   1659  CA  ASN A 103      26.646  -5.180 -22.559  1.00  0.00           C  
ATOM   1660  HA  ASN A 103      26.935  -5.394 -23.591  1.00  0.00           H  
ATOM   1661  CB  ASN A 103      27.473  -6.089 -21.628  1.00  0.00           C  
ATOM   1662  HB2 ASN A 103      27.384  -5.733 -20.605  1.00  0.00           H  
ATOM   1663  HB3 ASN A 103      27.089  -7.107 -21.653  1.00  0.00           H  
ATOM   1664  CG  ASN A 103      28.937  -6.171 -22.026  1.00  0.00           C  
ATOM   1665  OD1 ASN A 103      29.288  -6.278 -23.186  1.00  0.00           O  
ATOM   1666  ND2 ASN A 103      29.836  -6.169 -21.073  1.00  0.00           N  
ATOM   1667 HD21 ASN A 103      30.793  -6.199 -21.369  1.00  0.00           H  
ATOM   1668 HD22 ASN A 103      29.559  -6.039 -20.117  1.00  0.00           H  
ATOM   1669  C   ASN A 103      25.134  -5.478 -22.458  1.00  0.00           C  
ATOM   1670  O   ASN A 103      24.333  -4.662 -22.007  1.00  0.00           O  
ATOM   1671  N   GLN A 104      24.748  -6.689 -22.872  1.00  0.00           N  
ATOM   1672  H   GLN A 104      25.463  -7.307 -23.220  1.00  0.00           H  
ATOM   1673  CA  GLN A 104      23.428  -7.284 -22.625  1.00  0.00           C  
ATOM   1674  HA  GLN A 104      22.698  -6.501 -22.408  1.00  0.00           H  
ATOM   1675  CB  GLN A 104      22.971  -8.056 -23.878  1.00  0.00           C  
ATOM   1676  HB2 GLN A 104      23.709  -8.830 -24.094  1.00  0.00           H  
ATOM   1677  HB3 GLN A 104      22.025  -8.557 -23.667  1.00  0.00           H  
ATOM   1678  CG  GLN A 104      22.806  -7.183 -25.136  1.00  0.00           C  
ATOM   1679  HG2 GLN A 104      23.696  -6.576 -25.296  1.00  0.00           H  
ATOM   1680  HG3 GLN A 104      22.703  -7.842 -25.998  1.00  0.00           H  
ATOM   1681  CD  GLN A 104      21.563  -6.298 -25.087  1.00  0.00           C  
ATOM   1682  OE1 GLN A 104      20.442  -6.770 -24.974  1.00  0.00           O  
ATOM   1683  NE2 GLN A 104      21.699  -4.992 -25.189  1.00  0.00           N  
ATOM   1684 HE21 GLN A 104      20.856  -4.450 -25.147  1.00  0.00           H  
ATOM   1685 HE22 GLN A 104      22.606  -4.565 -25.285  1.00  0.00           H  
ATOM   1686  C   GLN A 104      23.492  -8.239 -21.419  1.00  0.00           C  
ATOM   1687  O   GLN A 104      24.489  -8.935 -21.233  1.00  0.00           O  
ATOM   1688  N   SER A 105      22.409  -8.351 -20.648  1.00  0.00           N  
ATOM   1689  H   SER A 105      21.617  -7.732 -20.818  1.00  0.00           H  
ATOM   1690  CA  SER A 105      22.230  -9.394 -19.624  1.00  0.00           C  
ATOM   1691  HA  SER A 105      22.829 -10.264 -19.893  1.00  0.00           H  
ATOM   1692  CB  SER A 105      22.705  -8.877 -18.263  1.00  0.00           C  
ATOM   1693  HB2 SER A 105      23.696  -8.433 -18.374  1.00  0.00           H  
ATOM   1694  HB3 SER A 105      22.013  -8.111 -17.905  1.00  0.00           H  
ATOM   1695  OG  SER A 105      22.782  -9.930 -17.317  1.00  0.00           O  
ATOM   1696  HG  SER A 105      23.622 -10.383 -17.453  1.00  0.00           H  
ATOM   1697  C   SER A 105      20.766  -9.834 -19.578  1.00  0.00           C  
ATOM   1698  O   SER A 105      19.912  -9.099 -20.065  1.00  0.00           O  
ATOM   1699  N   THR A 106      20.441 -11.007 -19.031  1.00  0.00           N  
ATOM   1700  H   THR A 106      21.146 -11.544 -18.549  1.00  0.00           H  
ATOM   1701  CA  THR A 106      19.037 -11.414 -18.834  1.00  0.00           C  
ATOM   1702  HA  THR A 106      18.495 -11.286 -19.771  1.00  0.00           H  
ATOM   1703  CB  THR A 106      18.910 -12.897 -18.442  1.00  0.00           C  
ATOM   1704  HB  THR A 106      17.852 -13.138 -18.328  1.00  0.00           H  
ATOM   1705  CG2 THR A 106      19.519 -13.832 -19.485  1.00  0.00           C  
ATOM   1706 HG21 THR A 106      19.252 -14.863 -19.245  1.00  0.00           H  
ATOM   1707 HG22 THR A 106      20.605 -13.734 -19.497  1.00  0.00           H  
ATOM   1708 HG23 THR A 106      19.124 -13.593 -20.472  1.00  0.00           H  
ATOM   1709  OG1 THR A 106      19.571 -13.179 -17.229  1.00  0.00           O  
ATOM   1710  HG1 THR A 106      19.289 -14.072 -17.002  1.00  0.00           H  
ATOM   1711  C   THR A 106      18.363 -10.521 -17.787  1.00  0.00           C  
ATOM   1712  O   THR A 106      19.023 -10.018 -16.869  1.00  0.00           O  
ATOM   1713  N   LEU A 107      17.045 -10.328 -17.902  1.00  0.00           N  
ATOM   1714  H   LEU A 107      16.555 -10.705 -18.709  1.00  0.00           H  
ATOM   1715  CA  LEU A 107      16.266  -9.541 -16.939  1.00  0.00           C  
ATOM   1716  HA  LEU A 107      16.659  -8.524 -16.928  1.00  0.00           H  
ATOM   1717  CB  LEU A 107      14.800  -9.509 -17.412  1.00  0.00           C  
ATOM   1718  HB2 LEU A 107      14.752  -9.144 -18.439  1.00  0.00           H  
ATOM   1719  HB3 LEU A 107      14.425 -10.532 -17.414  1.00  0.00           H  
ATOM   1720  CG  LEU A 107      13.884  -8.645 -16.525  1.00  0.00           C  
ATOM   1721  HG  LEU A 107      14.119  -8.811 -15.479  1.00  0.00           H  
ATOM   1722  CD1 LEU A 107      14.049  -7.154 -16.824  1.00  0.00           C  
ATOM   1723 HD11 LEU A 107      13.841  -6.965 -17.878  1.00  0.00           H  
ATOM   1724 HD12 LEU A 107      13.357  -6.579 -16.211  1.00  0.00           H  
ATOM   1725 HD13 LEU A 107      15.068  -6.846 -16.595  1.00  0.00           H  
ATOM   1726  CD2 LEU A 107      12.423  -9.037 -16.718  1.00  0.00           C  
ATOM   1727 HD21 LEU A 107      11.774  -8.346 -16.182  1.00  0.00           H  
ATOM   1728 HD22 LEU A 107      12.176  -9.034 -17.776  1.00  0.00           H  
ATOM   1729 HD23 LEU A 107      12.261 -10.039 -16.325  1.00  0.00           H  
ATOM   1730  C   LEU A 107      16.395 -10.107 -15.514  1.00  0.00           C  
ATOM   1731  O   LEU A 107      16.548  -9.352 -14.559  1.00  0.00           O  
ATOM   1732  N   GLU A 108      16.383 -11.428 -15.352  1.00  0.00           N  
ATOM   1733  H   GLU A 108      16.185 -12.010 -16.164  1.00  0.00           H  
ATOM   1734  CA  GLU A 108      16.494 -12.073 -14.036  1.00  0.00           C  
ATOM   1735  HA  GLU A 108      15.708 -11.693 -13.382  1.00  0.00           H  
ATOM   1736  CB  GLU A 108      16.263 -13.568 -14.248  1.00  0.00           C  
ATOM   1737  HB2 GLU A 108      15.333 -13.649 -14.802  1.00  0.00           H  
ATOM   1738  HB3 GLU A 108      17.054 -13.992 -14.868  1.00  0.00           H  
ATOM   1739  CG  GLU A 108      16.160 -14.364 -12.940  1.00  0.00           C  
ATOM   1740  HG2 GLU A 108      17.170 -14.595 -12.592  1.00  0.00           H  
ATOM   1741  HG3 GLU A 108      15.673 -13.752 -12.177  1.00  0.00           H  
ATOM   1742  CD  GLU A 108      15.343 -15.649 -13.136  1.00  0.00           C  
ATOM   1743  OE1 GLU A 108      14.378 -15.654 -13.940  1.00  0.00           O  
ATOM   1744  OE2 GLU A 108      15.708 -16.694 -12.554  1.00  0.00           O  
ATOM   1745  C   GLU A 108      17.841 -11.807 -13.344  1.00  0.00           C  
ATOM   1746  O   GLU A 108      17.898 -11.426 -12.171  1.00  0.00           O  
ATOM   1747  N   ASN A 109      18.940 -11.942 -14.093  1.00  0.00           N  
ATOM   1748  H   ASN A 109      18.829 -12.197 -15.070  1.00  0.00           H  
ATOM   1749  CA  ASN A 109      20.285 -11.673 -13.594  1.00  0.00           C  
ATOM   1750  HA  ASN A 109      20.431 -12.231 -12.667  1.00  0.00           H  
ATOM   1751  CB  ASN A 109      21.279 -12.177 -14.645  1.00  0.00           C  
ATOM   1752  HB2 ASN A 109      21.101 -13.232 -14.848  1.00  0.00           H  
ATOM   1753  HB3 ASN A 109      21.145 -11.620 -15.572  1.00  0.00           H  
ATOM   1754  CG  ASN A 109      22.709 -11.987 -14.186  1.00  0.00           C  
ATOM   1755  OD1 ASN A 109      23.284 -10.914 -14.290  1.00  0.00           O  
ATOM   1756  ND2 ASN A 109      23.331 -13.010 -13.654  1.00  0.00           N  
ATOM   1757 HD21 ASN A 109      24.289 -12.872 -13.392  1.00  0.00           H  
ATOM   1758 HD22 ASN A 109      22.862 -13.895 -13.561  1.00  0.00           H  
ATOM   1759  C   ASN A 109      20.496 -10.183 -13.271  1.00  0.00           C  
ATOM   1760  O   ASN A 109      21.069  -9.845 -12.229  1.00  0.00           O  
ATOM   1761  N   PHE A 110      19.995  -9.301 -14.141  1.00  0.00           N  
ATOM   1762  H   PHE A 110      19.567  -9.654 -14.996  1.00  0.00           H  
ATOM   1763  CA  PHE A 110      19.985  -7.859 -13.908  1.00  0.00           C  
ATOM   1764  HA  PHE A 110      21.012  -7.519 -13.769  1.00  0.00           H  
ATOM   1765  CB  PHE A 110      19.414  -7.178 -15.158  1.00  0.00           C  
ATOM   1766  HB2 PHE A 110      19.978  -7.516 -16.030  1.00  0.00           H  
ATOM   1767  HB3 PHE A 110      18.379  -7.491 -15.304  1.00  0.00           H  
ATOM   1768  CG  PHE A 110      19.467  -5.665 -15.123  1.00  0.00           C  
ATOM   1769  CD1 PHE A 110      20.633  -4.998 -15.543  1.00  0.00           C  
ATOM   1770  HD1 PHE A 110      21.490  -5.560 -15.887  1.00  0.00           H  
ATOM   1771  CE1 PHE A 110      20.684  -3.595 -15.526  1.00  0.00           C  
ATOM   1772  HE1 PHE A 110      21.583  -3.092 -15.844  1.00  0.00           H  
ATOM   1773  CZ  PHE A 110      19.572  -2.851 -15.095  1.00  0.00           C  
ATOM   1774  HZ  PHE A 110      19.613  -1.772 -15.094  1.00  0.00           H  
ATOM   1775  CE2 PHE A 110      18.408  -3.515 -14.673  1.00  0.00           C  
ATOM   1776  HE2 PHE A 110      17.551  -2.942 -14.348  1.00  0.00           H  
ATOM   1777  CD2 PHE A 110      18.355  -4.921 -14.684  1.00  0.00           C  
ATOM   1778  HD2 PHE A 110      17.457  -5.430 -14.366  1.00  0.00           H  
ATOM   1779  C   PHE A 110      19.198  -7.490 -12.637  1.00  0.00           C  
ATOM   1780  O   PHE A 110      19.669  -6.660 -11.858  1.00  0.00           O  
ATOM   1781  N   LEU A 111      18.050  -8.138 -12.388  1.00  0.00           N  
ATOM   1782  H   LEU A 111      17.701  -8.792 -13.084  1.00  0.00           H  
ATOM   1783  CA  LEU A 111      17.222  -7.905 -11.204  1.00  0.00           C  
ATOM   1784  HA  LEU A 111      17.179  -6.830 -11.035  1.00  0.00           H  
ATOM   1785  CB  LEU A 111      15.783  -8.395 -11.455  1.00  0.00           C  
ATOM   1786  HB2 LEU A 111      15.830  -9.433 -11.790  1.00  0.00           H  
ATOM   1787  HB3 LEU A 111      15.238  -8.379 -10.511  1.00  0.00           H  
ATOM   1788  CG  LEU A 111      14.983  -7.565 -12.487  1.00  0.00           C  
ATOM   1789  HG  LEU A 111      15.552  -7.448 -13.404  1.00  0.00           H  
ATOM   1790  CD1 LEU A 111      13.666  -8.274 -12.802  1.00  0.00           C  
ATOM   1791 HD11 LEU A 111      13.110  -7.712 -13.552  1.00  0.00           H  
ATOM   1792 HD12 LEU A 111      13.875  -9.270 -13.195  1.00  0.00           H  
ATOM   1793 HD13 LEU A 111      13.062  -8.372 -11.900  1.00  0.00           H  
ATOM   1794  CD2 LEU A 111      14.632  -6.160 -11.993  1.00  0.00           C  
ATOM   1795 HD21 LEU A 111      15.536  -5.600 -11.769  1.00  0.00           H  
ATOM   1796 HD22 LEU A 111      14.089  -5.626 -12.774  1.00  0.00           H  
ATOM   1797 HD23 LEU A 111      14.007  -6.224 -11.106  1.00  0.00           H  
ATOM   1798  C   LEU A 111      17.813  -8.492  -9.907  1.00  0.00           C  
ATOM   1799  O   LEU A 111      17.713  -7.815  -8.888  1.00  0.00           O  
ATOM   1800  N   GLU A 112      18.464  -9.666  -9.870  1.00  0.00           N  
ATOM   1801  H   GLU A 112      18.488 -10.251 -10.702  1.00  0.00           H  
ATOM   1802  CA  GLU A 112      19.167 -10.098  -8.641  1.00  0.00           C  
ATOM   1803  HA  GLU A 112      18.485  -9.955  -7.806  1.00  0.00           H  
ATOM   1804  CB  GLU A 112      19.560 -11.586  -8.641  1.00  0.00           C  
ATOM   1805  HB2 GLU A 112      18.660 -12.185  -8.773  1.00  0.00           H  
ATOM   1806  HB3 GLU A 112      20.226 -11.770  -9.484  1.00  0.00           H  
ATOM   1807  CG  GLU A 112      20.277 -12.036  -7.338  1.00  0.00           C  
ATOM   1808  HG2 GLU A 112      20.515 -13.097  -7.436  1.00  0.00           H  
ATOM   1809  HG3 GLU A 112      21.230 -11.512  -7.240  1.00  0.00           H  
ATOM   1810  CD  GLU A 112      19.436 -11.840  -6.056  1.00  0.00           C  
ATOM   1811  OE1 GLU A 112      18.312 -12.397  -6.023  1.00  0.00           O  
ATOM   1812  OE2 GLU A 112      19.853 -11.103  -5.116  1.00  0.00           O  
ATOM   1813  C   GLU A 112      20.388  -9.214  -8.356  1.00  0.00           C  
ATOM   1814  O   GLU A 112      20.655  -8.909  -7.195  1.00  0.00           O  
ATOM   1815  N   ARG A 113      21.105  -8.726  -9.379  1.00  0.00           N  
ATOM   1816  H   ARG A 113      20.870  -9.024 -10.324  1.00  0.00           H  
ATOM   1817  CA  ARG A 113      22.178  -7.734  -9.172  1.00  0.00           C  
ATOM   1818  HA  ARG A 113      22.840  -8.101  -8.386  1.00  0.00           H  
ATOM   1819  CB  ARG A 113      23.002  -7.525 -10.448  1.00  0.00           C  
ATOM   1820  HB2 ARG A 113      22.343  -7.454 -11.316  1.00  0.00           H  
ATOM   1821  HB3 ARG A 113      23.560  -6.590 -10.359  1.00  0.00           H  
ATOM   1822  CG  ARG A 113      24.007  -8.672 -10.622  1.00  0.00           C  
ATOM   1823  HG2 ARG A 113      24.624  -8.744  -9.725  1.00  0.00           H  
ATOM   1824  HG3 ARG A 113      23.479  -9.617 -10.759  1.00  0.00           H  
ATOM   1825  CD  ARG A 113      24.930  -8.421 -11.814  1.00  0.00           C  
ATOM   1826  HD2 ARG A 113      25.386  -7.436 -11.711  1.00  0.00           H  
ATOM   1827  HD3 ARG A 113      25.728  -9.167 -11.801  1.00  0.00           H  
ATOM   1828  NE  ARG A 113      24.190  -8.535 -13.079  1.00  0.00           N  
ATOM   1829  HE  ARG A 113      23.659  -9.388 -13.229  1.00  0.00           H  
ATOM   1830  CZ  ARG A 113      24.239  -7.735 -14.122  1.00  0.00           C  
ATOM   1831  NH1 ARG A 113      24.882  -6.605 -14.135  1.00  0.00           N  
ATOM   1832 HH11 ARG A 113      25.382  -6.292 -13.332  1.00  0.00           H  
ATOM   1833 HH12 ARG A 113      24.943  -6.092 -15.026  1.00  0.00           H  
ATOM   1834  NH2 ARG A 113      23.646  -8.081 -15.214  1.00  0.00           N  
ATOM   1835 HH21 ARG A 113      23.224  -8.997 -15.309  1.00  0.00           H  
ATOM   1836 HH22 ARG A 113      23.966  -7.576 -16.041  1.00  0.00           H  
ATOM   1837  C   ARG A 113      21.636  -6.412  -8.643  1.00  0.00           C  
ATOM   1838  O   ARG A 113      22.175  -5.914  -7.660  1.00  0.00           O  
ATOM   1839  N   LEU A 114      20.530  -5.900  -9.189  1.00  0.00           N  
ATOM   1840  H   LEU A 114      20.169  -6.337 -10.032  1.00  0.00           H  
ATOM   1841  CA  LEU A 114      19.855  -4.709  -8.655  1.00  0.00           C  
ATOM   1842  HA  LEU A 114      20.590  -3.905  -8.597  1.00  0.00           H  
ATOM   1843  CB  LEU A 114      18.736  -4.276  -9.623  1.00  0.00           C  
ATOM   1844  HB2 LEU A 114      19.186  -4.014 -10.582  1.00  0.00           H  
ATOM   1845  HB3 LEU A 114      18.077  -5.129  -9.785  1.00  0.00           H  
ATOM   1846  CG  LEU A 114      17.872  -3.094  -9.132  1.00  0.00           C  
ATOM   1847  HG  LEU A 114      17.402  -3.358  -8.185  1.00  0.00           H  
ATOM   1848  CD1 LEU A 114      18.661  -1.794  -8.942  1.00  0.00           C  
ATOM   1849 HD11 LEU A 114      19.461  -1.943  -8.218  1.00  0.00           H  
ATOM   1850 HD12 LEU A 114      19.083  -1.467  -9.891  1.00  0.00           H  
ATOM   1851 HD13 LEU A 114      17.999  -1.017  -8.562  1.00  0.00           H  
ATOM   1852  CD2 LEU A 114      16.764  -2.818 -10.144  1.00  0.00           C  
ATOM   1853 HD21 LEU A 114      17.194  -2.528 -11.103  1.00  0.00           H  
ATOM   1854 HD22 LEU A 114      16.159  -3.713 -10.282  1.00  0.00           H  
ATOM   1855 HD23 LEU A 114      16.121  -2.019  -9.776  1.00  0.00           H  
ATOM   1856  C   LEU A 114      19.329  -4.936  -7.225  1.00  0.00           C  
ATOM   1857  O   LEU A 114      19.496  -4.069  -6.374  1.00  0.00           O  
ATOM   1858  N   LYS A 115      18.758  -6.111  -6.929  1.00  0.00           N  
ATOM   1859  H   LYS A 115      18.600  -6.766  -7.690  1.00  0.00           H  
ATOM   1860  CA  LYS A 115      18.332  -6.495  -5.575  1.00  0.00           C  
ATOM   1861  HA  LYS A 115      17.709  -5.697  -5.174  1.00  0.00           H  
ATOM   1862  CB  LYS A 115      17.500  -7.778  -5.681  1.00  0.00           C  
ATOM   1863  HB2 LYS A 115      16.738  -7.641  -6.449  1.00  0.00           H  
ATOM   1864  HB3 LYS A 115      18.166  -8.581  -5.993  1.00  0.00           H  
ATOM   1865  CG  LYS A 115      16.796  -8.178  -4.372  1.00  0.00           C  
ATOM   1866  HG2 LYS A 115      17.555  -8.466  -3.643  1.00  0.00           H  
ATOM   1867  HG3 LYS A 115      16.249  -7.321  -3.976  1.00  0.00           H  
ATOM   1868  CD  LYS A 115      15.812  -9.352  -4.543  1.00  0.00           C  
ATOM   1869  HD2 LYS A 115      15.572  -9.730  -3.551  1.00  0.00           H  
ATOM   1870  HD3 LYS A 115      14.894  -9.015  -5.019  1.00  0.00           H  
ATOM   1871  CE  LYS A 115      16.433 -10.470  -5.381  1.00  0.00           C  
ATOM   1872  HE2 LYS A 115      16.646 -10.108  -6.390  1.00  0.00           H  
ATOM   1873  HE3 LYS A 115      17.396 -10.716  -4.924  1.00  0.00           H  
ATOM   1874  NZ  LYS A 115      15.638 -11.718  -5.472  1.00  0.00           N  
ATOM   1875  HZ1 LYS A 115      15.306 -12.006  -4.563  1.00  0.00           H  
ATOM   1876  HZ2 LYS A 115      14.849 -11.650  -6.112  1.00  0.00           H  
ATOM   1877  HZ3 LYS A 115      16.281 -12.429  -5.828  1.00  0.00           H  
ATOM   1878  C   LYS A 115      19.518  -6.636  -4.615  1.00  0.00           C  
ATOM   1879  O   LYS A 115      19.411  -6.231  -3.464  1.00  0.00           O  
ATOM   1880  N   THR A 116      20.657  -7.140  -5.082  1.00  0.00           N  
ATOM   1881  H   THR A 116      20.656  -7.501  -6.030  1.00  0.00           H  
ATOM   1882  CA  THR A 116      21.902  -7.236  -4.312  1.00  0.00           C  
ATOM   1883  HA  THR A 116      21.684  -7.706  -3.355  1.00  0.00           H  
ATOM   1884  CB  THR A 116      22.923  -8.121  -5.045  1.00  0.00           C  
ATOM   1885  HB  THR A 116      23.067  -7.755  -6.061  1.00  0.00           H  
ATOM   1886  CG2 THR A 116      24.282  -8.174  -4.348  1.00  0.00           C  
ATOM   1887 HG21 THR A 116      24.790  -7.216  -4.448  1.00  0.00           H  
ATOM   1888 HG22 THR A 116      24.156  -8.406  -3.291  1.00  0.00           H  
ATOM   1889 HG23 THR A 116      24.901  -8.941  -4.815  1.00  0.00           H  
ATOM   1890  OG1 THR A 116      22.442  -9.447  -5.095  1.00  0.00           O  
ATOM   1891  HG1 THR A 116      21.721  -9.478  -5.754  1.00  0.00           H  
ATOM   1892  C   THR A 116      22.477  -5.855  -4.007  1.00  0.00           C  
ATOM   1893  O   THR A 116      22.820  -5.590  -2.857  1.00  0.00           O  
ATOM   1894  N   ILE A 117      22.515  -4.951  -4.990  1.00  0.00           N  
ATOM   1895  H   ILE A 117      22.270  -5.246  -5.930  1.00  0.00           H  
ATOM   1896  CA  ILE A 117      22.908  -3.547  -4.789  1.00  0.00           C  
ATOM   1897  HA  ILE A 117      23.888  -3.526  -4.309  1.00  0.00           H  
ATOM   1898  CB  ILE A 117      23.036  -2.822  -6.151  1.00  0.00           C  
ATOM   1899  HB  ILE A 117      22.119  -2.994  -6.717  1.00  0.00           H  
ATOM   1900  CG2 ILE A 117      23.213  -1.300  -5.972  1.00  0.00           C  
ATOM   1901 HG21 ILE A 117      22.352  -0.868  -5.464  1.00  0.00           H  
ATOM   1902 HG22 ILE A 117      24.112  -1.092  -5.390  1.00  0.00           H  
ATOM   1903 HG23 ILE A 117      23.298  -0.811  -6.941  1.00  0.00           H  
ATOM   1904  CG1 ILE A 117      24.234  -3.392  -6.951  1.00  0.00           C  
ATOM   1905 HG12 ILE A 117      25.168  -3.047  -6.504  1.00  0.00           H  
ATOM   1906 HG13 ILE A 117      24.233  -4.480  -6.894  1.00  0.00           H  
ATOM   1907  CD1 ILE A 117      24.220  -3.020  -8.440  1.00  0.00           C  
ATOM   1908 HD11 ILE A 117      24.365  -1.949  -8.569  1.00  0.00           H  
ATOM   1909 HD12 ILE A 117      25.031  -3.542  -8.947  1.00  0.00           H  
ATOM   1910 HD13 ILE A 117      23.273  -3.319  -8.888  1.00  0.00           H  
ATOM   1911  C   ILE A 117      21.936  -2.847  -3.827  1.00  0.00           C  
ATOM   1912  O   ILE A 117      22.384  -2.128  -2.938  1.00  0.00           O  
ATOM   1913  N   MET A 118      20.623  -3.097  -3.921  1.00  0.00           N  
ATOM   1914  H   MET A 118      20.280  -3.631  -4.714  1.00  0.00           H  
ATOM   1915  CA  MET A 118      19.651  -2.585  -2.941  1.00  0.00           C  
ATOM   1916  HA  MET A 118      19.770  -1.502  -2.859  1.00  0.00           H  
ATOM   1917  CB  MET A 118      18.215  -2.876  -3.399  1.00  0.00           C  
ATOM   1918  HB2 MET A 118      18.125  -3.920  -3.691  1.00  0.00           H  
ATOM   1919  HB3 MET A 118      17.536  -2.688  -2.571  1.00  0.00           H  
ATOM   1920  CG  MET A 118      17.788  -1.981  -4.558  1.00  0.00           C  
ATOM   1921  HG2 MET A 118      18.551  -2.020  -5.334  1.00  0.00           H  
ATOM   1922  HG3 MET A 118      16.863  -2.368  -4.983  1.00  0.00           H  
ATOM   1923  SD  MET A 118      17.533  -0.254  -4.066  1.00  0.00           S  
ATOM   1924  CE  MET A 118      18.198   0.533  -5.547  1.00  0.00           C  
ATOM   1925  HE1 MET A 118      19.189   0.127  -5.748  1.00  0.00           H  
ATOM   1926  HE2 MET A 118      17.538   0.340  -6.392  1.00  0.00           H  
ATOM   1927  HE3 MET A 118      18.283   1.604  -5.383  1.00  0.00           H  
ATOM   1928  C   MET A 118      19.861  -3.155  -1.530  1.00  0.00           C  
ATOM   1929  O   MET A 118      19.724  -2.424  -0.557  1.00  0.00           O  
ATOM   1930  N   ARG A 119      20.204  -4.442  -1.399  1.00  0.00           N  
ATOM   1931  H   ARG A 119      20.238  -4.992  -2.252  1.00  0.00           H  
ATOM   1932  CA  ARG A 119      20.460  -5.138  -0.121  1.00  0.00           C  
ATOM   1933  HA  ARG A 119      19.627  -4.943   0.557  1.00  0.00           H  
ATOM   1934  CB  ARG A 119      20.504  -6.646  -0.445  1.00  0.00           C  
ATOM   1935  HB2 ARG A 119      19.609  -6.880  -1.023  1.00  0.00           H  
ATOM   1936  HB3 ARG A 119      21.373  -6.854  -1.068  1.00  0.00           H  
ATOM   1937  CG  ARG A 119      20.517  -7.598   0.756  1.00  0.00           C  
ATOM   1938  HG2 ARG A 119      21.475  -7.536   1.274  1.00  0.00           H  
ATOM   1939  HG3 ARG A 119      19.730  -7.297   1.448  1.00  0.00           H  
ATOM   1940  CD  ARG A 119      20.242  -9.052   0.311  1.00  0.00           C  
ATOM   1941  HD2 ARG A 119      20.153  -9.668   1.208  1.00  0.00           H  
ATOM   1942  HD3 ARG A 119      19.277  -9.081  -0.197  1.00  0.00           H  
ATOM   1943  NE  ARG A 119      21.306  -9.617  -0.557  1.00  0.00           N  
ATOM   1944  HE  ARG A 119      22.215  -9.702  -0.133  1.00  0.00           H  
ATOM   1945  CZ  ARG A 119      21.212 -10.029  -1.819  1.00  0.00           C  
ATOM   1946  NH1 ARG A 119      20.107 -10.009  -2.508  1.00  0.00           N  
ATOM   1947 HH11 ARG A 119      19.258  -9.708  -2.080  1.00  0.00           H  
ATOM   1948 HH12 ARG A 119      20.094 -10.412  -3.457  1.00  0.00           H  
ATOM   1949  NH2 ARG A 119      22.258 -10.477  -2.446  1.00  0.00           N  
ATOM   1950 HH21 ARG A 119      23.152 -10.563  -2.009  1.00  0.00           H  
ATOM   1951 HH22 ARG A 119      22.188 -10.577  -3.457  1.00  0.00           H  
ATOM   1952  C   ARG A 119      21.724  -4.615   0.578  1.00  0.00           C  
ATOM   1953  O   ARG A 119      21.722  -4.401   1.788  1.00  0.00           O  
ATOM   1954  N   GLU A 120      22.765  -4.345  -0.203  1.00  0.00           N  
ATOM   1955  H   GLU A 120      22.677  -4.603  -1.180  1.00  0.00           H  
ATOM   1956  CA  GLU A 120      23.990  -3.630   0.187  1.00  0.00           C  
ATOM   1957  HA  GLU A 120      24.467  -4.132   1.029  1.00  0.00           H  
ATOM   1958  CB  GLU A 120      24.939  -3.704  -1.028  1.00  0.00           C  
ATOM   1959  HB2 GLU A 120      25.219  -4.746  -1.196  1.00  0.00           H  
ATOM   1960  HB3 GLU A 120      24.386  -3.379  -1.910  1.00  0.00           H  
ATOM   1961  CG  GLU A 120      26.214  -2.854  -0.989  1.00  0.00           C  
ATOM   1962  HG2 GLU A 120      26.615  -2.814  -2.004  1.00  0.00           H  
ATOM   1963  HG3 GLU A 120      25.974  -1.829  -0.703  1.00  0.00           H  
ATOM   1964  CD  GLU A 120      27.295  -3.407  -0.063  1.00  0.00           C  
ATOM   1965  OE1 GLU A 120      27.004  -3.701   1.113  1.00  0.00           O  
ATOM   1966  OE2 GLU A 120      28.481  -3.383  -0.463  1.00  0.00           O  
ATOM   1967  C   GLU A 120      23.686  -2.182   0.619  1.00  0.00           C  
ATOM   1968  O   GLU A 120      24.092  -1.752   1.700  1.00  0.00           O  
ATOM   1969  N   LYS A 121      22.891  -1.443  -0.169  1.00  0.00           N  
ATOM   1970  H   LYS A 121      22.617  -1.831  -1.068  1.00  0.00           H  
ATOM   1971  CA  LYS A 121      22.466  -0.072   0.154  1.00  0.00           C  
ATOM   1972  HA  LYS A 121      23.363   0.522   0.319  1.00  0.00           H  
ATOM   1973  CB  LYS A 121      21.683   0.514  -1.037  1.00  0.00           C  
ATOM   1974  HB2 LYS A 121      22.284   0.412  -1.942  1.00  0.00           H  
ATOM   1975  HB3 LYS A 121      20.770  -0.064  -1.183  1.00  0.00           H  
ATOM   1976  CG  LYS A 121      21.293   1.992  -0.881  1.00  0.00           C  
ATOM   1977  HG2 LYS A 121      20.690   2.275  -1.746  1.00  0.00           H  
ATOM   1978  HG3 LYS A 121      20.683   2.118   0.013  1.00  0.00           H  
ATOM   1979  CD  LYS A 121      22.511   2.920  -0.804  1.00  0.00           C  
ATOM   1980  HD2 LYS A 121      23.085   2.710   0.100  1.00  0.00           H  
ATOM   1981  HD3 LYS A 121      23.141   2.756  -1.682  1.00  0.00           H  
ATOM   1982  CE  LYS A 121      22.048   4.376  -0.785  1.00  0.00           C  
ATOM   1983  HE2 LYS A 121      21.446   4.556  -1.680  1.00  0.00           H  
ATOM   1984  HE3 LYS A 121      21.423   4.553   0.096  1.00  0.00           H  
ATOM   1985  NZ  LYS A 121      23.204   5.297  -0.804  1.00  0.00           N  
ATOM   1986  HZ1 LYS A 121      23.648   5.398   0.094  1.00  0.00           H  
ATOM   1987  HZ2 LYS A 121      23.881   4.976  -1.506  1.00  0.00           H  
ATOM   1988  HZ3 LYS A 121      22.941   6.188  -1.223  1.00  0.00           H  
ATOM   1989  C   LYS A 121      21.663  -0.013   1.458  1.00  0.00           C  
ATOM   1990  O   LYS A 121      21.981   0.796   2.318  1.00  0.00           O  
ATOM   1991  N   TYR A 122      20.677  -0.898   1.618  1.00  0.00           N  
ATOM   1992  H   TYR A 122      20.478  -1.503   0.829  1.00  0.00           H  
ATOM   1993  CA  TYR A 122      19.846  -1.059   2.817  1.00  0.00           C  
ATOM   1994  HA  TYR A 122      19.307  -0.132   3.015  1.00  0.00           H  
ATOM   1995  CB  TYR A 122      18.821  -2.166   2.517  1.00  0.00           C  
ATOM   1996  HB2 TYR A 122      18.228  -1.851   1.658  1.00  0.00           H  
ATOM   1997  HB3 TYR A 122      19.351  -3.074   2.223  1.00  0.00           H  
ATOM   1998  CG  TYR A 122      17.862  -2.516   3.638  1.00  0.00           C  
ATOM   1999  CD1 TYR A 122      16.711  -1.733   3.836  1.00  0.00           C  
ATOM   2000  HD1 TYR A 122      16.530  -0.863   3.222  1.00  0.00           H  
ATOM   2001  CE1 TYR A 122      15.814  -2.042   4.876  1.00  0.00           C  
ATOM   2002  HE1 TYR A 122      14.968  -1.399   5.066  1.00  0.00           H  
ATOM   2003  CZ  TYR A 122      16.048  -3.158   5.702  1.00  0.00           C  
ATOM   2004  OH  TYR A 122      15.149  -3.484   6.669  1.00  0.00           O  
ATOM   2005  HH  TYR A 122      14.342  -2.958   6.591  1.00  0.00           H  
ATOM   2006  CE2 TYR A 122      17.196  -3.953   5.497  1.00  0.00           C  
ATOM   2007  HE2 TYR A 122      17.373  -4.797   6.146  1.00  0.00           H  
ATOM   2008  CD2 TYR A 122      18.105  -3.630   4.469  1.00  0.00           C  
ATOM   2009  HD2 TYR A 122      18.993  -4.230   4.327  1.00  0.00           H  
ATOM   2010  C   TYR A 122      20.690  -1.374   4.061  1.00  0.00           C  
ATOM   2011  O   TYR A 122      20.537  -0.723   5.093  1.00  0.00           O  
ATOM   2012  N   SER A 123      21.647  -2.302   3.939  1.00  0.00           N  
ATOM   2013  H   SER A 123      21.718  -2.806   3.061  1.00  0.00           H  
ATOM   2014  CA  SER A 123      22.630  -2.603   4.989  1.00  0.00           C  
ATOM   2015  HA  SER A 123      22.108  -2.984   5.869  1.00  0.00           H  
ATOM   2016  CB  SER A 123      23.576  -3.704   4.488  1.00  0.00           C  
ATOM   2017  HB2 SER A 123      22.996  -4.597   4.253  1.00  0.00           H  
ATOM   2018  HB3 SER A 123      24.077  -3.371   3.581  1.00  0.00           H  
ATOM   2019  OG  SER A 123      24.554  -4.023   5.454  1.00  0.00           O  
ATOM   2020  HG  SER A 123      25.207  -4.602   5.052  1.00  0.00           H  
ATOM   2021  C   SER A 123      23.403  -1.346   5.418  1.00  0.00           C  
ATOM   2022  O   SER A 123      23.364  -0.948   6.581  1.00  0.00           O  
ATOM   2023  N   LYS A 124      24.025  -0.644   4.462  1.00  0.00           N  
ATOM   2024  H   LYS A 124      23.978  -0.999   3.510  1.00  0.00           H  
ATOM   2025  CA  LYS A 124      24.857   0.548   4.721  1.00  0.00           C  
ATOM   2026  HA  LYS A 124      25.415   0.367   5.641  1.00  0.00           H  
ATOM   2027  CB  LYS A 124      25.871   0.710   3.576  1.00  0.00           C  
ATOM   2028  HB2 LYS A 124      25.338   0.753   2.624  1.00  0.00           H  
ATOM   2029  HB3 LYS A 124      26.425   1.640   3.710  1.00  0.00           H  
ATOM   2030  CG  LYS A 124      26.874  -0.456   3.568  1.00  0.00           C  
ATOM   2031  HG2 LYS A 124      27.432  -0.451   4.506  1.00  0.00           H  
ATOM   2032  HG3 LYS A 124      26.339  -1.403   3.487  1.00  0.00           H  
ATOM   2033  CD  LYS A 124      27.855  -0.357   2.397  1.00  0.00           C  
ATOM   2034  HD2 LYS A 124      27.287  -0.372   1.465  1.00  0.00           H  
ATOM   2035  HD3 LYS A 124      28.426   0.570   2.468  1.00  0.00           H  
ATOM   2036  CE  LYS A 124      28.793  -1.567   2.451  1.00  0.00           C  
ATOM   2037  HE2 LYS A 124      29.435  -1.498   3.332  1.00  0.00           H  
ATOM   2038  HE3 LYS A 124      28.173  -2.465   2.557  1.00  0.00           H  
ATOM   2039  NZ  LYS A 124      29.600  -1.695   1.216  1.00  0.00           N  
ATOM   2040  HZ1 LYS A 124      29.283  -1.058   0.502  1.00  0.00           H  
ATOM   2041  HZ2 LYS A 124      29.390  -2.606   0.788  1.00  0.00           H  
ATOM   2042  HZ3 LYS A 124      30.593  -1.623   1.371  1.00  0.00           H  
ATOM   2043  C   LYS A 124      24.080   1.846   5.005  1.00  0.00           C  
ATOM   2044  O   LYS A 124      24.710   2.872   5.244  1.00  0.00           O  
ATOM   2045  N   CYS A 125      22.745   1.812   4.997  1.00  0.00           N  
ATOM   2046  H   CYS A 125      22.309   0.942   4.730  1.00  0.00           H  
ATOM   2047  CA  CYS A 125      21.869   2.928   5.390  1.00  0.00           C  
ATOM   2048  HA  CYS A 125      22.489   3.785   5.661  1.00  0.00           H  
ATOM   2049  CB  CYS A 125      20.989   3.349   4.197  1.00  0.00           C  
ATOM   2050  HB2 CYS A 125      20.334   2.521   3.918  1.00  0.00           H  
ATOM   2051  HB3 CYS A 125      20.370   4.197   4.496  1.00  0.00           H  
ATOM   2052  SG  CYS A 125      22.002   3.831   2.767  1.00  0.00           S  
ATOM   2053  HG  CYS A 125      22.442   2.579   2.560  1.00  0.00           H  
ATOM   2054  C   CYS A 125      21.021   2.619   6.644  1.00  0.00           C  
ATOM   2055  O   CYS A 125      20.045   3.329   6.903  1.00  0.00           O  
ATOM   2056  N   SER A 126      21.337   1.541   7.377  1.00  0.00           N  
ATOM   2057  H   SER A 126      22.171   1.022   7.133  1.00  0.00           H  
ATOM   2058  CA  SER A 126      20.598   1.078   8.561  1.00  0.00           C  
ATOM   2059  HA  SER A 126      19.548   1.174   8.348  1.00  0.00           H  
ATOM   2060  CB  SER A 126      20.863  -0.400   8.812  1.00  0.00           C  
ATOM   2061  HB2 SER A 126      21.937  -0.601   8.792  1.00  0.00           H  
ATOM   2062  HB3 SER A 126      20.470  -0.683   9.791  1.00  0.00           H  
ATOM   2063  OG  SER A 126      20.179  -1.119   7.801  1.00  0.00           O  
ATOM   2064  HG  SER A 126      20.626  -0.961   6.951  1.00  0.00           H  
ATOM   2065  C   SER A 126      20.820   1.910   9.823  1.00  0.00           C  
ATOM   2066  O   SER A 126      19.784   2.375  10.338  1.00  0.00           O  
ATOM   2067  OXT SER A 126      21.988   2.045  10.252  1.00  0.00           O  
TER    2068      SER   126                                                      
ATOM   2068  N   MET B 127     -25.397  25.730  -9.710  1.00  0.00           N  
ATOM   2069  H1  MET B 127     -24.403  25.920  -9.703  1.00  0.00           H  
ATOM   2070  H2  MET B 127     -25.622  25.276  -8.832  1.00  0.00           H  
ATOM   2071  H3  MET B 127     -25.632  25.126 -10.484  1.00  0.00           H  
ATOM   2072  CA  MET B 127     -26.138  27.007  -9.794  1.00  0.00           C  
ATOM   2073  HA  MET B 127     -25.849  27.539 -10.701  1.00  0.00           H  
ATOM   2074  CB  MET B 127     -27.664  26.788  -9.808  1.00  0.00           C  
ATOM   2075  HB2 MET B 127     -27.945  26.317 -10.751  1.00  0.00           H  
ATOM   2076  HB3 MET B 127     -27.924  26.106  -8.997  1.00  0.00           H  
ATOM   2077  CG  MET B 127     -28.487  28.078  -9.630  1.00  0.00           C  
ATOM   2078  HG2 MET B 127     -28.376  28.708 -10.514  1.00  0.00           H  
ATOM   2079  HG3 MET B 127     -28.102  28.631  -8.775  1.00  0.00           H  
ATOM   2080  SD  MET B 127     -30.252  27.822  -9.296  1.00  0.00           S  
ATOM   2081  CE  MET B 127     -30.887  27.368 -10.930  1.00  0.00           C  
ATOM   2082  HE1 MET B 127     -30.381  26.474 -11.292  1.00  0.00           H  
ATOM   2083  HE2 MET B 127     -31.956  27.168 -10.850  1.00  0.00           H  
ATOM   2084  HE3 MET B 127     -30.728  28.194 -11.624  1.00  0.00           H  
ATOM   2085  C   MET B 127     -25.709  27.848  -8.612  1.00  0.00           C  
ATOM   2086  O   MET B 127     -25.604  27.307  -7.524  1.00  0.00           O  
ATOM   2087  N   HIE B 128     -25.466  29.128  -8.859  1.00  0.00           N  
ATOM   2088  H   HIE B 128     -25.644  29.483  -9.792  1.00  0.00           H  
ATOM   2089  CA  HIE B 128     -24.848  30.110  -7.964  1.00  0.00           C  
ATOM   2090  HA  HIE B 128     -25.334  30.073  -6.986  1.00  0.00           H  
ATOM   2091  CB  HIE B 128     -25.107  31.477  -8.626  1.00  0.00           C  
ATOM   2092  HB2 HIE B 128     -24.286  31.680  -9.301  1.00  0.00           H  
ATOM   2093  HB3 HIE B 128     -25.132  32.241  -7.856  1.00  0.00           H  
ATOM   2094  CG  HIE B 128     -26.342  31.645  -9.487  1.00  0.00           C  
ATOM   2095  ND1 HIE B 128     -26.538  31.045 -10.740  1.00  0.00           N  
ATOM   2096  CE1 HIE B 128     -27.622  31.638 -11.263  1.00  0.00           C  
ATOM   2097  HE1 HIE B 128     -28.010  31.445 -12.255  1.00  0.00           H  
ATOM   2098  NE2 HIE B 128     -28.122  32.545 -10.408  1.00  0.00           N  
ATOM   2099  HE2 HIE B 128     -28.896  33.167 -10.600  1.00  0.00           H  
ATOM   2100  CD2 HIE B 128     -27.325  32.567  -9.285  1.00  0.00           C  
ATOM   2101  HD2 HIE B 128     -27.404  33.238  -8.440  1.00  0.00           H  
ATOM   2102  C   HIE B 128     -23.339  29.774  -7.773  1.00  0.00           C  
ATOM   2103  O   HIE B 128     -22.913  28.690  -8.179  1.00  0.00           O  
ATOM   2104  N   HIE B 129     -22.420  30.579  -7.218  1.00  0.00           N  
ATOM   2105  H   HIE B 129     -21.544  30.081  -7.147  1.00  0.00           H  
ATOM   2106  CA  HIE B 129     -22.314  32.003  -6.816  1.00  0.00           C  
ATOM   2107  HA  HIE B 129     -21.269  32.043  -6.506  1.00  0.00           H  
ATOM   2108  CB  HIE B 129     -22.252  33.012  -7.982  1.00  0.00           C  
ATOM   2109  HB2 HIE B 129     -21.767  33.915  -7.611  1.00  0.00           H  
ATOM   2110  HB3 HIE B 129     -23.244  33.325  -8.291  1.00  0.00           H  
ATOM   2111  CG  HIE B 129     -21.472  32.526  -9.189  1.00  0.00           C  
ATOM   2112  ND1 HIE B 129     -21.913  31.585 -10.124  1.00  0.00           N  
ATOM   2113  CE1 HIE B 129     -20.917  31.426 -11.003  1.00  0.00           C  
ATOM   2114  HE1 HIE B 129     -20.951  30.761 -11.856  1.00  0.00           H  
ATOM   2115  NE2 HIE B 129     -19.879  32.212 -10.672  1.00  0.00           N  
ATOM   2116  HE2 HIE B 129     -19.012  32.272 -11.186  1.00  0.00           H  
ATOM   2117  CD2 HIE B 129     -20.208  32.911  -9.530  1.00  0.00           C  
ATOM   2118  HD2 HIE B 129     -19.591  33.624  -9.000  1.00  0.00           H  
ATOM   2119  C   HIE B 129     -22.980  32.483  -5.511  1.00  0.00           C  
ATOM   2120  O   HIE B 129     -22.265  32.558  -4.516  1.00  0.00           O  
ATOM   2121  N   HIE B 130     -24.270  32.849  -5.451  1.00  0.00           N  
ATOM   2122  H   HIE B 130     -24.861  32.767  -6.262  1.00  0.00           H  
ATOM   2123  CA  HIE B 130     -24.883  33.322  -4.187  1.00  0.00           C  
ATOM   2124  HA  HIE B 130     -24.262  34.119  -3.775  1.00  0.00           H  
ATOM   2125  CB  HIE B 130     -26.288  33.901  -4.443  1.00  0.00           C  
ATOM   2126  HB2 HIE B 130     -26.236  34.633  -5.249  1.00  0.00           H  
ATOM   2127  HB3 HIE B 130     -26.614  34.421  -3.541  1.00  0.00           H  
ATOM   2128  CG  HIE B 130     -27.324  32.861  -4.791  1.00  0.00           C  
ATOM   2129  ND1 HIE B 130     -27.336  32.093  -5.959  1.00  0.00           N  
ATOM   2130  CE1 HIE B 130     -28.288  31.163  -5.776  1.00  0.00           C  
ATOM   2131  HE1 HIE B 130     -28.547  30.394  -6.493  1.00  0.00           H  
ATOM   2132  NE2 HIE B 130     -28.846  31.294  -4.560  1.00  0.00           N  
ATOM   2133  HE2 HIE B 130     -29.527  30.668  -4.149  1.00  0.00           H  
ATOM   2134  CD2 HIE B 130     -28.249  32.358  -3.923  1.00  0.00           C  
ATOM   2135  HD2 HIE B 130     -28.398  32.664  -2.894  1.00  0.00           H  
ATOM   2136  C   HIE B 130     -24.893  32.204  -3.128  1.00  0.00           C  
ATOM   2137  O   HIE B 130     -24.332  32.358  -2.048  1.00  0.00           O  
ATOM   2138  N   HIE B 131     -25.415  31.035  -3.506  1.00  0.00           N  
ATOM   2139  H   HIE B 131     -25.952  31.037  -4.362  1.00  0.00           H  
ATOM   2140  CA  HIE B 131     -25.042  29.739  -2.949  1.00  0.00           C  
ATOM   2141  HA  HIE B 131     -24.591  29.878  -1.964  1.00  0.00           H  
ATOM   2142  CB  HIE B 131     -26.281  28.840  -2.772  1.00  0.00           C  
ATOM   2143  HB2 HIE B 131     -25.985  27.792  -2.830  1.00  0.00           H  
ATOM   2144  HB3 HIE B 131     -27.003  29.028  -3.568  1.00  0.00           H  
ATOM   2145  CG  HIE B 131     -26.940  29.035  -1.432  1.00  0.00           C  
ATOM   2146  ND1 HIE B 131     -27.847  30.042  -1.095  1.00  0.00           N  
ATOM   2147  CE1 HIE B 131     -28.068  29.909   0.221  1.00  0.00           C  
ATOM   2148  HE1 HIE B 131     -28.711  30.555   0.801  1.00  0.00           H  
ATOM   2149  NE2 HIE B 131     -27.365  28.876   0.718  1.00  0.00           N  
ATOM   2150  HE2 HIE B 131     -27.344  28.586   1.686  1.00  0.00           H  
ATOM   2151  CD2 HIE B 131     -26.645  28.314  -0.311  1.00  0.00           C  
ATOM   2152  HD2 HIE B 131     -25.945  27.489  -0.252  1.00  0.00           H  
ATOM   2153  C   HIE B 131     -23.960  29.126  -3.838  1.00  0.00           C  
ATOM   2154  O   HIE B 131     -24.209  28.187  -4.588  1.00  0.00           O  
ATOM   2155  N   HIE B 132     -22.746  29.682  -3.792  1.00  0.00           N  
ATOM   2156  H   HIE B 132     -22.609  30.512  -3.230  1.00  0.00           H  
ATOM   2157  CA  HIE B 132     -21.568  28.930  -4.220  1.00  0.00           C  
ATOM   2158  HA  HIE B 132     -21.792  28.456  -5.178  1.00  0.00           H  
ATOM   2159  CB  HIE B 132     -20.334  29.824  -4.413  1.00  0.00           C  
ATOM   2160  HB2 HIE B 132     -20.023  30.222  -3.446  1.00  0.00           H  
ATOM   2161  HB3 HIE B 132     -20.578  30.657  -5.059  1.00  0.00           H  
ATOM   2162  CG  HIE B 132     -19.192  29.066  -5.042  1.00  0.00           C  
ATOM   2163  ND1 HIE B 132     -19.264  28.368  -6.253  1.00  0.00           N  
ATOM   2164  CE1 HIE B 132     -18.115  27.675  -6.336  1.00  0.00           C  
ATOM   2165  HE1 HIE B 132     -17.874  26.957  -7.110  1.00  0.00           H  
ATOM   2166  NE2 HIE B 132     -17.322  27.942  -5.289  1.00  0.00           N  
ATOM   2167  HE2 HIE B 132     -16.434  27.492  -5.105  1.00  0.00           H  
ATOM   2168  CD2 HIE B 132     -17.988  28.813  -4.456  1.00  0.00           C  
ATOM   2169  HD2 HIE B 132     -17.680  29.129  -3.469  1.00  0.00           H  
ATOM   2170  C   HIE B 132     -21.280  27.821  -3.210  1.00  0.00           C  
ATOM   2171  O   HIE B 132     -21.423  28.005  -1.997  1.00  0.00           O  
ATOM   2172  N   HIE B 133     -20.841  26.670  -3.711  1.00  0.00           N  
ATOM   2173  H   HIE B 133     -20.678  26.611  -4.703  1.00  0.00           H  
ATOM   2174  CA  HIE B 133     -20.411  25.568  -2.861  1.00  0.00           C  
ATOM   2175  HA  HIE B 133     -21.219  25.342  -2.161  1.00  0.00           H  
ATOM   2176  CB  HIE B 133     -20.165  24.324  -3.715  1.00  0.00           C  
ATOM   2177  HB2 HIE B 133     -19.492  23.648  -3.191  1.00  0.00           H  
ATOM   2178  HB3 HIE B 133     -19.707  24.595  -4.666  1.00  0.00           H  
ATOM   2179  CG  HIE B 133     -21.459  23.599  -3.933  1.00  0.00           C  
ATOM   2180  ND1 HIE B 133     -22.100  22.871  -2.936  1.00  0.00           N  
ATOM   2181  CE1 HIE B 133     -23.280  22.506  -3.453  1.00  0.00           C  
ATOM   2182  HE1 HIE B 133     -24.023  21.907  -2.944  1.00  0.00           H  
ATOM   2183  NE2 HIE B 133     -23.400  22.958  -4.710  1.00  0.00           N  
ATOM   2184  HE2 HIE B 133     -24.181  22.695  -5.321  1.00  0.00           H  
ATOM   2185  CD2 HIE B 133     -22.264  23.667  -5.033  1.00  0.00           C  
ATOM   2186  HD2 HIE B 133     -22.067  24.207  -5.946  1.00  0.00           H  
ATOM   2187  C   HIE B 133     -19.193  25.964  -2.032  1.00  0.00           C  
ATOM   2188  O   HIE B 133     -18.266  26.609  -2.516  1.00  0.00           O  
ATOM   2189  N   LYS B 134     -19.197  25.579  -0.758  1.00  0.00           N  
ATOM   2190  H   LYS B 134     -20.009  25.085  -0.413  1.00  0.00           H  
ATOM   2191  CA  LYS B 134     -18.152  25.935   0.201  1.00  0.00           C  
ATOM   2192  HA  LYS B 134     -17.210  26.074  -0.333  1.00  0.00           H  
ATOM   2193  CB  LYS B 134     -18.555  27.263   0.863  1.00  0.00           C  
ATOM   2194  HB2 LYS B 134     -18.824  27.979   0.082  1.00  0.00           H  
ATOM   2195  HB3 LYS B 134     -19.438  27.096   1.478  1.00  0.00           H  
ATOM   2196  CG  LYS B 134     -17.444  27.886   1.715  1.00  0.00           C  
ATOM   2197  HG2 LYS B 134     -17.081  27.162   2.442  1.00  0.00           H  
ATOM   2198  HG3 LYS B 134     -16.618  28.186   1.068  1.00  0.00           H  
ATOM   2199  CD  LYS B 134     -17.985  29.108   2.465  1.00  0.00           C  
ATOM   2200  HD2 LYS B 134     -18.412  29.814   1.751  1.00  0.00           H  
ATOM   2201  HD3 LYS B 134     -18.768  28.779   3.152  1.00  0.00           H  
ATOM   2202  CE  LYS B 134     -16.860  29.784   3.253  1.00  0.00           C  
ATOM   2203  HE2 LYS B 134     -16.365  29.025   3.867  1.00  0.00           H  
ATOM   2204  HE3 LYS B 134     -16.125  30.179   2.544  1.00  0.00           H  
ATOM   2205  NZ  LYS B 134     -17.390  30.870   4.114  1.00  0.00           N  
ATOM   2206  HZ1 LYS B 134     -18.050  30.487   4.783  1.00  0.00           H  
ATOM   2207  HZ2 LYS B 134     -16.638  31.316   4.624  1.00  0.00           H  
ATOM   2208  HZ3 LYS B 134     -17.866  31.566   3.554  1.00  0.00           H  
ATOM   2209  C   LYS B 134     -17.984  24.794   1.195  1.00  0.00           C  
ATOM   2210  O   LYS B 134     -18.977  24.284   1.711  1.00  0.00           O  
ATOM   2211  N   VAL B 135     -16.746  24.390   1.469  1.00  0.00           N  
ATOM   2212  H   VAL B 135     -15.969  24.857   1.031  1.00  0.00           H  
ATOM   2213  CA  VAL B 135     -16.464  23.448   2.561  1.00  0.00           C  
ATOM   2214  HA  VAL B 135     -17.206  22.654   2.508  1.00  0.00           H  
ATOM   2215  CB  VAL B 135     -15.084  22.770   2.448  1.00  0.00           C  
ATOM   2216  HB  VAL B 135     -14.875  22.268   3.393  1.00  0.00           H  
ATOM   2217  CG1 VAL B 135     -15.114  21.695   1.357  1.00  0.00           C  
ATOM   2218 HG11 VAL B 135     -15.329  22.140   0.386  1.00  0.00           H  
ATOM   2219 HG12 VAL B 135     -14.151  21.189   1.314  1.00  0.00           H  
ATOM   2220 HG13 VAL B 135     -15.877  20.953   1.593  1.00  0.00           H  
ATOM   2221  CG2 VAL B 135     -13.934  23.746   2.174  1.00  0.00           C  
ATOM   2222 HG21 VAL B 135     -12.991  23.201   2.179  1.00  0.00           H  
ATOM   2223 HG22 VAL B 135     -14.047  24.221   1.200  1.00  0.00           H  
ATOM   2224 HG23 VAL B 135     -13.895  24.508   2.954  1.00  0.00           H  
ATOM   2225  C   VAL B 135     -16.636  24.132   3.919  1.00  0.00           C  
ATOM   2226  O   VAL B 135     -16.318  25.308   4.087  1.00  0.00           O  
ATOM   2227  N   LEU B 136     -17.172  23.387   4.882  1.00  0.00           N  
ATOM   2228  H   LEU B 136     -17.440  22.442   4.629  1.00  0.00           H  
ATOM   2229  CA  LEU B 136     -17.213  23.747   6.302  1.00  0.00           C  
ATOM   2230  HA  LEU B 136     -17.217  24.835   6.396  1.00  0.00           H  
ATOM   2231  CB  LEU B 136     -18.527  23.189   6.875  1.00  0.00           C  
ATOM   2232  HB2 LEU B 136     -19.348  23.609   6.300  1.00  0.00           H  
ATOM   2233  HB3 LEU B 136     -18.537  22.110   6.727  1.00  0.00           H  
ATOM   2234  CG  LEU B 136     -18.786  23.476   8.363  1.00  0.00           C  
ATOM   2235  HG  LEU B 136     -17.996  23.035   8.970  1.00  0.00           H  
ATOM   2236  CD1 LEU B 136     -18.877  24.975   8.656  1.00  0.00           C  
ATOM   2237 HD11 LEU B 136     -17.909  25.443   8.474  1.00  0.00           H  
ATOM   2238 HD12 LEU B 136     -19.630  25.445   8.024  1.00  0.00           H  
ATOM   2239 HD13 LEU B 136     -19.131  25.131   9.705  1.00  0.00           H  
ATOM   2240  CD2 LEU B 136     -20.116  22.834   8.761  1.00  0.00           C  
ATOM   2241 HD21 LEU B 136     -20.072  21.760   8.587  1.00  0.00           H  
ATOM   2242 HD22 LEU B 136     -20.305  23.010   9.820  1.00  0.00           H  
ATOM   2243 HD23 LEU B 136     -20.931  23.258   8.173  1.00  0.00           H  
ATOM   2244  C   LEU B 136     -15.972  23.224   7.046  1.00  0.00           C  
ATOM   2245  O   LEU B 136     -15.536  23.824   8.021  1.00  0.00           O  
ATOM   2246  N   GLN B 137     -15.403  22.117   6.556  1.00  0.00           N  
ATOM   2247  H   GLN B 137     -15.841  21.684   5.756  1.00  0.00           H  
ATOM   2248  CA  GLN B 137     -14.127  21.533   6.970  1.00  0.00           C  
ATOM   2249  HA  GLN B 137     -13.453  22.343   7.255  1.00  0.00           H  
ATOM   2250  CB  GLN B 137     -14.342  20.624   8.193  1.00  0.00           C  
ATOM   2251  HB2 GLN B 137     -14.780  21.232   8.985  1.00  0.00           H  
ATOM   2252  HB3 GLN B 137     -15.046  19.829   7.940  1.00  0.00           H  
ATOM   2253  CG  GLN B 137     -13.034  19.995   8.707  1.00  0.00           C  
ATOM   2254  HG2 GLN B 137     -12.706  19.228   8.004  1.00  0.00           H  
ATOM   2255  HG3 GLN B 137     -12.263  20.763   8.757  1.00  0.00           H  
ATOM   2256  CD  GLN B 137     -13.156  19.373  10.100  1.00  0.00           C  
ATOM   2257  OE1 GLN B 137     -14.078  19.614  10.860  1.00  0.00           O  
ATOM   2258  NE2 GLN B 137     -12.225  18.534  10.496  1.00  0.00           N  
ATOM   2259 HE21 GLN B 137     -12.348  18.146  11.415  1.00  0.00           H  
ATOM   2260 HE22 GLN B 137     -11.469  18.277   9.887  1.00  0.00           H  
ATOM   2261  C   GLN B 137     -13.514  20.790   5.769  1.00  0.00           C  
ATOM   2262  O   GLN B 137     -14.244  20.150   5.006  1.00  0.00           O  
ATOM   2263  N   GLU B 138     -12.201  20.942   5.560  1.00  0.00           N  
ATOM   2264  H   GLU B 138     -11.655  21.454   6.235  1.00  0.00           H  
ATOM   2265  CA  GLU B 138     -11.526  20.608   4.293  1.00  0.00           C  
ATOM   2266  HA  GLU B 138     -12.148  21.013   3.499  1.00  0.00           H  
ATOM   2267  CB  GLU B 138     -10.170  21.332   4.234  1.00  0.00           C  
ATOM   2268  HB2 GLU B 138      -9.616  21.145   5.154  1.00  0.00           H  
ATOM   2269  HB3 GLU B 138      -9.588  20.932   3.404  1.00  0.00           H  
ATOM   2270  CG  GLU B 138     -10.347  22.844   4.032  1.00  0.00           C  
ATOM   2271  HG2 GLU B 138     -10.929  23.002   3.122  1.00  0.00           H  
ATOM   2272  HG3 GLU B 138     -10.908  23.259   4.875  1.00  0.00           H  
ATOM   2273  CD  GLU B 138      -9.002  23.566   3.879  1.00  0.00           C  
ATOM   2274  OE1 GLU B 138      -8.808  24.569   4.598  1.00  0.00           O  
ATOM   2275  OE2 GLU B 138      -8.198  23.124   3.023  1.00  0.00           O  
ATOM   2276  C   GLU B 138     -11.335  19.097   4.011  1.00  0.00           C  
ATOM   2277  O   GLU B 138     -11.333  18.296   4.948  1.00  0.00           O  
ATOM   2278  N   PRO B 139     -11.135  18.701   2.730  1.00  0.00           N  
ATOM   2279  CD  PRO B 139     -11.305  19.521   1.538  1.00  0.00           C  
ATOM   2280  HD2 PRO B 139     -10.359  20.003   1.306  1.00  0.00           H  
ATOM   2281  HD3 PRO B 139     -12.091  20.267   1.640  1.00  0.00           H  
ATOM   2282  CG  PRO B 139     -11.685  18.557   0.423  1.00  0.00           C  
ATOM   2283  HG2 PRO B 139     -11.428  18.947  -0.561  1.00  0.00           H  
ATOM   2284  HG3 PRO B 139     -12.748  18.328   0.479  1.00  0.00           H  
ATOM   2285  CB  PRO B 139     -10.866  17.324   0.781  1.00  0.00           C  
ATOM   2286  HB2 PRO B 139      -9.856  17.449   0.393  1.00  0.00           H  
ATOM   2287  HB3 PRO B 139     -11.321  16.422   0.377  1.00  0.00           H  
ATOM   2288  CA  PRO B 139     -10.868  17.318   2.319  1.00  0.00           C  
ATOM   2289  HA  PRO B 139     -11.704  16.709   2.642  1.00  0.00           H  
ATOM   2290  C   PRO B 139      -9.585  16.706   2.915  1.00  0.00           C  
ATOM   2291  O   PRO B 139      -8.478  16.880   2.401  1.00  0.00           O  
ATOM   2292  N   THR B 140      -9.741  15.927   3.990  1.00  0.00           N  
ATOM   2293  H   THR B 140     -10.686  15.804   4.344  1.00  0.00           H  
ATOM   2294  CA  THR B 140      -8.680  15.053   4.519  1.00  0.00           C  
ATOM   2295  HA  THR B 140      -7.718  15.500   4.267  1.00  0.00           H  
ATOM   2296  CB  THR B 140      -8.745  14.976   6.048  1.00  0.00           C  
ATOM   2297  HB  THR B 140      -8.876  15.981   6.446  1.00  0.00           H  
ATOM   2298  CG2 THR B 140      -9.860  14.081   6.592  1.00  0.00           C  
ATOM   2299 HG21 THR B 140      -9.856  14.130   7.682  1.00  0.00           H  
ATOM   2300 HG22 THR B 140     -10.830  14.426   6.229  1.00  0.00           H  
ATOM   2301 HG23 THR B 140      -9.707  13.045   6.288  1.00  0.00           H  
ATOM   2302  OG1 THR B 140      -7.519  14.468   6.521  1.00  0.00           O  
ATOM   2303  HG1 THR B 140      -6.872  15.175   6.457  1.00  0.00           H  
ATOM   2304  C   THR B 140      -8.721  13.676   3.839  1.00  0.00           C  
ATOM   2305  O   THR B 140      -9.726  13.331   3.216  1.00  0.00           O  
ATOM   2306  N   CYS B 141      -7.635  12.893   3.898  1.00  0.00           N  
ATOM   2307  H   CYS B 141      -6.879  13.158   4.515  1.00  0.00           H  
ATOM   2308  CA  CYS B 141      -7.481  11.665   3.112  1.00  0.00           C  
ATOM   2309  HA  CYS B 141      -8.446  11.173   3.067  1.00  0.00           H  
ATOM   2310  CB  CYS B 141      -7.069  12.072   1.687  1.00  0.00           C  
ATOM   2311  HB2 CYS B 141      -7.810  12.771   1.295  1.00  0.00           H  
ATOM   2312  HB3 CYS B 141      -6.100  12.573   1.726  1.00  0.00           H  
ATOM   2313  SG  CYS B 141      -6.964  10.642   0.572  1.00  0.00           S  
ATOM   2314  HG  CYS B 141      -5.782  10.187   1.011  1.00  0.00           H  
ATOM   2315  C   CYS B 141      -6.470  10.690   3.743  1.00  0.00           C  
ATOM   2316  O   CYS B 141      -5.407  11.131   4.172  1.00  0.00           O  
ATOM   2317  N   VAL B 142      -6.780   9.387   3.764  1.00  0.00           N  
ATOM   2318  H   VAL B 142      -7.681   9.117   3.378  1.00  0.00           H  
ATOM   2319  CA  VAL B 142      -5.954   8.301   4.338  1.00  0.00           C  
ATOM   2320  HA  VAL B 142      -4.932   8.662   4.418  1.00  0.00           H  
ATOM   2321  CB  VAL B 142      -6.419   7.897   5.755  1.00  0.00           C  
ATOM   2322  HB  VAL B 142      -5.767   7.097   6.109  1.00  0.00           H  
ATOM   2323  CG1 VAL B 142      -6.299   9.054   6.753  1.00  0.00           C  
ATOM   2324 HG11 VAL B 142      -5.281   9.446   6.740  1.00  0.00           H  
ATOM   2325 HG12 VAL B 142      -6.990   9.855   6.495  1.00  0.00           H  
ATOM   2326 HG13 VAL B 142      -6.525   8.699   7.758  1.00  0.00           H  
ATOM   2327  CG2 VAL B 142      -7.859   7.357   5.788  1.00  0.00           C  
ATOM   2328 HG21 VAL B 142      -8.558   8.104   5.409  1.00  0.00           H  
ATOM   2329 HG22 VAL B 142      -8.131   7.108   6.813  1.00  0.00           H  
ATOM   2330 HG23 VAL B 142      -7.936   6.452   5.185  1.00  0.00           H  
ATOM   2331  C   VAL B 142      -5.915   7.066   3.429  1.00  0.00           C  
ATOM   2332  O   VAL B 142      -6.866   6.831   2.685  1.00  0.00           O  
ATOM   2333  N   SER B 143      -4.842   6.265   3.472  1.00  0.00           N  
ATOM   2334  H   SER B 143      -4.105   6.488   4.139  1.00  0.00           H  
ATOM   2335  CA  SER B 143      -4.644   5.105   2.579  1.00  0.00           C  
ATOM   2336  HA  SER B 143      -5.350   5.165   1.759  1.00  0.00           H  
ATOM   2337  CB  SER B 143      -3.242   5.160   1.970  1.00  0.00           C  
ATOM   2338  HB2 SER B 143      -3.065   6.151   1.552  1.00  0.00           H  
ATOM   2339  HB3 SER B 143      -2.497   4.963   2.741  1.00  0.00           H  
ATOM   2340  OG  SER B 143      -3.124   4.198   0.943  1.00  0.00           O  
ATOM   2341  HG  SER B 143      -3.682   4.497   0.213  1.00  0.00           H  
ATOM   2342  C   SER B 143      -4.850   3.748   3.260  1.00  0.00           C  
ATOM   2343  O   SER B 143      -4.406   3.568   4.392  1.00  0.00           O  
ATOM   2344  N   ASP B 144      -5.434   2.758   2.568  1.00  0.00           N  
ATOM   2345  H   ASP B 144      -5.875   2.947   1.673  1.00  0.00           H  
ATOM   2346  CA  ASP B 144      -5.355   1.349   3.005  1.00  0.00           C  
ATOM   2347  HA  ASP B 144      -5.387   1.328   4.097  1.00  0.00           H  
ATOM   2348  CB  ASP B 144      -6.581   0.557   2.517  1.00  0.00           C  
ATOM   2349  HB2 ASP B 144      -6.667  -0.330   3.145  1.00  0.00           H  
ATOM   2350  HB3 ASP B 144      -7.477   1.159   2.675  1.00  0.00           H  
ATOM   2351  CG  ASP B 144      -6.535   0.083   1.061  1.00  0.00           C  
ATOM   2352  OD1 ASP B 144      -5.759   0.610   0.231  1.00  0.00           O  
ATOM   2353  OD2 ASP B 144      -7.243  -0.905   0.753  1.00  0.00           O  
ATOM   2354  C   ASP B 144      -4.041   0.642   2.592  1.00  0.00           C  
ATOM   2355  O   ASP B 144      -3.790  -0.494   2.999  1.00  0.00           O  
ATOM   2356  N   TYR B 145      -3.212   1.311   1.786  1.00  0.00           N  
ATOM   2357  H   TYR B 145      -3.483   2.251   1.526  1.00  0.00           H  
ATOM   2358  CA  TYR B 145      -1.959   0.816   1.211  1.00  0.00           C  
ATOM   2359  HA  TYR B 145      -1.682   1.578   0.491  1.00  0.00           H  
ATOM   2360  CB  TYR B 145      -0.836   0.804   2.274  1.00  0.00           C  
ATOM   2361  HB2 TYR B 145      -1.141   1.411   3.128  1.00  0.00           H  
ATOM   2362  HB3 TYR B 145      -0.705  -0.211   2.645  1.00  0.00           H  
ATOM   2363  CG  TYR B 145       0.492   1.361   1.787  1.00  0.00           C  
ATOM   2364  CD1 TYR B 145       0.566   2.703   1.361  1.00  0.00           C  
ATOM   2365  HD1 TYR B 145      -0.315   3.329   1.389  1.00  0.00           H  
ATOM   2366  CE1 TYR B 145       1.788   3.240   0.919  1.00  0.00           C  
ATOM   2367  HE1 TYR B 145       1.855   4.258   0.569  1.00  0.00           H  
ATOM   2368  CZ  TYR B 145       2.960   2.461   0.962  1.00  0.00           C  
ATOM   2369  OH  TYR B 145       4.138   3.040   0.615  1.00  0.00           O  
ATOM   2370  HH  TYR B 145       4.918   2.447   0.665  1.00  0.00           H  
ATOM   2371  CE2 TYR B 145       2.895   1.122   1.400  1.00  0.00           C  
ATOM   2372  HE2 TYR B 145       3.799   0.538   1.452  1.00  0.00           H  
ATOM   2373  CD2 TYR B 145       1.659   0.571   1.797  1.00  0.00           C  
ATOM   2374  HD2 TYR B 145       1.611  -0.448   2.142  1.00  0.00           H  
ATOM   2375  C   TYR B 145      -2.103  -0.476   0.374  1.00  0.00           C  
ATOM   2376  O   TYR B 145      -1.184  -1.297   0.322  1.00  0.00           O  
ATOM   2377  N   MET B 146      -3.257  -0.702  -0.271  1.00  0.00           N  
ATOM   2378  H   MET B 146      -4.008  -0.024  -0.150  1.00  0.00           H  
ATOM   2379  CA  MET B 146      -3.523  -1.929  -1.044  1.00  0.00           C  
ATOM   2380  HA  MET B 146      -2.586  -2.274  -1.487  1.00  0.00           H  
ATOM   2381  CB  MET B 146      -4.023  -3.011  -0.071  1.00  0.00           C  
ATOM   2382  HB2 MET B 146      -3.215  -3.243   0.613  1.00  0.00           H  
ATOM   2383  HB3 MET B 146      -4.865  -2.621   0.502  1.00  0.00           H  
ATOM   2384  CG  MET B 146      -4.456  -4.314  -0.754  1.00  0.00           C  
ATOM   2385  HG2 MET B 146      -5.365  -4.122  -1.325  1.00  0.00           H  
ATOM   2386  HG3 MET B 146      -3.677  -4.621  -1.452  1.00  0.00           H  
ATOM   2387  SD  MET B 146      -4.789  -5.691   0.376  1.00  0.00           S  
ATOM   2388  CE  MET B 146      -5.410  -6.896  -0.826  1.00  0.00           C  
ATOM   2389  HE1 MET B 146      -5.704  -7.810  -0.310  1.00  0.00           H  
ATOM   2390  HE2 MET B 146      -6.273  -6.482  -1.345  1.00  0.00           H  
ATOM   2391  HE3 MET B 146      -4.631  -7.126  -1.554  1.00  0.00           H  
ATOM   2392  C   MET B 146      -4.506  -1.776  -2.212  1.00  0.00           C  
ATOM   2393  O   MET B 146      -4.387  -2.523  -3.180  1.00  0.00           O  
ATOM   2394  N   SER B 147      -5.490  -0.878  -2.132  1.00  0.00           N  
ATOM   2395  H   SER B 147      -5.543  -0.288  -1.303  1.00  0.00           H  
ATOM   2396  CA  SER B 147      -6.525  -0.713  -3.164  1.00  0.00           C  
ATOM   2397  HA  SER B 147      -6.055  -0.784  -4.135  1.00  0.00           H  
ATOM   2398  CB  SER B 147      -7.540  -1.857  -3.036  1.00  0.00           C  
ATOM   2399  HB2 SER B 147      -7.026  -2.810  -3.160  1.00  0.00           H  
ATOM   2400  HB3 SER B 147      -7.965  -1.817  -2.034  1.00  0.00           H  
ATOM   2401  OG  SER B 147      -8.607  -1.786  -3.962  1.00  0.00           O  
ATOM   2402  HG  SER B 147      -8.256  -1.593  -4.838  1.00  0.00           H  
ATOM   2403  C   SER B 147      -7.252   0.631  -3.129  1.00  0.00           C  
ATOM   2404  O   SER B 147      -7.532   1.180  -4.198  1.00  0.00           O  
ATOM   2405  N   ILE B 148      -7.582   1.152  -1.943  1.00  0.00           N  
ATOM   2406  H   ILE B 148      -7.202   0.730  -1.099  1.00  0.00           H  
ATOM   2407  CA  ILE B 148      -8.444   2.329  -1.786  1.00  0.00           C  
ATOM   2408  HA  ILE B 148      -8.464   2.864  -2.730  1.00  0.00           H  
ATOM   2409  CB  ILE B 148      -9.910   1.926  -1.473  1.00  0.00           C  
ATOM   2410  HB  ILE B 148      -9.912   1.267  -0.601  1.00  0.00           H  
ATOM   2411  CG2 ILE B 148     -10.767   3.165  -1.136  1.00  0.00           C  
ATOM   2412 HG21 ILE B 148     -10.760   3.858  -1.978  1.00  0.00           H  
ATOM   2413 HG22 ILE B 148     -11.790   2.872  -0.905  1.00  0.00           H  
ATOM   2414 HG23 ILE B 148     -10.383   3.668  -0.252  1.00  0.00           H  
ATOM   2415  CG1 ILE B 148     -10.526   1.155  -2.667  1.00  0.00           C  
ATOM   2416 HG12 ILE B 148     -10.464   1.773  -3.564  1.00  0.00           H  
ATOM   2417 HG13 ILE B 148      -9.941   0.254  -2.840  1.00  0.00           H  
ATOM   2418  CD1 ILE B 148     -11.981   0.700  -2.486  1.00  0.00           C  
ATOM   2419 HD11 ILE B 148     -12.654   1.557  -2.512  1.00  0.00           H  
ATOM   2420 HD12 ILE B 148     -12.248   0.029  -3.302  1.00  0.00           H  
ATOM   2421 HD13 ILE B 148     -12.087   0.172  -1.539  1.00  0.00           H  
ATOM   2422  C   ILE B 148      -7.874   3.281  -0.737  1.00  0.00           C  
ATOM   2423  O   ILE B 148      -7.794   2.954   0.450  1.00  0.00           O  
ATOM   2424  N   SER B 149      -7.583   4.515  -1.147  1.00  0.00           N  
ATOM   2425  H   SER B 149      -7.772   4.735  -2.121  1.00  0.00           H  
ATOM   2426  CA  SER B 149      -7.479   5.628  -0.200  1.00  0.00           C  
ATOM   2427  HA  SER B 149      -7.181   5.241   0.771  1.00  0.00           H  
ATOM   2428  CB  SER B 149      -6.396   6.627  -0.624  1.00  0.00           C  
ATOM   2429  HB2 SER B 149      -6.660   7.077  -1.581  1.00  0.00           H  
ATOM   2430  HB3 SER B 149      -6.327   7.417   0.124  1.00  0.00           H  
ATOM   2431  OG  SER B 149      -5.137   5.968  -0.725  1.00  0.00           O  
ATOM   2432  HG  SER B 149      -5.081   5.604  -1.619  1.00  0.00           H  
ATOM   2433  C   SER B 149      -8.864   6.262  -0.022  1.00  0.00           C  
ATOM   2434  O   SER B 149      -9.621   6.366  -0.984  1.00  0.00           O  
ATOM   2435  N   THR B 150      -9.238   6.671   1.191  1.00  0.00           N  
ATOM   2436  H   THR B 150      -8.553   6.628   1.941  1.00  0.00           H  
ATOM   2437  CA  THR B 150     -10.522   7.343   1.468  1.00  0.00           C  
ATOM   2438  HA  THR B 150     -11.154   7.314   0.582  1.00  0.00           H  
ATOM   2439  CB  THR B 150     -11.302   6.637   2.583  1.00  0.00           C  
ATOM   2440  HB  THR B 150     -10.664   6.507   3.456  1.00  0.00           H  
ATOM   2441  CG2 THR B 150     -12.594   7.343   2.998  1.00  0.00           C  
ATOM   2442 HG21 THR B 150     -13.157   6.695   3.671  1.00  0.00           H  
ATOM   2443 HG22 THR B 150     -12.371   8.274   3.525  1.00  0.00           H  
ATOM   2444 HG23 THR B 150     -13.200   7.563   2.120  1.00  0.00           H  
ATOM   2445  OG1 THR B 150     -11.698   5.380   2.096  1.00  0.00           O  
ATOM   2446  HG1 THR B 150     -10.901   4.914   1.833  1.00  0.00           H  
ATOM   2447  C   THR B 150     -10.296   8.805   1.811  1.00  0.00           C  
ATOM   2448  O   THR B 150      -9.486   9.107   2.688  1.00  0.00           O  
ATOM   2449  N   CYS B 151     -11.037   9.684   1.138  1.00  0.00           N  
ATOM   2450  H   CYS B 151     -11.666   9.339   0.419  1.00  0.00           H  
ATOM   2451  CA  CYS B 151     -11.091  11.119   1.386  1.00  0.00           C  
ATOM   2452  HA  CYS B 151     -10.419  11.359   2.201  1.00  0.00           H  
ATOM   2453  CB  CYS B 151     -10.611  11.824   0.109  1.00  0.00           C  
ATOM   2454  HB2 CYS B 151      -9.571  11.553  -0.073  1.00  0.00           H  
ATOM   2455  HB3 CYS B 151     -11.215  11.476  -0.731  1.00  0.00           H  
ATOM   2456  SG  CYS B 151     -10.748  13.630   0.214  1.00  0.00           S  
ATOM   2457  HG  CYS B 151     -10.129  13.774   1.396  1.00  0.00           H  
ATOM   2458  C   CYS B 151     -12.503  11.544   1.813  1.00  0.00           C  
ATOM   2459  O   CYS B 151     -13.481  11.033   1.270  1.00  0.00           O  
ATOM   2460  N   GLU B 152     -12.630  12.485   2.750  1.00  0.00           N  
ATOM   2461  H   GLU B 152     -11.796  12.919   3.130  1.00  0.00           H  
ATOM   2462  CA  GLU B 152     -13.928  13.021   3.193  1.00  0.00           C  
ATOM   2463  HA  GLU B 152     -14.610  12.976   2.343  1.00  0.00           H  
ATOM   2464  CB  GLU B 152     -14.538  12.144   4.308  1.00  0.00           C  
ATOM   2465  HB2 GLU B 152     -15.560  12.479   4.482  1.00  0.00           H  
ATOM   2466  HB3 GLU B 152     -14.578  11.116   3.951  1.00  0.00           H  
ATOM   2467  CG  GLU B 152     -13.786  12.182   5.650  1.00  0.00           C  
ATOM   2468  HG2 GLU B 152     -12.766  11.817   5.500  1.00  0.00           H  
ATOM   2469  HG3 GLU B 152     -13.727  13.220   5.983  1.00  0.00           H  
ATOM   2470  CD  GLU B 152     -14.461  11.353   6.759  1.00  0.00           C  
ATOM   2471  OE1 GLU B 152     -14.144  11.634   7.937  1.00  0.00           O  
ATOM   2472  OE2 GLU B 152     -15.280  10.456   6.439  1.00  0.00           O  
ATOM   2473  C   GLU B 152     -13.847  14.506   3.590  1.00  0.00           C  
ATOM   2474  O   GLU B 152     -12.770  15.015   3.907  1.00  0.00           O  
ATOM   2475  N   TRP B 153     -14.985  15.206   3.534  1.00  0.00           N  
ATOM   2476  H   TRP B 153     -15.824  14.707   3.251  1.00  0.00           H  
ATOM   2477  CA  TRP B 153     -15.133  16.635   3.846  1.00  0.00           C  
ATOM   2478  HA  TRP B 153     -14.433  16.894   4.644  1.00  0.00           H  
ATOM   2479  CB  TRP B 153     -14.779  17.483   2.609  1.00  0.00           C  
ATOM   2480  HB2 TRP B 153     -14.807  18.538   2.880  1.00  0.00           H  
ATOM   2481  HB3 TRP B 153     -13.750  17.262   2.339  1.00  0.00           H  
ATOM   2482  CG  TRP B 153     -15.615  17.289   1.376  1.00  0.00           C  
ATOM   2483  CD1 TRP B 153     -16.747  17.968   1.077  1.00  0.00           C  
ATOM   2484  HD1 TRP B 153     -17.186  18.739   1.699  1.00  0.00           H  
ATOM   2485  NE1 TRP B 153     -17.256  17.523  -0.128  1.00  0.00           N  
ATOM   2486  HE1 TRP B 153     -18.113  17.887  -0.531  1.00  0.00           H  
ATOM   2487  CE2 TRP B 153     -16.468  16.530  -0.674  1.00  0.00           C  
ATOM   2488  CZ2 TRP B 153     -16.555  15.774  -1.854  1.00  0.00           C  
ATOM   2489  HZ2 TRP B 153     -17.382  15.923  -2.531  1.00  0.00           H  
ATOM   2490  CH2 TRP B 153     -15.552  14.830  -2.140  1.00  0.00           C  
ATOM   2491  HH2 TRP B 153     -15.596  14.245  -3.051  1.00  0.00           H  
ATOM   2492  CZ3 TRP B 153     -14.489  14.646  -1.237  1.00  0.00           C  
ATOM   2493  HZ3 TRP B 153     -13.721  13.915  -1.447  1.00  0.00           H  
ATOM   2494  CE3 TRP B 153     -14.419  15.398  -0.049  1.00  0.00           C  
ATOM   2495  HE3 TRP B 153     -13.601  15.240   0.642  1.00  0.00           H  
ATOM   2496  CD2 TRP B 153     -15.407  16.357   0.268  1.00  0.00           C  
ATOM   2497  C   TRP B 153     -16.553  16.972   4.333  1.00  0.00           C  
ATOM   2498  O   TRP B 153     -17.476  16.165   4.213  1.00  0.00           O  
ATOM   2499  N   BCN B 154     -16.747  18.189   4.849  1.00  0.00           N  
ATOM   2500  H27 BCN B 154     -15.940  18.803   4.878  1.00  0.00           H  
ATOM   2501  C2  BCN B 154     -18.054  18.743   5.166  1.00  0.00           C  
ATOM   2502  H   BCN B 154     -18.802  17.969   4.999  1.00  0.00           H  
ATOM   2503  C4  BCN B 154     -18.189  19.158   6.635  1.00  0.00           C  
ATOM   2504  H1  BCN B 154     -17.456  19.947   6.860  1.00  0.00           H  
ATOM   2505  H2  BCN B 154     -19.183  19.604   6.792  1.00  0.00           H  
ATOM   2506  C5  BCN B 154     -17.995  17.989   7.626  1.00  0.00           C  
ATOM   2507  H3  BCN B 154     -18.646  17.151   7.346  1.00  0.00           H  
ATOM   2508  H4  BCN B 154     -16.964  17.626   7.541  1.00  0.00           H  
ATOM   2509  C6  BCN B 154     -18.245  18.416   9.091  1.00  0.00           C  
ATOM   2510  H8  BCN B 154     -17.792  19.402   9.273  1.00  0.00           H  
ATOM   2511  H9  BCN B 154     -17.727  17.716   9.758  1.00  0.00           H  
ATOM   2512  C7  BCN B 154     -19.734  18.464   9.505  1.00  0.00           C  
ATOM   2513  H5  BCN B 154     -20.302  19.104   8.815  1.00  0.00           H  
ATOM   2514  H6  BCN B 154     -19.785  18.914  10.496  1.00  0.00           H  
ATOM   2515  N2  BCN B 154     -20.327  17.114   9.479  1.00  0.00           N  
ATOM   2516  H7  BCN B 154     -20.024  16.510   8.735  1.00  0.00           H  
ATOM   2517  C8  BCN B 154     -21.512  16.656  10.001  1.00  0.00           C  
ATOM   2518  O1  BCN B 154     -22.085  15.779   9.404  1.00  0.00           O  
ATOM   2519  O2  BCN B 154     -22.025  17.162  11.164  1.00  0.00           O  
ATOM   2520  C9  BCN B 154     -21.409  17.980  12.171  1.00  0.00           C  
ATOM   2521  H21 BCN B 154     -22.095  18.039  13.023  1.00  0.00           H  
ATOM   2522  H22 BCN B 154     -21.308  19.009  11.817  1.00  0.00           H  
ATOM   2523  C10 BCN B 154     -20.063  17.437  12.670  1.00  0.00           C  
ATOM   2524  H23 BCN B 154     -19.257  18.151  12.515  1.00  0.00           H  
ATOM   2525  C11 BCN B 154     -19.671  15.970  12.647  1.00  0.00           C  
ATOM   2526  H12 BCN B 154     -20.426  15.264  12.307  1.00  0.00           H  
ATOM   2527  C12 BCN B 154     -18.263  15.585  12.113  1.00  0.00           C  
ATOM   2528  H13 BCN B 154     -17.561  16.411  12.301  1.00  0.00           H  
ATOM   2529  H14 BCN B 154     -18.310  15.477  11.022  1.00  0.00           H  
ATOM   2530  C13 BCN B 154     -17.664  14.273  12.712  1.00  0.00           C  
ATOM   2531  H19 BCN B 154     -18.271  13.401  12.438  1.00  0.00           H  
ATOM   2532  H20 BCN B 154     -16.636  14.116  12.361  1.00  0.00           H  
ATOM   2533  C14 BCN B 154     -17.688  14.478  14.148  1.00  0.00           C  
ATOM   2534  C15 BCN B 154     -17.959  15.014  15.178  1.00  0.00           C  
ATOM   2535  C16 BCN B 154     -18.544  16.013  16.049  1.00  0.00           C  
ATOM   2536  H17 BCN B 154     -17.795  16.396  16.754  1.00  0.00           H  
ATOM   2537  H18 BCN B 154     -19.382  15.583  16.613  1.00  0.00           H  
ATOM   2538  C17 BCN B 154     -19.029  17.135  15.079  1.00  0.00           C  
ATOM   2539  H15 BCN B 154     -19.516  17.921  15.671  1.00  0.00           H  
ATOM   2540  H16 BCN B 154     -18.152  17.609  14.617  1.00  0.00           H  
ATOM   2541  C18 BCN B 154     -20.009  16.662  13.972  1.00  0.00           C  
ATOM   2542  H11 BCN B 154     -20.958  16.344  14.399  1.00  0.00           H  
ATOM   2543  C3  BCN B 154     -18.408  19.911   4.272  1.00  0.00           C  
ATOM   2544  O3  BCN B 154     -17.580  20.761   3.990  1.00  0.00           O  
ATOM   2545  N   MET B 155     -19.672  20.007   3.857  1.00  0.00           N  
ATOM   2546  H   MET B 155     -20.314  19.254   4.090  1.00  0.00           H  
ATOM   2547  CA  MET B 155     -20.220  21.165   3.142  1.00  0.00           C  
ATOM   2548  HA  MET B 155     -19.415  21.665   2.606  1.00  0.00           H  
ATOM   2549  CB  MET B 155     -21.239  20.693   2.091  1.00  0.00           C  
ATOM   2550  HB2 MET B 155     -22.059  20.169   2.590  1.00  0.00           H  
ATOM   2551  HB3 MET B 155     -21.661  21.560   1.577  1.00  0.00           H  
ATOM   2552  CG  MET B 155     -20.608  19.750   1.052  1.00  0.00           C  
ATOM   2553  HG2 MET B 155     -20.305  18.832   1.554  1.00  0.00           H  
ATOM   2554  HG3 MET B 155     -21.373  19.490   0.323  1.00  0.00           H  
ATOM   2555  SD  MET B 155     -19.177  20.406   0.148  1.00  0.00           S  
ATOM   2556  CE  MET B 155     -20.010  21.681  -0.826  1.00  0.00           C  
ATOM   2557  HE1 MET B 155     -20.827  21.228  -1.387  1.00  0.00           H  
ATOM   2558  HE2 MET B 155     -20.407  22.453  -0.168  1.00  0.00           H  
ATOM   2559  HE3 MET B 155     -19.308  22.133  -1.522  1.00  0.00           H  
ATOM   2560  C   MET B 155     -20.835  22.209   4.093  1.00  0.00           C  
ATOM   2561  O   MET B 155     -21.364  21.884   5.154  1.00  0.00           O  
ATOM   2562  N   ASN B 156     -20.771  23.488   3.712  1.00  0.00           N  
ATOM   2563  H   ASN B 156     -20.276  23.690   2.849  1.00  0.00           H  
ATOM   2564  CA  ASN B 156     -21.332  24.646   4.425  1.00  0.00           C  
ATOM   2565  HA  ASN B 156     -21.164  24.503   5.493  1.00  0.00           H  
ATOM   2566  CB  ASN B 156     -20.531  25.889   3.972  1.00  0.00           C  
ATOM   2567  HB2 ASN B 156     -19.471  25.639   3.958  1.00  0.00           H  
ATOM   2568  HB3 ASN B 156     -20.832  26.143   2.959  1.00  0.00           H  
ATOM   2569  CG  ASN B 156     -20.663  27.132   4.843  1.00  0.00           C  
ATOM   2570  OD1 ASN B 156     -19.739  27.552   5.516  1.00  0.00           O  
ATOM   2571  ND2 ASN B 156     -21.784  27.807   4.807  1.00  0.00           N  
ATOM   2572 HD21 ASN B 156     -21.883  28.591   5.424  1.00  0.00           H  
ATOM   2573 HD22 ASN B 156     -22.573  27.399   4.312  1.00  0.00           H  
ATOM   2574  C   ASN B 156     -22.868  24.749   4.236  1.00  0.00           C  
ATOM   2575  O   ASN B 156     -23.399  25.811   3.912  1.00  0.00           O  
ATOM   2576  N   GLY B 157     -23.585  23.637   4.404  1.00  0.00           N  
ATOM   2577  H   GLY B 157     -23.087  22.784   4.635  1.00  0.00           H  
ATOM   2578  CA  GLY B 157     -25.027  23.531   4.175  1.00  0.00           C  
ATOM   2579  HA2 GLY B 157     -25.545  23.579   5.131  1.00  0.00           H  
ATOM   2580  HA3 GLY B 157     -25.363  24.362   3.556  1.00  0.00           H  
ATOM   2581  C   GLY B 157     -25.416  22.226   3.471  1.00  0.00           C  
ATOM   2582  O   GLY B 157     -24.565  21.354   3.276  1.00  0.00           O  
ATOM   2583  N   PRO B 158     -26.700  22.062   3.103  1.00  0.00           N  
ATOM   2584  CD  PRO B 158     -27.800  22.983   3.354  1.00  0.00           C  
ATOM   2585  HD2 PRO B 158     -27.539  24.004   3.070  1.00  0.00           H  
ATOM   2586  HD3 PRO B 158     -28.074  22.943   4.409  1.00  0.00           H  
ATOM   2587  CG  PRO B 158     -28.968  22.494   2.494  1.00  0.00           C  
ATOM   2588  HG2 PRO B 158     -28.952  23.006   1.531  1.00  0.00           H  
ATOM   2589  HG3 PRO B 158     -29.925  22.649   2.995  1.00  0.00           H  
ATOM   2590  CB  PRO B 158     -28.677  21.008   2.291  1.00  0.00           C  
ATOM   2591  HB2 PRO B 158     -29.109  20.635   1.361  1.00  0.00           H  
ATOM   2592  HB3 PRO B 158     -29.065  20.442   3.139  1.00  0.00           H  
ATOM   2593  CA  PRO B 158     -27.147  20.935   2.294  1.00  0.00           C  
ATOM   2594  HA  PRO B 158     -26.837  20.002   2.767  1.00  0.00           H  
ATOM   2595  C   PRO B 158     -26.555  20.974   0.874  1.00  0.00           C  
ATOM   2596  O   PRO B 158     -26.259  22.033   0.324  1.00  0.00           O  
ATOM   2597  N   THR B 159     -26.422  19.790   0.280  1.00  0.00           N  
ATOM   2598  H   THR B 159     -26.752  18.973   0.774  1.00  0.00           H  
ATOM   2599  CA  THR B 159     -25.847  19.519  -1.048  1.00  0.00           C  
ATOM   2600  HA  THR B 159     -26.002  20.381  -1.699  1.00  0.00           H  
ATOM   2601  CB  THR B 159     -24.325  19.264  -0.941  1.00  0.00           C  
ATOM   2602  HB  THR B 159     -23.825  20.194  -0.669  1.00  0.00           H  
ATOM   2603  CG2 THR B 159     -23.958  18.183   0.083  1.00  0.00           C  
ATOM   2604 HG21 THR B 159     -24.532  17.276  -0.103  1.00  0.00           H  
ATOM   2605 HG22 THR B 159     -22.900  17.939  -0.001  1.00  0.00           H  
ATOM   2606 HG23 THR B 159     -24.157  18.540   1.092  1.00  0.00           H  
ATOM   2607  OG1 THR B 159     -23.776  18.796  -2.151  1.00  0.00           O  
ATOM   2608  HG1 THR B 159     -24.082  19.374  -2.889  1.00  0.00           H  
ATOM   2609  C   THR B 159     -26.573  18.316  -1.661  1.00  0.00           C  
ATOM   2610  O   THR B 159     -27.119  17.487  -0.930  1.00  0.00           O  
ATOM   2611  N   GLN B 160     -26.585  18.206  -2.988  1.00  0.00           N  
ATOM   2612  H   GLN B 160     -26.112  18.929  -3.535  1.00  0.00           H  
ATOM   2613  CA  GLN B 160     -27.014  16.992  -3.694  1.00  0.00           C  
ATOM   2614  HA  GLN B 160     -27.810  16.518  -3.116  1.00  0.00           H  
ATOM   2615  CB  GLN B 160     -27.603  17.356  -5.063  1.00  0.00           C  
ATOM   2616  HB2 GLN B 160     -26.809  17.691  -5.731  1.00  0.00           H  
ATOM   2617  HB3 GLN B 160     -28.052  16.449  -5.468  1.00  0.00           H  
ATOM   2618  CG  GLN B 160     -28.684  18.445  -4.984  1.00  0.00           C  
ATOM   2619  HG2 GLN B 160     -28.212  19.408  -4.786  1.00  0.00           H  
ATOM   2620  HG3 GLN B 160     -29.357  18.219  -4.158  1.00  0.00           H  
ATOM   2621  CD  GLN B 160     -29.528  18.567  -6.250  1.00  0.00           C  
ATOM   2622  OE1 GLN B 160     -29.427  17.815  -7.207  1.00  0.00           O  
ATOM   2623  NE2 GLN B 160     -30.431  19.526  -6.291  1.00  0.00           N  
ATOM   2624 HE21 GLN B 160     -30.990  19.559  -7.123  1.00  0.00           H  
ATOM   2625 HE22 GLN B 160     -30.559  20.133  -5.505  1.00  0.00           H  
ATOM   2626  C   GLN B 160     -25.889  15.942  -3.818  1.00  0.00           C  
ATOM   2627  O   GLN B 160     -26.139  14.821  -4.257  1.00  0.00           O  
ATOM   2628  N   CYS B 161     -24.665  16.282  -3.397  1.00  0.00           N  
ATOM   2629  H   CYS B 161     -24.536  17.230  -3.064  1.00  0.00           H  
ATOM   2630  CA  CYS B 161     -23.493  15.411  -3.326  1.00  0.00           C  
ATOM   2631  HA  CYS B 161     -22.640  16.060  -3.129  1.00  0.00           H  
ATOM   2632  CB  CYS B 161     -23.625  14.482  -2.108  1.00  0.00           C  
ATOM   2633  HB2 CYS B 161     -23.892  15.068  -1.228  1.00  0.00           H  
ATOM   2634  HB3 CYS B 161     -24.416  13.750  -2.288  1.00  0.00           H  
ATOM   2635  SG  CYS B 161     -22.058  13.622  -1.803  1.00  0.00           S  
ATOM   2636  HG  CYS B 161     -21.565  14.472  -0.891  1.00  0.00           H  
ATOM   2637  C   CYS B 161     -23.166  14.719  -4.662  1.00  0.00           C  
ATOM   2638  O   CYS B 161     -22.527  15.327  -5.518  1.00  0.00           O  
ATOM   2639  N   SER B 162     -23.608  13.477  -4.858  1.00  0.00           N  
ATOM   2640  H   SER B 162     -24.152  13.048  -4.124  1.00  0.00           H  
ATOM   2641  CA  SER B 162     -23.237  12.594  -5.970  1.00  0.00           C  
ATOM   2642  HA  SER B 162     -22.154  12.472  -5.964  1.00  0.00           H  
ATOM   2643  CB  SER B 162     -23.878  11.221  -5.734  1.00  0.00           C  
ATOM   2644  HB2 SER B 162     -24.939  11.271  -5.979  1.00  0.00           H  
ATOM   2645  HB3 SER B 162     -23.397  10.476  -6.371  1.00  0.00           H  
ATOM   2646  OG  SER B 162     -23.748  10.854  -4.374  1.00  0.00           O  
ATOM   2647  HG  SER B 162     -22.798  10.694  -4.206  1.00  0.00           H  
ATOM   2648  C   SER B 162     -23.643  13.097  -7.364  1.00  0.00           C  
ATOM   2649  O   SER B 162     -23.051  12.678  -8.354  1.00  0.00           O  
ATOM   2650  N   THR B 163     -24.636  13.990  -7.473  1.00  0.00           N  
ATOM   2651  H   THR B 163     -25.119  14.282  -6.630  1.00  0.00           H  
ATOM   2652  CA  THR B 163     -25.045  14.622  -8.745  1.00  0.00           C  
ATOM   2653  HA  THR B 163     -24.834  13.936  -9.564  1.00  0.00           H  
ATOM   2654  CB  THR B 163     -26.554  14.915  -8.756  1.00  0.00           C  
ATOM   2655  HB  THR B 163     -26.815  15.409  -9.692  1.00  0.00           H  
ATOM   2656  CG2 THR B 163     -27.403  13.651  -8.631  1.00  0.00           C  
ATOM   2657 HG21 THR B 163     -27.159  12.968  -9.444  1.00  0.00           H  
ATOM   2658 HG22 THR B 163     -27.211  13.157  -7.678  1.00  0.00           H  
ATOM   2659 HG23 THR B 163     -28.459  13.912  -8.691  1.00  0.00           H  
ATOM   2660  OG1 THR B 163     -26.875  15.772  -7.688  1.00  0.00           O  
ATOM   2661  HG1 THR B 163     -27.767  16.117  -7.819  1.00  0.00           H  
ATOM   2662  C   THR B 163     -24.304  15.926  -9.064  1.00  0.00           C  
ATOM   2663  O   THR B 163     -24.470  16.462 -10.158  1.00  0.00           O  
ATOM   2664  N   GLU B 164     -23.515  16.467  -8.129  1.00  0.00           N  
ATOM   2665  H   GLU B 164     -23.394  15.953  -7.263  1.00  0.00           H  
ATOM   2666  CA  GLU B 164     -23.075  17.871  -8.159  1.00  0.00           C  
ATOM   2667  HA  GLU B 164     -23.160  18.238  -9.183  1.00  0.00           H  
ATOM   2668  CB  GLU B 164     -24.074  18.700  -7.313  1.00  0.00           C  
ATOM   2669  HB2 GLU B 164     -24.652  19.324  -7.997  1.00  0.00           H  
ATOM   2670  HB3 GLU B 164     -24.780  18.025  -6.827  1.00  0.00           H  
ATOM   2671  CG  GLU B 164     -23.494  19.598  -6.217  1.00  0.00           C  
ATOM   2672  HG2 GLU B 164     -22.888  18.999  -5.536  1.00  0.00           H  
ATOM   2673  HG3 GLU B 164     -22.856  20.354  -6.675  1.00  0.00           H  
ATOM   2674  CD  GLU B 164     -24.609  20.294  -5.432  1.00  0.00           C  
ATOM   2675  OE1 GLU B 164     -25.194  21.260  -5.978  1.00  0.00           O  
ATOM   2676  OE2 GLU B 164     -24.824  19.928  -4.251  1.00  0.00           O  
ATOM   2677  C   GLU B 164     -21.592  18.075  -7.790  1.00  0.00           C  
ATOM   2678  O   GLU B 164     -20.923  18.905  -8.412  1.00  0.00           O  
ATOM   2679  N   LEU B 165     -21.055  17.300  -6.847  1.00  0.00           N  
ATOM   2680  H   LEU B 165     -21.639  16.570  -6.450  1.00  0.00           H  
ATOM   2681  CA  LEU B 165     -19.644  17.305  -6.448  1.00  0.00           C  
ATOM   2682  HA  LEU B 165     -19.195  18.260  -6.717  1.00  0.00           H  
ATOM   2683  CB  LEU B 165     -19.538  17.132  -4.917  1.00  0.00           C  
ATOM   2684  HB2 LEU B 165     -19.957  16.158  -4.665  1.00  0.00           H  
ATOM   2685  HB3 LEU B 165     -18.480  17.125  -4.650  1.00  0.00           H  
ATOM   2686  CG  LEU B 165     -20.257  18.176  -4.037  1.00  0.00           C  
ATOM   2687  HG  LEU B 165     -21.331  18.097  -4.189  1.00  0.00           H  
ATOM   2688  CD1 LEU B 165     -19.963  17.896  -2.562  1.00  0.00           C  
ATOM   2689 HD11 LEU B 165     -18.901  18.029  -2.370  1.00  0.00           H  
ATOM   2690 HD12 LEU B 165     -20.542  18.585  -1.944  1.00  0.00           H  
ATOM   2691 HD13 LEU B 165     -20.263  16.877  -2.312  1.00  0.00           H  
ATOM   2692  CD2 LEU B 165     -19.808  19.607  -4.330  1.00  0.00           C  
ATOM   2693 HD21 LEU B 165     -18.728  19.691  -4.220  1.00  0.00           H  
ATOM   2694 HD22 LEU B 165     -20.095  19.876  -5.345  1.00  0.00           H  
ATOM   2695 HD23 LEU B 165     -20.306  20.297  -3.647  1.00  0.00           H  
ATOM   2696  C   LEU B 165     -18.870  16.193  -7.180  1.00  0.00           C  
ATOM   2697  O   LEU B 165     -19.415  15.124  -7.449  1.00  0.00           O  
ATOM   2698  N   ARG B 166     -17.579  16.408  -7.465  1.00  0.00           N  
ATOM   2699  H   ARG B 166     -17.192  17.323  -7.246  1.00  0.00           H  
ATOM   2700  CA  ARG B 166     -16.662  15.364  -7.978  1.00  0.00           C  
ATOM   2701  HA  ARG B 166     -16.882  14.430  -7.460  1.00  0.00           H  
ATOM   2702  CB  ARG B 166     -16.890  15.109  -9.479  1.00  0.00           C  
ATOM   2703  HB2 ARG B 166     -16.289  14.252  -9.785  1.00  0.00           H  
ATOM   2704  HB3 ARG B 166     -17.937  14.848  -9.641  1.00  0.00           H  
ATOM   2705  CG  ARG B 166     -16.524  16.311 -10.359  1.00  0.00           C  
ATOM   2706  HG2 ARG B 166     -17.051  17.194  -9.995  1.00  0.00           H  
ATOM   2707  HG3 ARG B 166     -15.450  16.496 -10.309  1.00  0.00           H  
ATOM   2708  CD  ARG B 166     -16.910  16.052 -11.819  1.00  0.00           C  
ATOM   2709  HD2 ARG B 166     -16.320  15.215 -12.197  1.00  0.00           H  
ATOM   2710  HD3 ARG B 166     -17.964  15.774 -11.874  1.00  0.00           H  
ATOM   2711  NE  ARG B 166     -16.660  17.243 -12.651  1.00  0.00           N  
ATOM   2712  HE  ARG B 166     -15.821  17.242 -13.208  1.00  0.00           H  
ATOM   2713  CZ  ARG B 166     -17.396  18.340 -12.678  1.00  0.00           C  
ATOM   2714  NH1 ARG B 166     -18.495  18.471 -11.994  1.00  0.00           N  
ATOM   2715 HH11 ARG B 166     -18.817  17.732 -11.398  1.00  0.00           H  
ATOM   2716 HH12 ARG B 166     -18.982  19.357 -12.044  1.00  0.00           H  
ATOM   2717  NH2 ARG B 166     -17.059  19.370 -13.391  1.00  0.00           N  
ATOM   2718 HH21 ARG B 166     -16.220  19.380 -13.943  1.00  0.00           H  
ATOM   2719 HH22 ARG B 166     -17.655  20.190 -13.345  1.00  0.00           H  
ATOM   2720  C   ARG B 166     -15.200  15.698  -7.696  1.00  0.00           C  
ATOM   2721  O   ARG B 166     -14.823  16.869  -7.717  1.00  0.00           O  
ATOM   2722  N   LEU B 167     -14.382  14.670  -7.478  1.00  0.00           N  
ATOM   2723  H   LEU B 167     -14.767  13.733  -7.534  1.00  0.00           H  
ATOM   2724  CA  LEU B 167     -12.975  14.783  -7.087  1.00  0.00           C  
ATOM   2725  HA  LEU B 167     -12.730  15.834  -6.934  1.00  0.00           H  
ATOM   2726  CB  LEU B 167     -12.805  14.048  -5.743  1.00  0.00           C  
ATOM   2727  HB2 LEU B 167     -13.472  14.504  -5.011  1.00  0.00           H  
ATOM   2728  HB3 LEU B 167     -13.120  13.013  -5.882  1.00  0.00           H  
ATOM   2729  CG  LEU B 167     -11.374  14.036  -5.174  1.00  0.00           C  
ATOM   2730  HG  LEU B 167     -10.699  13.532  -5.864  1.00  0.00           H  
ATOM   2731  CD1 LEU B 167     -10.860  15.451  -4.915  1.00  0.00           C  
ATOM   2732 HD11 LEU B 167      -9.892  15.408  -4.418  1.00  0.00           H  
ATOM   2733 HD12 LEU B 167     -10.729  15.975  -5.858  1.00  0.00           H  
ATOM   2734 HD13 LEU B 167     -11.563  15.993  -4.282  1.00  0.00           H  
ATOM   2735  CD2 LEU B 167     -11.367  13.282  -3.843  1.00  0.00           C  
ATOM   2736 HD21 LEU B 167     -12.040  13.765  -3.134  1.00  0.00           H  
ATOM   2737 HD22 LEU B 167     -11.688  12.253  -4.003  1.00  0.00           H  
ATOM   2738 HD23 LEU B 167     -10.364  13.275  -3.422  1.00  0.00           H  
ATOM   2739  C   LEU B 167     -12.047  14.239  -8.183  1.00  0.00           C  
ATOM   2740  O   LEU B 167     -12.000  13.027  -8.412  1.00  0.00           O  
ATOM   2741  N   LEU B 168     -11.308  15.130  -8.847  1.00  0.00           N  
ATOM   2742  H   LEU B 168     -11.338  16.100  -8.545  1.00  0.00           H  
ATOM   2743  CA  LEU B 168     -10.202  14.752  -9.723  1.00  0.00           C  
ATOM   2744  HA  LEU B 168     -10.494  13.862 -10.274  1.00  0.00           H  
ATOM   2745  CB  LEU B 168      -9.879  15.867 -10.736  1.00  0.00           C  
ATOM   2746  HB2 LEU B 168      -9.930  16.839 -10.244  1.00  0.00           H  
ATOM   2747  HB3 LEU B 168      -8.850  15.716 -11.073  1.00  0.00           H  
ATOM   2748  CG  LEU B 168     -10.768  15.864 -11.994  1.00  0.00           C  
ATOM   2749  HG  LEU B 168     -10.776  14.863 -12.421  1.00  0.00           H  
ATOM   2750  CD1 LEU B 168     -12.207  16.307 -11.720  1.00  0.00           C  
ATOM   2751 HD11 LEU B 168     -12.757  16.359 -12.658  1.00  0.00           H  
ATOM   2752 HD12 LEU B 168     -12.696  15.573 -11.082  1.00  0.00           H  
ATOM   2753 HD13 LEU B 168     -12.210  17.281 -11.232  1.00  0.00           H  
ATOM   2754  CD2 LEU B 168     -10.179  16.813 -13.040  1.00  0.00           C  
ATOM   2755 HD21 LEU B 168     -10.777  16.775 -13.949  1.00  0.00           H  
ATOM   2756 HD22 LEU B 168     -10.158  17.833 -12.656  1.00  0.00           H  
ATOM   2757 HD23 LEU B 168      -9.164  16.499 -13.287  1.00  0.00           H  
ATOM   2758  C   LEU B 168      -8.962  14.401  -8.890  1.00  0.00           C  
ATOM   2759  O   LEU B 168      -8.700  15.037  -7.863  1.00  0.00           O  
ATOM   2760  N   TYR B 169      -8.178  13.423  -9.350  1.00  0.00           N  
ATOM   2761  H   TYR B 169      -8.437  12.954 -10.217  1.00  0.00           H  
ATOM   2762  CA  TYR B 169      -6.893  13.066  -8.740  1.00  0.00           C  
ATOM   2763  HA  TYR B 169      -6.471  13.978  -8.320  1.00  0.00           H  
ATOM   2764  CB  TYR B 169      -7.087  12.080  -7.574  1.00  0.00           C  
ATOM   2765  HB2 TYR B 169      -6.165  12.078  -6.995  1.00  0.00           H  
ATOM   2766  HB3 TYR B 169      -7.868  12.472  -6.921  1.00  0.00           H  
ATOM   2767  CG  TYR B 169      -7.444  10.639  -7.897  1.00  0.00           C  
ATOM   2768  CD1 TYR B 169      -8.743  10.319  -8.337  1.00  0.00           C  
ATOM   2769  HD1 TYR B 169      -9.465  11.106  -8.510  1.00  0.00           H  
ATOM   2770  CE1 TYR B 169      -9.116   8.971  -8.508  1.00  0.00           C  
ATOM   2771  HE1 TYR B 169     -10.110   8.717  -8.839  1.00  0.00           H  
ATOM   2772  CZ  TYR B 169      -8.188   7.940  -8.256  1.00  0.00           C  
ATOM   2773  OH  TYR B 169      -8.554   6.641  -8.397  1.00  0.00           O  
ATOM   2774  HH  TYR B 169      -7.827   6.045  -8.152  1.00  0.00           H  
ATOM   2775  CE2 TYR B 169      -6.883   8.259  -7.827  1.00  0.00           C  
ATOM   2776  HE2 TYR B 169      -6.180   7.463  -7.638  1.00  0.00           H  
ATOM   2777  CD2 TYR B 169      -6.517   9.606  -7.641  1.00  0.00           C  
ATOM   2778  HD2 TYR B 169      -5.529   9.848  -7.279  1.00  0.00           H  
ATOM   2779  C   TYR B 169      -5.888  12.547  -9.772  1.00  0.00           C  
ATOM   2780  O   TYR B 169      -6.258  11.855 -10.718  1.00  0.00           O  
ATOM   2781  N   GLN B 170      -4.605  12.871  -9.586  1.00  0.00           N  
ATOM   2782  H   GLN B 170      -4.361  13.453  -8.791  1.00  0.00           H  
ATOM   2783  CA  GLN B 170      -3.532  12.524 -10.526  1.00  0.00           C  
ATOM   2784  HA  GLN B 170      -3.789  11.588 -11.030  1.00  0.00           H  
ATOM   2785  CB  GLN B 170      -3.423  13.624 -11.597  1.00  0.00           C  
ATOM   2786  HB2 GLN B 170      -4.398  13.741 -12.072  1.00  0.00           H  
ATOM   2787  HB3 GLN B 170      -3.159  14.572 -11.128  1.00  0.00           H  
ATOM   2788  CG  GLN B 170      -2.390  13.294 -12.686  1.00  0.00           C  
ATOM   2789  HG2 GLN B 170      -1.380  13.365 -12.283  1.00  0.00           H  
ATOM   2790  HG3 GLN B 170      -2.555  12.271 -13.019  1.00  0.00           H  
ATOM   2791  CD  GLN B 170      -2.490  14.208 -13.905  1.00  0.00           C  
ATOM   2792  OE1 GLN B 170      -3.012  15.313 -13.855  1.00  0.00           O  
ATOM   2793  NE2 GLN B 170      -2.008  13.776 -15.045  1.00  0.00           N  
ATOM   2794 HE21 GLN B 170      -2.178  14.332 -15.860  1.00  0.00           H  
ATOM   2795 HE22 GLN B 170      -1.612  12.839 -15.100  1.00  0.00           H  
ATOM   2796  C   GLN B 170      -2.206  12.315  -9.785  1.00  0.00           C  
ATOM   2797  O   GLN B 170      -1.937  13.002  -8.800  1.00  0.00           O  
ATOM   2798  N   LEU B 171      -1.400  11.348 -10.231  1.00  0.00           N  
ATOM   2799  H   LEU B 171      -1.676  10.861 -11.072  1.00  0.00           H  
ATOM   2800  CA  LEU B 171      -0.077  11.026  -9.683  1.00  0.00           C  
ATOM   2801  HA  LEU B 171      -0.060  11.285  -8.624  1.00  0.00           H  
ATOM   2802  CB  LEU B 171       0.105   9.498  -9.818  1.00  0.00           C  
ATOM   2803  HB2 LEU B 171      -0.661   8.996  -9.232  1.00  0.00           H  
ATOM   2804  HB3 LEU B 171      -0.061   9.232 -10.861  1.00  0.00           H  
ATOM   2805  CG  LEU B 171       1.475   8.935  -9.406  1.00  0.00           C  
ATOM   2806  HG  LEU B 171       2.251   9.475  -9.938  1.00  0.00           H  
ATOM   2807  CD1 LEU B 171       1.726   9.065  -7.908  1.00  0.00           C  
ATOM   2808 HD11 LEU B 171       2.749   8.761  -7.690  1.00  0.00           H  
ATOM   2809 HD12 LEU B 171       1.586  10.090  -7.582  1.00  0.00           H  
ATOM   2810 HD13 LEU B 171       1.045   8.417  -7.358  1.00  0.00           H  
ATOM   2811  CD2 LEU B 171       1.576   7.452  -9.760  1.00  0.00           C  
ATOM   2812 HD21 LEU B 171       2.548   7.068  -9.446  1.00  0.00           H  
ATOM   2813 HD22 LEU B 171       0.794   6.895  -9.245  1.00  0.00           H  
ATOM   2814 HD23 LEU B 171       1.472   7.316 -10.836  1.00  0.00           H  
ATOM   2815  C   LEU B 171       1.024  11.840 -10.399  1.00  0.00           C  
ATOM   2816  O   LEU B 171       1.023  11.923 -11.624  1.00  0.00           O  
ATOM   2817  N   VAL B 172       1.989  12.409  -9.665  1.00  0.00           N  
ATOM   2818  H   VAL B 172       1.926  12.359  -8.653  1.00  0.00           H  
ATOM   2819  CA  VAL B 172       3.054  13.257 -10.263  1.00  0.00           C  
ATOM   2820  HA  VAL B 172       2.594  13.831 -11.069  1.00  0.00           H  
ATOM   2821  CB  VAL B 172       3.619  14.289  -9.265  1.00  0.00           C  
ATOM   2822  HB  VAL B 172       4.241  14.986  -9.828  1.00  0.00           H  
ATOM   2823  CG1 VAL B 172       2.511  15.129  -8.614  1.00  0.00           C  
ATOM   2824 HG11 VAL B 172       2.959  15.912  -8.004  1.00  0.00           H  
ATOM   2825 HG12 VAL B 172       1.900  15.591  -9.389  1.00  0.00           H  
ATOM   2826 HG13 VAL B 172       1.875  14.515  -7.980  1.00  0.00           H  
ATOM   2827  CG2 VAL B 172       4.514  13.658  -8.190  1.00  0.00           C  
ATOM   2828 HG21 VAL B 172       5.417  13.253  -8.648  1.00  0.00           H  
ATOM   2829 HG22 VAL B 172       4.812  14.416  -7.466  1.00  0.00           H  
ATOM   2830 HG23 VAL B 172       3.993  12.857  -7.673  1.00  0.00           H  
ATOM   2831  C   VAL B 172       4.204  12.477 -10.924  1.00  0.00           C  
ATOM   2832  O   VAL B 172       5.058  13.075 -11.578  1.00  0.00           O  
ATOM   2833  N   PHE B 173       4.251  11.151 -10.762  1.00  0.00           N  
ATOM   2834  H   PHE B 173       3.515  10.710 -10.241  1.00  0.00           H  
ATOM   2835  CA  PHE B 173       5.219  10.287 -11.439  1.00  0.00           C  
ATOM   2836  HA  PHE B 173       6.221  10.677 -11.262  1.00  0.00           H  
ATOM   2837  CB  PHE B 173       5.159   8.861 -10.860  1.00  0.00           C  
ATOM   2838  HB2 PHE B 173       5.599   8.865  -9.861  1.00  0.00           H  
ATOM   2839  HB3 PHE B 173       4.117   8.567 -10.756  1.00  0.00           H  
ATOM   2840  CG  PHE B 173       5.852   7.799 -11.700  1.00  0.00           C  
ATOM   2841  CD1 PHE B 173       7.253   7.792 -11.823  1.00  0.00           C  
ATOM   2842  HD1 PHE B 173       7.837   8.548 -11.325  1.00  0.00           H  
ATOM   2843  CE1 PHE B 173       7.894   6.812 -12.605  1.00  0.00           C  
ATOM   2844  HE1 PHE B 173       8.972   6.801 -12.692  1.00  0.00           H  
ATOM   2845  CZ  PHE B 173       7.133   5.844 -13.281  1.00  0.00           C  
ATOM   2846  HZ  PHE B 173       7.623   5.098 -13.890  1.00  0.00           H  
ATOM   2847  CE2 PHE B 173       5.732   5.858 -13.179  1.00  0.00           C  
ATOM   2848  HE2 PHE B 173       5.148   5.124 -13.717  1.00  0.00           H  
ATOM   2849  CD2 PHE B 173       5.093   6.832 -12.389  1.00  0.00           C  
ATOM   2850  HD2 PHE B 173       4.014   6.842 -12.330  1.00  0.00           H  
ATOM   2851  C   PHE B 173       4.964  10.277 -12.951  1.00  0.00           C  
ATOM   2852  O   PHE B 173       3.888   9.874 -13.395  1.00  0.00           O  
ATOM   2853  N   LEU B 174       5.978  10.690 -13.721  1.00  0.00           N  
ATOM   2854  H   LEU B 174       6.772  11.085 -13.240  1.00  0.00           H  
ATOM   2855  CA  LEU B 174       6.181  10.358 -15.138  1.00  0.00           C  
ATOM   2856  HA  LEU B 174       6.806  11.149 -15.557  1.00  0.00           H  
ATOM   2857  CB  LEU B 174       6.992   9.048 -15.210  1.00  0.00           C  
ATOM   2858  HB2 LEU B 174       7.791   9.064 -14.468  1.00  0.00           H  
ATOM   2859  HB3 LEU B 174       6.321   8.227 -14.948  1.00  0.00           H  
ATOM   2860  CG  LEU B 174       7.604   8.792 -16.602  1.00  0.00           C  
ATOM   2861  HG  LEU B 174       7.012   9.277 -17.378  1.00  0.00           H  
ATOM   2862  CD1 LEU B 174       9.027   9.349 -16.687  1.00  0.00           C  
ATOM   2863 HD11 LEU B 174       9.436   9.159 -17.677  1.00  0.00           H  
ATOM   2864 HD12 LEU B 174       9.655   8.880 -15.930  1.00  0.00           H  
ATOM   2865 HD13 LEU B 174       9.004  10.424 -16.513  1.00  0.00           H  
ATOM   2866  CD2 LEU B 174       7.642   7.298 -16.907  1.00  0.00           C  
ATOM   2867 HD21 LEU B 174       6.624   6.905 -16.896  1.00  0.00           H  
ATOM   2868 HD22 LEU B 174       8.059   7.144 -17.897  1.00  0.00           H  
ATOM   2869 HD23 LEU B 174       8.229   6.774 -16.153  1.00  0.00           H  
ATOM   2870  C   LEU B 174       4.896  10.326 -16.002  1.00  0.00           C  
ATOM   2871  O   LEU B 174       4.579   9.315 -16.621  1.00  0.00           O  
ATOM   2872  N   LEU B 175       4.168  11.446 -16.057  1.00  0.00           N  
ATOM   2873  H   LEU B 175       4.438  12.208 -15.455  1.00  0.00           H  
ATOM   2874  CA  LEU B 175       2.991  11.617 -16.930  1.00  0.00           C  
ATOM   2875  HA  LEU B 175       2.584  12.605 -16.720  1.00  0.00           H  
ATOM   2876  CB  LEU B 175       3.417  11.610 -18.421  1.00  0.00           C  
ATOM   2877  HB2 LEU B 175       3.629  10.578 -18.701  1.00  0.00           H  
ATOM   2878  HB3 LEU B 175       2.569  11.933 -19.026  1.00  0.00           H  
ATOM   2879  CG  LEU B 175       4.644  12.467 -18.790  1.00  0.00           C  
ATOM   2880  HG  LEU B 175       5.490  12.205 -18.155  1.00  0.00           H  
ATOM   2881  CD1 LEU B 175       5.065  12.197 -20.235  1.00  0.00           C  
ATOM   2882 HD11 LEU B 175       5.938  12.798 -20.487  1.00  0.00           H  
ATOM   2883 HD12 LEU B 175       4.247  12.438 -20.913  1.00  0.00           H  
ATOM   2884 HD13 LEU B 175       5.319  11.142 -20.345  1.00  0.00           H  
ATOM   2885  CD2 LEU B 175       4.368  13.963 -18.639  1.00  0.00           C  
ATOM   2886 HD21 LEU B 175       4.110  14.193 -17.606  1.00  0.00           H  
ATOM   2887 HD22 LEU B 175       5.253  14.534 -18.917  1.00  0.00           H  
ATOM   2888 HD23 LEU B 175       3.537  14.251 -19.284  1.00  0.00           H  
ATOM   2889  C   LEU B 175       1.826  10.638 -16.634  1.00  0.00           C  
ATOM   2890  O   LEU B 175       1.057  10.304 -17.533  1.00  0.00           O  
ATOM   2891  N   SER B 176       1.692  10.168 -15.388  1.00  0.00           N  
ATOM   2892  H   SER B 176       2.396  10.419 -14.708  1.00  0.00           H  
ATOM   2893  CA  SER B 176       0.575   9.312 -14.955  1.00  0.00           C  
ATOM   2894  HA  SER B 176       0.587   8.403 -15.556  1.00  0.00           H  
ATOM   2895  CB  SER B 176       0.723   8.919 -13.485  1.00  0.00           C  
ATOM   2896  HB2 SER B 176       0.785   9.822 -12.881  1.00  0.00           H  
ATOM   2897  HB3 SER B 176      -0.157   8.352 -13.180  1.00  0.00           H  
ATOM   2898  OG  SER B 176       1.871   8.127 -13.264  1.00  0.00           O  
ATOM   2899  HG  SER B 176       2.650   8.709 -13.369  1.00  0.00           H  
ATOM   2900  C   SER B 176      -0.790   9.991 -15.132  1.00  0.00           C  
ATOM   2901  O   SER B 176      -0.957  11.165 -14.807  1.00  0.00           O  
ATOM   2902  N   GLU B 177      -1.777   9.231 -15.611  1.00  0.00           N  
ATOM   2903  H   GLU B 177      -1.554   8.288 -15.884  1.00  0.00           H  
ATOM   2904  CA  GLU B 177      -3.076   9.759 -16.060  1.00  0.00           C  
ATOM   2905  HA  GLU B 177      -2.849  10.594 -16.724  1.00  0.00           H  
ATOM   2906  CB  GLU B 177      -3.783   8.659 -16.878  1.00  0.00           C  
ATOM   2907  HB2 GLU B 177      -3.041   8.189 -17.528  1.00  0.00           H  
ATOM   2908  HB3 GLU B 177      -4.152   7.893 -16.194  1.00  0.00           H  
ATOM   2909  CG  GLU B 177      -4.945   9.123 -17.770  1.00  0.00           C  
ATOM   2910  HG2 GLU B 177      -5.251   8.285 -18.401  1.00  0.00           H  
ATOM   2911  HG3 GLU B 177      -5.799   9.387 -17.141  1.00  0.00           H  
ATOM   2912  CD  GLU B 177      -4.552  10.318 -18.648  1.00  0.00           C  
ATOM   2913  OE1 GLU B 177      -4.083  10.083 -19.783  1.00  0.00           O  
ATOM   2914  OE2 GLU B 177      -4.667  11.452 -18.127  1.00  0.00           O  
ATOM   2915  C   GLU B 177      -3.985  10.314 -14.936  1.00  0.00           C  
ATOM   2916  O   GLU B 177      -3.909   9.881 -13.779  1.00  0.00           O  
ATOM   2917  N   ALA B 178      -4.854  11.266 -15.289  1.00  0.00           N  
ATOM   2918  H   ALA B 178      -4.882  11.529 -16.277  1.00  0.00           H  
ATOM   2919  CA  ALA B 178      -5.835  11.888 -14.399  1.00  0.00           C  
ATOM   2920  HA  ALA B 178      -5.394  11.959 -13.403  1.00  0.00           H  
ATOM   2921  CB  ALA B 178      -6.108  13.314 -14.893  1.00  0.00           C  
ATOM   2922  HB1 ALA B 178      -6.780  13.820 -14.200  1.00  0.00           H  
ATOM   2923  HB2 ALA B 178      -5.175  13.873 -14.948  1.00  0.00           H  
ATOM   2924  HB3 ALA B 178      -6.565  13.285 -15.884  1.00  0.00           H  
ATOM   2925  C   ALA B 178      -7.146  11.080 -14.278  1.00  0.00           C  
ATOM   2926  O   ALA B 178      -7.776  10.694 -15.262  1.00  0.00           O  
ATOM   2927  N   HIE B 179      -7.612  10.887 -13.045  1.00  0.00           N  
ATOM   2928  H   HIE B 179      -7.076  11.278 -12.280  1.00  0.00           H  
ATOM   2929  CA  HIE B 179      -8.837  10.156 -12.696  1.00  0.00           C  
ATOM   2930  HA  HIE B 179      -9.239   9.670 -13.588  1.00  0.00           H  
ATOM   2931  CB  HIE B 179      -8.473   9.053 -11.693  1.00  0.00           C  
ATOM   2932  HB2 HIE B 179      -7.911   9.490 -10.869  1.00  0.00           H  
ATOM   2933  HB3 HIE B 179      -9.385   8.604 -11.299  1.00  0.00           H  
ATOM   2934  CG  HIE B 179      -7.651   7.953 -12.304  1.00  0.00           C  
ATOM   2935  ND1 HIE B 179      -8.173   6.820 -12.929  1.00  0.00           N  
ATOM   2936  CE1 HIE B 179      -7.124   6.186 -13.468  1.00  0.00           C  
ATOM   2937  HE1 HIE B 179      -7.194   5.279 -14.054  1.00  0.00           H  
ATOM   2938  NE2 HIE B 179      -5.986   6.855 -13.210  1.00  0.00           N  
ATOM   2939  HE2 HIE B 179      -5.078   6.640 -13.591  1.00  0.00           H  
ATOM   2940  CD2 HIE B 179      -6.299   7.975 -12.476  1.00  0.00           C  
ATOM   2941  HD2 HIE B 179      -5.630   8.770 -12.174  1.00  0.00           H  
ATOM   2942  C   HIE B 179      -9.919  11.093 -12.137  1.00  0.00           C  
ATOM   2943  O   HIE B 179      -9.637  12.226 -11.751  1.00  0.00           O  
ATOM   2944  N   THR B 180     -11.166  10.616 -12.051  1.00  0.00           N  
ATOM   2945  H   THR B 180     -11.334   9.668 -12.363  1.00  0.00           H  
ATOM   2946  CA  THR B 180     -12.289  11.307 -11.383  1.00  0.00           C  
ATOM   2947  HA  THR B 180     -11.902  12.084 -10.726  1.00  0.00           H  
ATOM   2948  CB  THR B 180     -13.230  11.969 -12.409  1.00  0.00           C  
ATOM   2949  HB  THR B 180     -13.505  11.233 -13.167  1.00  0.00           H  
ATOM   2950  CG2 THR B 180     -14.512  12.553 -11.807  1.00  0.00           C  
ATOM   2951 HG21 THR B 180     -15.157  11.752 -11.446  1.00  0.00           H  
ATOM   2952 HG22 THR B 180     -14.261  13.223 -10.985  1.00  0.00           H  
ATOM   2953 HG23 THR B 180     -15.051  13.106 -12.576  1.00  0.00           H  
ATOM   2954  OG1 THR B 180     -12.593  13.050 -13.041  1.00  0.00           O  
ATOM   2955  HG1 THR B 180     -11.706  12.765 -13.290  1.00  0.00           H  
ATOM   2956  C   THR B 180     -13.087  10.319 -10.537  1.00  0.00           C  
ATOM   2957  O   THR B 180     -13.496   9.284 -11.055  1.00  0.00           O  
ATOM   2958  N   CYS B 181     -13.372  10.665  -9.279  1.00  0.00           N  
ATOM   2959  H   CYS B 181     -12.971  11.519  -8.908  1.00  0.00           H  
ATOM   2960  CA  CYS B 181     -14.330   9.947  -8.435  1.00  0.00           C  
ATOM   2961  HA  CYS B 181     -14.694   9.073  -8.977  1.00  0.00           H  
ATOM   2962  CB  CYS B 181     -13.641   9.423  -7.169  1.00  0.00           C  
ATOM   2963  HB2 CYS B 181     -13.105  10.233  -6.671  1.00  0.00           H  
ATOM   2964  HB3 CYS B 181     -14.399   9.026  -6.488  1.00  0.00           H  
ATOM   2965  SG  CYS B 181     -12.496   8.083  -7.592  1.00  0.00           S  
ATOM   2966  HG  CYS B 181     -12.614   7.406  -6.444  1.00  0.00           H  
ATOM   2967  C   CYS B 181     -15.563  10.804  -8.096  1.00  0.00           C  
ATOM   2968  O   CYS B 181     -15.467  12.015  -7.871  1.00  0.00           O  
ATOM   2969  N   ILE B 182     -16.726  10.154  -8.037  1.00  0.00           N  
ATOM   2970  H   ILE B 182     -16.722   9.156  -8.190  1.00  0.00           H  
ATOM   2971  CA  ILE B 182     -17.983  10.725  -7.541  1.00  0.00           C  
ATOM   2972  HA  ILE B 182     -17.974  11.800  -7.704  1.00  0.00           H  
ATOM   2973  CB  ILE B 182     -19.175  10.131  -8.331  1.00  0.00           C  
ATOM   2974  HB  ILE B 182     -19.203   9.058  -8.135  1.00  0.00           H  
ATOM   2975  CG2 ILE B 182     -20.516  10.708  -7.855  1.00  0.00           C  
ATOM   2976 HG21 ILE B 182     -20.514  11.795  -7.922  1.00  0.00           H  
ATOM   2977 HG22 ILE B 182     -21.332  10.323  -8.467  1.00  0.00           H  
ATOM   2978 HG23 ILE B 182     -20.711  10.417  -6.822  1.00  0.00           H  
ATOM   2979  CG1 ILE B 182     -19.044  10.304  -9.866  1.00  0.00           C  
ATOM   2980 HG12 ILE B 182     -18.183   9.734 -10.217  1.00  0.00           H  
ATOM   2981 HG13 ILE B 182     -19.924   9.866 -10.340  1.00  0.00           H  
ATOM   2982  CD1 ILE B 182     -18.900  11.749 -10.368  1.00  0.00           C  
ATOM   2983 HD11 ILE B 182     -19.762  12.345 -10.070  1.00  0.00           H  
ATOM   2984 HD12 ILE B 182     -18.840  11.743 -11.457  1.00  0.00           H  
ATOM   2985 HD13 ILE B 182     -17.989  12.197  -9.974  1.00  0.00           H  
ATOM   2986  C   ILE B 182     -18.089  10.446  -6.026  1.00  0.00           C  
ATOM   2987  O   ILE B 182     -17.757   9.332  -5.614  1.00  0.00           O  
ATOM   2988  N   PRO B 183     -18.502  11.411  -5.184  1.00  0.00           N  
ATOM   2989  CD  PRO B 183     -18.699  12.813  -5.508  1.00  0.00           C  
ATOM   2990  HD2 PRO B 183     -19.532  12.941  -6.200  1.00  0.00           H  
ATOM   2991  HD3 PRO B 183     -17.780  13.217  -5.932  1.00  0.00           H  
ATOM   2992  CG  PRO B 183     -19.003  13.525  -4.190  1.00  0.00           C  
ATOM   2993  HG2 PRO B 183     -20.083  13.636  -4.081  1.00  0.00           H  
ATOM   2994  HG3 PRO B 183     -18.504  14.491  -4.140  1.00  0.00           H  
ATOM   2995  CB  PRO B 183     -18.467  12.574  -3.122  1.00  0.00           C  
ATOM   2996  HB2 PRO B 183     -18.985  12.690  -2.169  1.00  0.00           H  
ATOM   2997  HB3 PRO B 183     -17.398  12.733  -2.992  1.00  0.00           H  
ATOM   2998  CA  PRO B 183     -18.694  11.201  -3.752  1.00  0.00           C  
ATOM   2999  HA  PRO B 183     -17.938  10.512  -3.375  1.00  0.00           H  
ATOM   3000  C   PRO B 183     -20.082  10.643  -3.391  1.00  0.00           C  
ATOM   3001  O   PRO B 183     -21.056  10.786  -4.132  1.00  0.00           O  
ATOM   3002  N   GLU B 184     -20.156  10.072  -2.194  1.00  0.00           N  
ATOM   3003  H   GLU B 184     -19.298  10.049  -1.657  1.00  0.00           H  
ATOM   3004  CA  GLU B 184     -21.347   9.584  -1.490  1.00  0.00           C  
ATOM   3005  HA  GLU B 184     -22.208   9.589  -2.162  1.00  0.00           H  
ATOM   3006  CB  GLU B 184     -21.065   8.130  -1.061  1.00  0.00           C  
ATOM   3007  HB2 GLU B 184     -20.734   7.562  -1.931  1.00  0.00           H  
ATOM   3008  HB3 GLU B 184     -20.234   8.139  -0.356  1.00  0.00           H  
ATOM   3009  CG  GLU B 184     -22.230   7.375  -0.397  1.00  0.00           C  
ATOM   3010  HG2 GLU B 184     -21.857   6.401  -0.075  1.00  0.00           H  
ATOM   3011  HG3 GLU B 184     -22.540   7.915   0.499  1.00  0.00           H  
ATOM   3012  CD  GLU B 184     -23.440   7.149  -1.317  1.00  0.00           C  
ATOM   3013  OE1 GLU B 184     -23.239   7.072  -2.550  1.00  0.00           O  
ATOM   3014  OE2 GLU B 184     -24.564   7.062  -0.774  1.00  0.00           O  
ATOM   3015  C   GLU B 184     -21.637  10.502  -0.281  1.00  0.00           C  
ATOM   3016  O   GLU B 184     -20.722  11.137   0.263  1.00  0.00           O  
ATOM   3017  N   ASN B 185     -22.893  10.609   0.165  1.00  0.00           N  
ATOM   3018  H   ASN B 185     -23.606  10.010  -0.232  1.00  0.00           H  
ATOM   3019  CA  ASN B 185     -23.221  11.408   1.354  1.00  0.00           C  
ATOM   3020  HA  ASN B 185     -22.634  12.327   1.314  1.00  0.00           H  
ATOM   3021  CB  ASN B 185     -24.703  11.813   1.318  1.00  0.00           C  
ATOM   3022  HB2 ASN B 185     -24.940  12.256   0.350  1.00  0.00           H  
ATOM   3023  HB3 ASN B 185     -25.322  10.923   1.455  1.00  0.00           H  
ATOM   3024  CG  ASN B 185     -25.034  12.807   2.419  1.00  0.00           C  
ATOM   3025  OD1 ASN B 185     -25.345  12.441   3.541  1.00  0.00           O  
ATOM   3026  ND2 ASN B 185     -24.957  14.090   2.146  1.00  0.00           N  
ATOM   3027 HD21 ASN B 185     -25.175  14.737   2.898  1.00  0.00           H  
ATOM   3028 HD22 ASN B 185     -24.700  14.404   1.234  1.00  0.00           H  
ATOM   3029  C   ASN B 185     -22.836  10.668   2.650  1.00  0.00           C  
ATOM   3030  O   ASN B 185     -23.301   9.563   2.911  1.00  0.00           O  
ATOM   3031  N   ASN B 186     -22.020  11.303   3.490  1.00  0.00           N  
ATOM   3032  H   ASN B 186     -21.774  12.258   3.267  1.00  0.00           H  
ATOM   3033  CA  ASN B 186     -21.476  10.733   4.732  1.00  0.00           C  
ATOM   3034  HA  ASN B 186     -21.423   9.647   4.609  1.00  0.00           H  
ATOM   3035  CB  ASN B 186     -20.046  11.284   4.901  1.00  0.00           C  
ATOM   3036  HB2 ASN B 186     -19.613  11.477   3.921  1.00  0.00           H  
ATOM   3037  HB3 ASN B 186     -20.088  12.219   5.456  1.00  0.00           H  
ATOM   3038  CG  ASN B 186     -19.080  10.342   5.599  1.00  0.00           C  
ATOM   3039  OD1 ASN B 186     -19.175   9.132   5.514  1.00  0.00           O  
ATOM   3040  ND2 ASN B 186     -18.072  10.909   6.215  1.00  0.00           N  
ATOM   3041 HD21 ASN B 186     -17.256  10.345   6.474  1.00  0.00           H  
ATOM   3042 HD22 ASN B 186     -17.999  11.899   6.267  1.00  0.00           H  
ATOM   3043  C   ASN B 186     -22.383  10.998   5.960  1.00  0.00           C  
ATOM   3044  O   ASN B 186     -21.916  11.009   7.097  1.00  0.00           O  
ATOM   3045  N   GLY B 187     -23.667  11.287   5.721  1.00  0.00           N  
ATOM   3046  H   GLY B 187     -23.974  11.257   4.757  1.00  0.00           H  
ATOM   3047  CA  GLY B 187     -24.626  11.799   6.698  1.00  0.00           C  
ATOM   3048  HA2 GLY B 187     -25.599  11.352   6.496  1.00  0.00           H  
ATOM   3049  HA3 GLY B 187     -24.324  11.512   7.707  1.00  0.00           H  
ATOM   3050  C   GLY B 187     -24.749  13.328   6.645  1.00  0.00           C  
ATOM   3051  O   GLY B 187     -23.784  14.059   6.861  1.00  0.00           O  
ATOM   3052  N   GLY B 188     -25.956  13.840   6.387  1.00  0.00           N  
ATOM   3053  H   GLY B 188     -26.685  13.204   6.105  1.00  0.00           H  
ATOM   3054  CA  GLY B 188     -26.250  15.278   6.432  1.00  0.00           C  
ATOM   3055  HA2 GLY B 188     -27.301  15.439   6.195  1.00  0.00           H  
ATOM   3056  HA3 GLY B 188     -26.072  15.640   7.446  1.00  0.00           H  
ATOM   3057  C   GLY B 188     -25.405  16.105   5.451  1.00  0.00           C  
ATOM   3058  O   GLY B 188     -25.609  16.036   4.238  1.00  0.00           O  
ATOM   3059  N   ALA B 189     -24.485  16.914   5.985  1.00  0.00           N  
ATOM   3060  H   ALA B 189     -24.346  16.868   6.985  1.00  0.00           H  
ATOM   3061  CA  ALA B 189     -23.557  17.739   5.203  1.00  0.00           C  
ATOM   3062  HA  ALA B 189     -23.984  17.900   4.212  1.00  0.00           H  
ATOM   3063  CB  ALA B 189     -23.449  19.109   5.881  1.00  0.00           C  
ATOM   3064  HB1 ALA B 189     -22.945  19.014   6.843  1.00  0.00           H  
ATOM   3065  HB2 ALA B 189     -22.878  19.782   5.241  1.00  0.00           H  
ATOM   3066  HB3 ALA B 189     -24.443  19.534   6.028  1.00  0.00           H  
ATOM   3067  C   ALA B 189     -22.168  17.099   4.979  1.00  0.00           C  
ATOM   3068  O   ALA B 189     -21.337  17.683   4.277  1.00  0.00           O  
ATOM   3069  N   GLY B 190     -21.887  15.932   5.568  1.00  0.00           N  
ATOM   3070  H   GLY B 190     -22.607  15.458   6.107  1.00  0.00           H  
ATOM   3071  CA  GLY B 190     -20.671  15.171   5.285  1.00  0.00           C  
ATOM   3072  HA2 GLY B 190     -19.804  15.825   5.371  1.00  0.00           H  
ATOM   3073  HA3 GLY B 190     -20.569  14.372   6.019  1.00  0.00           H  
ATOM   3074  C   GLY B 190     -20.696  14.549   3.885  1.00  0.00           C  
ATOM   3075  O   GLY B 190     -21.751  14.166   3.380  1.00  0.00           O  
ATOM   3076  N   CYS B 191     -19.532  14.434   3.249  1.00  0.00           N  
ATOM   3077  H   CYS B 191     -18.708  14.830   3.693  1.00  0.00           H  
ATOM   3078  CA  CYS B 191     -19.332  13.823   1.931  1.00  0.00           C  
ATOM   3079  HA  CYS B 191     -20.183  13.193   1.671  1.00  0.00           H  
ATOM   3080  CB  CYS B 191     -19.187  14.928   0.879  1.00  0.00           C  
ATOM   3081  HB2 CYS B 191     -18.372  15.583   1.189  1.00  0.00           H  
ATOM   3082  HB3 CYS B 191     -18.927  14.473  -0.079  1.00  0.00           H  
ATOM   3083  SG  CYS B 191     -20.712  15.901   0.690  1.00  0.00           S  
ATOM   3084  HG  CYS B 191     -20.823  16.257   1.977  1.00  0.00           H  
ATOM   3085  C   CYS B 191     -18.063  12.962   1.940  1.00  0.00           C  
ATOM   3086  O   CYS B 191     -17.033  13.414   2.439  1.00  0.00           O  
ATOM   3087  N   VAL B 192     -18.117  11.759   1.366  1.00  0.00           N  
ATOM   3088  H   VAL B 192     -18.985  11.474   0.914  1.00  0.00           H  
ATOM   3089  CA  VAL B 192     -17.024  10.769   1.378  1.00  0.00           C  
ATOM   3090  HA  VAL B 192     -16.115  11.270   1.706  1.00  0.00           H  
ATOM   3091  CB  VAL B 192     -17.303   9.657   2.410  1.00  0.00           C  
ATOM   3092  HB  VAL B 192     -17.437  10.139   3.376  1.00  0.00           H  
ATOM   3093  CG1 VAL B 192     -18.566   8.843   2.099  1.00  0.00           C  
ATOM   3094 HG11 VAL B 192     -19.433   9.498   2.021  1.00  0.00           H  
ATOM   3095 HG12 VAL B 192     -18.442   8.294   1.166  1.00  0.00           H  
ATOM   3096 HG13 VAL B 192     -18.750   8.135   2.907  1.00  0.00           H  
ATOM   3097  CG2 VAL B 192     -16.127   8.681   2.546  1.00  0.00           C  
ATOM   3098 HG21 VAL B 192     -16.011   8.083   1.644  1.00  0.00           H  
ATOM   3099 HG22 VAL B 192     -15.210   9.237   2.740  1.00  0.00           H  
ATOM   3100 HG23 VAL B 192     -16.311   8.022   3.396  1.00  0.00           H  
ATOM   3101  C   VAL B 192     -16.750  10.234  -0.027  1.00  0.00           C  
ATOM   3102  O   VAL B 192     -17.657  10.089  -0.840  1.00  0.00           O  
ATOM   3103  N   CYS B 193     -15.483   9.963  -0.336  1.00  0.00           N  
ATOM   3104  H   CYS B 193     -14.774  10.149   0.367  1.00  0.00           H  
ATOM   3105  CA  CYS B 193     -15.014   9.667  -1.682  1.00  0.00           C  
ATOM   3106  HA  CYS B 193     -15.834   9.244  -2.266  1.00  0.00           H  
ATOM   3107  CB  CYS B 193     -14.603  10.998  -2.323  1.00  0.00           C  
ATOM   3108  HB2 CYS B 193     -15.407  11.723  -2.187  1.00  0.00           H  
ATOM   3109  HB3 CYS B 193     -13.705  11.377  -1.831  1.00  0.00           H  
ATOM   3110  SG  CYS B 193     -14.300  10.772  -4.094  1.00  0.00           S  
ATOM   3111  HG  CYS B 193     -13.241   9.974  -3.995  1.00  0.00           H  
ATOM   3112  C   CYS B 193     -13.858   8.651  -1.658  1.00  0.00           C  
ATOM   3113  O   CYS B 193     -12.779   8.912  -1.118  1.00  0.00           O  
ATOM   3114  N   HIE B 194     -14.088   7.483  -2.257  1.00  0.00           N  
ATOM   3115  H   HIE B 194     -14.997   7.326  -2.667  1.00  0.00           H  
ATOM   3116  CA  HIE B 194     -13.104   6.402  -2.381  1.00  0.00           C  
ATOM   3117  HA  HIE B 194     -12.430   6.426  -1.524  1.00  0.00           H  
ATOM   3118  CB  HIE B 194     -13.841   5.053  -2.370  1.00  0.00           C  
ATOM   3119  HB2 HIE B 194     -14.507   5.006  -3.234  1.00  0.00           H  
ATOM   3120  HB3 HIE B 194     -13.114   4.250  -2.468  1.00  0.00           H  
ATOM   3121  CG  HIE B 194     -14.670   4.793  -1.130  1.00  0.00           C  
ATOM   3122  ND1 HIE B 194     -15.694   3.851  -1.043  1.00  0.00           N  
ATOM   3123  CE1 HIE B 194     -16.197   3.960   0.196  1.00  0.00           C  
ATOM   3124  HE1 HIE B 194     -17.032   3.381   0.569  1.00  0.00           H  
ATOM   3125  NE2 HIE B 194     -15.531   4.894   0.896  1.00  0.00           N  
ATOM   3126  HE2 HIE B 194     -15.739   5.181   1.843  1.00  0.00           H  
ATOM   3127  CD2 HIE B 194     -14.555   5.420   0.081  1.00  0.00           C  
ATOM   3128  HD2 HIE B 194     -13.849   6.194   0.340  1.00  0.00           H  
ATOM   3129  C   HIE B 194     -12.256   6.588  -3.644  1.00  0.00           C  
ATOM   3130  O   HIE B 194     -12.788   6.759  -4.739  1.00  0.00           O  
ATOM   3131  N   LEU B 195     -10.935   6.557  -3.478  1.00  0.00           N  
ATOM   3132  H   LEU B 195     -10.576   6.397  -2.543  1.00  0.00           H  
ATOM   3133  CA  LEU B 195      -9.946   6.752  -4.534  1.00  0.00           C  
ATOM   3134  HA  LEU B 195     -10.429   7.091  -5.454  1.00  0.00           H  
ATOM   3135  CB  LEU B 195      -8.930   7.816  -4.087  1.00  0.00           C  
ATOM   3136  HB2 LEU B 195      -8.428   7.451  -3.192  1.00  0.00           H  
ATOM   3137  HB3 LEU B 195      -8.172   7.901  -4.866  1.00  0.00           H  
ATOM   3138  CG  LEU B 195      -9.531   9.209  -3.799  1.00  0.00           C  
ATOM   3139  HG  LEU B 195     -10.621   9.169  -3.795  1.00  0.00           H  
ATOM   3140  CD1 LEU B 195      -9.064   9.748  -2.448  1.00  0.00           C  
ATOM   3141 HD11 LEU B 195      -9.449  10.757  -2.307  1.00  0.00           H  
ATOM   3142 HD12 LEU B 195      -7.975   9.772  -2.402  1.00  0.00           H  
ATOM   3143 HD13 LEU B 195      -9.448   9.113  -1.649  1.00  0.00           H  
ATOM   3144  CD2 LEU B 195      -9.093  10.205  -4.867  1.00  0.00           C  
ATOM   3145 HD21 LEU B 195      -9.501  11.192  -4.656  1.00  0.00           H  
ATOM   3146 HD22 LEU B 195      -9.483   9.873  -5.827  1.00  0.00           H  
ATOM   3147 HD23 LEU B 195      -8.006  10.266  -4.914  1.00  0.00           H  
ATOM   3148  C   LEU B 195      -9.239   5.424  -4.806  1.00  0.00           C  
ATOM   3149  O   LEU B 195      -8.560   4.899  -3.921  1.00  0.00           O  
ATOM   3150  N   LEU B 196      -9.368   4.890  -6.021  1.00  0.00           N  
ATOM   3151  H   LEU B 196      -9.909   5.389  -6.713  1.00  0.00           H  
ATOM   3152  CA  LEU B 196      -8.639   3.698  -6.449  1.00  0.00           C  
ATOM   3153  HA  LEU B 196      -8.758   2.920  -5.693  1.00  0.00           H  
ATOM   3154  CB  LEU B 196      -9.203   3.182  -7.789  1.00  0.00           C  
ATOM   3155  HB2 LEU B 196      -9.143   3.992  -8.517  1.00  0.00           H  
ATOM   3156  HB3 LEU B 196      -8.566   2.372  -8.149  1.00  0.00           H  
ATOM   3157  CG  LEU B 196     -10.656   2.674  -7.733  1.00  0.00           C  
ATOM   3158  HG  LEU B 196     -11.284   3.401  -7.219  1.00  0.00           H  
ATOM   3159  CD1 LEU B 196     -11.194   2.505  -9.154  1.00  0.00           C  
ATOM   3160 HD11 LEU B 196     -12.224   2.153  -9.120  1.00  0.00           H  
ATOM   3161 HD12 LEU B 196     -10.583   1.788  -9.703  1.00  0.00           H  
ATOM   3162 HD13 LEU B 196     -11.171   3.465  -9.669  1.00  0.00           H  
ATOM   3163  CD2 LEU B 196     -10.767   1.326  -7.013  1.00  0.00           C  
ATOM   3164 HD21 LEU B 196     -10.416   1.420  -5.987  1.00  0.00           H  
ATOM   3165 HD22 LEU B 196     -10.165   0.578  -7.529  1.00  0.00           H  
ATOM   3166 HD23 LEU B 196     -11.807   1.002  -6.996  1.00  0.00           H  
ATOM   3167  C   LEU B 196      -7.142   4.023  -6.564  1.00  0.00           C  
ATOM   3168  O   LEU B 196      -6.739   4.877  -7.358  1.00  0.00           O  
ATOM   3169  N   MET B 197      -6.316   3.346  -5.773  1.00  0.00           N  
ATOM   3170  H   MET B 197      -6.726   2.679  -5.122  1.00  0.00           H  
ATOM   3171  CA  MET B 197      -4.857   3.381  -5.860  1.00  0.00           C  
ATOM   3172  HA  MET B 197      -4.571   3.241  -6.906  1.00  0.00           H  
ATOM   3173  CB  MET B 197      -4.296   4.745  -5.407  1.00  0.00           C  
ATOM   3174  HB2 MET B 197      -3.212   4.673  -5.346  1.00  0.00           H  
ATOM   3175  HB3 MET B 197      -4.523   5.477  -6.179  1.00  0.00           H  
ATOM   3176  CG  MET B 197      -4.834   5.284  -4.074  1.00  0.00           C  
ATOM   3177  HG2 MET B 197      -5.914   5.415  -4.143  1.00  0.00           H  
ATOM   3178  HG3 MET B 197      -4.629   4.556  -3.290  1.00  0.00           H  
ATOM   3179  SD  MET B 197      -4.097   6.867  -3.571  1.00  0.00           S  
ATOM   3180  CE  MET B 197      -4.866   8.012  -4.746  1.00  0.00           C  
ATOM   3181  HE1 MET B 197      -4.633   7.709  -5.764  1.00  0.00           H  
ATOM   3182  HE2 MET B 197      -5.945   8.010  -4.605  1.00  0.00           H  
ATOM   3183  HE3 MET B 197      -4.485   9.020  -4.578  1.00  0.00           H  
ATOM   3184  C   MET B 197      -4.297   2.200  -5.057  1.00  0.00           C  
ATOM   3185  O   MET B 197      -4.371   2.161  -3.832  1.00  0.00           O  
ATOM   3186  N   ASP B 198      -3.787   1.205  -5.779  1.00  0.00           N  
ATOM   3187  H   ASP B 198      -3.819   1.271  -6.795  1.00  0.00           H  
ATOM   3188  CA  ASP B 198      -3.426  -0.127  -5.290  1.00  0.00           C  
ATOM   3189  HA  ASP B 198      -3.758  -0.237  -4.261  1.00  0.00           H  
ATOM   3190  CB  ASP B 198      -4.158  -1.178  -6.152  1.00  0.00           C  
ATOM   3191  HB2 ASP B 198      -3.837  -2.169  -5.836  1.00  0.00           H  
ATOM   3192  HB3 ASP B 198      -5.227  -1.103  -5.971  1.00  0.00           H  
ATOM   3193  CG  ASP B 198      -3.969  -1.070  -7.671  1.00  0.00           C  
ATOM   3194  OD1 ASP B 198      -4.179  -2.115  -8.331  1.00  0.00           O  
ATOM   3195  OD2 ASP B 198      -3.518  -0.010  -8.166  1.00  0.00           O  
ATOM   3196  C   ASP B 198      -1.909  -0.365  -5.308  1.00  0.00           C  
ATOM   3197  O   ASP B 198      -1.323  -0.719  -4.289  1.00  0.00           O  
ATOM   3198  N   ASP B 199      -1.246  -0.080  -6.434  1.00  0.00           N  
ATOM   3199  H   ASP B 199      -1.825   0.160  -7.242  1.00  0.00           H  
ATOM   3200  CA  ASP B 199       0.219  -0.111  -6.606  1.00  0.00           C  
ATOM   3201  HA  ASP B 199       0.587  -1.033  -6.149  1.00  0.00           H  
ATOM   3202  CB  ASP B 199       0.569  -0.132  -8.113  1.00  0.00           C  
ATOM   3203  HB2 ASP B 199      -0.136   0.499  -8.656  1.00  0.00           H  
ATOM   3204  HB3 ASP B 199       1.562   0.277  -8.290  1.00  0.00           H  
ATOM   3205  CG  ASP B 199       0.579  -1.524  -8.734  1.00  0.00           C  
ATOM   3206  OD1 ASP B 199       0.823  -2.521  -8.012  1.00  0.00           O  
ATOM   3207  OD2 ASP B 199       0.360  -1.610  -9.955  1.00  0.00           O  
ATOM   3208  C   ASP B 199       0.948   1.031  -5.866  1.00  0.00           C  
ATOM   3209  O   ASP B 199       2.030   1.455  -6.271  1.00  0.00           O  
ATOM   3210  N   VAL B 200       0.379   1.557  -4.782  1.00  0.00           N  
ATOM   3211  H   VAL B 200      -0.470   1.135  -4.426  1.00  0.00           H  
ATOM   3212  CA  VAL B 200       0.968   2.681  -4.046  1.00  0.00           C  
ATOM   3213  HA  VAL B 200       1.105   3.460  -4.779  1.00  0.00           H  
ATOM   3214  CB  VAL B 200       0.032   3.232  -2.965  1.00  0.00           C  
ATOM   3215  HB  VAL B 200       0.556   4.028  -2.437  1.00  0.00           H  
ATOM   3216  CG1 VAL B 200      -1.214   3.841  -3.610  1.00  0.00           C  
ATOM   3217 HG11 VAL B 200      -1.785   3.063  -4.113  1.00  0.00           H  
ATOM   3218 HG12 VAL B 200      -0.916   4.603  -4.330  1.00  0.00           H  
ATOM   3219 HG13 VAL B 200      -1.839   4.300  -2.844  1.00  0.00           H  
ATOM   3220  CG2 VAL B 200      -0.417   2.190  -1.939  1.00  0.00           C  
ATOM   3221 HG21 VAL B 200       0.451   1.760  -1.437  1.00  0.00           H  
ATOM   3222 HG22 VAL B 200      -0.986   1.394  -2.417  1.00  0.00           H  
ATOM   3223 HG23 VAL B 200      -1.046   2.685  -1.202  1.00  0.00           H  
ATOM   3224  C   VAL B 200       2.356   2.382  -3.475  1.00  0.00           C  
ATOM   3225  O   VAL B 200       2.643   1.261  -3.047  1.00  0.00           O  
ATOM   3226  N   VAL B 201       3.218   3.390  -3.462  1.00  0.00           N  
ATOM   3227  H   VAL B 201       2.909   4.276  -3.861  1.00  0.00           H  
ATOM   3228  CA  VAL B 201       4.602   3.320  -2.983  1.00  0.00           C  
ATOM   3229  HA  VAL B 201       4.710   2.477  -2.301  1.00  0.00           H  
ATOM   3230  CB  VAL B 201       5.592   3.120  -4.148  1.00  0.00           C  
ATOM   3231  HB  VAL B 201       6.576   3.037  -3.707  1.00  0.00           H  
ATOM   3232  CG1 VAL B 201       5.325   1.851  -4.969  1.00  0.00           C  
ATOM   3233 HG11 VAL B 201       6.162   1.659  -5.638  1.00  0.00           H  
ATOM   3234 HG12 VAL B 201       5.192   0.998  -4.311  1.00  0.00           H  
ATOM   3235 HG13 VAL B 201       4.424   1.982  -5.565  1.00  0.00           H  
ATOM   3236  CG2 VAL B 201       5.635   4.286  -5.138  1.00  0.00           C  
ATOM   3237 HG21 VAL B 201       5.849   5.220  -4.626  1.00  0.00           H  
ATOM   3238 HG22 VAL B 201       6.415   4.113  -5.877  1.00  0.00           H  
ATOM   3239 HG23 VAL B 201       4.674   4.374  -5.642  1.00  0.00           H  
ATOM   3240  C   VAL B 201       4.957   4.578  -2.190  1.00  0.00           C  
ATOM   3241  O   VAL B 201       4.301   5.613  -2.337  1.00  0.00           O  
ATOM   3242  N   SER B 202       6.032   4.534  -1.400  1.00  0.00           N  
ATOM   3243  H   SER B 202       6.539   3.654  -1.302  1.00  0.00           H  
ATOM   3244  CA  SER B 202       6.449   5.683  -0.586  1.00  0.00           C  
ATOM   3245  HA  SER B 202       5.567   6.032  -0.054  1.00  0.00           H  
ATOM   3246  CB  SER B 202       7.478   5.263   0.470  1.00  0.00           C  
ATOM   3247  HB2 SER B 202       8.287   4.691   0.009  1.00  0.00           H  
ATOM   3248  HB3 SER B 202       7.891   6.154   0.945  1.00  0.00           H  
ATOM   3249  OG  SER B 202       6.825   4.484   1.459  1.00  0.00           O  
ATOM   3250  HG  SER B 202       6.708   3.578   1.116  1.00  0.00           H  
ATOM   3251  C   SER B 202       6.933   6.887  -1.404  1.00  0.00           C  
ATOM   3252  O   SER B 202       6.906   8.005  -0.894  1.00  0.00           O  
ATOM   3253  N   ALA B 203       7.306   6.687  -2.673  1.00  0.00           N  
ATOM   3254  H   ALA B 203       7.346   5.735  -2.997  1.00  0.00           H  
ATOM   3255  CA  ALA B 203       7.606   7.747  -3.638  1.00  0.00           C  
ATOM   3256  HA  ALA B 203       8.199   8.513  -3.137  1.00  0.00           H  
ATOM   3257  CB  ALA B 203       8.466   7.125  -4.746  1.00  0.00           C  
ATOM   3258  HB1 ALA B 203       9.347   6.645  -4.317  1.00  0.00           H  
ATOM   3259  HB2 ALA B 203       7.888   6.387  -5.300  1.00  0.00           H  
ATOM   3260  HB3 ALA B 203       8.785   7.904  -5.438  1.00  0.00           H  
ATOM   3261  C   ALA B 203       6.362   8.454  -4.238  1.00  0.00           C  
ATOM   3262  O   ALA B 203       6.518   9.435  -4.968  1.00  0.00           O  
ATOM   3263  N   ASP B 204       5.136   7.974  -3.983  1.00  0.00           N  
ATOM   3264  H   ASP B 204       5.033   7.187  -3.352  1.00  0.00           H  
ATOM   3265  CA  ASP B 204       3.921   8.570  -4.550  1.00  0.00           C  
ATOM   3266  HA  ASP B 204       4.105   8.769  -5.606  1.00  0.00           H  
ATOM   3267  CB  ASP B 204       2.717   7.636  -4.451  1.00  0.00           C  
ATOM   3268  HB2 ASP B 204       2.630   7.274  -3.426  1.00  0.00           H  
ATOM   3269  HB3 ASP B 204       1.816   8.211  -4.677  1.00  0.00           H  
ATOM   3270  CG  ASP B 204       2.733   6.461  -5.405  1.00  0.00           C  
ATOM   3271  OD1 ASP B 204       3.269   6.541  -6.529  1.00  0.00           O  
ATOM   3272  OD2 ASP B 204       2.062   5.471  -5.059  1.00  0.00           O  
ATOM   3273  C   ASP B 204       3.498   9.879  -3.883  1.00  0.00           C  
ATOM   3274  O   ASP B 204       3.159   9.932  -2.698  1.00  0.00           O  
ATOM   3275  N   GLN B 205       3.321  10.900  -4.716  1.00  0.00           N  
ATOM   3276  H   GLN B 205       3.634  10.796  -5.670  1.00  0.00           H  
ATOM   3277  CA  GLN B 205       2.558  12.091  -4.373  1.00  0.00           C  
ATOM   3278  HA  GLN B 205       2.016  11.897  -3.447  1.00  0.00           H  
ATOM   3279  CB  GLN B 205       3.519  13.255  -4.095  1.00  0.00           C  
ATOM   3280  HB2 GLN B 205       4.225  12.914  -3.338  1.00  0.00           H  
ATOM   3281  HB3 GLN B 205       4.076  13.510  -4.999  1.00  0.00           H  
ATOM   3282  CG  GLN B 205       2.783  14.500  -3.574  1.00  0.00           C  
ATOM   3283  HG2 GLN B 205       2.372  15.054  -4.418  1.00  0.00           H  
ATOM   3284  HG3 GLN B 205       1.949  14.188  -2.946  1.00  0.00           H  
ATOM   3285  CD  GLN B 205       3.650  15.434  -2.729  1.00  0.00           C  
ATOM   3286  OE1 GLN B 205       4.809  15.201  -2.426  1.00  0.00           O  
ATOM   3287  NE2 GLN B 205       3.091  16.539  -2.290  1.00  0.00           N  
ATOM   3288 HE21 GLN B 205       3.676  17.162  -1.765  1.00  0.00           H  
ATOM   3289 HE22 GLN B 205       2.121  16.738  -2.512  1.00  0.00           H  
ATOM   3290  C   GLN B 205       1.508  12.372  -5.452  1.00  0.00           C  
ATOM   3291  O   GLN B 205       1.794  12.372  -6.649  1.00  0.00           O  
ATOM   3292  N   TYR B 206       0.276  12.601  -5.017  1.00  0.00           N  
ATOM   3293  H   TYR B 206       0.129  12.587  -4.015  1.00  0.00           H  
ATOM   3294  CA  TYR B 206      -0.868  12.956  -5.842  1.00  0.00           C  
ATOM   3295  HA  TYR B 206      -0.613  12.786  -6.885  1.00  0.00           H  
ATOM   3296  CB  TYR B 206      -2.073  12.064  -5.487  1.00  0.00           C  
ATOM   3297  HB2 TYR B 206      -2.218  12.070  -4.406  1.00  0.00           H  
ATOM   3298  HB3 TYR B 206      -2.967  12.517  -5.919  1.00  0.00           H  
ATOM   3299  CG  TYR B 206      -2.001  10.621  -5.968  1.00  0.00           C  
ATOM   3300  CD1 TYR B 206      -1.228   9.664  -5.279  1.00  0.00           C  
ATOM   3301  HD1 TYR B 206      -0.653   9.954  -4.410  1.00  0.00           H  
ATOM   3302  CE1 TYR B 206      -1.212   8.323  -5.710  1.00  0.00           C  
ATOM   3303  HE1 TYR B 206      -0.617   7.585  -5.192  1.00  0.00           H  
ATOM   3304  CZ  TYR B 206      -1.973   7.928  -6.830  1.00  0.00           C  
ATOM   3305  OH  TYR B 206      -1.983   6.627  -7.223  1.00  0.00           O  
ATOM   3306  HH  TYR B 206      -2.537   6.507  -7.997  1.00  0.00           H  
ATOM   3307  CE2 TYR B 206      -2.745   8.887  -7.524  1.00  0.00           C  
ATOM   3308  HE2 TYR B 206      -3.325   8.601  -8.388  1.00  0.00           H  
ATOM   3309  CD2 TYR B 206      -2.753  10.227  -7.092  1.00  0.00           C  
ATOM   3310  HD2 TYR B 206      -3.347  10.958  -7.623  1.00  0.00           H  
ATOM   3311  C   TYR B 206      -1.222  14.440  -5.673  1.00  0.00           C  
ATOM   3312  O   TYR B 206      -1.067  15.023  -4.593  1.00  0.00           O  
ATOM   3313  N   THR B 207      -1.757  15.044  -6.728  1.00  0.00           N  
ATOM   3314  H   THR B 207      -1.813  14.513  -7.596  1.00  0.00           H  
ATOM   3315  CA  THR B 207      -2.562  16.274  -6.666  1.00  0.00           C  
ATOM   3316  HA  THR B 207      -2.320  16.831  -5.760  1.00  0.00           H  
ATOM   3317  CB  THR B 207      -2.275  17.185  -7.864  1.00  0.00           C  
ATOM   3318  HB  THR B 207      -2.988  18.010  -7.869  1.00  0.00           H  
ATOM   3319  CG2 THR B 207      -0.861  17.759  -7.797  1.00  0.00           C  
ATOM   3320 HG21 THR B 207      -0.704  18.429  -8.641  1.00  0.00           H  
ATOM   3321 HG22 THR B 207      -0.735  18.317  -6.870  1.00  0.00           H  
ATOM   3322 HG23 THR B 207      -0.126  16.956  -7.840  1.00  0.00           H  
ATOM   3323  OG1 THR B 207      -2.393  16.464  -9.068  1.00  0.00           O  
ATOM   3324  HG1 THR B 207      -3.303  16.164  -9.164  1.00  0.00           H  
ATOM   3325  C   THR B 207      -4.048  15.924  -6.624  1.00  0.00           C  
ATOM   3326  O   THR B 207      -4.462  14.921  -7.210  1.00  0.00           O  
ATOM   3327  N   LEU B 208      -4.847  16.744  -5.938  1.00  0.00           N  
ATOM   3328  H   LEU B 208      -4.448  17.583  -5.525  1.00  0.00           H  
ATOM   3329  CA  LEU B 208      -6.285  16.549  -5.729  1.00  0.00           C  
ATOM   3330  HA  LEU B 208      -6.664  15.763  -6.383  1.00  0.00           H  
ATOM   3331  CB  LEU B 208      -6.541  16.174  -4.253  1.00  0.00           C  
ATOM   3332  HB2 LEU B 208      -6.120  16.962  -3.627  1.00  0.00           H  
ATOM   3333  HB3 LEU B 208      -7.619  16.167  -4.082  1.00  0.00           H  
ATOM   3334  CG  LEU B 208      -5.970  14.827  -3.777  1.00  0.00           C  
ATOM   3335  HG  LEU B 208      -4.914  14.753  -4.040  1.00  0.00           H  
ATOM   3336  CD1 LEU B 208      -6.101  14.724  -2.258  1.00  0.00           C  
ATOM   3337 HD11 LEU B 208      -5.462  15.467  -1.782  1.00  0.00           H  
ATOM   3338 HD12 LEU B 208      -7.134  14.900  -1.957  1.00  0.00           H  
ATOM   3339 HD13 LEU B 208      -5.805  13.730  -1.925  1.00  0.00           H  
ATOM   3340  CD2 LEU B 208      -6.724  13.652  -4.390  1.00  0.00           C  
ATOM   3341 HD21 LEU B 208      -6.249  12.714  -4.104  1.00  0.00           H  
ATOM   3342 HD22 LEU B 208      -7.762  13.650  -4.057  1.00  0.00           H  
ATOM   3343 HD23 LEU B 208      -6.698  13.752  -5.470  1.00  0.00           H  
ATOM   3344  C   LEU B 208      -7.036  17.843  -6.056  1.00  0.00           C  
ATOM   3345  O   LEU B 208      -6.699  18.879  -5.484  1.00  0.00           O  
ATOM   3346  N   ASP B 209      -8.072  17.779  -6.893  1.00  0.00           N  
ATOM   3347  H   ASP B 209      -8.295  16.880  -7.311  1.00  0.00           H  
ATOM   3348  CA  ASP B 209      -8.941  18.916  -7.229  1.00  0.00           C  
ATOM   3349  HA  ASP B 209      -8.720  19.753  -6.566  1.00  0.00           H  
ATOM   3350  CB  ASP B 209      -8.699  19.412  -8.662  1.00  0.00           C  
ATOM   3351  HB2 ASP B 209      -8.604  18.563  -9.340  1.00  0.00           H  
ATOM   3352  HB3 ASP B 209      -9.567  19.991  -8.977  1.00  0.00           H  
ATOM   3353  CG  ASP B 209      -7.471  20.307  -8.789  1.00  0.00           C  
ATOM   3354  OD1 ASP B 209      -7.608  21.442  -9.292  1.00  0.00           O  
ATOM   3355  OD2 ASP B 209      -6.352  19.932  -8.366  1.00  0.00           O  
ATOM   3356  C   ASP B 209     -10.414  18.555  -7.030  1.00  0.00           C  
ATOM   3357  O   ASP B 209     -10.978  17.744  -7.766  1.00  0.00           O  
ATOM   3358  N   LEU B 210     -11.056  19.169  -6.037  1.00  0.00           N  
ATOM   3359  H   LEU B 210     -10.578  19.925  -5.555  1.00  0.00           H  
ATOM   3360  CA  LEU B 210     -12.478  19.007  -5.765  1.00  0.00           C  
ATOM   3361  HA  LEU B 210     -12.798  18.025  -6.115  1.00  0.00           H  
ATOM   3362  CB  LEU B 210     -12.681  19.059  -4.239  1.00  0.00           C  
ATOM   3363  HB2 LEU B 210     -12.085  18.270  -3.778  1.00  0.00           H  
ATOM   3364  HB3 LEU B 210     -12.300  20.014  -3.881  1.00  0.00           H  
ATOM   3365  CG  LEU B 210     -14.136  18.917  -3.766  1.00  0.00           C  
ATOM   3366  HG  LEU B 210     -14.712  19.752  -4.159  1.00  0.00           H  
ATOM   3367  CD1 LEU B 210     -14.788  17.617  -4.232  1.00  0.00           C  
ATOM   3368 HD11 LEU B 210     -14.883  17.614  -5.313  1.00  0.00           H  
ATOM   3369 HD12 LEU B 210     -14.191  16.763  -3.911  1.00  0.00           H  
ATOM   3370 HD13 LEU B 210     -15.790  17.544  -3.813  1.00  0.00           H  
ATOM   3371  CD2 LEU B 210     -14.201  18.950  -2.238  1.00  0.00           C  
ATOM   3372 HD21 LEU B 210     -15.239  18.920  -1.911  1.00  0.00           H  
ATOM   3373 HD22 LEU B 210     -13.677  18.090  -1.821  1.00  0.00           H  
ATOM   3374 HD23 LEU B 210     -13.745  19.868  -1.867  1.00  0.00           H  
ATOM   3375  C   LEU B 210     -13.267  20.077  -6.537  1.00  0.00           C  
ATOM   3376  O   LEU B 210     -13.019  21.273  -6.378  1.00  0.00           O  
ATOM   3377  N   TRP B 211     -14.225  19.655  -7.358  1.00  0.00           N  
ATOM   3378  H   TRP B 211     -14.386  18.656  -7.433  1.00  0.00           H  
ATOM   3379  CA  TRP B 211     -15.100  20.512  -8.165  1.00  0.00           C  
ATOM   3380  HA  TRP B 211     -14.777  21.551  -8.091  1.00  0.00           H  
ATOM   3381  CB  TRP B 211     -15.002  20.093  -9.641  1.00  0.00           C  
ATOM   3382  HB2 TRP B 211     -15.178  19.020  -9.720  1.00  0.00           H  
ATOM   3383  HB3 TRP B 211     -15.795  20.594 -10.197  1.00  0.00           H  
ATOM   3384  CG  TRP B 211     -13.703  20.420 -10.309  1.00  0.00           C  
ATOM   3385  CD1 TRP B 211     -12.514  19.838 -10.033  1.00  0.00           C  
ATOM   3386  HD1 TRP B 211     -12.367  19.050  -9.304  1.00  0.00           H  
ATOM   3387  NE1 TRP B 211     -11.516  20.441 -10.771  1.00  0.00           N  
ATOM   3388  HE1 TRP B 211     -10.535  20.211 -10.670  1.00  0.00           H  
ATOM   3389  CE2 TRP B 211     -12.013  21.448 -11.569  1.00  0.00           C  
ATOM   3390  CZ2 TRP B 211     -11.411  22.341 -12.466  1.00  0.00           C  
ATOM   3391  HZ2 TRP B 211     -10.341  22.325 -12.617  1.00  0.00           H  
ATOM   3392  CH2 TRP B 211     -12.222  23.246 -13.174  1.00  0.00           C  
ATOM   3393  HH2 TRP B 211     -11.779  23.930 -13.885  1.00  0.00           H  
ATOM   3394  CZ3 TRP B 211     -13.614  23.247 -12.973  1.00  0.00           C  
ATOM   3395  HZ3 TRP B 211     -14.235  23.930 -13.540  1.00  0.00           H  
ATOM   3396  CE3 TRP B 211     -14.203  22.360 -12.048  1.00  0.00           C  
ATOM   3397  HE3 TRP B 211     -15.272  22.373 -11.901  1.00  0.00           H  
ATOM   3398  CD2 TRP B 211     -13.418  21.442 -11.316  1.00  0.00           C  
ATOM   3399  C   TRP B 211     -16.549  20.441  -7.675  1.00  0.00           C  
ATOM   3400  O   TRP B 211     -16.988  19.413  -7.154  1.00  0.00           O  
ATOM   3401  N   ALA B 212     -17.305  21.508  -7.937  1.00  0.00           N  
ATOM   3402  H   ALA B 212     -16.868  22.311  -8.381  1.00  0.00           H  
ATOM   3403  CA  ALA B 212     -18.750  21.580  -7.749  1.00  0.00           C  
ATOM   3404  HA  ALA B 212     -19.147  20.580  -7.571  1.00  0.00           H  
ATOM   3405  CB  ALA B 212     -19.042  22.430  -6.510  1.00  0.00           C  
ATOM   3406  HB1 ALA B 212     -20.116  22.441  -6.328  1.00  0.00           H  
ATOM   3407  HB2 ALA B 212     -18.543  21.998  -5.642  1.00  0.00           H  
ATOM   3408  HB3 ALA B 212     -18.685  23.450  -6.661  1.00  0.00           H  
ATOM   3409  C   ALA B 212     -19.408  22.141  -9.021  1.00  0.00           C  
ATOM   3410  O   ALA B 212     -19.192  23.294  -9.403  1.00  0.00           O  
ATOM   3411  N   GLY B 213     -20.209  21.326  -9.710  1.00  0.00           N  
ATOM   3412  H   GLY B 213     -20.408  20.410  -9.314  1.00  0.00           H  
ATOM   3413  CA  GLY B 213     -20.849  21.700 -10.970  1.00  0.00           C  
ATOM   3414  HA2 GLY B 213     -21.453  20.866 -11.328  1.00  0.00           H  
ATOM   3415  HA3 GLY B 213     -21.510  22.549 -10.795  1.00  0.00           H  
ATOM   3416  C   GLY B 213     -19.834  22.064 -12.062  1.00  0.00           C  
ATOM   3417  O   GLY B 213     -19.145  21.182 -12.582  1.00  0.00           O  
ATOM   3418  N   GLN B 214     -19.776  23.351 -12.418  1.00  0.00           N  
ATOM   3419  H   GLN B 214     -20.299  24.010 -11.861  1.00  0.00           H  
ATOM   3420  CA  GLN B 214     -18.940  23.899 -13.496  1.00  0.00           C  
ATOM   3421  HA  GLN B 214     -18.752  23.121 -14.237  1.00  0.00           H  
ATOM   3422  CB  GLN B 214     -19.686  25.063 -14.180  1.00  0.00           C  
ATOM   3423  HB2 GLN B 214     -19.877  25.830 -13.429  1.00  0.00           H  
ATOM   3424  HB3 GLN B 214     -19.038  25.506 -14.938  1.00  0.00           H  
ATOM   3425  CG  GLN B 214     -21.027  24.710 -14.849  1.00  0.00           C  
ATOM   3426  HG2 GLN B 214     -21.661  24.152 -14.161  1.00  0.00           H  
ATOM   3427  HG3 GLN B 214     -21.536  25.648 -15.073  1.00  0.00           H  
ATOM   3428  CD  GLN B 214     -20.893  23.920 -16.153  1.00  0.00           C  
ATOM   3429  OE1 GLN B 214     -20.040  23.068 -16.327  1.00  0.00           O  
ATOM   3430  NE2 GLN B 214     -21.758  24.145 -17.118  1.00  0.00           N  
ATOM   3431 HE21 GLN B 214     -21.617  23.614 -17.960  1.00  0.00           H  
ATOM   3432 HE22 GLN B 214     -22.470  24.846 -17.030  1.00  0.00           H  
ATOM   3433  C   GLN B 214     -17.560  24.403 -13.036  1.00  0.00           C  
ATOM   3434  O   GLN B 214     -16.708  24.657 -13.884  1.00  0.00           O  
ATOM   3435  N   GLN B 215     -17.320  24.562 -11.728  1.00  0.00           N  
ATOM   3436  H   GLN B 215     -18.016  24.266 -11.055  1.00  0.00           H  
ATOM   3437  CA  GLN B 215     -16.146  25.281 -11.214  1.00  0.00           C  
ATOM   3438  HA  GLN B 215     -15.381  25.299 -11.991  1.00  0.00           H  
ATOM   3439  CB  GLN B 215     -16.525  26.752 -10.945  1.00  0.00           C  
ATOM   3440  HB2 GLN B 215     -15.613  27.289 -10.680  1.00  0.00           H  
ATOM   3441  HB3 GLN B 215     -16.880  27.196 -11.875  1.00  0.00           H  
ATOM   3442  CG  GLN B 215     -17.554  26.982  -9.816  1.00  0.00           C  
ATOM   3443  HG2 GLN B 215     -17.806  26.039  -9.332  1.00  0.00           H  
ATOM   3444  HG3 GLN B 215     -17.079  27.618  -9.069  1.00  0.00           H  
ATOM   3445  CD  GLN B 215     -18.861  27.652 -10.258  1.00  0.00           C  
ATOM   3446  OE1 GLN B 215     -19.358  27.470 -11.359  1.00  0.00           O  
ATOM   3447  NE2 GLN B 215     -19.501  28.425  -9.401  1.00  0.00           N  
ATOM   3448 HE21 GLN B 215     -20.382  28.810  -9.695  1.00  0.00           H  
ATOM   3449 HE22 GLN B 215     -19.190  28.538  -8.445  1.00  0.00           H  
ATOM   3450  C   GLN B 215     -15.488  24.593 -10.007  1.00  0.00           C  
ATOM   3451  O   GLN B 215     -16.073  23.721  -9.361  1.00  0.00           O  
ATOM   3452  N   LEU B 216     -14.242  24.974  -9.719  1.00  0.00           N  
ATOM   3453  H   LEU B 216     -13.815  25.686 -10.290  1.00  0.00           H  
ATOM   3454  CA  LEU B 216     -13.462  24.451  -8.598  1.00  0.00           C  
ATOM   3455  HA  LEU B 216     -13.466  23.364  -8.676  1.00  0.00           H  
ATOM   3456  CB  LEU B 216     -12.007  24.943  -8.750  1.00  0.00           C  
ATOM   3457  HB2 LEU B 216     -11.690  24.813  -9.788  1.00  0.00           H  
ATOM   3458  HB3 LEU B 216     -11.993  26.011  -8.528  1.00  0.00           H  
ATOM   3459  CG  LEU B 216     -10.986  24.230  -7.843  1.00  0.00           C  
ATOM   3460  HG  LEU B 216     -11.374  24.169  -6.828  1.00  0.00           H  
ATOM   3461  CD1 LEU B 216     -10.674  22.822  -8.350  1.00  0.00           C  
ATOM   3462 HD11 LEU B 216     -11.576  22.214  -8.363  1.00  0.00           H  
ATOM   3463 HD12 LEU B 216     -10.250  22.860  -9.353  1.00  0.00           H  
ATOM   3464 HD13 LEU B 216      -9.956  22.343  -7.687  1.00  0.00           H  
ATOM   3465  CD2 LEU B 216      -9.678  25.017  -7.790  1.00  0.00           C  
ATOM   3466 HD21 LEU B 216      -9.217  25.045  -8.779  1.00  0.00           H  
ATOM   3467 HD22 LEU B 216      -9.870  26.034  -7.450  1.00  0.00           H  
ATOM   3468 HD23 LEU B 216      -9.007  24.534  -7.083  1.00  0.00           H  
ATOM   3469  C   LEU B 216     -14.087  24.838  -7.239  1.00  0.00           C  
ATOM   3470  O   LEU B 216     -14.630  25.932  -7.071  1.00  0.00           O  
ATOM   3471  N   LEU B 217     -13.995  23.925  -6.271  1.00  0.00           N  
ATOM   3472  H   LEU B 217     -13.584  23.028  -6.509  1.00  0.00           H  
ATOM   3473  CA  LEU B 217     -14.384  24.118  -4.870  1.00  0.00           C  
ATOM   3474  HA  LEU B 217     -14.913  25.067  -4.765  1.00  0.00           H  
ATOM   3475  CB  LEU B 217     -15.349  22.970  -4.504  1.00  0.00           C  
ATOM   3476  HB2 LEU B 217     -16.259  23.093  -5.091  1.00  0.00           H  
ATOM   3477  HB3 LEU B 217     -14.896  22.024  -4.794  1.00  0.00           H  
ATOM   3478  CG  LEU B 217     -15.731  22.855  -3.018  1.00  0.00           C  
ATOM   3479  HG  LEU B 217     -14.851  22.609  -2.424  1.00  0.00           H  
ATOM   3480  CD1 LEU B 217     -16.352  24.142  -2.494  1.00  0.00           C  
ATOM   3481 HD11 LEU B 217     -17.164  24.433  -3.154  1.00  0.00           H  
ATOM   3482 HD12 LEU B 217     -16.726  23.985  -1.485  1.00  0.00           H  
ATOM   3483 HD13 LEU B 217     -15.616  24.944  -2.468  1.00  0.00           H  
ATOM   3484  CD2 LEU B 217     -16.781  21.760  -2.822  1.00  0.00           C  
ATOM   3485 HD21 LEU B 217     -17.698  22.014  -3.353  1.00  0.00           H  
ATOM   3486 HD22 LEU B 217     -16.995  21.636  -1.759  1.00  0.00           H  
ATOM   3487 HD23 LEU B 217     -16.411  20.813  -3.203  1.00  0.00           H  
ATOM   3488  C   LEU B 217     -13.157  24.185  -3.941  1.00  0.00           C  
ATOM   3489  O   LEU B 217     -13.115  25.005  -3.026  1.00  0.00           O  
ATOM   3490  N   TRP B 218     -12.163  23.325  -4.173  1.00  0.00           N  
ATOM   3491  H   TRP B 218     -12.264  22.672  -4.942  1.00  0.00           H  
ATOM   3492  CA  TRP B 218     -10.936  23.208  -3.376  1.00  0.00           C  
ATOM   3493  HA  TRP B 218     -10.563  24.203  -3.131  1.00  0.00           H  
ATOM   3494  CB  TRP B 218     -11.286  22.478  -2.066  1.00  0.00           C  
ATOM   3495  HB2 TRP B 218     -11.962  23.111  -1.488  1.00  0.00           H  
ATOM   3496  HB3 TRP B 218     -11.836  21.570  -2.309  1.00  0.00           H  
ATOM   3497  CG  TRP B 218     -10.155  22.081  -1.171  1.00  0.00           C  
ATOM   3498  CD1 TRP B 218      -9.741  22.763  -0.082  1.00  0.00           C  
ATOM   3499  HD1 TRP B 218     -10.165  23.690   0.283  1.00  0.00           H  
ATOM   3500  NE1 TRP B 218      -8.710  22.084   0.531  1.00  0.00           N  
ATOM   3501  HE1 TRP B 218      -8.296  22.399   1.421  1.00  0.00           H  
ATOM   3502  CE2 TRP B 218      -8.408  20.913  -0.129  1.00  0.00           C  
ATOM   3503  CZ2 TRP B 218      -7.511  19.867   0.130  1.00  0.00           C  
ATOM   3504  HZ2 TRP B 218      -6.881  19.904   1.008  1.00  0.00           H  
ATOM   3505  CH2 TRP B 218      -7.481  18.760  -0.736  1.00  0.00           C  
ATOM   3506  HH2 TRP B 218      -6.827  17.927  -0.522  1.00  0.00           H  
ATOM   3507  CZ3 TRP B 218      -8.328  18.727  -1.859  1.00  0.00           C  
ATOM   3508  HZ3 TRP B 218      -8.310  17.874  -2.518  1.00  0.00           H  
ATOM   3509  CE3 TRP B 218      -9.229  19.780  -2.108  1.00  0.00           C  
ATOM   3510  HE3 TRP B 218      -9.894  19.730  -2.957  1.00  0.00           H  
ATOM   3511  CD2 TRP B 218      -9.305  20.892  -1.239  1.00  0.00           C  
ATOM   3512  C   TRP B 218      -9.855  22.474  -4.185  1.00  0.00           C  
ATOM   3513  O   TRP B 218     -10.183  21.728  -5.109  1.00  0.00           O  
ATOM   3514  N   LYS B 219      -8.573  22.638  -3.849  1.00  0.00           N  
ATOM   3515  H   LYS B 219      -8.356  23.197  -3.032  1.00  0.00           H  
ATOM   3516  CA  LYS B 219      -7.490  21.789  -4.377  1.00  0.00           C  
ATOM   3517  HA  LYS B 219      -7.896  20.787  -4.522  1.00  0.00           H  
ATOM   3518  CB  LYS B 219      -6.984  22.282  -5.747  1.00  0.00           C  
ATOM   3519  HB2 LYS B 219      -6.301  21.531  -6.143  1.00  0.00           H  
ATOM   3520  HB3 LYS B 219      -7.829  22.354  -6.431  1.00  0.00           H  
ATOM   3521  CG  LYS B 219      -6.256  23.635  -5.691  1.00  0.00           C  
ATOM   3522  HG2 LYS B 219      -6.903  24.355  -5.189  1.00  0.00           H  
ATOM   3523  HG3 LYS B 219      -5.340  23.534  -5.105  1.00  0.00           H  
ATOM   3524  CD  LYS B 219      -5.894  24.213  -7.069  1.00  0.00           C  
ATOM   3525  HD2 LYS B 219      -6.778  24.245  -7.707  1.00  0.00           H  
ATOM   3526  HD3 LYS B 219      -5.579  25.244  -6.905  1.00  0.00           H  
ATOM   3527  CE  LYS B 219      -4.750  23.503  -7.808  1.00  0.00           C  
ATOM   3528  HE2 LYS B 219      -4.328  24.216  -8.523  1.00  0.00           H  
ATOM   3529  HE3 LYS B 219      -3.967  23.242  -7.092  1.00  0.00           H  
ATOM   3530  NZ  LYS B 219      -5.198  22.301  -8.546  1.00  0.00           N  
ATOM   3531  HZ1 LYS B 219      -4.526  21.947  -9.205  1.00  0.00           H  
ATOM   3532  HZ2 LYS B 219      -5.456  21.503  -7.957  1.00  0.00           H  
ATOM   3533  HZ3 LYS B 219      -6.082  22.430  -9.048  1.00  0.00           H  
ATOM   3534  C   LYS B 219      -6.366  21.641  -3.357  1.00  0.00           C  
ATOM   3535  O   LYS B 219      -6.119  22.550  -2.571  1.00  0.00           O  
ATOM   3536  N   GLY B 220      -5.650  20.524  -3.420  1.00  0.00           N  
ATOM   3537  H   GLY B 220      -5.899  19.855  -4.142  1.00  0.00           H  
ATOM   3538  CA  GLY B 220      -4.572  20.179  -2.498  1.00  0.00           C  
ATOM   3539  HA2 GLY B 220      -3.960  21.059  -2.303  1.00  0.00           H  
ATOM   3540  HA3 GLY B 220      -5.008  19.857  -1.551  1.00  0.00           H  
ATOM   3541  C   GLY B 220      -3.669  19.069  -3.038  1.00  0.00           C  
ATOM   3542  O   GLY B 220      -3.575  18.839  -4.246  1.00  0.00           O  
ATOM   3543  N   SER B 221      -2.983  18.362  -2.142  1.00  0.00           N  
ATOM   3544  H   SER B 221      -3.125  18.543  -1.157  1.00  0.00           H  
ATOM   3545  CA  SER B 221      -2.048  17.287  -2.488  1.00  0.00           C  
ATOM   3546  HA  SER B 221      -2.424  16.778  -3.373  1.00  0.00           H  
ATOM   3547  CB  SER B 221      -0.675  17.884  -2.827  1.00  0.00           C  
ATOM   3548  HB2 SER B 221      -0.783  18.563  -3.674  1.00  0.00           H  
ATOM   3549  HB3 SER B 221      -0.309  18.447  -1.967  1.00  0.00           H  
ATOM   3550  OG  SER B 221       0.273  16.886  -3.158  1.00  0.00           O  
ATOM   3551  HG  SER B 221      -0.113  16.301  -3.841  1.00  0.00           H  
ATOM   3552  C   SER B 221      -1.980  16.249  -1.366  1.00  0.00           C  
ATOM   3553  O   SER B 221      -2.272  16.554  -0.212  1.00  0.00           O  
ATOM   3554  N   PHE B 222      -1.647  15.008  -1.718  1.00  0.00           N  
ATOM   3555  H   PHE B 222      -1.378  14.842  -2.681  1.00  0.00           H  
ATOM   3556  CA  PHE B 222      -1.726  13.842  -0.840  1.00  0.00           C  
ATOM   3557  HA  PHE B 222      -1.600  14.161   0.196  1.00  0.00           H  
ATOM   3558  CB  PHE B 222      -3.128  13.230  -0.992  1.00  0.00           C  
ATOM   3559  HB2 PHE B 222      -3.846  13.910  -0.533  1.00  0.00           H  
ATOM   3560  HB3 PHE B 222      -3.369  13.166  -2.054  1.00  0.00           H  
ATOM   3561  CG  PHE B 222      -3.317  11.857  -0.378  1.00  0.00           C  
ATOM   3562  CD1 PHE B 222      -3.415  11.720   1.018  1.00  0.00           C  
ATOM   3563  HD1 PHE B 222      -3.362  12.588   1.664  1.00  0.00           H  
ATOM   3564  CE1 PHE B 222      -3.593  10.448   1.583  1.00  0.00           C  
ATOM   3565  HE1 PHE B 222      -3.668  10.350   2.654  1.00  0.00           H  
ATOM   3566  CZ  PHE B 222      -3.676   9.310   0.766  1.00  0.00           C  
ATOM   3567  HZ  PHE B 222      -3.823   8.337   1.214  1.00  0.00           H  
ATOM   3568  CE2 PHE B 222      -3.569   9.442  -0.627  1.00  0.00           C  
ATOM   3569  HE2 PHE B 222      -3.634   8.567  -1.256  1.00  0.00           H  
ATOM   3570  CD2 PHE B 222      -3.387  10.714  -1.201  1.00  0.00           C  
ATOM   3571  HD2 PHE B 222      -3.309  10.810  -2.275  1.00  0.00           H  
ATOM   3572  C   PHE B 222      -0.623  12.826  -1.158  1.00  0.00           C  
ATOM   3573  O   PHE B 222      -0.196  12.689  -2.301  1.00  0.00           O  
ATOM   3574  N   LYS B 223      -0.198  12.066  -0.149  1.00  0.00           N  
ATOM   3575  H   LYS B 223      -0.632  12.194   0.757  1.00  0.00           H  
ATOM   3576  CA  LYS B 223       0.742  10.946  -0.254  1.00  0.00           C  
ATOM   3577  HA  LYS B 223       0.982  10.733  -1.294  1.00  0.00           H  
ATOM   3578  CB  LYS B 223       2.045  11.313   0.453  1.00  0.00           C  
ATOM   3579  HB2 LYS B 223       1.784  11.726   1.430  1.00  0.00           H  
ATOM   3580  HB3 LYS B 223       2.623  10.402   0.616  1.00  0.00           H  
ATOM   3581  CG  LYS B 223       2.949  12.311  -0.292  1.00  0.00           C  
ATOM   3582  HG2 LYS B 223       3.459  11.815  -1.114  1.00  0.00           H  
ATOM   3583  HG3 LYS B 223       2.375  13.157  -0.670  1.00  0.00           H  
ATOM   3584  CD  LYS B 223       3.967  12.806   0.734  1.00  0.00           C  
ATOM   3585  HD2 LYS B 223       3.580  13.724   1.180  1.00  0.00           H  
ATOM   3586  HD3 LYS B 223       4.049  12.055   1.518  1.00  0.00           H  
ATOM   3587  CE  LYS B 223       5.393  13.043   0.253  1.00  0.00           C  
ATOM   3588  HE2 LYS B 223       5.732  12.159  -0.300  1.00  0.00           H  
ATOM   3589  HE3 LYS B 223       5.423  13.910  -0.414  1.00  0.00           H  
ATOM   3590  NZ  LYS B 223       6.230  13.252   1.461  1.00  0.00           N  
ATOM   3591  HZ1 LYS B 223       5.825  13.971   2.060  1.00  0.00           H  
ATOM   3592  HZ2 LYS B 223       6.151  12.452   2.100  1.00  0.00           H  
ATOM   3593  HZ3 LYS B 223       7.199  13.415   1.258  1.00  0.00           H  
ATOM   3594  C   LYS B 223       0.132   9.714   0.434  1.00  0.00           C  
ATOM   3595  O   LYS B 223      -0.249   9.837   1.600  1.00  0.00           O  
ATOM   3596  N   PRO B 224       0.068   8.536  -0.215  1.00  0.00           N  
ATOM   3597  CD  PRO B 224       0.338   8.311  -1.627  1.00  0.00           C  
ATOM   3598  HD2 PRO B 224       1.395   8.085  -1.760  1.00  0.00           H  
ATOM   3599  HD3 PRO B 224       0.050   9.163  -2.240  1.00  0.00           H  
ATOM   3600  CG  PRO B 224      -0.511   7.108  -2.014  1.00  0.00           C  
ATOM   3601  HG2 PRO B 224      -0.081   6.568  -2.857  1.00  0.00           H  
ATOM   3602  HG3 PRO B 224      -1.526   7.438  -2.239  1.00  0.00           H  
ATOM   3603  CB  PRO B 224      -0.505   6.278  -0.732  1.00  0.00           C  
ATOM   3604  HB2 PRO B 224       0.410   5.684  -0.702  1.00  0.00           H  
ATOM   3605  HB3 PRO B 224      -1.380   5.631  -0.675  1.00  0.00           H  
ATOM   3606  CA  PRO B 224      -0.498   7.327   0.389  1.00  0.00           C  
ATOM   3607  HA  PRO B 224      -1.526   7.541   0.677  1.00  0.00           H  
ATOM   3608  C   PRO B 224       0.255   6.830   1.635  1.00  0.00           C  
ATOM   3609  O   PRO B 224      -0.379   6.444   2.613  1.00  0.00           O  
ATOM   3610  N   SER B 225       1.592   6.864   1.618  1.00  0.00           N  
ATOM   3611  H   SER B 225       2.058   7.248   0.808  1.00  0.00           H  
ATOM   3612  CA  SER B 225       2.464   6.370   2.698  1.00  0.00           C  
ATOM   3613  HA  SER B 225       2.172   5.355   2.970  1.00  0.00           H  
ATOM   3614  CB  SER B 225       3.908   6.328   2.175  1.00  0.00           C  
ATOM   3615  HB2 SER B 225       4.586   6.060   2.987  1.00  0.00           H  
ATOM   3616  HB3 SER B 225       3.978   5.565   1.400  1.00  0.00           H  
ATOM   3617  OG  SER B 225       4.282   7.587   1.625  1.00  0.00           O  
ATOM   3618  HG  SER B 225       5.216   7.549   1.376  1.00  0.00           H  
ATOM   3619  C   SER B 225       2.387   7.236   3.966  1.00  0.00           C  
ATOM   3620  O   SER B 225       2.342   6.725   5.083  1.00  0.00           O  
ATOM   3621  N   GLU B 226       2.305   8.552   3.784  1.00  0.00           N  
ATOM   3622  H   GLU B 226       2.343   8.868   2.827  1.00  0.00           H  
ATOM   3623  CA  GLU B 226       2.350   9.573   4.840  1.00  0.00           C  
ATOM   3624  HA  GLU B 226       3.165   9.312   5.516  1.00  0.00           H  
ATOM   3625  CB  GLU B 226       2.689  10.909   4.143  1.00  0.00           C  
ATOM   3626  HB2 GLU B 226       3.285  10.669   3.260  1.00  0.00           H  
ATOM   3627  HB3 GLU B 226       1.773  11.370   3.777  1.00  0.00           H  
ATOM   3628  CG  GLU B 226       3.491  11.942   4.957  1.00  0.00           C  
ATOM   3629  HG2 GLU B 226       2.802  12.679   5.371  1.00  0.00           H  
ATOM   3630  HG3 GLU B 226       3.997  11.441   5.785  1.00  0.00           H  
ATOM   3631  CD  GLU B 226       4.547  12.637   4.072  1.00  0.00           C  
ATOM   3632  OE1 GLU B 226       4.312  13.760   3.570  1.00  0.00           O  
ATOM   3633  OE2 GLU B 226       5.586  12.021   3.745  1.00  0.00           O  
ATOM   3634  C   GLU B 226       1.061   9.638   5.693  1.00  0.00           C  
ATOM   3635  O   GLU B 226       1.010  10.361   6.685  1.00  0.00           O  
ATOM   3636  N   HIE B 227       0.030   8.869   5.308  1.00  0.00           N  
ATOM   3637  H   HIE B 227       0.189   8.281   4.505  1.00  0.00           H  
ATOM   3638  CA  HIE B 227      -1.328   8.878   5.870  1.00  0.00           C  
ATOM   3639  HA  HIE B 227      -1.273   9.220   6.906  1.00  0.00           H  
ATOM   3640  CB  HIE B 227      -2.193   9.888   5.090  1.00  0.00           C  
ATOM   3641  HB2 HIE B 227      -2.189   9.594   4.042  1.00  0.00           H  
ATOM   3642  HB3 HIE B 227      -3.218   9.844   5.459  1.00  0.00           H  
ATOM   3643  CG  HIE B 227      -1.762  11.327   5.201  1.00  0.00           C  
ATOM   3644  ND1 HIE B 227      -2.090  12.183   6.252  1.00  0.00           N  
ATOM   3645  CE1 HIE B 227      -1.434  13.325   6.010  1.00  0.00           C  
ATOM   3646  HE1 HIE B 227      -1.452  14.185   6.666  1.00  0.00           H  
ATOM   3647  NE2 HIE B 227      -0.733  13.236   4.865  1.00  0.00           N  
ATOM   3648  HE2 HIE B 227      -0.098  13.939   4.515  1.00  0.00           H  
ATOM   3649  CD2 HIE B 227      -0.940  11.983   4.332  1.00  0.00           C  
ATOM   3650  HD2 HIE B 227      -0.494  11.562   3.443  1.00  0.00           H  
ATOM   3651  C   HIE B 227      -1.975   7.472   5.872  1.00  0.00           C  
ATOM   3652  O   HIE B 227      -3.163   7.327   5.572  1.00  0.00           O  
ATOM   3653  N   VAL B 228      -1.233   6.392   6.142  1.00  0.00           N  
ATOM   3654  H   VAL B 228      -0.234   6.502   6.280  1.00  0.00           H  
ATOM   3655  CA  VAL B 228      -1.810   5.024   6.155  1.00  0.00           C  
ATOM   3656  HA  VAL B 228      -2.428   4.929   5.264  1.00  0.00           H  
ATOM   3657  CB  VAL B 228      -0.715   3.943   6.043  1.00  0.00           C  
ATOM   3658  HB  VAL B 228       0.001   4.105   6.841  1.00  0.00           H  
ATOM   3659  CG1 VAL B 228      -1.261   2.510   6.154  1.00  0.00           C  
ATOM   3660 HG11 VAL B 228      -2.020   2.334   5.389  1.00  0.00           H  
ATOM   3661 HG12 VAL B 228      -0.444   1.802   6.018  1.00  0.00           H  
ATOM   3662 HG13 VAL B 228      -1.687   2.337   7.140  1.00  0.00           H  
ATOM   3663  CG2 VAL B 228       0.029   4.026   4.708  1.00  0.00           C  
ATOM   3664 HG21 VAL B 228       0.816   3.274   4.662  1.00  0.00           H  
ATOM   3665 HG22 VAL B 228      -0.663   3.883   3.879  1.00  0.00           H  
ATOM   3666 HG23 VAL B 228       0.494   5.003   4.615  1.00  0.00           H  
ATOM   3667  C   VAL B 228      -2.726   4.758   7.370  1.00  0.00           C  
ATOM   3668  O   VAL B 228      -2.372   5.046   8.517  1.00  0.00           O  
ATOM   3669  N   LYS B 229      -3.876   4.114   7.119  1.00  0.00           N  
ATOM   3670  H   LYS B 229      -4.094   3.928   6.140  1.00  0.00           H  
ATOM   3671  CA  LYS B 229      -4.768   3.476   8.101  1.00  0.00           C  
ATOM   3672  HA  LYS B 229      -4.310   3.510   9.088  1.00  0.00           H  
ATOM   3673  CB  LYS B 229      -6.099   4.253   8.184  1.00  0.00           C  
ATOM   3674  HB2 LYS B 229      -5.893   5.282   8.485  1.00  0.00           H  
ATOM   3675  HB3 LYS B 229      -6.584   4.268   7.205  1.00  0.00           H  
ATOM   3676  CG  LYS B 229      -7.034   3.594   9.212  1.00  0.00           C  
ATOM   3677  HG2 LYS B 229      -7.322   2.602   8.861  1.00  0.00           H  
ATOM   3678  HG3 LYS B 229      -6.483   3.479  10.142  1.00  0.00           H  
ATOM   3679  CD  LYS B 229      -8.310   4.398   9.487  1.00  0.00           C  
ATOM   3680  HD2 LYS B 229      -8.044   5.401   9.820  1.00  0.00           H  
ATOM   3681  HD3 LYS B 229      -8.895   4.467   8.569  1.00  0.00           H  
ATOM   3682  CE  LYS B 229      -9.112   3.678  10.583  1.00  0.00           C  
ATOM   3683  HE2 LYS B 229      -9.286   2.646  10.267  1.00  0.00           H  
ATOM   3684  HE3 LYS B 229      -8.505   3.641  11.495  1.00  0.00           H  
ATOM   3685  NZ  LYS B 229     -10.417   4.334  10.858  1.00  0.00           N  
ATOM   3686  HZ1 LYS B 229     -10.300   5.284  11.173  1.00  0.00           H  
ATOM   3687  HZ2 LYS B 229     -11.027   4.310  10.054  1.00  0.00           H  
ATOM   3688  HZ3 LYS B 229     -10.918   3.840  11.609  1.00  0.00           H  
ATOM   3689  C   LYS B 229      -4.985   2.005   7.689  1.00  0.00           C  
ATOM   3690  O   LYS B 229      -5.713   1.769   6.723  1.00  0.00           O  
ATOM   3691  N   PRO B 230      -4.370   1.016   8.369  1.00  0.00           N  
ATOM   3692  CD  PRO B 230      -3.394   1.151   9.437  1.00  0.00           C  
ATOM   3693  HD2 PRO B 230      -3.914   1.113  10.395  1.00  0.00           H  
ATOM   3694  HD3 PRO B 230      -2.808   2.064   9.349  1.00  0.00           H  
ATOM   3695  CG  PRO B 230      -2.475  -0.060   9.306  1.00  0.00           C  
ATOM   3696  HG2 PRO B 230      -2.010  -0.321  10.254  1.00  0.00           H  
ATOM   3697  HG3 PRO B 230      -1.720   0.124   8.540  1.00  0.00           H  
ATOM   3698  CB  PRO B 230      -3.440  -1.142   8.838  1.00  0.00           C  
ATOM   3699  HB2 PRO B 230      -3.971  -1.549   9.698  1.00  0.00           H  
ATOM   3700  HB3 PRO B 230      -2.923  -1.934   8.299  1.00  0.00           H  
ATOM   3701  CA  PRO B 230      -4.408  -0.373   7.932  1.00  0.00           C  
ATOM   3702  HA  PRO B 230      -4.018  -0.392   6.916  1.00  0.00           H  
ATOM   3703  C   PRO B 230      -5.804  -1.009   7.931  1.00  0.00           C  
ATOM   3704  O   PRO B 230      -6.718  -0.590   8.644  1.00  0.00           O  
ATOM   3705  N   ARG B 231      -5.953  -2.079   7.148  1.00  0.00           N  
ATOM   3706  H   ARG B 231      -5.162  -2.334   6.564  1.00  0.00           H  
ATOM   3707  CA  ARG B 231      -7.139  -2.949   7.138  1.00  0.00           C  
ATOM   3708  HA  ARG B 231      -8.028  -2.323   7.056  1.00  0.00           H  
ATOM   3709  CB  ARG B 231      -7.052  -3.870   5.911  1.00  0.00           C  
ATOM   3710  HB2 ARG B 231      -6.085  -4.372   5.906  1.00  0.00           H  
ATOM   3711  HB3 ARG B 231      -7.833  -4.628   5.970  1.00  0.00           H  
ATOM   3712  CG  ARG B 231      -7.206  -3.105   4.587  1.00  0.00           C  
ATOM   3713  HG2 ARG B 231      -8.216  -2.698   4.522  1.00  0.00           H  
ATOM   3714  HG3 ARG B 231      -6.491  -2.285   4.533  1.00  0.00           H  
ATOM   3715  CD  ARG B 231      -6.958  -4.048   3.409  1.00  0.00           C  
ATOM   3716  HD2 ARG B 231      -5.901  -4.330   3.388  1.00  0.00           H  
ATOM   3717  HD3 ARG B 231      -7.547  -4.951   3.573  1.00  0.00           H  
ATOM   3718  NE  ARG B 231      -7.341  -3.416   2.132  1.00  0.00           N  
ATOM   3719  HE  ARG B 231      -7.132  -2.428   1.995  1.00  0.00           H  
ATOM   3720  CZ  ARG B 231      -7.934  -3.998   1.108  1.00  0.00           C  
ATOM   3721  NH1 ARG B 231      -8.264  -5.260   1.110  1.00  0.00           N  
ATOM   3722 HH11 ARG B 231      -7.959  -5.817   1.888  1.00  0.00           H  
ATOM   3723 HH12 ARG B 231      -8.759  -5.655   0.338  1.00  0.00           H  
ATOM   3724  NH2 ARG B 231      -8.217  -3.308   0.052  1.00  0.00           N  
ATOM   3725 HH21 ARG B 231      -7.944  -2.318   0.076  1.00  0.00           H  
ATOM   3726 HH22 ARG B 231      -8.657  -3.699  -0.755  1.00  0.00           H  
ATOM   3727  C   ARG B 231      -7.259  -3.743   8.454  1.00  0.00           C  
ATOM   3728  O   ARG B 231      -6.251  -4.104   9.058  1.00  0.00           O  
ATOM   3729  N   ALA B 232      -8.489  -4.008   8.904  1.00  0.00           N  
ATOM   3730  H   ALA B 232      -9.273  -3.722   8.347  1.00  0.00           H  
ATOM   3731  CA  ALA B 232      -8.773  -4.712  10.160  1.00  0.00           C  
ATOM   3732  HA  ALA B 232      -8.185  -4.234  10.939  1.00  0.00           H  
ATOM   3733  CB  ALA B 232     -10.252  -4.520  10.510  1.00  0.00           C  
ATOM   3734  HB1 ALA B 232     -10.469  -5.015  11.458  1.00  0.00           H  
ATOM   3735  HB2 ALA B 232     -10.476  -3.458  10.612  1.00  0.00           H  
ATOM   3736  HB3 ALA B 232     -10.880  -4.953   9.732  1.00  0.00           H  
ATOM   3737  C   ALA B 232      -8.420  -6.218  10.085  1.00  0.00           C  
ATOM   3738  O   ALA B 232      -8.713  -6.838   9.059  1.00  0.00           O  
ATOM   3739  N   PRO B 233      -7.825  -6.831  11.132  1.00  0.00           N  
ATOM   3740  CD  PRO B 233      -7.314  -6.211  12.345  1.00  0.00           C  
ATOM   3741  HD2 PRO B 233      -8.114  -6.160  13.084  1.00  0.00           H  
ATOM   3742  HD3 PRO B 233      -6.894  -5.223  12.163  1.00  0.00           H  
ATOM   3743  CG  PRO B 233      -6.205  -7.136  12.832  1.00  0.00           C  
ATOM   3744  HG2 PRO B 233      -6.074  -7.077  13.913  1.00  0.00           H  
ATOM   3745  HG3 PRO B 233      -5.277  -6.887  12.317  1.00  0.00           H  
ATOM   3746  CB  PRO B 233      -6.670  -8.522  12.386  1.00  0.00           C  
ATOM   3747  HB2 PRO B 233      -7.290  -8.974  13.158  1.00  0.00           H  
ATOM   3748  HB3 PRO B 233      -5.820  -9.165  12.166  1.00  0.00           H  
ATOM   3749  CA  PRO B 233      -7.508  -8.262  11.131  1.00  0.00           C  
ATOM   3750  HA  PRO B 233      -6.900  -8.484  10.254  1.00  0.00           H  
ATOM   3751  C   PRO B 233      -8.766  -9.144  11.102  1.00  0.00           C  
ATOM   3752  O   PRO B 233      -9.786  -8.813  11.711  1.00  0.00           O  
ATOM   3753  N   GLY B 234      -8.691 -10.282  10.412  1.00  0.00           N  
ATOM   3754  H   GLY B 234      -7.800 -10.561  10.020  1.00  0.00           H  
ATOM   3755  CA  GLY B 234      -9.825 -11.185  10.217  1.00  0.00           C  
ATOM   3756  HA2 GLY B 234     -10.761 -10.650  10.382  1.00  0.00           H  
ATOM   3757  HA3 GLY B 234      -9.821 -11.525   9.182  1.00  0.00           H  
ATOM   3758  C   GLY B 234      -9.808 -12.422  11.118  1.00  0.00           C  
ATOM   3759  O   GLY B 234      -8.889 -12.643  11.905  1.00  0.00           O  
ATOM   3760  N   ASN B 235     -10.826 -13.272  10.943  1.00  0.00           N  
ATOM   3761  H   ASN B 235     -11.515 -13.004  10.257  1.00  0.00           H  
ATOM   3762  CA  ASN B 235     -10.829 -14.681  11.370  1.00  0.00           C  
ATOM   3763  HA  ASN B 235     -11.831 -15.064  11.174  1.00  0.00           H  
ATOM   3764  CB  ASN B 235      -9.854 -15.491  10.482  1.00  0.00           C  
ATOM   3765  HB2 ASN B 235      -8.833 -15.187  10.709  1.00  0.00           H  
ATOM   3766  HB3 ASN B 235      -9.938 -16.547  10.739  1.00  0.00           H  
ATOM   3767  CG  ASN B 235     -10.062 -15.330   8.985  1.00  0.00           C  
ATOM   3768  OD1 ASN B 235      -9.806 -14.294   8.393  1.00  0.00           O  
ATOM   3769  ND2 ASN B 235     -10.493 -16.366   8.309  1.00  0.00           N  
ATOM   3770 HD21 ASN B 235     -10.603 -16.247   7.317  1.00  0.00           H  
ATOM   3771 HD22 ASN B 235     -10.639 -17.245   8.770  1.00  0.00           H  
ATOM   3772  C   ASN B 235     -10.601 -14.942  12.878  1.00  0.00           C  
ATOM   3773  O   ASN B 235     -10.240 -16.060  13.241  1.00  0.00           O  
ATOM   3774  N   LEU B 236     -10.789 -13.939  13.744  1.00  0.00           N  
ATOM   3775  H   LEU B 236     -11.039 -13.039  13.370  1.00  0.00           H  
ATOM   3776  CA  LEU B 236     -10.464 -14.020  15.171  1.00  0.00           C  
ATOM   3777  HA  LEU B 236      -9.392 -14.203  15.249  1.00  0.00           H  
ATOM   3778  CB  LEU B 236     -10.769 -12.670  15.852  1.00  0.00           C  
ATOM   3779  HB2 LEU B 236     -10.163 -11.891  15.390  1.00  0.00           H  
ATOM   3780  HB3 LEU B 236     -11.819 -12.432  15.673  1.00  0.00           H  
ATOM   3781  CG  LEU B 236     -10.524 -12.660  17.377  1.00  0.00           C  
ATOM   3782  HG  LEU B 236     -11.053 -13.487  17.842  1.00  0.00           H  
ATOM   3783  CD1 LEU B 236      -9.045 -12.753  17.748  1.00  0.00           C  
ATOM   3784 HD11 LEU B 236      -8.636 -13.700  17.402  1.00  0.00           H  
ATOM   3785 HD12 LEU B 236      -8.487 -11.932  17.299  1.00  0.00           H  
ATOM   3786 HD13 LEU B 236      -8.933 -12.717  18.830  1.00  0.00           H  
ATOM   3787  CD2 LEU B 236     -11.067 -11.375  17.983  1.00  0.00           C  
ATOM   3788 HD21 LEU B 236     -10.956 -11.409  19.066  1.00  0.00           H  
ATOM   3789 HD22 LEU B 236     -10.513 -10.530  17.584  1.00  0.00           H  
ATOM   3790 HD23 LEU B 236     -12.123 -11.268  17.735  1.00  0.00           H  
ATOM   3791  C   LEU B 236     -11.193 -15.182  15.867  1.00  0.00           C  
ATOM   3792  O   LEU B 236     -12.417 -15.316  15.782  1.00  0.00           O  
ATOM   3793  N   THR B 237     -10.436 -15.977  16.619  1.00  0.00           N  
ATOM   3794  H   THR B 237      -9.432 -15.820  16.620  1.00  0.00           H  
ATOM   3795  CA  THR B 237     -10.927 -17.135  17.368  1.00  0.00           C  
ATOM   3796  HA  THR B 237     -11.967 -16.959  17.627  1.00  0.00           H  
ATOM   3797  CB  THR B 237     -10.901 -18.378  16.464  1.00  0.00           C  
ATOM   3798  HB  THR B 237     -11.401 -18.142  15.521  1.00  0.00           H  
ATOM   3799  CG2 THR B 237      -9.502 -18.902  16.152  1.00  0.00           C  
ATOM   3800 HG21 THR B 237      -8.946 -18.142  15.606  1.00  0.00           H  
ATOM   3801 HG22 THR B 237      -8.978 -19.158  17.072  1.00  0.00           H  
ATOM   3802 HG23 THR B 237      -9.579 -19.793  15.529  1.00  0.00           H  
ATOM   3803  OG1 THR B 237     -11.612 -19.421  17.082  1.00  0.00           O  
ATOM   3804  HG1 THR B 237     -12.476 -19.474  16.664  1.00  0.00           H  
ATOM   3805  C   THR B 237     -10.179 -17.318  18.696  1.00  0.00           C  
ATOM   3806  O   THR B 237      -9.204 -16.616  18.975  1.00  0.00           O  
ATOM   3807  N   VAL B 238     -10.678 -18.224  19.533  1.00  0.00           N  
ATOM   3808  H   VAL B 238     -11.371 -18.866  19.159  1.00  0.00           H  
ATOM   3809  CA  VAL B 238     -10.248 -18.461  20.913  1.00  0.00           C  
ATOM   3810  HA  VAL B 238      -9.217 -18.130  21.009  1.00  0.00           H  
ATOM   3811  CB  VAL B 238     -11.101 -17.636  21.901  1.00  0.00           C  
ATOM   3812  HB  VAL B 238     -11.003 -16.586  21.632  1.00  0.00           H  
ATOM   3813  CG1 VAL B 238     -12.595 -17.985  21.862  1.00  0.00           C  
ATOM   3814 HG11 VAL B 238     -12.756 -19.021  22.163  1.00  0.00           H  
ATOM   3815 HG12 VAL B 238     -13.135 -17.335  22.543  1.00  0.00           H  
ATOM   3816 HG13 VAL B 238     -12.993 -17.837  20.859  1.00  0.00           H  
ATOM   3817  CG2 VAL B 238     -10.616 -17.794  23.346  1.00  0.00           C  
ATOM   3818 HG21 VAL B 238      -9.546 -17.595  23.401  1.00  0.00           H  
ATOM   3819 HG22 VAL B 238     -11.141 -17.087  23.989  1.00  0.00           H  
ATOM   3820 HG23 VAL B 238     -10.818 -18.805  23.698  1.00  0.00           H  
ATOM   3821  C   VAL B 238     -10.283 -19.963  21.207  1.00  0.00           C  
ATOM   3822  O   VAL B 238     -11.188 -20.665  20.758  1.00  0.00           O  
ATOM   3823  N   HIE B 239      -9.280 -20.463  21.932  1.00  0.00           N  
ATOM   3824  H   HIE B 239      -8.546 -19.825  22.223  1.00  0.00           H  
ATOM   3825  CA  HIE B 239      -9.048 -21.891  22.154  1.00  0.00           C  
ATOM   3826  HA  HIE B 239     -10.011 -22.407  22.143  1.00  0.00           H  
ATOM   3827  CB  HIE B 239      -8.207 -22.424  20.984  1.00  0.00           C  
ATOM   3828  HB2 HIE B 239      -7.220 -21.958  21.023  1.00  0.00           H  
ATOM   3829  HB3 HIE B 239      -8.679 -22.134  20.043  1.00  0.00           H  
ATOM   3830  CG  HIE B 239      -8.035 -23.921  20.964  1.00  0.00           C  
ATOM   3831  ND1 HIE B 239      -8.979 -24.847  21.411  1.00  0.00           N  
ATOM   3832  CE1 HIE B 239      -8.512 -26.052  21.056  1.00  0.00           C  
ATOM   3833  HE1 HIE B 239      -9.027 -26.986  21.237  1.00  0.00           H  
ATOM   3834  NE2 HIE B 239      -7.339 -25.928  20.412  1.00  0.00           N  
ATOM   3835  HE2 HIE B 239      -6.820 -26.690  20.000  1.00  0.00           H  
ATOM   3836  CD2 HIE B 239      -7.025 -24.589  20.336  1.00  0.00           C  
ATOM   3837  HD2 HIE B 239      -6.191 -24.135  19.820  1.00  0.00           H  
ATOM   3838  C   HIE B 239      -8.375 -22.161  23.506  1.00  0.00           C  
ATOM   3839  O   HIE B 239      -7.507 -21.404  23.943  1.00  0.00           O  
ATOM   3840  N   THR B 240      -8.754 -23.249  24.168  1.00  0.00           N  
ATOM   3841  H   THR B 240      -9.397 -23.880  23.710  1.00  0.00           H  
ATOM   3842  CA  THR B 240      -8.215 -23.637  25.482  1.00  0.00           C  
ATOM   3843  HA  THR B 240      -8.092 -22.729  26.075  1.00  0.00           H  
ATOM   3844  CB  THR B 240      -9.244 -24.503  26.232  1.00  0.00           C  
ATOM   3845  HB  THR B 240      -9.690 -25.220  25.539  1.00  0.00           H  
ATOM   3846  CG2 THR B 240      -8.735 -25.267  27.454  1.00  0.00           C  
ATOM   3847 HG21 THR B 240      -8.025 -26.031  27.140  1.00  0.00           H  
ATOM   3848 HG22 THR B 240      -8.252 -24.583  28.151  1.00  0.00           H  
ATOM   3849 HG23 THR B 240      -9.568 -25.762  27.951  1.00  0.00           H  
ATOM   3850  OG1 THR B 240     -10.246 -23.624  26.696  1.00  0.00           O  
ATOM   3851  HG1 THR B 240     -10.832 -24.095  27.294  1.00  0.00           H  
ATOM   3852  C   THR B 240      -6.820 -24.272  25.377  1.00  0.00           C  
ATOM   3853  O   THR B 240      -6.462 -24.914  24.386  1.00  0.00           O  
ATOM   3854  N   GLN B 241      -6.002 -24.083  26.411  1.00  0.00           N  
ATOM   3855  H   GLN B 241      -6.311 -23.486  27.174  1.00  0.00           H  
ATOM   3856  CA  GLN B 241      -4.660 -24.645  26.563  1.00  0.00           C  
ATOM   3857  HA  GLN B 241      -4.515 -25.439  25.830  1.00  0.00           H  
ATOM   3858  CB  GLN B 241      -3.576 -23.567  26.349  1.00  0.00           C  
ATOM   3859  HB2 GLN B 241      -3.535 -22.961  27.251  1.00  0.00           H  
ATOM   3860  HB3 GLN B 241      -2.604 -24.056  26.272  1.00  0.00           H  
ATOM   3861  CG  GLN B 241      -3.757 -22.601  25.160  1.00  0.00           C  
ATOM   3862  HG2 GLN B 241      -4.805 -22.434  24.917  1.00  0.00           H  
ATOM   3863  HG3 GLN B 241      -3.338 -21.637  25.439  1.00  0.00           H  
ATOM   3864  CD  GLN B 241      -3.014 -23.073  23.923  1.00  0.00           C  
ATOM   3865  OE1 GLN B 241      -1.884 -22.668  23.667  1.00  0.00           O  
ATOM   3866  NE2 GLN B 241      -3.589 -23.955  23.138  1.00  0.00           N  
ATOM   3867 HE21 GLN B 241      -3.105 -24.218  22.299  1.00  0.00           H  
ATOM   3868 HE22 GLN B 241      -4.519 -24.300  23.360  1.00  0.00           H  
ATOM   3869  C   GLN B 241      -4.520 -25.264  27.964  1.00  0.00           C  
ATOM   3870  O   GLN B 241      -5.284 -24.952  28.876  1.00  0.00           O  
ATOM   3871  N   VAL B 242      -3.525 -26.138  28.139  1.00  0.00           N  
ATOM   3872  H   VAL B 242      -2.915 -26.336  27.364  1.00  0.00           H  
ATOM   3873  CA  VAL B 242      -3.142 -26.657  29.463  1.00  0.00           C  
ATOM   3874  HA  VAL B 242      -4.031 -27.088  29.924  1.00  0.00           H  
ATOM   3875  CB  VAL B 242      -2.077 -27.771  29.358  1.00  0.00           C  
ATOM   3876  HB  VAL B 242      -1.883 -28.149  30.362  1.00  0.00           H  
ATOM   3877  CG1 VAL B 242      -2.592 -28.947  28.516  1.00  0.00           C  
ATOM   3878 HG11 VAL B 242      -2.733 -28.646  27.478  1.00  0.00           H  
ATOM   3879 HG12 VAL B 242      -1.872 -29.765  28.553  1.00  0.00           H  
ATOM   3880 HG13 VAL B 242      -3.541 -29.300  28.920  1.00  0.00           H  
ATOM   3881  CG2 VAL B 242      -0.743 -27.291  28.769  1.00  0.00           C  
ATOM   3882 HG21 VAL B 242      -0.317 -26.511  29.402  1.00  0.00           H  
ATOM   3883 HG22 VAL B 242      -0.883 -26.898  27.764  1.00  0.00           H  
ATOM   3884 HG23 VAL B 242      -0.037 -28.121  28.735  1.00  0.00           H  
ATOM   3885  C   VAL B 242      -2.662 -25.528  30.386  1.00  0.00           C  
ATOM   3886  O   VAL B 242      -2.214 -24.483  29.912  1.00  0.00           O  
ATOM   3887  N   SER B 243      -2.732 -25.764  31.700  1.00  0.00           N  
ATOM   3888  H   SER B 243      -3.111 -26.645  32.005  1.00  0.00           H  
ATOM   3889  CA  SER B 243      -2.327 -24.812  32.747  1.00  0.00           C  
ATOM   3890  HA  SER B 243      -2.586 -25.255  33.709  1.00  0.00           H  
ATOM   3891  CB  SER B 243      -0.804 -24.606  32.742  1.00  0.00           C  
ATOM   3892  HB2 SER B 243      -0.499 -24.131  31.808  1.00  0.00           H  
ATOM   3893  HB3 SER B 243      -0.523 -23.954  33.570  1.00  0.00           H  
ATOM   3894  OG  SER B 243      -0.137 -25.851  32.873  1.00  0.00           O  
ATOM   3895  HG  SER B 243      -0.187 -26.127  33.792  1.00  0.00           H  
ATOM   3896  C   SER B 243      -3.109 -23.492  32.675  1.00  0.00           C  
ATOM   3897  O   SER B 243      -2.530 -22.421  32.496  1.00  0.00           O  
ATOM   3898  N   ASP B 244      -4.439 -23.604  32.774  1.00  0.00           N  
ATOM   3899  H   ASP B 244      -4.811 -24.507  33.048  1.00  0.00           H  
ATOM   3900  CA  ASP B 244      -5.404 -22.512  32.951  1.00  0.00           C  
ATOM   3901  HA  ASP B 244      -6.368 -22.901  32.622  1.00  0.00           H  
ATOM   3902  CB  ASP B 244      -5.584 -22.174  34.442  1.00  0.00           C  
ATOM   3903  HB2 ASP B 244      -4.639 -21.795  34.838  1.00  0.00           H  
ATOM   3904  HB3 ASP B 244      -6.329 -21.381  34.534  1.00  0.00           H  
ATOM   3905  CG  ASP B 244      -6.037 -23.377  35.290  1.00  0.00           C  
ATOM   3906  OD1 ASP B 244      -6.292 -23.142  36.490  1.00  0.00           O  
ATOM   3907  OD2 ASP B 244      -6.132 -24.506  34.747  1.00  0.00           O  
ATOM   3908  C   ASP B 244      -5.120 -21.312  32.047  1.00  0.00           C  
ATOM   3909  O   ASP B 244      -4.999 -20.170  32.489  1.00  0.00           O  
ATOM   3910  N   THR B 245      -4.956 -21.598  30.757  1.00  0.00           N  
ATOM   3911  H   THR B 245      -5.066 -22.564  30.472  1.00  0.00           H  
ATOM   3912  CA  THR B 245      -4.503 -20.642  29.750  1.00  0.00           C  
ATOM   3913  HA  THR B 245      -4.565 -19.633  30.154  1.00  0.00           H  
ATOM   3914  CB  THR B 245      -3.027 -20.897  29.392  1.00  0.00           C  
ATOM   3915  HB  THR B 245      -2.883 -21.953  29.165  1.00  0.00           H  
ATOM   3916  CG2 THR B 245      -2.525 -20.062  28.211  1.00  0.00           C  
ATOM   3917 HG21 THR B 245      -3.049 -20.342  27.302  1.00  0.00           H  
ATOM   3918 HG22 THR B 245      -1.461 -20.247  28.075  1.00  0.00           H  
ATOM   3919 HG23 THR B 245      -2.690 -19.004  28.413  1.00  0.00           H  
ATOM   3920  OG1 THR B 245      -2.200 -20.541  30.475  1.00  0.00           O  
ATOM   3921  HG1 THR B 245      -2.385 -21.159  31.208  1.00  0.00           H  
ATOM   3922  C   THR B 245      -5.417 -20.720  28.536  1.00  0.00           C  
ATOM   3923  O   THR B 245      -5.637 -21.786  27.970  1.00  0.00           O  
ATOM   3924  N   LEU B 246      -5.938 -19.579  28.105  1.00  0.00           N  
ATOM   3925  H   LEU B 246      -5.709 -18.735  28.621  1.00  0.00           H  
ATOM   3926  CA  LEU B 246      -6.567 -19.409  26.801  1.00  0.00           C  
ATOM   3927  HA  LEU B 246      -6.941 -20.371  26.446  1.00  0.00           H  
ATOM   3928  CB  LEU B 246      -7.765 -18.454  26.952  1.00  0.00           C  
ATOM   3929  HB2 LEU B 246      -7.461 -17.616  27.582  1.00  0.00           H  
ATOM   3930  HB3 LEU B 246      -8.054 -18.053  25.979  1.00  0.00           H  
ATOM   3931  CG  LEU B 246      -8.976 -19.169  27.590  1.00  0.00           C  
ATOM   3932  HG  LEU B 246      -8.636 -19.932  28.290  1.00  0.00           H  
ATOM   3933  CD1 LEU B 246      -9.843 -18.179  28.362  1.00  0.00           C  
ATOM   3934 HD11 LEU B 246      -9.265 -17.749  29.179  1.00  0.00           H  
ATOM   3935 HD12 LEU B 246     -10.191 -17.389  27.699  1.00  0.00           H  
ATOM   3936 HD13 LEU B 246     -10.704 -18.700  28.784  1.00  0.00           H  
ATOM   3937  CD2 LEU B 246      -9.844 -19.830  26.519  1.00  0.00           C  
ATOM   3938 HD21 LEU B 246     -10.311 -19.066  25.902  1.00  0.00           H  
ATOM   3939 HD22 LEU B 246      -9.246 -20.496  25.901  1.00  0.00           H  
ATOM   3940 HD23 LEU B 246     -10.629 -20.415  27.001  1.00  0.00           H  
ATOM   3941  C   LEU B 246      -5.533 -18.925  25.778  1.00  0.00           C  
ATOM   3942  O   LEU B 246      -4.544 -18.271  26.117  1.00  0.00           O  
ATOM   3943  N   LEU B 247      -5.792 -19.225  24.511  1.00  0.00           N  
ATOM   3944  H   LEU B 247      -6.597 -19.816  24.322  1.00  0.00           H  
ATOM   3945  CA  LEU B 247      -5.074 -18.728  23.344  1.00  0.00           C  
ATOM   3946  HA  LEU B 247      -4.346 -17.974  23.643  1.00  0.00           H  
ATOM   3947  CB  LEU B 247      -4.339 -19.914  22.690  1.00  0.00           C  
ATOM   3948  HB2 LEU B 247      -3.579 -20.275  23.380  1.00  0.00           H  
ATOM   3949  HB3 LEU B 247      -5.065 -20.715  22.537  1.00  0.00           H  
ATOM   3950  CG  LEU B 247      -3.679 -19.605  21.333  1.00  0.00           C  
ATOM   3951  HG  LEU B 247      -4.405 -19.158  20.655  1.00  0.00           H  
ATOM   3952  CD1 LEU B 247      -2.492 -18.659  21.500  1.00  0.00           C  
ATOM   3953 HD11 LEU B 247      -2.030 -18.487  20.527  1.00  0.00           H  
ATOM   3954 HD12 LEU B 247      -2.828 -17.698  21.887  1.00  0.00           H  
ATOM   3955 HD13 LEU B 247      -1.752 -19.097  22.166  1.00  0.00           H  
ATOM   3956  CD2 LEU B 247      -3.176 -20.904  20.704  1.00  0.00           C  
ATOM   3957 HD21 LEU B 247      -4.014 -21.584  20.552  1.00  0.00           H  
ATOM   3958 HD22 LEU B 247      -2.433 -21.374  21.345  1.00  0.00           H  
ATOM   3959 HD23 LEU B 247      -2.728 -20.683  19.734  1.00  0.00           H  
ATOM   3960  C   LEU B 247      -6.085 -18.079  22.395  1.00  0.00           C  
ATOM   3961  O   LEU B 247      -7.053 -18.723  21.999  1.00  0.00           O  
ATOM   3962  N   LEU B 248      -5.853 -16.822  22.026  1.00  0.00           N  
ATOM   3963  H   LEU B 248      -5.047 -16.348  22.420  1.00  0.00           H  
ATOM   3964  CA  LEU B 248      -6.540 -16.134  20.932  1.00  0.00           C  
ATOM   3965  HA  LEU B 248      -7.461 -16.663  20.688  1.00  0.00           H  
ATOM   3966  CB  LEU B 248      -6.892 -14.703  21.367  1.00  0.00           C  
ATOM   3967  HB2 LEU B 248      -5.968 -14.210  21.676  1.00  0.00           H  
ATOM   3968  HB3 LEU B 248      -7.275 -14.156  20.504  1.00  0.00           H  
ATOM   3969  CG  LEU B 248      -7.926 -14.660  22.514  1.00  0.00           C  
ATOM   3970  HG  LEU B 248      -8.055 -15.649  22.954  1.00  0.00           H  
ATOM   3971  CD1 LEU B 248      -7.464 -13.705  23.613  1.00  0.00           C  
ATOM   3972 HD11 LEU B 248      -6.514 -14.062  24.014  1.00  0.00           H  
ATOM   3973 HD12 LEU B 248      -7.330 -12.704  23.206  1.00  0.00           H  
ATOM   3974 HD13 LEU B 248      -8.203 -13.688  24.412  1.00  0.00           H  
ATOM   3975  CD2 LEU B 248      -9.281 -14.176  22.005  1.00  0.00           C  
ATOM   3976 HD21 LEU B 248     -10.023 -14.246  22.800  1.00  0.00           H  
ATOM   3977 HD22 LEU B 248      -9.201 -13.146  21.661  1.00  0.00           H  
ATOM   3978 HD23 LEU B 248      -9.594 -14.802  21.169  1.00  0.00           H  
ATOM   3979  C   LEU B 248      -5.646 -16.126  19.690  1.00  0.00           C  
ATOM   3980  O   LEU B 248      -4.424 -16.027  19.821  1.00  0.00           O  
ATOM   3981  N   THR B 249      -6.235 -16.202  18.495  1.00  0.00           N  
ATOM   3982  H   THR B 249      -7.249 -16.276  18.454  1.00  0.00           H  
ATOM   3983  CA  THR B 249      -5.498 -16.132  17.218  1.00  0.00           C  
ATOM   3984  HA  THR B 249      -4.659 -15.457  17.368  1.00  0.00           H  
ATOM   3985  CB  THR B 249      -4.907 -17.510  16.845  1.00  0.00           C  
ATOM   3986  HB  THR B 249      -4.655 -18.050  17.762  1.00  0.00           H  
ATOM   3987  CG2 THR B 249      -5.808 -18.396  15.984  1.00  0.00           C  
ATOM   3988 HG21 THR B 249      -5.349 -19.378  15.880  1.00  0.00           H  
ATOM   3989 HG22 THR B 249      -5.917 -17.960  14.991  1.00  0.00           H  
ATOM   3990 HG23 THR B 249      -6.778 -18.497  16.455  1.00  0.00           H  
ATOM   3991  OG1 THR B 249      -3.736 -17.357  16.081  1.00  0.00           O  
ATOM   3992  HG1 THR B 249      -3.081 -16.863  16.585  1.00  0.00           H  
ATOM   3993  C   THR B 249      -6.343 -15.522  16.096  1.00  0.00           C  
ATOM   3994  O   THR B 249      -7.574 -15.579  16.153  1.00  0.00           O  
ATOM   3995  N   TRP B 250      -5.704 -14.902  15.100  1.00  0.00           N  
ATOM   3996  H   TRP B 250      -4.686 -14.923  15.099  1.00  0.00           H  
ATOM   3997  CA  TRP B 250      -6.362 -14.165  14.007  1.00  0.00           C  
ATOM   3998  HA  TRP B 250      -7.316 -14.641  13.776  1.00  0.00           H  
ATOM   3999  CB  TRP B 250      -6.658 -12.728  14.479  1.00  0.00           C  
ATOM   4000  HB2 TRP B 250      -7.136 -12.171  13.675  1.00  0.00           H  
ATOM   4001  HB3 TRP B 250      -7.381 -12.782  15.291  1.00  0.00           H  
ATOM   4002  CG  TRP B 250      -5.491 -11.924  14.967  1.00  0.00           C  
ATOM   4003  CD1 TRP B 250      -4.721 -11.121  14.199  1.00  0.00           C  
ATOM   4004  HD1 TRP B 250      -4.858 -10.974  13.135  1.00  0.00           H  
ATOM   4005  NE1 TRP B 250      -3.717 -10.566  14.968  1.00  0.00           N  
ATOM   4006  HE1 TRP B 250      -3.013  -9.935  14.600  1.00  0.00           H  
ATOM   4007  CE2 TRP B 250      -3.774 -11.013  16.272  1.00  0.00           C  
ATOM   4008  CZ2 TRP B 250      -2.977 -10.778  17.400  1.00  0.00           C  
ATOM   4009  HZ2 TRP B 250      -2.094 -10.164  17.325  1.00  0.00           H  
ATOM   4010  CH2 TRP B 250      -3.318 -11.384  18.620  1.00  0.00           C  
ATOM   4011  HH2 TRP B 250      -2.691 -11.237  19.486  1.00  0.00           H  
ATOM   4012  CZ3 TRP B 250      -4.457 -12.204  18.702  1.00  0.00           C  
ATOM   4013  HZ3 TRP B 250      -4.699 -12.686  19.639  1.00  0.00           H  
ATOM   4014  CE3 TRP B 250      -5.250 -12.435  17.562  1.00  0.00           C  
ATOM   4015  HE3 TRP B 250      -6.108 -13.083  17.631  1.00  0.00           H  
ATOM   4016  CD2 TRP B 250      -4.921 -11.860  16.313  1.00  0.00           C  
ATOM   4017  C   TRP B 250      -5.534 -14.197  12.703  1.00  0.00           C  
ATOM   4018  O   TRP B 250      -4.470 -14.807  12.646  1.00  0.00           O  
ATOM   4019  N   SER B 251      -6.039 -13.579  11.627  1.00  0.00           N  
ATOM   4020  H   SER B 251      -6.935 -13.110  11.717  1.00  0.00           H  
ATOM   4021  CA  SER B 251      -5.356 -13.499  10.321  1.00  0.00           C  
ATOM   4022  HA  SER B 251      -4.551 -14.233  10.314  1.00  0.00           H  
ATOM   4023  CB  SER B 251      -6.315 -13.900   9.192  1.00  0.00           C  
ATOM   4024  HB2 SER B 251      -5.779 -13.885   8.242  1.00  0.00           H  
ATOM   4025  HB3 SER B 251      -6.668 -14.916   9.375  1.00  0.00           H  
ATOM   4026  OG  SER B 251      -7.429 -13.032   9.111  1.00  0.00           O  
ATOM   4027  HG  SER B 251      -8.132 -13.445   8.578  1.00  0.00           H  
ATOM   4028  C   SER B 251      -4.709 -12.131  10.047  1.00  0.00           C  
ATOM   4029  O   SER B 251      -5.224 -11.080  10.435  1.00  0.00           O  
ATOM   4030  N   ASN B 252      -3.564 -12.142   9.350  1.00  0.00           N  
ATOM   4031  H   ASN B 252      -3.196 -13.027   9.041  1.00  0.00           H  
ATOM   4032  CA  ASN B 252      -2.893 -10.924   8.886  1.00  0.00           C  
ATOM   4033  HA  ASN B 252      -2.768 -10.271   9.751  1.00  0.00           H  
ATOM   4034  CB  ASN B 252      -1.486 -11.299   8.374  1.00  0.00           C  
ATOM   4035  HB2 ASN B 252      -0.984 -11.881   9.147  1.00  0.00           H  
ATOM   4036  HB3 ASN B 252      -1.577 -11.915   7.480  1.00  0.00           H  
ATOM   4037  CG  ASN B 252      -0.610 -10.096   8.028  1.00  0.00           C  
ATOM   4038  OD1 ASN B 252      -1.026  -9.143   7.394  1.00  0.00           O  
ATOM   4039  ND2 ASN B 252       0.637 -10.112   8.442  1.00  0.00           N  
ATOM   4040 HD21 ASN B 252       1.234  -9.347   8.181  1.00  0.00           H  
ATOM   4041 HD22 ASN B 252       1.008 -10.918   8.911  1.00  0.00           H  
ATOM   4042  C   ASN B 252      -3.757 -10.229   7.800  1.00  0.00           C  
ATOM   4043  O   ASN B 252      -4.111 -10.884   6.817  1.00  0.00           O  
ATOM   4044  N   PRO B 253      -4.105  -8.931   7.941  1.00  0.00           N  
ATOM   4045  CD  PRO B 253      -3.795  -8.111   9.105  1.00  0.00           C  
ATOM   4046  HD2 PRO B 253      -2.726  -8.104   9.316  1.00  0.00           H  
ATOM   4047  HD3 PRO B 253      -4.347  -8.486   9.968  1.00  0.00           H  
ATOM   4048  CG  PRO B 253      -4.265  -6.701   8.781  1.00  0.00           C  
ATOM   4049  HG2 PRO B 253      -3.453  -6.138   8.324  1.00  0.00           H  
ATOM   4050  HG3 PRO B 253      -4.625  -6.189   9.674  1.00  0.00           H  
ATOM   4051  CB  PRO B 253      -5.384  -6.921   7.767  1.00  0.00           C  
ATOM   4052  HB2 PRO B 253      -5.440  -6.084   7.076  1.00  0.00           H  
ATOM   4053  HB3 PRO B 253      -6.326  -7.030   8.294  1.00  0.00           H  
ATOM   4054  CA  PRO B 253      -5.059  -8.241   7.058  1.00  0.00           C  
ATOM   4055  HA  PRO B 253      -5.973  -8.835   7.018  1.00  0.00           H  
ATOM   4056  C   PRO B 253      -4.623  -8.014   5.592  1.00  0.00           C  
ATOM   4057  O   PRO B 253      -5.381  -7.418   4.820  1.00  0.00           O  
ATOM   4058  N   TYR B 254      -3.436  -8.478   5.191  1.00  0.00           N  
ATOM   4059  H   TYR B 254      -2.884  -9.007   5.856  1.00  0.00           H  
ATOM   4060  CA  TYR B 254      -2.873  -8.277   3.853  1.00  0.00           C  
ATOM   4061  HA  TYR B 254      -3.656  -7.892   3.200  1.00  0.00           H  
ATOM   4062  CB  TYR B 254      -1.763  -7.225   3.932  1.00  0.00           C  
ATOM   4063  HB2 TYR B 254      -1.023  -7.534   4.674  1.00  0.00           H  
ATOM   4064  HB3 TYR B 254      -1.261  -7.187   2.970  1.00  0.00           H  
ATOM   4065  CG  TYR B 254      -2.261  -5.835   4.265  1.00  0.00           C  
ATOM   4066  CD1 TYR B 254      -2.632  -4.957   3.228  1.00  0.00           C  
ATOM   4067  HD1 TYR B 254      -2.547  -5.267   2.198  1.00  0.00           H  
ATOM   4068  CE1 TYR B 254      -3.121  -3.674   3.533  1.00  0.00           C  
ATOM   4069  HE1 TYR B 254      -3.404  -2.989   2.750  1.00  0.00           H  
ATOM   4070  CZ  TYR B 254      -3.261  -3.279   4.877  1.00  0.00           C  
ATOM   4071  OH  TYR B 254      -3.761  -2.052   5.162  1.00  0.00           O  
ATOM   4072  HH  TYR B 254      -3.709  -1.471   4.376  1.00  0.00           H  
ATOM   4073  CE2 TYR B 254      -2.907  -4.163   5.919  1.00  0.00           C  
ATOM   4074  HE2 TYR B 254      -3.025  -3.858   6.947  1.00  0.00           H  
ATOM   4075  CD2 TYR B 254      -2.397  -5.438   5.609  1.00  0.00           C  
ATOM   4076  HD2 TYR B 254      -2.134  -6.130   6.398  1.00  0.00           H  
ATOM   4077  C   TYR B 254      -2.331  -9.573   3.228  1.00  0.00           C  
ATOM   4078  O   TYR B 254      -1.889 -10.465   3.951  1.00  0.00           O  
ATOM   4079  N   PRO B 255      -2.297  -9.684   1.885  1.00  0.00           N  
ATOM   4080  CD  PRO B 255      -2.819  -8.740   0.905  1.00  0.00           C  
ATOM   4081  HD2 PRO B 255      -2.542  -7.713   1.138  1.00  0.00           H  
ATOM   4082  HD3 PRO B 255      -3.904  -8.835   0.864  1.00  0.00           H  
ATOM   4083  CG  PRO B 255      -2.214  -9.151  -0.438  1.00  0.00           C  
ATOM   4084  HG2 PRO B 255      -1.253  -8.651  -0.577  1.00  0.00           H  
ATOM   4085  HG3 PRO B 255      -2.884  -8.932  -1.269  1.00  0.00           H  
ATOM   4086  CB  PRO B 255      -1.996 -10.654  -0.267  1.00  0.00           C  
ATOM   4087  HB2 PRO B 255      -1.221 -11.030  -0.938  1.00  0.00           H  
ATOM   4088  HB3 PRO B 255      -2.935 -11.181  -0.435  1.00  0.00           H  
ATOM   4089  CA  PRO B 255      -1.600 -10.775   1.206  1.00  0.00           C  
ATOM   4090  HA  PRO B 255      -1.955 -11.725   1.605  1.00  0.00           H  
ATOM   4091  C   PRO B 255      -0.071 -10.660   1.380  1.00  0.00           C  
ATOM   4092  O   PRO B 255       0.437  -9.547   1.561  1.00  0.00           O  
ATOM   4093  N   PRO B 256       0.694 -11.765   1.238  1.00  0.00           N  
ATOM   4094  CD  PRO B 256       0.223 -13.136   1.068  1.00  0.00           C  
ATOM   4095  HD2 PRO B 256       0.010 -13.319   0.015  1.00  0.00           H  
ATOM   4096  HD3 PRO B 256      -0.656 -13.350   1.676  1.00  0.00           H  
ATOM   4097  CG  PRO B 256       1.377 -14.027   1.525  1.00  0.00           C  
ATOM   4098  HG2 PRO B 256       1.371 -14.994   1.020  1.00  0.00           H  
ATOM   4099  HG3 PRO B 256       1.335 -14.156   2.608  1.00  0.00           H  
ATOM   4100  CB  PRO B 256       2.603 -13.197   1.153  1.00  0.00           C  
ATOM   4101  HB2 PRO B 256       2.813 -13.313   0.088  1.00  0.00           H  
ATOM   4102  HB3 PRO B 256       3.475 -13.472   1.750  1.00  0.00           H  
ATOM   4103  CA  PRO B 256       2.144 -11.769   1.451  1.00  0.00           C  
ATOM   4104  HA  PRO B 256       2.322 -11.571   2.506  1.00  0.00           H  
ATOM   4105  C   PRO B 256       2.942 -10.744   0.632  1.00  0.00           C  
ATOM   4106  O   PRO B 256       3.928 -10.219   1.143  1.00  0.00           O  
ATOM   4107  N   ASP B 257       2.521 -10.402  -0.591  1.00  0.00           N  
ATOM   4108  H   ASP B 257       1.760 -10.922  -1.005  1.00  0.00           H  
ATOM   4109  CA  ASP B 257       3.161  -9.366  -1.420  1.00  0.00           C  
ATOM   4110  HA  ASP B 257       4.223  -9.596  -1.516  1.00  0.00           H  
ATOM   4111  CB  ASP B 257       2.541  -9.377  -2.822  1.00  0.00           C  
ATOM   4112  HB2 ASP B 257       1.451  -9.383  -2.744  1.00  0.00           H  
ATOM   4113  HB3 ASP B 257       2.831  -8.471  -3.357  1.00  0.00           H  
ATOM   4114  CG  ASP B 257       3.031 -10.565  -3.635  1.00  0.00           C  
ATOM   4115  OD1 ASP B 257       2.162 -11.325  -4.108  1.00  0.00           O  
ATOM   4116  OD2 ASP B 257       4.271 -10.677  -3.774  1.00  0.00           O  
ATOM   4117  C   ASP B 257       3.070  -7.938  -0.863  1.00  0.00           C  
ATOM   4118  O   ASP B 257       3.873  -7.082  -1.246  1.00  0.00           O  
ATOM   4119  N   ASN B 258       2.113  -7.636   0.020  1.00  0.00           N  
ATOM   4120  H   ASN B 258       1.536  -8.374   0.409  1.00  0.00           H  
ATOM   4121  CA  ASN B 258       1.954  -6.261   0.488  1.00  0.00           C  
ATOM   4122  HA  ASN B 258       1.910  -5.629  -0.401  1.00  0.00           H  
ATOM   4123  CB  ASN B 258       0.627  -6.085   1.240  1.00  0.00           C  
ATOM   4124  HB2 ASN B 258      -0.178  -6.579   0.697  1.00  0.00           H  
ATOM   4125  HB3 ASN B 258       0.715  -6.535   2.227  1.00  0.00           H  
ATOM   4126  CG  ASN B 258       0.298  -4.611   1.406  1.00  0.00           C  
ATOM   4127  OD1 ASN B 258       0.933  -3.923   2.183  1.00  0.00           O  
ATOM   4128  ND2 ASN B 258      -0.626  -4.066   0.652  1.00  0.00           N  
ATOM   4129 HD21 ASN B 258      -0.747  -3.051   0.739  1.00  0.00           H  
ATOM   4130 HD22 ASN B 258      -1.196  -4.588   0.017  1.00  0.00           H  
ATOM   4131  C   ASN B 258       3.185  -5.814   1.297  1.00  0.00           C  
ATOM   4132  O   ASN B 258       3.747  -6.560   2.103  1.00  0.00           O  
ATOM   4133  N   TYR B 259       3.616  -4.575   1.076  1.00  0.00           N  
ATOM   4134  H   TYR B 259       3.135  -4.006   0.397  1.00  0.00           H  
ATOM   4135  CA  TYR B 259       4.753  -3.970   1.760  1.00  0.00           C  
ATOM   4136  HA  TYR B 259       5.649  -4.554   1.554  1.00  0.00           H  
ATOM   4137  CB  TYR B 259       4.955  -2.557   1.203  1.00  0.00           C  
ATOM   4138  HB2 TYR B 259       4.066  -1.969   1.443  1.00  0.00           H  
ATOM   4139  HB3 TYR B 259       5.792  -2.114   1.744  1.00  0.00           H  
ATOM   4140  CG  TYR B 259       5.244  -2.383  -0.289  1.00  0.00           C  
ATOM   4141  CD1 TYR B 259       5.461  -3.454  -1.190  1.00  0.00           C  
ATOM   4142  HD1 TYR B 259       5.352  -4.479  -0.874  1.00  0.00           H  
ATOM   4143  CE1 TYR B 259       5.832  -3.194  -2.528  1.00  0.00           C  
ATOM   4144  HE1 TYR B 259       6.020  -4.008  -3.214  1.00  0.00           H  
ATOM   4145  CZ  TYR B 259       5.971  -1.862  -2.978  1.00  0.00           C  
ATOM   4146  OH  TYR B 259       6.370  -1.591  -4.248  1.00  0.00           O  
ATOM   4147  HH  TYR B 259       7.016  -2.248  -4.565  1.00  0.00           H  
ATOM   4148  CE2 TYR B 259       5.709  -0.801  -2.092  1.00  0.00           C  
ATOM   4149  HE2 TYR B 259       5.839   0.222  -2.411  1.00  0.00           H  
ATOM   4150  CD2 TYR B 259       5.344  -1.066  -0.765  1.00  0.00           C  
ATOM   4151  HD2 TYR B 259       5.179  -0.239  -0.093  1.00  0.00           H  
ATOM   4152  C   TYR B 259       4.560  -3.947   3.290  1.00  0.00           C  
ATOM   4153  O   TYR B 259       5.500  -4.244   4.023  1.00  0.00           O  
ATOM   4154  N   LEU B 260       3.333  -3.720   3.783  1.00  0.00           N  
ATOM   4155  H   LEU B 260       2.579  -3.526   3.126  1.00  0.00           H  
ATOM   4156  CA  LEU B 260       2.986  -3.773   5.213  1.00  0.00           C  
ATOM   4157  HA  LEU B 260       3.673  -3.130   5.765  1.00  0.00           H  
ATOM   4158  CB  LEU B 260       1.541  -3.268   5.427  1.00  0.00           C  
ATOM   4159  HB2 LEU B 260       0.867  -3.885   4.828  1.00  0.00           H  
ATOM   4160  HB3 LEU B 260       1.270  -3.424   6.472  1.00  0.00           H  
ATOM   4161  CG  LEU B 260       1.280  -1.788   5.094  1.00  0.00           C  
ATOM   4162  HG  LEU B 260       1.582  -1.587   4.068  1.00  0.00           H  
ATOM   4163  CD1 LEU B 260      -0.213  -1.489   5.232  1.00  0.00           C  
ATOM   4164 HD11 LEU B 260      -0.557  -1.715   6.241  1.00  0.00           H  
ATOM   4165 HD12 LEU B 260      -0.763  -2.095   4.512  1.00  0.00           H  
ATOM   4166 HD13 LEU B 260      -0.404  -0.438   5.014  1.00  0.00           H  
ATOM   4167  CD2 LEU B 260       2.040  -0.851   6.032  1.00  0.00           C  
ATOM   4168 HD21 LEU B 260       1.788   0.187   5.809  1.00  0.00           H  
ATOM   4169 HD22 LEU B 260       3.109  -0.975   5.879  1.00  0.00           H  
ATOM   4170 HD23 LEU B 260       1.789  -1.068   7.067  1.00  0.00           H  
ATOM   4171  C   LEU B 260       3.100  -5.174   5.838  1.00  0.00           C  
ATOM   4172  O   LEU B 260       3.274  -5.279   7.050  1.00  0.00           O  
ATOM   4173  N   TYR B 261       3.016  -6.257   5.054  1.00  0.00           N  
ATOM   4174  H   TYR B 261       2.968  -6.119   4.054  1.00  0.00           H  
ATOM   4175  CA  TYR B 261       2.796  -7.625   5.555  1.00  0.00           C  
ATOM   4176  HA  TYR B 261       1.817  -7.667   6.031  1.00  0.00           H  
ATOM   4177  CB  TYR B 261       2.794  -8.579   4.353  1.00  0.00           C  
ATOM   4178  HB2 TYR B 261       2.043  -8.247   3.635  1.00  0.00           H  
ATOM   4179  HB3 TYR B 261       3.766  -8.527   3.865  1.00  0.00           H  
ATOM   4180  CG  TYR B 261       2.520 -10.025   4.706  1.00  0.00           C  
ATOM   4181  CD1 TYR B 261       3.583 -10.931   4.899  1.00  0.00           C  
ATOM   4182  HD1 TYR B 261       4.606 -10.598   4.803  1.00  0.00           H  
ATOM   4183  CE1 TYR B 261       3.308 -12.268   5.247  1.00  0.00           C  
ATOM   4184  HE1 TYR B 261       4.109 -12.971   5.416  1.00  0.00           H  
ATOM   4185  CZ  TYR B 261       1.975 -12.700   5.397  1.00  0.00           C  
ATOM   4186  OH  TYR B 261       1.719 -13.987   5.749  1.00  0.00           O  
ATOM   4187  HH  TYR B 261       0.786 -14.137   5.907  1.00  0.00           H  
ATOM   4188  CE2 TYR B 261       0.913 -11.795   5.192  1.00  0.00           C  
ATOM   4189  HE2 TYR B 261      -0.114 -12.113   5.295  1.00  0.00           H  
ATOM   4190  CD2 TYR B 261       1.191 -10.458   4.853  1.00  0.00           C  
ATOM   4191  HD2 TYR B 261       0.380  -9.758   4.712  1.00  0.00           H  
ATOM   4192  C   TYR B 261       3.826  -8.103   6.594  1.00  0.00           C  
ATOM   4193  O   TYR B 261       3.498  -8.895   7.475  1.00  0.00           O  
ATOM   4194  N   ASN B 262       5.066  -7.613   6.497  1.00  0.00           N  
ATOM   4195  H   ASN B 262       5.234  -6.937   5.767  1.00  0.00           H  
ATOM   4196  CA  ASN B 262       6.176  -7.953   7.391  1.00  0.00           C  
ATOM   4197  HA  ASN B 262       5.970  -8.930   7.835  1.00  0.00           H  
ATOM   4198  CB  ASN B 262       7.462  -8.070   6.560  1.00  0.00           C  
ATOM   4199  HB2 ASN B 262       7.656  -7.126   6.054  1.00  0.00           H  
ATOM   4200  HB3 ASN B 262       8.302  -8.270   7.222  1.00  0.00           H  
ATOM   4201  CG  ASN B 262       7.389  -9.179   5.530  1.00  0.00           C  
ATOM   4202  OD1 ASN B 262       7.008  -8.980   4.382  1.00  0.00           O  
ATOM   4203  ND2 ASN B 262       7.763 -10.385   5.890  1.00  0.00           N  
ATOM   4204 HD21 ASN B 262       7.732 -11.097   5.182  1.00  0.00           H  
ATOM   4205 HD22 ASN B 262       8.102 -10.560   6.824  1.00  0.00           H  
ATOM   4206  C   ASN B 262       6.374  -6.985   8.578  1.00  0.00           C  
ATOM   4207  O   ASN B 262       7.342  -7.150   9.317  1.00  0.00           O  
ATOM   4208  N   HIE B 263       5.505  -5.980   8.756  1.00  0.00           N  
ATOM   4209  H   HIE B 263       4.726  -5.905   8.111  1.00  0.00           H  
ATOM   4210  CA  HIE B 263       5.719  -4.845   9.679  1.00  0.00           C  
ATOM   4211  HA  HIE B 263       6.569  -5.064  10.329  1.00  0.00           H  
ATOM   4212  CB  HIE B 263       6.071  -3.604   8.853  1.00  0.00           C  
ATOM   4213  HB2 HIE B 263       5.259  -3.394   8.157  1.00  0.00           H  
ATOM   4214  HB3 HIE B 263       6.156  -2.756   9.528  1.00  0.00           H  
ATOM   4215  CG  HIE B 263       7.368  -3.701   8.094  1.00  0.00           C  
ATOM   4216  ND1 HIE B 263       8.638  -3.645   8.671  1.00  0.00           N  
ATOM   4217  CE1 HIE B 263       9.503  -3.596   7.648  1.00  0.00           C  
ATOM   4218  HE1 HIE B 263      10.576  -3.504   7.755  1.00  0.00           H  
ATOM   4219  NE2 HIE B 263       8.846  -3.612   6.475  1.00  0.00           N  
ATOM   4220  HE2 HIE B 263       9.263  -3.486   5.564  1.00  0.00           H  
ATOM   4221  CD2 HIE B 263       7.497  -3.673   6.738  1.00  0.00           C  
ATOM   4222  HD2 HIE B 263       6.690  -3.625   6.021  1.00  0.00           H  
ATOM   4223  C   HIE B 263       4.543  -4.526  10.617  1.00  0.00           C  
ATOM   4224  O   HIE B 263       4.586  -3.533  11.342  1.00  0.00           O  
ATOM   4225  N   LEU B 264       3.473  -5.324  10.583  1.00  0.00           N  
ATOM   4226  H   LEU B 264       3.516  -6.137   9.991  1.00  0.00           H  
ATOM   4227  CA  LEU B 264       2.284  -5.150  11.423  1.00  0.00           C  
ATOM   4228  HA  LEU B 264       2.073  -4.085  11.497  1.00  0.00           H  
ATOM   4229  CB  LEU B 264       1.079  -5.836  10.750  1.00  0.00           C  
ATOM   4230  HB2 LEU B 264       1.347  -6.874  10.544  1.00  0.00           H  
ATOM   4231  HB3 LEU B 264       0.230  -5.853  11.437  1.00  0.00           H  
ATOM   4232  CG  LEU B 264       0.659  -5.134   9.443  1.00  0.00           C  
ATOM   4233  HG  LEU B 264       1.535  -4.720   8.948  1.00  0.00           H  
ATOM   4234  CD1 LEU B 264       0.010  -6.123   8.479  1.00  0.00           C  
ATOM   4235 HD11 LEU B 264       0.701  -6.935   8.260  1.00  0.00           H  
ATOM   4236 HD12 LEU B 264      -0.899  -6.537   8.914  1.00  0.00           H  
ATOM   4237 HD13 LEU B 264      -0.229  -5.610   7.549  1.00  0.00           H  
ATOM   4238  CD2 LEU B 264      -0.321  -3.990   9.709  1.00  0.00           C  
ATOM   4239 HD21 LEU B 264      -1.269  -4.385  10.067  1.00  0.00           H  
ATOM   4240 HD22 LEU B 264       0.097  -3.315  10.456  1.00  0.00           H  
ATOM   4241 HD23 LEU B 264      -0.490  -3.432   8.789  1.00  0.00           H  
ATOM   4242  C   LEU B 264       2.499  -5.681  12.850  1.00  0.00           C  
ATOM   4243  O   LEU B 264       3.063  -6.756  13.037  1.00  0.00           O  
ATOM   4244  N   THR B 265       1.995  -4.954  13.847  1.00  0.00           N  
ATOM   4245  H   THR B 265       1.529  -4.082  13.607  1.00  0.00           H  
ATOM   4246  CA  THR B 265       1.844  -5.422  15.236  1.00  0.00           C  
ATOM   4247  HA  THR B 265       1.915  -6.511  15.254  1.00  0.00           H  
ATOM   4248  CB  THR B 265       2.934  -4.882  16.173  1.00  0.00           C  
ATOM   4249  HB  THR B 265       2.780  -5.300  17.164  1.00  0.00           H  
ATOM   4250  CG2 THR B 265       4.354  -5.233  15.732  1.00  0.00           C  
ATOM   4251 HG21 THR B 265       4.590  -4.766  14.775  1.00  0.00           H  
ATOM   4252 HG22 THR B 265       5.062  -4.886  16.483  1.00  0.00           H  
ATOM   4253 HG23 THR B 265       4.445  -6.315  15.633  1.00  0.00           H  
ATOM   4254  OG1 THR B 265       2.851  -3.483  16.271  1.00  0.00           O  
ATOM   4255  HG1 THR B 265       3.013  -3.143  15.383  1.00  0.00           H  
ATOM   4256  C   THR B 265       0.449  -5.054  15.733  1.00  0.00           C  
ATOM   4257  O   THR B 265      -0.238  -4.233  15.108  1.00  0.00           O  
ATOM   4258  N   TYR B 266      -0.010  -5.685  16.814  1.00  0.00           N  
ATOM   4259  H   TYR B 266       0.630  -6.229  17.385  1.00  0.00           H  
ATOM   4260  CA  TYR B 266      -1.438  -5.726  17.142  1.00  0.00           C  
ATOM   4261  HA  TYR B 266      -1.973  -5.076  16.455  1.00  0.00           H  
ATOM   4262  CB  TYR B 266      -1.989  -7.148  16.912  1.00  0.00           C  
ATOM   4263  HB2 TYR B 266      -1.624  -7.803  17.697  1.00  0.00           H  
ATOM   4264  HB3 TYR B 266      -3.074  -7.122  17.013  1.00  0.00           H  
ATOM   4265  CG  TYR B 266      -1.647  -7.790  15.578  1.00  0.00           C  
ATOM   4266  CD1 TYR B 266      -2.461  -7.569  14.450  1.00  0.00           C  
ATOM   4267  HD1 TYR B 266      -3.325  -6.924  14.536  1.00  0.00           H  
ATOM   4268  CE1 TYR B 266      -2.143  -8.180  13.218  1.00  0.00           C  
ATOM   4269  HE1 TYR B 266      -2.760  -8.017  12.348  1.00  0.00           H  
ATOM   4270  CZ  TYR B 266      -0.999  -9.006  13.110  1.00  0.00           C  
ATOM   4271  OH  TYR B 266      -0.681  -9.595  11.928  1.00  0.00           O  
ATOM   4272  HH  TYR B 266       0.102 -10.148  12.029  1.00  0.00           H  
ATOM   4273  CE2 TYR B 266      -0.203  -9.245  14.248  1.00  0.00           C  
ATOM   4274  HE2 TYR B 266       0.664  -9.890  14.188  1.00  0.00           H  
ATOM   4275  CD2 TYR B 266      -0.524  -8.636  15.474  1.00  0.00           C  
ATOM   4276  HD2 TYR B 266       0.111  -8.817  16.333  1.00  0.00           H  
ATOM   4277  C   TYR B 266      -1.748  -5.210  18.555  1.00  0.00           C  
ATOM   4278  O   TYR B 266      -0.902  -5.210  19.448  1.00  0.00           O  
ATOM   4279  N   ALA B 267      -3.012  -4.839  18.762  1.00  0.00           N  
ATOM   4280  H   ALA B 267      -3.639  -4.843  17.965  1.00  0.00           H  
ATOM   4281  CA  ALA B 267      -3.605  -4.679  20.083  1.00  0.00           C  
ATOM   4282  HA  ALA B 267      -2.950  -5.145  20.820  1.00  0.00           H  
ATOM   4283  CB  ALA B 267      -3.720  -3.192  20.434  1.00  0.00           C  
ATOM   4284  HB1 ALA B 267      -4.343  -2.679  19.702  1.00  0.00           H  
ATOM   4285  HB2 ALA B 267      -4.156  -3.087  21.428  1.00  0.00           H  
ATOM   4286  HB3 ALA B 267      -2.725  -2.747  20.441  1.00  0.00           H  
ATOM   4287  C   ALA B 267      -4.958  -5.399  20.135  1.00  0.00           C  
ATOM   4288  O   ALA B 267      -5.782  -5.264  19.226  1.00  0.00           O  
ATOM   4289  N   VAL B 268      -5.188  -6.145  21.216  1.00  0.00           N  
ATOM   4290  H   VAL B 268      -4.460  -6.167  21.927  1.00  0.00           H  
ATOM   4291  CA  VAL B 268      -6.423  -6.893  21.498  1.00  0.00           C  
ATOM   4292  HA  VAL B 268      -7.043  -6.912  20.603  1.00  0.00           H  
ATOM   4293  CB  VAL B 268      -6.114  -8.363  21.873  1.00  0.00           C  
ATOM   4294  HB  VAL B 268      -5.538  -8.370  22.799  1.00  0.00           H  
ATOM   4295  CG1 VAL B 268      -7.385  -9.196  22.096  1.00  0.00           C  
ATOM   4296 HG11 VAL B 268      -7.116 -10.224  22.343  1.00  0.00           H  
ATOM   4297 HG12 VAL B 268      -7.961  -8.791  22.924  1.00  0.00           H  
ATOM   4298 HG13 VAL B 268      -7.995  -9.198  21.192  1.00  0.00           H  
ATOM   4299  CG2 VAL B 268      -5.292  -9.075  20.790  1.00  0.00           C  
ATOM   4300 HG21 VAL B 268      -5.094 -10.107  21.081  1.00  0.00           H  
ATOM   4301 HG22 VAL B 268      -5.833  -9.079  19.846  1.00  0.00           H  
ATOM   4302 HG23 VAL B 268      -4.331  -8.580  20.650  1.00  0.00           H  
ATOM   4303  C   VAL B 268      -7.211  -6.182  22.605  1.00  0.00           C  
ATOM   4304  O   VAL B 268      -6.625  -5.702  23.575  1.00  0.00           O  
ATOM   4305  N   ASN B 269      -8.537  -6.126  22.478  1.00  0.00           N  
ATOM   4306  H   ASN B 269      -8.939  -6.530  21.637  1.00  0.00           H  
ATOM   4307  CA  ASN B 269      -9.487  -5.661  23.492  1.00  0.00           C  
ATOM   4308  HA  ASN B 269      -8.942  -5.351  24.383  1.00  0.00           H  
ATOM   4309  CB  ASN B 269     -10.222  -4.431  22.920  1.00  0.00           C  
ATOM   4310  HB2 ASN B 269      -9.525  -3.601  22.882  1.00  0.00           H  
ATOM   4311  HB3 ASN B 269     -10.535  -4.658  21.903  1.00  0.00           H  
ATOM   4312  CG  ASN B 269     -11.458  -3.959  23.674  1.00  0.00           C  
ATOM   4313  OD1 ASN B 269     -12.401  -3.466  23.059  1.00  0.00           O  
ATOM   4314  ND2 ASN B 269     -11.539  -4.096  24.981  1.00  0.00           N  
ATOM   4315 HD21 ASN B 269     -12.416  -3.870  25.414  1.00  0.00           H  
ATOM   4316 HD22 ASN B 269     -10.770  -4.439  25.549  1.00  0.00           H  
ATOM   4317  C   ASN B 269     -10.435  -6.812  23.875  1.00  0.00           C  
ATOM   4318  O   ASN B 269     -11.056  -7.410  22.995  1.00  0.00           O  
ATOM   4319  N   ILE B 270     -10.548  -7.100  25.174  1.00  0.00           N  
ATOM   4320  H   ILE B 270     -10.049  -6.504  25.825  1.00  0.00           H  
ATOM   4321  CA  ILE B 270     -11.385  -8.158  25.779  1.00  0.00           C  
ATOM   4322  HA  ILE B 270     -11.933  -8.679  24.997  1.00  0.00           H  
ATOM   4323  CB  ILE B 270     -10.479  -9.186  26.510  1.00  0.00           C  
ATOM   4324  HB  ILE B 270      -9.738  -8.630  27.087  1.00  0.00           H  
ATOM   4325  CG2 ILE B 270     -11.239 -10.099  27.494  1.00  0.00           C  
ATOM   4326 HG21 ILE B 270     -12.022 -10.648  26.970  1.00  0.00           H  
ATOM   4327 HG22 ILE B 270     -10.559 -10.809  27.961  1.00  0.00           H  
ATOM   4328 HG23 ILE B 270     -11.684  -9.511  28.296  1.00  0.00           H  
ATOM   4329  CG1 ILE B 270      -9.738 -10.044  25.459  1.00  0.00           C  
ATOM   4330 HG12 ILE B 270     -10.460 -10.703  24.983  1.00  0.00           H  
ATOM   4331 HG13 ILE B 270      -9.322  -9.392  24.693  1.00  0.00           H  
ATOM   4332  CD1 ILE B 270      -8.582 -10.895  25.997  1.00  0.00           C  
ATOM   4333 HD11 ILE B 270      -7.878 -10.272  26.541  1.00  0.00           H  
ATOM   4334 HD12 ILE B 270      -8.952 -11.686  26.647  1.00  0.00           H  
ATOM   4335 HD13 ILE B 270      -8.060 -11.350  25.158  1.00  0.00           H  
ATOM   4336  C   ILE B 270     -12.422  -7.526  26.719  1.00  0.00           C  
ATOM   4337  O   ILE B 270     -12.104  -6.519  27.347  1.00  0.00           O  
ATOM   4338  N   TRP B 271     -13.630  -8.090  26.839  1.00  0.00           N  
ATOM   4339  H   TRP B 271     -13.830  -8.933  26.306  1.00  0.00           H  
ATOM   4340  CA  TRP B 271     -14.673  -7.631  27.777  1.00  0.00           C  
ATOM   4341  HA  TRP B 271     -14.195  -7.367  28.720  1.00  0.00           H  
ATOM   4342  CB  TRP B 271     -15.377  -6.369  27.245  1.00  0.00           C  
ATOM   4343  HB2 TRP B 271     -15.920  -5.912  28.076  1.00  0.00           H  
ATOM   4344  HB3 TRP B 271     -14.622  -5.645  26.936  1.00  0.00           H  
ATOM   4345  CG  TRP B 271     -16.339  -6.535  26.105  1.00  0.00           C  
ATOM   4346  CD1 TRP B 271     -17.685  -6.475  26.218  1.00  0.00           C  
ATOM   4347  HD1 TRP B 271     -18.221  -6.326  27.151  1.00  0.00           H  
ATOM   4348  NE1 TRP B 271     -18.267  -6.584  24.972  1.00  0.00           N  
ATOM   4349  HE1 TRP B 271     -19.267  -6.531  24.833  1.00  0.00           H  
ATOM   4350  CE2 TRP B 271     -17.317  -6.737  23.985  1.00  0.00           C  
ATOM   4351  CZ2 TRP B 271     -17.401  -6.868  22.589  1.00  0.00           C  
ATOM   4352  HZ2 TRP B 271     -18.361  -6.823  22.098  1.00  0.00           H  
ATOM   4353  CH2 TRP B 271     -16.224  -7.068  21.849  1.00  0.00           C  
ATOM   4354  HH2 TRP B 271     -16.272  -7.176  20.776  1.00  0.00           H  
ATOM   4355  CZ3 TRP B 271     -14.985  -7.128  22.509  1.00  0.00           C  
ATOM   4356  HZ3 TRP B 271     -14.083  -7.308  21.944  1.00  0.00           H  
ATOM   4357  CE3 TRP B 271     -14.907  -6.947  23.903  1.00  0.00           C  
ATOM   4358  HE3 TRP B 271     -13.944  -6.964  24.388  1.00  0.00           H  
ATOM   4359  CD2 TRP B 271     -16.070  -6.752  24.683  1.00  0.00           C  
ATOM   4360  C   TRP B 271     -15.693  -8.736  28.094  1.00  0.00           C  
ATOM   4361  O   TRP B 271     -15.727  -9.763  27.414  1.00  0.00           O  
ATOM   4362  N   SER B 272     -16.503  -8.540  29.141  1.00  0.00           N  
ATOM   4363  H   SER B 272     -16.458  -7.652  29.628  1.00  0.00           H  
ATOM   4364  CA  SER B 272     -17.565  -9.465  29.570  1.00  0.00           C  
ATOM   4365  HA  SER B 272     -17.319 -10.474  29.239  1.00  0.00           H  
ATOM   4366  CB  SER B 272     -17.610  -9.493  31.102  1.00  0.00           C  
ATOM   4367  HB2 SER B 272     -16.663  -9.882  31.473  1.00  0.00           H  
ATOM   4368  HB3 SER B 272     -17.735  -8.484  31.487  1.00  0.00           H  
ATOM   4369  OG  SER B 272     -18.666 -10.297  31.591  1.00  0.00           O  
ATOM   4370  HG  SER B 272     -18.392 -10.642  32.447  1.00  0.00           H  
ATOM   4371  C   SER B 272     -18.935  -9.093  28.980  1.00  0.00           C  
ATOM   4372  O   SER B 272     -19.234  -7.919  28.781  1.00  0.00           O  
ATOM   4373  N   GLU B 273     -19.796 -10.082  28.723  1.00  0.00           N  
ATOM   4374  H   GLU B 273     -19.490 -11.034  28.898  1.00  0.00           H  
ATOM   4375  CA  GLU B 273     -21.219  -9.857  28.395  1.00  0.00           C  
ATOM   4376  HA  GLU B 273     -21.304  -8.986  27.744  1.00  0.00           H  
ATOM   4377  CB  GLU B 273     -21.782 -11.078  27.644  1.00  0.00           C  
ATOM   4378  HB2 GLU B 273     -21.674 -11.960  28.279  1.00  0.00           H  
ATOM   4379  HB3 GLU B 273     -22.849 -10.922  27.474  1.00  0.00           H  
ATOM   4380  CG  GLU B 273     -21.089 -11.335  26.294  1.00  0.00           C  
ATOM   4381  HG2 GLU B 273     -20.303 -10.594  26.128  1.00  0.00           H  
ATOM   4382  HG3 GLU B 273     -20.603 -12.313  26.326  1.00  0.00           H  
ATOM   4383  CD  GLU B 273     -22.065 -11.281  25.115  1.00  0.00           C  
ATOM   4384  OE1 GLU B 273     -22.509 -12.347  24.630  1.00  0.00           O  
ATOM   4385  OE2 GLU B 273     -22.267 -10.189  24.538  1.00  0.00           O  
ATOM   4386  C   GLU B 273     -22.080  -9.562  29.640  1.00  0.00           C  
ATOM   4387  O   GLU B 273     -23.195  -9.062  29.517  1.00  0.00           O  
ATOM   4388  N   ASN B 274     -21.570  -9.868  30.840  1.00  0.00           N  
ATOM   4389  H   ASN B 274     -20.634 -10.256  30.873  1.00  0.00           H  
ATOM   4390  CA  ASN B 274     -22.201  -9.490  32.107  1.00  0.00           C  
ATOM   4391  HA  ASN B 274     -23.282  -9.467  31.968  1.00  0.00           H  
ATOM   4392  CB  ASN B 274     -21.853 -10.573  33.148  1.00  0.00           C  
ATOM   4393  HB2 ASN B 274     -22.190 -11.540  32.774  1.00  0.00           H  
ATOM   4394  HB3 ASN B 274     -20.773 -10.612  33.282  1.00  0.00           H  
ATOM   4395  CG  ASN B 274     -22.477 -10.381  34.523  1.00  0.00           C  
ATOM   4396  OD1 ASN B 274     -21.884 -10.720  35.529  1.00  0.00           O  
ATOM   4397  ND2 ASN B 274     -23.664  -9.842  34.630  1.00  0.00           N  
ATOM   4398 HD21 ASN B 274     -23.969  -9.666  35.568  1.00  0.00           H  
ATOM   4399 HD22 ASN B 274     -24.061  -9.350  33.851  1.00  0.00           H  
ATOM   4400  C   ASN B 274     -21.777  -8.087  32.585  1.00  0.00           C  
ATOM   4401  O   ASN B 274     -22.535  -7.432  33.295  1.00  0.00           O  
ATOM   4402  N   ASP B 275     -20.581  -7.637  32.197  1.00  0.00           N  
ATOM   4403  H   ASP B 275     -20.030  -8.220  31.584  1.00  0.00           H  
ATOM   4404  CA  ASP B 275     -19.983  -6.371  32.631  1.00  0.00           C  
ATOM   4405  HA  ASP B 275     -20.776  -5.652  32.846  1.00  0.00           H  
ATOM   4406  CB  ASP B 275     -19.235  -6.604  33.955  1.00  0.00           C  
ATOM   4407  HB2 ASP B 275     -19.926  -7.054  34.669  1.00  0.00           H  
ATOM   4408  HB3 ASP B 275     -18.420  -7.311  33.794  1.00  0.00           H  
ATOM   4409  CG  ASP B 275     -18.668  -5.327  34.585  1.00  0.00           C  
ATOM   4410  OD1 ASP B 275     -18.241  -5.445  35.758  1.00  0.00           O  
ATOM   4411  OD2 ASP B 275     -18.643  -4.276  33.903  1.00  0.00           O  
ATOM   4412  C   ASP B 275     -19.093  -5.779  31.514  1.00  0.00           C  
ATOM   4413  O   ASP B 275     -17.902  -6.098  31.418  1.00  0.00           O  
ATOM   4414  N   PRO B 276     -19.660  -4.934  30.631  1.00  0.00           N  
ATOM   4415  CD  PRO B 276     -21.087  -4.703  30.450  1.00  0.00           C  
ATOM   4416  HD2 PRO B 276     -21.393  -3.842  31.045  1.00  0.00           H  
ATOM   4417  HD3 PRO B 276     -21.685  -5.577  30.709  1.00  0.00           H  
ATOM   4418  CG  PRO B 276     -21.245  -4.396  28.966  1.00  0.00           C  
ATOM   4419  HG2 PRO B 276     -22.135  -3.797  28.767  1.00  0.00           H  
ATOM   4420  HG3 PRO B 276     -21.268  -5.328  28.398  1.00  0.00           H  
ATOM   4421  CB  PRO B 276     -19.958  -3.631  28.655  1.00  0.00           C  
ATOM   4422  HB2 PRO B 276     -20.089  -2.585  28.938  1.00  0.00           H  
ATOM   4423  HB3 PRO B 276     -19.690  -3.706  27.601  1.00  0.00           H  
ATOM   4424  CA  PRO B 276     -18.906  -4.296  29.554  1.00  0.00           C  
ATOM   4425  HA  PRO B 276     -18.391  -5.072  28.989  1.00  0.00           H  
ATOM   4426  C   PRO B 276     -17.866  -3.274  30.035  1.00  0.00           C  
ATOM   4427  O   PRO B 276     -16.976  -2.921  29.260  1.00  0.00           O  
ATOM   4428  N   ALA B 277     -17.979  -2.782  31.276  1.00  0.00           N  
ATOM   4429  H   ALA B 277     -18.657  -3.195  31.907  1.00  0.00           H  
ATOM   4430  CA  ALA B 277     -17.035  -1.838  31.869  1.00  0.00           C  
ATOM   4431  HA  ALA B 277     -16.701  -1.143  31.097  1.00  0.00           H  
ATOM   4432  CB  ALA B 277     -17.762  -1.026  32.948  1.00  0.00           C  
ATOM   4433  HB1 ALA B 277     -17.083  -0.282  33.365  1.00  0.00           H  
ATOM   4434  HB2 ALA B 277     -18.622  -0.519  32.511  1.00  0.00           H  
ATOM   4435  HB3 ALA B 277     -18.101  -1.686  33.748  1.00  0.00           H  
ATOM   4436  C   ALA B 277     -15.784  -2.546  32.415  1.00  0.00           C  
ATOM   4437  O   ALA B 277     -14.692  -1.984  32.337  1.00  0.00           O  
ATOM   4438  N   ASP B 278     -15.907  -3.788  32.890  1.00  0.00           N  
ATOM   4439  H   ASP B 278     -16.856  -4.128  33.045  1.00  0.00           H  
ATOM   4440  CA  ASP B 278     -14.786  -4.683  33.231  1.00  0.00           C  
ATOM   4441  HA  ASP B 278     -14.077  -4.092  33.816  1.00  0.00           H  
ATOM   4442  CB  ASP B 278     -15.306  -5.816  34.135  1.00  0.00           C  
ATOM   4443  HB2 ASP B 278     -15.871  -5.360  34.944  1.00  0.00           H  
ATOM   4444  HB3 ASP B 278     -15.965  -6.475  33.565  1.00  0.00           H  
ATOM   4445  CG  ASP B 278     -14.205  -6.640  34.803  1.00  0.00           C  
ATOM   4446  OD1 ASP B 278     -13.102  -6.099  35.037  1.00  0.00           O  
ATOM   4447  OD2 ASP B 278     -14.468  -7.822  35.144  1.00  0.00           O  
ATOM   4448  C   ASP B 278     -14.017  -5.196  31.984  1.00  0.00           C  
ATOM   4449  O   ASP B 278     -13.715  -6.384  31.834  1.00  0.00           O  
ATOM   4450  N   PHE B 279     -13.714  -4.296  31.044  1.00  0.00           N  
ATOM   4451  H   PHE B 279     -13.962  -3.330  31.237  1.00  0.00           H  
ATOM   4452  CA  PHE B 279     -12.919  -4.572  29.851  1.00  0.00           C  
ATOM   4453  HA  PHE B 279     -13.143  -5.594  29.548  1.00  0.00           H  
ATOM   4454  CB  PHE B 279     -13.355  -3.658  28.692  1.00  0.00           C  
ATOM   4455  HB2 PHE B 279     -12.970  -4.078  27.764  1.00  0.00           H  
ATOM   4456  HB3 PHE B 279     -14.443  -3.686  28.619  1.00  0.00           H  
ATOM   4457  CG  PHE B 279     -12.905  -2.209  28.754  1.00  0.00           C  
ATOM   4458  CD1 PHE B 279     -11.651  -1.833  28.232  1.00  0.00           C  
ATOM   4459  HD1 PHE B 279     -10.992  -2.579  27.819  1.00  0.00           H  
ATOM   4460  CE1 PHE B 279     -11.252  -0.485  28.252  1.00  0.00           C  
ATOM   4461  HE1 PHE B 279     -10.285  -0.200  27.865  1.00  0.00           H  
ATOM   4462  CZ  PHE B 279     -12.110   0.493  28.786  1.00  0.00           C  
ATOM   4463  HZ  PHE B 279     -11.804   1.530  28.813  1.00  0.00           H  
ATOM   4464  CE2 PHE B 279     -13.367   0.122  29.296  1.00  0.00           C  
ATOM   4465  HE2 PHE B 279     -14.028   0.871  29.711  1.00  0.00           H  
ATOM   4466  CD2 PHE B 279     -13.764  -1.226  29.278  1.00  0.00           C  
ATOM   4467  HD2 PHE B 279     -14.733  -1.506  29.666  1.00  0.00           H  
ATOM   4468  C   PHE B 279     -11.405  -4.513  30.127  1.00  0.00           C  
ATOM   4469  O   PHE B 279     -10.936  -4.041  31.165  1.00  0.00           O  
ATOM   4470  N   ARG B 280     -10.615  -5.017  29.177  1.00  0.00           N  
ATOM   4471  H   ARG B 280     -11.084  -5.412  28.366  1.00  0.00           H  
ATOM   4472  CA  ARG B 280      -9.145  -5.035  29.181  1.00  0.00           C  
ATOM   4473  HA  ARG B 280      -8.786  -4.255  29.852  1.00  0.00           H  
ATOM   4474  CB  ARG B 280      -8.622  -6.404  29.664  1.00  0.00           C  
ATOM   4475  HB2 ARG B 280      -8.973  -7.166  28.967  1.00  0.00           H  
ATOM   4476  HB3 ARG B 280      -7.531  -6.399  29.625  1.00  0.00           H  
ATOM   4477  CG  ARG B 280      -9.046  -6.833  31.079  1.00  0.00           C  
ATOM   4478  HG2 ARG B 280     -10.134  -6.842  31.148  1.00  0.00           H  
ATOM   4479  HG3 ARG B 280      -8.704  -7.857  31.237  1.00  0.00           H  
ATOM   4480  CD  ARG B 280      -8.462  -5.953  32.197  1.00  0.00           C  
ATOM   4481  HD2 ARG B 280      -7.372  -6.001  32.151  1.00  0.00           H  
ATOM   4482  HD3 ARG B 280      -8.761  -4.914  32.054  1.00  0.00           H  
ATOM   4483  NE  ARG B 280      -8.912  -6.433  33.516  1.00  0.00           N  
ATOM   4484  HE  ARG B 280      -8.358  -7.145  33.961  1.00  0.00           H  
ATOM   4485  CZ  ARG B 280     -10.073  -6.155  34.086  1.00  0.00           C  
ATOM   4486  NH1 ARG B 280     -10.894  -5.243  33.676  1.00  0.00           N  
ATOM   4487 HH11 ARG B 280     -10.732  -4.708  32.832  1.00  0.00           H  
ATOM   4488 HH12 ARG B 280     -11.822  -5.258  34.097  1.00  0.00           H  
ATOM   4489  NH2 ARG B 280     -10.498  -6.836  35.104  1.00  0.00           N  
ATOM   4490 HH21 ARG B 280      -9.996  -7.605  35.493  1.00  0.00           H  
ATOM   4491 HH22 ARG B 280     -11.487  -6.682  35.338  1.00  0.00           H  
ATOM   4492  C   ARG B 280      -8.603  -4.726  27.783  1.00  0.00           C  
ATOM   4493  O   ARG B 280      -9.310  -4.883  26.780  1.00  0.00           O  
ATOM   4494  N   ILE B 281      -7.333  -4.336  27.718  1.00  0.00           N  
ATOM   4495  H   ILE B 281      -6.808  -4.271  28.580  1.00  0.00           H  
ATOM   4496  CA  ILE B 281      -6.556  -4.180  26.484  1.00  0.00           C  
ATOM   4497  HA  ILE B 281      -7.033  -4.782  25.717  1.00  0.00           H  
ATOM   4498  CB  ILE B 281      -6.551  -2.699  26.005  1.00  0.00           C  
ATOM   4499  HB  ILE B 281      -6.777  -2.065  26.865  1.00  0.00           H  
ATOM   4500  CG2 ILE B 281      -5.204  -2.214  25.434  1.00  0.00           C  
ATOM   4501 HG21 ILE B 281      -4.933  -2.792  24.549  1.00  0.00           H  
ATOM   4502 HG22 ILE B 281      -5.262  -1.159  25.170  1.00  0.00           H  
ATOM   4503 HG23 ILE B 281      -4.424  -2.310  26.191  1.00  0.00           H  
ATOM   4504  CG1 ILE B 281      -7.675  -2.508  24.957  1.00  0.00           C  
ATOM   4505 HG12 ILE B 281      -7.395  -3.026  24.038  1.00  0.00           H  
ATOM   4506 HG13 ILE B 281      -8.592  -2.959  25.331  1.00  0.00           H  
ATOM   4507  CD1 ILE B 281      -8.011  -1.050  24.621  1.00  0.00           C  
ATOM   4508 HD11 ILE B 281      -8.281  -0.514  25.531  1.00  0.00           H  
ATOM   4509 HD12 ILE B 281      -7.165  -0.559  24.141  1.00  0.00           H  
ATOM   4510 HD13 ILE B 281      -8.857  -1.029  23.934  1.00  0.00           H  
ATOM   4511  C   ILE B 281      -5.167  -4.792  26.693  1.00  0.00           C  
ATOM   4512  O   ILE B 281      -4.616  -4.714  27.790  1.00  0.00           O  
ATOM   4513  N   TYR B 282      -4.624  -5.390  25.635  1.00  0.00           N  
ATOM   4514  H   TYR B 282      -5.166  -5.426  24.776  1.00  0.00           H  
ATOM   4515  CA  TYR B 282      -3.316  -6.042  25.617  1.00  0.00           C  
ATOM   4516  HA  TYR B 282      -2.748  -5.730  26.494  1.00  0.00           H  
ATOM   4517  CB  TYR B 282      -3.498  -7.566  25.685  1.00  0.00           C  
ATOM   4518  HB2 TYR B 282      -4.060  -7.882  24.805  1.00  0.00           H  
ATOM   4519  HB3 TYR B 282      -2.515  -8.040  25.638  1.00  0.00           H  
ATOM   4520  CG  TYR B 282      -4.221  -8.055  26.932  1.00  0.00           C  
ATOM   4521  CD1 TYR B 282      -5.621  -8.224  26.925  1.00  0.00           C  
ATOM   4522  HD1 TYR B 282      -6.178  -8.031  26.019  1.00  0.00           H  
ATOM   4523  CE1 TYR B 282      -6.291  -8.621  28.100  1.00  0.00           C  
ATOM   4524  HE1 TYR B 282      -7.364  -8.731  28.106  1.00  0.00           H  
ATOM   4525  CZ  TYR B 282      -5.561  -8.853  29.285  1.00  0.00           C  
ATOM   4526  OH  TYR B 282      -6.203  -9.215  30.429  1.00  0.00           O  
ATOM   4527  HH  TYR B 282      -6.876  -9.883  30.285  1.00  0.00           H  
ATOM   4528  CE2 TYR B 282      -4.160  -8.703  29.285  1.00  0.00           C  
ATOM   4529  HE2 TYR B 282      -3.607  -8.894  30.193  1.00  0.00           H  
ATOM   4530  CD2 TYR B 282      -3.492  -8.305  28.111  1.00  0.00           C  
ATOM   4531  HD2 TYR B 282      -2.418  -8.181  28.121  1.00  0.00           H  
ATOM   4532  C   TYR B 282      -2.536  -5.626  24.366  1.00  0.00           C  
ATOM   4533  O   TYR B 282      -3.080  -5.658  23.260  1.00  0.00           O  
ATOM   4534  N   GLN B 283      -1.271  -5.234  24.535  1.00  0.00           N  
ATOM   4535  H   GLN B 283      -0.863  -5.301  25.454  1.00  0.00           H  
ATOM   4536  CA  GLN B 283      -0.359  -4.973  23.417  1.00  0.00           C  
ATOM   4537  HA  GLN B 283      -0.926  -4.566  22.579  1.00  0.00           H  
ATOM   4538  CB  GLN B 283       0.726  -3.955  23.816  1.00  0.00           C  
ATOM   4539  HB2 GLN B 283       1.267  -4.347  24.679  1.00  0.00           H  
ATOM   4540  HB3 GLN B 283       1.442  -3.862  22.998  1.00  0.00           H  
ATOM   4541  CG  GLN B 283       0.203  -2.547  24.168  1.00  0.00           C  
ATOM   4542  HG2 GLN B 283      -0.560  -2.621  24.942  1.00  0.00           H  
ATOM   4543  HG3 GLN B 283       1.034  -1.974  24.578  1.00  0.00           H  
ATOM   4544  CD  GLN B 283      -0.370  -1.763  22.985  1.00  0.00           C  
ATOM   4545  OE1 GLN B 283      -0.546  -2.245  21.883  1.00  0.00           O  
ATOM   4546  NE2 GLN B 283      -0.714  -0.508  23.158  1.00  0.00           N  
ATOM   4547 HE21 GLN B 283      -1.063  -0.045  22.340  1.00  0.00           H  
ATOM   4548 HE22 GLN B 283      -0.546  -0.043  24.032  1.00  0.00           H  
ATOM   4549  C   GLN B 283       0.282  -6.281  22.941  1.00  0.00           C  
ATOM   4550  O   GLN B 283       0.634  -7.141  23.748  1.00  0.00           O  
ATOM   4551  N   VAL B 284       0.456  -6.413  21.628  1.00  0.00           N  
ATOM   4552  H   VAL B 284       0.102  -5.680  21.017  1.00  0.00           H  
ATOM   4553  CA  VAL B 284       1.071  -7.570  20.971  1.00  0.00           C  
ATOM   4554  HA  VAL B 284       1.538  -8.211  21.720  1.00  0.00           H  
ATOM   4555  CB  VAL B 284       0.013  -8.423  20.241  1.00  0.00           C  
ATOM   4556  HB  VAL B 284      -0.472  -7.809  19.490  1.00  0.00           H  
ATOM   4557  CG1 VAL B 284       0.632  -9.644  19.547  1.00  0.00           C  
ATOM   4558 HG11 VAL B 284       1.329  -9.336  18.768  1.00  0.00           H  
ATOM   4559 HG12 VAL B 284       1.150 -10.273  20.271  1.00  0.00           H  
ATOM   4560 HG13 VAL B 284      -0.149 -10.242  19.074  1.00  0.00           H  
ATOM   4561  CG2 VAL B 284      -1.068  -8.927  21.211  1.00  0.00           C  
ATOM   4562 HG21 VAL B 284      -1.610  -8.088  21.644  1.00  0.00           H  
ATOM   4563 HG22 VAL B 284      -1.779  -9.549  20.673  1.00  0.00           H  
ATOM   4564 HG23 VAL B 284      -0.608  -9.513  22.005  1.00  0.00           H  
ATOM   4565  C   VAL B 284       2.171  -7.044  20.056  1.00  0.00           C  
ATOM   4566  O   VAL B 284       1.960  -6.753  18.880  1.00  0.00           O  
ATOM   4567  N   THR B 285       3.368  -6.888  20.622  1.00  0.00           N  
ATOM   4568  H   THR B 285       3.470  -7.161  21.591  1.00  0.00           H  
ATOM   4569  CA  THR B 285       4.578  -6.347  19.970  1.00  0.00           C  
ATOM   4570  HA  THR B 285       4.302  -5.446  19.424  1.00  0.00           H  
ATOM   4571  CB  THR B 285       5.625  -5.959  21.033  1.00  0.00           C  
ATOM   4572  HB  THR B 285       6.514  -5.560  20.542  1.00  0.00           H  
ATOM   4573  CG2 THR B 285       5.115  -4.901  22.011  1.00  0.00           C  
ATOM   4574 HG21 THR B 285       4.803  -4.013  21.461  1.00  0.00           H  
ATOM   4575 HG22 THR B 285       4.277  -5.287  22.590  1.00  0.00           H  
ATOM   4576 HG23 THR B 285       5.919  -4.629  22.696  1.00  0.00           H  
ATOM   4577  OG1 THR B 285       5.982  -7.093  21.792  1.00  0.00           O  
ATOM   4578  HG1 THR B 285       6.507  -7.666  21.218  1.00  0.00           H  
ATOM   4579  C   THR B 285       5.196  -7.305  18.939  1.00  0.00           C  
ATOM   4580  O   THR B 285       6.394  -7.235  18.671  1.00  0.00           O  
ATOM   4581  N   TYR B 286       4.404  -8.225  18.387  1.00  0.00           N  
ATOM   4582  H   TYR B 286       3.407  -8.154  18.546  1.00  0.00           H  
ATOM   4583  CA  TYR B 286       4.855  -9.321  17.541  1.00  0.00           C  
ATOM   4584  HA  TYR B 286       5.889  -9.132  17.251  1.00  0.00           H  
ATOM   4585  CB  TYR B 286       4.830 -10.641  18.331  1.00  0.00           C  
ATOM   4586  HB2 TYR B 286       3.798 -10.875  18.597  1.00  0.00           H  
ATOM   4587  HB3 TYR B 286       5.188 -11.440  17.681  1.00  0.00           H  
ATOM   4588  CG  TYR B 286       5.687 -10.631  19.586  1.00  0.00           C  
ATOM   4589  CD1 TYR B 286       5.091 -10.507  20.857  1.00  0.00           C  
ATOM   4590  HD1 TYR B 286       4.015 -10.441  20.941  1.00  0.00           H  
ATOM   4591  CE1 TYR B 286       5.894 -10.469  22.016  1.00  0.00           C  
ATOM   4592  HE1 TYR B 286       5.435 -10.373  22.988  1.00  0.00           H  
ATOM   4593  CZ  TYR B 286       7.300 -10.555  21.901  1.00  0.00           C  
ATOM   4594  OH  TYR B 286       8.088 -10.498  23.007  1.00  0.00           O  
ATOM   4595  HH  TYR B 286       7.579 -10.333  23.800  1.00  0.00           H  
ATOM   4596  CE2 TYR B 286       7.893 -10.685  20.630  1.00  0.00           C  
ATOM   4597  HE2 TYR B 286       8.969 -10.743  20.552  1.00  0.00           H  
ATOM   4598  CD2 TYR B 286       7.088 -10.724  19.476  1.00  0.00           C  
ATOM   4599  HD2 TYR B 286       7.551 -10.814  18.504  1.00  0.00           H  
ATOM   4600  C   TYR B 286       4.027  -9.406  16.256  1.00  0.00           C  
ATOM   4601  O   TYR B 286       2.830  -9.129  16.235  1.00  0.00           O  
ATOM   4602  N   LEU B 287       4.718  -9.794  15.184  1.00  0.00           N  
ATOM   4603  H   LEU B 287       5.708  -9.930  15.298  1.00  0.00           H  
ATOM   4604  CA  LEU B 287       4.152 -10.061  13.860  1.00  0.00           C  
ATOM   4605  HA  LEU B 287       3.507  -9.226  13.582  1.00  0.00           H  
ATOM   4606  CB  LEU B 287       5.363 -10.133  12.911  1.00  0.00           C  
ATOM   4607  HB2 LEU B 287       5.991  -9.255  13.076  1.00  0.00           H  
ATOM   4608  HB3 LEU B 287       5.951 -11.016  13.174  1.00  0.00           H  
ATOM   4609  CG  LEU B 287       5.032 -10.195  11.413  1.00  0.00           C  
ATOM   4610  HG  LEU B 287       4.383 -11.044  11.212  1.00  0.00           H  
ATOM   4611  CD1 LEU B 287       4.357  -8.915  10.924  1.00  0.00           C  
ATOM   4612 HD11 LEU B 287       3.368  -8.824  11.373  1.00  0.00           H  
ATOM   4613 HD12 LEU B 287       4.243  -8.948   9.846  1.00  0.00           H  
ATOM   4614 HD13 LEU B 287       4.956  -8.050  11.206  1.00  0.00           H  
ATOM   4615  CD2 LEU B 287       6.332 -10.389  10.632  1.00  0.00           C  
ATOM   4616 HD21 LEU B 287       6.838 -11.291  10.979  1.00  0.00           H  
ATOM   4617 HD22 LEU B 287       6.984  -9.527  10.774  1.00  0.00           H  
ATOM   4618 HD23 LEU B 287       6.101 -10.502   9.575  1.00  0.00           H  
ATOM   4619  C   LEU B 287       3.301 -11.351  13.836  1.00  0.00           C  
ATOM   4620  O   LEU B 287       2.406 -11.497  13.005  1.00  0.00           O  
ATOM   4621  N   GLU B 288       3.568 -12.247  14.793  1.00  0.00           N  
ATOM   4622  H   GLU B 288       4.287 -11.994  15.447  1.00  0.00           H  
ATOM   4623  CA  GLU B 288       2.757 -13.414  15.170  1.00  0.00           C  
ATOM   4624  HA  GLU B 288       2.705 -14.111  14.334  1.00  0.00           H  
ATOM   4625  CB  GLU B 288       3.488 -14.130  16.330  1.00  0.00           C  
ATOM   4626  HB2 GLU B 288       4.377 -14.617  15.926  1.00  0.00           H  
ATOM   4627  HB3 GLU B 288       3.849 -13.369  17.024  1.00  0.00           H  
ATOM   4628  CG  GLU B 288       2.698 -15.147  17.179  1.00  0.00           C  
ATOM   4629  HG2 GLU B 288       3.388 -15.563  17.917  1.00  0.00           H  
ATOM   4630  HG3 GLU B 288       1.928 -14.605  17.730  1.00  0.00           H  
ATOM   4631  CD  GLU B 288       2.044 -16.308  16.416  1.00  0.00           C  
ATOM   4632  OE1 GLU B 288       1.244 -17.031  17.053  1.00  0.00           O  
ATOM   4633  OE2 GLU B 288       2.336 -16.475  15.214  1.00  0.00           O  
ATOM   4634  C   GLU B 288       1.337 -12.977  15.588  1.00  0.00           C  
ATOM   4635  O   GLU B 288       1.196 -12.244  16.573  1.00  0.00           O  
ATOM   4636  N   PRO B 289       0.273 -13.390  14.873  1.00  0.00           N  
ATOM   4637  CD  PRO B 289       0.304 -14.181  13.647  1.00  0.00           C  
ATOM   4638  HD2 PRO B 289       0.707 -15.175  13.829  1.00  0.00           H  
ATOM   4639  HD3 PRO B 289       0.899 -13.671  12.890  1.00  0.00           H  
ATOM   4640  CG  PRO B 289      -1.144 -14.291  13.167  1.00  0.00           C  
ATOM   4641  HG2 PRO B 289      -1.602 -15.194  13.575  1.00  0.00           H  
ATOM   4642  HG3 PRO B 289      -1.214 -14.285  12.079  1.00  0.00           H  
ATOM   4643  CB  PRO B 289      -1.793 -13.056  13.783  1.00  0.00           C  
ATOM   4644  HB2 PRO B 289      -2.873 -13.158  13.862  1.00  0.00           H  
ATOM   4645  HB3 PRO B 289      -1.543 -12.177  13.188  1.00  0.00           H  
ATOM   4646  CA  PRO B 289      -1.097 -12.966  15.145  1.00  0.00           C  
ATOM   4647  HA  PRO B 289      -1.100 -11.926  15.471  1.00  0.00           H  
ATOM   4648  C   PRO B 289      -1.763 -13.807  16.254  1.00  0.00           C  
ATOM   4649  O   PRO B 289      -2.843 -14.371  16.052  1.00  0.00           O  
ATOM   4650  N   SER B 290      -1.135 -13.911  17.431  1.00  0.00           N  
ATOM   4651  H   SER B 290      -0.244 -13.439  17.553  1.00  0.00           H  
ATOM   4652  CA  SER B 290      -1.727 -14.608  18.585  1.00  0.00           C  
ATOM   4653  HA  SER B 290      -2.808 -14.550  18.474  1.00  0.00           H  
ATOM   4654  CB  SER B 290      -1.379 -16.103  18.564  1.00  0.00           C  
ATOM   4655  HB2 SER B 290      -2.103 -16.645  19.167  1.00  0.00           H  
ATOM   4656  HB3 SER B 290      -1.444 -16.482  17.543  1.00  0.00           H  
ATOM   4657  OG  SER B 290      -0.102 -16.379  19.086  1.00  0.00           O  
ATOM   4658  HG  SER B 290       0.462 -16.633  18.300  1.00  0.00           H  
ATOM   4659  C   SER B 290      -1.436 -13.957  19.946  1.00  0.00           C  
ATOM   4660  O   SER B 290      -0.585 -13.076  20.088  1.00  0.00           O  
ATOM   4661  N   LEU B 291      -2.211 -14.364  20.961  1.00  0.00           N  
ATOM   4662  H   LEU B 291      -2.928 -15.050  20.741  1.00  0.00           H  
ATOM   4663  CA  LEU B 291      -2.122 -13.872  22.340  1.00  0.00           C  
ATOM   4664  HA  LEU B 291      -1.075 -13.659  22.563  1.00  0.00           H  
ATOM   4665  CB  LEU B 291      -2.915 -12.552  22.441  1.00  0.00           C  
ATOM   4666  HB2 LEU B 291      -2.441 -11.813  21.794  1.00  0.00           H  
ATOM   4667  HB3 LEU B 291      -3.922 -12.731  22.061  1.00  0.00           H  
ATOM   4668  CG  LEU B 291      -3.043 -11.960  23.857  1.00  0.00           C  
ATOM   4669  HG  LEU B 291      -3.558 -12.669  24.506  1.00  0.00           H  
ATOM   4670  CD1 LEU B 291      -1.691 -11.612  24.477  1.00  0.00           C  
ATOM   4671 HD11 LEU B 291      -1.116 -12.519  24.652  1.00  0.00           H  
ATOM   4672 HD12 LEU B 291      -1.129 -10.945  23.823  1.00  0.00           H  
ATOM   4673 HD13 LEU B 291      -1.848 -11.130  25.442  1.00  0.00           H  
ATOM   4674  CD2 LEU B 291      -3.881 -10.685  23.792  1.00  0.00           C  
ATOM   4675 HD21 LEU B 291      -4.008 -10.289  24.797  1.00  0.00           H  
ATOM   4676 HD22 LEU B 291      -3.383  -9.943  23.167  1.00  0.00           H  
ATOM   4677 HD23 LEU B 291      -4.865 -10.915  23.385  1.00  0.00           H  
ATOM   4678  C   LEU B 291      -2.630 -14.918  23.349  1.00  0.00           C  
ATOM   4679  O   LEU B 291      -3.795 -15.315  23.308  1.00  0.00           O  
ATOM   4680  N   ARG B 292      -1.776 -15.334  24.293  1.00  0.00           N  
ATOM   4681  H   ARG B 292      -0.855 -14.921  24.306  1.00  0.00           H  
ATOM   4682  CA  ARG B 292      -2.188 -16.147  25.447  1.00  0.00           C  
ATOM   4683  HA  ARG B 292      -3.031 -16.760  25.138  1.00  0.00           H  
ATOM   4684  CB  ARG B 292      -1.059 -17.083  25.907  1.00  0.00           C  
ATOM   4685  HB2 ARG B 292      -0.113 -16.539  25.936  1.00  0.00           H  
ATOM   4686  HB3 ARG B 292      -1.282 -17.446  26.912  1.00  0.00           H  
ATOM   4687  CG  ARG B 292      -0.953 -18.293  24.970  1.00  0.00           C  
ATOM   4688  HG2 ARG B 292      -1.902 -18.833  24.981  1.00  0.00           H  
ATOM   4689  HG3 ARG B 292      -0.751 -17.950  23.955  1.00  0.00           H  
ATOM   4690  CD  ARG B 292       0.168 -19.243  25.402  1.00  0.00           C  
ATOM   4691  HD2 ARG B 292       1.121 -18.731  25.262  1.00  0.00           H  
ATOM   4692  HD3 ARG B 292       0.053 -19.477  26.462  1.00  0.00           H  
ATOM   4693  NE  ARG B 292       0.123 -20.497  24.625  1.00  0.00           N  
ATOM   4694  HE  ARG B 292      -0.790 -20.889  24.436  1.00  0.00           H  
ATOM   4695  CZ  ARG B 292       1.135 -21.189  24.140  1.00  0.00           C  
ATOM   4696  NH1 ARG B 292       2.384 -20.838  24.294  1.00  0.00           N  
ATOM   4697 HH11 ARG B 292       2.590 -19.980  24.772  1.00  0.00           H  
ATOM   4698 HH12 ARG B 292       3.124 -21.403  23.922  1.00  0.00           H  
ATOM   4699  NH2 ARG B 292       0.881 -22.277  23.481  1.00  0.00           N  
ATOM   4700 HH21 ARG B 292      -0.094 -22.560  23.387  1.00  0.00           H  
ATOM   4701 HH22 ARG B 292       1.611 -22.806  23.049  1.00  0.00           H  
ATOM   4702  C   ARG B 292      -2.706 -15.279  26.592  1.00  0.00           C  
ATOM   4703  O   ARG B 292      -2.208 -14.181  26.810  1.00  0.00           O  
ATOM   4704  N   ILE B 293      -3.678 -15.802  27.332  1.00  0.00           N  
ATOM   4705  H   ILE B 293      -4.014 -16.725  27.074  1.00  0.00           H  
ATOM   4706  CA  ILE B 293      -4.324 -15.157  28.478  1.00  0.00           C  
ATOM   4707  HA  ILE B 293      -3.728 -14.312  28.824  1.00  0.00           H  
ATOM   4708  CB  ILE B 293      -5.736 -14.652  28.080  1.00  0.00           C  
ATOM   4709  HB  ILE B 293      -6.302 -15.516  27.728  1.00  0.00           H  
ATOM   4710  CG2 ILE B 293      -6.498 -14.084  29.288  1.00  0.00           C  
ATOM   4711 HG21 ILE B 293      -5.899 -13.336  29.808  1.00  0.00           H  
ATOM   4712 HG22 ILE B 293      -7.431 -13.626  28.960  1.00  0.00           H  
ATOM   4713 HG23 ILE B 293      -6.753 -14.883  29.984  1.00  0.00           H  
ATOM   4714  CG1 ILE B 293      -5.747 -13.629  26.919  1.00  0.00           C  
ATOM   4715 HG12 ILE B 293      -5.235 -14.056  26.057  1.00  0.00           H  
ATOM   4716 HG13 ILE B 293      -6.784 -13.473  26.619  1.00  0.00           H  
ATOM   4717  CD1 ILE B 293      -5.134 -12.255  27.218  1.00  0.00           C  
ATOM   4718 HD11 ILE B 293      -4.087 -12.358  27.495  1.00  0.00           H  
ATOM   4719 HD12 ILE B 293      -5.680 -11.762  28.021  1.00  0.00           H  
ATOM   4720 HD13 ILE B 293      -5.207 -11.636  26.326  1.00  0.00           H  
ATOM   4721  C   ILE B 293      -4.406 -16.199  29.594  1.00  0.00           C  
ATOM   4722  O   ILE B 293      -4.931 -17.284  29.363  1.00  0.00           O  
ATOM   4723  N   ALA B 294      -3.924 -15.903  30.803  1.00  0.00           N  
ATOM   4724  H   ALA B 294      -3.493 -15.009  30.964  1.00  0.00           H  
ATOM   4725  CA  ALA B 294      -4.216 -16.753  31.961  1.00  0.00           C  
ATOM   4726  HA  ALA B 294      -3.937 -17.786  31.737  1.00  0.00           H  
ATOM   4727  CB  ALA B 294      -3.378 -16.287  33.159  1.00  0.00           C  
ATOM   4728  HB1 ALA B 294      -2.317 -16.401  32.934  1.00  0.00           H  
ATOM   4729  HB2 ALA B 294      -3.587 -15.242  33.387  1.00  0.00           H  
ATOM   4730  HB3 ALA B 294      -3.618 -16.896  34.032  1.00  0.00           H  
ATOM   4731  C   ALA B 294      -5.731 -16.704  32.236  1.00  0.00           C  
ATOM   4732  O   ALA B 294      -6.282 -15.628  32.476  1.00  0.00           O  
ATOM   4733  N   ALA B 295      -6.418 -17.844  32.171  1.00  0.00           N  
ATOM   4734  H   ALA B 295      -5.894 -18.703  32.032  1.00  0.00           H  
ATOM   4735  CA  ALA B 295      -7.869 -17.949  32.323  1.00  0.00           C  
ATOM   4736  HA  ALA B 295      -8.342 -17.313  31.574  1.00  0.00           H  
ATOM   4737  CB  ALA B 295      -8.283 -19.400  32.051  1.00  0.00           C  
ATOM   4738  HB1 ALA B 295      -7.854 -20.062  32.804  1.00  0.00           H  
ATOM   4739  HB2 ALA B 295      -9.371 -19.480  32.091  1.00  0.00           H  
ATOM   4740  HB3 ALA B 295      -7.944 -19.708  31.061  1.00  0.00           H  
ATOM   4741  C   ALA B 295      -8.358 -17.469  33.702  1.00  0.00           C  
ATOM   4742  O   ALA B 295      -9.468 -16.957  33.812  1.00  0.00           O  
ATOM   4743  N   SER B 296      -7.501 -17.524  34.725  1.00  0.00           N  
ATOM   4744  H   SER B 296      -6.593 -17.933  34.558  1.00  0.00           H  
ATOM   4745  CA  SER B 296      -7.726 -16.945  36.058  1.00  0.00           C  
ATOM   4746  HA  SER B 296      -8.676 -17.320  36.441  1.00  0.00           H  
ATOM   4747  CB  SER B 296      -6.614 -17.436  36.993  1.00  0.00           C  
ATOM   4748  HB2 SER B 296      -6.703 -16.948  37.965  1.00  0.00           H  
ATOM   4749  HB3 SER B 296      -6.725 -18.512  37.135  1.00  0.00           H  
ATOM   4750  OG  SER B 296      -5.333 -17.177  36.439  1.00  0.00           O  
ATOM   4751  HG  SER B 296      -4.685 -17.684  36.940  1.00  0.00           H  
ATOM   4752  C   SER B 296      -7.820 -15.406  36.076  1.00  0.00           C  
ATOM   4753  O   SER B 296      -8.131 -14.827  37.115  1.00  0.00           O  
ATOM   4754  N   THR B 297      -7.589 -14.725  34.945  1.00  0.00           N  
ATOM   4755  H   THR B 297      -7.294 -15.252  34.131  1.00  0.00           H  
ATOM   4756  CA  THR B 297      -7.881 -13.286  34.769  1.00  0.00           C  
ATOM   4757  HA  THR B 297      -7.766 -12.797  35.737  1.00  0.00           H  
ATOM   4758  CB  THR B 297      -6.900 -12.599  33.800  1.00  0.00           C  
ATOM   4759  HB  THR B 297      -7.139 -11.535  33.779  1.00  0.00           H  
ATOM   4760  CG2 THR B 297      -5.440 -12.728  34.233  1.00  0.00           C  
ATOM   4761 HG21 THR B 297      -4.803 -12.221  33.510  1.00  0.00           H  
ATOM   4762 HG22 THR B 297      -5.310 -12.262  35.208  1.00  0.00           H  
ATOM   4763 HG23 THR B 297      -5.152 -13.776  34.298  1.00  0.00           H  
ATOM   4764  OG1 THR B 297      -7.014 -13.080  32.479  1.00  0.00           O  
ATOM   4765  HG1 THR B 297      -6.727 -14.015  32.474  1.00  0.00           H  
ATOM   4766  C   THR B 297      -9.326 -13.010  34.329  1.00  0.00           C  
ATOM   4767  O   THR B 297      -9.706 -11.845  34.195  1.00  0.00           O  
ATOM   4768  N   LEU B 298     -10.136 -14.052  34.107  1.00  0.00           N  
ATOM   4769  H   LEU B 298      -9.770 -14.984  34.271  1.00  0.00           H  
ATOM   4770  CA  LEU B 298     -11.544 -13.973  33.706  1.00  0.00           C  
ATOM   4771  HA  LEU B 298     -11.800 -12.938  33.480  1.00  0.00           H  
ATOM   4772  CB  LEU B 298     -11.772 -14.816  32.435  1.00  0.00           C  
ATOM   4773  HB2 LEU B 298     -11.704 -15.871  32.708  1.00  0.00           H  
ATOM   4774  HB3 LEU B 298     -12.788 -14.640  32.078  1.00  0.00           H  
ATOM   4775  CG  LEU B 298     -10.790 -14.560  31.276  1.00  0.00           C  
ATOM   4776  HG  LEU B 298      -9.771 -14.776  31.593  1.00  0.00           H  
ATOM   4777  CD1 LEU B 298     -11.124 -15.492  30.117  1.00  0.00           C  
ATOM   4778 HD11 LEU B 298     -10.401 -15.358  29.315  1.00  0.00           H  
ATOM   4779 HD12 LEU B 298     -11.075 -16.526  30.464  1.00  0.00           H  
ATOM   4780 HD13 LEU B 298     -12.132 -15.290  29.757  1.00  0.00           H  
ATOM   4781  CD2 LEU B 298     -10.858 -13.120  30.760  1.00  0.00           C  
ATOM   4782 HD21 LEU B 298     -10.525 -12.435  31.540  1.00  0.00           H  
ATOM   4783 HD22 LEU B 298     -10.203 -13.007  29.898  1.00  0.00           H  
ATOM   4784 HD23 LEU B 298     -11.881 -12.876  30.475  1.00  0.00           H  
ATOM   4785  C   LEU B 298     -12.474 -14.446  34.836  1.00  0.00           C  
ATOM   4786  O   LEU B 298     -12.080 -15.216  35.709  1.00  0.00           O  
ATOM   4787  N   LYS B 299     -13.739 -14.011  34.813  1.00  0.00           N  
ATOM   4788  H   LYS B 299     -14.010 -13.363  34.085  1.00  0.00           H  
ATOM   4789  CA  LYS B 299     -14.785 -14.534  35.706  1.00  0.00           C  
ATOM   4790  HA  LYS B 299     -14.329 -14.777  36.668  1.00  0.00           H  
ATOM   4791  CB  LYS B 299     -15.855 -13.452  35.954  1.00  0.00           C  
ATOM   4792  HB2 LYS B 299     -16.276 -13.141  34.998  1.00  0.00           H  
ATOM   4793  HB3 LYS B 299     -16.652 -13.892  36.551  1.00  0.00           H  
ATOM   4794  CG  LYS B 299     -15.317 -12.215  36.710  1.00  0.00           C  
ATOM   4795  HG2 LYS B 299     -15.188 -12.474  37.762  1.00  0.00           H  
ATOM   4796  HG3 LYS B 299     -14.343 -11.932  36.311  1.00  0.00           H  
ATOM   4797  CD  LYS B 299     -16.253 -10.998  36.582  1.00  0.00           C  
ATOM   4798  HD2 LYS B 299     -16.312 -10.720  35.526  1.00  0.00           H  
ATOM   4799  HD3 LYS B 299     -17.249 -11.260  36.941  1.00  0.00           H  
ATOM   4800  CE  LYS B 299     -15.720  -9.807  37.397  1.00  0.00           C  
ATOM   4801  HE2 LYS B 299     -15.924  -9.979  38.460  1.00  0.00           H  
ATOM   4802  HE3 LYS B 299     -14.636  -9.768  37.267  1.00  0.00           H  
ATOM   4803  NZ  LYS B 299     -16.273  -8.502  36.943  1.00  0.00           N  
ATOM   4804  HZ1 LYS B 299     -15.873  -8.262  36.025  1.00  0.00           H  
ATOM   4805  HZ2 LYS B 299     -17.277  -8.478  36.885  1.00  0.00           H  
ATOM   4806  HZ3 LYS B 299     -15.976  -7.742  37.536  1.00  0.00           H  
ATOM   4807  C   LYS B 299     -15.361 -15.842  35.130  1.00  0.00           C  
ATOM   4808  O   LYS B 299     -15.807 -15.869  33.980  1.00  0.00           O  
ATOM   4809  N   SER B 300     -15.349 -16.904  35.940  1.00  0.00           N  
ATOM   4810  H   SER B 300     -14.927 -16.800  36.847  1.00  0.00           H  
ATOM   4811  CA  SER B 300     -15.992 -18.194  35.638  1.00  0.00           C  
ATOM   4812  HA  SER B 300     -15.774 -18.442  34.608  1.00  0.00           H  
ATOM   4813  CB  SER B 300     -15.382 -19.313  36.492  1.00  0.00           C  
ATOM   4814  HB2 SER B 300     -14.310 -19.363  36.298  1.00  0.00           H  
ATOM   4815  HB3 SER B 300     -15.540 -19.088  37.549  1.00  0.00           H  
ATOM   4816  OG  SER B 300     -15.957 -20.569  36.202  1.00  0.00           O  
ATOM   4817  HG  SER B 300     -15.938 -20.711  35.219  1.00  0.00           H  
ATOM   4818  C   SER B 300     -17.519 -18.124  35.768  1.00  0.00           C  
ATOM   4819  O   SER B 300     -18.045 -17.262  36.475  1.00  0.00           O  
ATOM   4820  N   GLY B 301     -18.235 -18.981  35.039  1.00  0.00           N  
ATOM   4821  H   GLY B 301     -17.736 -19.657  34.454  1.00  0.00           H  
ATOM   4822  CA  GLY B 301     -19.694 -18.976  34.906  1.00  0.00           C  
ATOM   4823  HA2 GLY B 301     -19.997 -19.932  34.479  1.00  0.00           H  
ATOM   4824  HA3 GLY B 301     -20.142 -18.875  35.895  1.00  0.00           H  
ATOM   4825  C   GLY B 301     -20.239 -17.860  34.006  1.00  0.00           C  
ATOM   4826  O   GLY B 301     -21.456 -17.701  33.909  1.00  0.00           O  
ATOM   4827  N   ILE B 302     -19.366 -17.077  33.361  1.00  0.00           N  
ATOM   4828  H   ILE B 302     -18.393 -17.342  33.411  1.00  0.00           H  
ATOM   4829  CA  ILE B 302     -19.695 -15.820  32.674  1.00  0.00           C  
ATOM   4830  HA  ILE B 302     -20.777 -15.762  32.557  1.00  0.00           H  
ATOM   4831  CB  ILE B 302     -19.263 -14.616  33.555  1.00  0.00           C  
ATOM   4832  HB  ILE B 302     -18.254 -14.808  33.922  1.00  0.00           H  
ATOM   4833  CG2 ILE B 302     -19.226 -13.287  32.777  1.00  0.00           C  
ATOM   4834 HG21 ILE B 302     -20.216 -13.047  32.391  1.00  0.00           H  
ATOM   4835 HG22 ILE B 302     -18.884 -12.485  33.427  1.00  0.00           H  
ATOM   4836 HG23 ILE B 302     -18.520 -13.346  31.949  1.00  0.00           H  
ATOM   4837  CG1 ILE B 302     -20.215 -14.499  34.773  1.00  0.00           C  
ATOM   4838 HG12 ILE B 302     -21.225 -14.281  34.421  1.00  0.00           H  
ATOM   4839 HG13 ILE B 302     -20.244 -15.455  35.297  1.00  0.00           H  
ATOM   4840  CD1 ILE B 302     -19.824 -13.447  35.818  1.00  0.00           C  
ATOM   4841 HD11 ILE B 302     -19.874 -12.445  35.400  1.00  0.00           H  
ATOM   4842 HD12 ILE B 302     -20.516 -13.504  36.658  1.00  0.00           H  
ATOM   4843 HD13 ILE B 302     -18.819 -13.643  36.180  1.00  0.00           H  
ATOM   4844  C   ILE B 302     -19.108 -15.798  31.255  1.00  0.00           C  
ATOM   4845  O   ILE B 302     -17.983 -16.238  31.010  1.00  0.00           O  
ATOM   4846  N   SER B 303     -19.874 -15.247  30.306  1.00  0.00           N  
ATOM   4847  H   SER B 303     -20.776 -14.889  30.574  1.00  0.00           H  
ATOM   4848  CA  SER B 303     -19.471 -15.129  28.900  1.00  0.00           C  
ATOM   4849  HA  SER B 303     -18.875 -16.001  28.657  1.00  0.00           H  
ATOM   4850  CB  SER B 303     -20.697 -15.171  27.989  1.00  0.00           C  
ATOM   4851  HB2 SER B 303     -21.260 -16.084  28.181  1.00  0.00           H  
ATOM   4852  HB3 SER B 303     -21.337 -14.313  28.199  1.00  0.00           H  
ATOM   4853  OG  SER B 303     -20.310 -15.147  26.631  1.00  0.00           O  
ATOM   4854  HG  SER B 303     -19.581 -15.790  26.513  1.00  0.00           H  
ATOM   4855  C   SER B 303     -18.603 -13.897  28.631  1.00  0.00           C  
ATOM   4856  O   SER B 303     -18.900 -12.799  29.104  1.00  0.00           O  
ATOM   4857  N   TYR B 304     -17.549 -14.085  27.832  1.00  0.00           N  
ATOM   4858  H   TYR B 304     -17.429 -15.001  27.418  1.00  0.00           H  
ATOM   4859  CA  TYR B 304     -16.591 -13.054  27.433  1.00  0.00           C  
ATOM   4860  HA  TYR B 304     -16.953 -12.077  27.756  1.00  0.00           H  
ATOM   4861  CB  TYR B 304     -15.228 -13.295  28.108  1.00  0.00           C  
ATOM   4862  HB2 TYR B 304     -15.010 -14.364  28.104  1.00  0.00           H  
ATOM   4863  HB3 TYR B 304     -14.452 -12.816  27.508  1.00  0.00           H  
ATOM   4864  CG  TYR B 304     -15.100 -12.767  29.526  1.00  0.00           C  
ATOM   4865  CD1 TYR B 304     -14.377 -11.582  29.773  1.00  0.00           C  
ATOM   4866  HD1 TYR B 304     -13.944 -11.033  28.948  1.00  0.00           H  
ATOM   4867  CE1 TYR B 304     -14.214 -11.107  31.090  1.00  0.00           C  
ATOM   4868  HE1 TYR B 304     -13.664 -10.196  31.275  1.00  0.00           H  
ATOM   4869  CZ  TYR B 304     -14.771 -11.827  32.168  1.00  0.00           C  
ATOM   4870  OH  TYR B 304     -14.591 -11.392  33.444  1.00  0.00           O  
ATOM   4871  HH  TYR B 304     -14.234 -10.497  33.480  1.00  0.00           H  
ATOM   4872  CE2 TYR B 304     -15.509 -13.003  31.918  1.00  0.00           C  
ATOM   4873  HE2 TYR B 304     -15.947 -13.552  32.737  1.00  0.00           H  
ATOM   4874  CD2 TYR B 304     -15.674 -13.468  30.601  1.00  0.00           C  
ATOM   4875  HD2 TYR B 304     -16.247 -14.366  30.416  1.00  0.00           H  
ATOM   4876  C   TYR B 304     -16.440 -12.986  25.908  1.00  0.00           C  
ATOM   4877  O   TYR B 304     -16.723 -13.942  25.177  1.00  0.00           O  
ATOM   4878  N   ARG B 305     -15.986 -11.820  25.438  1.00  0.00           N  
ATOM   4879  H   ARG B 305     -15.793 -11.094  26.126  1.00  0.00           H  
ATOM   4880  CA  ARG B 305     -15.663 -11.508  24.039  1.00  0.00           C  
ATOM   4881  HA  ARG B 305     -15.714 -12.422  23.451  1.00  0.00           H  
ATOM   4882  CB  ARG B 305     -16.655 -10.481  23.480  1.00  0.00           C  
ATOM   4883  HB2 ARG B 305     -16.643  -9.597  24.121  1.00  0.00           H  
ATOM   4884  HB3 ARG B 305     -16.324 -10.181  22.485  1.00  0.00           H  
ATOM   4885  CG  ARG B 305     -18.089 -10.996  23.362  1.00  0.00           C  
ATOM   4886  HG2 ARG B 305     -18.106 -11.909  22.767  1.00  0.00           H  
ATOM   4887  HG3 ARG B 305     -18.495 -11.198  24.355  1.00  0.00           H  
ATOM   4888  CD  ARG B 305     -18.917  -9.909  22.671  1.00  0.00           C  
ATOM   4889  HD2 ARG B 305     -18.822  -8.991  23.250  1.00  0.00           H  
ATOM   4890  HD3 ARG B 305     -18.523  -9.729  21.670  1.00  0.00           H  
ATOM   4891  NE  ARG B 305     -20.339 -10.257  22.627  1.00  0.00           N  
ATOM   4892  HE  ARG B 305     -20.861 -10.151  23.497  1.00  0.00           H  
ATOM   4893  CZ  ARG B 305     -21.108 -10.563  21.608  1.00  0.00           C  
ATOM   4894  NH1 ARG B 305     -20.681 -10.597  20.376  1.00  0.00           N  
ATOM   4895 HH11 ARG B 305     -19.731 -10.316  20.186  1.00  0.00           H  
ATOM   4896 HH12 ARG B 305     -21.315 -10.822  19.634  1.00  0.00           H  
ATOM   4897  NH2 ARG B 305     -22.361 -10.815  21.846  1.00  0.00           N  
ATOM   4898 HH21 ARG B 305     -22.656 -10.748  22.832  1.00  0.00           H  
ATOM   4899 HH22 ARG B 305     -23.030 -10.948  21.118  1.00  0.00           H  
ATOM   4900  C   ARG B 305     -14.254 -10.940  23.893  1.00  0.00           C  
ATOM   4901  O   ARG B 305     -13.692 -10.398  24.845  1.00  0.00           O  
ATOM   4902  N   ALA B 306     -13.735 -10.983  22.666  1.00  0.00           N  
ATOM   4903  H   ALA B 306     -14.287 -11.427  21.941  1.00  0.00           H  
ATOM   4904  CA  ALA B 306     -12.502 -10.313  22.254  1.00  0.00           C  
ATOM   4905  HA  ALA B 306     -12.304  -9.494  22.942  1.00  0.00           H  
ATOM   4906  CB  ALA B 306     -11.332 -11.301  22.332  1.00  0.00           C  
ATOM   4907  HB1 ALA B 306     -10.390 -10.772  22.179  1.00  0.00           H  
ATOM   4908  HB2 ALA B 306     -11.312 -11.791  23.302  1.00  0.00           H  
ATOM   4909  HB3 ALA B 306     -11.437 -12.065  21.564  1.00  0.00           H  
ATOM   4910  C   ALA B 306     -12.618  -9.723  20.837  1.00  0.00           C  
ATOM   4911  O   ALA B 306     -13.381 -10.234  20.017  1.00  0.00           O  
ATOM   4912  N   ARG B 307     -11.820  -8.692  20.530  1.00  0.00           N  
ATOM   4913  H   ARG B 307     -11.271  -8.302  21.294  1.00  0.00           H  
ATOM   4914  CA  ARG B 307     -11.604  -8.100  19.195  1.00  0.00           C  
ATOM   4915  HA  ARG B 307     -11.721  -8.880  18.445  1.00  0.00           H  
ATOM   4916  CB  ARG B 307     -12.675  -7.039  18.884  1.00  0.00           C  
ATOM   4917  HB2 ARG B 307     -12.563  -6.717  17.847  1.00  0.00           H  
ATOM   4918  HB3 ARG B 307     -13.660  -7.500  18.982  1.00  0.00           H  
ATOM   4919  CG  ARG B 307     -12.600  -5.811  19.802  1.00  0.00           C  
ATOM   4920  HG2 ARG B 307     -12.598  -6.128  20.844  1.00  0.00           H  
ATOM   4921  HG3 ARG B 307     -11.673  -5.277  19.614  1.00  0.00           H  
ATOM   4922  CD  ARG B 307     -13.783  -4.868  19.568  1.00  0.00           C  
ATOM   4923  HD2 ARG B 307     -13.743  -4.487  18.546  1.00  0.00           H  
ATOM   4924  HD3 ARG B 307     -14.711  -5.427  19.697  1.00  0.00           H  
ATOM   4925  NE  ARG B 307     -13.752  -3.762  20.535  1.00  0.00           N  
ATOM   4926  HE  ARG B 307     -13.150  -3.879  21.344  1.00  0.00           H  
ATOM   4927  CZ  ARG B 307     -14.461  -2.652  20.527  1.00  0.00           C  
ATOM   4928  NH1 ARG B 307     -15.313  -2.369  19.582  1.00  0.00           N  
ATOM   4929 HH11 ARG B 307     -15.411  -3.016  18.822  1.00  0.00           H  
ATOM   4930 HH12 ARG B 307     -15.849  -1.525  19.603  1.00  0.00           H  
ATOM   4931  NH2 ARG B 307     -14.305  -1.808  21.505  1.00  0.00           N  
ATOM   4932 HH21 ARG B 307     -13.632  -2.053  22.226  1.00  0.00           H  
ATOM   4933 HH22 ARG B 307     -14.873  -0.987  21.588  1.00  0.00           H  
ATOM   4934  C   ARG B 307     -10.171  -7.566  19.063  1.00  0.00           C  
ATOM   4935  O   ARG B 307      -9.555  -7.240  20.076  1.00  0.00           O  
ATOM   4936  N   VAL B 308      -9.638  -7.469  17.847  1.00  0.00           N  
ATOM   4937  H   VAL B 308     -10.206  -7.763  17.057  1.00  0.00           H
[truncated: 30,538 more chars]
