# Supplementary material for: Insights into receptor structure and dynamics at the surface of living cells
Source: Nat Commun. 2023 Mar 22;14:1596. doi: 10.1038/s41467-023-37284-4 (PMC10033668; doi:10.1038/s41467-023-37284-4)
Supplement: Supplementary file 15 — Source Data [file 41467_2023_37284_MOESM15_ESM.zip › Source data/Main/Figure 5/b/Average structures of MD sub-trajectories/K22B/MD_sub-average_3bpn_K22B_8.pdb]

ATOM      1  N   CYS A   1      17.946   2.800   8.695  1.00  0.00           N  
ATOM      2  H1  CYS A   1      18.099   3.657   8.171  1.00  0.00           H  
ATOM      3  H2  CYS A   1      18.851   2.563   9.084  1.00  0.00           H  
ATOM      4  H3  CYS A   1      17.253   2.943   9.410  1.00  0.00           H  
ATOM      5  CA  CYS A   1      17.539   1.740   7.758  1.00  0.00           C  
ATOM      6  HA  CYS A   1      18.351   1.597   7.038  1.00  0.00           H  
ATOM      7  CB  CYS A   1      17.310   0.421   8.515  1.00  0.00           C  
ATOM      8  HB2 CYS A   1      16.413   0.492   9.133  1.00  0.00           H  
ATOM      9  HB3 CYS A   1      17.179  -0.388   7.796  1.00  0.00           H  
ATOM     10  SG  CYS A   1      18.745   0.044   9.562  1.00  0.00           S  
ATOM     11  HG  CYS A   1      19.578  -0.238   8.541  1.00  0.00           H  
ATOM     12  C   CYS A   1      16.299   2.191   6.990  1.00  0.00           C  
ATOM     13  O   CYS A   1      15.228   2.293   7.587  1.00  0.00           O  
ATOM     14  N   ASP A   2      16.433   2.497   5.698  1.00  0.00           N  
ATOM     15  H   ASP A   2      17.356   2.403   5.278  1.00  0.00           H  
ATOM     16  CA  ASP A   2      15.376   3.073   4.843  1.00  0.00           C  
ATOM     17  HA  ASP A   2      14.935   3.919   5.371  1.00  0.00           H  
ATOM     18  CB  ASP A   2      16.037   3.643   3.572  1.00  0.00           C  
ATOM     19  HB2 ASP A   2      16.631   4.507   3.866  1.00  0.00           H  
ATOM     20  HB3 ASP A   2      16.710   2.890   3.165  1.00  0.00           H  
ATOM     21  CG  ASP A   2      15.097   4.099   2.449  1.00  0.00           C  
ATOM     22  OD1 ASP A   2      13.865   4.175   2.663  1.00  0.00           O  
ATOM     23  OD2 ASP A   2      15.607   4.342   1.337  1.00  0.00           O  
ATOM     24  C   ASP A   2      14.227   2.084   4.536  1.00  0.00           C  
ATOM     25  O   ASP A   2      14.417   1.013   3.959  1.00  0.00           O  
ATOM     26  N   ILE A   3      13.002   2.468   4.903  1.00  0.00           N  
ATOM     27  H   ILE A   3      12.913   3.394   5.294  1.00  0.00           H  
ATOM     28  CA  ILE A   3      11.766   1.688   4.719  1.00  0.00           C  
ATOM     29  HA  ILE A   3      11.911   0.742   5.238  1.00  0.00           H  
ATOM     30  CB  ILE A   3      10.595   2.439   5.407  1.00  0.00           C  
ATOM     31  HB  ILE A   3      10.905   2.655   6.432  1.00  0.00           H  
ATOM     32  CG2 ILE A   3      10.283   3.793   4.742  1.00  0.00           C  
ATOM     33 HG21 ILE A   3       9.549   4.337   5.342  1.00  0.00           H  
ATOM     34 HG22 ILE A   3      11.180   4.409   4.665  1.00  0.00           H  
ATOM     35 HG23 ILE A   3       9.865   3.648   3.743  1.00  0.00           H  
ATOM     36  CG1 ILE A   3       9.279   1.639   5.484  1.00  0.00           C  
ATOM     37 HG12 ILE A   3       8.514   2.269   5.940  1.00  0.00           H  
ATOM     38 HG13 ILE A   3       8.941   1.368   4.484  1.00  0.00           H  
ATOM     39  CD1 ILE A   3       9.389   0.371   6.339  1.00  0.00           C  
ATOM     40 HD11 ILE A   3       9.763   0.615   7.335  1.00  0.00           H  
ATOM     41 HD12 ILE A   3       8.399  -0.078   6.434  1.00  0.00           H  
ATOM     42 HD13 ILE A   3      10.053  -0.353   5.867  1.00  0.00           H  
ATOM     43  C   ILE A   3      11.464   1.338   3.247  1.00  0.00           C  
ATOM     44  O   ILE A   3      10.926   0.262   2.978  1.00  0.00           O  
ATOM     45  N   THR A   4      11.858   2.174   2.280  1.00  0.00           N  
ATOM     46  H   THR A   4      12.387   3.007   2.540  1.00  0.00           H  
ATOM     47  CA  THR A   4      11.618   1.929   0.842  1.00  0.00           C  
ATOM     48  HA  THR A   4      10.566   1.676   0.710  1.00  0.00           H  
ATOM     49  CB  THR A   4      11.884   3.185  -0.011  1.00  0.00           C  
ATOM     50  HB  THR A   4      11.478   2.991  -1.004  1.00  0.00           H  
ATOM     51  CG2 THR A   4      11.205   4.444   0.535  1.00  0.00           C  
ATOM     52 HG21 THR A   4      11.208   5.217  -0.232  1.00  0.00           H  
ATOM     53 HG22 THR A   4      10.181   4.216   0.822  1.00  0.00           H  
ATOM     54 HG23 THR A   4      11.733   4.819   1.412  1.00  0.00           H  
ATOM     55  OG1 THR A   4      13.256   3.462  -0.158  1.00  0.00           O  
ATOM     56  HG1 THR A   4      13.623   3.847   0.662  1.00  0.00           H  
ATOM     57  C   THR A   4      12.429   0.733   0.323  1.00  0.00           C  
ATOM     58  O   THR A   4      11.932  -0.096  -0.442  1.00  0.00           O  
ATOM     59  N   LEU A   5      13.641   0.533   0.850  1.00  0.00           N  
ATOM     60  H   LEU A   5      13.998   1.236   1.485  1.00  0.00           H  
ATOM     61  CA  LEU A   5      14.454  -0.659   0.583  1.00  0.00           C  
ATOM     62  HA  LEU A   5      14.526  -0.789  -0.497  1.00  0.00           H  
ATOM     63  CB  LEU A   5      15.877  -0.468   1.147  1.00  0.00           C  
ATOM     64  HB2 LEU A   5      15.827  -0.577   2.230  1.00  0.00           H  
ATOM     65  HB3 LEU A   5      16.505  -1.271   0.764  1.00  0.00           H  
ATOM     66  CG  LEU A   5      16.557   0.882   0.850  1.00  0.00           C  
ATOM     67  HG  LEU A   5      16.003   1.670   1.354  1.00  0.00           H  
ATOM     68  CD1 LEU A   5      17.979   0.851   1.413  1.00  0.00           C  
ATOM     69 HD11 LEU A   5      18.560   0.063   0.936  1.00  0.00           H  
ATOM     70 HD12 LEU A   5      18.453   1.820   1.253  1.00  0.00           H  
ATOM     71 HD13 LEU A   5      17.931   0.675   2.486  1.00  0.00           H  
ATOM     72  CD2 LEU A   5      16.636   1.229  -0.638  1.00  0.00           C  
ATOM     73 HD21 LEU A   5      17.215   0.484  -1.175  1.00  0.00           H  
ATOM     74 HD22 LEU A   5      15.632   1.291  -1.059  1.00  0.00           H  
ATOM     75 HD23 LEU A   5      17.101   2.209  -0.746  1.00  0.00           H  
ATOM     76  C   LEU A   5      13.803  -1.927   1.166  1.00  0.00           C  
ATOM     77  O   LEU A   5      13.937  -3.014   0.598  1.00  0.00           O  
ATOM     78  N   GLN A   6      13.073  -1.801   2.280  1.00  0.00           N  
ATOM     79  H   GLN A   6      12.986  -0.877   2.682  1.00  0.00           H  
ATOM     80  CA  GLN A   6      12.326  -2.902   2.894  1.00  0.00           C  
ATOM     81  HA  GLN A   6      12.955  -3.787   2.834  1.00  0.00           H  
ATOM     82  CB  GLN A   6      12.105  -2.599   4.387  1.00  0.00           C  
ATOM     83  HB2 GLN A   6      13.074  -2.415   4.852  1.00  0.00           H  
ATOM     84  HB3 GLN A   6      11.524  -1.684   4.471  1.00  0.00           H  
ATOM     85  CG  GLN A   6      11.374  -3.683   5.203  1.00  0.00           C  
ATOM     86  HG2 GLN A   6      11.167  -3.264   6.187  1.00  0.00           H  
ATOM     87  HG3 GLN A   6      10.414  -3.910   4.744  1.00  0.00           H  
ATOM     88  CD  GLN A   6      12.150  -4.988   5.415  1.00  0.00           C  
ATOM     89  OE1 GLN A   6      13.093  -5.343   4.732  1.00  0.00           O  
ATOM     90  NE2 GLN A   6      11.788  -5.788   6.396  1.00  0.00           N  
ATOM     91 HE21 GLN A   6      12.371  -6.595   6.522  1.00  0.00           H  
ATOM     92 HE22 GLN A   6      11.058  -5.533   7.034  1.00  0.00           H  
ATOM     93  C   GLN A   6      11.030  -3.236   2.129  1.00  0.00           C  
ATOM     94  O   GLN A   6      10.646  -4.406   2.105  1.00  0.00           O  
ATOM     95  N   GLU A   7      10.392  -2.277   1.440  1.00  0.00           N  
ATOM     96  H   GLU A   7      10.682  -1.311   1.560  1.00  0.00           H  
ATOM     97  CA  GLU A   7       9.355  -2.594   0.438  1.00  0.00           C  
ATOM     98  HA  GLU A   7       8.533  -3.121   0.922  1.00  0.00           H  
ATOM     99  CB  GLU A   7       8.792  -1.348  -0.266  1.00  0.00           C  
ATOM    100  HB2 GLU A   7       9.589  -0.826  -0.787  1.00  0.00           H  
ATOM    101  HB3 GLU A   7       8.095  -1.713  -1.018  1.00  0.00           H  
ATOM    102  CG  GLU A   7       8.041  -0.345   0.611  1.00  0.00           C  
ATOM    103  HG2 GLU A   7       7.351  -0.900   1.245  1.00  0.00           H  
ATOM    104  HG3 GLU A   7       8.749   0.181   1.251  1.00  0.00           H  
ATOM    105  CD  GLU A   7       7.245   0.676  -0.231  1.00  0.00           C  
ATOM    106  OE1 GLU A   7       6.393   1.411   0.327  1.00  0.00           O  
ATOM    107  OE2 GLU A   7       7.451   0.775  -1.460  1.00  0.00           O  
ATOM    108  C   GLU A   7       9.922  -3.511  -0.653  1.00  0.00           C  
ATOM    109  O   GLU A   7       9.314  -4.522  -1.018  1.00  0.00           O  
ATOM    110  N   ILE A   8      11.130  -3.204  -1.140  1.00  0.00           N  
ATOM    111  H   ILE A   8      11.564  -2.337  -0.833  1.00  0.00           H  
ATOM    112  CA  ILE A   8      11.830  -4.035  -2.130  1.00  0.00           C  
ATOM    113  HA  ILE A   8      11.148  -4.203  -2.965  1.00  0.00           H  
ATOM    114  CB  ILE A   8      13.070  -3.306  -2.698  1.00  0.00           C  
ATOM    115  HB  ILE A   8      13.699  -2.977  -1.875  1.00  0.00           H  
ATOM    116  CG2 ILE A   8      13.887  -4.278  -3.568  1.00  0.00           C  
ATOM    117 HG21 ILE A   8      14.345  -5.041  -2.942  1.00  0.00           H  
ATOM    118 HG22 ILE A   8      13.242  -4.751  -4.310  1.00  0.00           H  
ATOM    119 HG23 ILE A   8      14.690  -3.754  -4.078  1.00  0.00           H  
ATOM    120  CG1 ILE A   8      12.646  -2.064  -3.514  1.00  0.00           C  
ATOM    121 HG12 ILE A   8      12.143  -2.388  -4.425  1.00  0.00           H  
ATOM    122 HG13 ILE A   8      11.943  -1.471  -2.932  1.00  0.00           H  
ATOM    123  CD1 ILE A   8      13.807  -1.133  -3.890  1.00  0.00           C  
ATOM    124 HD11 ILE A   8      13.407  -0.232  -4.356  1.00  0.00           H  
ATOM    125 HD12 ILE A   8      14.478  -1.617  -4.597  1.00  0.00           H  
ATOM    126 HD13 ILE A   8      14.365  -0.850  -2.995  1.00  0.00           H  
ATOM    127  C   ILE A   8      12.162  -5.423  -1.554  1.00  0.00           C  
ATOM    128  O   ILE A   8      11.824  -6.426  -2.178  1.00  0.00           O  
ATOM    129  N   ILE A   9      12.746  -5.526  -0.353  1.00  0.00           N  
ATOM    130  H   ILE A   9      13.055  -4.666   0.103  1.00  0.00           H  
ATOM    131  CA  ILE A   9      13.050  -6.828   0.290  1.00  0.00           C  
ATOM    132  HA  ILE A   9      13.690  -7.401  -0.382  1.00  0.00           H  
ATOM    133  CB  ILE A   9      13.828  -6.595   1.608  1.00  0.00           C  
ATOM    134  HB  ILE A   9      13.257  -5.876   2.195  1.00  0.00           H  
ATOM    135  CG2 ILE A   9      13.977  -7.880   2.448  1.00  0.00           C  
ATOM    136 HG21 ILE A   9      14.490  -8.652   1.876  1.00  0.00           H  
ATOM    137 HG22 ILE A   9      14.537  -7.663   3.357  1.00  0.00           H  
ATOM    138 HG23 ILE A   9      12.998  -8.247   2.760  1.00  0.00           H  
ATOM    139  CG1 ILE A   9      15.230  -6.009   1.321  1.00  0.00           C  
ATOM    140 HG12 ILE A   9      15.909  -6.806   1.008  1.00  0.00           H  
ATOM    141 HG13 ILE A   9      15.172  -5.296   0.502  1.00  0.00           H  
ATOM    142  CD1 ILE A   9      15.831  -5.265   2.521  1.00  0.00           C  
ATOM    143 HD11 ILE A   9      15.140  -4.501   2.874  1.00  0.00           H  
ATOM    144 HD12 ILE A   9      16.051  -5.958   3.332  1.00  0.00           H  
ATOM    145 HD13 ILE A   9      16.751  -4.776   2.211  1.00  0.00           H  
ATOM    146  C   ILE A   9      11.778  -7.671   0.525  1.00  0.00           C  
ATOM    147  O   ILE A   9      11.779  -8.876   0.263  1.00  0.00           O  
ATOM    148  N   LYS A  10      10.679  -7.041   0.963  1.00  0.00           N  
ATOM    149  H   LYS A  10      10.772  -6.053   1.196  1.00  0.00           H  
ATOM    150  CA  LYS A  10       9.344  -7.651   1.108  1.00  0.00           C  
ATOM    151  HA  LYS A  10       9.425  -8.529   1.746  1.00  0.00           H  
ATOM    152  CB  LYS A  10       8.411  -6.618   1.773  1.00  0.00           C  
ATOM    153  HB2 LYS A  10       8.855  -6.294   2.716  1.00  0.00           H  
ATOM    154  HB3 LYS A  10       8.353  -5.742   1.127  1.00  0.00           H  
ATOM    155  CG  LYS A  10       6.970  -7.070   2.057  1.00  0.00           C  
ATOM    156  HG2 LYS A  10       6.413  -6.178   2.331  1.00  0.00           H  
ATOM    157  HG3 LYS A  10       6.521  -7.487   1.154  1.00  0.00           H  
ATOM    158  CD  LYS A  10       6.813  -8.049   3.224  1.00  0.00           C  
ATOM    159  HD2 LYS A  10       7.287  -9.002   2.984  1.00  0.00           H  
ATOM    160  HD3 LYS A  10       7.267  -7.616   4.116  1.00  0.00           H  
ATOM    161  CE  LYS A  10       5.310  -8.248   3.456  1.00  0.00           C  
ATOM    162  HE2 LYS A  10       4.808  -7.275   3.427  1.00  0.00           H  
ATOM    163  HE3 LYS A  10       4.903  -8.836   2.626  1.00  0.00           H  
ATOM    164  NZ  LYS A  10       5.011  -8.903   4.749  1.00  0.00           N  
ATOM    165  HZ1 LYS A  10       4.005  -9.055   4.807  1.00  0.00           H  
ATOM    166  HZ2 LYS A  10       5.442  -9.810   4.818  1.00  0.00           H  
ATOM    167  HZ3 LYS A  10       5.282  -8.332   5.548  1.00  0.00           H  
ATOM    168  C   LYS A  10       8.808  -8.135  -0.240  1.00  0.00           C  
ATOM    169  O   LYS A  10       8.360  -9.272  -0.329  1.00  0.00           O  
ATOM    170  N   THR A  11       8.913  -7.327  -1.301  1.00  0.00           N  
ATOM    171  H   THR A  11       9.318  -6.408  -1.150  1.00  0.00           H  
ATOM    172  CA  THR A  11       8.517  -7.702  -2.675  1.00  0.00           C  
ATOM    173  HA  THR A  11       7.468  -7.996  -2.679  1.00  0.00           H  
ATOM    174  CB  THR A  11       8.705  -6.538  -3.671  1.00  0.00           C  
ATOM    175  HB  THR A  11       9.770  -6.348  -3.811  1.00  0.00           H  
ATOM    176  CG2 THR A  11       8.073  -6.829  -5.033  1.00  0.00           C  
ATOM    177 HG21 THR A  11       8.564  -7.676  -5.514  1.00  0.00           H  
ATOM    178 HG22 THR A  11       7.012  -7.049  -4.913  1.00  0.00           H  
ATOM    179 HG23 THR A  11       8.181  -5.956  -5.679  1.00  0.00           H  
ATOM    180  OG1 THR A  11       8.093  -5.355  -3.216  1.00  0.00           O  
ATOM    181  HG1 THR A  11       8.594  -5.031  -2.441  1.00  0.00           H  
ATOM    182  C   THR A  11       9.328  -8.899  -3.177  1.00  0.00           C  
ATOM    183  O   THR A  11       8.780  -9.820  -3.776  1.00  0.00           O  
ATOM    184  N   LEU A  12      10.634  -8.924  -2.896  1.00  0.00           N  
ATOM    185  H   LEU A  12      11.043  -8.107  -2.449  1.00  0.00           H  
ATOM    186  CA  LEU A  12      11.509 -10.049  -3.227  1.00  0.00           C  
ATOM    187  HA  LEU A  12      11.352 -10.310  -4.273  1.00  0.00           H  
ATOM    188  CB  LEU A  12      12.976  -9.607  -3.062  1.00  0.00           C  
ATOM    189  HB2 LEU A  12      13.109  -9.240  -2.045  1.00  0.00           H  
ATOM    190  HB3 LEU A  12      13.622 -10.474  -3.204  1.00  0.00           H  
ATOM    191  CG  LEU A  12      13.421  -8.506  -4.050  1.00  0.00           C  
ATOM    192  HG  LEU A  12      12.649  -7.748  -4.155  1.00  0.00           H  
ATOM    193  CD1 LEU A  12      14.703  -7.825  -3.579  1.00  0.00           C  
ATOM    194 HD11 LEU A  12      15.525  -8.530  -3.637  1.00  0.00           H  
ATOM    195 HD12 LEU A  12      14.922  -6.980  -4.230  1.00  0.00           H  
ATOM    196 HD13 LEU A  12      14.584  -7.465  -2.559  1.00  0.00           H  
ATOM    197  CD2 LEU A  12      13.719  -9.080  -5.433  1.00  0.00           C  
ATOM    198 HD21 LEU A  12      14.521  -9.816  -5.369  1.00  0.00           H  
ATOM    199 HD22 LEU A  12      12.826  -9.555  -5.832  1.00  0.00           H  
ATOM    200 HD23 LEU A  12      14.017  -8.276  -6.105  1.00  0.00           H  
ATOM    201  C   LEU A  12      11.161 -11.319  -2.418  1.00  0.00           C  
ATOM    202  O   LEU A  12      11.305 -12.419  -2.950  1.00  0.00           O  
ATOM    203  N   ASN A  13      10.643 -11.210  -1.190  1.00  0.00           N  
ATOM    204  H   ASN A  13      10.565 -10.290  -0.774  1.00  0.00           H  
ATOM    205  CA  ASN A  13      10.092 -12.365  -0.466  1.00  0.00           C  
ATOM    206  HA  ASN A  13      10.785 -13.203  -0.561  1.00  0.00           H  
ATOM    207  CB  ASN A  13       9.943 -12.049   1.033  1.00  0.00           C  
ATOM    208  HB2 ASN A  13       9.416 -11.105   1.152  1.00  0.00           H  
ATOM    209  HB3 ASN A  13       9.348 -12.833   1.502  1.00  0.00           H  
ATOM    210  CG  ASN A  13      11.267 -11.983   1.780  1.00  0.00           C  
ATOM    211  OD1 ASN A  13      12.290 -12.521   1.374  1.00  0.00           O  
ATOM    212  ND2 ASN A  13      11.290 -11.328   2.918  1.00  0.00           N  
ATOM    213 HD21 ASN A  13      12.171 -11.279   3.396  1.00  0.00           H  
ATOM    214 HD22 ASN A  13      10.454 -10.888   3.250  1.00  0.00           H  
ATOM    215  C   ASN A  13       8.776 -12.857  -1.093  1.00  0.00           C  
ATOM    216  O   ASN A  13       8.663 -14.046  -1.385  1.00  0.00           O  
ATOM    217  N   SER A  14       7.826 -11.967  -1.403  1.00  0.00           N  
ATOM    218  H   SER A  14       7.931 -10.998  -1.123  1.00  0.00           H  
ATOM    219  CA  SER A  14       6.557 -12.343  -2.051  1.00  0.00           C  
ATOM    220  HA  SER A  14       6.067 -13.103  -1.441  1.00  0.00           H  
ATOM    221  CB  SER A  14       5.617 -11.136  -2.123  1.00  0.00           C  
ATOM    222  HB2 SER A  14       6.093 -10.335  -2.690  1.00  0.00           H  
ATOM    223  HB3 SER A  14       4.693 -11.432  -2.622  1.00  0.00           H  
ATOM    224  OG  SER A  14       5.303 -10.680  -0.821  1.00  0.00           O  
ATOM    225  HG  SER A  14       4.418 -11.068  -0.588  1.00  0.00           H  
ATOM    226  C   SER A  14       6.759 -12.950  -3.448  1.00  0.00           C  
ATOM    227  O   SER A  14       5.950 -13.772  -3.876  1.00  0.00           O  
ATOM    228  N   LEU A  15       7.861 -12.611  -4.139  1.00  0.00           N  
ATOM    229  H   LEU A  15       8.421 -11.849  -3.776  1.00  0.00           H  
ATOM    230  CA  LEU A  15       8.353 -13.338  -5.319  1.00  0.00           C  
ATOM    231  HA  LEU A  15       7.523 -13.496  -6.006  1.00  0.00           H  
ATOM    232  CB  LEU A  15       9.460 -12.524  -6.024  1.00  0.00           C  
ATOM    233  HB2 LEU A  15      10.155 -12.149  -5.275  1.00  0.00           H  
ATOM    234  HB3 LEU A  15      10.021 -13.182  -6.690  1.00  0.00           H  
ATOM    235  CG  LEU A  15       8.928 -11.344  -6.850  1.00  0.00           C  
ATOM    236  HG  LEU A  15       8.192 -10.806  -6.263  1.00  0.00           H  
ATOM    237  CD1 LEU A  15      10.045 -10.367  -7.220  1.00  0.00           C  
ATOM    238 HD11 LEU A  15       9.626  -9.550  -7.809  1.00  0.00           H  
ATOM    239 HD12 LEU A  15      10.471  -9.949  -6.312  1.00  0.00           H  
ATOM    240 HD13 LEU A  15      10.821 -10.873  -7.794  1.00  0.00           H  
ATOM    241  CD2 LEU A  15       8.285 -11.823  -8.151  1.00  0.00           C  
ATOM    242 HD21 LEU A  15       9.004 -12.383  -8.751  1.00  0.00           H  
ATOM    243 HD22 LEU A  15       7.428 -12.454  -7.935  1.00  0.00           H  
ATOM    244 HD23 LEU A  15       7.939 -10.964  -8.722  1.00  0.00           H  
ATOM    245  C   LEU A  15       8.896 -14.732  -4.965  1.00  0.00           C  
ATOM    246  O   LEU A  15       8.557 -15.700  -5.643  1.00  0.00           O  
ATOM    247  N   THR A  16       9.719 -14.841  -3.914  1.00  0.00           N  
ATOM    248  H   THR A  16       9.897 -14.008  -3.368  1.00  0.00           H  
ATOM    249  CA  THR A  16      10.341 -16.110  -3.481  1.00  0.00           C  
ATOM    250  HA  THR A  16      10.934 -16.507  -4.307  1.00  0.00           H  
ATOM    251  CB  THR A  16      11.279 -15.901  -2.263  1.00  0.00           C  
ATOM    252  HB  THR A  16      10.681 -15.628  -1.393  1.00  0.00           H  
ATOM    253  CG2 THR A  16      12.077 -17.160  -1.922  1.00  0.00           C  
ATOM    254 HG21 THR A  16      12.834 -16.928  -1.173  1.00  0.00           H  
ATOM    255 HG22 THR A  16      11.417 -17.927  -1.521  1.00  0.00           H  
ATOM    256 HG23 THR A  16      12.574 -17.535  -2.820  1.00  0.00           H  
ATOM    257  OG1 THR A  16      12.264 -14.892  -2.451  1.00  0.00           O  
ATOM    258  HG1 THR A  16      11.819 -14.089  -2.772  1.00  0.00           H  
ATOM    259  C   THR A  16       9.278 -17.173  -3.150  1.00  0.00           C  
ATOM    260  O   THR A  16       9.512 -18.358  -3.387  1.00  0.00           O  
ATOM    261  N   GLU A  17       8.107 -16.762  -2.648  1.00  0.00           N  
ATOM    262  H   GLU A  17       8.023 -15.780  -2.412  1.00  0.00           H  
ATOM    263  CA  GLU A  17       6.980 -17.629  -2.265  1.00  0.00           C  
ATOM    264  HA  GLU A  17       7.354 -18.437  -1.638  1.00  0.00           H  
ATOM    265  CB  GLU A  17       6.017 -16.758  -1.433  1.00  0.00           C  
ATOM    266  HB2 GLU A  17       6.570 -16.309  -0.606  1.00  0.00           H  
ATOM    267  HB3 GLU A  17       5.671 -15.939  -2.065  1.00  0.00           H  
ATOM    268  CG  GLU A  17       4.776 -17.464  -0.864  1.00  0.00           C  
ATOM    269  HG2 GLU A  17       4.097 -16.689  -0.497  1.00  0.00           H  
ATOM    270  HG3 GLU A  17       4.253 -17.992  -1.663  1.00  0.00           H  
ATOM    271  CD  GLU A  17       5.105 -18.439   0.279  1.00  0.00           C  
ATOM    272  OE1 GLU A  17       4.417 -18.350   1.320  1.00  0.00           O  
ATOM    273  OE2 GLU A  17       6.044 -19.251   0.120  1.00  0.00           O  
ATOM    274  C   GLU A  17       6.242 -18.286  -3.452  1.00  0.00           C  
ATOM    275  O   GLU A  17       5.831 -19.445  -3.375  1.00  0.00           O  
ATOM    276  N   GLN A  18       6.087 -17.589  -4.590  1.00  0.00           N  
ATOM    277  H   GLN A  18       6.516 -16.675  -4.660  1.00  0.00           H  
ATOM    278  CA  GLN A  18       5.223 -18.075  -5.683  1.00  0.00           C  
ATOM    279  HA  GLN A  18       4.222 -18.236  -5.277  1.00  0.00           H  
ATOM    280  CB  GLN A  18       5.125 -17.046  -6.827  1.00  0.00           C  
ATOM    281  HB2 GLN A  18       6.103 -16.942  -7.299  1.00  0.00           H  
ATOM    282  HB3 GLN A  18       4.438 -17.440  -7.577  1.00  0.00           H  
ATOM    283  CG  GLN A  18       4.636 -15.647  -6.421  1.00  0.00           C  
ATOM    284  HG2 GLN A  18       5.438 -15.150  -5.882  1.00  0.00           H  
ATOM    285  HG3 GLN A  18       4.439 -15.066  -7.320  1.00  0.00           H  
ATOM    286  CD  GLN A  18       3.367 -15.652  -5.569  1.00  0.00           C  
ATOM    287  OE1 GLN A  18       2.372 -16.284  -5.890  1.00  0.00           O  
ATOM    288  NE2 GLN A  18       3.366 -14.963  -4.453  1.00  0.00           N  
ATOM    289 HE21 GLN A  18       2.596 -15.099  -3.823  1.00  0.00           H  
ATOM    290 HE22 GLN A  18       4.209 -14.476  -4.160  1.00  0.00           H  
ATOM    291  C   GLN A  18       5.692 -19.424  -6.252  1.00  0.00           C  
ATOM    292  O   GLN A  18       4.861 -20.206  -6.726  1.00  0.00           O  
ATOM    293  N   LYS A  19       7.012 -19.673  -6.208  1.00  0.00           N  
ATOM    294  H   LYS A  19       7.562 -18.962  -5.739  1.00  0.00           H  
ATOM    295  CA  LYS A  19       7.727 -20.898  -6.615  1.00  0.00           C  
ATOM    296  HA  LYS A  19       8.753 -20.615  -6.859  1.00  0.00           H  
ATOM    297  CB  LYS A  19       7.818 -21.893  -5.443  1.00  0.00           C  
ATOM    298  HB2 LYS A  19       6.827 -22.128  -5.049  1.00  0.00           H  
ATOM    299  HB3 LYS A  19       8.289 -22.811  -5.799  1.00  0.00           H  
ATOM    300  CG  LYS A  19       8.694 -21.259  -4.350  1.00  0.00           C  
ATOM    301  HG2 LYS A  19       9.482 -20.691  -4.841  1.00  0.00           H  
ATOM    302  HG3 LYS A  19       8.088 -20.571  -3.763  1.00  0.00           H  
ATOM    303  CD  LYS A  19       9.366 -22.254  -3.401  1.00  0.00           C  
ATOM    304  HD2 LYS A  19       8.593 -22.797  -2.853  1.00  0.00           H  
ATOM    305  HD3 LYS A  19       9.952 -22.971  -3.977  1.00  0.00           H  
ATOM    306  CE  LYS A  19      10.285 -21.541  -2.389  1.00  0.00           C  
ATOM    307  HE2 LYS A  19       9.646 -20.988  -1.691  1.00  0.00           H  
ATOM    308  HE3 LYS A  19      10.823 -22.303  -1.819  1.00  0.00           H  
ATOM    309  NZ  LYS A  19      11.251 -20.588  -3.011  1.00  0.00           N  
ATOM    310  HZ1 LYS A  19      11.819 -20.957  -3.777  1.00  0.00           H  
ATOM    311  HZ2 LYS A  19      10.756 -19.784  -3.393  1.00  0.00           H  
ATOM    312  HZ3 LYS A  19      11.914 -20.224  -2.346  1.00  0.00           H  
ATOM    313  C   LYS A  19       7.169 -21.483  -7.905  1.00  0.00           C  
ATOM    314  O   LYS A  19       6.307 -22.364  -7.904  1.00  0.00           O  
ATOM    315  N   THR A  20       7.615 -20.904  -9.012  1.00  0.00           N  
ATOM    316  H   THR A  20       8.416 -20.291  -8.930  1.00  0.00           H  
ATOM    317  CA  THR A  20       7.080 -21.155 -10.353  1.00  0.00           C  
ATOM    318  HA  THR A  20       6.221 -21.822 -10.289  1.00  0.00           H  
ATOM    319  CB  THR A  20       6.608 -19.848 -11.013  1.00  0.00           C  
ATOM    320  HB  THR A  20       6.127 -20.094 -11.961  1.00  0.00           H  
ATOM    321  CG2 THR A  20       5.603 -19.060 -10.171  1.00  0.00           C  
ATOM    322 HG21 THR A  20       5.320 -18.156 -10.708  1.00  0.00           H  
ATOM    323 HG22 THR A  20       4.713 -19.664  -9.995  1.00  0.00           H  
ATOM    324 HG23 THR A  20       6.042 -18.768  -9.218  1.00  0.00           H  
ATOM    325  OG1 THR A  20       7.699 -19.006 -11.293  1.00  0.00           O  
ATOM    326  HG1 THR A  20       8.355 -19.082 -10.589  1.00  0.00           H  
ATOM    327  C   THR A  20       8.134 -21.834 -11.223  1.00  0.00           C  
ATOM    328  O   THR A  20       9.329 -21.646 -11.020  1.00  0.00           O  
ATOM    329  N   LEU A  21       7.705 -22.543 -12.265  1.00  0.00           N  
ATOM    330  H   LEU A  21       6.718 -22.699 -12.395  1.00  0.00           H  
ATOM    331  CA  LEU A  21       8.622 -23.007 -13.312  1.00  0.00           C  
ATOM    332  HA  LEU A  21       9.371 -23.657 -12.852  1.00  0.00           H  
ATOM    333  CB  LEU A  21       7.784 -23.826 -14.306  1.00  0.00           C  
ATOM    334  HB2 LEU A  21       7.237 -24.595 -13.759  1.00  0.00           H  
ATOM    335  HB3 LEU A  21       7.049 -23.163 -14.759  1.00  0.00           H  
ATOM    336  CG  LEU A  21       8.587 -24.508 -15.426  1.00  0.00           C  
ATOM    337  HG  LEU A  21       9.217 -23.781 -15.937  1.00  0.00           H  
ATOM    338  CD1 LEU A  21       9.451 -25.650 -14.881  1.00  0.00           C  
ATOM    339 HD11 LEU A  21       9.968 -26.141 -15.704  1.00  0.00           H  
ATOM    340 HD12 LEU A  21       8.834 -26.380 -14.355  1.00  0.00           H  
ATOM    341 HD13 LEU A  21      10.204 -25.254 -14.201  1.00  0.00           H  
ATOM    342  CD2 LEU A  21       7.603 -25.097 -16.437  1.00  0.00           C  
ATOM    343 HD21 LEU A  21       6.987 -24.303 -16.860  1.00  0.00           H  
ATOM    344 HD22 LEU A  21       8.149 -25.573 -17.250  1.00  0.00           H  
ATOM    345 HD23 LEU A  21       6.956 -25.834 -15.961  1.00  0.00           H  
ATOM    346  C   LEU A  21       9.378 -21.825 -13.967  1.00  0.00           C  
ATOM    347  O   LEU A  21      10.522 -21.961 -14.378  1.00  0.00           O  
ATOM    348  N   CYS A  22       8.779 -20.628 -13.946  1.00  0.00           N  
ATOM    349  H   CYS A  22       7.841 -20.582 -13.588  1.00  0.00           H  
ATOM    350  CA  CYS A  22       9.392 -19.378 -14.377  1.00  0.00           C  
ATOM    351  HA  CYS A  22       9.856 -19.557 -15.345  1.00  0.00           H  
ATOM    352  CB  CYS A  22       8.260 -18.365 -14.581  1.00  0.00           C  
ATOM    353  HB2 CYS A  22       7.438 -18.825 -15.132  1.00  0.00           H  
ATOM    354  HB3 CYS A  22       7.884 -18.023 -13.617  1.00  0.00           H  
ATOM    355  SG  CYS A  22       8.878 -16.953 -15.528  1.00  0.00           S  
ATOM    356  HG  CYS A  22       9.994 -16.772 -14.803  1.00  0.00           H  
ATOM    357  C   CYS A  22      10.500 -18.824 -13.440  1.00  0.00           C  
ATOM    358  O   CYS A  22      11.221 -17.918 -13.856  1.00  0.00           O  
ATOM    359  N   THR A  23      10.683 -19.318 -12.202  1.00  0.00           N  
ATOM    360  H   THR A  23      10.079 -20.065 -11.881  1.00  0.00           H  
ATOM    361  CA  THR A  23      11.815 -18.920 -11.320  1.00  0.00           C  
ATOM    362  HA  THR A  23      12.118 -17.917 -11.611  1.00  0.00           H  
ATOM    363  CB  THR A  23      11.444 -18.832  -9.823  1.00  0.00           C  
ATOM    364  HB  THR A  23      12.341 -18.958  -9.216  1.00  0.00           H  
ATOM    365  CG2 THR A  23      10.857 -17.457  -9.508  1.00  0.00           C  
ATOM    366 HG21 THR A  23      11.622 -16.693  -9.647  1.00  0.00           H  
ATOM    367 HG22 THR A  23      10.518 -17.426  -8.472  1.00  0.00           H  
ATOM    368 HG23 THR A  23      10.021 -17.257 -10.176  1.00  0.00           H  
ATOM    369  OG1 THR A  23      10.479 -19.776  -9.409  1.00  0.00           O  
ATOM    370  HG1 THR A  23      10.842 -20.659  -9.587  1.00  0.00           H  
ATOM    371  C   THR A  23      13.087 -19.751 -11.515  1.00  0.00           C  
ATOM    372  O   THR A  23      14.166 -19.291 -11.140  1.00  0.00           O  
ATOM    373  N   GLU A  24      12.974 -20.904 -12.180  1.00  0.00           N  
ATOM    374  H   GLU A  24      12.049 -21.237 -12.414  1.00  0.00           H  
ATOM    375  CA  GLU A  24      14.106 -21.707 -12.676  1.00  0.00           C  
ATOM    376  HA  GLU A  24      14.834 -21.876 -11.879  1.00  0.00           H  
ATOM    377  CB  GLU A  24      13.589 -23.073 -13.178  1.00  0.00           C  
ATOM    378  HB2 GLU A  24      12.972 -22.917 -14.064  1.00  0.00           H  
ATOM    379  HB3 GLU A  24      14.445 -23.676 -13.485  1.00  0.00           H  
ATOM    380  CG  GLU A  24      12.764 -23.874 -12.161  1.00  0.00           C  
ATOM    381  HG2 GLU A  24      11.823 -23.350 -11.974  1.00  0.00           H  
ATOM    382  HG3 GLU A  24      12.510 -24.841 -12.600  1.00  0.00           H  
ATOM    383  CD  GLU A  24      13.513 -24.091 -10.842  1.00  0.00           C  
ATOM    384  OE1 GLU A  24      12.878 -23.868  -9.788  1.00  0.00           O  
ATOM    385  OE2 GLU A  24      14.709 -24.456 -10.905  1.00  0.00           O  
ATOM    386  C   GLU A  24      14.813 -21.027 -13.861  1.00  0.00           C  
ATOM    387  O   GLU A  24      16.016 -21.195 -14.085  1.00  0.00           O  
ATOM    388  N   LEU A  25      14.049 -20.273 -14.664  1.00  0.00           N  
ATOM    389  H   LEU A  25      13.086 -20.138 -14.397  1.00  0.00           H  
ATOM    390  CA  LEU A  25      14.490 -19.791 -15.968  1.00  0.00           C  
ATOM    391  HA  LEU A  25      14.904 -20.648 -16.501  1.00  0.00           H  
ATOM    392  CB  LEU A  25      13.299 -19.253 -16.784  1.00  0.00           C  
ATOM    393  HB2 LEU A  25      12.885 -18.396 -16.255  1.00  0.00           H  
ATOM    394  HB3 LEU A  25      13.666 -18.908 -17.750  1.00  0.00           H  
ATOM    395  CG  LEU A  25      12.171 -20.275 -17.020  1.00  0.00           C  
ATOM    396  HG  LEU A  25      11.739 -20.544 -16.063  1.00  0.00           H  
ATOM    397  CD1 LEU A  25      11.076 -19.653 -17.883  1.00  0.00           C  
ATOM    398 HD11 LEU A  25      10.707 -18.737 -17.418  1.00  0.00           H  
ATOM    399 HD12 LEU A  25      11.467 -19.418 -18.872  1.00  0.00           H  
ATOM    400 HD13 LEU A  25      10.248 -20.355 -17.981  1.00  0.00           H  
ATOM    401  CD2 LEU A  25      12.633 -21.554 -17.724  1.00  0.00           C  
ATOM    402 HD21 LEU A  25      13.316 -22.108 -17.081  1.00  0.00           H  
ATOM    403 HD22 LEU A  25      11.772 -22.197 -17.915  1.00  0.00           H  
ATOM    404 HD23 LEU A  25      13.121 -21.314 -18.668  1.00  0.00           H  
ATOM    405  C   LEU A  25      15.633 -18.771 -15.863  1.00  0.00           C  
ATOM    406  O   LEU A  25      15.754 -18.004 -14.906  1.00  0.00           O  
ATOM    407  N   THR A  26      16.486 -18.777 -16.885  1.00  0.00           N  
ATOM    408  H   THR A  26      16.284 -19.381 -17.664  1.00  0.00           H  
ATOM    409  CA  THR A  26      17.680 -17.928 -16.954  1.00  0.00           C  
ATOM    410  HA  THR A  26      18.183 -17.957 -15.988  1.00  0.00           H  
ATOM    411  CB  THR A  26      18.648 -18.495 -18.000  1.00  0.00           C  
ATOM    412  HB  THR A  26      18.145 -18.553 -18.966  1.00  0.00           H  
ATOM    413  CG2 THR A  26      19.931 -17.692 -18.156  1.00  0.00           C  
ATOM    414 HG21 THR A  26      20.414 -17.568 -17.186  1.00  0.00           H  
ATOM    415 HG22 THR A  26      20.606 -18.227 -18.826  1.00  0.00           H  
ATOM    416 HG23 THR A  26      19.722 -16.716 -18.593  1.00  0.00           H  
ATOM    417  OG1 THR A  26      19.048 -19.787 -17.606  1.00  0.00           O  
ATOM    418  HG1 THR A  26      18.278 -20.294 -17.340  1.00  0.00           H  
ATOM    419  C   THR A  26      17.327 -16.468 -17.258  1.00  0.00           C  
ATOM    420  O   THR A  26      16.470 -16.185 -18.097  1.00  0.00           O  
ATOM    421  N   VAL A  27      18.041 -15.539 -16.620  1.00  0.00           N  
ATOM    422  H   VAL A  27      18.703 -15.868 -15.923  1.00  0.00           H  
ATOM    423  CA  VAL A  27      18.061 -14.097 -16.904  1.00  0.00           C  
ATOM    424  HA  VAL A  27      17.545 -13.939 -17.851  1.00  0.00           H  
ATOM    425  CB  VAL A  27      17.265 -13.333 -15.818  1.00  0.00           C  
ATOM    426  HB  VAL A  27      16.295 -13.823 -15.717  1.00  0.00           H  
ATOM    427  CG1 VAL A  27      17.932 -13.337 -14.434  1.00  0.00           C  
ATOM    428 HG11 VAL A  27      18.903 -12.840 -14.473  1.00  0.00           H  
ATOM    429 HG12 VAL A  27      17.298 -12.814 -13.718  1.00  0.00           H  
ATOM    430 HG13 VAL A  27      18.067 -14.362 -14.091  1.00  0.00           H  
ATOM    431  CG2 VAL A  27      16.985 -11.876 -16.216  1.00  0.00           C  
ATOM    432 HG21 VAL A  27      17.899 -11.281 -16.180  1.00  0.00           H  
ATOM    433 HG22 VAL A  27      16.270 -11.444 -15.515  1.00  0.00           H  
ATOM    434 HG23 VAL A  27      16.556 -11.833 -17.216  1.00  0.00           H  
ATOM    435  C   VAL A  27      19.511 -13.604 -17.098  1.00  0.00           C  
ATOM    436  O   VAL A  27      20.463 -14.224 -16.620  1.00  0.00           O  
ATOM    437  N   THR A  28      19.689 -12.490 -17.818  1.00  0.00           N  
ATOM    438  H   THR A  28      18.871 -11.995 -18.126  1.00  0.00           H  
ATOM    439  CA  THR A  28      20.998 -11.839 -18.026  1.00  0.00           C  
ATOM    440  HA  THR A  28      21.710 -12.581 -18.390  1.00  0.00           H  
ATOM    441  CB  THR A  28      20.905 -10.723 -19.080  1.00  0.00           C  
ATOM    442  HB  THR A  28      20.099 -10.038 -18.815  1.00  0.00           H  
ATOM    443  CG2 THR A  28      22.195  -9.921 -19.251  1.00  0.00           C  
ATOM    444 HG21 THR A  28      23.024 -10.601 -19.448  1.00  0.00           H  
ATOM    445 HG22 THR A  28      22.086  -9.235 -20.091  1.00  0.00           H  
ATOM    446 HG23 THR A  28      22.400  -9.340 -18.353  1.00  0.00           H  
ATOM    447  OG1 THR A  28      20.624 -11.296 -20.335  1.00  0.00           O  
ATOM    448  HG1 THR A  28      19.704 -11.562 -20.348  1.00  0.00           H  
ATOM    449  C   THR A  28      21.530 -11.273 -16.710  1.00  0.00           C  
ATOM    450  O   THR A  28      20.876 -10.452 -16.068  1.00  0.00           O  
ATOM    451  N   ASP A  29      22.727 -11.689 -16.311  1.00  0.00           N  
ATOM    452  H   ASP A  29      23.277 -12.258 -16.947  1.00  0.00           H  
ATOM    453  CA  ASP A  29      23.307 -11.383 -15.010  1.00  0.00           C  
ATOM    454  HA  ASP A  29      22.493 -11.184 -14.313  1.00  0.00           H  
ATOM    455  CB  ASP A  29      24.031 -12.613 -14.471  1.00  0.00           C  
ATOM    456  HB2 ASP A  29      23.379 -13.482 -14.579  1.00  0.00           H  
ATOM    457  HB3 ASP A  29      24.934 -12.788 -15.049  1.00  0.00           H  
ATOM    458  CG  ASP A  29      24.400 -12.470 -12.999  1.00  0.00           C  
ATOM    459  OD1 ASP A  29      24.494 -11.349 -12.447  1.00  0.00           O  
ATOM    460  OD2 ASP A  29      24.539 -13.521 -12.347  1.00  0.00           O  
ATOM    461  C   ASP A  29      24.193 -10.133 -15.064  1.00  0.00           C  
ATOM    462  O   ASP A  29      25.393 -10.179 -15.359  1.00  0.00           O  
ATOM    463  N   ILE A  30      23.552  -9.003 -14.763  1.00  0.00           N  
ATOM    464  H   ILE A  30      22.549  -9.070 -14.648  1.00  0.00           H  
ATOM    465  CA  ILE A  30      24.171  -7.674 -14.676  1.00  0.00           C  
ATOM    466  HA  ILE A  30      24.786  -7.545 -15.568  1.00  0.00           H  
ATOM    467  CB  ILE A  30      23.093  -6.561 -14.693  1.00  0.00           C  
ATOM    468  HB  ILE A  30      23.608  -5.616 -14.873  1.00  0.00           H  
ATOM    469  CG2 ILE A  30      22.139  -6.763 -15.881  1.00  0.00           C  
ATOM    470 HG21 ILE A  30      21.519  -7.646 -15.731  1.00  0.00           H  
ATOM    471 HG22 ILE A  30      21.478  -5.904 -15.991  1.00  0.00           H  
ATOM    472 HG23 ILE A  30      22.716  -6.887 -16.798  1.00  0.00           H  
ATOM    473  CG1 ILE A  30      22.272  -6.416 -13.389  1.00  0.00           C  
ATOM    474 HG12 ILE A  30      21.265  -6.081 -13.637  1.00  0.00           H  
ATOM    475 HG13 ILE A  30      22.184  -7.379 -12.888  1.00  0.00           H  
ATOM    476  CD1 ILE A  30      22.849  -5.384 -12.411  1.00  0.00           C  
ATOM    477 HD11 ILE A  30      23.800  -5.722 -12.008  1.00  0.00           H  
ATOM    478 HD12 ILE A  30      22.989  -4.428 -12.914  1.00  0.00           H  
ATOM    479 HD13 ILE A  30      22.158  -5.245 -11.581  1.00  0.00           H  
ATOM    480  C   ILE A  30      25.120  -7.517 -13.478  1.00  0.00           C  
ATOM    481  O   ILE A  30      25.862  -6.536 -13.444  1.00  0.00           O  
ATOM    482  N   PHE A  31      25.105  -8.438 -12.505  1.00  0.00           N  
ATOM    483  H   PHE A  31      24.532  -9.268 -12.623  1.00  0.00           H  
ATOM    484  CA  PHE A  31      25.995  -8.403 -11.336  1.00  0.00           C  
ATOM    485  HA  PHE A  31      26.272  -7.370 -11.123  1.00  0.00           H  
ATOM    486  CB  PHE A  31      25.281  -8.978 -10.104  1.00  0.00           C  
ATOM    487  HB2 PHE A  31      25.172 -10.051 -10.242  1.00  0.00           H  
ATOM    488  HB3 PHE A  31      25.927  -8.834  -9.237  1.00  0.00           H  
ATOM    489  CG  PHE A  31      23.919  -8.391  -9.777  1.00  0.00           C  
ATOM    490  CD1 PHE A  31      23.809  -7.058  -9.337  1.00  0.00           C  
ATOM    491  HD1 PHE A  31      24.691  -6.438  -9.263  1.00  0.00           H  
ATOM    492  CE1 PHE A  31      22.551  -6.530  -8.994  1.00  0.00           C  
ATOM    493  HE1 PHE A  31      22.469  -5.506  -8.658  1.00  0.00           H  
ATOM    494  CZ  PHE A  31      21.401  -7.333  -9.084  1.00  0.00           C  
ATOM    495  HZ  PHE A  31      20.435  -6.929  -8.824  1.00  0.00           H  
ATOM    496  CE2 PHE A  31      21.508  -8.667  -9.512  1.00  0.00           C  
ATOM    497  HE2 PHE A  31      20.624  -9.289  -9.569  1.00  0.00           H  
ATOM    498  CD2 PHE A  31      22.763  -9.192  -9.868  1.00  0.00           C  
ATOM    499  HD2 PHE A  31      22.835 -10.215 -10.211  1.00  0.00           H  
ATOM    500  C   PHE A  31      27.295  -9.182 -11.583  1.00  0.00           C  
ATOM    501  O   PHE A  31      28.354  -8.764 -11.130  1.00  0.00           O  
ATOM    502  N   ALA A  32      27.231 -10.284 -12.335  1.00  0.00           N  
ATOM    503  H   ALA A  32      26.315 -10.588 -12.651  1.00  0.00           H  
ATOM    504  CA  ALA A  32      28.396 -11.063 -12.772  1.00  0.00           C  
ATOM    505  HA  ALA A  32      29.173 -10.978 -12.011  1.00  0.00           H  
ATOM    506  CB  ALA A  32      27.976 -12.537 -12.846  1.00  0.00           C  
ATOM    507  HB1 ALA A  32      28.828 -13.153 -13.134  1.00  0.00           H  
ATOM    508  HB2 ALA A  32      27.612 -12.870 -11.874  1.00  0.00           H  
ATOM    509  HB3 ALA A  32      27.179 -12.657 -13.577  1.00  0.00           H  
ATOM    510  C   ALA A  32      29.018 -10.536 -14.090  1.00  0.00           C  
ATOM    511  O   ALA A  32      29.749 -11.256 -14.774  1.00  0.00           O  
ATOM    512  N   ALA A  33      28.686  -9.299 -14.472  1.00  0.00           N  
ATOM    513  H   ALA A  33      28.141  -8.746 -13.830  1.00  0.00           H  
ATOM    514  CA  ALA A  33      29.085  -8.671 -15.724  1.00  0.00           C  
ATOM    515  HA  ALA A  33      29.054  -9.429 -16.507  1.00  0.00           H  
ATOM    516  CB  ALA A  33      28.070  -7.570 -16.058  1.00  0.00           C  
ATOM    517  HB1 ALA A  33      27.069  -7.996 -16.110  1.00  0.00           H  
ATOM    518  HB2 ALA A  33      28.092  -6.797 -15.287  1.00  0.00           H  
ATOM    519  HB3 ALA A  33      28.318  -7.123 -17.022  1.00  0.00           H  
ATOM    520  C   ALA A  33      30.512  -8.110 -15.676  1.00  0.00           C  
ATOM    521  O   ALA A  33      30.888  -7.392 -14.750  1.00  0.00           O  
ATOM    522  N   SER A  34      31.279  -8.334 -16.744  1.00  0.00           N  
ATOM    523  H   SER A  34      30.862  -8.853 -17.512  1.00  0.00           H  
ATOM    524  CA  SER A  34      32.697  -7.948 -16.868  1.00  0.00           C  
ATOM    525  HA  SER A  34      33.198  -8.233 -15.943  1.00  0.00           H  
ATOM    526  CB  SER A  34      33.362  -8.735 -18.005  1.00  0.00           C  
ATOM    527  HB2 SER A  34      32.981  -8.394 -18.966  1.00  0.00           H  
ATOM    528  HB3 SER A  34      34.437  -8.555 -17.981  1.00  0.00           H  
ATOM    529  OG  SER A  34      33.133 -10.125 -17.878  1.00  0.00           O  
ATOM    530  HG  SER A  34      32.235 -10.321 -18.168  1.00  0.00           H  
ATOM    531  C   SER A  34      32.938  -6.434 -17.051  1.00  0.00           C  
ATOM    532  O   SER A  34      34.065  -6.018 -17.339  1.00  0.00           O  
ATOM    533  N   LYS A  35      31.891  -5.606 -16.904  1.00  0.00           N  
ATOM    534  H   LYS A  35      31.024  -6.059 -16.643  1.00  0.00           H  
ATOM    535  CA  LYS A  35      31.916  -4.132 -16.866  1.00  0.00           C  
ATOM    536  HA  LYS A  35      32.882  -3.810 -16.471  1.00  0.00           H  
ATOM    537  CB  LYS A  35      31.718  -3.520 -18.270  1.00  0.00           C  
ATOM    538  HB2 LYS A  35      30.767  -3.876 -18.675  1.00  0.00           H  
ATOM    539  HB3 LYS A  35      31.660  -2.434 -18.176  1.00  0.00           H  
ATOM    540  CG  LYS A  35      32.811  -3.851 -19.293  1.00  0.00           C  
ATOM    541  HG2 LYS A  35      32.861  -4.933 -19.393  1.00  0.00           H  
ATOM    542  HG3 LYS A  35      32.509  -3.441 -20.257  1.00  0.00           H  
ATOM    543  CD  LYS A  35      34.213  -3.321 -18.978  1.00  0.00           C  
ATOM    544  HD2 LYS A  35      34.237  -2.240 -19.117  1.00  0.00           H  
ATOM    545  HD3 LYS A  35      34.489  -3.560 -17.951  1.00  0.00           H  
ATOM    546  CE  LYS A  35      35.175  -4.022 -19.943  1.00  0.00           C  
ATOM    547  HE2 LYS A  35      35.044  -5.104 -19.814  1.00  0.00           H  
ATOM    548  HE3 LYS A  35      34.889  -3.770 -20.971  1.00  0.00           H  
ATOM    549  NZ  LYS A  35      36.589  -3.660 -19.685  1.00  0.00           N  
ATOM    550  HZ1 LYS A  35      36.732  -2.665 -19.788  1.00  0.00           H  
ATOM    551  HZ2 LYS A  35      37.192  -4.145 -20.337  1.00  0.00           H  
ATOM    552  HZ3 LYS A  35      36.854  -3.939 -18.747  1.00  0.00           H  
ATOM    553  C   LYS A  35      30.841  -3.597 -15.911  1.00  0.00           C  
ATOM    554  O   LYS A  35      29.668  -3.455 -16.277  1.00  0.00           O  
ATOM    555  N   ASN A  36      31.274  -3.263 -14.698  1.00  0.00           N  
ATOM    556  H   ASN A  36      32.239  -3.467 -14.473  1.00  0.00           H  
ATOM    557  CA  ASN A  36      30.491  -2.579 -13.668  1.00  0.00           C  
ATOM    558  HA  ASN A  36      29.643  -3.217 -13.410  1.00  0.00           H  
ATOM    559  CB  ASN A  36      31.353  -2.351 -12.396  1.00  0.00           C  
ATOM    560  HB2 ASN A  36      31.888  -1.406 -12.500  1.00  0.00           H  
ATOM    561  HB3 ASN A  36      30.695  -2.260 -11.531  1.00  0.00           H  
ATOM    562  CG  ASN A  36      32.419  -3.395 -12.104  1.00  0.00           C  
ATOM    563  OD1 ASN A  36      33.375  -3.539 -12.848  1.00  0.00           O  
ATOM    564  ND2 ASN A  36      32.310  -4.138 -11.030  1.00  0.00           N  
ATOM    565 HD21 ASN A  36      33.018  -4.840 -10.895  1.00  0.00           H  
ATOM    566 HD22 ASN A  36      31.541  -4.027 -10.395  1.00  0.00           H  
ATOM    567  C   ASN A  36      29.941  -1.222 -14.162  1.00  0.00           C  
ATOM    568  O   ASN A  36      30.289  -0.718 -15.231  1.00  0.00           O  
ATOM    569  N   THR A  37      29.108  -0.598 -13.336  1.00  0.00           N  
ATOM    570  H   THR A  37      28.856  -1.050 -12.463  1.00  0.00           H  
ATOM    571  CA  THR A  37      28.748   0.826 -13.402  1.00  0.00           C  
ATOM    572  HA  THR A  37      29.619   1.390 -13.732  1.00  0.00           H  
ATOM    573  CB  THR A  37      27.625   1.064 -14.433  1.00  0.00           C  
ATOM    574  HB  THR A  37      27.950   0.657 -15.390  1.00  0.00           H  
ATOM    575  CG2 THR A  37      26.303   0.395 -14.068  1.00  0.00           C  
ATOM    576 HG21 THR A  37      25.570   0.585 -14.852  1.00  0.00           H  
ATOM    577 HG22 THR A  37      26.440  -0.679 -13.954  1.00  0.00           H  
ATOM    578 HG23 THR A  37      25.932   0.807 -13.133  1.00  0.00           H  
ATOM    579  OG1 THR A  37      27.363   2.437 -14.621  1.00  0.00           O  
ATOM    580  HG1 THR A  37      28.079   2.838 -15.120  1.00  0.00           H  
ATOM    581  C   THR A  37      28.435   1.304 -11.975  1.00  0.00           C  
ATOM    582  O   THR A  37      28.617   0.542 -11.022  1.00  0.00           O  
ATOM    583  N   THR A  38      28.057   2.565 -11.792  1.00  0.00           N  
ATOM    584  H   THR A  38      27.852   3.147 -12.598  1.00  0.00           H  
ATOM    585  CA  THR A  38      27.695   3.127 -10.485  1.00  0.00           C  
ATOM    586  HA  THR A  38      28.436   2.788  -9.763  1.00  0.00           H  
ATOM    587  CB  THR A  38      27.780   4.666 -10.533  1.00  0.00           C  
ATOM    588  HB  THR A  38      27.190   5.100  -9.726  1.00  0.00           H  
ATOM    589  CG2 THR A  38      29.227   5.131 -10.379  1.00  0.00           C  
ATOM    590 HG21 THR A  38      29.262   6.220 -10.434  1.00  0.00           H  
ATOM    591 HG22 THR A  38      29.621   4.814  -9.414  1.00  0.00           H  
ATOM    592 HG23 THR A  38      29.841   4.715 -11.178  1.00  0.00           H  
ATOM    593  OG1 THR A  38      27.336   5.173 -11.765  1.00  0.00           O  
ATOM    594  HG1 THR A  38      26.348   5.149 -11.727  1.00  0.00           H  
ATOM    595  C   THR A  38      26.347   2.589  -9.970  1.00  0.00           C  
ATOM    596  O   THR A  38      25.647   1.827 -10.643  1.00  0.00           O  
ATOM    597  N   GLU A  39      26.023   2.881  -8.706  1.00  0.00           N  
ATOM    598  H   GLU A  39      26.626   3.505  -8.195  1.00  0.00           H  
ATOM    599  CA  GLU A  39      24.986   2.162  -7.942  1.00  0.00           C  
ATOM    600  HA  GLU A  39      25.267   1.109  -7.893  1.00  0.00           H  
ATOM    601  CB  GLU A  39      24.964   2.716  -6.501  1.00  0.00           C  
ATOM    602  HB2 GLU A  39      25.976   2.715  -6.095  1.00  0.00           H  
ATOM    603  HB3 GLU A  39      24.612   3.748  -6.529  1.00  0.00           H  
ATOM    604  CG  GLU A  39      24.062   1.892  -5.572  1.00  0.00           C  
ATOM    605  HG2 GLU A  39      23.144   1.640  -6.100  1.00  0.00           H  
ATOM    606  HG3 GLU A  39      24.571   0.958  -5.328  1.00  0.00           H  
ATOM    607  CD  GLU A  39      23.678   2.624  -4.279  1.00  0.00           C  
ATOM    608  OE1 GLU A  39      22.578   3.213  -4.212  1.00  0.00           O  
ATOM    609  OE2 GLU A  39      24.359   2.480  -3.241  1.00  0.00           O  
ATOM    610  C   GLU A  39      23.586   2.220  -8.585  1.00  0.00           C  
ATOM    611  O   GLU A  39      22.944   1.188  -8.797  1.00  0.00           O  
ATOM    612  N   LYS A  40      23.118   3.425  -8.926  1.00  0.00           N  
ATOM    613  H   LYS A  40      23.741   4.218  -8.848  1.00  0.00           H  
ATOM    614  CA  LYS A  40      21.767   3.646  -9.467  1.00  0.00           C  
ATOM    615  HA  LYS A  40      21.035   3.144  -8.833  1.00  0.00           H  
ATOM    616  CB  LYS A  40      21.473   5.147  -9.492  1.00  0.00           C  
ATOM    617  HB2 LYS A  40      22.232   5.673 -10.077  1.00  0.00           H  
ATOM    618  HB3 LYS A  40      20.513   5.289  -9.985  1.00  0.00           H  
ATOM    619  CG  LYS A  40      21.419   5.728  -8.075  1.00  0.00           C  
ATOM    620  HG2 LYS A  40      20.910   5.030  -7.409  1.00  0.00           H  
ATOM    621  HG3 LYS A  40      22.434   5.894  -7.710  1.00  0.00           H  
ATOM    622  CD  LYS A  40      20.644   7.044  -8.085  1.00  0.00           C  
ATOM    623  HD2 LYS A  40      21.100   7.742  -8.790  1.00  0.00           H  
ATOM    624  HD3 LYS A  40      19.623   6.832  -8.399  1.00  0.00           H  
ATOM    625  CE  LYS A  40      20.619   7.643  -6.683  1.00  0.00           C  
ATOM    626  HE2 LYS A  40      20.438   6.836  -5.964  1.00  0.00           H  
ATOM    627  HE3 LYS A  40      21.601   8.078  -6.472  1.00  0.00           H  
ATOM    628  NZ  LYS A  40      19.546   8.659  -6.580  1.00  0.00           N  
ATOM    629  HZ1 LYS A  40      19.585   9.132  -5.688  1.00  0.00           H  
ATOM    630  HZ2 LYS A  40      19.634   9.334  -7.328  1.00  0.00           H  
ATOM    631  HZ3 LYS A  40      18.644   8.202  -6.670  1.00  0.00           H  
ATOM    632  C   LYS A  40      21.599   3.077 -10.869  1.00  0.00           C  
ATOM    633  O   LYS A  40      20.556   2.512 -11.192  1.00  0.00           O  
ATOM    634  N   GLU A  41      22.649   3.178 -11.671  1.00  0.00           N  
ATOM    635  H   GLU A  41      23.445   3.710 -11.321  1.00  0.00           H  
ATOM    636  CA  GLU A  41      22.755   2.648 -13.024  1.00  0.00           C  
ATOM    637  HA  GLU A  41      21.903   2.982 -13.618  1.00  0.00           H  
ATOM    638  CB  GLU A  41      24.049   3.174 -13.678  1.00  0.00           C  
ATOM    639  HB2 GLU A  41      24.908   2.850 -13.093  1.00  0.00           H  
ATOM    640  HB3 GLU A  41      24.138   2.731 -14.668  1.00  0.00           H  
ATOM    641  CG  GLU A  41      24.112   4.706 -13.837  1.00  0.00           C  
ATOM    642  HG2 GLU A  41      25.018   4.955 -14.393  1.00  0.00           H  
ATOM    643  HG3 GLU A  41      23.258   5.020 -14.442  1.00  0.00           H  
ATOM    644  CD  GLU A  41      24.122   5.470 -12.500  1.00  0.00           C  
ATOM    645  OE1 GLU A  41      23.397   6.478 -12.390  1.00  0.00           O  
ATOM    646  OE2 GLU A  41      24.784   4.996 -11.540  1.00  0.00           O  
ATOM    647  C   GLU A  41      22.732   1.115 -12.979  1.00  0.00           C  
ATOM    648  O   GLU A  41      22.065   0.476 -13.790  1.00  0.00           O  
ATOM    649  N   THR A  42      23.368   0.524 -11.963  1.00  0.00           N  
ATOM    650  H   THR A  42      23.918   1.122 -11.351  1.00  0.00           H  
ATOM    651  CA  THR A  42      23.332  -0.919 -11.682  1.00  0.00           C  
ATOM    652  HA  THR A  42      23.599  -1.451 -12.594  1.00  0.00           H  
ATOM    653  CB  THR A  42      24.381  -1.287 -10.619  1.00  0.00           C  
ATOM    654  HB  THR A  42      24.167  -0.772  -9.685  1.00  0.00           H  
ATOM    655  CG2 THR A  42      24.460  -2.789 -10.346  1.00  0.00           C  
ATOM    656 HG21 THR A  42      23.515  -3.154  -9.948  1.00  0.00           H  
ATOM    657 HG22 THR A  42      24.702  -3.322 -11.265  1.00  0.00           H  
ATOM    658 HG23 THR A  42      25.241  -2.977  -9.610  1.00  0.00           H  
ATOM    659  OG1 THR A  42      25.656  -0.897 -11.081  1.00  0.00           O  
ATOM    660  HG1 THR A  42      25.718   0.069 -10.966  1.00  0.00           H  
ATOM    661  C   THR A  42      21.930  -1.387 -11.275  1.00  0.00           C  
ATOM    662  O   THR A  42      21.442  -2.381 -11.816  1.00  0.00           O  
ATOM    663  N   PHE A  43      21.223  -0.658 -10.401  1.00  0.00           N  
ATOM    664  H   PHE A  43      21.672   0.130  -9.939  1.00  0.00           H  
ATOM    665  CA  PHE A  43      19.815  -0.962 -10.085  1.00  0.00           C  
ATOM    666  HA  PHE A  43      19.744  -2.017  -9.828  1.00  0.00           H  
ATOM    667  CB  PHE A  43      19.342  -0.132  -8.880  1.00  0.00           C  
ATOM    668  HB2 PHE A  43      19.555   0.921  -9.071  1.00  0.00           H  
ATOM    669  HB3 PHE A  43      18.258  -0.230  -8.802  1.00  0.00           H  
ATOM    670  CG  PHE A  43      19.927  -0.538  -7.536  1.00  0.00           C  
ATOM    671  CD1 PHE A  43      20.500   0.430  -6.687  1.00  0.00           C  
ATOM    672  HD1 PHE A  43      20.565   1.462  -7.001  1.00  0.00           H  
ATOM    673  CE1 PHE A  43      20.988   0.060  -5.421  1.00  0.00           C  
ATOM    674  HE1 PHE A  43      21.410   0.814  -4.771  1.00  0.00           H  
ATOM    675  CZ  PHE A  43      20.932  -1.280  -5.002  1.00  0.00           C  
ATOM    676  HZ  PHE A  43      21.318  -1.562  -4.032  1.00  0.00           H  
ATOM    677  CE2 PHE A  43      20.366  -2.251  -5.847  1.00  0.00           C  
ATOM    678  HE2 PHE A  43      20.318  -3.282  -5.526  1.00  0.00           H  
ATOM    679  CD2 PHE A  43      19.849  -1.877  -7.101  1.00  0.00           C  
ATOM    680  HD2 PHE A  43      19.390  -2.624  -7.730  1.00  0.00           H  
ATOM    681  C   PHE A  43      18.877  -0.762 -11.290  1.00  0.00           C  
ATOM    682  O   PHE A  43      17.958  -1.554 -11.495  1.00  0.00           O  
ATOM    683  N   CYS A  44      19.148   0.235 -12.136  1.00  0.00           N  
ATOM    684  H   CYS A  44      19.868   0.900 -11.868  1.00  0.00           H  
ATOM    685  CA  CYS A  44      18.433   0.460 -13.391  1.00  0.00           C  
ATOM    686  HA  CYS A  44      17.362   0.479 -13.179  1.00  0.00           H  
ATOM    687  CB  CYS A  44      18.847   1.826 -13.944  1.00  0.00           C  
ATOM    688  HB2 CYS A  44      18.823   2.580 -13.159  1.00  0.00           H  
ATOM    689  HB3 CYS A  44      19.865   1.769 -14.328  1.00  0.00           H  
ATOM    690  SG  CYS A  44      17.712   2.296 -15.275  1.00  0.00           S  
ATOM    691  HG  CYS A  44      16.709   2.772 -14.514  1.00  0.00           H  
ATOM    692  C   CYS A  44      18.681  -0.663 -14.415  1.00  0.00           C  
ATOM    693  O   CYS A  44      17.741  -1.111 -15.068  1.00  0.00           O  
ATOM    694  N   ARG A  45      19.914  -1.182 -14.511  1.00  0.00           N  
ATOM    695  H   ARG A  45      20.657  -0.723 -13.990  1.00  0.00           H  
ATOM    696  CA  ARG A  45      20.249  -2.388 -15.288  1.00  0.00           C  
ATOM    697  HA  ARG A  45      19.969  -2.241 -16.334  1.00  0.00           H  
ATOM    698  CB  ARG A  45      21.758  -2.682 -15.213  1.00  0.00           C  
ATOM    699  HB2 ARG A  45      22.118  -2.523 -14.199  1.00  0.00           H  
ATOM    700  HB3 ARG A  45      21.914  -3.733 -15.455  1.00  0.00           H  
ATOM    701  CG  ARG A  45      22.617  -1.862 -16.178  1.00  0.00           C  
ATOM    702  HG2 ARG A  45      22.290  -2.050 -17.200  1.00  0.00           H  
ATOM    703  HG3 ARG A  45      22.518  -0.800 -15.966  1.00  0.00           H  
ATOM    704  CD  ARG A  45      24.083  -2.287 -16.019  1.00  0.00           C  
ATOM    705  HD2 ARG A  45      24.447  -1.927 -15.055  1.00  0.00           H  
ATOM    706  HD3 ARG A  45      24.145  -3.378 -16.035  1.00  0.00           H  
ATOM    707  NE  ARG A  45      24.911  -1.742 -17.102  1.00  0.00           N  
ATOM    708  HE  ARG A  45      24.425  -1.247 -17.843  1.00  0.00           H  
ATOM    709  CZ  ARG A  45      26.221  -1.818 -17.230  1.00  0.00           C  
ATOM    710  NH1 ARG A  45      26.985  -2.456 -16.383  1.00  0.00           N  
ATOM    711 HH11 ARG A  45      26.559  -2.931 -15.610  1.00  0.00           H  
ATOM    712 HH12 ARG A  45      27.986  -2.565 -16.529  1.00  0.00           H  
ATOM    713  NH2 ARG A  45      26.769  -1.240 -18.256  1.00  0.00           N  
ATOM    714 HH21 ARG A  45      26.154  -0.805 -18.938  1.00  0.00           H  
ATOM    715 HH22 ARG A  45      27.767  -1.204 -18.328  1.00  0.00           H  
ATOM    716  C   ARG A  45      19.469  -3.607 -14.795  1.00  0.00           C  
ATOM    717  O   ARG A  45      18.955  -4.353 -15.623  1.00  0.00           O  
ATOM    718  N   ALA A  46      19.362  -3.805 -13.476  1.00  0.00           N  
ATOM    719  H   ALA A  46      19.878  -3.194 -12.852  1.00  0.00           H  
ATOM    720  CA  ALA A  46      18.565  -4.888 -12.896  1.00  0.00           C  
ATOM    721  HA  ALA A  46      18.898  -5.830 -13.332  1.00  0.00           H  
ATOM    722  CB  ALA A  46      18.815  -4.963 -11.384  1.00  0.00           C  
ATOM    723  HB1 ALA A  46      19.878  -5.108 -11.193  1.00  0.00           H  
ATOM    724  HB2 ALA A  46      18.489  -4.045 -10.895  1.00  0.00           H  
ATOM    725  HB3 ALA A  46      18.265  -5.808 -10.966  1.00  0.00           H  
ATOM    726  C   ALA A  46      17.070  -4.732 -13.234  1.00  0.00           C  
ATOM    727  O   ALA A  46      16.468  -5.666 -13.757  1.00  0.00           O  
ATOM    728  N   ALA A  47      16.501  -3.541 -13.026  1.00  0.00           N  
ATOM    729  H   ALA A  47      17.040  -2.818 -12.559  1.00  0.00           H  
ATOM    730  CA  ALA A  47      15.139  -3.218 -13.454  1.00  0.00           C  
ATOM    731  HA  ALA A  47      14.435  -3.858 -12.917  1.00  0.00           H  
ATOM    732  CB  ALA A  47      14.861  -1.759 -13.064  1.00  0.00           C  
ATOM    733  HB1 ALA A  47      15.498  -1.083 -13.633  1.00  0.00           H  
ATOM    734  HB2 ALA A  47      13.821  -1.516 -13.269  1.00  0.00           H  
ATOM    735  HB3 ALA A  47      15.047  -1.614 -12.000  1.00  0.00           H  
ATOM    736  C   ALA A  47      14.943  -3.472 -14.965  1.00  0.00           C  
ATOM    737  O   ALA A  47      13.975  -4.101 -15.372  1.00  0.00           O  
ATOM    738  N   THR A  48      15.916  -3.083 -15.798  1.00  0.00           N  
ATOM    739  H   THR A  48      16.683  -2.563 -15.388  1.00  0.00           H  
ATOM    740  CA  THR A  48      15.889  -3.234 -17.266  1.00  0.00           C  
ATOM    741  HA  THR A  48      14.970  -2.781 -17.635  1.00  0.00           H  
ATOM    742  CB  THR A  48      17.069  -2.482 -17.910  1.00  0.00           C  
ATOM    743  HB  THR A  48      18.007  -2.851 -17.496  1.00  0.00           H  
ATOM    744  CG2 THR A  48      17.136  -2.610 -19.432  1.00  0.00           C  
ATOM    745 HG21 THR A  48      16.184  -2.316 -19.872  1.00  0.00           H  
ATOM    746 HG22 THR A  48      17.924  -1.961 -19.814  1.00  0.00           H  
ATOM    747 HG23 THR A  48      17.368  -3.637 -19.716  1.00  0.00           H  
ATOM    748  OG1 THR A  48      16.963  -1.105 -17.631  1.00  0.00           O  
ATOM    749  HG1 THR A  48      17.103  -1.000 -16.673  1.00  0.00           H  
ATOM    750  C   THR A  48      15.871  -4.699 -17.721  1.00  0.00           C  
ATOM    751  O   THR A  48      15.007  -5.066 -18.517  1.00  0.00           O  
ATOM    752  N   VAL A  49      16.770  -5.560 -17.223  1.00  0.00           N  
ATOM    753  H   VAL A  49      17.468  -5.229 -16.562  1.00  0.00           H  
ATOM    754  CA  VAL A  49      16.746  -6.990 -17.593  1.00  0.00           C  
ATOM    755  HA  VAL A  49      16.656  -7.049 -18.679  1.00  0.00           H  
ATOM    756  CB  VAL A  49      18.035  -7.753 -17.222  1.00  0.00           C  
ATOM    757  HB  VAL A  49      17.930  -8.775 -17.587  1.00  0.00           H  
ATOM    758  CG1 VAL A  49      19.238  -7.139 -17.946  1.00  0.00           C  
ATOM    759 HG11 VAL A  49      20.117  -7.761 -17.781  1.00  0.00           H  
ATOM    760 HG12 VAL A  49      19.041  -7.094 -19.019  1.00  0.00           H  
ATOM    761 HG13 VAL A  49      19.430  -6.134 -17.572  1.00  0.00           H  
ATOM    762  CG2 VAL A  49      18.324  -7.837 -15.717  1.00  0.00           C  
ATOM    763 HG21 VAL A  49      19.234  -8.413 -15.550  1.00  0.00           H  
ATOM    764 HG22 VAL A  49      17.510  -8.342 -15.200  1.00  0.00           H  
ATOM    765 HG23 VAL A  49      18.451  -6.841 -15.303  1.00  0.00           H  
ATOM    766  C   VAL A  49      15.511  -7.696 -17.035  1.00  0.00           C  
ATOM    767  O   VAL A  49      14.966  -8.569 -17.706  1.00  0.00           O  
ATOM    768  N   LEU A  50      15.009  -7.294 -15.862  1.00  0.00           N  
ATOM    769  H   LEU A  50      15.494  -6.575 -15.337  1.00  0.00           H  
ATOM    770  CA  LEU A  50      13.753  -7.826 -15.323  1.00  0.00           C  
ATOM    771  HA  LEU A  50      13.769  -8.908 -15.436  1.00  0.00           H  
ATOM    772  CB  LEU A  50      13.641  -7.497 -13.824  1.00  0.00           C  
ATOM    773  HB2 LEU A  50      13.762  -6.421 -13.697  1.00  0.00           H  
ATOM    774  HB3 LEU A  50      12.640  -7.760 -13.481  1.00  0.00           H  
ATOM    775  CG  LEU A  50      14.670  -8.231 -12.936  1.00  0.00           C  
ATOM    776  HG  LEU A  50      15.675  -8.093 -13.330  1.00  0.00           H  
ATOM    777  CD1 LEU A  50      14.620  -7.655 -11.518  1.00  0.00           C  
ATOM    778 HD11 LEU A  50      14.887  -6.598 -11.549  1.00  0.00           H  
ATOM    779 HD12 LEU A  50      13.615  -7.759 -11.112  1.00  0.00           H  
ATOM    780 HD13 LEU A  50      15.328  -8.175 -10.874  1.00  0.00           H  
ATOM    781  CD2 LEU A  50      14.395  -9.736 -12.844  1.00  0.00           C  
ATOM    782 HD21 LEU A  50      14.474 -10.197 -13.827  1.00  0.00           H  
ATOM    783 HD22 LEU A  50      15.136 -10.201 -12.195  1.00  0.00           H  
ATOM    784 HD23 LEU A  50      13.401  -9.913 -12.437  1.00  0.00           H  
ATOM    785  C   LEU A  50      12.533  -7.342 -16.127  1.00  0.00           C  
ATOM    786  O   LEU A  50      11.597  -8.114 -16.310  1.00  0.00           O  
ATOM    787  N   ARG A  51      12.549  -6.123 -16.680  1.00  0.00           N  
ATOM    788  H   ARG A  51      13.300  -5.493 -16.410  1.00  0.00           H  
ATOM    789  CA  ARG A  51      11.513  -5.609 -17.591  1.00  0.00           C  
ATOM    790  HA  ARG A  51      10.544  -5.747 -17.121  1.00  0.00           H  
ATOM    791  CB  ARG A  51      11.744  -4.108 -17.799  1.00  0.00           C  
ATOM    792  HB2 ARG A  51      11.874  -3.660 -16.814  1.00  0.00           H  
ATOM    793  HB3 ARG A  51      12.653  -3.946 -18.378  1.00  0.00           H  
ATOM    794  CG  ARG A  51      10.561  -3.422 -18.500  1.00  0.00           C  
ATOM    795  HG2 ARG A  51      10.403  -3.868 -19.482  1.00  0.00           H  
ATOM    796  HG3 ARG A  51       9.664  -3.574 -17.910  1.00  0.00           H  
ATOM    797  CD  ARG A  51      10.787  -1.916 -18.677  1.00  0.00           C  
ATOM    798  HD2 ARG A  51      11.564  -1.780 -19.430  1.00  0.00           H  
ATOM    799  HD3 ARG A  51       9.862  -1.465 -19.039  1.00  0.00           H  
ATOM    800  NE  ARG A  51      11.186  -1.270 -17.413  1.00  0.00           N  
ATOM    801  HE  ARG A  51      10.847  -1.701 -16.547  1.00  0.00           H  
ATOM    802  CZ  ARG A  51      12.005  -0.252 -17.266  1.00  0.00           C  
ATOM    803  NH1 ARG A  51      12.456   0.416 -18.288  1.00  0.00           N  
ATOM    804 HH11 ARG A  51      12.083   0.237 -19.194  1.00  0.00           H  
ATOM    805 HH12 ARG A  51      13.027   1.233 -18.105  1.00  0.00           H  
ATOM    806  NH2 ARG A  51      12.388   0.128 -16.090  1.00  0.00           N  
ATOM    807 HH21 ARG A  51      12.082  -0.416 -15.271  1.00  0.00           H  
ATOM    808 HH22 ARG A  51      13.002   0.917 -15.995  1.00  0.00           H  
ATOM    809  C   ARG A  51      11.455  -6.379 -18.904  1.00  0.00           C  
ATOM    810  O   ARG A  51      10.364  -6.742 -19.349  1.00  0.00           O  
ATOM    811  N   GLN A  52      12.617  -6.694 -19.485  1.00  0.00           N  
ATOM    812  H   GLN A  52      13.472  -6.330 -19.076  1.00  0.00           H  
ATOM    813  CA  GLN A  52      12.707  -7.679 -20.567  1.00  0.00           C  
ATOM    814  HA  GLN A  52      12.114  -7.335 -21.414  1.00  0.00           H  
ATOM    815  CB  GLN A  52      14.165  -7.870 -21.024  1.00  0.00           C  
ATOM    816  HB2 GLN A  52      14.824  -7.892 -20.159  1.00  0.00           H  
ATOM    817  HB3 GLN A  52      14.244  -8.834 -21.528  1.00  0.00           H  
ATOM    818  CG  GLN A  52      14.643  -6.790 -22.004  1.00  0.00           C  
ATOM    819  HG2 GLN A  52      13.941  -6.739 -22.838  1.00  0.00           H  
ATOM    820  HG3 GLN A  52      14.667  -5.821 -21.504  1.00  0.00           H  
ATOM    821  CD  GLN A  52      16.039  -7.102 -22.546  1.00  0.00           C  
ATOM    822  OE1 GLN A  52      16.952  -7.465 -21.825  1.00  0.00           O  
ATOM    823  NE2 GLN A  52      16.265  -6.982 -23.836  1.00  0.00           N  
ATOM    824 HE21 GLN A  52      17.187  -7.247 -24.143  1.00  0.00           H  
ATOM    825 HE22 GLN A  52      15.527  -6.736 -24.467  1.00  0.00           H  
ATOM    826  C   GLN A  52      12.110  -9.024 -20.130  1.00  0.00           C  
ATOM    827  O   GLN A  52      11.273  -9.572 -20.843  1.00  0.00           O  
ATOM    828  N   PHE A  53      12.482  -9.532 -18.950  1.00  0.00           N  
ATOM    829  H   PHE A  53      13.192  -9.045 -18.413  1.00  0.00           H  
ATOM    830  CA  PHE A  53      12.028 -10.840 -18.474  1.00  0.00           C  
ATOM    831  HA  PHE A  53      12.306 -11.583 -19.223  1.00  0.00           H  
ATOM    832  CB  PHE A  53      12.765 -11.198 -17.174  1.00  0.00           C  
ATOM    833  HB2 PHE A  53      13.834 -11.037 -17.318  1.00  0.00           H  
ATOM    834  HB3 PHE A  53      12.437 -10.538 -16.374  1.00  0.00           H  
ATOM    835  CG  PHE A  53      12.552 -12.628 -16.728  1.00  0.00           C  
ATOM    836  CD1 PHE A  53      11.378 -12.981 -16.035  1.00  0.00           C  
ATOM    837  HD1 PHE A  53      10.639 -12.230 -15.795  1.00  0.00           H  
ATOM    838  CE1 PHE A  53      11.150 -14.318 -15.676  1.00  0.00           C  
ATOM    839  HE1 PHE A  53      10.240 -14.583 -15.160  1.00  0.00           H  
ATOM    840  CZ  PHE A  53      12.108 -15.301 -15.980  1.00  0.00           C  
ATOM    841  HZ  PHE A  53      11.941 -16.329 -15.696  1.00  0.00           H  
ATOM    842  CE2 PHE A  53      13.296 -14.948 -16.642  1.00  0.00           C  
ATOM    843  HE2 PHE A  53      14.038 -15.705 -16.857  1.00  0.00           H  
ATOM    844  CD2 PHE A  53      13.513 -13.614 -17.025  1.00  0.00           C  
ATOM    845  HD2 PHE A  53      14.420 -13.351 -17.548  1.00  0.00           H  
ATOM    846  C   PHE A  53      10.497 -10.926 -18.327  1.00  0.00           C  
ATOM    847  O   PHE A  53       9.881 -11.816 -18.916  1.00  0.00           O  
ATOM    848  N   TYR A  54       9.855 -10.011 -17.588  1.00  0.00           N  
ATOM    849  H   TYR A  54      10.384  -9.275 -17.129  1.00  0.00           H  
ATOM    850  CA  TYR A  54       8.398 -10.078 -17.412  1.00  0.00           C  
ATOM    851  HA  TYR A  54       8.150 -11.123 -17.217  1.00  0.00           H  
ATOM    852  CB  TYR A  54       7.928  -9.300 -16.171  1.00  0.00           C  
ATOM    853  HB2 TYR A  54       6.907  -9.612 -15.953  1.00  0.00           H  
ATOM    854  HB3 TYR A  54       8.533  -9.619 -15.323  1.00  0.00           H  
ATOM    855  CG  TYR A  54       7.926  -7.782 -16.232  1.00  0.00           C  
ATOM    856  CD1 TYR A  54       8.790  -7.052 -15.395  1.00  0.00           C  
ATOM    857  HD1 TYR A  54       9.507  -7.569 -14.773  1.00  0.00           H  
ATOM    858  CE1 TYR A  54       8.740  -5.648 -15.374  1.00  0.00           C  
ATOM    859  HE1 TYR A  54       9.407  -5.091 -14.738  1.00  0.00           H  
ATOM    860  CZ  TYR A  54       7.847  -4.961 -16.220  1.00  0.00           C  
ATOM    861  OH  TYR A  54       7.788  -3.604 -16.213  1.00  0.00           O  
ATOM    862  HH  TYR A  54       8.576  -3.191 -15.788  1.00  0.00           H  
ATOM    863  CE2 TYR A  54       6.990  -5.688 -17.071  1.00  0.00           C  
ATOM    864  HE2 TYR A  54       6.323  -5.151 -17.727  1.00  0.00           H  
ATOM    865  CD2 TYR A  54       7.009  -7.095 -17.056  1.00  0.00           C  
ATOM    866  HD2 TYR A  54       6.326  -7.643 -17.690  1.00  0.00           H  
ATOM    867  C   TYR A  54       7.622  -9.708 -18.684  1.00  0.00           C  
ATOM    868  O   TYR A  54       6.529 -10.228 -18.879  1.00  0.00           O  
ATOM    869  N   SER A  55       8.165  -8.880 -19.585  1.00  0.00           N  
ATOM    870  H   SER A  55       9.054  -8.443 -19.380  1.00  0.00           H  
ATOM    871  CA  SER A  55       7.518  -8.627 -20.889  1.00  0.00           C  
ATOM    872  HA  SER A  55       6.505  -8.266 -20.716  1.00  0.00           H  
ATOM    873  CB  SER A  55       8.279  -7.569 -21.692  1.00  0.00           C  
ATOM    874  HB2 SER A  55       9.307  -7.894 -21.855  1.00  0.00           H  
ATOM    875  HB3 SER A  55       7.791  -7.447 -22.661  1.00  0.00           H  
ATOM    876  OG  SER A  55       8.277  -6.321 -21.031  1.00  0.00           O  
ATOM    877  HG  SER A  55       8.953  -6.350 -20.329  1.00  0.00           H  
ATOM    878  C   SER A  55       7.416  -9.899 -21.745  1.00  0.00           C  
ATOM    879  O   SER A  55       6.481 -10.044 -22.535  1.00  0.00           O  
ATOM    880  N   HIE A  56       8.378 -10.812 -21.591  1.00  0.00           N  
ATOM    881  H   HIE A  56       9.141 -10.595 -20.960  1.00  0.00           H  
ATOM    882  CA  HIE A  56       8.422 -12.085 -22.308  1.00  0.00           C  
ATOM    883  HA  HIE A  56       8.048 -11.941 -23.324  1.00  0.00           H  
ATOM    884  CB  HIE A  56       9.893 -12.510 -22.401  1.00  0.00           C  
ATOM    885  HB2 HIE A  56      10.478 -11.681 -22.804  1.00  0.00           H  
ATOM    886  HB3 HIE A  56      10.280 -12.738 -21.408  1.00  0.00           H  
ATOM    887  CG  HIE A  56      10.108 -13.699 -23.289  1.00  0.00           C  
ATOM    888  ND1 HIE A  56      10.429 -13.650 -24.645  1.00  0.00           N  
ATOM    889  CE1 HIE A  56      10.420 -14.922 -25.065  1.00  0.00           C  
ATOM    890  HE1 HIE A  56      10.589 -15.228 -26.088  1.00  0.00           H  
ATOM    891  NE2 HIE A  56      10.112 -15.747 -24.052  1.00  0.00           N  
ATOM    892  HE2 HIE A  56       9.903 -16.744 -24.132  1.00  0.00           H  
ATOM    893  CD2 HIE A  56       9.899 -14.993 -22.927  1.00  0.00           C  
ATOM    894  HD2 HIE A  56       9.555 -15.343 -21.965  1.00  0.00           H  
ATOM    895  C   HIE A  56       7.533 -13.154 -21.651  1.00  0.00           C  
ATOM    896  O   HIE A  56       6.625 -13.705 -22.279  1.00  0.00           O  
ATOM    897  N   HIE A  57       7.755 -13.429 -20.363  1.00  0.00           N  
ATOM    898  H   HIE A  57       8.485 -12.914 -19.882  1.00  0.00           H  
ATOM    899  CA  HIE A  57       7.069 -14.513 -19.644  1.00  0.00           C  
ATOM    900  HA  HIE A  57       6.950 -15.351 -20.335  1.00  0.00           H  
ATOM    901  CB  HIE A  57       7.959 -15.037 -18.509  1.00  0.00           C  
ATOM    902  HB2 HIE A  57       8.174 -14.227 -17.811  1.00  0.00           H  
ATOM    903  HB3 HIE A  57       7.424 -15.821 -17.975  1.00  0.00           H  
ATOM    904  CG  HIE A  57       9.253 -15.623 -19.024  1.00  0.00           C  
ATOM    905  ND1 HIE A  57       9.379 -16.815 -19.744  1.00  0.00           N  
ATOM    906  CE1 HIE A  57      10.673 -16.917 -20.078  1.00  0.00           C  
ATOM    907  HE1 HIE A  57      11.091 -17.727 -20.662  1.00  0.00           H  
ATOM    908  NE2 HIE A  57      11.361 -15.863 -19.606  1.00  0.00           N  
ATOM    909  HE2 HIE A  57      12.353 -15.706 -19.716  1.00  0.00           H  
ATOM    910  CD2 HIE A  57      10.480 -15.035 -18.949  1.00  0.00           C  
ATOM    911  HD2 HIE A  57      10.707 -14.096 -18.468  1.00  0.00           H  
ATOM    912  C   HIE A  57       5.639 -14.168 -19.196  1.00  0.00           C  
ATOM    913  O   HIE A  57       4.914 -15.046 -18.734  1.00  0.00           O  
ATOM    914  N   GLU A  58       5.159 -12.935 -19.406  1.00  0.00           N  
ATOM    915  H   GLU A  58       5.795 -12.196 -19.684  1.00  0.00           H  
ATOM    916  CA  GLU A  58       3.715 -12.640 -19.354  1.00  0.00           C  
ATOM    917  HA  GLU A  58       3.314 -13.047 -18.425  1.00  0.00           H  
ATOM    918  CB  GLU A  58       3.498 -11.114 -19.326  1.00  0.00           C  
ATOM    919  HB2 GLU A  58       4.049 -10.719 -18.475  1.00  0.00           H  
ATOM    920  HB3 GLU A  58       3.891 -10.662 -20.237  1.00  0.00           H  
ATOM    921  CG  GLU A  58       2.027 -10.707 -19.149  1.00  0.00           C  
ATOM    922  HG2 GLU A  58       1.515 -10.762 -20.111  1.00  0.00           H  
ATOM    923  HG3 GLU A  58       1.539 -11.406 -18.465  1.00  0.00           H  
ATOM    924  CD  GLU A  58       1.892  -9.288 -18.586  1.00  0.00           C  
ATOM    925  OE1 GLU A  58       2.218  -8.303 -19.283  1.00  0.00           O  
ATOM    926  OE2 GLU A  58       1.464  -9.133 -17.413  1.00  0.00           O  
ATOM    927  C   GLU A  58       2.924 -13.319 -20.498  1.00  0.00           C  
ATOM    928  O   GLU A  58       1.699 -13.436 -20.407  1.00  0.00           O  
ATOM    929  N   LYS A  59       3.605 -13.786 -21.565  1.00  0.00           N  
ATOM    930  H   LYS A  59       4.609 -13.645 -21.575  1.00  0.00           H  
ATOM    931  CA  LYS A  59       2.976 -14.432 -22.737  1.00  0.00           C  
ATOM    932  HA  LYS A  59       1.934 -14.652 -22.498  1.00  0.00           H  
ATOM    933  CB  LYS A  59       2.995 -13.485 -23.945  1.00  0.00           C  
ATOM    934  HB2 LYS A  59       4.023 -13.370 -24.293  1.00  0.00           H  
ATOM    935  HB3 LYS A  59       2.420 -13.957 -24.744  1.00  0.00           H  
ATOM    936  CG  LYS A  59       2.410 -12.094 -23.670  1.00  0.00           C  
ATOM    937  HG2 LYS A  59       1.463 -12.188 -23.135  1.00  0.00           H  
ATOM    938  HG3 LYS A  59       3.114 -11.522 -23.064  1.00  0.00           H  
ATOM    939  CD  LYS A  59       2.168 -11.374 -25.000  1.00  0.00           C  
ATOM    940  HD2 LYS A  59       3.062 -11.450 -25.622  1.00  0.00           H  
ATOM    941  HD3 LYS A  59       1.331 -11.853 -25.512  1.00  0.00           H  
ATOM    942  CE  LYS A  59       1.857  -9.900 -24.738  1.00  0.00           C  
ATOM    943  HE2 LYS A  59       2.747  -9.438 -24.298  1.00  0.00           H  
ATOM    944  HE3 LYS A  59       1.048  -9.833 -24.004  1.00  0.00           H  
ATOM    945  NZ  LYS A  59       1.481  -9.205 -25.992  1.00  0.00           N  
ATOM    946  HZ1 LYS A  59       2.215  -9.318 -26.679  1.00  0.00           H  
ATOM    947  HZ2 LYS A  59       1.352  -8.217 -25.811  1.00  0.00           H  
ATOM    948  HZ3 LYS A  59       0.621  -9.590 -26.364  1.00  0.00           H  
ATOM    949  C   LYS A  59       3.580 -15.769 -23.173  1.00  0.00           C  
ATOM    950  O   LYS A  59       2.852 -16.565 -23.761  1.00  0.00           O  
ATOM    951  N   ASP A  60       4.876 -16.018 -22.971  1.00  0.00           N  
ATOM    952  H   ASP A  60       5.458 -15.306 -22.548  1.00  0.00           H  
ATOM    953  CA  ASP A  60       5.513 -17.265 -23.421  1.00  0.00           C  
ATOM    954  HA  ASP A  60       5.220 -17.439 -24.458  1.00  0.00           H  
ATOM    955  CB  ASP A  60       7.043 -17.135 -23.410  1.00  0.00           C  
ATOM    956  HB2 ASP A  60       7.311 -16.243 -23.976  1.00  0.00           H  
ATOM    957  HB3 ASP A  60       7.393 -17.001 -22.385  1.00  0.00           H  
ATOM    958  CG  ASP A  60       7.769 -18.338 -24.035  1.00  0.00           C  
ATOM    959  OD1 ASP A  60       9.006 -18.248 -24.217  1.00  0.00           O  
ATOM    960  OD2 ASP A  60       7.139 -19.345 -24.431  1.00  0.00           O  
ATOM    961  C   ASP A  60       5.029 -18.472 -22.603  1.00  0.00           C  
ATOM    962  O   ASP A  60       5.572 -18.794 -21.546  1.00  0.00           O  
ATOM    963  N   THR A  61       4.008 -19.162 -23.112  1.00  0.00           N  
ATOM    964  H   THR A  61       3.584 -18.811 -23.961  1.00  0.00           H  
ATOM    965  CA  THR A  61       3.335 -20.285 -22.441  1.00  0.00           C  
ATOM    966  HA  THR A  61       2.873 -19.901 -21.535  1.00  0.00           H  
ATOM    967  CB  THR A  61       2.225 -20.867 -23.328  1.00  0.00           C  
ATOM    968  HB  THR A  61       1.797 -21.737 -22.830  1.00  0.00           H  
ATOM    969  CG2 THR A  61       1.099 -19.867 -23.592  1.00  0.00           C  
ATOM    970 HG21 THR A  61       0.304 -20.351 -24.160  1.00  0.00           H  
ATOM    971 HG22 THR A  61       0.691 -19.519 -22.643  1.00  0.00           H  
ATOM    972 HG23 THR A  61       1.473 -19.009 -24.153  1.00  0.00           H  
ATOM    973  OG1 THR A  61       2.740 -21.266 -24.577  1.00  0.00           O  
ATOM    974  HG1 THR A  61       2.024 -21.676 -25.066  1.00  0.00           H  
ATOM    975  C   THR A  61       4.274 -21.413 -22.013  1.00  0.00           C  
ATOM    976  O   THR A  61       3.917 -22.187 -21.129  1.00  0.00           O  
ATOM    977  N   ARG A  62       5.493 -21.493 -22.565  1.00  0.00           N  
ATOM    978  H   ARG A  62       5.740 -20.777 -23.243  1.00  0.00           H  
ATOM    979  CA  ARG A  62       6.524 -22.468 -22.172  1.00  0.00           C  
ATOM    980  HA  ARG A  62       6.097 -23.471 -22.222  1.00  0.00           H  
ATOM    981  CB  ARG A  62       7.709 -22.374 -23.146  1.00  0.00           C  
ATOM    982  HB2 ARG A  62       8.138 -21.373 -23.085  1.00  0.00           H  
ATOM    983  HB3 ARG A  62       8.476 -23.087 -22.839  1.00  0.00           H  
ATOM    984  CG  ARG A  62       7.299 -22.689 -24.597  1.00  0.00           C  
ATOM    985  HG2 ARG A  62       6.928 -23.714 -24.642  1.00  0.00           H  
ATOM    986  HG3 ARG A  62       6.500 -22.021 -24.921  1.00  0.00           H  
ATOM    987  CD  ARG A  62       8.473 -22.545 -25.572  1.00  0.00           C  
ATOM    988  HD2 ARG A  62       9.293 -23.181 -25.231  1.00  0.00           H  
ATOM    989  HD3 ARG A  62       8.144 -22.884 -26.555  1.00  0.00           H  
ATOM    990  NE  ARG A  62       8.927 -21.147 -25.664  1.00  0.00           N  
ATOM    991  HE  ARG A  62       8.379 -20.454 -25.139  1.00  0.00           H  
ATOM    992  CZ  ARG A  62       9.943 -20.676 -26.356  1.00  0.00           C  
ATOM    993  NH1 ARG A  62      10.649 -21.438 -27.141  1.00  0.00           N  
ATOM    994 HH11 ARG A  62      10.385 -22.401 -27.206  1.00  0.00           H  
ATOM    995 HH12 ARG A  62      11.405 -21.056 -27.672  1.00  0.00           H  
ATOM    996  NH2 ARG A  62      10.275 -19.426 -26.275  1.00  0.00           N  
ATOM    997 HH21 ARG A  62       9.771 -18.875 -25.568  1.00  0.00           H  
ATOM    998 HH22 ARG A  62      11.014 -19.022 -26.807  1.00  0.00           H  
ATOM    999  C   ARG A  62       7.014 -22.306 -20.726  1.00  0.00           C  
ATOM   1000  O   ARG A  62       7.570 -23.263 -20.199  1.00  0.00           O  
ATOM   1001  N   CYS A  63       6.827 -21.150 -20.080  1.00  0.00           N  
ATOM   1002  H   CYS A  63       6.403 -20.376 -20.582  1.00  0.00           H  
ATOM   1003  CA  CYS A  63       7.150 -20.964 -18.657  1.00  0.00           C  
ATOM   1004  HA  CYS A  63       8.042 -21.546 -18.422  1.00  0.00           H  
ATOM   1005  CB  CYS A  63       7.472 -19.483 -18.412  1.00  0.00           C  
ATOM   1006  HB2 CYS A  63       7.879 -19.377 -17.406  1.00  0.00           H  
ATOM   1007  HB3 CYS A  63       8.219 -19.133 -19.125  1.00  0.00           H  
ATOM   1008  SG  CYS A  63       5.977 -18.462 -18.531  1.00  0.00           S  
ATOM   1009  HG  CYS A  63       5.907 -18.399 -19.867  1.00  0.00           H  
ATOM   1010  C   CYS A  63       6.050 -21.446 -17.685  1.00  0.00           C  
ATOM   1011  O   CYS A  63       6.284 -21.475 -16.472  1.00  0.00           O  
ATOM   1012  N   LEU A  64       4.849 -21.774 -18.182  1.00  0.00           N  
ATOM   1013  H   LEU A  64       4.721 -21.799 -19.186  1.00  0.00           H  
ATOM   1014  CA  LEU A  64       3.678 -22.027 -17.341  1.00  0.00           C  
ATOM   1015  HA  LEU A  64       3.713 -21.317 -16.515  1.00  0.00           H  
ATOM   1016  CB  LEU A  64       2.379 -21.777 -18.132  1.00  0.00           C  
ATOM   1017  HB2 LEU A  64       2.357 -22.468 -18.976  1.00  0.00           H  
ATOM   1018  HB3 LEU A  64       1.530 -22.013 -17.488  1.00  0.00           H  
ATOM   1019  CG  LEU A  64       2.216 -20.339 -18.663  1.00  0.00           C  
ATOM   1020  HG  LEU A  64       3.041 -20.092 -19.333  1.00  0.00           H  
ATOM   1021  CD1 LEU A  64       0.902 -20.228 -19.440  1.00  0.00           C  
ATOM   1022 HD11 LEU A  64       0.805 -19.226 -19.857  1.00  0.00           H  
ATOM   1023 HD12 LEU A  64       0.905 -20.949 -20.259  1.00  0.00           H  
ATOM   1024 HD13 LEU A  64       0.053 -20.433 -18.788  1.00  0.00           H  
ATOM   1025  CD2 LEU A  64       2.177 -19.311 -17.532  1.00  0.00           C  
ATOM   1026 HD21 LEU A  64       1.443 -19.589 -16.778  1.00  0.00           H  
ATOM   1027 HD22 LEU A  64       1.940 -18.327 -17.935  1.00  0.00           H  
ATOM   1028 HD23 LEU A  64       3.163 -19.242 -17.072  1.00  0.00           H  
ATOM   1029  C   LEU A  64       3.675 -23.428 -16.716  1.00  0.00           C  
ATOM   1030  O   LEU A  64       4.085 -24.416 -17.323  1.00  0.00           O  
ATOM   1031  N   GLY A  65       3.132 -23.505 -15.497  1.00  0.00           N  
ATOM   1032  H   GLY A  65       2.776 -22.651 -15.102  1.00  0.00           H  
ATOM   1033  CA  GLY A  65       2.728 -24.763 -14.873  1.00  0.00           C  
ATOM   1034  HA2 GLY A  65       3.433 -25.551 -15.145  1.00  0.00           H  
ATOM   1035  HA3 GLY A  65       2.742 -24.655 -13.792  1.00  0.00           H  
ATOM   1036  C   GLY A  65       1.318 -25.181 -15.309  1.00  0.00           C  
ATOM   1037  O   GLY A  65       0.455 -24.332 -15.528  1.00  0.00           O  
ATOM   1038  N   ALA A  66       1.084 -26.490 -15.407  1.00  0.00           N  
ATOM   1039  H   ALA A  66       1.830 -27.113 -15.143  1.00  0.00           H  
ATOM   1040  CA  ALA A  66      -0.102 -27.104 -16.010  1.00  0.00           C  
ATOM   1041  HA  ALA A  66      -0.226 -26.686 -17.011  1.00  0.00           H  
ATOM   1042  CB  ALA A  66       0.202 -28.603 -16.158  1.00  0.00           C  
ATOM   1043  HB1 ALA A  66      -0.614 -29.092 -16.692  1.00  0.00           H  
ATOM   1044  HB2 ALA A  66       1.121 -28.745 -16.728  1.00  0.00           H  
ATOM   1045  HB3 ALA A  66       0.307 -29.065 -15.176  1.00  0.00           H  
ATOM   1046  C   ALA A  66      -1.448 -26.887 -15.277  1.00  0.00           C  
ATOM   1047  O   ALA A  66      -2.470 -27.374 -15.758  1.00  0.00           O  
ATOM   1048  N   THR A  67      -1.495 -26.209 -14.122  1.00  0.00           N  
ATOM   1049  H   THR A  67      -0.641 -25.789 -13.781  1.00  0.00           H  
ATOM   1050  CA  THR A  67      -2.745 -26.011 -13.355  1.00  0.00           C  
ATOM   1051  HA  THR A  67      -3.566 -26.451 -13.920  1.00  0.00           H  
ATOM   1052  CB  THR A  67      -2.741 -26.736 -11.996  1.00  0.00           C  
ATOM   1053  HB  THR A  67      -3.772 -26.775 -11.640  1.00  0.00           H  
ATOM   1054  CG2 THR A  67      -2.218 -28.170 -12.058  1.00  0.00           C  
ATOM   1055 HG21 THR A  67      -2.761 -28.722 -12.827  1.00  0.00           H  
ATOM   1056 HG22 THR A  67      -1.155 -28.179 -12.302  1.00  0.00           H  
ATOM   1057 HG23 THR A  67      -2.372 -28.665 -11.100  1.00  0.00           H  
ATOM   1058  OG1 THR A  67      -1.986 -26.048 -11.023  1.00  0.00           O  
ATOM   1059  HG1 THR A  67      -1.772 -26.701 -10.351  1.00  0.00           H  
ATOM   1060  C   THR A  67      -3.114 -24.541 -13.163  1.00  0.00           C  
ATOM   1061  O   THR A  67      -2.253 -23.665 -13.082  1.00  0.00           O  
ATOM   1062  N   ALA A  68      -4.412 -24.263 -12.998  1.00  0.00           N  
ATOM   1063  H   ALA A  68      -5.087 -25.003 -13.127  1.00  0.00           H  
ATOM   1064  CA  ALA A  68      -4.924 -22.912 -12.762  1.00  0.00           C  
ATOM   1065  HA  ALA A  68      -4.691 -22.297 -13.632  1.00  0.00           H  
ATOM   1066  CB  ALA A  68      -6.450 -23.000 -12.636  1.00  0.00           C  
ATOM   1067  HB1 ALA A  68      -6.873 -23.430 -13.546  1.00  0.00           H  
ATOM   1068  HB2 ALA A  68      -6.728 -23.620 -11.782  1.00  0.00           H  
ATOM   1069  HB3 ALA A  68      -6.866 -22.001 -12.498  1.00  0.00           H  
ATOM   1070  C   ALA A  68      -4.298 -22.227 -11.527  1.00  0.00           C  
ATOM   1071  O   ALA A  68      -4.093 -21.016 -11.533  1.00  0.00           O  
ATOM   1072  N   GLN A  69      -3.938 -22.992 -10.486  1.00  0.00           N  
ATOM   1073  H   GLN A  69      -4.110 -23.982 -10.544  1.00  0.00           H  
ATOM   1074  CA  GLN A  69      -3.239 -22.467  -9.307  1.00  0.00           C  
ATOM   1075  HA  GLN A  69      -3.762 -21.565  -8.982  1.00  0.00           H  
ATOM   1076  CB  GLN A  69      -3.305 -23.500  -8.167  1.00  0.00           C  
ATOM   1077  HB2 GLN A  69      -4.319 -23.898  -8.112  1.00  0.00           H  
ATOM   1078  HB3 GLN A  69      -2.638 -24.332  -8.400  1.00  0.00           H  
ATOM   1079  CG  GLN A  69      -2.958 -22.893  -6.790  1.00  0.00           C  
ATOM   1080  HG2 GLN A  69      -2.645 -21.855  -6.898  1.00  0.00           H  
ATOM   1081  HG3 GLN A  69      -3.861 -22.894  -6.180  1.00  0.00           H  
ATOM   1082  CD  GLN A  69      -1.850 -23.636  -6.045  1.00  0.00           C  
ATOM   1083  OE1 GLN A  69      -0.748 -23.831  -6.541  1.00  0.00           O  
ATOM   1084  NE2 GLN A  69      -2.071 -24.037  -4.812  1.00  0.00           N  
ATOM   1085 HE21 GLN A  69      -1.345 -24.544  -4.336  1.00  0.00           H  
ATOM   1086 HE22 GLN A  69      -2.957 -23.866  -4.370  1.00  0.00           H  
ATOM   1087  C   GLN A  69      -1.785 -22.068  -9.621  1.00  0.00           C  
ATOM   1088  O   GLN A  69      -1.321 -21.026  -9.161  1.00  0.00           O  
ATOM   1089  N   GLN A  70      -1.074 -22.852 -10.439  1.00  0.00           N  
ATOM   1090  H   GLN A  70      -1.518 -23.667 -10.848  1.00  0.00           H  
ATOM   1091  CA  GLN A  70       0.269 -22.498 -10.915  1.00  0.00           C  
ATOM   1092  HA  GLN A  70       0.881 -22.203 -10.062  1.00  0.00           H  
ATOM   1093  CB  GLN A  70       0.927 -23.714 -11.582  1.00  0.00           C  
ATOM   1094  HB2 GLN A  70       0.256 -24.102 -12.349  1.00  0.00           H  
ATOM   1095  HB3 GLN A  70       1.851 -23.394 -12.064  1.00  0.00           H  
ATOM   1096  CG  GLN A  70       1.266 -24.826 -10.572  1.00  0.00           C  
ATOM   1097  HG2 GLN A  70       2.071 -24.480  -9.923  1.00  0.00           H  
ATOM   1098  HG3 GLN A  70       0.400 -25.044  -9.949  1.00  0.00           H  
ATOM   1099  CD  GLN A  70       1.692 -26.128 -11.246  1.00  0.00           C  
ATOM   1100  OE1 GLN A  70       1.452 -26.375 -12.414  1.00  0.00           O  
ATOM   1101  NE2 GLN A  70       2.332 -27.031 -10.535  1.00  0.00           N  
ATOM   1102 HE21 GLN A  70       2.614 -27.858 -11.035  1.00  0.00           H  
ATOM   1103 HE22 GLN A  70       2.547 -26.884  -9.568  1.00  0.00           H  
ATOM   1104  C   GLN A  70       0.229 -21.299 -11.874  1.00  0.00           C  
ATOM   1105  O   GLN A  70       1.033 -20.384 -11.726  1.00  0.00           O  
ATOM   1106  N   PHE A  71      -0.749 -21.247 -12.782  1.00  0.00           N  
ATOM   1107  H   PHE A  71      -1.324 -22.075 -12.914  1.00  0.00           H  
ATOM   1108  CA  PHE A  71      -1.033 -20.084 -13.626  1.00  0.00           C  
ATOM   1109  HA  PHE A  71      -0.156 -19.872 -14.239  1.00  0.00           H  
ATOM   1110  CB  PHE A  71      -2.197 -20.456 -14.553  1.00  0.00           C  
ATOM   1111  HB2 PHE A  71      -1.889 -21.299 -15.174  1.00  0.00           H  
ATOM   1112  HB3 PHE A  71      -3.027 -20.799 -13.940  1.00  0.00           H  
ATOM   1113  CG  PHE A  71      -2.700 -19.357 -15.469  1.00  0.00           C  
ATOM   1114  CD1 PHE A  71      -4.018 -18.875 -15.341  1.00  0.00           C  
ATOM   1115  HD1 PHE A  71      -4.659 -19.253 -14.556  1.00  0.00           H  
ATOM   1116  CE1 PHE A  71      -4.523 -17.945 -16.267  1.00  0.00           C  
ATOM   1117  HE1 PHE A  71      -5.550 -17.618 -16.196  1.00  0.00           H  
ATOM   1118  CZ  PHE A  71      -3.707 -17.485 -17.317  1.00  0.00           C  
ATOM   1119  HZ  PHE A  71      -4.101 -16.798 -18.053  1.00  0.00           H  
ATOM   1120  CE2 PHE A  71      -2.381 -17.938 -17.425  1.00  0.00           C  
ATOM   1121  HE2 PHE A  71      -1.753 -17.596 -18.238  1.00  0.00           H  
ATOM   1122  CD2 PHE A  71      -1.880 -18.876 -16.506  1.00  0.00           C  
ATOM   1123  HD2 PHE A  71      -0.875 -19.254 -16.622  1.00  0.00           H  
ATOM   1124  C   PHE A  71      -1.332 -18.816 -12.803  1.00  0.00           C  
ATOM   1125  O   PHE A  71      -0.782 -17.757 -13.099  1.00  0.00           O  
ATOM   1126  N   HIE A  72      -2.117 -18.915 -11.722  1.00  0.00           N  
ATOM   1127  H   HIE A  72      -2.611 -19.790 -11.569  1.00  0.00           H  
ATOM   1128  CA  HIE A  72      -2.339 -17.813 -10.775  1.00  0.00           C  
ATOM   1129  HA  HIE A  72      -2.720 -16.950 -11.322  1.00  0.00           H  
ATOM   1130  CB  HIE A  72      -3.401 -18.213  -9.743  1.00  0.00           C  
ATOM   1131  HB2 HIE A  72      -4.343 -18.413 -10.255  1.00  0.00           H  
ATOM   1132  HB3 HIE A  72      -3.092 -19.122  -9.228  1.00  0.00           H  
ATOM   1133  CG  HIE A  72      -3.632 -17.133  -8.718  1.00  0.00           C  
ATOM   1134  ND1 HIE A  72      -4.209 -15.892  -8.988  1.00  0.00           N  
ATOM   1135  CE1 HIE A  72      -4.166 -15.213  -7.831  1.00  0.00           C  
ATOM   1136  HE1 HIE A  72      -4.536 -14.205  -7.699  1.00  0.00           H  
ATOM   1137  NE2 HIE A  72      -3.595 -15.957  -6.866  1.00  0.00           N  
ATOM   1138  HE2 HIE A  72      -3.456 -15.664  -5.907  1.00  0.00           H  
ATOM   1139  CD2 HIE A  72      -3.243 -17.172  -7.410  1.00  0.00           C  
ATOM   1140  HD2 HIE A  72      -2.736 -17.989  -6.915  1.00  0.00           H  
ATOM   1141  C   HIE A  72      -1.050 -17.352 -10.080  1.00  0.00           C  
ATOM   1142  O   HIE A  72      -0.767 -16.158 -10.050  1.00  0.00           O  
ATOM   1143  N   ARG A  73      -0.241 -18.286  -9.566  1.00  0.00           N  
ATOM   1144  H   ARG A  73      -0.552 -19.251  -9.608  1.00  0.00           H  
ATOM   1145  CA  ARG A  73       1.059 -17.993  -8.926  1.00  0.00           C  
ATOM   1146  HA  ARG A  73       0.926 -17.255  -8.132  1.00  0.00           H  
ATOM   1147  CB  ARG A  73       1.604 -19.284  -8.298  1.00  0.00           C  
ATOM   1148  HB2 ARG A  73       1.525 -20.097  -9.021  1.00  0.00           H  
ATOM   1149  HB3 ARG A  73       2.659 -19.150  -8.050  1.00  0.00           H  
ATOM   1150  CG  ARG A  73       0.839 -19.639  -7.011  1.00  0.00           C  
ATOM   1151  HG2 ARG A  73       1.227 -19.040  -6.186  1.00  0.00           H  
ATOM   1152  HG3 ARG A  73      -0.220 -19.410  -7.126  1.00  0.00           H  
ATOM   1153  CD  ARG A  73       0.955 -21.127  -6.659  1.00  0.00           C  
ATOM   1154  HD2 ARG A  73       0.446 -21.300  -5.710  1.00  0.00           H  
ATOM   1155  HD3 ARG A  73       0.453 -21.708  -7.434  1.00  0.00           H  
ATOM   1156  NE  ARG A  73       2.355 -21.556  -6.549  1.00  0.00           N  
ATOM   1157  HE  ARG A  73       3.075 -20.845  -6.643  1.00  0.00           H  
ATOM   1158  CZ  ARG A  73       2.799 -22.761  -6.275  1.00  0.00           C  
ATOM   1159  NH1 ARG A  73       2.008 -23.772  -6.053  1.00  0.00           N  
ATOM   1160 HH11 ARG A  73       1.005 -23.648  -6.160  1.00  0.00           H  
ATOM   1161 HH12 ARG A  73       2.396 -24.659  -5.817  1.00  0.00           H  
ATOM   1162  NH2 ARG A  73       4.079 -22.972  -6.251  1.00  0.00           N  
ATOM   1163 HH21 ARG A  73       4.701 -22.216  -6.540  1.00  0.00           H  
ATOM   1164 HH22 ARG A  73       4.480 -23.862  -6.042  1.00  0.00           H  
ATOM   1165  C   ARG A  73       2.065 -17.373  -9.900  1.00  0.00           C  
ATOM   1166  O   ARG A  73       2.779 -16.445  -9.546  1.00  0.00           O  
ATOM   1167  N   HIE A  74       2.061 -17.810 -11.158  1.00  0.00           N  
ATOM   1168  H   HIE A  74       1.487 -18.617 -11.375  1.00  0.00           H  
ATOM   1169  CA  HIE A  74       2.803 -17.178 -12.256  1.00  0.00           C  
ATOM   1170  HA  HIE A  74       3.857 -17.100 -11.990  1.00  0.00           H  
ATOM   1171  CB  HIE A  74       2.709 -18.061 -13.501  1.00  0.00           C  
ATOM   1172  HB2 HIE A  74       3.066 -19.064 -13.263  1.00  0.00           H  
ATOM   1173  HB3 HIE A  74       1.676 -18.131 -13.840  1.00  0.00           H  
ATOM   1174  CG  HIE A  74       3.554 -17.510 -14.607  1.00  0.00           C  
ATOM   1175  ND1 HIE A  74       4.941 -17.614 -14.659  1.00  0.00           N  
ATOM   1176  CE1 HIE A  74       5.299 -16.944 -15.766  1.00  0.00           C  
ATOM   1177  HE1 HIE A  74       6.307 -16.860 -16.143  1.00  0.00           H  
ATOM   1178  NE2 HIE A  74       4.224 -16.437 -16.386  1.00  0.00           N  
ATOM   1179  HE2 HIE A  74       4.258 -15.969 -17.293  1.00  0.00           H  
ATOM   1180  CD2 HIE A  74       3.108 -16.761 -15.655  1.00  0.00           C  
ATOM   1181  HD2 HIE A  74       2.084 -16.497 -15.871  1.00  0.00           H  
ATOM   1182  C   HIE A  74       2.325 -15.750 -12.556  1.00  0.00           C  
ATOM   1183  O   HIE A  74       3.137 -14.839 -12.689  1.00  0.00           O  
ATOM   1184  N   LYS A  75       1.010 -15.505 -12.572  1.00  0.00           N  
ATOM   1185  H   LYS A  75       0.374 -16.295 -12.512  1.00  0.00           H  
ATOM   1186  CA  LYS A  75       0.461 -14.141 -12.684  1.00  0.00           C  
ATOM   1187  HA  LYS A  75       0.920 -13.654 -13.549  1.00  0.00           H  
ATOM   1188  CB  LYS A  75      -1.057 -14.216 -12.913  1.00  0.00           C  
ATOM   1189  HB2 LYS A  75      -1.498 -14.917 -12.203  1.00  0.00           H  
ATOM   1190  HB3 LYS A  75      -1.500 -13.232 -12.745  1.00  0.00           H  
ATOM   1191  CG  LYS A  75      -1.361 -14.659 -14.357  1.00  0.00           C  
ATOM   1192  HG2 LYS A  75      -1.288 -13.794 -15.018  1.00  0.00           H  
ATOM   1193  HG3 LYS A  75      -0.617 -15.385 -14.685  1.00  0.00           H  
ATOM   1194  CD  LYS A  75      -2.737 -15.318 -14.517  1.00  0.00           C  
ATOM   1195  HD2 LYS A  75      -2.832 -15.664 -15.544  1.00  0.00           H  
ATOM   1196  HD3 LYS A  75      -2.772 -16.200 -13.879  1.00  0.00           H  
ATOM   1197  CE  LYS A  75      -3.926 -14.419 -14.163  1.00  0.00           C  
ATOM   1198  HE2 LYS A  75      -4.807 -15.058 -14.037  1.00  0.00           H  
ATOM   1199  HE3 LYS A  75      -3.726 -13.932 -13.204  1.00  0.00           H  
ATOM   1200  NZ  LYS A  75      -4.187 -13.411 -15.221  1.00  0.00           N  
ATOM   1201  HZ1 LYS A  75      -3.374 -12.822 -15.361  1.00  0.00           H  
ATOM   1202  HZ2 LYS A  75      -4.968 -12.822 -14.959  1.00  0.00           H  
ATOM   1203  HZ3 LYS A  75      -4.404 -13.871 -16.097  1.00  0.00           H  
ATOM   1204  C   LYS A  75       0.842 -13.270 -11.479  1.00  0.00           C  
ATOM   1205  O   LYS A  75       1.250 -12.132 -11.683  1.00  0.00           O  
ATOM   1206  N   GLN A  76       0.780 -13.797 -10.253  1.00  0.00           N  
ATOM   1207  H   GLN A  76       0.390 -14.726 -10.156  1.00  0.00           H  
ATOM   1208  CA  GLN A  76       1.287 -13.113  -9.053  1.00  0.00           C  
ATOM   1209  HA  GLN A  76       0.814 -12.132  -8.993  1.00  0.00           H  
ATOM   1210  CB  GLN A  76       0.925 -13.897  -7.780  1.00  0.00           C  
ATOM   1211  HB2 GLN A  76       1.112 -14.958  -7.945  1.00  0.00           H  
ATOM   1212  HB3 GLN A  76       1.568 -13.567  -6.961  1.00  0.00           H  
ATOM   1213  CG  GLN A  76      -0.537 -13.702  -7.347  1.00  0.00           C  
ATOM   1214  HG2 GLN A  76      -1.201 -13.873  -8.194  1.00  0.00           H  
ATOM   1215  HG3 GLN A  76      -0.771 -14.441  -6.581  1.00  0.00           H  
ATOM   1216  CD  GLN A  76      -0.794 -12.308  -6.768  1.00  0.00           C  
ATOM   1217  OE1 GLN A  76      -1.348 -11.426  -7.409  1.00  0.00           O  
ATOM   1218  NE2 GLN A  76      -0.397 -12.043  -5.541  1.00  0.00           N  
ATOM   1219 HE21 GLN A  76      -0.542 -11.114  -5.189  1.00  0.00           H  
ATOM   1220 HE22 GLN A  76       0.053 -12.747  -4.981  1.00  0.00           H  
ATOM   1221  C   GLN A  76       2.802 -12.859  -9.115  1.00  0.00           C  
ATOM   1222  O   GLN A  76       3.238 -11.785  -8.708  1.00  0.00           O  
ATOM   1223  N   LEU A  77       3.602 -13.766  -9.684  1.00  0.00           N  
ATOM   1224  H   LEU A  77       3.217 -14.678  -9.909  1.00  0.00           H  
ATOM   1225  CA  LEU A  77       5.026 -13.538  -9.944  1.00  0.00           C  
ATOM   1226  HA  LEU A  77       5.503 -13.269  -9.001  1.00  0.00           H  
ATOM   1227  CB  LEU A  77       5.661 -14.843 -10.453  1.00  0.00           C  
ATOM   1228  HB2 LEU A  77       5.491 -15.640  -9.729  1.00  0.00           H  
ATOM   1229  HB3 LEU A  77       5.147 -15.130 -11.364  1.00  0.00           H  
ATOM   1230  CG  LEU A  77       7.167 -14.734 -10.765  1.00  0.00           C  
ATOM   1231  HG  LEU A  77       7.455 -13.701 -10.954  1.00  0.00           H  
ATOM   1232  CD1 LEU A  77       7.995 -15.259  -9.593  1.00  0.00           C  
ATOM   1233 HD11 LEU A  77       7.715 -14.744  -8.675  1.00  0.00           H  
ATOM   1234 HD12 LEU A  77       7.823 -16.328  -9.464  1.00  0.00           H  
ATOM   1235 HD13 LEU A  77       9.053 -15.084  -9.786  1.00  0.00           H  
ATOM   1236  CD2 LEU A  77       7.496 -15.543 -12.018  1.00  0.00           C  
ATOM   1237 HD21 LEU A  77       8.571 -15.541 -12.201  1.00  0.00           H  
ATOM   1238 HD22 LEU A  77       7.150 -16.569 -11.902  1.00  0.00           H  
ATOM   1239 HD23 LEU A  77       6.994 -15.103 -12.883  1.00  0.00           H  
ATOM   1240  C   LEU A  77       5.238 -12.358 -10.913  1.00  0.00           C  
ATOM   1241  O   LEU A  77       5.911 -11.396 -10.553  1.00  0.00           O  
ATOM   1242  N   ILE A  78       4.629 -12.385 -12.105  1.00  0.00           N  
ATOM   1243  H   ILE A  78       4.108 -13.224 -12.348  1.00  0.00           H  
ATOM   1244  CA  ILE A  78       4.688 -11.286 -13.090  1.00  0.00           C  
ATOM   1245  HA  ILE A  78       5.728 -11.134 -13.378  1.00  0.00           H  
ATOM   1246  CB  ILE A  78       3.881 -11.690 -14.349  1.00  0.00           C  
ATOM   1247  HB  ILE A  78       2.891 -12.004 -14.016  1.00  0.00           H  
ATOM   1248  CG2 ILE A  78       3.666 -10.510 -15.314  1.00  0.00           C  
ATOM   1249 HG21 ILE A  78       3.175 -10.867 -16.219  1.00  0.00           H  
ATOM   1250 HG22 ILE A  78       3.015  -9.760 -14.865  1.00  0.00           H  
ATOM   1251 HG23 ILE A  78       4.617 -10.049 -15.580  1.00  0.00           H  
ATOM   1252  CG1 ILE A  78       4.502 -12.891 -15.110  1.00  0.00           C  
ATOM   1253 HG12 ILE A  78       4.649 -13.721 -14.421  1.00  0.00           H  
ATOM   1254 HG13 ILE A  78       3.786 -13.227 -15.861  1.00  0.00           H  
ATOM   1255  CD1 ILE A  78       5.839 -12.633 -15.817  1.00  0.00           C  
ATOM   1256 HD11 ILE A  78       5.718 -11.888 -16.604  1.00  0.00           H  
ATOM   1257 HD12 ILE A  78       6.589 -12.295 -15.105  1.00  0.00           H  
ATOM   1258 HD13 ILE A  78       6.185 -13.562 -16.271  1.00  0.00           H  
ATOM   1259  C   ILE A  78       4.206  -9.949 -12.487  1.00  0.00           C  
ATOM   1260  O   ILE A  78       4.817  -8.905 -12.723  1.00  0.00           O  
ATOM   1261  N   ARG A  79       3.155  -9.974 -11.655  1.00  0.00           N  
ATOM   1262  H   ARG A  79       2.660 -10.854 -11.551  1.00  0.00           H  
ATOM   1263  CA  ARG A  79       2.676  -8.812 -10.891  1.00  0.00           C  
ATOM   1264  HA  ARG A  79       2.457  -7.999 -11.585  1.00  0.00           H  
ATOM   1265  CB  ARG A  79       1.378  -9.180 -10.152  1.00  0.00           C  
ATOM   1266  HB2 ARG A  79       0.633  -9.516 -10.874  1.00  0.00           H  
ATOM   1267  HB3 ARG A  79       1.571  -9.990  -9.452  1.00  0.00           H  
ATOM   1268  CG  ARG A  79       0.816  -7.982  -9.382  1.00  0.00           C  
ATOM   1269  HG2 ARG A  79       1.574  -7.591  -8.702  1.00  0.00           H  
ATOM   1270  HG3 ARG A  79       0.544  -7.194 -10.086  1.00  0.00           H  
ATOM   1271  CD  ARG A  79      -0.403  -8.363  -8.542  1.00  0.00           C  
ATOM   1272  HD2 ARG A  79      -1.224  -8.634  -9.205  1.00  0.00           H  
ATOM   1273  HD3 ARG A  79      -0.151  -9.209  -7.900  1.00  0.00           H  
ATOM   1274  NE  ARG A  79      -0.777  -7.214  -7.712  1.00  0.00           N  
ATOM   1275  HE  ARG A  79      -0.154  -6.404  -7.759  1.00  0.00           H  
ATOM   1276  CZ  ARG A  79      -1.903  -6.988  -7.076  1.00  0.00           C  
ATOM   1277  NH1 ARG A  79      -2.898  -7.831  -7.058  1.00  0.00           N  
ATOM   1278 HH11 ARG A  79      -2.770  -8.737  -7.469  1.00  0.00           H  
ATOM   1279 HH12 ARG A  79      -3.738  -7.557  -6.583  1.00  0.00           H  
ATOM   1280  NH2 ARG A  79      -2.029  -5.882  -6.418  1.00  0.00           N  
ATOM   1281 HH21 ARG A  79      -1.194  -5.302  -6.417  1.00  0.00           H  
ATOM   1282 HH22 ARG A  79      -2.910  -5.390  -6.572  1.00  0.00           H  
ATOM   1283  C   ARG A  79       3.743  -8.278  -9.928  1.00  0.00           C  
ATOM   1284  O   ARG A  79       4.064  -7.092  -9.984  1.00  0.00           O  
ATOM   1285  N   PHE A  80       4.338  -9.115  -9.078  1.00  0.00           N  
ATOM   1286  H   PHE A  80       4.031 -10.082  -9.022  1.00  0.00           H  
ATOM   1287  CA  PHE A  80       5.399  -8.646  -8.179  1.00  0.00           C  
ATOM   1288  HA  PHE A  80       5.048  -7.732  -7.701  1.00  0.00           H  
ATOM   1289  CB  PHE A  80       5.657  -9.674  -7.073  1.00  0.00           C  
ATOM   1290  HB2 PHE A  80       5.863 -10.637  -7.538  1.00  0.00           H  
ATOM   1291  HB3 PHE A  80       6.545  -9.356  -6.529  1.00  0.00           H  
ATOM   1292  CG  PHE A  80       4.550  -9.843  -6.047  1.00  0.00           C  
ATOM   1293  CD1 PHE A  80       4.078  -8.732  -5.317  1.00  0.00           C  
ATOM   1294  HD1 PHE A  80       4.476  -7.747  -5.506  1.00  0.00           H  
ATOM   1295  CE1 PHE A  80       3.105  -8.904  -4.315  1.00  0.00           C  
ATOM   1296  HE1 PHE A  80       2.757  -8.055  -3.745  1.00  0.00           H  
ATOM   1297  CZ  PHE A  80       2.608 -10.187  -4.030  1.00  0.00           C  
ATOM   1298  HZ  PHE A  80       1.887 -10.329  -3.235  1.00  0.00           H  
ATOM   1299  CE2 PHE A  80       3.077 -11.296  -4.754  1.00  0.00           C  
ATOM   1300  HE2 PHE A  80       2.713 -12.285  -4.517  1.00  0.00           H  
ATOM   1301  CD2 PHE A  80       4.046 -11.126  -5.758  1.00  0.00           C  
ATOM   1302  HD2 PHE A  80       4.411 -11.989  -6.297  1.00  0.00           H  
ATOM   1303  C   PHE A  80       6.697  -8.251  -8.910  1.00  0.00           C  
ATOM   1304  O   PHE A  80       7.412  -7.389  -8.408  1.00  0.00           O  
ATOM   1305  N   LEU A  81       6.994  -8.790 -10.101  1.00  0.00           N  
ATOM   1306  H   LEU A  81       6.429  -9.570 -10.427  1.00  0.00           H  
ATOM   1307  CA  LEU A  81       8.076  -8.288 -10.969  1.00  0.00           C  
ATOM   1308  HA  LEU A  81       8.987  -8.205 -10.378  1.00  0.00           H  
ATOM   1309  CB  LEU A  81       8.340  -9.253 -12.143  1.00  0.00           C  
ATOM   1310  HB2 LEU A  81       7.399  -9.451 -12.652  1.00  0.00           H  
ATOM   1311  HB3 LEU A  81       8.994  -8.751 -12.855  1.00  0.00           H  
ATOM   1312  CG  LEU A  81       8.999 -10.596 -11.774  1.00  0.00           C  
ATOM   1313  HG  LEU A  81       8.396 -11.120 -11.037  1.00  0.00           H  
ATOM   1314  CD1 LEU A  81       9.116 -11.473 -13.022  1.00  0.00           C  
ATOM   1315 HD11 LEU A  81       8.129 -11.611 -13.463  1.00  0.00           H  
ATOM   1316 HD12 LEU A  81       9.777 -11.010 -13.756  1.00  0.00           H  
ATOM   1317 HD13 LEU A  81       9.511 -12.452 -12.755  1.00  0.00           H  
ATOM   1318  CD2 LEU A  81      10.414 -10.412 -11.221  1.00  0.00           C  
ATOM   1319 HD21 LEU A  81      10.375  -9.892 -10.267  1.00  0.00           H  
ATOM   1320 HD22 LEU A  81      10.878 -11.384 -11.057  1.00  0.00           H  
ATOM   1321 HD23 LEU A  81      11.021  -9.842 -11.926  1.00  0.00           H  
ATOM   1322  C   LEU A  81       7.781  -6.875 -11.503  1.00  0.00           C  
ATOM   1323  O   LEU A  81       8.653  -6.005 -11.452  1.00  0.00           O  
ATOM   1324  N   LYS A  82       6.543  -6.614 -11.947  1.00  0.00           N  
ATOM   1325  H   LYS A  82       5.895  -7.395 -12.023  1.00  0.00           H  
ATOM   1326  CA  LYS A  82       6.078  -5.265 -12.330  1.00  0.00           C  
ATOM   1327  HA  LYS A  82       6.770  -4.848 -13.065  1.00  0.00           H  
ATOM   1328  CB  LYS A  82       4.681  -5.355 -12.968  1.00  0.00           C  
ATOM   1329  HB2 LYS A  82       4.050  -6.041 -12.403  1.00  0.00           H  
ATOM   1330  HB3 LYS A  82       4.215  -4.368 -12.958  1.00  0.00           H  
ATOM   1331  CG  LYS A  82       4.785  -5.819 -14.426  1.00  0.00           C  
ATOM   1332  HG2 LYS A  82       5.313  -5.049 -14.988  1.00  0.00           H  
ATOM   1333  HG3 LYS A  82       5.351  -6.750 -14.482  1.00  0.00           H  
ATOM   1334  CD  LYS A  82       3.409  -6.035 -15.063  1.00  0.00           C  
ATOM   1335  HD2 LYS A  82       2.908  -6.867 -14.563  1.00  0.00           H  
ATOM   1336  HD3 LYS A  82       2.812  -5.128 -14.951  1.00  0.00           H  
ATOM   1337  CE  LYS A  82       3.585  -6.350 -16.552  1.00  0.00           C  
ATOM   1338  HE2 LYS A  82       4.091  -5.509 -17.033  1.00  0.00           H  
ATOM   1339  HE3 LYS A  82       4.222  -7.235 -16.654  1.00  0.00           H  
ATOM   1340  NZ  LYS A  82       2.287  -6.603 -17.212  1.00  0.00           N  
ATOM   1341  HZ1 LYS A  82       1.630  -5.845 -17.121  1.00  0.00           H  
ATOM   1342  HZ2 LYS A  82       2.401  -6.859 -18.199  1.00  0.00           H  
ATOM   1343  HZ3 LYS A  82       1.870  -7.478 -16.878  1.00  0.00           H  
ATOM   1344  C   LYS A  82       6.100  -4.283 -11.152  1.00  0.00           C  
ATOM   1345  O   LYS A  82       6.527  -3.146 -11.331  1.00  0.00           O  
ATOM   1346  N   ARG A  83       5.728  -4.712  -9.939  1.00  0.00           N  
ATOM   1347  H   ARG A  83       5.300  -5.632  -9.884  1.00  0.00           H  
ATOM   1348  CA  ARG A  83       5.854  -3.890  -8.716  1.00  0.00           C  
ATOM   1349  HA  ARG A  83       5.423  -2.910  -8.918  1.00  0.00           H  
ATOM   1350  CB  ARG A  83       5.033  -4.539  -7.588  1.00  0.00           C  
ATOM   1351  HB2 ARG A  83       4.085  -4.884  -8.007  1.00  0.00           H  
ATOM   1352  HB3 ARG A  83       5.563  -5.405  -7.187  1.00  0.00           H  
ATOM   1353  CG  ARG A  83       4.719  -3.545  -6.457  1.00  0.00           C  
ATOM   1354  HG2 ARG A  83       5.642  -3.247  -5.961  1.00  0.00           H  
ATOM   1355  HG3 ARG A  83       4.235  -2.663  -6.880  1.00  0.00           H  
ATOM   1356  CD  ARG A  83       3.768  -4.198  -5.448  1.00  0.00           C  
ATOM   1357  HD2 ARG A  83       2.913  -4.587  -5.999  1.00  0.00           H  
ATOM   1358  HD3 ARG A  83       4.278  -5.040  -4.977  1.00  0.00           H  
ATOM   1359  NE  ARG A  83       3.303  -3.260  -4.405  1.00  0.00           N  
ATOM   1360  HE  ARG A  83       3.898  -2.474  -4.177  1.00  0.00           H  
ATOM   1361  CZ  ARG A  83       2.213  -3.394  -3.668  1.00  0.00           C  
ATOM   1362  NH1 ARG A  83       1.325  -4.320  -3.897  1.00  0.00           N  
ATOM   1363 HH11 ARG A  83       1.326  -4.744  -4.825  1.00  0.00           H  
ATOM   1364 HH12 ARG A  83       0.440  -4.264  -3.435  1.00  0.00           H  
ATOM   1365  NH2 ARG A  83       1.947  -2.565  -2.704  1.00  0.00           N  
ATOM   1366 HH21 ARG A  83       2.503  -1.711  -2.646  1.00  0.00           H  
ATOM   1367 HH22 ARG A  83       1.052  -2.583  -2.251  1.00  0.00           H  
ATOM   1368  C   ARG A  83       7.321  -3.636  -8.328  1.00  0.00           C  
ATOM   1369  O   ARG A  83       7.657  -2.534  -7.908  1.00  0.00           O  
ATOM   1370  N   LEU A  84       8.200  -4.623  -8.503  1.00  0.00           N  
ATOM   1371  H   LEU A  84       7.836  -5.518  -8.804  1.00  0.00           H  
ATOM   1372  CA  LEU A  84       9.643  -4.535  -8.237  1.00  0.00           C  
ATOM   1373  HA  LEU A  84       9.786  -4.176  -7.217  1.00  0.00           H  
ATOM   1374  CB  LEU A  84      10.246  -5.951  -8.336  1.00  0.00           C  
ATOM   1375  HB2 LEU A  84       9.797  -6.575  -7.563  1.00  0.00           H  
ATOM   1376  HB3 LEU A  84       9.969  -6.377  -9.299  1.00  0.00           H  
ATOM   1377  CG  LEU A  84      11.776  -6.052  -8.213  1.00  0.00           C  
ATOM   1378  HG  LEU A  84      12.244  -5.439  -8.981  1.00  0.00           H  
ATOM   1379  CD1 LEU A  84      12.288  -5.620  -6.839  1.00  0.00           C  
ATOM   1380 HD11 LEU A  84      11.803  -6.204  -6.056  1.00  0.00           H  
ATOM   1381 HD12 LEU A  84      13.366  -5.761  -6.784  1.00  0.00           H  
ATOM   1382 HD13 LEU A  84      12.070  -4.564  -6.682  1.00  0.00           H  
ATOM   1383  CD2 LEU A  84      12.194  -7.504  -8.445  1.00  0.00           C  
ATOM   1384 HD21 LEU A  84      11.853  -7.830  -9.427  1.00  0.00           H  
ATOM   1385 HD22 LEU A  84      13.280  -7.583  -8.413  1.00  0.00           H  
ATOM   1386 HD23 LEU A  84      11.761  -8.147  -7.681  1.00  0.00           H  
ATOM   1387  C   LEU A  84      10.332  -3.519  -9.164  1.00  0.00           C  
ATOM   1388  O   LEU A  84      11.046  -2.654  -8.668  1.00  0.00           O  
ATOM   1389  N   ASP A  85      10.065  -3.568 -10.475  1.00  0.00           N  
ATOM   1390  H   ASP A  85       9.468  -4.316 -10.815  1.00  0.00           H  
ATOM   1391  CA  ASP A  85      10.519  -2.567 -11.464  1.00  0.00           C  
ATOM   1392  HA  ASP A  85      11.608  -2.523 -11.459  1.00  0.00           H  
ATOM   1393  CB  ASP A  85      10.051  -3.054 -12.855  1.00  0.00           C  
ATOM   1394  HB2 ASP A  85      10.412  -4.077 -12.975  1.00  0.00           H  
ATOM   1395  HB3 ASP A  85       8.959  -3.091 -12.858  1.00  0.00           H  
ATOM   1396  CG  ASP A  85      10.513  -2.266 -14.096  1.00  0.00           C  
ATOM   1397  OD1 ASP A  85      11.459  -1.451 -14.028  1.00  0.00           O  
ATOM   1398  OD2 ASP A  85       9.919  -2.494 -15.178  1.00  0.00           O  
ATOM   1399  C   ASP A  85       9.995  -1.160 -11.095  1.00  0.00           C  
ATOM   1400  O   ASP A  85      10.768  -0.211 -10.957  1.00  0.00           O  
ATOM   1401  N   ARG A  86       8.694  -1.052 -10.787  1.00  0.00           N  
ATOM   1402  H   ARG A  86       8.117  -1.876 -10.918  1.00  0.00           H  
ATOM   1403  CA  ARG A  86       8.020   0.182 -10.333  1.00  0.00           C  
ATOM   1404  HA  ARG A  86       8.137   0.947 -11.098  1.00  0.00           H  
ATOM   1405  CB  ARG A  86       6.527  -0.150 -10.196  1.00  0.00           C  
ATOM   1406  HB2 ARG A  86       6.165  -0.502 -11.165  1.00  0.00           H  
ATOM   1407  HB3 ARG A  86       6.425  -0.963  -9.481  1.00  0.00           H  
ATOM   1408  CG  ARG A  86       5.615   0.995  -9.737  1.00  0.00           C  
ATOM   1409  HG2 ARG A  86       5.947   1.362  -8.770  1.00  0.00           H  
ATOM   1410  HG3 ARG A  86       5.645   1.812 -10.460  1.00  0.00           H  
ATOM   1411  CD  ARG A  86       4.188   0.448  -9.610  1.00  0.00           C  
ATOM   1412  HD2 ARG A  86       3.807   0.231 -10.609  1.00  0.00           H  
ATOM   1413  HD3 ARG A  86       4.211  -0.477  -9.029  1.00  0.00           H  
ATOM   1414  NE  ARG A  86       3.299   1.402  -8.934  1.00  0.00           N  
ATOM   1415  HE  ARG A  86       3.740   2.223  -8.513  1.00  0.00           H  
ATOM   1416  CZ  ARG A  86       1.987   1.344  -8.819  1.00  0.00           C  
ATOM   1417  NH1 ARG A  86       1.268   0.418  -9.398  1.00  0.00           N  
ATOM   1418 HH11 ARG A  86       1.742  -0.307  -9.903  1.00  0.00           H  
ATOM   1419 HH12 ARG A  86       0.289   0.351  -9.201  1.00  0.00           H  
ATOM   1420  NH2 ARG A  86       1.351   2.235  -8.118  1.00  0.00           N  
ATOM   1421 HH21 ARG A  86       1.919   2.839  -7.516  1.00  0.00           H  
ATOM   1422 HH22 ARG A  86       0.355   2.293  -8.090  1.00  0.00           H  
ATOM   1423  C   ARG A  86       8.607   0.790  -9.049  1.00  0.00           C  
ATOM   1424  O   ARG A  86       8.635   2.010  -8.918  1.00  0.00           O  
ATOM   1425  N   ASN A  87       9.083  -0.031  -8.111  1.00  0.00           N  
ATOM   1426  H   ASN A  87       8.937  -1.025  -8.244  1.00  0.00           H  
ATOM   1427  CA  ASN A  87       9.794   0.442  -6.915  1.00  0.00           C  
ATOM   1428  HA  ASN A  87       9.289   1.343  -6.565  1.00  0.00           H  
ATOM   1429  CB  ASN A  87       9.708  -0.618  -5.791  1.00  0.00           C  
ATOM   1430  HB2 ASN A  87       8.876  -1.294  -5.980  1.00  0.00           H  
ATOM   1431  HB3 ASN A  87      10.617  -1.212  -5.754  1.00  0.00           H  
ATOM   1432  CG  ASN A  87       9.480   0.020  -4.425  1.00  0.00           C  
ATOM   1433  OD1 ASN A  87       9.895   1.133  -4.153  1.00  0.00           O  
ATOM   1434  ND2 ASN A  87       8.740  -0.639  -3.563  1.00  0.00           N  
ATOM   1435 HD21 ASN A  87       8.471  -0.115  -2.724  1.00  0.00           H  
ATOM   1436 HD22 ASN A  87       8.295  -1.500  -3.812  1.00  0.00           H  
ATOM   1437  C   ASN A  87      11.247   0.854  -7.236  1.00  0.00           C  
ATOM   1438  O   ASN A  87      11.680   1.957  -6.896  1.00  0.00           O  
ATOM   1439  N   LEU A  88      11.987   0.002  -7.962  1.00  0.00           N  
ATOM   1440  H   LEU A  88      11.553  -0.866  -8.261  1.00  0.00           H  
ATOM   1441  CA  LEU A  88      13.385   0.254  -8.356  1.00  0.00           C  
ATOM   1442  HA  LEU A  88      13.979   0.364  -7.449  1.00  0.00           H  
ATOM   1443  CB  LEU A  88      13.918  -0.933  -9.181  1.00  0.00           C  
ATOM   1444  HB2 LEU A  88      13.182  -1.170  -9.952  1.00  0.00           H  
ATOM   1445  HB3 LEU A  88      14.833  -0.627  -9.690  1.00  0.00           H  
ATOM   1446  CG  LEU A  88      14.225  -2.200  -8.365  1.00  0.00           C  
ATOM   1447  HG  LEU A  88      13.394  -2.435  -7.703  1.00  0.00           H  
ATOM   1448  CD1 LEU A  88      14.460  -3.379  -9.309  1.00  0.00           C  
ATOM   1449 HD11 LEU A  88      13.568  -3.540  -9.916  1.00  0.00           H  
ATOM   1450 HD12 LEU A  88      15.305  -3.177  -9.968  1.00  0.00           H  
ATOM   1451 HD13 LEU A  88      14.656  -4.281  -8.732  1.00  0.00           H  
ATOM   1452  CD2 LEU A  88      15.486  -2.033  -7.518  1.00  0.00           C  
ATOM   1453 HD21 LEU A  88      16.339  -1.819  -8.161  1.00  0.00           H  
ATOM   1454 HD22 LEU A  88      15.358  -1.215  -6.813  1.00  0.00           H  
ATOM   1455 HD23 LEU A  88      15.674  -2.949  -6.959  1.00  0.00           H  
ATOM   1456  C   LEU A  88      13.568   1.551  -9.159  1.00  0.00           C  
ATOM   1457  O   LEU A  88      14.589   2.218  -9.000  1.00  0.00           O  
ATOM   1458  N   TRP A  89      12.570   1.946  -9.951  1.00  0.00           N  
ATOM   1459  H   TRP A  89      11.811   1.285 -10.100  1.00  0.00           H  
ATOM   1460  CA  TRP A  89      12.476   3.249 -10.628  1.00  0.00           C  
ATOM   1461  HA  TRP A  89      13.188   3.280 -11.452  1.00  0.00           H  
ATOM   1462  CB  TRP A  89      11.056   3.360 -11.195  1.00  0.00           C  
ATOM   1463  HB2 TRP A  89      11.011   2.758 -12.103  1.00  0.00           H  
ATOM   1464  HB3 TRP A  89      10.363   2.915 -10.484  1.00  0.00           H  
ATOM   1465  CG  TRP A  89      10.541   4.738 -11.497  1.00  0.00           C  
ATOM   1466  CD1 TRP A  89       9.713   5.443 -10.693  1.00  0.00           C  
ATOM   1467  HD1 TRP A  89       9.333   5.095  -9.736  1.00  0.00           H  
ATOM   1468  NE1 TRP A  89       9.431   6.667 -11.266  1.00  0.00           N  
ATOM   1469  HE1 TRP A  89       8.869   7.373 -10.808  1.00  0.00           H  
ATOM   1470  CE2 TRP A  89      10.048   6.803 -12.490  1.00  0.00           C  
ATOM   1471  CZ2 TRP A  89      10.056   7.830 -13.445  1.00  0.00           C  
ATOM   1472  HZ2 TRP A  89       9.518   8.745 -13.264  1.00  0.00           H  
ATOM   1473  CH2 TRP A  89      10.787   7.656 -14.630  1.00  0.00           C  
ATOM   1474  HH2 TRP A  89      10.809   8.442 -15.371  1.00  0.00           H  
ATOM   1475  CZ3 TRP A  89      11.507   6.467 -14.840  1.00  0.00           C  
ATOM   1476  HZ3 TRP A  89      12.080   6.348 -15.745  1.00  0.00           H  
ATOM   1477  CE3 TRP A  89      11.504   5.444 -13.869  1.00  0.00           C  
ATOM   1478  HE3 TRP A  89      12.083   4.544 -14.027  1.00  0.00           H  
ATOM   1479  CD2 TRP A  89      10.773   5.585 -12.667  1.00  0.00           C  
ATOM   1480  C   TRP A  89      12.788   4.455  -9.721  1.00  0.00           C  
ATOM   1481  O   TRP A  89      13.476   5.375 -10.160  1.00  0.00           O  
ATOM   1482  N   GLY A  90      12.335   4.448  -8.463  1.00  0.00           N  
ATOM   1483  H   GLY A  90      11.832   3.628  -8.135  1.00  0.00           H  
ATOM   1484  CA  GLY A  90      12.598   5.535  -7.511  1.00  0.00           C  
ATOM   1485  HA2 GLY A  90      12.469   6.498  -8.005  1.00  0.00           H  
ATOM   1486  HA3 GLY A  90      11.891   5.470  -6.689  1.00  0.00           H  
ATOM   1487  C   GLY A  90      14.001   5.487  -6.906  1.00  0.00           C  
ATOM   1488  O   GLY A  90      14.614   6.530  -6.676  1.00  0.00           O  
ATOM   1489  N   LEU A  91      14.537   4.282  -6.685  1.00  0.00           N  
ATOM   1490  H   LEU A  91      13.974   3.469  -6.900  1.00  0.00           H  
ATOM   1491  CA  LEU A  91      15.901   4.072  -6.191  1.00  0.00           C  
ATOM   1492  HA  LEU A  91      16.054   4.700  -5.311  1.00  0.00           H  
ATOM   1493  CB  LEU A  91      16.015   2.590  -5.783  1.00  0.00           C  
ATOM   1494  HB2 LEU A  91      15.246   2.375  -5.039  1.00  0.00           H  
ATOM   1495  HB3 LEU A  91      15.810   1.975  -6.657  1.00  0.00           H  
ATOM   1496  CG  LEU A  91      17.380   2.168  -5.218  1.00  0.00           C  
ATOM   1497  HG  LEU A  91      18.163   2.368  -5.949  1.00  0.00           H  
ATOM   1498  CD1 LEU A  91      17.713   2.896  -3.914  1.00  0.00           C  
ATOM   1499 HD11 LEU A  91      16.902   2.767  -3.194  1.00  0.00           H  
ATOM   1500 HD12 LEU A  91      17.857   3.958  -4.106  1.00  0.00           H  
ATOM   1501 HD13 LEU A  91      18.634   2.495  -3.495  1.00  0.00           H  
ATOM   1502  CD2 LEU A  91      17.353   0.666  -4.940  1.00  0.00           C  
ATOM   1503 HD21 LEU A  91      17.165   0.122  -5.864  1.00  0.00           H  
ATOM   1504 HD22 LEU A  91      16.580   0.428  -4.206  1.00  0.00           H  
ATOM   1505 HD23 LEU A  91      18.320   0.354  -4.548  1.00  0.00           H  
ATOM   1506  C   LEU A  91      16.940   4.481  -7.248  1.00  0.00           C  
ATOM   1507  O   LEU A  91      17.931   5.149  -6.942  1.00  0.00           O  
ATOM   1508  N   ALA A  92      16.684   4.097  -8.501  1.00  0.00           N  
ATOM   1509  H   ALA A  92      15.856   3.527  -8.652  1.00  0.00           H  
ATOM   1510  CA  ALA A  92      17.515   4.404  -9.658  1.00  0.00           C  
ATOM   1511  HA  ALA A  92      18.561   4.246  -9.396  1.00  0.00           H  
ATOM   1512  CB  ALA A  92      17.144   3.425 -10.778  1.00  0.00           C  
ATOM   1513  HB1 ALA A  92      16.084   3.508 -11.026  1.00  0.00           H  
ATOM   1514  HB2 ALA A  92      17.732   3.665 -11.661  1.00  0.00           H  
ATOM   1515  HB3 ALA A  92      17.362   2.401 -10.469  1.00  0.00           H  
ATOM   1516  C   ALA A  92      17.360   5.855 -10.149  1.00  0.00           C  
ATOM   1517  O   ALA A  92      18.347   6.485 -10.514  1.00  0.00           O  
ATOM   1518  N   GLY A  93      16.136   6.390 -10.203  1.00  0.00           N  
ATOM   1519  H   GLY A  93      15.333   5.843  -9.902  1.00  0.00           H  
ATOM   1520  CA  GLY A  93      15.853   7.674 -10.857  1.00  0.00           C  
ATOM   1521  HA2 GLY A  93      14.811   7.936 -10.668  1.00  0.00           H  
ATOM   1522  HA3 GLY A  93      16.489   8.449 -10.431  1.00  0.00           H  
ATOM   1523  C   GLY A  93      16.068   7.657 -12.379  1.00  0.00           C  
ATOM   1524  O   GLY A  93      16.134   8.715 -12.995  1.00  0.00           O  
ATOM   1525  N   LEU A  94      16.181   6.471 -12.989  1.00  0.00           N  
ATOM   1526  H   LEU A  94      16.050   5.649 -12.422  1.00  0.00           H  
ATOM   1527  CA  LEU A  94      16.496   6.263 -14.404  1.00  0.00           C  
ATOM   1528  HA  LEU A  94      16.438   7.217 -14.927  1.00  0.00           H  
ATOM   1529  CB  LEU A  94      17.922   5.700 -14.550  1.00  0.00           C  
ATOM   1530  HB2 LEU A  94      18.010   4.834 -13.894  1.00  0.00           H  
ATOM   1531  HB3 LEU A  94      18.057   5.354 -15.577  1.00  0.00           H  
ATOM   1532  CG  LEU A  94      19.069   6.667 -14.218  1.00  0.00           C  
ATOM   1533  HG  LEU A  94      18.967   7.036 -13.198  1.00  0.00           H  
ATOM   1534  CD1 LEU A  94      20.393   5.911 -14.344  1.00  0.00           C  
ATOM   1535 HD11 LEU A  94      20.409   5.079 -13.641  1.00  0.00           H  
ATOM   1536 HD12 LEU A  94      20.529   5.543 -15.361  1.00  0.00           H  
ATOM   1537 HD13 LEU A  94      21.219   6.578 -14.091  1.00  0.00           H  
ATOM   1538  CD2 LEU A  94      19.101   7.852 -15.185  1.00  0.00           C  
ATOM   1539 HD21 LEU A  94      19.986   8.457 -14.987  1.00  0.00           H  
ATOM   1540 HD22 LEU A  94      19.134   7.503 -16.217  1.00  0.00           H  
ATOM   1541 HD23 LEU A  94      18.228   8.484 -15.033  1.00  0.00           H  
ATOM   1542  C   LEU A  94      15.485   5.322 -15.068  1.00  0.00           C  
ATOM   1543  O   LEU A  94      15.075   4.317 -14.488  1.00  0.00           O  
ATOM   1544  N   ASN A  95      15.116   5.640 -16.313  1.00  0.00           N  
ATOM   1545  H   ASN A  95      15.505   6.481 -16.712  1.00  0.00           H  
ATOM   1546  CA  ASN A  95      14.153   4.867 -17.103  1.00  0.00           C  
ATOM   1547  HA  ASN A  95      13.284   4.649 -16.478  1.00  0.00           H  
ATOM   1548  CB  ASN A  95      13.711   5.753 -18.289  1.00  0.00           C  
ATOM   1549  HB2 ASN A  95      13.460   6.743 -17.906  1.00  0.00           H  
ATOM   1550  HB3 ASN A  95      14.528   5.863 -19.002  1.00  0.00           H  
ATOM   1551  CG  ASN A  95      12.499   5.221 -19.039  1.00  0.00           C  
ATOM   1552  OD1 ASN A  95      12.335   4.035 -19.261  1.00  0.00           O  
ATOM   1553  ND2 ASN A  95      11.604   6.079 -19.470  1.00  0.00           N  
ATOM   1554 HD21 ASN A  95      10.818   5.690 -19.966  1.00  0.00           H  
ATOM   1555 HD22 ASN A  95      11.723   7.069 -19.349  1.00  0.00           H  
ATOM   1556  C   ASN A  95      14.722   3.505 -17.543  1.00  0.00           C  
ATOM   1557  O   ASN A  95      14.084   2.469 -17.346  1.00  0.00           O  
ATOM   1558  N   SER A  96      15.925   3.497 -18.117  1.00  0.00           N  
ATOM   1559  H   SER A  96      16.437   4.364 -18.174  1.00  0.00           H  
ATOM   1560  CA  SER A  96      16.637   2.302 -18.584  1.00  0.00           C  
ATOM   1561  HA  SER A  96      16.447   1.478 -17.897  1.00  0.00           H  
ATOM   1562  CB  SER A  96      16.131   1.898 -19.973  1.00  0.00           C  
ATOM   1563  HB2 SER A  96      15.077   1.627 -19.900  1.00  0.00           H  
ATOM   1564  HB3 SER A  96      16.232   2.742 -20.656  1.00  0.00           H  
ATOM   1565  OG  SER A  96      16.863   0.801 -20.484  1.00  0.00           O  
ATOM   1566  HG  SER A  96      16.337   0.360 -21.157  1.00  0.00           H  
ATOM   1567  C   SER A  96      18.144   2.569 -18.605  1.00  0.00           C  
ATOM   1568  O   SER A  96      18.564   3.715 -18.774  1.00  0.00           O  
ATOM   1569  N   CYS A  97      18.956   1.521 -18.444  1.00  0.00           N  
ATOM   1570  H   CYS A  97      18.535   0.602 -18.375  1.00  0.00           H  
ATOM   1571  CA  CYS A  97      20.415   1.612 -18.499  1.00  0.00           C  
ATOM   1572  HA  CYS A  97      20.679   2.550 -18.982  1.00  0.00           H  
ATOM   1573  CB  CYS A  97      20.973   1.667 -17.073  1.00  0.00           C  
ATOM   1574  HB2 CYS A  97      20.508   2.490 -16.527  1.00  0.00           H  
ATOM   1575  HB3 CYS A  97      20.752   0.728 -16.562  1.00  0.00           H  
ATOM   1576  SG  CYS A  97      22.770   1.916 -17.137  1.00  0.00           S  
ATOM   1577  HG  CYS A  97      22.744   3.256 -17.205  1.00  0.00           H  
ATOM   1578  C   CYS A  97      21.010   0.441 -19.309  1.00  0.00           C  
ATOM   1579  O   CYS A  97      20.740  -0.719 -18.977  1.00  0.00           O  
ATOM   1580  N   PRO A  98      21.811   0.697 -20.365  1.00  0.00           N  
ATOM   1581  CD  PRO A  98      22.191   2.002 -20.891  1.00  0.00           C  
ATOM   1582  HD2 PRO A  98      22.577   2.655 -20.107  1.00  0.00           H  
ATOM   1583  HD3 PRO A  98      21.326   2.461 -21.373  1.00  0.00           H  
ATOM   1584  CG  PRO A  98      23.282   1.740 -21.929  1.00  0.00           C  
ATOM   1585  HG2 PRO A  98      24.257   1.732 -21.442  1.00  0.00           H  
ATOM   1586  HG3 PRO A  98      23.258   2.477 -22.732  1.00  0.00           H  
ATOM   1587  CB  PRO A  98      22.952   0.339 -22.440  1.00  0.00           C  
ATOM   1588  HB2 PRO A  98      23.836  -0.176 -22.819  1.00  0.00           H  
ATOM   1589  HB3 PRO A  98      22.195   0.411 -23.223  1.00  0.00           H  
ATOM   1590  CA  PRO A  98      22.347  -0.359 -21.218  1.00  0.00           C  
ATOM   1591  HA  PRO A  98      21.515  -0.976 -21.564  1.00  0.00           H  
ATOM   1592  C   PRO A  98      23.346  -1.265 -20.484  1.00  0.00           C  
ATOM   1593  O   PRO A  98      24.295  -0.830 -19.818  1.00  0.00           O  
ATOM   1594  N   VAL A  99      23.123  -2.565 -20.643  1.00  0.00           N  
ATOM   1595  H   VAL A  99      22.350  -2.829 -21.236  1.00  0.00           H  
ATOM   1596  CA  VAL A  99      23.960  -3.657 -20.139  1.00  0.00           C  
ATOM   1597  HA  VAL A  99      24.420  -3.356 -19.201  1.00  0.00           H  
ATOM   1598  CB  VAL A  99      23.070  -4.882 -19.864  1.00  0.00           C  
ATOM   1599  HB  VAL A  99      22.517  -5.129 -20.771  1.00  0.00           H  
ATOM   1600  CG1 VAL A  99      23.863  -6.119 -19.434  1.00  0.00           C  
ATOM   1601 HG11 VAL A  99      23.174  -6.929 -19.190  1.00  0.00           H  
ATOM   1602 HG12 VAL A  99      24.478  -5.896 -18.561  1.00  0.00           H  
ATOM   1603 HG13 VAL A  99      24.490  -6.466 -20.254  1.00  0.00           H  
ATOM   1604  CG2 VAL A  99      22.062  -4.574 -18.749  1.00  0.00           C  
ATOM   1605 HG21 VAL A  99      22.587  -4.367 -17.818  1.00  0.00           H  
ATOM   1606 HG22 VAL A  99      21.435  -3.721 -19.011  1.00  0.00           H  
ATOM   1607 HG23 VAL A  99      21.411  -5.435 -18.607  1.00  0.00           H  
ATOM   1608  C   VAL A  99      25.078  -3.968 -21.138  1.00  0.00           C  
ATOM   1609  O   VAL A  99      24.880  -3.846 -22.345  1.00  0.00           O  
ATOM   1610  N   LYS A 100      26.249  -4.379 -20.636  1.00  0.00           N  
ATOM   1611  H   LYS A 100      26.328  -4.513 -19.636  1.00  0.00           H  
ATOM   1612  CA  LYS A 100      27.401  -4.813 -21.439  1.00  0.00           C  
ATOM   1613  HA  LYS A 100      27.042  -5.230 -22.383  1.00  0.00           H  
ATOM   1614  CB  LYS A 100      28.340  -3.635 -21.745  1.00  0.00           C  
ATOM   1615  HB2 LYS A 100      28.556  -3.077 -20.833  1.00  0.00           H  
ATOM   1616  HB3 LYS A 100      29.276  -4.047 -22.109  1.00  0.00           H  
ATOM   1617  CG  LYS A 100      27.794  -2.693 -22.825  1.00  0.00           C  
ATOM   1618  HG2 LYS A 100      27.344  -3.284 -23.625  1.00  0.00           H  
ATOM   1619  HG3 LYS A 100      27.036  -2.036 -22.395  1.00  0.00           H  
ATOM   1620  CD  LYS A 100      28.931  -1.858 -23.424  1.00  0.00           C  
ATOM   1621  HD2 LYS A 100      29.373  -1.226 -22.652  1.00  0.00           H  
ATOM   1622  HD3 LYS A 100      29.697  -2.539 -23.805  1.00  0.00           H  
ATOM   1623  CE  LYS A 100      28.406  -1.002 -24.578  1.00  0.00           C  
ATOM   1624  HE2 LYS A 100      27.802  -1.640 -25.233  1.00  0.00           H  
ATOM   1625  HE3 LYS A 100      27.755  -0.220 -24.175  1.00  0.00           H  
ATOM   1626  NZ  LYS A 100      29.528  -0.418 -25.350  1.00  0.00           N  
ATOM   1627  HZ1 LYS A 100      30.112  -1.164 -25.712  1.00  0.00           H  
ATOM   1628  HZ2 LYS A 100      30.099   0.170 -24.759  1.00  0.00           H  
ATOM   1629  HZ3 LYS A 100      29.182   0.128 -26.129  1.00  0.00           H  
ATOM   1630  C   LYS A 100      28.172  -5.925 -20.736  1.00  0.00           C  
ATOM   1631  O   LYS A 100      28.216  -5.955 -19.508  1.00  0.00           O  
ATOM   1632  N   GLU A 101      28.787  -6.792 -21.537  1.00  0.00           N  
ATOM   1633  H   GLU A 101      28.799  -6.588 -22.532  1.00  0.00           H  
ATOM   1634  CA  GLU A 101      29.732  -7.847 -21.148  1.00  0.00           C  
ATOM   1635  HA  GLU A 101      29.815  -8.503 -22.016  1.00  0.00           H  
ATOM   1636  CB  GLU A 101      31.151  -7.276 -20.922  1.00  0.00           C  
ATOM   1637  HB2 GLU A 101      31.279  -7.102 -19.853  1.00  0.00           H  
ATOM   1638  HB3 GLU A 101      31.864  -8.052 -21.204  1.00  0.00           H  
ATOM   1639  CG  GLU A 101      31.587  -5.955 -21.606  1.00  0.00           C  
ATOM   1640  HG2 GLU A 101      31.168  -5.158 -20.991  1.00  0.00           H  
ATOM   1641  HG3 GLU A 101      32.675  -5.881 -21.531  1.00  0.00           H  
ATOM   1642  CD  GLU A 101      31.168  -5.622 -23.053  1.00  0.00           C  
ATOM   1643  OE1 GLU A 101      30.481  -6.436 -23.705  1.00  0.00           O  
ATOM   1644  OE2 GLU A 101      31.450  -4.466 -23.454  1.00  0.00           O  
ATOM   1645  C   GLU A 101      29.205  -8.747 -20.004  1.00  0.00           C  
ATOM   1646  O   GLU A 101      29.939  -9.142 -19.094  1.00  0.00           O  
ATOM   1647  N   ALA A 102      27.891  -8.990 -20.010  1.00  0.00           N  
ATOM   1648  H   ALA A 102      27.364  -8.675 -20.807  1.00  0.00           H  
ATOM   1649  CA  ALA A 102      27.148  -9.639 -18.932  1.00  0.00           C  
ATOM   1650  HA  ALA A 102      27.567  -9.310 -17.987  1.00  0.00           H  
ATOM   1651  CB  ALA A 102      25.698  -9.151 -18.976  1.00  0.00           C  
ATOM   1652  HB1 ALA A 102      25.239  -9.414 -19.930  1.00  0.00           H  
ATOM   1653  HB2 ALA A 102      25.129  -9.608 -18.167  1.00  0.00           H  
ATOM   1654  HB3 ALA A 102      25.685  -8.072 -18.844  1.00  0.00           H  
ATOM   1655  C   ALA A 102      27.235 -11.172 -18.948  1.00  0.00           C  
ATOM   1656  O   ALA A 102      27.447 -11.793 -19.988  1.00  0.00           O  
ATOM   1657  N   ASN A 103      27.029 -11.767 -17.773  1.00  0.00           N  
ATOM   1658  H   ASN A 103      26.784 -11.181 -16.987  1.00  0.00           H  
ATOM   1659  CA  ASN A 103      26.892 -13.214 -17.602  1.00  0.00           C  
ATOM   1660  HA  ASN A 103      27.422 -13.717 -18.415  1.00  0.00           H  
ATOM   1661  CB  ASN A 103      27.557 -13.595 -16.263  1.00  0.00           C  
ATOM   1662  HB2 ASN A 103      28.110 -12.747 -15.871  1.00  0.00           H  
ATOM   1663  HB3 ASN A 103      26.816 -13.883 -15.521  1.00  0.00           H  
ATOM   1664  CG  ASN A 103      28.512 -14.753 -16.430  1.00  0.00           C  
ATOM   1665  OD1 ASN A 103      28.149 -15.800 -16.934  1.00  0.00           O  
ATOM   1666  ND2 ASN A 103      29.755 -14.597 -16.039  1.00  0.00           N  
ATOM   1667 HD21 ASN A 103      30.380 -15.365 -16.203  1.00  0.00           H  
ATOM   1668 HD22 ASN A 103      30.056 -13.707 -15.672  1.00  0.00           H  
ATOM   1669  C   ASN A 103      25.412 -13.643 -17.697  1.00  0.00           C  
ATOM   1670  O   ASN A 103      24.553 -12.858 -18.101  1.00  0.00           O  
ATOM   1671  N   GLN A 104      25.089 -14.876 -17.292  1.00  0.00           N  
ATOM   1672  H   GLN A 104      25.830 -15.494 -16.975  1.00  0.00           H  
ATOM   1673  CA  GLN A 104      23.706 -15.362 -17.163  1.00  0.00           C  
ATOM   1674  HA  GLN A 104      23.028 -14.508 -17.126  1.00  0.00           H  
ATOM   1675  CB  GLN A 104      23.306 -16.220 -18.374  1.00  0.00           C  
ATOM   1676  HB2 GLN A 104      23.792 -17.194 -18.307  1.00  0.00           H  
ATOM   1677  HB3 GLN A 104      22.232 -16.368 -18.318  1.00  0.00           H  
ATOM   1678  CG  GLN A 104      23.640 -15.594 -19.738  1.00  0.00           C  
ATOM   1679  HG2 GLN A 104      23.267 -14.570 -19.772  1.00  0.00           H  
ATOM   1680  HG3 GLN A 104      24.724 -15.576 -19.862  1.00  0.00           H  
ATOM   1681  CD  GLN A 104      23.034 -16.355 -20.911  1.00  0.00           C  
ATOM   1682  OE1 GLN A 104      22.050 -17.065 -20.820  1.00  0.00           O  
ATOM   1683  NE2 GLN A 104      23.610 -16.230 -22.085  1.00  0.00           N  
ATOM   1684 HE21 GLN A 104      23.182 -16.736 -22.837  1.00  0.00           H  
ATOM   1685 HE22 GLN A 104      24.431 -15.664 -22.192  1.00  0.00           H  
ATOM   1686  C   GLN A 104      23.507 -16.150 -15.859  1.00  0.00           C  
ATOM   1687  O   GLN A 104      24.445 -16.768 -15.358  1.00  0.00           O  
ATOM   1688  N   SER A 105      22.289 -16.152 -15.303  1.00  0.00           N  
ATOM   1689  H   SER A 105      21.551 -15.597 -15.732  1.00  0.00           H  
ATOM   1690  CA  SER A 105      21.966 -16.894 -14.071  1.00  0.00           C  
ATOM   1691  HA  SER A 105      22.517 -17.835 -14.079  1.00  0.00           H  
ATOM   1692  CB  SER A 105      22.424 -16.073 -12.861  1.00  0.00           C  
ATOM   1693  HB2 SER A 105      23.429 -15.691 -13.046  1.00  0.00           H  
ATOM   1694  HB3 SER A 105      21.748 -15.227 -12.722  1.00  0.00           H  
ATOM   1695  OG  SER A 105      22.455 -16.861 -11.684  1.00  0.00           O  
ATOM   1696  HG  SER A 105      23.313 -17.300 -11.668  1.00  0.00           H  
ATOM   1697  C   SER A 105      20.472 -17.220 -13.944  1.00  0.00           C  
ATOM   1698  O   SER A 105      19.640 -16.505 -14.494  1.00  0.00           O  
ATOM   1699  N   THR A 106      20.109 -18.275 -13.211  1.00  0.00           N  
ATOM   1700  H   THR A 106      20.832 -18.828 -12.780  1.00  0.00           H  
ATOM   1701  CA  THR A 106      18.708 -18.612 -12.875  1.00  0.00           C  
ATOM   1702  HA  THR A 106      18.129 -18.667 -13.797  1.00  0.00           H  
ATOM   1703  CB  THR A 106      18.650 -19.999 -12.207  1.00  0.00           C  
ATOM   1704  HB  THR A 106      19.544 -20.130 -11.595  1.00  0.00           H  
ATOM   1705  CG2 THR A 106      17.442 -20.276 -11.314  1.00  0.00           C  
ATOM   1706 HG21 THR A 106      17.414 -21.332 -11.043  1.00  0.00           H  
ATOM   1707 HG22 THR A 106      17.510 -19.690 -10.398  1.00  0.00           H  
ATOM   1708 HG23 THR A 106      16.523 -20.020 -11.833  1.00  0.00           H  
ATOM   1709  OG1 THR A 106      18.658 -20.970 -13.223  1.00  0.00           O  
ATOM   1710  HG1 THR A 106      17.737 -21.102 -13.515  1.00  0.00           H  
ATOM   1711  C   THR A 106      18.063 -17.526 -12.004  1.00  0.00           C  
ATOM   1712  O   THR A 106      18.710 -16.966 -11.114  1.00  0.00           O  
ATOM   1713  N   LEU A 107      16.783 -17.227 -12.253  1.00  0.00           N  
ATOM   1714  H   LEU A 107      16.312 -17.722 -13.006  1.00  0.00           H  
ATOM   1715  CA  LEU A 107      16.088 -16.076 -11.672  1.00  0.00           C  
ATOM   1716  HA  LEU A 107      16.676 -15.194 -11.930  1.00  0.00           H  
ATOM   1717  CB  LEU A 107      14.706 -15.926 -12.342  1.00  0.00           C  
ATOM   1718  HB2 LEU A 107      14.843 -15.803 -13.418  1.00  0.00           H  
ATOM   1719  HB3 LEU A 107      14.144 -16.846 -12.184  1.00  0.00           H  
ATOM   1720  CG  LEU A 107      13.873 -14.743 -11.807  1.00  0.00           C  
ATOM   1721  HG  LEU A 107      13.766 -14.836 -10.730  1.00  0.00           H  
ATOM   1722  CD1 LEU A 107      14.513 -13.391 -12.145  1.00  0.00           C  
ATOM   1723 HD11 LEU A 107      14.636 -13.303 -13.225  1.00  0.00           H  
ATOM   1724 HD12 LEU A 107      13.876 -12.582 -11.791  1.00  0.00           H  
ATOM   1725 HD13 LEU A 107      15.486 -13.303 -11.667  1.00  0.00           H  
ATOM   1726  CD2 LEU A 107      12.471 -14.743 -12.404  1.00  0.00           C  
ATOM   1727 HD21 LEU A 107      12.535 -14.522 -13.464  1.00  0.00           H  
ATOM   1728 HD22 LEU A 107      12.000 -15.717 -12.274  1.00  0.00           H  
ATOM   1729 HD23 LEU A 107      11.858 -13.987 -11.915  1.00  0.00           H  
ATOM   1730  C   LEU A 107      16.003 -16.103 -10.134  1.00  0.00           C  
ATOM   1731  O   LEU A 107      16.202 -15.048  -9.533  1.00  0.00           O  
ATOM   1732  N   GLU A 108      15.769 -17.250  -9.478  1.00  0.00           N  
ATOM   1733  H   GLU A 108      15.528 -18.087 -10.005  1.00  0.00           H  
ATOM   1734  CA  GLU A 108      15.769 -17.285  -7.997  1.00  0.00           C  
ATOM   1735  HA  GLU A 108      15.054 -16.534  -7.656  1.00  0.00           H  
ATOM   1736  CB  GLU A 108      15.291 -18.654  -7.451  1.00  0.00           C  
ATOM   1737  HB2 GLU A 108      14.411 -18.968  -8.013  1.00  0.00           H  
ATOM   1738  HB3 GLU A 108      16.081 -19.395  -7.587  1.00  0.00           H  
ATOM   1739  CG  GLU A 108      14.907 -18.553  -5.957  1.00  0.00           C  
ATOM   1740  HG2 GLU A 108      15.792 -18.271  -5.383  1.00  0.00           H  
ATOM   1741  HG3 GLU A 108      14.180 -17.746  -5.849  1.00  0.00           H  
ATOM   1742  CD  GLU A 108      14.311 -19.837  -5.343  1.00  0.00           C  
ATOM   1743  OE1 GLU A 108      13.212 -19.757  -4.727  1.00  0.00           O  
ATOM   1744  OE2 GLU A 108      14.963 -20.895  -5.427  1.00  0.00           O  
ATOM   1745  C   GLU A 108      17.138 -16.864  -7.409  1.00  0.00           C  
ATOM   1746  O   GLU A 108      17.192 -16.104  -6.442  1.00  0.00           O  
ATOM   1747  N   ASN A 109      18.248 -17.256  -8.046  1.00  0.00           N  
ATOM   1748  H   ASN A 109      18.138 -17.809  -8.883  1.00  0.00           H  
ATOM   1749  CA  ASN A 109      19.598 -16.861  -7.638  1.00  0.00           C  
ATOM   1750  HA  ASN A 109      19.699 -17.035  -6.565  1.00  0.00           H  
ATOM   1751  CB  ASN A 109      20.588 -17.769  -8.383  1.00  0.00           C  
ATOM   1752  HB2 ASN A 109      20.335 -18.813  -8.197  1.00  0.00           H  
ATOM   1753  HB3 ASN A 109      20.523 -17.592  -9.454  1.00  0.00           H  
ATOM   1754  CG  ASN A 109      22.016 -17.510  -7.964  1.00  0.00           C  
ATOM   1755  OD1 ASN A 109      22.639 -16.532  -8.348  1.00  0.00           O  
ATOM   1756  ND2 ASN A 109      22.592 -18.375  -7.168  1.00  0.00           N  
ATOM   1757 HD21 ASN A 109      23.551 -18.212  -6.924  1.00  0.00           H  
ATOM   1758 HD22 ASN A 109      22.073 -19.168  -6.829  1.00  0.00           H  
ATOM   1759  C   ASN A 109      19.891 -15.365  -7.883  1.00  0.00           C  
ATOM   1760  O   ASN A 109      20.511 -14.706  -7.042  1.00  0.00           O  
ATOM   1761  N   PHE A 110      19.436 -14.823  -9.017  1.00  0.00           N  
ATOM   1762  H   PHE A 110      18.978 -15.435  -9.687  1.00  0.00           H  
ATOM   1763  CA  PHE A 110      19.544 -13.392  -9.330  1.00  0.00           C  
ATOM   1764  HA  PHE A 110      20.590 -13.097  -9.249  1.00  0.00           H  
ATOM   1765  CB  PHE A 110      19.093 -13.172 -10.784  1.00  0.00           C  
ATOM   1766  HB2 PHE A 110      19.674 -13.833 -11.431  1.00  0.00           H  
ATOM   1767  HB3 PHE A 110      18.048 -13.468 -10.880  1.00  0.00           H  
ATOM   1768  CG  PHE A 110      19.244 -11.748 -11.293  1.00  0.00           C  
ATOM   1769  CD1 PHE A 110      20.453 -11.340 -11.890  1.00  0.00           C  
ATOM   1770  HD1 PHE A 110      21.280 -12.031 -11.978  1.00  0.00           H  
ATOM   1771  CE1 PHE A 110      20.587 -10.033 -12.391  1.00  0.00           C  
ATOM   1772  HE1 PHE A 110      21.517  -9.724 -12.841  1.00  0.00           H  
ATOM   1773  CZ  PHE A 110      19.519  -9.125 -12.297  1.00  0.00           C  
ATOM   1774  HZ  PHE A 110      19.626  -8.123 -12.690  1.00  0.00           H  
ATOM   1775  CE2 PHE A 110      18.314  -9.525 -11.696  1.00  0.00           C  
ATOM   1776  HE2 PHE A 110      17.494  -8.826 -11.632  1.00  0.00           H  
ATOM   1777  CD2 PHE A 110      18.175 -10.834 -11.197  1.00  0.00           C  
ATOM   1778  HD2 PHE A 110      17.240 -11.141 -10.748  1.00  0.00           H  
ATOM   1779  C   PHE A 110      18.740 -12.525  -8.342  1.00  0.00           C  
ATOM   1780  O   PHE A 110      19.247 -11.517  -7.845  1.00  0.00           O  
ATOM   1781  N   LEU A 111      17.510 -12.938  -8.013  1.00  0.00           N  
ATOM   1782  H   LEU A 111      17.147 -13.781  -8.454  1.00  0.00           H  
ATOM   1783  CA  LEU A 111      16.651 -12.244  -7.054  1.00  0.00           C  
ATOM   1784  HA  LEU A 111      16.685 -11.177  -7.274  1.00  0.00           H  
ATOM   1785  CB  LEU A 111      15.200 -12.725  -7.212  1.00  0.00           C  
ATOM   1786  HB2 LEU A 111      15.187 -13.811  -7.110  1.00  0.00           H  
ATOM   1787  HB3 LEU A 111      14.600 -12.305  -6.404  1.00  0.00           H  
ATOM   1788  CG  LEU A 111      14.552 -12.337  -8.557  1.00  0.00           C  
ATOM   1789  HG  LEU A 111      15.170 -12.675  -9.383  1.00  0.00           H  
ATOM   1790  CD1 LEU A 111      13.183 -13.009  -8.651  1.00  0.00           C  
ATOM   1791 HD11 LEU A 111      13.307 -14.089  -8.570  1.00  0.00           H  
ATOM   1792 HD12 LEU A 111      12.540 -12.669  -7.840  1.00  0.00           H  
ATOM   1793 HD13 LEU A 111      12.713 -12.779  -9.606  1.00  0.00           H  
ATOM   1794  CD2 LEU A 111      14.332 -10.828  -8.706  1.00  0.00           C  
ATOM   1795 HD21 LEU A 111      15.285 -10.305  -8.702  1.00  0.00           H  
ATOM   1796 HD22 LEU A 111      13.838 -10.625  -9.656  1.00  0.00           H  
ATOM   1797 HD23 LEU A 111      13.706 -10.461  -7.895  1.00  0.00           H  
ATOM   1798  C   LEU A 111      17.134 -12.386  -5.603  1.00  0.00           C  
ATOM   1799  O   LEU A 111      17.078 -11.400  -4.869  1.00  0.00           O  
ATOM   1800  N   GLU A 112      17.667 -13.533  -5.165  1.00  0.00           N  
ATOM   1801  H   GLU A 112      17.613 -14.368  -5.746  1.00  0.00           H  
ATOM   1802  CA  GLU A 112      18.281 -13.635  -3.830  1.00  0.00           C  
ATOM   1803  HA  GLU A 112      17.569 -13.229  -3.114  1.00  0.00           H  
ATOM   1804  CB  GLU A 112      18.547 -15.095  -3.431  1.00  0.00           C  
ATOM   1805  HB2 GLU A 112      17.641 -15.681  -3.590  1.00  0.00           H  
ATOM   1806  HB3 GLU A 112      19.328 -15.497  -4.078  1.00  0.00           H  
ATOM   1807  CG  GLU A 112      18.988 -15.237  -1.957  1.00  0.00           C  
ATOM   1808  HG2 GLU A 112      19.148 -16.299  -1.756  1.00  0.00           H  
ATOM   1809  HG3 GLU A 112      19.952 -14.740  -1.818  1.00  0.00           H  
ATOM   1810  CD  GLU A 112      17.954 -14.682  -0.952  1.00  0.00           C  
ATOM   1811  OE1 GLU A 112      18.267 -13.727  -0.192  1.00  0.00           O  
ATOM   1812  OE2 GLU A 112      16.798 -15.169  -0.963  1.00  0.00           O  
ATOM   1813  C   GLU A 112      19.557 -12.788  -3.709  1.00  0.00           C  
ATOM   1814  O   GLU A 112      19.787 -12.187  -2.660  1.00  0.00           O  
ATOM   1815  N   ARG A 113      20.370 -12.647  -4.770  1.00  0.00           N  
ATOM   1816  H   ARG A 113      20.199 -13.211  -5.599  1.00  0.00           H  
ATOM   1817  CA  ARG A 113      21.487 -11.679  -4.783  1.00  0.00           C  
ATOM   1818  HA  ARG A 113      22.067 -11.816  -3.871  1.00  0.00           H  
ATOM   1819  CB  ARG A 113      22.400 -11.923  -5.988  1.00  0.00           C  
ATOM   1820  HB2 ARG A 113      21.799 -12.132  -6.874  1.00  0.00           H  
ATOM   1821  HB3 ARG A 113      22.993 -11.025  -6.175  1.00  0.00           H  
ATOM   1822  CG  ARG A 113      23.361 -13.083  -5.700  1.00  0.00           C  
ATOM   1823  HG2 ARG A 113      23.956 -12.843  -4.818  1.00  0.00           H  
ATOM   1824  HG3 ARG A 113      22.801 -14.001  -5.506  1.00  0.00           H  
ATOM   1825  CD  ARG A 113      24.314 -13.297  -6.876  1.00  0.00           C  
ATOM   1826  HD2 ARG A 113      24.771 -12.343  -7.141  1.00  0.00           H  
ATOM   1827  HD3 ARG A 113      25.105 -13.982  -6.564  1.00  0.00           H  
ATOM   1828  NE  ARG A 113      23.614 -13.892  -8.022  1.00  0.00           N  
ATOM   1829  HE  ARG A 113      23.043 -14.714  -7.845  1.00  0.00           H  
ATOM   1830  CZ  ARG A 113      23.749 -13.594  -9.294  1.00  0.00           C  
ATOM   1831  NH1 ARG A 113      24.431 -12.576  -9.733  1.00  0.00           N  
ATOM   1832 HH11 ARG A 113      24.873 -11.952  -9.096  1.00  0.00           H  
ATOM   1833 HH12 ARG A 113      24.561 -12.484 -10.749  1.00  0.00           H  
ATOM   1834  NH2 ARG A 113      23.209 -14.364 -10.178  1.00  0.00           N  
ATOM   1835 HH21 ARG A 113      22.791 -15.246  -9.899  1.00  0.00           H  
ATOM   1836 HH22 ARG A 113      23.538 -14.222 -11.134  1.00  0.00           H  
ATOM   1837  C   ARG A 113      21.022 -10.224  -4.747  1.00  0.00           C  
ATOM   1838  O   ARG A 113      21.566  -9.447  -3.968  1.00  0.00           O  
ATOM   1839  N   LEU A 114      19.972  -9.869  -5.489  1.00  0.00           N  
ATOM   1840  H   LEU A 114      19.600 -10.552  -6.144  1.00  0.00           H  
ATOM   1841  CA  LEU A 114      19.356  -8.536  -5.428  1.00  0.00           C  
ATOM   1842  HA  LEU A 114      20.134  -7.790  -5.602  1.00  0.00           H  
ATOM   1843  CB  LEU A 114      18.317  -8.419  -6.561  1.00  0.00           C  
ATOM   1844  HB2 LEU A 114      18.841  -8.502  -7.515  1.00  0.00           H  
ATOM   1845  HB3 LEU A 114      17.637  -9.267  -6.486  1.00  0.00           H  
ATOM   1846  CG  LEU A 114      17.464  -7.134  -6.566  1.00  0.00           C  
ATOM   1847  HG  LEU A 114      16.867  -7.096  -5.656  1.00  0.00           H  
ATOM   1848  CD1 LEU A 114      18.280  -5.843  -6.672  1.00  0.00           C  
ATOM   1849 HD11 LEU A 114      18.938  -5.745  -5.810  1.00  0.00           H  
ATOM   1850 HD12 LEU A 114      18.872  -5.846  -7.584  1.00  0.00           H  
ATOM   1851 HD13 LEU A 114      17.608  -4.984  -6.685  1.00  0.00           H  
ATOM   1852  CD2 LEU A 114      16.518  -7.177  -7.766  1.00  0.00           C  
ATOM   1853 HD21 LEU A 114      17.086  -7.192  -8.697  1.00  0.00           H  
ATOM   1854 HD22 LEU A 114      15.900  -8.072  -7.712  1.00  0.00           H  
ATOM   1855 HD23 LEU A 114      15.867  -6.303  -7.755  1.00  0.00           H  
ATOM   1856  C   LEU A 114      18.763  -8.254  -4.034  1.00  0.00           C  
ATOM   1857  O   LEU A 114      18.943  -7.160  -3.501  1.00  0.00           O  
ATOM   1858  N   LYS A 115      18.132  -9.251  -3.404  1.00  0.00           N  
ATOM   1859  H   LYS A 115      17.972 -10.107  -3.930  1.00  0.00           H  
ATOM   1860  CA  LYS A 115      17.631  -9.186  -2.021  1.00  0.00           C  
ATOM   1861  HA  LYS A 115      17.045  -8.274  -1.908  1.00  0.00           H  
ATOM   1862  CB  LYS A 115      16.726 -10.403  -1.767  1.00  0.00           C  
ATOM   1863  HB2 LYS A 115      16.031 -10.509  -2.598  1.00  0.00           H  
ATOM   1864  HB3 LYS A 115      17.350 -11.297  -1.732  1.00  0.00           H  
ATOM   1865  CG  LYS A 115      15.906 -10.293  -0.469  1.00  0.00           C  
ATOM   1866  HG2 LYS A 115      16.581 -10.371   0.384  1.00  0.00           H  
ATOM   1867  HG3 LYS A 115      15.423  -9.316  -0.435  1.00  0.00           H  
ATOM   1868  CD  LYS A 115      14.816 -11.374  -0.345  1.00  0.00           C  
ATOM   1869  HD2 LYS A 115      14.366 -11.294   0.645  1.00  0.00           H  
ATOM   1870  HD3 LYS A 115      14.043 -11.214  -1.093  1.00  0.00           H  
ATOM   1871  CE  LYS A 115      15.409 -12.770  -0.527  1.00  0.00           C  
ATOM   1872  HE2 LYS A 115      15.964 -12.811  -1.467  1.00  0.00           H  
ATOM   1873  HE3 LYS A 115      16.145 -12.950   0.262  1.00  0.00           H  
ATOM   1874  NZ  LYS A 115      14.434 -13.884  -0.531  1.00  0.00           N  
ATOM   1875  HZ1 LYS A 115      13.864 -13.893   0.303  1.00  0.00           H  
ATOM   1876  HZ2 LYS A 115      13.838 -13.893  -1.350  1.00  0.00           H  
ATOM   1877  HZ3 LYS A 115      15.007 -14.734  -0.585  1.00  0.00           H  
ATOM   1878  C   LYS A 115      18.769  -9.098  -1.003  1.00  0.00           C  
ATOM   1879  O   LYS A 115      18.654  -8.352  -0.038  1.00  0.00           O  
ATOM   1880  N   THR A 116      19.881  -9.795  -1.231  1.00  0.00           N  
ATOM   1881  H   THR A 116      19.880 -10.425  -2.026  1.00  0.00           H  
ATOM   1882  CA  THR A 116      21.085  -9.746  -0.384  1.00  0.00           C  
ATOM   1883  HA  THR A 116      20.795  -9.923   0.652  1.00  0.00           H  
ATOM   1884  CB  THR A 116      22.070 -10.859  -0.781  1.00  0.00           C  
ATOM   1885  HB  THR A 116      22.293 -10.792  -1.846  1.00  0.00           H  
ATOM   1886  CG2 THR A 116      23.387 -10.818  -0.006  1.00  0.00           C  
ATOM   1887 HG21 THR A 116      23.188 -10.828   1.065  1.00  0.00           H  
ATOM   1888 HG22 THR A 116      23.987 -11.692  -0.266  1.00  0.00           H  
ATOM   1889 HG23 THR A 116      23.953  -9.924  -0.265  1.00  0.00           H  
ATOM   1890  OG1 THR A 116      21.494 -12.115  -0.500  1.00  0.00           O  
ATOM   1891  HG1 THR A 116      20.787 -12.281  -1.153  1.00  0.00           H  
ATOM   1892  C   THR A 116      21.745  -8.367  -0.433  1.00  0.00           C  
ATOM   1893  O   THR A 116      21.973  -7.770   0.616  1.00  0.00           O  
ATOM   1894  N   ILE A 117      21.963  -7.814  -1.633  1.00  0.00           N  
ATOM   1895  H   ILE A 117      21.760  -8.365  -2.462  1.00  0.00           H  
ATOM   1896  CA  ILE A 117      22.470  -6.444  -1.836  1.00  0.00           C  
ATOM   1897  HA  ILE A 117      23.445  -6.351  -1.355  1.00  0.00           H  
ATOM   1898  CB  ILE A 117      22.643  -6.156  -3.351  1.00  0.00           C  
ATOM   1899  HB  ILE A 117      21.725  -6.456  -3.859  1.00  0.00           H  
ATOM   1900  CG2 ILE A 117      22.870  -4.656  -3.635  1.00  0.00           C  
ATOM   1901 HG21 ILE A 117      23.013  -4.486  -4.701  1.00  0.00           H  
ATOM   1902 HG22 ILE A 117      22.009  -4.065  -3.327  1.00  0.00           H  
ATOM   1903 HG23 ILE A 117      23.755  -4.305  -3.101  1.00  0.00           H  
ATOM   1904  CG1 ILE A 117      23.820  -6.984  -3.923  1.00  0.00           C  
ATOM   1905 HG12 ILE A 117      24.766  -6.547  -3.600  1.00  0.00           H  
ATOM   1906 HG13 ILE A 117      23.779  -7.999  -3.530  1.00  0.00           H  
ATOM   1907  CD1 ILE A 117      23.811  -7.093  -5.454  1.00  0.00           C  
ATOM   1908 HD11 ILE A 117      23.981  -6.119  -5.911  1.00  0.00           H  
ATOM   1909 HD12 ILE A 117      24.607  -7.767  -5.772  1.00  0.00           H  
ATOM   1910 HD13 ILE A 117      22.855  -7.493  -5.795  1.00  0.00           H  
ATOM   1911  C   ILE A 117      21.542  -5.423  -1.164  1.00  0.00           C  
ATOM   1912  O   ILE A 117      22.004  -4.560  -0.417  1.00  0.00           O  
ATOM   1913  N   MET A 118      20.223  -5.547  -1.361  1.00  0.00           N  
ATOM   1914  H   MET A 118      19.878  -6.250  -2.008  1.00  0.00           H  
ATOM   1915  CA  MET A 118      19.259  -4.634  -0.742  1.00  0.00           C  
ATOM   1916  HA  MET A 118      19.567  -3.619  -0.996  1.00  0.00           H  
ATOM   1917  CB  MET A 118      17.860  -4.885  -1.329  1.00  0.00           C  
ATOM   1918  HB2 MET A 118      17.937  -5.122  -2.388  1.00  0.00           H  
ATOM   1919  HB3 MET A 118      17.400  -5.740  -0.832  1.00  0.00           H  
ATOM   1920  CG  MET A 118      16.952  -3.658  -1.187  1.00  0.00           C  
ATOM   1921  HG2 MET A 118      15.968  -3.909  -1.581  1.00  0.00           H  
ATOM   1922  HG3 MET A 118      16.833  -3.429  -0.128  1.00  0.00           H  
ATOM   1923  SD  MET A 118      17.540  -2.162  -2.040  1.00  0.00           S  
ATOM   1924  CE  MET A 118      17.729  -2.750  -3.746  1.00  0.00           C  
ATOM   1925  HE1 MET A 118      18.523  -3.495  -3.797  1.00  0.00           H  
ATOM   1926  HE2 MET A 118      16.796  -3.182  -4.099  1.00  0.00           H  
ATOM   1927  HE3 MET A 118      17.997  -1.914  -4.390  1.00  0.00           H  
ATOM   1928  C   MET A 118      19.246  -4.724   0.794  1.00  0.00           C  
ATOM   1929  O   MET A 118      19.083  -3.708   1.462  1.00  0.00           O  
ATOM   1930  N   ARG A 119      19.452  -5.918   1.370  1.00  0.00           N  
ATOM   1931  H   ARG A 119      19.561  -6.720   0.758  1.00  0.00           H  
ATOM   1932  CA  ARG A 119      19.490  -6.144   2.829  1.00  0.00           C  
ATOM   1933  HA  ARG A 119      18.697  -5.548   3.282  1.00  0.00           H  
ATOM   1934  CB  ARG A 119      19.193  -7.629   3.086  1.00  0.00           C  
ATOM   1935  HB2 ARG A 119      18.347  -7.923   2.465  1.00  0.00           H  
ATOM   1936  HB3 ARG A 119      20.058  -8.231   2.800  1.00  0.00           H  
ATOM   1937  CG  ARG A 119      18.807  -7.919   4.542  1.00  0.00           C  
ATOM   1938  HG2 ARG A 119      19.650  -7.713   5.204  1.00  0.00           H  
ATOM   1939  HG3 ARG A 119      17.978  -7.266   4.823  1.00  0.00           H  
ATOM   1940  CD  ARG A 119      18.356  -9.379   4.707  1.00  0.00           C  
ATOM   1941  HD2 ARG A 119      17.936  -9.489   5.709  1.00  0.00           H  
ATOM   1942  HD3 ARG A 119      17.557  -9.587   3.993  1.00  0.00           H  
ATOM   1943  NE  ARG A 119      19.478 -10.332   4.559  1.00  0.00           N  
ATOM   1944  HE  ARG A 119      20.216 -10.235   5.237  1.00  0.00           H  
ATOM   1945  CZ  ARG A 119      19.630 -11.309   3.674  1.00  0.00           C  
ATOM   1946  NH1 ARG A 119      18.775 -11.555   2.718  1.00  0.00           N  
ATOM   1947 HH11 ARG A 119      17.967 -10.972   2.627  1.00  0.00           H  
ATOM   1948 HH12 ARG A 119      18.931 -12.299   2.044  1.00  0.00           H  
ATOM   1949  NH2 ARG A 119      20.670 -12.086   3.758  1.00  0.00           N  
ATOM   1950 HH21 ARG A 119      21.364 -11.935   4.466  1.00  0.00           H  
ATOM   1951 HH22 ARG A 119      20.780 -12.835   3.093  1.00  0.00           H  
ATOM   1952  C   ARG A 119      20.798  -5.674   3.480  1.00  0.00           C  
ATOM   1953  O   ARG A 119      20.774  -5.167   4.603  1.00  0.00           O  
ATOM   1954  N   GLU A 120      21.921  -5.789   2.774  1.00  0.00           N  
ATOM   1955  H   GLU A 120      21.885  -6.292   1.894  1.00  0.00           H  
ATOM   1956  CA  GLU A 120      23.190  -5.168   3.166  1.00  0.00           C  
ATOM   1957  HA  GLU A 120      23.439  -5.481   4.181  1.00  0.00           H  
ATOM   1958  CB  GLU A 120      24.291  -5.670   2.214  1.00  0.00           C  
ATOM   1959  HB2 GLU A 120      24.293  -6.762   2.208  1.00  0.00           H  
ATOM   1960  HB3 GLU A 120      24.053  -5.335   1.205  1.00  0.00           H  
ATOM   1961  CG  GLU A 120      25.708  -5.187   2.549  1.00  0.00           C  
ATOM   1962  HG2 GLU A 120      26.337  -5.374   1.677  1.00  0.00           H  
ATOM   1963  HG3 GLU A 120      25.707  -4.109   2.724  1.00  0.00           H  
ATOM   1964  CD  GLU A 120      26.336  -5.903   3.752  1.00  0.00           C  
ATOM   1965  OE1 GLU A 120      27.575  -5.904   3.889  1.00  0.00           O  
ATOM   1966  OE2 GLU A 120      25.632  -6.415   4.654  1.00  0.00           O  
ATOM   1967  C   GLU A 120      23.061  -3.632   3.174  1.00  0.00           C  
ATOM   1968  O   GLU A 120      23.356  -2.992   4.184  1.00  0.00           O  
ATOM   1969  N   LYS A 121      22.510  -3.040   2.099  1.00  0.00           N  
ATOM   1970  H   LYS A 121      22.297  -3.626   1.295  1.00  0.00           H  
ATOM   1971  CA  LYS A 121      22.251  -1.591   2.000  1.00  0.00           C  
ATOM   1972  HA  LYS A 121      23.197  -1.078   2.173  1.00  0.00           H  
ATOM   1973  CB  LYS A 121      21.753  -1.244   0.580  1.00  0.00           C  
ATOM   1974  HB2 LYS A 121      22.423  -1.700  -0.153  1.00  0.00           H  
ATOM   1975  HB3 LYS A 121      20.754  -1.660   0.434  1.00  0.00           H  
ATOM   1976  CG  LYS A 121      21.717   0.274   0.322  1.00  0.00           C  
ATOM   1977  HG2 LYS A 121      21.091   0.757   1.074  1.00  0.00           H  
ATOM   1978  HG3 LYS A 121      22.730   0.670   0.404  1.00  0.00           H  
ATOM   1979  CD  LYS A 121      21.160   0.617  -1.070  1.00  0.00           C  
ATOM   1980  HD2 LYS A 121      21.806   0.203  -1.846  1.00  0.00           H  
ATOM   1981  HD3 LYS A 121      20.171   0.167  -1.171  1.00  0.00           H  
ATOM   1982  CE  LYS A 121      21.014   2.135  -1.263  1.00  0.00           C  
ATOM   1983  HE2 LYS A 121      20.394   2.317  -2.145  1.00  0.00           H  
ATOM   1984  HE3 LYS A 121      20.494   2.550  -0.392  1.00  0.00           H  
ATOM   1985  NZ  LYS A 121      22.318   2.816  -1.454  1.00  0.00           N  
ATOM   1986  HZ1 LYS A 121      22.213   3.817  -1.492  1.00  0.00           H  
ATOM   1987  HZ2 LYS A 121      22.995   2.563  -0.753  1.00  0.00           H  
ATOM   1988  HZ3 LYS A 121      22.744   2.592  -2.364  1.00  0.00           H  
ATOM   1989  C   LYS A 121      21.281  -1.099   3.083  1.00  0.00           C  
ATOM   1990  O   LYS A 121      21.541  -0.087   3.730  1.00  0.00           O  
ATOM   1991  N   TYR A 122      20.193  -1.833   3.324  1.00  0.00           N  
ATOM   1992  H   TYR A 122      19.999  -2.608   2.701  1.00  0.00           H  
ATOM   1993  CA  TYR A 122      19.208  -1.527   4.368  1.00  0.00           C  
ATOM   1994  HA  TYR A 122      18.803  -0.532   4.196  1.00  0.00           H  
ATOM   1995  CB  TYR A 122      18.054  -2.533   4.266  1.00  0.00           C  
ATOM   1996  HB2 TYR A 122      17.572  -2.417   3.295  1.00  0.00           H  
ATOM   1997  HB3 TYR A 122      18.459  -3.543   4.316  1.00  0.00           H  
ATOM   1998  CG  TYR A 122      16.997  -2.379   5.342  1.00  0.00           C  
ATOM   1999  CD1 TYR A 122      16.133  -1.272   5.302  1.00  0.00           C  
ATOM   2000  HD1 TYR A 122      16.236  -0.538   4.515  1.00  0.00           H  
ATOM   2001  CE1 TYR A 122      15.131  -1.115   6.277  1.00  0.00           C  
ATOM   2002  HE1 TYR A 122      14.464  -0.268   6.227  1.00  0.00           H  
ATOM   2003  CZ  TYR A 122      15.001  -2.067   7.308  1.00  0.00           C  
ATOM   2004  OH  TYR A 122      14.034  -1.920   8.249  1.00  0.00           O  
ATOM   2005  HH  TYR A 122      13.586  -1.075   8.163  1.00  0.00           H  
ATOM   2006  CE2 TYR A 122      15.885  -3.164   7.368  1.00  0.00           C  
ATOM   2007  HE2 TYR A 122      15.784  -3.874   8.173  1.00  0.00           H  
ATOM   2008  CD2 TYR A 122      16.883  -3.321   6.384  1.00  0.00           C  
ATOM   2009  HD2 TYR A 122      17.564  -4.159   6.435  1.00  0.00           H  
ATOM   2010  C   TYR A 122      19.805  -1.542   5.784  1.00  0.00           C  
ATOM   2011  O   TYR A 122      19.482  -0.680   6.597  1.00  0.00           O  
ATOM   2012  N   SER A 123      20.665  -2.519   6.086  1.00  0.00           N  
ATOM   2013  H   SER A 123      20.910  -3.189   5.368  1.00  0.00           H  
ATOM   2014  CA  SER A 123      21.231  -2.696   7.433  1.00  0.00           C  
ATOM   2015  HA  SER A 123      20.483  -2.383   8.162  1.00  0.00           H  
ATOM   2016  CB  SER A 123      21.514  -4.177   7.711  1.00  0.00           C  
ATOM   2017  HB2 SER A 123      21.933  -4.274   8.713  1.00  0.00           H  
ATOM   2018  HB3 SER A 123      20.576  -4.732   7.680  1.00  0.00           H  
ATOM   2019  OG  SER A 123      22.415  -4.743   6.781  1.00  0.00           O  
ATOM   2020  HG  SER A 123      21.934  -4.920   5.956  1.00  0.00           H  
ATOM   2021  C   SER A 123      22.473  -1.846   7.720  1.00  0.00           C  
ATOM   2022  O   SER A 123      22.759  -1.615   8.892  1.00  0.00           O  
ATOM   2023  N   LYS A 124      23.208  -1.371   6.700  1.00  0.00           N  
ATOM   2024  H   LYS A 124      22.975  -1.702   5.770  1.00  0.00           H  
ATOM   2025  CA  LYS A 124      24.499  -0.667   6.885  1.00  0.00           C  
ATOM   2026  HA  LYS A 124      24.648  -0.453   7.945  1.00  0.00           H  
ATOM   2027  CB  LYS A 124      25.645  -1.583   6.421  1.00  0.00           C  
ATOM   2028  HB2 LYS A 124      25.507  -1.808   5.362  1.00  0.00           H  
ATOM   2029  HB3 LYS A 124      26.590  -1.048   6.534  1.00  0.00           H  
ATOM   2030  CG  LYS A 124      25.741  -2.896   7.212  1.00  0.00           C  
ATOM   2031  HG2 LYS A 124      25.928  -2.680   8.265  1.00  0.00           H  
ATOM   2032  HG3 LYS A 124      24.806  -3.448   7.123  1.00  0.00           H  
ATOM   2033  CD  LYS A 124      26.871  -3.761   6.650  1.00  0.00           C  
ATOM   2034  HD2 LYS A 124      26.709  -3.881   5.579  1.00  0.00           H  
ATOM   2035  HD3 LYS A 124      27.831  -3.268   6.807  1.00  0.00           H  
ATOM   2036  CE  LYS A 124      26.862  -5.138   7.320  1.00  0.00           C  
ATOM   2037  HE2 LYS A 124      27.226  -5.039   8.344  1.00  0.00           H  
ATOM   2038  HE3 LYS A 124      25.827  -5.499   7.343  1.00  0.00           H  
ATOM   2039  NZ  LYS A 124      27.691  -6.100   6.558  1.00  0.00           N  
ATOM   2040  HZ1 LYS A 124      27.695  -7.022   6.958  1.00  0.00           H  
ATOM   2041  HZ2 LYS A 124      27.260  -6.207   5.629  1.00  0.00           H  
ATOM   2042  HZ3 LYS A 124      28.617  -5.754   6.355  1.00  0.00           H  
ATOM   2043  C   LYS A 124      24.625   0.690   6.185  1.00  0.00           C  
ATOM   2044  O   LYS A 124      25.555   1.433   6.490  1.00  0.00           O  
ATOM   2045  N   CYS A 125      23.746   1.015   5.238  1.00  0.00           N  
ATOM   2046  H   CYS A 125      23.005   0.359   5.026  1.00  0.00           H  
ATOM   2047  CA  CYS A 125      23.916   2.153   4.323  1.00  0.00           C  
ATOM   2048  HA  CYS A 125      24.696   2.806   4.716  1.00  0.00           H  
ATOM   2049  CB  CYS A 125      24.374   1.651   2.943  1.00  0.00           C  
ATOM   2050  HB2 CYS A 125      23.534   1.145   2.471  1.00  0.00           H  
ATOM   2051  HB3 CYS A 125      24.645   2.509   2.326  1.00  0.00           H  
ATOM   2052  SG  CYS A 125      25.779   0.501   3.033  1.00  0.00           S  
ATOM   2053  HG  CYS A 125      26.641   1.333   3.634  1.00  0.00           H  
ATOM   2054  C   CYS A 125      22.664   3.041   4.206  1.00  0.00           C  
ATOM   2055  O   CYS A 125      22.486   3.713   3.186  1.00  0.00           O  
ATOM   2056  N   SER A 126      21.777   3.006   5.209  1.00  0.00           N  
ATOM   2057  H   SER A 126      21.980   2.447   6.029  1.00  0.00           H  
ATOM   2058  CA  SER A 126      20.544   3.802   5.299  1.00  0.00           C  
ATOM   2059  HA  SER A 126      20.758   4.839   5.043  1.00  0.00           H  
ATOM   2060  CB  SER A 126      19.499   3.263   4.324  1.00  0.00           C  
ATOM   2061  HB2 SER A 126      18.622   3.906   4.382  1.00  0.00           H  
ATOM   2062  HB3 SER A 126      19.885   3.297   3.303  1.00  0.00           H  
ATOM   2063  OG  SER A 126      19.152   1.934   4.670  1.00  0.00           O  
ATOM   2064  HG  SER A 126      19.970   1.416   4.636  1.00  0.00           H  
ATOM   2065  C   SER A 126      19.976   3.801   6.713  1.00  0.00           C  
ATOM   2066  O   SER A 126      20.412   2.969   7.540  1.00  0.00           O  
ATOM   2067  OXT SER A 126      18.997   4.538   6.962  1.00  0.00           O  
TER    2068      SER   126                                                      
ATOM   2068  N   MET B 127     -21.929  21.295 -19.016  1.00  0.00           N  
ATOM   2069  H1  MET B 127     -21.909  20.702 -19.831  1.00  0.00           H  
ATOM   2070  H2  MET B 127     -22.220  20.726 -18.225  1.00  0.00           H  
ATOM   2071  H3  MET B 127     -20.989  21.589 -18.779  1.00  0.00           H  
ATOM   2072  CA  MET B 127     -22.845  22.444 -19.184  1.00  0.00           C  
ATOM   2073  HA  MET B 127     -22.570  22.982 -20.090  1.00  0.00           H  
ATOM   2074  CB  MET B 127     -24.296  21.955 -19.316  1.00  0.00           C  
ATOM   2075  HB2 MET B 127     -24.367  21.327 -20.206  1.00  0.00           H  
ATOM   2076  HB3 MET B 127     -24.551  21.349 -18.445  1.00  0.00           H  
ATOM   2077  CG  MET B 127     -25.318  23.092 -19.442  1.00  0.00           C  
ATOM   2078  HG2 MET B 127     -25.381  23.638 -18.500  1.00  0.00           H  
ATOM   2079  HG3 MET B 127     -24.975  23.782 -20.214  1.00  0.00           H  
ATOM   2080  SD  MET B 127     -26.983  22.539 -19.905  1.00  0.00           S  
ATOM   2081  CE  MET B 127     -27.534  21.750 -18.368  1.00  0.00           C  
ATOM   2082  HE1 MET B 127     -28.564  21.410 -18.489  1.00  0.00           H  
ATOM   2083  HE2 MET B 127     -26.899  20.893 -18.145  1.00  0.00           H  
ATOM   2084  HE3 MET B 127     -27.486  22.470 -17.550  1.00  0.00           H  
ATOM   2085  C   MET B 127     -22.683  23.405 -18.015  1.00  0.00           C  
ATOM   2086  O   MET B 127     -22.649  22.945 -16.881  1.00  0.00           O  
ATOM   2087  N   HIE B 128     -22.551  24.709 -18.284  1.00  0.00           N  
ATOM   2088  H   HIE B 128     -22.502  25.008 -19.248  1.00  0.00           H  
ATOM   2089  CA  HIE B 128     -22.111  25.696 -17.279  1.00  0.00           C  
ATOM   2090  HA  HIE B 128     -22.488  25.415 -16.295  1.00  0.00           H  
ATOM   2091  CB  HIE B 128     -20.576  25.659 -17.219  1.00  0.00           C  
ATOM   2092  HB2 HIE B 128     -20.256  24.645 -16.993  1.00  0.00           H  
ATOM   2093  HB3 HIE B 128     -20.226  26.300 -16.411  1.00  0.00           H  
ATOM   2094  CG  HIE B 128     -19.922  26.082 -18.508  1.00  0.00           C  
ATOM   2095  ND1 HIE B 128     -19.822  25.300 -19.665  1.00  0.00           N  
ATOM   2096  CE1 HIE B 128     -19.223  26.081 -20.579  1.00  0.00           C  
ATOM   2097  HE1 HIE B 128     -18.991  25.777 -21.592  1.00  0.00           H  
ATOM   2098  NE2 HIE B 128     -18.945  27.289 -20.056  1.00  0.00           N  
ATOM   2099  HE2 HIE B 128     -18.502  28.056 -20.543  1.00  0.00           H  
ATOM   2100  CD2 HIE B 128     -19.385  27.309 -18.752  1.00  0.00           C  
ATOM   2101  HD2 HIE B 128     -19.347  28.135 -18.050  1.00  0.00           H  
ATOM   2102  C   HIE B 128     -22.612  27.133 -17.526  1.00  0.00           C  
ATOM   2103  O   HIE B 128     -22.108  28.070 -16.914  1.00  0.00           O  
ATOM   2104  N   HIE B 129     -23.575  27.333 -18.435  1.00  0.00           N  
ATOM   2105  H   HIE B 129     -24.002  26.538 -18.888  1.00  0.00           H  
ATOM   2106  CA  HIE B 129     -24.158  28.657 -18.723  1.00  0.00           C  
ATOM   2107  HA  HIE B 129     -23.373  29.414 -18.680  1.00  0.00           H  
ATOM   2108  CB  HIE B 129     -24.754  28.641 -20.139  1.00  0.00           C  
ATOM   2109  HB2 HIE B 129     -24.020  28.246 -20.842  1.00  0.00           H  
ATOM   2110  HB3 HIE B 129     -24.981  29.667 -20.432  1.00  0.00           H  
ATOM   2111  CG  HIE B 129     -26.018  27.823 -20.234  1.00  0.00           C  
ATOM   2112  ND1 HIE B 129     -26.098  26.435 -20.096  1.00  0.00           N  
ATOM   2113  CE1 HIE B 129     -27.409  26.145 -20.135  1.00  0.00           C  
ATOM   2114  HE1 HIE B 129     -27.822  25.150 -20.047  1.00  0.00           H  
ATOM   2115  NE2 HIE B 129     -28.140  27.262 -20.286  1.00  0.00           N  
ATOM   2116  HE2 HIE B 129     -29.150  27.303 -20.329  1.00  0.00           H  
ATOM   2117  CD2 HIE B 129     -27.279  28.333 -20.343  1.00  0.00           C  
ATOM   2118  HD2 HIE B 129     -27.537  29.382 -20.412  1.00  0.00           H  
ATOM   2119  C   HIE B 129     -25.238  29.076 -17.709  1.00  0.00           C  
ATOM   2120  O   HIE B 129     -25.550  30.256 -17.595  1.00  0.00           O  
ATOM   2121  N   HIE B 130     -25.822  28.104 -17.004  1.00  0.00           N  
ATOM   2122  H   HIE B 130     -25.538  27.155 -17.202  1.00  0.00           H  
ATOM   2123  CA  HIE B 130     -26.786  28.286 -15.911  1.00  0.00           C  
ATOM   2124  HA  HIE B 130     -27.495  29.073 -16.170  1.00  0.00           H  
ATOM   2125  CB  HIE B 130     -27.528  26.948 -15.725  1.00  0.00           C  
ATOM   2126  HB2 HIE B 130     -27.981  26.654 -16.672  1.00  0.00           H  
ATOM   2127  HB3 HIE B 130     -28.331  27.097 -15.001  1.00  0.00           H  
ATOM   2128  CG  HIE B 130     -26.631  25.826 -15.238  1.00  0.00           C  
ATOM   2129  ND1 HIE B 130     -25.526  25.313 -15.930  1.00  0.00           N  
ATOM   2130  CE1 HIE B 130     -24.878  24.531 -15.051  1.00  0.00           C  
ATOM   2131  HE1 HIE B 130     -23.934  24.035 -15.235  1.00  0.00           H  
ATOM   2132  NE2 HIE B 130     -25.535  24.487 -13.883  1.00  0.00           N  
ATOM   2133  HE2 HIE B 130     -25.208  23.995 -13.059  1.00  0.00           H  
ATOM   2134  CD2 HIE B 130     -26.636  25.310 -13.974  1.00  0.00           C  
ATOM   2135  HD2 HIE B 130     -27.310  25.588 -13.175  1.00  0.00           H  
ATOM   2136  C   HIE B 130     -26.102  28.698 -14.598  1.00  0.00           C  
ATOM   2137  O   HIE B 130     -26.674  29.437 -13.803  1.00  0.00           O  
ATOM   2138  N   HIE B 131     -24.888  28.190 -14.380  1.00  0.00           N  
ATOM   2139  H   HIE B 131     -24.533  27.553 -15.080  1.00  0.00           H  
ATOM   2140  CA  HIE B 131     -23.999  28.449 -13.251  1.00  0.00           C  
ATOM   2141  HA  HIE B 131     -23.957  29.520 -13.049  1.00  0.00           H  
ATOM   2142  CB  HIE B 131     -24.510  27.727 -11.996  1.00  0.00           C  
ATOM   2143  HB2 HIE B 131     -24.599  26.660 -12.204  1.00  0.00           H  
ATOM   2144  HB3 HIE B 131     -25.495  28.111 -11.732  1.00  0.00           H  
ATOM   2145  CG  HIE B 131     -23.595  27.918 -10.819  1.00  0.00           C  
ATOM   2146  ND1 HIE B 131     -23.287  29.154 -10.250  1.00  0.00           N  
ATOM   2147  CE1 HIE B 131     -22.409  28.889  -9.274  1.00  0.00           C  
ATOM   2148  HE1 HIE B 131     -21.963  29.638  -8.636  1.00  0.00           H  
ATOM   2149  NE2 HIE B 131     -22.156  27.573  -9.204  1.00  0.00           N  
ATOM   2150  HE2 HIE B 131     -21.495  27.137  -8.566  1.00  0.00           H  
ATOM   2151  CD2 HIE B 131     -22.895  26.938 -10.176  1.00  0.00           C  
ATOM   2152  HD2 HIE B 131     -22.901  25.881 -10.404  1.00  0.00           H  
ATOM   2153  C   HIE B 131     -22.602  27.941 -13.624  1.00  0.00           C  
ATOM   2154  O   HIE B 131     -22.474  26.824 -14.132  1.00  0.00           O  
ATOM   2155  N   HIE B 132     -21.562  28.749 -13.404  1.00  0.00           N  
ATOM   2156  H   HIE B 132     -21.717  29.612 -12.909  1.00  0.00           H  
ATOM   2157  CA  HIE B 132     -20.207  28.410 -13.850  1.00  0.00           C  
ATOM   2158  HA  HIE B 132     -20.296  27.907 -14.813  1.00  0.00           H  
ATOM   2159  CB  HIE B 132     -19.379  29.675 -14.099  1.00  0.00           C  
ATOM   2160  HB2 HIE B 132     -19.306  30.249 -13.174  1.00  0.00           H  
ATOM   2161  HB3 HIE B 132     -19.873  30.289 -14.853  1.00  0.00           H  
ATOM   2162  CG  HIE B 132     -17.994  29.333 -14.583  1.00  0.00           C  
ATOM   2163  ND1 HIE B 132     -17.707  28.616 -15.748  1.00  0.00           N  
ATOM   2164  CE1 HIE B 132     -16.382  28.412 -15.732  1.00  0.00           C  
ATOM   2165  HE1 HIE B 132     -15.835  27.867 -16.490  1.00  0.00           H  
ATOM   2166  NE2 HIE B 132     -15.836  28.941 -14.625  1.00  0.00           N  
ATOM   2167  HE2 HIE B 132     -14.876  28.814 -14.336  1.00  0.00           H  
ATOM   2168  CD2 HIE B 132     -16.840  29.522 -13.883  1.00  0.00           C  
ATOM   2169  HD2 HIE B 132     -16.755  29.973 -12.905  1.00  0.00           H  
ATOM   2170  C   HIE B 132     -19.484  27.442 -12.900  1.00  0.00           C  
ATOM   2171  O   HIE B 132     -19.499  27.612 -11.679  1.00  0.00           O  
ATOM   2172  N   HIE B 133     -18.779  26.456 -13.467  1.00  0.00           N  
ATOM   2173  H   HIE B 133     -18.737  26.415 -14.473  1.00  0.00           H  
ATOM   2174  CA  HIE B 133     -18.016  25.484 -12.681  1.00  0.00           C  
ATOM   2175  HA  HIE B 133     -18.663  25.136 -11.874  1.00  0.00           H  
ATOM   2176  CB  HIE B 133     -17.626  24.253 -13.496  1.00  0.00           C  
ATOM   2177  HB2 HIE B 133     -17.042  23.586 -12.863  1.00  0.00           H  
ATOM   2178  HB3 HIE B 133     -17.012  24.556 -14.344  1.00  0.00           H  
ATOM   2179  CG  HIE B 133     -18.808  23.481 -13.990  1.00  0.00           C  
ATOM   2180  ND1 HIE B 133     -19.872  23.041 -13.199  1.00  0.00           N  
ATOM   2181  CE1 HIE B 133     -20.688  22.384 -14.037  1.00  0.00           C  
ATOM   2182  HE1 HIE B 133     -21.626  21.922 -13.756  1.00  0.00           H  
ATOM   2183  NE2 HIE B 133     -20.156  22.343 -15.270  1.00  0.00           N  
ATOM   2184  HE2 HIE B 133     -20.516  21.797 -16.053  1.00  0.00           H  
ATOM   2185  CD2 HIE B 133     -18.972  23.032 -15.263  1.00  0.00           C  
ATOM   2186  HD2 HIE B 133     -18.290  23.166 -16.092  1.00  0.00           H  
ATOM   2187  C   HIE B 133     -16.768  26.100 -12.057  1.00  0.00           C  
ATOM   2188  O   HIE B 133     -15.827  26.509 -12.739  1.00  0.00           O  
ATOM   2189  N   LYS B 134     -16.741  26.090 -10.726  1.00  0.00           N  
ATOM   2190  H   LYS B 134     -17.574  25.775 -10.246  1.00  0.00           H  
ATOM   2191  CA  LYS B 134     -15.621  26.545  -9.906  1.00  0.00           C  
ATOM   2192  HA  LYS B 134     -14.699  26.418 -10.478  1.00  0.00           H  
ATOM   2193  CB  LYS B 134     -15.819  28.047  -9.627  1.00  0.00           C  
ATOM   2194  HB2 LYS B 134     -15.898  28.572 -10.583  1.00  0.00           H  
ATOM   2195  HB3 LYS B 134     -16.758  28.199  -9.095  1.00  0.00           H  
ATOM   2196  CG  LYS B 134     -14.668  28.668  -8.828  1.00  0.00           C  
ATOM   2197  HG2 LYS B 134     -14.565  28.142  -7.882  1.00  0.00           H  
ATOM   2198  HG3 LYS B 134     -13.741  28.569  -9.395  1.00  0.00           H  
ATOM   2199  CD  LYS B 134     -14.927  30.143  -8.520  1.00  0.00           C  
ATOM   2200  HD2 LYS B 134     -14.996  30.712  -9.448  1.00  0.00           H  
ATOM   2201  HD3 LYS B 134     -15.865  30.231  -7.972  1.00  0.00           H  
ATOM   2202  CE  LYS B 134     -13.775  30.664  -7.658  1.00  0.00           C  
ATOM   2203  HE2 LYS B 134     -13.647  29.982  -6.808  1.00  0.00           H  
ATOM   2204  HE3 LYS B 134     -12.853  30.641  -8.248  1.00  0.00           H  
ATOM   2205  NZ  LYS B 134     -14.046  32.034  -7.163  1.00  0.00           N  
ATOM   2206  HZ1 LYS B 134     -14.892  32.035  -6.602  1.00  0.00           H  
ATOM   2207  HZ2 LYS B 134     -13.279  32.347  -6.580  1.00  0.00           H  
ATOM   2208  HZ3 LYS B 134     -14.158  32.683  -7.932  1.00  0.00           H  
ATOM   2209  C   LYS B 134     -15.515  25.677  -8.653  1.00  0.00           C  
ATOM   2210  O   LYS B 134     -16.519  25.186  -8.136  1.00  0.00           O  
ATOM   2211  N   VAL B 135     -14.288  25.486  -8.176  1.00  0.00           N  
ATOM   2212  H   VAL B 135     -13.527  25.947  -8.645  1.00  0.00           H  
ATOM   2213  CA  VAL B 135     -13.955  24.730  -6.959  1.00  0.00           C  
ATOM   2214  HA  VAL B 135     -14.651  23.895  -6.864  1.00  0.00           H  
ATOM   2215  CB  VAL B 135     -12.522  24.153  -7.061  1.00  0.00           C  
ATOM   2216  HB  VAL B 135     -11.804  24.955  -6.884  1.00  0.00           H  
ATOM   2217  CG1 VAL B 135     -12.291  23.055  -6.024  1.00  0.00           C  
ATOM   2218 HG11 VAL B 135     -11.270  22.685  -6.105  1.00  0.00           H  
ATOM   2219 HG12 VAL B 135     -12.978  22.224  -6.183  1.00  0.00           H  
ATOM   2220 HG13 VAL B 135     -12.422  23.454  -5.023  1.00  0.00           H  
ATOM   2221  CG2 VAL B 135     -12.213  23.541  -8.439  1.00  0.00           C  
ATOM   2222 HG21 VAL B 135     -11.231  23.067  -8.417  1.00  0.00           H  
ATOM   2223 HG22 VAL B 135     -12.962  22.794  -8.701  1.00  0.00           H  
ATOM   2224 HG23 VAL B 135     -12.177  24.316  -9.205  1.00  0.00           H  
ATOM   2225  C   VAL B 135     -14.098  25.629  -5.717  1.00  0.00           C  
ATOM   2226  O   VAL B 135     -13.842  26.830  -5.800  1.00  0.00           O  
ATOM   2227  N   LEU B 136     -14.509  25.072  -4.574  1.00  0.00           N  
ATOM   2228  H   LEU B 136     -14.714  24.079  -4.599  1.00  0.00           H  
ATOM   2229  CA  LEU B 136     -14.615  25.763  -3.278  1.00  0.00           C  
ATOM   2230  HA  LEU B 136     -14.399  26.819  -3.438  1.00  0.00           H  
ATOM   2231  CB  LEU B 136     -16.066  25.650  -2.775  1.00  0.00           C  
ATOM   2232  HB2 LEU B 136     -16.719  26.027  -3.557  1.00  0.00           H  
ATOM   2233  HB3 LEU B 136     -16.299  24.596  -2.619  1.00  0.00           H  
ATOM   2234  CG  LEU B 136     -16.383  26.419  -1.477  1.00  0.00           C  
ATOM   2235  HG  LEU B 136     -15.765  26.044  -0.661  1.00  0.00           H  
ATOM   2236  CD1 LEU B 136     -16.164  27.929  -1.625  1.00  0.00           C  
ATOM   2237 HD11 LEU B 136     -16.730  28.319  -2.472  1.00  0.00           H  
ATOM   2238 HD12 LEU B 136     -16.479  28.439  -0.715  1.00  0.00           H  
ATOM   2239 HD13 LEU B 136     -15.104  28.137  -1.770  1.00  0.00           H  
ATOM   2240  CD2 LEU B 136     -17.851  26.203  -1.103  1.00  0.00           C  
ATOM   2241 HD21 LEU B 136     -18.049  25.138  -0.992  1.00  0.00           H  
ATOM   2242 HD22 LEU B 136     -18.064  26.697  -0.154  1.00  0.00           H  
ATOM   2243 HD23 LEU B 136     -18.505  26.605  -1.875  1.00  0.00           H  
ATOM   2244  C   LEU B 136     -13.595  25.270  -2.237  1.00  0.00           C  
ATOM   2245  O   LEU B 136     -13.166  26.064  -1.410  1.00  0.00           O  
ATOM   2246  N   GLN B 137     -13.190  23.999  -2.301  1.00  0.00           N  
ATOM   2247  H   GLN B 137     -13.592  23.411  -3.017  1.00  0.00           H  
ATOM   2248  CA  GLN B 137     -12.031  23.434  -1.597  1.00  0.00           C  
ATOM   2249  HA  GLN B 137     -11.314  24.233  -1.400  1.00  0.00           H  
ATOM   2250  CB  GLN B 137     -12.408  22.786  -0.249  1.00  0.00           C  
ATOM   2251  HB2 GLN B 137     -13.141  21.993  -0.405  1.00  0.00           H  
ATOM   2252  HB3 GLN B 137     -11.500  22.329   0.151  1.00  0.00           H  
ATOM   2253  CG  GLN B 137     -12.947  23.798   0.781  1.00  0.00           C  
ATOM   2254  HG2 GLN B 137     -12.408  24.736   0.663  1.00  0.00           H  
ATOM   2255  HG3 GLN B 137     -14.003  23.983   0.585  1.00  0.00           H  
ATOM   2256  CD  GLN B 137     -12.777  23.383   2.244  1.00  0.00           C  
ATOM   2257  OE1 GLN B 137     -12.345  22.302   2.595  1.00  0.00           O  
ATOM   2258  NE2 GLN B 137     -13.104  24.248   3.181  1.00  0.00           N  
ATOM   2259 HE21 GLN B 137     -12.932  23.947   4.125  1.00  0.00           H  
ATOM   2260 HE22 GLN B 137     -13.435  25.162   2.938  1.00  0.00           H  
ATOM   2261  C   GLN B 137     -11.352  22.420  -2.528  1.00  0.00           C  
ATOM   2262  O   GLN B 137     -12.043  21.658  -3.208  1.00  0.00           O  
ATOM   2263  N   GLU B 138     -10.021  22.466  -2.611  1.00  0.00           N  
ATOM   2264  H   GLU B 138      -9.513  23.070  -1.983  1.00  0.00           H  
ATOM   2265  CA  GLU B 138      -9.228  21.748  -3.621  1.00  0.00           C  
ATOM   2266  HA  GLU B 138      -9.729  21.893  -4.572  1.00  0.00           H  
ATOM   2267  CB  GLU B 138      -7.829  22.378  -3.735  1.00  0.00           C  
ATOM   2268  HB2 GLU B 138      -7.334  22.346  -2.764  1.00  0.00           H  
ATOM   2269  HB3 GLU B 138      -7.251  21.793  -4.447  1.00  0.00           H  
ATOM   2270  CG  GLU B 138      -7.899  23.837  -4.220  1.00  0.00           C  
ATOM   2271  HG2 GLU B 138      -8.486  23.878  -5.143  1.00  0.00           H  
ATOM   2272  HG3 GLU B 138      -8.421  24.439  -3.472  1.00  0.00           H  
ATOM   2273  CD  GLU B 138      -6.515  24.451  -4.490  1.00  0.00           C  
ATOM   2274  OE1 GLU B 138      -5.651  23.717  -5.029  1.00  0.00           O  
ATOM   2275  OE2 GLU B 138      -6.354  25.660  -4.206  1.00  0.00           O  
ATOM   2276  C   GLU B 138      -9.127  20.226  -3.366  1.00  0.00           C  
ATOM   2277  O   GLU B 138      -9.189  19.808  -2.208  1.00  0.00           O  
ATOM   2278  N   PRO B 139      -8.944  19.394  -4.418  1.00  0.00           N  
ATOM   2279  CD  PRO B 139      -9.062  19.764  -5.825  1.00  0.00           C  
ATOM   2280  HD2 PRO B 139      -8.128  20.209  -6.158  1.00  0.00           H  
ATOM   2281  HD3 PRO B 139      -9.892  20.448  -5.997  1.00  0.00           H  
ATOM   2282  CG  PRO B 139      -9.332  18.470  -6.588  1.00  0.00           C  
ATOM   2283  HG2 PRO B 139      -8.958  18.515  -7.607  1.00  0.00           H  
ATOM   2284  HG3 PRO B 139     -10.399  18.258  -6.595  1.00  0.00           H  
ATOM   2285  CB  PRO B 139      -8.601  17.429  -5.751  1.00  0.00           C  
ATOM   2286  HB2 PRO B 139      -7.546  17.427  -6.019  1.00  0.00           H  
ATOM   2287  HB3 PRO B 139      -9.032  16.441  -5.891  1.00  0.00           H  
ATOM   2288  CA  PRO B 139      -8.795  17.937  -4.314  1.00  0.00           C  
ATOM   2289  HA  PRO B 139      -9.739  17.540  -3.955  1.00  0.00           H  
ATOM   2290  C   PRO B 139      -7.703  17.454  -3.342  1.00  0.00           C  
ATOM   2291  O   PRO B 139      -6.524  17.332  -3.682  1.00  0.00           O  
ATOM   2292  N   THR B 140      -8.131  17.121  -2.125  1.00  0.00           N  
ATOM   2293  H   THR B 140      -9.130  17.216  -1.953  1.00  0.00           H  
ATOM   2294  CA  THR B 140      -7.333  16.410  -1.116  1.00  0.00           C  
ATOM   2295  HA  THR B 140      -6.279  16.656  -1.257  1.00  0.00           H  
ATOM   2296  CB  THR B 140      -7.733  16.887   0.289  1.00  0.00           C  
ATOM   2297  HB  THR B 140      -8.819  16.851   0.400  1.00  0.00           H  
ATOM   2298  CG2 THR B 140      -7.091  16.108   1.436  1.00  0.00           C  
ATOM   2299 HG21 THR B 140      -7.325  16.604   2.378  1.00  0.00           H  
ATOM   2300 HG22 THR B 140      -7.494  15.096   1.474  1.00  0.00           H  
ATOM   2301 HG23 THR B 140      -6.010  16.076   1.309  1.00  0.00           H  
ATOM   2302  OG1 THR B 140      -7.296  18.218   0.422  1.00  0.00           O  
ATOM   2303  HG1 THR B 140      -7.771  18.742  -0.234  1.00  0.00           H  
ATOM   2304  C   THR B 140      -7.497  14.900  -1.312  1.00  0.00           C  
ATOM   2305  O   THR B 140      -8.541  14.447  -1.779  1.00  0.00           O  
ATOM   2306  N   CYS B 141      -6.474  14.095  -1.014  1.00  0.00           N  
ATOM   2307  H   CYS B 141      -5.642  14.487  -0.597  1.00  0.00           H  
ATOM   2308  CA  CYS B 141      -6.483  12.652  -1.280  1.00  0.00           C  
ATOM   2309  HA  CYS B 141      -7.512  12.304  -1.246  1.00  0.00           H  
ATOM   2310  CB  CYS B 141      -5.934  12.428  -2.700  1.00  0.00           C  
ATOM   2311  HB2 CYS B 141      -6.548  12.989  -3.404  1.00  0.00           H  
ATOM   2312  HB3 CYS B 141      -4.913  12.807  -2.757  1.00  0.00           H  
ATOM   2313  SG  CYS B 141      -5.951  10.675  -3.175  1.00  0.00           S  
ATOM   2314  HG  CYS B 141      -4.862  10.322  -2.478  1.00  0.00           H  
ATOM   2315  C   CYS B 141      -5.716  11.873  -0.202  1.00  0.00           C  
ATOM   2316  O   CYS B 141      -4.721  12.374   0.313  1.00  0.00           O  
ATOM   2317  N   VAL B 142      -6.155  10.654   0.129  1.00  0.00           N  
ATOM   2318  H   VAL B 142      -6.999  10.317  -0.327  1.00  0.00           H  
ATOM   2319  CA  VAL B 142      -5.598   9.820   1.206  1.00  0.00           C  
ATOM   2320  HA  VAL B 142      -4.559  10.109   1.363  1.00  0.00           H  
ATOM   2321  CB  VAL B 142      -6.368  10.107   2.515  1.00  0.00           C  
ATOM   2322  HB  VAL B 142      -6.477  11.188   2.611  1.00  0.00           H  
ATOM   2323  CG1 VAL B 142      -7.775   9.493   2.548  1.00  0.00           C  
ATOM   2324 HG11 VAL B 142      -7.721   8.405   2.612  1.00  0.00           H  
ATOM   2325 HG12 VAL B 142      -8.323   9.775   1.649  1.00  0.00           H  
ATOM   2326 HG13 VAL B 142      -8.317   9.875   3.413  1.00  0.00           H  
ATOM   2327  CG2 VAL B 142      -5.616   9.626   3.756  1.00  0.00           C  
ATOM   2328 HG21 VAL B 142      -6.198   9.848   4.649  1.00  0.00           H  
ATOM   2329 HG22 VAL B 142      -5.420   8.555   3.700  1.00  0.00           H  
ATOM   2330 HG23 VAL B 142      -4.672  10.166   3.828  1.00  0.00           H  
ATOM   2331  C   VAL B 142      -5.619   8.342   0.795  1.00  0.00           C  
ATOM   2332  O   VAL B 142      -6.597   7.883   0.203  1.00  0.00           O  
ATOM   2333  N   SER B 143      -4.546   7.587   1.044  1.00  0.00           N  
ATOM   2334  H   SER B 143      -3.798   7.995   1.599  1.00  0.00           H  
ATOM   2335  CA  SER B 143      -4.390   6.196   0.576  1.00  0.00           C  
ATOM   2336  HA  SER B 143      -5.057   6.030  -0.267  1.00  0.00           H  
ATOM   2337  CB  SER B 143      -2.964   5.969   0.065  1.00  0.00           C  
ATOM   2338  HB2 SER B 143      -2.683   6.770  -0.619  1.00  0.00           H  
ATOM   2339  HB3 SER B 143      -2.266   5.961   0.904  1.00  0.00           H  
ATOM   2340  OG  SER B 143      -2.903   4.734  -0.622  1.00  0.00           O  
ATOM   2341  HG  SER B 143      -3.357   4.855  -1.467  1.00  0.00           H  
ATOM   2342  C   SER B 143      -4.728   5.154   1.644  1.00  0.00           C  
ATOM   2343  O   SER B 143      -4.323   5.319   2.795  1.00  0.00           O  
ATOM   2344  N   ASP B 144      -5.386   4.048   1.271  1.00  0.00           N  
ATOM   2345  H   ASP B 144      -5.755   3.975   0.325  1.00  0.00           H  
ATOM   2346  CA  ASP B 144      -5.413   2.836   2.109  1.00  0.00           C  
ATOM   2347  HA  ASP B 144      -5.492   3.147   3.153  1.00  0.00           H  
ATOM   2348  CB  ASP B 144      -6.652   1.969   1.802  1.00  0.00           C  
ATOM   2349  HB2 ASP B 144      -6.825   1.316   2.659  1.00  0.00           H  
ATOM   2350  HB3 ASP B 144      -7.529   2.611   1.709  1.00  0.00           H  
ATOM   2351  CG  ASP B 144      -6.551   1.082   0.551  1.00  0.00           C  
ATOM   2352  OD1 ASP B 144      -5.666   1.285  -0.303  1.00  0.00           O  
ATOM   2353  OD2 ASP B 144      -7.355   0.127   0.419  1.00  0.00           O  
ATOM   2354  C   ASP B 144      -4.119   1.994   1.997  1.00  0.00           C  
ATOM   2355  O   ASP B 144      -3.952   1.040   2.757  1.00  0.00           O  
ATOM   2356  N   TYR B 145      -3.222   2.327   1.061  1.00  0.00           N  
ATOM   2357  H   TYR B 145      -3.437   3.130   0.480  1.00  0.00           H  
ATOM   2358  CA  TYR B 145      -1.987   1.605   0.729  1.00  0.00           C  
ATOM   2359  HA  TYR B 145      -1.648   2.083  -0.183  1.00  0.00           H  
ATOM   2360  CB  TYR B 145      -0.903   1.876   1.792  1.00  0.00           C  
ATOM   2361  HB2 TYR B 145      -1.167   2.773   2.354  1.00  0.00           H  
ATOM   2362  HB3 TYR B 145      -0.887   1.052   2.505  1.00  0.00           H  
ATOM   2363  CG  TYR B 145       0.488   2.105   1.222  1.00  0.00           C  
ATOM   2364  CD1 TYR B 145       0.716   3.204   0.370  1.00  0.00           C  
ATOM   2365  HD1 TYR B 145      -0.094   3.878   0.127  1.00  0.00           H  
ATOM   2366  CE1 TYR B 145       1.998   3.431  -0.164  1.00  0.00           C  
ATOM   2367  HE1 TYR B 145       2.182   4.258  -0.830  1.00  0.00           H  
ATOM   2368  CZ  TYR B 145       3.068   2.584   0.180  1.00  0.00           C  
ATOM   2369  OH  TYR B 145       4.295   2.836  -0.343  1.00  0.00           O  
ATOM   2370  HH  TYR B 145       5.001   2.229  -0.040  1.00  0.00           H  
ATOM   2371  CE2 TYR B 145       2.852   1.502   1.061  1.00  0.00           C  
ATOM   2372  HE2 TYR B 145       3.684   0.878   1.348  1.00  0.00           H  
ATOM   2373  CD2 TYR B 145       1.558   1.256   1.568  1.00  0.00           C  
ATOM   2374  HD2 TYR B 145       1.386   0.424   2.235  1.00  0.00           H  
ATOM   2375  C   TYR B 145      -2.179   0.116   0.345  1.00  0.00           C  
ATOM   2376  O   TYR B 145      -1.320  -0.731   0.612  1.00  0.00           O  
ATOM   2377  N   MET B 146      -3.321  -0.231  -0.260  1.00  0.00           N  
ATOM   2378  H   MET B 146      -4.008   0.507  -0.398  1.00  0.00           H  
ATOM   2379  CA  MET B 146      -3.707  -1.614  -0.585  1.00  0.00           C  
ATOM   2380  HA  MET B 146      -2.807  -2.184  -0.819  1.00  0.00           H  
ATOM   2381  CB  MET B 146      -4.356  -2.236   0.667  1.00  0.00           C  
ATOM   2382  HB2 MET B 146      -3.554  -2.465   1.365  1.00  0.00           H  
ATOM   2383  HB3 MET B 146      -5.025  -1.508   1.128  1.00  0.00           H  
ATOM   2384  CG  MET B 146      -5.154  -3.525   0.432  1.00  0.00           C  
ATOM   2385  HG2 MET B 146      -6.025  -3.289  -0.180  1.00  0.00           H  
ATOM   2386  HG3 MET B 146      -4.530  -4.232  -0.115  1.00  0.00           H  
ATOM   2387  SD  MET B 146      -5.736  -4.322   1.952  1.00  0.00           S  
ATOM   2388  CE  MET B 146      -6.763  -5.623   1.224  1.00  0.00           C  
ATOM   2389  HE1 MET B 146      -6.159  -6.232   0.550  1.00  0.00           H  
ATOM   2390  HE2 MET B 146      -7.167  -6.252   2.017  1.00  0.00           H  
ATOM   2391  HE3 MET B 146      -7.584  -5.172   0.665  1.00  0.00           H  
ATOM   2392  C   MET B 146      -4.622  -1.764  -1.807  1.00  0.00           C  
ATOM   2393  O   MET B 146      -4.575  -2.816  -2.437  1.00  0.00           O  
ATOM   2394  N   SER B 147      -5.468  -0.785  -2.131  1.00  0.00           N  
ATOM   2395  H   SER B 147      -5.466   0.058  -1.563  1.00  0.00           H  
ATOM   2396  CA  SER B 147      -6.413  -0.866  -3.254  1.00  0.00           C  
ATOM   2397  HA  SER B 147      -5.899  -1.256  -4.124  1.00  0.00           H  
ATOM   2398  CB  SER B 147      -7.545  -1.835  -2.895  1.00  0.00           C  
ATOM   2399  HB2 SER B 147      -8.226  -1.928  -3.742  1.00  0.00           H  
ATOM   2400  HB3 SER B 147      -7.132  -2.821  -2.679  1.00  0.00           H  
ATOM   2401  OG  SER B 147      -8.266  -1.367  -1.771  1.00  0.00           O  
ATOM   2402  HG  SER B 147      -7.649  -0.911  -1.167  1.00  0.00           H  
ATOM   2403  C   SER B 147      -7.031   0.469  -3.671  1.00  0.00           C  
ATOM   2404  O   SER B 147      -7.319   0.643  -4.854  1.00  0.00           O  
ATOM   2405  N   ILE B 148      -7.257   1.394  -2.733  1.00  0.00           N  
ATOM   2406  H   ILE B 148      -6.892   1.239  -1.797  1.00  0.00           H  
ATOM   2407  CA  ILE B 148      -8.068   2.595  -2.947  1.00  0.00           C  
ATOM   2408  HA  ILE B 148      -8.150   2.780  -4.014  1.00  0.00           H  
ATOM   2409  CB  ILE B 148      -9.503   2.409  -2.387  1.00  0.00           C  
ATOM   2410  HB  ILE B 148      -9.411   2.107  -1.342  1.00  0.00           H  
ATOM   2411  CG2 ILE B 148     -10.301   3.730  -2.408  1.00  0.00           C  
ATOM   2412 HG21 ILE B 148      -9.888   4.439  -1.691  1.00  0.00           H  
ATOM   2413 HG22 ILE B 148     -10.272   4.173  -3.404  1.00  0.00           H  
ATOM   2414 HG23 ILE B 148     -11.338   3.545  -2.128  1.00  0.00           H  
ATOM   2415  CG1 ILE B 148     -10.313   1.303  -3.105  1.00  0.00           C  
ATOM   2416 HG12 ILE B 148      -9.746   0.375  -3.094  1.00  0.00           H  
ATOM   2417 HG13 ILE B 148     -11.227   1.121  -2.537  1.00  0.00           H  
ATOM   2418  CD1 ILE B 148     -10.713   1.597  -4.558  1.00  0.00           C  
ATOM   2419 HD11 ILE B 148     -11.455   2.392  -4.591  1.00  0.00           H  
ATOM   2420 HD12 ILE B 148      -9.844   1.885  -5.147  1.00  0.00           H  
ATOM   2421 HD13 ILE B 148     -11.153   0.700  -4.995  1.00  0.00           H  
ATOM   2422  C   ILE B 148      -7.378   3.803  -2.321  1.00  0.00           C  
ATOM   2423  O   ILE B 148      -7.181   3.862  -1.105  1.00  0.00           O  
ATOM   2424  N   SER B 149      -7.102   4.824  -3.131  1.00  0.00           N  
ATOM   2425  H   SER B 149      -7.347   4.722  -4.113  1.00  0.00           H  
ATOM   2426  CA  SER B 149      -6.888   6.175  -2.605  1.00  0.00           C  
ATOM   2427  HA  SER B 149      -6.692   6.116  -1.539  1.00  0.00           H  
ATOM   2428  CB  SER B 149      -5.660   6.845  -3.221  1.00  0.00           C  
ATOM   2429  HB2 SER B 149      -5.791   6.956  -4.298  1.00  0.00           H  
ATOM   2430  HB3 SER B 149      -5.526   7.829  -2.772  1.00  0.00           H  
ATOM   2431  OG  SER B 149      -4.514   6.050  -2.950  1.00  0.00           O  
ATOM   2432  HG  SER B 149      -4.533   5.330  -3.593  1.00  0.00           H  
ATOM   2433  C   SER B 149      -8.173   6.985  -2.767  1.00  0.00           C  
ATOM   2434  O   SER B 149      -8.725   7.084  -3.861  1.00  0.00           O  
ATOM   2435  N   THR B 150      -8.686   7.525  -1.666  1.00  0.00           N  
ATOM   2436  H   THR B 150      -8.118   7.519  -0.823  1.00  0.00           H  
ATOM   2437  CA  THR B 150      -9.921   8.319  -1.662  1.00  0.00           C  
ATOM   2438  HA  THR B 150     -10.570   8.002  -2.479  1.00  0.00           H  
ATOM   2439  CB  THR B 150     -10.696   8.144  -0.349  1.00  0.00           C  
ATOM   2440  HB  THR B 150     -10.132   8.584   0.475  1.00  0.00           H  
ATOM   2441  CG2 THR B 150     -12.086   8.777  -0.411  1.00  0.00           C  
ATOM   2442 HG21 THR B 150     -12.613   8.581   0.522  1.00  0.00           H  
ATOM   2443 HG22 THR B 150     -12.004   9.857  -0.542  1.00  0.00           H  
ATOM   2444 HG23 THR B 150     -12.651   8.352  -1.239  1.00  0.00           H  
ATOM   2445  OG1 THR B 150     -10.875   6.769  -0.095  1.00  0.00           O  
ATOM   2446  HG1 THR B 150     -10.003   6.375  -0.020  1.00  0.00           H  
ATOM   2447  C   THR B 150      -9.558   9.782  -1.859  1.00  0.00           C  
ATOM   2448  O   THR B 150      -8.772  10.312  -1.073  1.00  0.00           O  
ATOM   2449  N   CYS B 151     -10.116  10.430  -2.881  1.00  0.00           N  
ATOM   2450  H   CYS B 151     -10.787   9.946  -3.469  1.00  0.00           H  
ATOM   2451  CA  CYS B 151      -9.910  11.846  -3.154  1.00  0.00           C  
ATOM   2452  HA  CYS B 151      -9.279  12.270  -2.379  1.00  0.00           H  
ATOM   2453  CB  CYS B 151      -9.189  11.991  -4.500  1.00  0.00           C  
ATOM   2454  HB2 CYS B 151      -8.232  11.473  -4.460  1.00  0.00           H  
ATOM   2455  HB3 CYS B 151      -9.800  11.540  -5.282  1.00  0.00           H  
ATOM   2456  SG  CYS B 151      -8.927  13.744  -4.888  1.00  0.00           S  
ATOM   2457  HG  CYS B 151      -8.573  14.141  -3.650  1.00  0.00           H  
ATOM   2458  C   CYS B 151     -11.243  12.588  -3.115  1.00  0.00           C  
ATOM   2459  O   CYS B 151     -12.176  12.178  -3.800  1.00  0.00           O  
ATOM   2460  N   GLU B 152     -11.328  13.686  -2.369  1.00  0.00           N  
ATOM   2461  H   GLU B 152     -10.504  14.014  -1.876  1.00  0.00           H  
ATOM   2462  CA  GLU B 152     -12.522  14.525  -2.270  1.00  0.00           C  
ATOM   2463  HA  GLU B 152     -13.204  14.242  -3.069  1.00  0.00           H  
ATOM   2464  CB  GLU B 152     -13.262  14.265  -0.944  1.00  0.00           C  
ATOM   2465  HB2 GLU B 152     -14.194  14.833  -0.950  1.00  0.00           H  
ATOM   2466  HB3 GLU B 152     -13.516  13.205  -0.915  1.00  0.00           H  
ATOM   2467  CG  GLU B 152     -12.469  14.626   0.329  1.00  0.00           C  
ATOM   2468  HG2 GLU B 152     -11.504  14.114   0.306  1.00  0.00           H  
ATOM   2469  HG3 GLU B 152     -12.277  15.701   0.330  1.00  0.00           H  
ATOM   2470  CD  GLU B 152     -13.196  14.234   1.630  1.00  0.00           C  
ATOM   2471  OE1 GLU B 152     -12.905  14.866   2.668  1.00  0.00           O  
ATOM   2472  OE2 GLU B 152     -14.041  13.310   1.589  1.00  0.00           O  
ATOM   2473  C   GLU B 152     -12.189  16.001  -2.505  1.00  0.00           C  
ATOM   2474  O   GLU B 152     -11.068  16.458  -2.274  1.00  0.00           O  
ATOM   2475  N   TRP B 153     -13.175  16.744  -3.003  1.00  0.00           N  
ATOM   2476  H   TRP B 153     -14.071  16.292  -3.166  1.00  0.00           H  
ATOM   2477  CA  TRP B 153     -13.117  18.192  -3.233  1.00  0.00           C  
ATOM   2478  HA  TRP B 153     -12.455  18.644  -2.492  1.00  0.00           H  
ATOM   2479  CB  TRP B 153     -12.555  18.496  -4.631  1.00  0.00           C  
ATOM   2480  HB2 TRP B 153     -12.279  19.549  -4.686  1.00  0.00           H  
ATOM   2481  HB3 TRP B 153     -11.644  17.921  -4.752  1.00  0.00           H  
ATOM   2482  CG  TRP B 153     -13.442  18.183  -5.799  1.00  0.00           C  
ATOM   2483  CD1 TRP B 153     -14.362  19.013  -6.343  1.00  0.00           C  
ATOM   2484  HD1 TRP B 153     -14.564  20.020  -5.999  1.00  0.00           H  
ATOM   2485  NE1 TRP B 153     -15.017  18.372  -7.376  1.00  0.00           N  
ATOM   2486  HE1 TRP B 153     -15.782  18.790  -7.889  1.00  0.00           H  
ATOM   2487  CE2 TRP B 153     -14.520  17.098  -7.569  1.00  0.00           C  
ATOM   2488  CZ2 TRP B 153     -14.831  16.075  -8.475  1.00  0.00           C  
ATOM   2489  HZ2 TRP B 153     -15.597  16.223  -9.216  1.00  0.00           H  
ATOM   2490  CH2 TRP B 153     -14.129  14.860  -8.405  1.00  0.00           C  
ATOM   2491  HH2 TRP B 153     -14.349  14.060  -9.099  1.00  0.00           H  
ATOM   2492  CZ3 TRP B 153     -13.147  14.677  -7.415  1.00  0.00           C  
ATOM   2493  HZ3 TRP B 153     -12.631  13.731  -7.338  1.00  0.00           H  
ATOM   2494  CE3 TRP B 153     -12.843  15.709  -6.507  1.00  0.00           C  
ATOM   2495  HE3 TRP B 153     -12.093  15.555  -5.744  1.00  0.00           H  
ATOM   2496  CD2 TRP B 153     -13.520  16.945  -6.564  1.00  0.00           C  
ATOM   2497  C   TRP B 153     -14.509  18.809  -3.069  1.00  0.00           C  
ATOM   2498  O   TRP B 153     -15.496  18.101  -2.853  1.00  0.00           O  
ATOM   2499  N   BCN B 154     -14.612  20.131  -3.212  1.00  0.00           N  
ATOM   2500  H27 BCN B 154     -13.757  20.653  -3.381  1.00  0.00           H  
ATOM   2501  C2  BCN B 154     -15.879  20.821  -3.133  1.00  0.00           C  
ATOM   2502  H   BCN B 154     -16.655  20.062  -3.222  1.00  0.00           H  
ATOM   2503  C4  BCN B 154     -16.046  21.468  -1.760  1.00  0.00           C  
ATOM   2504  H1  BCN B 154     -15.659  20.786  -0.988  1.00  0.00           H  
ATOM   2505  H2  BCN B 154     -15.470  22.399  -1.683  1.00  0.00           H  
ATOM   2506  C5  BCN B 154     -17.536  21.717  -1.497  1.00  0.00           C  
ATOM   2507  H3  BCN B 154     -17.921  22.513  -2.146  1.00  0.00           H  
ATOM   2508  H4  BCN B 154     -18.078  20.801  -1.749  1.00  0.00           H  
ATOM   2509  C6  BCN B 154     -17.872  22.060  -0.048  1.00  0.00           C  
ATOM   2510  H8  BCN B 154     -17.585  23.097   0.163  1.00  0.00           H  
ATOM   2511  H9  BCN B 154     -17.313  21.424   0.652  1.00  0.00           H  
ATOM   2512  C7  BCN B 154     -19.384  21.875   0.142  1.00  0.00           C  
ATOM   2513  H5  BCN B 154     -19.904  21.921  -0.819  1.00  0.00           H  
ATOM   2514  H6  BCN B 154     -19.766  22.694   0.755  1.00  0.00           H  
ATOM   2515  N2  BCN B 154     -19.700  20.612   0.801  1.00  0.00           N  
ATOM   2516  H7  BCN B 154     -18.947  20.084   1.220  1.00  0.00           H  
ATOM   2517  C8  BCN B 154     -20.852  20.546   1.519  1.00  0.00           C  
ATOM   2518  O1  BCN B 154     -21.898  21.089   1.207  1.00  0.00           O  
ATOM   2519  O2  BCN B 154     -20.486  20.098   2.741  1.00  0.00           O  
ATOM   2520  C9  BCN B 154     -20.779  20.929   3.880  1.00  0.00           C  
ATOM   2521  H21 BCN B 154     -20.383  20.456   4.787  1.00  0.00           H  
ATOM   2522  H22 BCN B 154     -21.862  21.055   4.003  1.00  0.00           H  
ATOM   2523  C10 BCN B 154     -20.084  22.282   3.654  1.00  0.00           C  
ATOM   2524  H23 BCN B 154     -19.228  22.207   2.987  1.00  0.00           H  
ATOM   2525  C11 BCN B 154     -19.910  23.341   4.724  1.00  0.00           C  
ATOM   2526  H12 BCN B 154     -20.324  23.118   5.705  1.00  0.00           H  
ATOM   2527  C12 BCN B 154     -18.535  24.062   4.833  1.00  0.00           C  
ATOM   2528  H13 BCN B 154     -18.067  24.108   3.840  1.00  0.00           H  
ATOM   2529  H14 BCN B 154     -17.860  23.454   5.447  1.00  0.00           H  
ATOM   2530  C13 BCN B 154     -18.588  25.506   5.423  1.00  0.00           C  
ATOM   2531  H19 BCN B 154     -18.934  25.498   6.463  1.00  0.00           H  
ATOM   2532  H20 BCN B 154     -17.601  25.986   5.378  1.00  0.00           H  
ATOM   2533  C14 BCN B 154     -19.534  26.218   4.582  1.00  0.00           C  
ATOM   2534  C15 BCN B 154     -20.364  26.359   3.742  1.00  0.00           C  
ATOM   2535  C16 BCN B 154     -21.277  25.952   2.689  1.00  0.00           C  
ATOM   2536  H17 BCN B 154     -21.163  26.590   1.804  1.00  0.00           H  
ATOM   2537  H18 BCN B 154     -22.316  26.007   3.040  1.00  0.00           H  
ATOM   2538  C17 BCN B 154     -20.865  24.480   2.384  1.00  0.00           C  
ATOM   2539  H15 BCN B 154     -21.512  24.091   1.588  1.00  0.00           H  
ATOM   2540  H16 BCN B 154     -19.844  24.480   1.981  1.00  0.00           H  
ATOM   2541  C18 BCN B 154     -20.945  23.529   3.607  1.00  0.00           C  
ATOM   2542  H11 BCN B 154     -21.977  23.420   3.935  1.00  0.00           H  
ATOM   2543  C3  BCN B 154     -16.149  21.781  -4.272  1.00  0.00           C  
ATOM   2544  O3  BCN B 154     -15.251  22.424  -4.785  1.00  0.00           O  
ATOM   2545  N   MET B 155     -17.418  21.915  -4.673  1.00  0.00           N  
ATOM   2546  H   MET B 155     -18.131  21.346  -4.223  1.00  0.00           H  
ATOM   2547  CA  MET B 155     -17.868  22.869  -5.693  1.00  0.00           C  
ATOM   2548  HA  MET B 155     -17.015  23.137  -6.318  1.00  0.00           H  
ATOM   2549  CB  MET B 155     -18.905  22.206  -6.613  1.00  0.00           C  
ATOM   2550  HB2 MET B 155     -19.756  21.874  -6.019  1.00  0.00           H  
ATOM   2551  HB3 MET B 155     -19.265  22.935  -7.339  1.00  0.00           H  
ATOM   2552  CG  MET B 155     -18.317  20.998  -7.362  1.00  0.00           C  
ATOM   2553  HG2 MET B 155     -18.037  20.238  -6.633  1.00  0.00           H  
ATOM   2554  HG3 MET B 155     -19.098  20.572  -7.987  1.00  0.00           H  
ATOM   2555  SD  MET B 155     -16.880  21.324  -8.425  1.00  0.00           S  
ATOM   2556  CE  MET B 155     -17.643  22.377  -9.690  1.00  0.00           C  
ATOM   2557  HE1 MET B 155     -16.908  22.611 -10.458  1.00  0.00           H  
ATOM   2558  HE2 MET B 155     -18.486  21.860 -10.147  1.00  0.00           H  
ATOM   2559  HE3 MET B 155     -17.990  23.306  -9.239  1.00  0.00           H  
ATOM   2560  C   MET B 155     -18.397  24.187  -5.098  1.00  0.00           C  
ATOM   2561  O   MET B 155     -18.958  24.244  -4.004  1.00  0.00           O  
ATOM   2562  N   ASN B 156     -18.189  25.276  -5.838  1.00  0.00           N  
ATOM   2563  H   ASN B 156     -17.698  25.152  -6.717  1.00  0.00           H  
ATOM   2564  CA  ASN B 156     -18.627  26.635  -5.518  1.00  0.00           C  
ATOM   2565  HA  ASN B 156     -18.549  26.805  -4.444  1.00  0.00           H  
ATOM   2566  CB  ASN B 156     -17.649  27.584  -6.250  1.00  0.00           C  
ATOM   2567  HB2 ASN B 156     -16.638  27.385  -5.893  1.00  0.00           H  
ATOM   2568  HB3 ASN B 156     -17.696  27.352  -7.310  1.00  0.00           H  
ATOM   2569  CG  ASN B 156     -17.898  29.079  -6.113  1.00  0.00           C  
ATOM   2570  OD1 ASN B 156     -17.051  29.834  -5.661  1.00  0.00           O  
ATOM   2571  ND2 ASN B 156     -19.028  29.570  -6.564  1.00  0.00           N  
ATOM   2572 HD21 ASN B 156     -19.197  30.553  -6.459  1.00  0.00           H  
ATOM   2573 HD22 ASN B 156     -19.710  28.930  -6.962  1.00  0.00           H  
ATOM   2574  C   ASN B 156     -20.107  26.799  -5.907  1.00  0.00           C  
ATOM   2575  O   ASN B 156     -20.418  27.201  -7.030  1.00  0.00           O  
ATOM   2576  N   GLY B 157     -21.014  26.505  -4.976  1.00  0.00           N  
ATOM   2577  H   GLY B 157     -20.683  26.068  -4.126  1.00  0.00           H  
ATOM   2578  CA  GLY B 157     -22.458  26.463  -5.231  1.00  0.00           C  
ATOM   2579  HA2 GLY B 157     -22.996  26.741  -4.325  1.00  0.00           H  
ATOM   2580  HA3 GLY B 157     -22.710  27.184  -6.007  1.00  0.00           H  
ATOM   2581  C   GLY B 157     -22.936  25.069  -5.669  1.00  0.00           C  
ATOM   2582  O   GLY B 157     -22.186  24.100  -5.545  1.00  0.00           O  
ATOM   2583  N   PRO B 158     -24.189  24.936  -6.144  1.00  0.00           N  
ATOM   2584  CD  PRO B 158     -25.139  26.009  -6.408  1.00  0.00           C  
ATOM   2585  HD2 PRO B 158     -24.667  26.850  -6.918  1.00  0.00           H  
ATOM   2586  HD3 PRO B 158     -25.591  26.335  -5.470  1.00  0.00           H  
ATOM   2587  CG  PRO B 158     -26.208  25.398  -7.314  1.00  0.00           C  
ATOM   2588  HG2 PRO B 158     -25.898  25.487  -8.357  1.00  0.00           H  
ATOM   2589  HG3 PRO B 158     -27.182  25.865  -7.163  1.00  0.00           H  
ATOM   2590  CB  PRO B 158     -26.210  23.927  -6.899  1.00  0.00           C  
ATOM   2591  HB2 PRO B 158     -26.595  23.282  -7.690  1.00  0.00           H  
ATOM   2592  HB3 PRO B 158     -26.804  23.809  -5.992  1.00  0.00           H  
ATOM   2593  CA  PRO B 158     -24.735  23.652  -6.583  1.00  0.00           C  
ATOM   2594  HA  PRO B 158     -24.673  22.929  -5.768  1.00  0.00           H  
ATOM   2595  C   PRO B 158     -23.970  23.091  -7.794  1.00  0.00           C  
ATOM   2596  O   PRO B 158     -23.351  23.829  -8.559  1.00  0.00           O  
ATOM   2597  N   THR B 159     -24.027  21.773  -7.994  1.00  0.00           N  
ATOM   2598  H   THR B 159     -24.569  21.197  -7.364  1.00  0.00           H  
ATOM   2599  CA  THR B 159     -23.316  21.088  -9.085  1.00  0.00           C  
ATOM   2600  HA  THR B 159     -23.235  21.772  -9.932  1.00  0.00           H  
ATOM   2601  CB  THR B 159     -21.886  20.714  -8.645  1.00  0.00           C  
ATOM   2602  HB  THR B 159     -21.341  21.628  -8.407  1.00  0.00           H  
ATOM   2603  CG2 THR B 159     -21.811  19.787  -7.423  1.00  0.00           C  
ATOM   2604 HG21 THR B 159     -22.551  18.991  -7.480  1.00  0.00           H  
ATOM   2605 HG22 THR B 159     -20.826  19.329  -7.351  1.00  0.00           H  
ATOM   2606 HG23 THR B 159     -21.989  20.368  -6.517  1.00  0.00           H  
ATOM   2607  OG1 THR B 159     -21.215  20.073  -9.706  1.00  0.00           O  
ATOM   2608  HG1 THR B 159     -20.892  20.763 -10.297  1.00  0.00           H  
ATOM   2609  C   THR B 159     -24.081  19.855  -9.565  1.00  0.00           C  
ATOM   2610  O   THR B 159     -24.753  19.201  -8.771  1.00  0.00           O  
ATOM   2611  N   GLN B 160     -23.961  19.511 -10.850  1.00  0.00           N  
ATOM   2612  H   GLN B 160     -23.486  20.141 -11.484  1.00  0.00           H  
ATOM   2613  CA  GLN B 160     -24.429  18.234 -11.399  1.00  0.00           C  
ATOM   2614  HA  GLN B 160     -25.428  18.033 -11.009  1.00  0.00           H  
ATOM   2615  CB  GLN B 160     -24.528  18.369 -12.928  1.00  0.00           C  
ATOM   2616  HB2 GLN B 160     -23.565  18.685 -13.326  1.00  0.00           H  
ATOM   2617  HB3 GLN B 160     -24.738  17.382 -13.331  1.00  0.00           H  
ATOM   2618  CG  GLN B 160     -25.644  19.313 -13.425  1.00  0.00           C  
ATOM   2619  HG2 GLN B 160     -26.114  18.837 -14.287  1.00  0.00           H  
ATOM   2620  HG3 GLN B 160     -26.409  19.430 -12.654  1.00  0.00           H  
ATOM   2621  CD  GLN B 160     -25.156  20.697 -13.862  1.00  0.00           C  
ATOM   2622  OE1 GLN B 160     -24.268  21.294 -13.274  1.00  0.00           O  
ATOM   2623  NE2 GLN B 160     -25.739  21.279 -14.892  1.00  0.00           N  
ATOM   2624 HE21 GLN B 160     -25.392  22.187 -15.156  1.00  0.00           H  
ATOM   2625 HE22 GLN B 160     -26.486  20.814 -15.371  1.00  0.00           H  
ATOM   2626  C   GLN B 160     -23.562  17.015 -10.991  1.00  0.00           C  
ATOM   2627  O   GLN B 160     -23.949  15.881 -11.261  1.00  0.00           O  
ATOM   2628  N   CYS B 161     -22.411  17.233 -10.335  1.00  0.00           N  
ATOM   2629  H   CYS B 161     -22.161  18.191 -10.137  1.00  0.00           H  
ATOM   2630  CA  CYS B 161     -21.530  16.196  -9.784  1.00  0.00           C  
ATOM   2631  HA  CYS B 161     -20.559  16.660  -9.623  1.00  0.00           H  
ATOM   2632  CB  CYS B 161     -22.047  15.785  -8.393  1.00  0.00           C  
ATOM   2633  HB2 CYS B 161     -22.235  16.676  -7.792  1.00  0.00           H  
ATOM   2634  HB3 CYS B 161     -22.987  15.242  -8.501  1.00  0.00           H  
ATOM   2635  SG  CYS B 161     -20.837  14.738  -7.534  1.00  0.00           S  
ATOM   2636  HG  CYS B 161     -20.060  15.709  -7.028  1.00  0.00           H  
ATOM   2637  C   CYS B 161     -21.273  15.040 -10.780  1.00  0.00           C  
ATOM   2638  O   CYS B 161     -20.627  15.253 -11.808  1.00  0.00           O  
ATOM   2639  N   SER B 162     -21.787  13.838 -10.512  1.00  0.00           N  
ATOM   2640  H   SER B 162     -22.273  13.716  -9.633  1.00  0.00           H  
ATOM   2641  CA  SER B 162     -21.547  12.601 -11.269  1.00  0.00           C  
ATOM   2642  HA  SER B 162     -20.495  12.332 -11.178  1.00  0.00           H  
ATOM   2643  CB  SER B 162     -22.380  11.470 -10.652  1.00  0.00           C  
ATOM   2644  HB2 SER B 162     -23.420  11.568 -10.967  1.00  0.00           H  
ATOM   2645  HB3 SER B 162     -21.998  10.505 -10.989  1.00  0.00           H  
ATOM   2646  OG  SER B 162     -22.330  11.538  -9.243  1.00  0.00           O  
ATOM   2647  HG  SER B 162     -21.436  11.248  -8.964  1.00  0.00           H  
ATOM   2648  C   SER B 162     -21.898  12.676 -12.760  1.00  0.00           C  
ATOM   2649  O   SER B 162     -21.265  12.001 -13.569  1.00  0.00           O  
ATOM   2650  N   THR B 163     -22.881  13.490 -13.170  1.00  0.00           N  
ATOM   2651  H   THR B 163     -23.375  14.058 -12.487  1.00  0.00           H  
ATOM   2652  CA  THR B 163     -23.283  13.586 -14.590  1.00  0.00           C  
ATOM   2653  HA  THR B 163     -23.067  12.628 -15.063  1.00  0.00           H  
ATOM   2654  CB  THR B 163     -24.796  13.809 -14.771  1.00  0.00           C  
ATOM   2655  HB  THR B 163     -25.042  13.616 -15.815  1.00  0.00           H  
ATOM   2656  CG2 THR B 163     -25.652  12.879 -13.911  1.00  0.00           C  
ATOM   2657 HG21 THR B 163     -26.701  13.001 -14.180  1.00  0.00           H  
ATOM   2658 HG22 THR B 163     -25.361  11.844 -14.093  1.00  0.00           H  
ATOM   2659 HG23 THR B 163     -25.528  13.111 -12.852  1.00  0.00           H  
ATOM   2660  OG1 THR B 163     -25.155  15.140 -14.491  1.00  0.00           O  
ATOM   2661  HG1 THR B 163     -24.784  15.667 -15.207  1.00  0.00           H  
ATOM   2662  C   THR B 163     -22.483  14.631 -15.380  1.00  0.00           C  
ATOM   2663  O   THR B 163     -22.843  14.933 -16.515  1.00  0.00           O  
ATOM   2664  N   GLU B 164     -21.436  15.226 -14.796  1.00  0.00           N  
ATOM   2665  H   GLU B 164     -21.205  14.928 -13.854  1.00  0.00           H  
ATOM   2666  CA  GLU B 164     -20.731  16.393 -15.355  1.00  0.00           C  
ATOM   2667  HA  GLU B 164     -20.828  16.396 -16.443  1.00  0.00           H  
ATOM   2668  CB  GLU B 164     -21.422  17.659 -14.819  1.00  0.00           C  
ATOM   2669  HB2 GLU B 164     -22.466  17.656 -15.131  1.00  0.00           H  
ATOM   2670  HB3 GLU B 164     -21.409  17.603 -13.729  1.00  0.00           H  
ATOM   2671  CG  GLU B 164     -20.780  19.000 -15.204  1.00  0.00           C  
ATOM   2672  HG2 GLU B 164     -21.170  19.743 -14.509  1.00  0.00           H  
ATOM   2673  HG3 GLU B 164     -19.700  18.963 -15.047  1.00  0.00           H  
ATOM   2674  CD  GLU B 164     -21.079  19.500 -16.627  1.00  0.00           C  
ATOM   2675  OE1 GLU B 164     -20.274  20.300 -17.156  1.00  0.00           O  
ATOM   2676  OE2 GLU B 164     -22.154  19.235 -17.205  1.00  0.00           O  
ATOM   2677  C   GLU B 164     -19.227  16.399 -15.029  1.00  0.00           C  
ATOM   2678  O   GLU B 164     -18.409  16.583 -15.933  1.00  0.00           O  
ATOM   2679  N   LEU B 165     -18.844  16.192 -13.766  1.00  0.00           N  
ATOM   2680  H   LEU B 165     -19.563  15.979 -13.080  1.00  0.00           H  
ATOM   2681  CA  LEU B 165     -17.456  16.172 -13.295  1.00  0.00           C  
ATOM   2682  HA  LEU B 165     -16.898  16.945 -13.821  1.00  0.00           H  
ATOM   2683  CB  LEU B 165     -17.423  16.490 -11.786  1.00  0.00           C  
ATOM   2684  HB2 LEU B 165     -17.901  15.662 -11.263  1.00  0.00           H  
ATOM   2685  HB3 LEU B 165     -16.380  16.535 -11.471  1.00  0.00           H  
ATOM   2686  CG  LEU B 165     -18.127  17.789 -11.345  1.00  0.00           C  
ATOM   2687  HG  LEU B 165     -19.196  17.714 -11.541  1.00  0.00           H  
ATOM   2688  CD1 LEU B 165     -17.927  18.009  -9.846  1.00  0.00           C  
ATOM   2689 HD11 LEU B 165     -18.247  17.124  -9.297  1.00  0.00           H  
ATOM   2690 HD12 LEU B 165     -16.877  18.206  -9.638  1.00  0.00           H  
ATOM   2691 HD13 LEU B 165     -18.525  18.859  -9.521  1.00  0.00           H  
ATOM   2692  CD2 LEU B 165     -17.581  19.014 -12.069  1.00  0.00           C  
ATOM   2693 HD21 LEU B 165     -16.496  19.054 -11.968  1.00  0.00           H  
ATOM   2694 HD22 LEU B 165     -17.849  18.951 -13.121  1.00  0.00           H  
ATOM   2695 HD23 LEU B 165     -18.022  19.923 -11.661  1.00  0.00           H  
ATOM   2696  C   LEU B 165     -16.760  14.828 -13.574  1.00  0.00           C  
ATOM   2697  O   LEU B 165     -17.410  13.791 -13.698  1.00  0.00           O  
ATOM   2698  N   ARG B 166     -15.425  14.838 -13.673  1.00  0.00           N  
ATOM   2699  H   ARG B 166     -14.962  15.745 -13.647  1.00  0.00           H  
ATOM   2700  CA  ARG B 166     -14.561  13.637 -13.655  1.00  0.00           C  
ATOM   2701  HA  ARG B 166     -14.912  12.995 -12.842  1.00  0.00           H  
ATOM   2702  CB  ARG B 166     -14.658  12.800 -14.951  1.00  0.00           C  
ATOM   2703  HB2 ARG B 166     -14.164  11.847 -14.755  1.00  0.00           H  
ATOM   2704  HB3 ARG B 166     -15.702  12.567 -15.160  1.00  0.00           H  
ATOM   2705  CG  ARG B 166     -14.011  13.383 -16.223  1.00  0.00           C  
ATOM   2706  HG2 ARG B 166     -12.946  13.532 -16.045  1.00  0.00           H  
ATOM   2707  HG3 ARG B 166     -14.103  12.643 -17.017  1.00  0.00           H  
ATOM   2708  CD  ARG B 166     -14.600  14.705 -16.728  1.00  0.00           C  
ATOM   2709  HD2 ARG B 166     -14.478  15.468 -15.961  1.00  0.00           H  
ATOM   2710  HD3 ARG B 166     -14.013  15.021 -17.591  1.00  0.00           H  
ATOM   2711  NE  ARG B 166     -16.032  14.598 -17.074  1.00  0.00           N  
ATOM   2712  HE  ARG B 166     -16.645  14.285 -16.334  1.00  0.00           H  
ATOM   2713  CZ  ARG B 166     -16.619  15.007 -18.187  1.00  0.00           C  
ATOM   2714  NH1 ARG B 166     -15.938  15.436 -19.213  1.00  0.00           N  
ATOM   2715 HH11 ARG B 166     -14.937  15.426 -19.172  1.00  0.00           H  
ATOM   2716 HH12 ARG B 166     -16.396  15.976 -19.944  1.00  0.00           H  
ATOM   2717  NH2 ARG B 166     -17.915  14.998 -18.282  1.00  0.00           N  
ATOM   2718 HH21 ARG B 166     -18.456  14.834 -17.445  1.00  0.00           H  
ATOM   2719 HH22 ARG B 166     -18.359  15.310 -19.124  1.00  0.00           H  
ATOM   2720  C   ARG B 166     -13.106  13.991 -13.343  1.00  0.00           C  
ATOM   2721  O   ARG B 166     -12.601  15.011 -13.808  1.00  0.00           O  
ATOM   2722  N   LEU B 167     -12.436  13.128 -12.587  1.00  0.00           N  
ATOM   2723  H   LEU B 167     -12.910  12.270 -12.328  1.00  0.00           H  
ATOM   2724  CA  LEU B 167     -11.037  13.256 -12.181  1.00  0.00           C  
ATOM   2725  HA  LEU B 167     -10.680  14.260 -12.413  1.00  0.00           H  
ATOM   2726  CB  LEU B 167     -10.968  13.056 -10.651  1.00  0.00           C  
ATOM   2727  HB2 LEU B 167     -11.605  13.804 -10.174  1.00  0.00           H  
ATOM   2728  HB3 LEU B 167     -11.380  12.072 -10.419  1.00  0.00           H  
ATOM   2729  CG  LEU B 167      -9.560  13.139 -10.028  1.00  0.00           C  
ATOM   2730  HG  LEU B 167      -8.917  12.373 -10.463  1.00  0.00           H  
ATOM   2731  CD1 LEU B 167      -8.919  14.511 -10.236  1.00  0.00           C  
ATOM   2732 HD11 LEU B 167      -9.590  15.295  -9.889  1.00  0.00           H  
ATOM   2733 HD12 LEU B 167      -7.982  14.569  -9.683  1.00  0.00           H  
ATOM   2734 HD13 LEU B 167      -8.697  14.652 -11.290  1.00  0.00           H  
ATOM   2735  CD2 LEU B 167      -9.656  12.900  -8.522  1.00  0.00           C  
ATOM   2736 HD21 LEU B 167      -8.658  12.897  -8.081  1.00  0.00           H  
ATOM   2737 HD22 LEU B 167     -10.246  13.687  -8.052  1.00  0.00           H  
ATOM   2738 HD23 LEU B 167     -10.131  11.942  -8.328  1.00  0.00           H  
ATOM   2739  C   LEU B 167     -10.189  12.246 -12.966  1.00  0.00           C  
ATOM   2740  O   LEU B 167     -10.373  11.036 -12.817  1.00  0.00           O  
ATOM   2741  N   LEU B 168      -9.284  12.740 -13.812  1.00  0.00           N  
ATOM   2742  H   LEU B 168      -9.171  13.749 -13.855  1.00  0.00           H  
ATOM   2743  CA  LEU B 168      -8.255  11.939 -14.478  1.00  0.00           C  
ATOM   2744  HA  LEU B 168      -8.634  10.930 -14.622  1.00  0.00           H  
ATOM   2745  CB  LEU B 168      -7.901  12.518 -15.864  1.00  0.00           C  
ATOM   2746  HB2 LEU B 168      -7.822  13.604 -15.807  1.00  0.00           H  
ATOM   2747  HB3 LEU B 168      -6.919  12.129 -16.138  1.00  0.00           H  
ATOM   2748  CG  LEU B 168      -8.882  12.113 -16.981  1.00  0.00           C  
ATOM   2749  HG  LEU B 168      -9.037  11.036 -16.940  1.00  0.00           H  
ATOM   2750  CD1 LEU B 168     -10.238  12.813 -16.879  1.00  0.00           C  
ATOM   2751 HD11 LEU B 168     -10.745  12.485 -15.974  1.00  0.00           H  
ATOM   2752 HD12 LEU B 168     -10.099  13.893 -16.846  1.00  0.00           H  
ATOM   2753 HD13 LEU B 168     -10.857  12.553 -17.736  1.00  0.00           H  
ATOM   2754  CD2 LEU B 168      -8.288  12.445 -18.350  1.00  0.00           C  
ATOM   2755 HD21 LEU B 168      -8.118  13.517 -18.437  1.00  0.00           H  
ATOM   2756 HD22 LEU B 168      -8.962  12.116 -19.140  1.00  0.00           H  
ATOM   2757 HD23 LEU B 168      -7.339  11.922 -18.472  1.00  0.00           H  
ATOM   2758  C   LEU B 168      -7.017  11.825 -13.580  1.00  0.00           C  
ATOM   2759  O   LEU B 168      -6.646  12.778 -12.888  1.00  0.00           O  
ATOM   2760  N   TYR B 169      -6.376  10.656 -13.598  1.00  0.00           N  
ATOM   2761  H   TYR B 169      -6.723   9.923 -14.212  1.00  0.00           H  
ATOM   2762  CA  TYR B 169      -5.208  10.348 -12.773  1.00  0.00           C  
ATOM   2763  HA  TYR B 169      -4.683  11.283 -12.574  1.00  0.00           H  
ATOM   2764  CB  TYR B 169      -5.640   9.777 -11.406  1.00  0.00           C  
ATOM   2765  HB2 TYR B 169      -4.748   9.705 -10.784  1.00  0.00           H  
ATOM   2766  HB3 TYR B 169      -6.295  10.506 -10.929  1.00  0.00           H  
ATOM   2767  CG  TYR B 169      -6.356   8.431 -11.366  1.00  0.00           C  
ATOM   2768  CD1 TYR B 169      -7.691   8.318 -11.809  1.00  0.00           C  
ATOM   2769  HD1 TYR B 169      -8.190   9.175 -12.240  1.00  0.00           H  
ATOM   2770  CE1 TYR B 169      -8.390   7.103 -11.667  1.00  0.00           C  
ATOM   2771  HE1 TYR B 169      -9.413   7.023 -11.999  1.00  0.00           H  
ATOM   2772  CZ  TYR B 169      -7.754   5.994 -11.070  1.00  0.00           C  
ATOM   2773  OH  TYR B 169      -8.416   4.817 -10.929  1.00  0.00           O  
ATOM   2774  HH  TYR B 169      -9.140   4.735 -11.555  1.00  0.00           H  
ATOM   2775  CE2 TYR B 169      -6.420   6.097 -10.631  1.00  0.00           C  
ATOM   2776  HE2 TYR B 169      -5.947   5.230 -10.191  1.00  0.00           H  
ATOM   2777  CD2 TYR B 169      -5.722   7.312 -10.783  1.00  0.00           C  
ATOM   2778  HD2 TYR B 169      -4.700   7.387 -10.443  1.00  0.00           H  
ATOM   2779  C   TYR B 169      -4.231   9.437 -13.521  1.00  0.00           C  
ATOM   2780  O   TYR B 169      -4.627   8.413 -14.069  1.00  0.00           O  
ATOM   2781  N   GLN B 170      -2.948   9.802 -13.534  1.00  0.00           N  
ATOM   2782  H   GLN B 170      -2.684  10.647 -13.038  1.00  0.00           H  
ATOM   2783  CA  GLN B 170      -1.908   9.121 -14.316  1.00  0.00           C  
ATOM   2784  HA  GLN B 170      -2.279   8.139 -14.616  1.00  0.00           H  
ATOM   2785  CB  GLN B 170      -1.621   9.927 -15.597  1.00  0.00           C  
ATOM   2786  HB2 GLN B 170      -2.555  10.082 -16.139  1.00  0.00           H  
ATOM   2787  HB3 GLN B 170      -1.190  10.896 -15.350  1.00  0.00           H  
ATOM   2788  CG  GLN B 170      -0.650   9.140 -16.480  1.00  0.00           C  
ATOM   2789  HG2 GLN B 170       0.337   9.101 -16.020  1.00  0.00           H  
ATOM   2790  HG3 GLN B 170      -1.045   8.133 -16.541  1.00  0.00           H  
ATOM   2791  CD  GLN B 170      -0.484   9.633 -17.909  1.00  0.00           C  
ATOM   2792  OE1 GLN B 170      -0.905  10.710 -18.299  1.00  0.00           O  
ATOM   2793  NE2 GLN B 170       0.145   8.835 -18.740  1.00  0.00           N  
ATOM   2794 HE21 GLN B 170       0.270   9.136 -19.685  1.00  0.00           H  
ATOM   2795 HE22 GLN B 170       0.487   7.937 -18.398  1.00  0.00           H  
ATOM   2796  C   GLN B 170      -0.636   8.893 -13.486  1.00  0.00           C  
ATOM   2797  O   GLN B 170      -0.256   9.767 -12.708  1.00  0.00           O  
ATOM   2798  N   LEU B 171       0.012   7.729 -13.626  1.00  0.00           N  
ATOM   2799  H   LEU B 171      -0.309   7.099 -14.351  1.00  0.00           H  
ATOM   2800  CA  LEU B 171       1.235   7.341 -12.898  1.00  0.00           C  
ATOM   2801  HA  LEU B 171       1.255   7.877 -11.949  1.00  0.00           H  
ATOM   2802  CB  LEU B 171       1.168   5.830 -12.571  1.00  0.00           C  
ATOM   2803  HB2 LEU B 171       0.372   5.665 -11.848  1.00  0.00           H  
ATOM   2804  HB3 LEU B 171       0.880   5.304 -13.478  1.00  0.00           H  
ATOM   2805  CG  LEU B 171       2.468   5.190 -12.031  1.00  0.00           C  
ATOM   2806  HG  LEU B 171       3.293   5.409 -12.706  1.00  0.00           H  
ATOM   2807  CD1 LEU B 171       2.821   5.700 -10.632  1.00  0.00           C  
ATOM   2808 HD11 LEU B 171       3.749   5.237 -10.290  1.00  0.00           H  
ATOM   2809 HD12 LEU B 171       2.948   6.777 -10.645  1.00  0.00           H  
ATOM   2810 HD13 LEU B 171       2.029   5.446  -9.926  1.00  0.00           H  
ATOM   2811  CD2 LEU B 171       2.331   3.669 -11.937  1.00  0.00           C  
ATOM   2812 HD21 LEU B 171       2.141   3.252 -12.925  1.00  0.00           H  
ATOM   2813 HD22 LEU B 171       3.254   3.237 -11.551  1.00  0.00           H  
ATOM   2814 HD23 LEU B 171       1.509   3.410 -11.268  1.00  0.00           H  
ATOM   2815  C   LEU B 171       2.513   7.724 -13.673  1.00  0.00           C  
ATOM   2816  O   LEU B 171       2.652   7.415 -14.854  1.00  0.00           O  
ATOM   2817  N   VAL B 172       3.485   8.348 -12.995  1.00  0.00           N  
ATOM   2818  H   VAL B 172       3.317   8.588 -12.022  1.00  0.00           H  
ATOM   2819  CA  VAL B 172       4.715   8.867 -13.631  1.00  0.00           C  
ATOM   2820  HA  VAL B 172       4.427   9.403 -14.536  1.00  0.00           H  
ATOM   2821  CB  VAL B 172       5.395   9.888 -12.693  1.00  0.00           C  
ATOM   2822  HB  VAL B 172       5.558   9.414 -11.724  1.00  0.00           H  
ATOM   2823  CG1 VAL B 172       6.750  10.394 -13.203  1.00  0.00           C  
ATOM   2824 HG11 VAL B 172       7.455   9.569 -13.267  1.00  0.00           H  
ATOM   2825 HG12 VAL B 172       6.634  10.843 -14.190  1.00  0.00           H  
ATOM   2826 HG13 VAL B 172       7.154  11.134 -12.513  1.00  0.00           H  
ATOM   2827  CG2 VAL B 172       4.510  11.131 -12.494  1.00  0.00           C  
ATOM   2828 HG21 VAL B 172       4.963  11.788 -11.751  1.00  0.00           H  
ATOM   2829 HG22 VAL B 172       3.519  10.850 -12.142  1.00  0.00           H  
ATOM   2830 HG23 VAL B 172       4.405  11.673 -13.435  1.00  0.00           H  
ATOM   2831  C   VAL B 172       5.688   7.761 -14.091  1.00  0.00           C  
ATOM   2832  O   VAL B 172       6.309   7.901 -15.145  1.00  0.00           O  
ATOM   2833  N   PHE B 173       5.795   6.646 -13.352  1.00  0.00           N  
ATOM   2834  H   PHE B 173       5.229   6.574 -12.524  1.00  0.00           H  
ATOM   2835  CA  PHE B 173       6.624   5.486 -13.723  1.00  0.00           C  
ATOM   2836  HA  PHE B 173       7.674   5.776 -13.678  1.00  0.00           H  
ATOM   2837  CB  PHE B 173       6.396   4.339 -12.720  1.00  0.00           C  
ATOM   2838  HB2 PHE B 173       6.903   4.583 -11.786  1.00  0.00           H  
ATOM   2839  HB3 PHE B 173       5.332   4.270 -12.497  1.00  0.00           H  
ATOM   2840  CG  PHE B 173       6.861   2.965 -13.183  1.00  0.00           C  
ATOM   2841  CD1 PHE B 173       8.233   2.661 -13.235  1.00  0.00           C  
ATOM   2842  HD1 PHE B 173       8.950   3.414 -12.967  1.00  0.00           H  
ATOM   2843  CE1 PHE B 173       8.672   1.383 -13.626  1.00  0.00           C  
ATOM   2844  HE1 PHE B 173       9.729   1.146 -13.644  1.00  0.00           H  
ATOM   2845  CZ  PHE B 173       7.733   0.405 -13.994  1.00  0.00           C  
ATOM   2846  HZ  PHE B 173       8.066  -0.577 -14.301  1.00  0.00           H  
ATOM   2847  CE2 PHE B 173       6.361   0.714 -13.982  1.00  0.00           C  
ATOM   2848  HE2 PHE B 173       5.642  -0.030 -14.298  1.00  0.00           H  
ATOM   2849  CD2 PHE B 173       5.925   1.988 -13.576  1.00  0.00           C  
ATOM   2850  HD2 PHE B 173       4.868   2.215 -13.579  1.00  0.00           H  
ATOM   2851  C   PHE B 173       6.317   5.026 -15.155  1.00  0.00           C  
ATOM   2852  O   PHE B 173       5.161   4.763 -15.475  1.00  0.00           O  
ATOM   2853  N   LEU B 174       7.340   4.967 -16.018  1.00  0.00           N  
ATOM   2854  H   LEU B 174       8.251   5.223 -15.667  1.00  0.00           H  
ATOM   2855  CA  LEU B 174       7.241   4.602 -17.445  1.00  0.00           C  
ATOM   2856  HA  LEU B 174       8.198   4.847 -17.899  1.00  0.00           H  
ATOM   2857  CB  LEU B 174       7.029   3.074 -17.601  1.00  0.00           C  
ATOM   2858  HB2 LEU B 174       6.146   2.783 -17.033  1.00  0.00           H  
ATOM   2859  HB3 LEU B 174       6.824   2.844 -18.648  1.00  0.00           H  
ATOM   2860  CG  LEU B 174       8.211   2.196 -17.163  1.00  0.00           C  
ATOM   2861  HG  LEU B 174       8.428   2.372 -16.112  1.00  0.00           H  
ATOM   2862  CD1 LEU B 174       7.850   0.722 -17.369  1.00  0.00           C  
ATOM   2863 HD11 LEU B 174       8.651   0.088 -16.992  1.00  0.00           H  
ATOM   2864 HD12 LEU B 174       7.679   0.511 -18.425  1.00  0.00           H  
ATOM   2865 HD13 LEU B 174       6.943   0.489 -16.814  1.00  0.00           H  
ATOM   2866  CD2 LEU B 174       9.470   2.479 -17.984  1.00  0.00           C  
ATOM   2867 HD21 LEU B 174       9.838   3.481 -17.782  1.00  0.00           H  
ATOM   2868 HD22 LEU B 174      10.247   1.785 -17.688  1.00  0.00           H  
ATOM   2869 HD23 LEU B 174       9.262   2.371 -19.049  1.00  0.00           H  
ATOM   2870  C   LEU B 174       6.236   5.412 -18.294  1.00  0.00           C  
ATOM   2871  O   LEU B 174       5.970   5.014 -19.424  1.00  0.00           O  
ATOM   2872  N   LEU B 175       5.698   6.536 -17.799  1.00  0.00           N  
ATOM   2873  H   LEU B 175       5.985   6.832 -16.873  1.00  0.00           H  
ATOM   2874  CA  LEU B 175       4.514   7.200 -18.379  1.00  0.00           C  
ATOM   2875  HA  LEU B 175       4.237   8.002 -17.693  1.00  0.00           H  
ATOM   2876  CB  LEU B 175       4.824   7.851 -19.748  1.00  0.00           C  
ATOM   2877  HB2 LEU B 175       4.910   7.060 -20.494  1.00  0.00           H  
ATOM   2878  HB3 LEU B 175       3.967   8.462 -20.034  1.00  0.00           H  
ATOM   2879  CG  LEU B 175       6.092   8.716 -19.821  1.00  0.00           C  
ATOM   2880  HG  LEU B 175       6.966   8.120 -19.556  1.00  0.00           H  
ATOM   2881  CD1 LEU B 175       6.283   9.216 -21.254  1.00  0.00           C  
ATOM   2882 HD11 LEU B 175       6.368   8.364 -21.928  1.00  0.00           H  
ATOM   2883 HD12 LEU B 175       7.191   9.813 -21.322  1.00  0.00           H  
ATOM   2884 HD13 LEU B 175       5.427   9.822 -21.553  1.00  0.00           H  
ATOM   2885  CD2 LEU B 175       6.015   9.923 -18.883  1.00  0.00           C  
ATOM   2886 HD21 LEU B 175       5.974   9.586 -17.848  1.00  0.00           H  
ATOM   2887 HD22 LEU B 175       5.127  10.514 -19.109  1.00  0.00           H  
ATOM   2888 HD23 LEU B 175       6.902  10.542 -19.011  1.00  0.00           H  
ATOM   2889  C   LEU B 175       3.282   6.266 -18.419  1.00  0.00           C  
ATOM   2890  O   LEU B 175       2.512   6.272 -19.379  1.00  0.00           O  
ATOM   2891  N   SER B 176       3.111   5.463 -17.362  1.00  0.00           N  
ATOM   2892  H   SER B 176       3.791   5.536 -16.618  1.00  0.00           H  
ATOM   2893  CA  SER B 176       1.983   4.544 -17.158  1.00  0.00           C  
ATOM   2894  HA  SER B 176       2.040   3.755 -17.910  1.00  0.00           H  
ATOM   2895  CB  SER B 176       2.063   3.905 -15.768  1.00  0.00           C  
ATOM   2896  HB2 SER B 176       2.140   4.700 -15.031  1.00  0.00           H  
ATOM   2897  HB3 SER B 176       1.162   3.319 -15.581  1.00  0.00           H  
ATOM   2898  OG  SER B 176       3.188   3.056 -15.634  1.00  0.00           O  
ATOM   2899  HG  SER B 176       3.974   3.638 -15.600  1.00  0.00           H  
ATOM   2900  C   SER B 176       0.621   5.232 -17.307  1.00  0.00           C  
ATOM   2901  O   SER B 176       0.502   6.450 -17.216  1.00  0.00           O  
ATOM   2902  N   GLU B 177      -0.419   4.436 -17.543  1.00  0.00           N  
ATOM   2903  H   GLU B 177      -0.248   3.443 -17.559  1.00  0.00           H  
ATOM   2904  CA  GLU B 177      -1.674   4.873 -18.167  1.00  0.00           C  
ATOM   2905  HA  GLU B 177      -1.410   5.338 -19.118  1.00  0.00           H  
ATOM   2906  CB  GLU B 177      -2.530   3.637 -18.488  1.00  0.00           C  
ATOM   2907  HB2 GLU B 177      -2.832   3.175 -17.547  1.00  0.00           H  
ATOM   2908  HB3 GLU B 177      -3.423   3.956 -19.028  1.00  0.00           H  
ATOM   2909  CG  GLU B 177      -1.775   2.608 -19.350  1.00  0.00           C  
ATOM   2910  HG2 GLU B 177      -0.864   2.290 -18.837  1.00  0.00           H  
ATOM   2911  HG3 GLU B 177      -1.478   3.087 -20.287  1.00  0.00           H  
ATOM   2912  CD  GLU B 177      -2.610   1.355 -19.635  1.00  0.00           C  
ATOM   2913  OE1 GLU B 177      -2.428   0.795 -20.736  1.00  0.00           O  
ATOM   2914  OE2 GLU B 177      -3.379   0.947 -18.733  1.00  0.00           O  
ATOM   2915  C   GLU B 177      -2.496   5.914 -17.380  1.00  0.00           C  
ATOM   2916  O   GLU B 177      -2.494   5.965 -16.147  1.00  0.00           O  
ATOM   2917  N   ALA B 178      -3.218   6.753 -18.131  1.00  0.00           N  
ATOM   2918  H   ALA B 178      -3.192   6.631 -19.131  1.00  0.00           H  
ATOM   2919  CA  ALA B 178      -4.132   7.771 -17.619  1.00  0.00           C  
ATOM   2920  HA  ALA B 178      -3.748   8.150 -16.671  1.00  0.00           H  
ATOM   2921  CB  ALA B 178      -4.171   8.937 -18.618  1.00  0.00           C  
ATOM   2922  HB1 ALA B 178      -4.564   8.601 -19.579  1.00  0.00           H  
ATOM   2923  HB2 ALA B 178      -4.813   9.726 -18.228  1.00  0.00           H  
ATOM   2924  HB3 ALA B 178      -3.170   9.339 -18.763  1.00  0.00           H  
ATOM   2925  C   ALA B 178      -5.535   7.188 -17.368  1.00  0.00           C  
ATOM   2926  O   ALA B 178      -6.328   6.995 -18.290  1.00  0.00           O  
ATOM   2927  N   HIE B 179      -5.846   6.922 -16.105  1.00  0.00           N  
ATOM   2928  H   HIE B 179      -5.172   7.193 -15.399  1.00  0.00           H  
ATOM   2929  CA  HIE B 179      -7.151   6.461 -15.634  1.00  0.00           C  
ATOM   2930  HA  HIE B 179      -7.584   5.800 -16.389  1.00  0.00           H  
ATOM   2931  CB  HIE B 179      -6.943   5.649 -14.350  1.00  0.00           C  
ATOM   2932  HB2 HIE B 179      -6.367   6.232 -13.631  1.00  0.00           H  
ATOM   2933  HB3 HIE B 179      -7.910   5.404 -13.915  1.00  0.00           H  
ATOM   2934  CG  HIE B 179      -6.232   4.355 -14.626  1.00  0.00           C  
ATOM   2935  ND1 HIE B 179      -6.863   3.193 -15.067  1.00  0.00           N  
ATOM   2936  CE1 HIE B 179      -5.874   2.352 -15.407  1.00  0.00           C  
ATOM   2937  HE1 HIE B 179      -6.021   1.369 -15.833  1.00  0.00           H  
ATOM   2938  NE2 HIE B 179      -4.675   2.922 -15.194  1.00  0.00           N  
ATOM   2939  HE2 HIE B 179      -3.789   2.527 -15.483  1.00  0.00           H  
ATOM   2940  CD2 HIE B 179      -4.881   4.191 -14.701  1.00  0.00           C  
ATOM   2941  HD2 HIE B 179      -4.135   4.951 -14.514  1.00  0.00           H  
ATOM   2942  C   HIE B 179      -8.114   7.632 -15.422  1.00  0.00           C  
ATOM   2943  O   HIE B 179      -7.724   8.800 -15.416  1.00  0.00           O  
ATOM   2944  N   THR B 180      -9.395   7.327 -15.214  1.00  0.00           N  
ATOM   2945  H   THR B 180      -9.671   6.355 -15.198  1.00  0.00           H  
ATOM   2946  CA  THR B 180     -10.428   8.333 -14.939  1.00  0.00           C  
ATOM   2947  HA  THR B 180      -9.953   9.191 -14.467  1.00  0.00           H  
ATOM   2948  CB  THR B 180     -11.054   8.841 -16.246  1.00  0.00           C  
ATOM   2949  HB  THR B 180     -10.255   9.179 -16.907  1.00  0.00           H  
ATOM   2950  CG2 THR B 180     -11.892   7.803 -16.994  1.00  0.00           C  
ATOM   2951 HG21 THR B 180     -12.749   7.501 -16.392  1.00  0.00           H  
ATOM   2952 HG22 THR B 180     -12.246   8.224 -17.934  1.00  0.00           H  
ATOM   2953 HG23 THR B 180     -11.284   6.927 -17.216  1.00  0.00           H  
ATOM   2954  OG1 THR B 180     -11.901   9.929 -15.971  1.00  0.00           O  
ATOM   2955  HG1 THR B 180     -12.066  10.373 -16.805  1.00  0.00           H  
ATOM   2956  C   THR B 180     -11.470   7.815 -13.951  1.00  0.00           C  
ATOM   2957  O   THR B 180     -11.742   6.615 -13.903  1.00  0.00           O  
ATOM   2958  N   CYS B 181     -12.031   8.715 -13.144  1.00  0.00           N  
ATOM   2959  H   CYS B 181     -11.711   9.677 -13.215  1.00  0.00           H  
ATOM   2960  CA  CYS B 181     -13.046   8.420 -12.137  1.00  0.00           C  
ATOM   2961  HA  CYS B 181     -13.502   7.454 -12.362  1.00  0.00           H  
ATOM   2962  CB  CYS B 181     -12.355   8.316 -10.771  1.00  0.00           C  
ATOM   2963  HB2 CYS B 181     -11.538   7.595 -10.819  1.00  0.00           H  
ATOM   2964  HB3 CYS B 181     -11.947   9.294 -10.507  1.00  0.00           H  
ATOM   2965  SG  CYS B 181     -13.549   7.792  -9.508  1.00  0.00           S  
ATOM   2966  HG  CYS B 181     -13.457   6.469  -9.709  1.00  0.00           H  
ATOM   2967  C   CYS B 181     -14.157   9.487 -12.149  1.00  0.00           C  
ATOM   2968  O   CYS B 181     -13.881  10.688 -12.187  1.00  0.00           O  
ATOM   2969  N   ILE B 182     -15.417   9.054 -12.109  1.00  0.00           N  
ATOM   2970  H   ILE B 182     -15.576   8.067 -11.980  1.00  0.00           H  
ATOM   2971  CA  ILE B 182     -16.588   9.925 -11.944  1.00  0.00           C  
ATOM   2972  HA  ILE B 182     -16.355  10.924 -12.306  1.00  0.00           H  
ATOM   2973  CB  ILE B 182     -17.754   9.373 -12.792  1.00  0.00           C  
ATOM   2974  HB  ILE B 182     -17.850   8.306 -12.580  1.00  0.00           H  
ATOM   2975  CG2 ILE B 182     -19.090  10.044 -12.446  1.00  0.00           C  
ATOM   2976 HG21 ILE B 182     -19.886   9.659 -13.083  1.00  0.00           H  
ATOM   2977 HG22 ILE B 182     -19.372   9.838 -11.411  1.00  0.00           H  
ATOM   2978 HG23 ILE B 182     -19.015  11.120 -12.597  1.00  0.00           H  
ATOM   2979  CG1 ILE B 182     -17.447   9.569 -14.298  1.00  0.00           C  
ATOM   2980 HG12 ILE B 182     -17.707  10.586 -14.598  1.00  0.00           H  
ATOM   2981 HG13 ILE B 182     -16.382   9.429 -14.486  1.00  0.00           H  
ATOM   2982  CD1 ILE B 182     -18.191   8.569 -15.191  1.00  0.00           C  
ATOM   2983 HD11 ILE B 182     -17.927   8.750 -16.234  1.00  0.00           H  
ATOM   2984 HD12 ILE B 182     -17.904   7.550 -14.930  1.00  0.00           H  
ATOM   2985 HD13 ILE B 182     -19.270   8.679 -15.080  1.00  0.00           H  
ATOM   2986  C   ILE B 182     -16.907   9.997 -10.437  1.00  0.00           C  
ATOM   2987  O   ILE B 182     -16.868   8.950  -9.790  1.00  0.00           O  
ATOM   2988  N   PRO B 183     -17.158  11.185  -9.856  1.00  0.00           N  
ATOM   2989  CD  PRO B 183     -17.120  12.503 -10.473  1.00  0.00           C  
ATOM   2990  HD2 PRO B 183     -17.780  12.559 -11.338  1.00  0.00           H  
ATOM   2991  HD3 PRO B 183     -16.095  12.738 -10.763  1.00  0.00           H  
ATOM   2992  CG  PRO B 183     -17.588  13.480  -9.394  1.00  0.00           C  
ATOM   2993  HG2 PRO B 183     -18.673  13.583  -9.443  1.00  0.00           H  
ATOM   2994  HG3 PRO B 183     -17.105  14.450  -9.489  1.00  0.00           H  
ATOM   2995  CB  PRO B 183     -17.190  12.786  -8.093  1.00  0.00           C  
ATOM   2996  HB2 PRO B 183     -17.803  13.120  -7.255  1.00  0.00           H  
ATOM   2997  HB3 PRO B 183     -16.136  12.961  -7.879  1.00  0.00           H  
ATOM   2998  CA  PRO B 183     -17.405  11.309  -8.423  1.00  0.00           C  
ATOM   2999  HA  PRO B 183     -16.678  10.709  -7.880  1.00  0.00           H  
ATOM   3000  C   PRO B 183     -18.809  10.864  -8.004  1.00  0.00           C  
ATOM   3001  O   PRO B 183     -19.772  11.011  -8.758  1.00  0.00           O  
ATOM   3002  N   GLU B 184     -18.927  10.441  -6.749  1.00  0.00           N  
ATOM   3003  H   GLU B 184     -18.073  10.361  -6.208  1.00  0.00           H  
ATOM   3004  CA  GLU B 184     -20.179  10.493  -5.988  1.00  0.00           C  
ATOM   3005  HA  GLU B 184     -21.021  10.415  -6.676  1.00  0.00           H  
ATOM   3006  CB  GLU B 184     -20.242   9.321  -4.988  1.00  0.00           C  
ATOM   3007  HB2 GLU B 184     -19.230   9.019  -4.711  1.00  0.00           H  
ATOM   3008  HB3 GLU B 184     -20.743   9.635  -4.071  1.00  0.00           H  
ATOM   3009  CG  GLU B 184     -20.995   8.109  -5.563  1.00  0.00           C  
ATOM   3010  HG2 GLU B 184     -20.467   7.772  -6.458  1.00  0.00           H  
ATOM   3011  HG3 GLU B 184     -20.953   7.303  -4.828  1.00  0.00           H  
ATOM   3012  CD  GLU B 184     -22.471   8.392  -5.913  1.00  0.00           C  
ATOM   3013  OE1 GLU B 184     -22.982   9.470  -5.520  1.00  0.00           O  
ATOM   3014  OE2 GLU B 184     -23.071   7.527  -6.588  1.00  0.00           O  
ATOM   3015  C   GLU B 184     -20.339  11.840  -5.265  1.00  0.00           C  
ATOM   3016  O   GLU B 184     -19.372  12.590  -5.078  1.00  0.00           O  
ATOM   3017  N   ASN B 185     -21.565  12.155  -4.842  1.00  0.00           N  
ATOM   3018  H   ASN B 185     -22.298  11.457  -4.969  1.00  0.00           H  
ATOM   3019  CA  ASN B 185     -21.834  13.342  -4.027  1.00  0.00           C  
ATOM   3020  HA  ASN B 185     -21.246  14.171  -4.426  1.00  0.00           H  
ATOM   3021  CB  ASN B 185     -23.320  13.715  -4.154  1.00  0.00           C  
ATOM   3022  HB2 ASN B 185     -23.595  13.760  -5.207  1.00  0.00           H  
ATOM   3023  HB3 ASN B 185     -23.931  12.948  -3.675  1.00  0.00           H  
ATOM   3024  CG  ASN B 185     -23.620  15.052  -3.497  1.00  0.00           C  
ATOM   3025  OD1 ASN B 185     -23.745  15.163  -2.290  1.00  0.00           O  
ATOM   3026  ND2 ASN B 185     -23.732  16.114  -4.257  1.00  0.00           N  
ATOM   3027 HD21 ASN B 185     -23.864  17.001  -3.778  1.00  0.00           H  
ATOM   3028 HD22 ASN B 185     -23.634  16.039  -5.250  1.00  0.00           H  
ATOM   3029  C   ASN B 185     -21.403  13.119  -2.563  1.00  0.00           C  
ATOM   3030  O   ASN B 185     -21.933  12.252  -1.873  1.00  0.00           O  
ATOM   3031  N   ASN B 186     -20.483  13.943  -2.055  1.00  0.00           N  
ATOM   3032  H   ASN B 186     -20.170  14.709  -2.638  1.00  0.00           H  
ATOM   3033  CA  ASN B 186     -19.957  13.848  -0.681  1.00  0.00           C  
ATOM   3034  HA  ASN B 186     -20.036  12.801  -0.377  1.00  0.00           H  
ATOM   3035  CB  ASN B 186     -18.463  14.228  -0.689  1.00  0.00           C  
ATOM   3036  HB2 ASN B 186     -18.009  13.904  -1.623  1.00  0.00           H  
ATOM   3037  HB3 ASN B 186     -18.366  15.309  -0.602  1.00  0.00           H  
ATOM   3038  CG  ASN B 186     -17.657  13.568   0.422  1.00  0.00           C  
ATOM   3039  OD1 ASN B 186     -17.928  12.454   0.842  1.00  0.00           O  
ATOM   3040  ND2 ASN B 186     -16.603  14.225   0.851  1.00  0.00           N  
ATOM   3041 HD21 ASN B 186     -15.913  13.719   1.417  1.00  0.00           H  
ATOM   3042 HD22 ASN B 186     -16.341  15.091   0.434  1.00  0.00           H  
ATOM   3043  C   ASN B 186     -20.796  14.649   0.345  1.00  0.00           C  
ATOM   3044  O   ASN B 186     -20.278  15.133   1.349  1.00  0.00           O  
ATOM   3045  N   GLY B 187     -22.090  14.833   0.066  1.00  0.00           N  
ATOM   3046  H   GLY B 187     -22.443  14.406  -0.782  1.00  0.00           H  
ATOM   3047  CA  GLY B 187     -23.013  15.703   0.794  1.00  0.00           C  
ATOM   3048  HA2 GLY B 187     -24.014  15.275   0.722  1.00  0.00           H  
ATOM   3049  HA3 GLY B 187     -22.734  15.745   1.848  1.00  0.00           H  
ATOM   3050  C   GLY B 187     -23.036  17.132   0.240  1.00  0.00           C  
ATOM   3051  O   GLY B 187     -22.003  17.794   0.119  1.00  0.00           O  
ATOM   3052  N   GLY B 188     -24.227  17.645  -0.082  1.00  0.00           N  
ATOM   3053  H   GLY B 188     -25.029  17.036  -0.053  1.00  0.00           H  
ATOM   3054  CA  GLY B 188     -24.402  19.018  -0.568  1.00  0.00           C  
ATOM   3055  HA2 GLY B 188     -25.459  19.210  -0.744  1.00  0.00           H  
ATOM   3056  HA3 GLY B 188     -24.048  19.712   0.196  1.00  0.00           H  
ATOM   3057  C   GLY B 188     -23.645  19.279  -1.876  1.00  0.00           C  
ATOM   3058  O   GLY B 188     -23.947  18.673  -2.905  1.00  0.00           O  
ATOM   3059  N   ALA B 189     -22.670  20.193  -1.838  1.00  0.00           N  
ATOM   3060  H   ALA B 189     -22.459  20.620  -0.942  1.00  0.00           H  
ATOM   3061  CA  ALA B 189     -21.787  20.482  -2.976  1.00  0.00           C  
ATOM   3062  HA  ALA B 189     -22.257  20.094  -3.881  1.00  0.00           H  
ATOM   3063  CB  ALA B 189     -21.697  22.002  -3.156  1.00  0.00           C  
ATOM   3064  HB1 ALA B 189     -21.315  22.482  -2.260  1.00  0.00           H  
ATOM   3065  HB2 ALA B 189     -21.040  22.236  -3.993  1.00  0.00           H  
ATOM   3066  HB3 ALA B 189     -22.688  22.402  -3.373  1.00  0.00           H  
ATOM   3067  C   ALA B 189     -20.413  19.772  -2.910  1.00  0.00           C  
ATOM   3068  O   ALA B 189     -19.535  20.054  -3.732  1.00  0.00           O  
ATOM   3069  N   GLY B 190     -20.210  18.860  -1.952  1.00  0.00           N  
ATOM   3070  H   GLY B 190     -20.966  18.648  -1.306  1.00  0.00           H  
ATOM   3071  CA  GLY B 190     -19.036  17.987  -1.882  1.00  0.00           C  
ATOM   3072  HA2 GLY B 190     -18.125  18.576  -1.979  1.00  0.00           H  
ATOM   3073  HA3 GLY B 190     -19.020  17.495  -0.910  1.00  0.00           H  
ATOM   3074  C   GLY B 190     -19.048  16.909  -2.970  1.00  0.00           C  
ATOM   3075  O   GLY B 190     -20.108  16.466  -3.407  1.00  0.00           O  
ATOM   3076  N   CYS B 191     -17.865  16.474  -3.403  1.00  0.00           N  
ATOM   3077  H   CYS B 191     -17.021  16.894  -3.019  1.00  0.00           H  
ATOM   3078  CA  CYS B 191     -17.661  15.461  -4.448  1.00  0.00           C  
ATOM   3079  HA  CYS B 191     -18.571  14.877  -4.588  1.00  0.00           H  
ATOM   3080  CB  CYS B 191     -17.309  16.170  -5.766  1.00  0.00           C  
ATOM   3081  HB2 CYS B 191     -16.383  16.729  -5.616  1.00  0.00           H  
ATOM   3082  HB3 CYS B 191     -17.141  15.420  -6.540  1.00  0.00           H  
ATOM   3083  SG  CYS B 191     -18.615  17.313  -6.311  1.00  0.00           S  
ATOM   3084  HG  CYS B 191     -18.675  18.037  -5.183  1.00  0.00           H  
ATOM   3085  C   CYS B 191     -16.519  14.510  -4.052  1.00  0.00           C  
ATOM   3086  O   CYS B 191     -15.508  14.981  -3.528  1.00  0.00           O  
ATOM   3087  N   VAL B 192     -16.634  13.205  -4.320  1.00  0.00           N  
ATOM   3088  H   VAL B 192     -17.508  12.856  -4.710  1.00  0.00           H  
ATOM   3089  CA  VAL B 192     -15.611  12.210  -3.939  1.00  0.00           C  
ATOM   3090  HA  VAL B 192     -14.666  12.733  -3.825  1.00  0.00           H  
ATOM   3091  CB  VAL B 192     -15.933  11.606  -2.551  1.00  0.00           C  
ATOM   3092  HB  VAL B 192     -15.951  12.427  -1.835  1.00  0.00           H  
ATOM   3093  CG1 VAL B 192     -17.293  10.896  -2.479  1.00  0.00           C  
ATOM   3094 HG11 VAL B 192     -17.487  10.589  -1.450  1.00  0.00           H  
ATOM   3095 HG12 VAL B 192     -18.093  11.571  -2.784  1.00  0.00           H  
ATOM   3096 HG13 VAL B 192     -17.303  10.017  -3.122  1.00  0.00           H  
ATOM   3097  CG2 VAL B 192     -14.854  10.618  -2.091  1.00  0.00           C  
ATOM   3098 HG21 VAL B 192     -13.877  11.097  -2.130  1.00  0.00           H  
ATOM   3099 HG22 VAL B 192     -15.050  10.332  -1.057  1.00  0.00           H  
ATOM   3100 HG23 VAL B 192     -14.854   9.729  -2.718  1.00  0.00           H  
ATOM   3101  C   VAL B 192     -15.377  11.147  -5.021  1.00  0.00           C  
ATOM   3102  O   VAL B 192     -16.311  10.508  -5.495  1.00  0.00           O  
ATOM   3103  N   CYS B 193     -14.112  10.929  -5.388  1.00  0.00           N  
ATOM   3104  H   CYS B 193     -13.398  11.480  -4.922  1.00  0.00           H  
ATOM   3105  CA  CYS B 193     -13.647   9.867  -6.278  1.00  0.00           C  
ATOM   3106  HA  CYS B 193     -14.504   9.376  -6.743  1.00  0.00           H  
ATOM   3107  CB  CYS B 193     -12.775  10.479  -7.383  1.00  0.00           C  
ATOM   3108  HB2 CYS B 193     -12.102  11.217  -6.943  1.00  0.00           H  
ATOM   3109  HB3 CYS B 193     -12.174   9.696  -7.847  1.00  0.00           H  
ATOM   3110  SG  CYS B 193     -13.806  11.252  -8.658  1.00  0.00           S  
ATOM   3111  HG  CYS B 193     -14.367  10.120  -9.114  1.00  0.00           H  
ATOM   3112  C   CYS B 193     -12.851   8.799  -5.513  1.00  0.00           C  
ATOM   3113  O   CYS B 193     -11.957   9.109  -4.721  1.00  0.00           O  
ATOM   3114  N   HIE B 194     -13.116   7.525  -5.802  1.00  0.00           N  
ATOM   3115  H   HIE B 194     -13.847   7.326  -6.472  1.00  0.00           H  
ATOM   3116  CA  HIE B 194     -12.289   6.400  -5.347  1.00  0.00           C  
ATOM   3117  HA  HIE B 194     -11.686   6.702  -4.488  1.00  0.00           H  
ATOM   3118  CB  HIE B 194     -13.177   5.228  -4.894  1.00  0.00           C  
ATOM   3119  HB2 HIE B 194     -13.818   4.929  -5.725  1.00  0.00           H  
ATOM   3120  HB3 HIE B 194     -12.534   4.383  -4.660  1.00  0.00           H  
ATOM   3121  CG  HIE B 194     -14.060   5.470  -3.686  1.00  0.00           C  
ATOM   3122  ND1 HIE B 194     -14.865   4.495  -3.095  1.00  0.00           N  
ATOM   3123  CE1 HIE B 194     -15.529   5.106  -2.102  1.00  0.00           C  
ATOM   3124  HE1 HIE B 194     -16.260   4.623  -1.465  1.00  0.00           H  
ATOM   3125  NE2 HIE B 194     -15.173   6.398  -2.025  1.00  0.00           N  
ATOM   3126  HE2 HIE B 194     -15.566   7.081  -1.390  1.00  0.00           H  
ATOM   3127  CD2 HIE B 194     -14.242   6.644  -3.008  1.00  0.00           C  
ATOM   3128  HD2 HIE B 194     -13.771   7.590  -3.220  1.00  0.00           H  
ATOM   3129  C   HIE B 194     -11.328   5.996  -6.473  1.00  0.00           C  
ATOM   3130  O   HIE B 194     -11.764   5.633  -7.564  1.00  0.00           O  
ATOM   3131  N   LEU B 195     -10.021   6.107  -6.231  1.00  0.00           N  
ATOM   3132  H   LEU B 195      -9.718   6.424  -5.315  1.00  0.00           H  
ATOM   3133  CA  LEU B 195      -8.972   5.880  -7.227  1.00  0.00           C  
ATOM   3134  HA  LEU B 195      -9.412   5.883  -8.226  1.00  0.00           H  
ATOM   3135  CB  LEU B 195      -7.937   7.020  -7.155  1.00  0.00           C  
ATOM   3136  HB2 LEU B 195      -7.369   6.911  -6.231  1.00  0.00           H  
ATOM   3137  HB3 LEU B 195      -7.244   6.899  -7.987  1.00  0.00           H  
ATOM   3138  CG  LEU B 195      -8.516   8.448  -7.194  1.00  0.00           C  
ATOM   3139  HG  LEU B 195      -9.145   8.622  -6.321  1.00  0.00           H  
ATOM   3140  CD1 LEU B 195      -7.374   9.466  -7.169  1.00  0.00           C  
ATOM   3141 HD11 LEU B 195      -7.780  10.477  -7.152  1.00  0.00           H  
ATOM   3142 HD12 LEU B 195      -6.778   9.323  -6.267  1.00  0.00           H  
ATOM   3143 HD13 LEU B 195      -6.742   9.346  -8.049  1.00  0.00           H  
ATOM   3144  CD2 LEU B 195      -9.341   8.698  -8.456  1.00  0.00           C  
ATOM   3145 HD21 LEU B 195     -10.224   8.061  -8.458  1.00  0.00           H  
ATOM   3146 HD22 LEU B 195      -9.660   9.737  -8.495  1.00  0.00           H  
ATOM   3147 HD23 LEU B 195      -8.734   8.483  -9.330  1.00  0.00           H  
ATOM   3148  C   LEU B 195      -8.316   4.513  -7.008  1.00  0.00           C  
ATOM   3149  O   LEU B 195      -7.878   4.216  -5.895  1.00  0.00           O  
ATOM   3150  N   LEU B 196      -8.230   3.695  -8.061  1.00  0.00           N  
ATOM   3151  H   LEU B 196      -8.525   4.041  -8.964  1.00  0.00           H  
ATOM   3152  CA  LEU B 196      -7.672   2.341  -8.016  1.00  0.00           C  
ATOM   3153  HA  LEU B 196      -8.056   1.832  -7.131  1.00  0.00           H  
ATOM   3154  CB  LEU B 196      -8.128   1.562  -9.269  1.00  0.00           C  
ATOM   3155  HB2 LEU B 196      -7.703   2.054 -10.145  1.00  0.00           H  
ATOM   3156  HB3 LEU B 196      -7.713   0.555  -9.224  1.00  0.00           H  
ATOM   3157  CG  LEU B 196      -9.660   1.463  -9.464  1.00  0.00           C  
ATOM   3158  HG  LEU B 196     -10.098   2.461  -9.457  1.00  0.00           H  
ATOM   3159  CD1 LEU B 196      -9.989   0.830 -10.819  1.00  0.00           C  
ATOM   3160 HD11 LEU B 196      -9.534   1.414 -11.618  1.00  0.00           H  
ATOM   3161 HD12 LEU B 196      -9.601  -0.189 -10.856  1.00  0.00           H  
ATOM   3162 HD13 LEU B 196     -11.068   0.810 -10.967  1.00  0.00           H  
ATOM   3163  CD2 LEU B 196     -10.330   0.627  -8.373  1.00  0.00           C  
ATOM   3164 HD21 LEU B 196      -9.878  -0.365  -8.324  1.00  0.00           H  
ATOM   3165 HD22 LEU B 196     -11.395   0.530  -8.580  1.00  0.00           H  
ATOM   3166 HD23 LEU B 196     -10.214   1.123  -7.412  1.00  0.00           H  
ATOM   3167  C   LEU B 196      -6.137   2.405  -7.898  1.00  0.00           C  
ATOM   3168  O   LEU B 196      -5.460   2.920  -8.791  1.00  0.00           O  
ATOM   3169  N   MET B 197      -5.595   1.940  -6.771  1.00  0.00           N  
ATOM   3170  H   MET B 197      -6.227   1.520  -6.094  1.00  0.00           H  
ATOM   3171  CA  MET B 197      -4.187   2.094  -6.375  1.00  0.00           C  
ATOM   3172  HA  MET B 197      -3.562   2.035  -7.266  1.00  0.00           H  
ATOM   3173  CB  MET B 197      -3.974   3.481  -5.722  1.00  0.00           C  
ATOM   3174  HB2 MET B 197      -4.646   3.593  -4.869  1.00  0.00           H  
ATOM   3175  HB3 MET B 197      -2.952   3.527  -5.354  1.00  0.00           H  
ATOM   3176  CG  MET B 197      -4.162   4.679  -6.663  1.00  0.00           C  
ATOM   3177  HG2 MET B 197      -3.677   4.457  -7.613  1.00  0.00           H  
ATOM   3178  HG3 MET B 197      -5.227   4.823  -6.844  1.00  0.00           H  
ATOM   3179  SD  MET B 197      -3.459   6.229  -6.031  1.00  0.00           S  
ATOM   3180  CE  MET B 197      -3.963   7.364  -7.351  1.00  0.00           C  
ATOM   3181  HE1 MET B 197      -3.548   7.028  -8.300  1.00  0.00           H  
ATOM   3182  HE2 MET B 197      -5.050   7.386  -7.421  1.00  0.00           H  
ATOM   3183  HE3 MET B 197      -3.595   8.368  -7.136  1.00  0.00           H  
ATOM   3184  C   MET B 197      -3.743   0.952  -5.432  1.00  0.00           C  
ATOM   3185  O   MET B 197      -3.547   1.162  -4.237  1.00  0.00           O  
ATOM   3186  N   ASP B 198      -3.622  -0.277  -5.950  1.00  0.00           N  
ATOM   3187  H   ASP B 198      -3.799  -0.427  -6.939  1.00  0.00           H  
ATOM   3188  CA  ASP B 198      -3.293  -1.482  -5.164  1.00  0.00           C  
ATOM   3189  HA  ASP B 198      -3.597  -1.311  -4.136  1.00  0.00           H  
ATOM   3190  CB  ASP B 198      -4.079  -2.702  -5.694  1.00  0.00           C  
ATOM   3191  HB2 ASP B 198      -3.862  -3.553  -5.045  1.00  0.00           H  
ATOM   3192  HB3 ASP B 198      -5.146  -2.498  -5.626  1.00  0.00           H  
ATOM   3193  CG  ASP B 198      -3.787  -3.098  -7.146  1.00  0.00           C  
ATOM   3194  OD1 ASP B 198      -3.343  -2.221  -7.922  1.00  0.00           O  
ATOM   3195  OD2 ASP B 198      -3.954  -4.307  -7.436  1.00  0.00           O  
ATOM   3196  C   ASP B 198      -1.789  -1.808  -5.110  1.00  0.00           C  
ATOM   3197  O   ASP B 198      -1.225  -2.034  -4.035  1.00  0.00           O  
ATOM   3198  N   ASP B 199      -1.112  -1.797  -6.262  1.00  0.00           N  
ATOM   3199  H   ASP B 199      -1.671  -1.726  -7.114  1.00  0.00           H  
ATOM   3200  CA  ASP B 199       0.335  -2.027  -6.381  1.00  0.00           C  
ATOM   3201  HA  ASP B 199       0.590  -2.717  -5.592  1.00  0.00           H  
ATOM   3202  CB  ASP B 199       0.692  -2.710  -7.713  1.00  0.00           C  
ATOM   3203  HB2 ASP B 199       0.077  -2.296  -8.515  1.00  0.00           H  
ATOM   3204  HB3 ASP B 199       1.736  -2.531  -7.967  1.00  0.00           H  
ATOM   3205  CG  ASP B 199       0.524  -4.225  -7.642  1.00  0.00           C  
ATOM   3206  OD1 ASP B 199       0.555  -4.814  -6.533  1.00  0.00           O  
ATOM   3207  OD2 ASP B 199       0.403  -4.858  -8.703  1.00  0.00           O  
ATOM   3208  C   ASP B 199       1.197  -0.810  -6.035  1.00  0.00           C  
ATOM   3209  O   ASP B 199       2.256  -0.593  -6.617  1.00  0.00           O  
ATOM   3210  N   VAL B 200       0.753  -0.018  -5.061  1.00  0.00           N  
ATOM   3211  H   VAL B 200      -0.110  -0.267  -4.590  1.00  0.00           H  
ATOM   3212  CA  VAL B 200       1.475   1.175  -4.617  1.00  0.00           C  
ATOM   3213  HA  VAL B 200       1.711   1.718  -5.519  1.00  0.00           H  
ATOM   3214  CB  VAL B 200       0.614   2.099  -3.748  1.00  0.00           C  
ATOM   3215  HB  VAL B 200       1.246   2.897  -3.357  1.00  0.00           H  
ATOM   3216  CG1 VAL B 200      -0.470   2.756  -4.605  1.00  0.00           C  
ATOM   3217 HG11 VAL B 200      -0.006   3.321  -5.414  1.00  0.00           H  
ATOM   3218 HG12 VAL B 200      -1.058   3.434  -3.988  1.00  0.00           H  
ATOM   3219 HG13 VAL B 200      -1.120   1.993  -5.029  1.00  0.00           H  
ATOM   3220  CG2 VAL B 200      -0.049   1.387  -2.568  1.00  0.00           C  
ATOM   3221 HG21 VAL B 200      -0.600   2.127  -1.996  1.00  0.00           H  
ATOM   3222 HG22 VAL B 200      -0.743   0.620  -2.912  1.00  0.00           H  
ATOM   3223 HG23 VAL B 200       0.711   0.935  -1.930  1.00  0.00           H  
ATOM   3224  C   VAL B 200       2.821   0.881  -3.954  1.00  0.00           C  
ATOM   3225  O   VAL B 200       3.008  -0.134  -3.275  1.00  0.00           O  
ATOM   3226  N   VAL B 201       3.767   1.787  -4.174  1.00  0.00           N  
ATOM   3227  H   VAL B 201       3.526   2.569  -4.782  1.00  0.00           H  
ATOM   3228  CA  VAL B 201       5.147   1.757  -3.673  1.00  0.00           C  
ATOM   3229  HA  VAL B 201       5.204   1.142  -2.775  1.00  0.00           H  
ATOM   3230  CB  VAL B 201       6.114   1.179  -4.730  1.00  0.00           C  
ATOM   3231  HB  VAL B 201       7.108   1.222  -4.301  1.00  0.00           H  
ATOM   3232  CG1 VAL B 201       5.814  -0.274  -5.125  1.00  0.00           C  
ATOM   3233 HG11 VAL B 201       5.855  -0.908  -4.248  1.00  0.00           H  
ATOM   3234 HG12 VAL B 201       4.826  -0.344  -5.582  1.00  0.00           H  
ATOM   3235 HG13 VAL B 201       6.554  -0.626  -5.843  1.00  0.00           H  
ATOM   3236  CG2 VAL B 201       6.167   1.981  -6.030  1.00  0.00           C  
ATOM   3237 HG21 VAL B 201       5.211   1.910  -6.544  1.00  0.00           H  
ATOM   3238 HG22 VAL B 201       6.394   3.026  -5.835  1.00  0.00           H  
ATOM   3239 HG23 VAL B 201       6.947   1.585  -6.674  1.00  0.00           H  
ATOM   3240  C   VAL B 201       5.586   3.171  -3.291  1.00  0.00           C  
ATOM   3241  O   VAL B 201       5.079   4.153  -3.833  1.00  0.00           O  
ATOM   3242  N   SER B 202       6.596   3.312  -2.438  1.00  0.00           N  
ATOM   3243  H   SER B 202       6.988   2.469  -2.015  1.00  0.00           H  
ATOM   3244  CA  SER B 202       7.069   4.635  -1.991  1.00  0.00           C  
ATOM   3245  HA  SER B 202       6.205   5.212  -1.668  1.00  0.00           H  
ATOM   3246  CB  SER B 202       7.983   4.458  -0.786  1.00  0.00           C  
ATOM   3247  HB2 SER B 202       8.772   3.742  -1.021  1.00  0.00           H  
ATOM   3248  HB3 SER B 202       8.433   5.421  -0.530  1.00  0.00           H  
ATOM   3249  OG  SER B 202       7.227   3.999   0.312  1.00  0.00           O  
ATOM   3250  HG  SER B 202       6.975   3.065   0.168  1.00  0.00           H  
ATOM   3251  C   SER B 202       7.761   5.463  -3.087  1.00  0.00           C  
ATOM   3252  O   SER B 202       7.918   6.679  -2.944  1.00  0.00           O  
ATOM   3253  N   ALA B 203       8.151   4.817  -4.190  1.00  0.00           N  
ATOM   3254  H   ALA B 203       8.044   3.815  -4.192  1.00  0.00           H  
ATOM   3255  CA  ALA B 203       8.639   5.438  -5.420  1.00  0.00           C  
ATOM   3256  HA  ALA B 203       9.335   6.236  -5.162  1.00  0.00           H  
ATOM   3257  CB  ALA B 203       9.398   4.357  -6.196  1.00  0.00           C  
ATOM   3258  HB1 ALA B 203      10.226   3.974  -5.597  1.00  0.00           H  
ATOM   3259  HB2 ALA B 203       8.725   3.538  -6.447  1.00  0.00           H  
ATOM   3260  HB3 ALA B 203       9.782   4.778  -7.125  1.00  0.00           H  
ATOM   3261  C   ALA B 203       7.532   6.054  -6.308  1.00  0.00           C  
ATOM   3262  O   ALA B 203       7.838   6.761  -7.273  1.00  0.00           O  
ATOM   3263  N   ASP B 204       6.253   5.781  -6.030  1.00  0.00           N  
ATOM   3264  H   ASP B 204       6.025   5.238  -5.205  1.00  0.00           H  
ATOM   3265  CA  ASP B 204       5.154   6.293  -6.841  1.00  0.00           C  
ATOM   3266  HA  ASP B 204       5.353   6.045  -7.886  1.00  0.00           H  
ATOM   3267  CB  ASP B 204       3.815   5.673  -6.440  1.00  0.00           C  
ATOM   3268  HB2 ASP B 204       3.687   5.744  -5.360  1.00  0.00           H  
ATOM   3269  HB3 ASP B 204       3.006   6.241  -6.905  1.00  0.00           H  
ATOM   3270  CG  ASP B 204       3.656   4.236  -6.889  1.00  0.00           C  
ATOM   3271  OD1 ASP B 204       4.190   3.844  -7.946  1.00  0.00           O  
ATOM   3272  OD2 ASP B 204       2.849   3.534  -6.252  1.00  0.00           O  
ATOM   3273  C   ASP B 204       4.992   7.800  -6.734  1.00  0.00           C  
ATOM   3274  O   ASP B 204       5.078   8.384  -5.658  1.00  0.00           O  
ATOM   3275  N   GLN B 205       4.581   8.396  -7.849  1.00  0.00           N  
ATOM   3276  H   GLN B 205       4.566   7.849  -8.699  1.00  0.00           H  
ATOM   3277  CA  GLN B 205       3.920   9.691  -7.885  1.00  0.00           C  
ATOM   3278  HA  GLN B 205       3.348   9.809  -6.961  1.00  0.00           H  
ATOM   3279  CB  GLN B 205       4.972  10.811  -7.936  1.00  0.00           C  
ATOM   3280  HB2 GLN B 205       5.654  10.666  -7.097  1.00  0.00           H  
ATOM   3281  HB3 GLN B 205       5.548  10.741  -8.859  1.00  0.00           H  
ATOM   3282  CG  GLN B 205       4.346  12.211  -7.826  1.00  0.00           C  
ATOM   3283  HG2 GLN B 205       3.876  12.467  -8.777  1.00  0.00           H  
ATOM   3284  HG3 GLN B 205       3.574  12.200  -7.055  1.00  0.00           H  
ATOM   3285  CD  GLN B 205       5.346  13.307  -7.461  1.00  0.00           C  
ATOM   3286  OE1 GLN B 205       6.500  13.090  -7.136  1.00  0.00           O  
ATOM   3287  NE2 GLN B 205       4.928  14.550  -7.500  1.00  0.00           N  
ATOM   3288 HE21 GLN B 205       5.616  15.259  -7.318  1.00  0.00           H  
ATOM   3289 HE22 GLN B 205       3.973  14.753  -7.778  1.00  0.00           H  
ATOM   3290  C   GLN B 205       2.936   9.723  -9.059  1.00  0.00           C  
ATOM   3291  O   GLN B 205       3.230   9.214 -10.143  1.00  0.00           O  
ATOM   3292  N   TYR B 206       1.759  10.305  -8.834  1.00  0.00           N  
ATOM   3293  H   TYR B 206       1.576  10.673  -7.905  1.00  0.00           H  
ATOM   3294  CA  TYR B 206       0.700  10.485  -9.827  1.00  0.00           C  
ATOM   3295  HA  TYR B 206       0.976   9.960 -10.738  1.00  0.00           H  
ATOM   3296  CB  TYR B 206      -0.625   9.898  -9.302  1.00  0.00           C  
ATOM   3297  HB2 TYR B 206      -0.819  10.297  -8.305  1.00  0.00           H  
ATOM   3298  HB3 TYR B 206      -1.429  10.265  -9.941  1.00  0.00           H  
ATOM   3299  CG  TYR B 206      -0.729   8.378  -9.250  1.00  0.00           C  
ATOM   3300  CD1 TYR B 206      -0.136   7.641  -8.202  1.00  0.00           C  
ATOM   3301  HD1 TYR B 206       0.431   8.149  -7.434  1.00  0.00           H  
ATOM   3302  CE1 TYR B 206      -0.287   6.240  -8.148  1.00  0.00           C  
ATOM   3303  HE1 TYR B 206       0.167   5.669  -7.352  1.00  0.00           H  
ATOM   3304  CZ  TYR B 206      -1.040   5.561  -9.129  1.00  0.00           C  
ATOM   3305  OH  TYR B 206      -1.184   4.208  -9.046  1.00  0.00           O  
ATOM   3306  HH  TYR B 206      -1.861   3.881  -9.644  1.00  0.00           H  
ATOM   3307  CE2 TYR B 206      -1.644   6.300 -10.175  1.00  0.00           C  
ATOM   3308  HE2 TYR B 206      -2.218   5.796 -10.938  1.00  0.00           H  
ATOM   3309  CD2 TYR B 206      -1.481   7.700 -10.233  1.00  0.00           C  
ATOM   3310  HD2 TYR B 206      -1.939   8.261 -11.037  1.00  0.00           H  
ATOM   3311  C   TYR B 206       0.515  11.974 -10.163  1.00  0.00           C  
ATOM   3312  O   TYR B 206       0.618  12.828  -9.277  1.00  0.00           O  
ATOM   3313  N   THR B 207       0.185  12.300 -11.414  1.00  0.00           N  
ATOM   3314  H   THR B 207       0.110  11.544 -12.092  1.00  0.00           H  
ATOM   3315  CA  THR B 207      -0.424  13.591 -11.800  1.00  0.00           C  
ATOM   3316  HA  THR B 207      -0.145  14.355 -11.077  1.00  0.00           H  
ATOM   3317  CB  THR B 207       0.042  14.081 -13.179  1.00  0.00           C  
ATOM   3318  HB  THR B 207      -0.484  15.006 -13.419  1.00  0.00           H  
ATOM   3319  CG2 THR B 207       1.543  14.363 -13.199  1.00  0.00           C  
ATOM   3320 HG21 THR B 207       2.100  13.447 -13.002  1.00  0.00           H  
ATOM   3321 HG22 THR B 207       1.824  14.740 -14.183  1.00  0.00           H  
ATOM   3322 HG23 THR B 207       1.789  15.111 -12.446  1.00  0.00           H  
ATOM   3323  OG1 THR B 207      -0.217  13.136 -14.187  1.00  0.00           O  
ATOM   3324  HG1 THR B 207      -1.166  12.990 -14.251  1.00  0.00           H  
ATOM   3325  C   THR B 207      -1.949  13.482 -11.795  1.00  0.00           C  
ATOM   3326  O   THR B 207      -2.491  12.425 -12.123  1.00  0.00           O  
ATOM   3327  N   LEU B 208      -2.641  14.569 -11.436  1.00  0.00           N  
ATOM   3328  H   LEU B 208      -2.133  15.428 -11.242  1.00  0.00           H  
ATOM   3329  CA  LEU B 208      -4.106  14.654 -11.348  1.00  0.00           C  
ATOM   3330  HA  LEU B 208      -4.556  13.741 -11.736  1.00  0.00           H  
ATOM   3331  CB  LEU B 208      -4.535  14.842  -9.876  1.00  0.00           C  
ATOM   3332  HB2 LEU B 208      -4.105  15.778  -9.518  1.00  0.00           H  
ATOM   3333  HB3 LEU B 208      -5.619  14.957  -9.864  1.00  0.00           H  
ATOM   3334  CG  LEU B 208      -4.163  13.738  -8.871  1.00  0.00           C  
ATOM   3335  HG  LEU B 208      -3.081  13.597  -8.851  1.00  0.00           H  
ATOM   3336  CD1 LEU B 208      -4.627  14.167  -7.476  1.00  0.00           C  
ATOM   3337 HD11 LEU B 208      -4.086  15.059  -7.162  1.00  0.00           H  
ATOM   3338 HD12 LEU B 208      -5.697  14.385  -7.485  1.00  0.00           H  
ATOM   3339 HD13 LEU B 208      -4.441  13.372  -6.756  1.00  0.00           H  
ATOM   3340  CD2 LEU B 208      -4.834  12.406  -9.198  1.00  0.00           C  
ATOM   3341 HD21 LEU B 208      -4.572  11.659  -8.449  1.00  0.00           H  
ATOM   3342 HD22 LEU B 208      -5.917  12.526  -9.230  1.00  0.00           H  
ATOM   3343 HD23 LEU B 208      -4.483  12.064 -10.169  1.00  0.00           H  
ATOM   3344  C   LEU B 208      -4.647  15.831 -12.175  1.00  0.00           C  
ATOM   3345  O   LEU B 208      -4.120  16.942 -12.070  1.00  0.00           O  
ATOM   3346  N   ASP B 209      -5.752  15.612 -12.891  1.00  0.00           N  
ATOM   3347  H   ASP B 209      -6.126  14.667 -12.911  1.00  0.00           H  
ATOM   3348  CA  ASP B 209      -6.503  16.636 -13.619  1.00  0.00           C  
ATOM   3349  HA  ASP B 209      -6.181  17.631 -13.299  1.00  0.00           H  
ATOM   3350  CB  ASP B 209      -6.274  16.538 -15.136  1.00  0.00           C  
ATOM   3351  HB2 ASP B 209      -6.458  15.516 -15.468  1.00  0.00           H  
ATOM   3352  HB3 ASP B 209      -7.005  17.184 -15.616  1.00  0.00           H  
ATOM   3353  CG  ASP B 209      -4.894  16.968 -15.619  1.00  0.00           C  
ATOM   3354  OD1 ASP B 209      -4.813  17.857 -16.494  1.00  0.00           O  
ATOM   3355  OD2 ASP B 209      -3.855  16.443 -15.154  1.00  0.00           O  
ATOM   3356  C   ASP B 209      -8.000  16.504 -13.314  1.00  0.00           C  
ATOM   3357  O   ASP B 209      -8.632  15.504 -13.665  1.00  0.00           O  
ATOM   3358  N   LEU B 210      -8.589  17.520 -12.684  1.00  0.00           N  
ATOM   3359  H   LEU B 210      -8.031  18.345 -12.484  1.00  0.00           H  
ATOM   3360  CA  LEU B 210     -10.035  17.609 -12.463  1.00  0.00           C  
ATOM   3361  HA  LEU B 210     -10.448  16.601 -12.430  1.00  0.00           H  
ATOM   3362  CB  LEU B 210     -10.306  18.282 -11.105  1.00  0.00           C  
ATOM   3363  HB2 LEU B 210      -9.856  17.681 -10.314  1.00  0.00           H  
ATOM   3364  HB3 LEU B 210      -9.815  19.255 -11.112  1.00  0.00           H  
ATOM   3365  CG  LEU B 210     -11.798  18.501 -10.791  1.00  0.00           C  
ATOM   3366  HG  LEU B 210     -12.244  19.123 -11.566  1.00  0.00           H  
ATOM   3367  CD1 LEU B 210     -12.585  17.193 -10.719  1.00  0.00           C  
ATOM   3368 HD11 LEU B 210     -12.179  16.552  -9.934  1.00  0.00           H  
ATOM   3369 HD12 LEU B 210     -13.628  17.415 -10.506  1.00  0.00           H  
ATOM   3370 HD13 LEU B 210     -12.546  16.669 -11.671  1.00  0.00           H  
ATOM   3371  CD2 LEU B 210     -11.963  19.222  -9.453  1.00  0.00           C  
ATOM   3372 HD21 LEU B 210     -13.018  19.409  -9.260  1.00  0.00           H  
ATOM   3373 HD22 LEU B 210     -11.564  18.605  -8.648  1.00  0.00           H  
ATOM   3374 HD23 LEU B 210     -11.434  20.174  -9.475  1.00  0.00           H  
ATOM   3375  C   LEU B 210     -10.700  18.359 -13.624  1.00  0.00           C  
ATOM   3376  O   LEU B 210     -10.337  19.498 -13.916  1.00  0.00           O  
ATOM   3377  N   TRP B 211     -11.716  17.753 -14.236  1.00  0.00           N  
ATOM   3378  H   TRP B 211     -11.973  16.822 -13.930  1.00  0.00           H  
ATOM   3379  CA  TRP B 211     -12.466  18.286 -15.377  1.00  0.00           C  
ATOM   3380  HA  TRP B 211     -12.115  19.289 -15.620  1.00  0.00           H  
ATOM   3381  CB  TRP B 211     -12.228  17.381 -16.596  1.00  0.00           C  
ATOM   3382  HB2 TRP B 211     -12.413  16.349 -16.303  1.00  0.00           H  
ATOM   3383  HB3 TRP B 211     -12.956  17.640 -17.366  1.00  0.00           H  
ATOM   3384  CG  TRP B 211     -10.872  17.440 -17.224  1.00  0.00           C  
ATOM   3385  CD1 TRP B 211      -9.759  16.840 -16.746  1.00  0.00           C  
ATOM   3386  HD1 TRP B 211      -9.713  16.244 -15.841  1.00  0.00           H  
ATOM   3387  NE1 TRP B 211      -8.689  17.132 -17.568  1.00  0.00           N  
ATOM   3388  HE1 TRP B 211      -7.738  16.845 -17.368  1.00  0.00           H  
ATOM   3389  CE2 TRP B 211      -9.055  17.942 -18.618  1.00  0.00           C  
ATOM   3390  CZ2 TRP B 211      -8.340  18.507 -19.683  1.00  0.00           C  
ATOM   3391  HZ2 TRP B 211      -7.276  18.340 -19.773  1.00  0.00           H  
ATOM   3392  CH2 TRP B 211      -9.029  19.283 -20.631  1.00  0.00           C  
ATOM   3393  HH2 TRP B 211      -8.498  19.717 -21.467  1.00  0.00           H  
ATOM   3394  CZ3 TRP B 211     -10.416  19.479 -20.501  1.00  0.00           C  
ATOM   3395  HZ3 TRP B 211     -10.946  20.063 -21.242  1.00  0.00           H  
ATOM   3396  CE3 TRP B 211     -11.119  18.913 -19.418  1.00  0.00           C  
ATOM   3397  HE3 TRP B 211     -12.183  19.063 -19.330  1.00  0.00           H  
ATOM   3398  CD2 TRP B 211     -10.455  18.143 -18.438  1.00  0.00           C  
ATOM   3399  C   TRP B 211     -13.969  18.377 -15.078  1.00  0.00           C  
ATOM   3400  O   TRP B 211     -14.509  17.597 -14.291  1.00  0.00           O  
ATOM   3401  N   ALA B 212     -14.660  19.280 -15.769  1.00  0.00           N  
ATOM   3402  H   ALA B 212     -14.141  19.907 -16.380  1.00  0.00           H  
ATOM   3403  CA  ALA B 212     -16.116  19.383 -15.822  1.00  0.00           C  
ATOM   3404  HA  ALA B 212     -16.572  18.474 -15.430  1.00  0.00           H  
ATOM   3405  CB  ALA B 212     -16.561  20.574 -14.973  1.00  0.00           C  
ATOM   3406  HB1 ALA B 212     -17.650  20.599 -14.926  1.00  0.00           H  
ATOM   3407  HB2 ALA B 212     -16.157  20.479 -13.970  1.00  0.00           H  
ATOM   3408  HB3 ALA B 212     -16.203  21.502 -15.421  1.00  0.00           H  
ATOM   3409  C   ALA B 212     -16.557  19.576 -17.272  1.00  0.00           C  
ATOM   3410  O   ALA B 212     -16.007  20.441 -17.949  1.00  0.00           O  
ATOM   3411  N   GLY B 213     -17.524  18.791 -17.756  1.00  0.00           N  
ATOM   3412  H   GLY B 213     -17.945  18.110 -17.133  1.00  0.00           H  
ATOM   3413  CA  GLY B 213     -18.101  18.973 -19.095  1.00  0.00           C  
ATOM   3414  HA2 GLY B 213     -18.899  18.247 -19.244  1.00  0.00           H  
ATOM   3415  HA3 GLY B 213     -18.531  19.973 -19.169  1.00  0.00           H  
ATOM   3416  C   GLY B 213     -17.072  18.792 -20.213  1.00  0.00           C  
ATOM   3417  O   GLY B 213     -16.829  17.658 -20.630  1.00  0.00           O  
ATOM   3418  N   GLN B 214     -16.454  19.889 -20.664  1.00  0.00           N  
ATOM   3419  H   GLN B 214     -16.695  20.771 -20.217  1.00  0.00           H  
ATOM   3420  CA  GLN B 214     -15.385  19.931 -21.671  1.00  0.00           C  
ATOM   3421  HA  GLN B 214     -14.966  18.929 -21.761  1.00  0.00           H  
ATOM   3422  CB  GLN B 214     -15.994  20.283 -23.045  1.00  0.00           C  
ATOM   3423  HB2 GLN B 214     -15.197  20.282 -23.790  1.00  0.00           H  
ATOM   3424  HB3 GLN B 214     -16.688  19.492 -23.332  1.00  0.00           H  
ATOM   3425  CG  GLN B 214     -16.714  21.647 -23.098  1.00  0.00           C  
ATOM   3426  HG2 GLN B 214     -16.547  22.209 -22.184  1.00  0.00           H  
ATOM   3427  HG3 GLN B 214     -16.290  22.231 -23.915  1.00  0.00           H  
ATOM   3428  CD  GLN B 214     -18.218  21.505 -23.328  1.00  0.00           C  
ATOM   3429  OE1 GLN B 214     -19.025  21.397 -22.417  1.00  0.00           O  
ATOM   3430  NE2 GLN B 214     -18.649  21.472 -24.572  1.00  0.00           N  
ATOM   3431 HE21 GLN B 214     -19.638  21.340 -24.707  1.00  0.00           H  
ATOM   3432 HE22 GLN B 214     -18.006  21.544 -25.340  1.00  0.00           H  
ATOM   3433  C   GLN B 214     -14.190  20.833 -21.273  1.00  0.00           C  
ATOM   3434  O   GLN B 214     -13.389  21.196 -22.130  1.00  0.00           O  
ATOM   3435  N   GLN B 215     -14.041  21.178 -19.985  1.00  0.00           N  
ATOM   3436  H   GLN B 215     -14.755  20.880 -19.327  1.00  0.00           H  
ATOM   3437  CA  GLN B 215     -13.014  22.102 -19.478  1.00  0.00           C  
ATOM   3438  HA  GLN B 215     -12.226  22.183 -20.229  1.00  0.00           H  
ATOM   3439  CB  GLN B 215     -13.619  23.510 -19.311  1.00  0.00           C  
ATOM   3440  HB2 GLN B 215     -12.815  24.174 -18.988  1.00  0.00           H  
ATOM   3441  HB3 GLN B 215     -13.955  23.875 -20.283  1.00  0.00           H  
ATOM   3442  CG  GLN B 215     -14.771  23.636 -18.288  1.00  0.00           C  
ATOM   3443  HG2 GLN B 215     -14.732  22.834 -17.553  1.00  0.00           H  
ATOM   3444  HG3 GLN B 215     -14.629  24.571 -17.746  1.00  0.00           H  
ATOM   3445  CD  GLN B 215     -16.162  23.659 -18.925  1.00  0.00           C  
ATOM   3446  OE1 GLN B 215     -16.525  22.846 -19.761  1.00  0.00           O  
ATOM   3447  NE2 GLN B 215     -16.997  24.616 -18.572  1.00  0.00           N  
ATOM   3448 HE21 GLN B 215     -17.897  24.644 -19.034  1.00  0.00           H  
ATOM   3449 HE22 GLN B 215     -16.733  25.309 -17.899  1.00  0.00           H  
ATOM   3450  C   GLN B 215     -12.323  21.617 -18.186  1.00  0.00           C  
ATOM   3451  O   GLN B 215     -12.918  20.925 -17.358  1.00  0.00           O  
ATOM   3452  N   LEU B 216     -11.054  21.993 -18.009  1.00  0.00           N  
ATOM   3453  H   LEU B 216     -10.621  22.561 -18.720  1.00  0.00           H  
ATOM   3454  CA  LEU B 216     -10.264  21.750 -16.796  1.00  0.00           C  
ATOM   3455  HA  LEU B 216     -10.432  20.725 -16.463  1.00  0.00           H  
ATOM   3456  CB  LEU B 216      -8.779  21.907 -17.183  1.00  0.00           C  
ATOM   3457  HB2 LEU B 216      -8.566  21.293 -18.061  1.00  0.00           H  
ATOM   3458  HB3 LEU B 216      -8.623  22.949 -17.465  1.00  0.00           H  
ATOM   3459  CG  LEU B 216      -7.772  21.545 -16.075  1.00  0.00           C  
ATOM   3460  HG  LEU B 216      -8.108  21.939 -15.116  1.00  0.00           H  
ATOM   3461  CD1 LEU B 216      -7.586  20.035 -15.965  1.00  0.00           C  
ATOM   3462 HD11 LEU B 216      -6.903  19.806 -15.146  1.00  0.00           H  
ATOM   3463 HD12 LEU B 216      -8.539  19.551 -15.763  1.00  0.00           H  
ATOM   3464 HD13 LEU B 216      -7.173  19.631 -16.890  1.00  0.00           H  
ATOM   3465  CD2 LEU B 216      -6.412  22.164 -16.396  1.00  0.00           C  
ATOM   3466 HD21 LEU B 216      -6.050  21.800 -17.358  1.00  0.00           H  
ATOM   3467 HD22 LEU B 216      -6.502  23.250 -16.428  1.00  0.00           H  
ATOM   3468 HD23 LEU B 216      -5.697  21.900 -15.619  1.00  0.00           H  
ATOM   3469  C   LEU B 216     -10.677  22.721 -15.666  1.00  0.00           C  
ATOM   3470  O   LEU B 216     -10.803  23.920 -15.911  1.00  0.00           O  
ATOM   3471  N   LEU B 217     -10.881  22.210 -14.445  1.00  0.00           N  
ATOM   3472  H   LEU B 217     -10.801  21.206 -14.337  1.00  0.00           H  
ATOM   3473  CA  LEU B 217     -11.109  23.019 -13.234  1.00  0.00           C  
ATOM   3474  HA  LEU B 217     -11.488  24.003 -13.517  1.00  0.00           H  
ATOM   3475  CB  LEU B 217     -12.129  22.337 -12.302  1.00  0.00           C  
ATOM   3476  HB2 LEU B 217     -11.704  21.402 -11.942  1.00  0.00           H  
ATOM   3477  HB3 LEU B 217     -12.255  22.988 -11.436  1.00  0.00           H  
ATOM   3478  CG  LEU B 217     -13.516  22.031 -12.881  1.00  0.00           C  
ATOM   3479  HG  LEU B 217     -13.456  21.177 -13.560  1.00  0.00           H  
ATOM   3480  CD1 LEU B 217     -14.459  21.694 -11.720  1.00  0.00           C  
ATOM   3481 HD11 LEU B 217     -15.454  21.471 -12.097  1.00  0.00           H  
ATOM   3482 HD12 LEU B 217     -14.526  22.532 -11.024  1.00  0.00           H  
ATOM   3483 HD13 LEU B 217     -14.087  20.819 -11.189  1.00  0.00           H  
ATOM   3484  CD2 LEU B 217     -14.106  23.225 -13.629  1.00  0.00           C  
ATOM   3485 HD21 LEU B 217     -14.139  24.109 -12.989  1.00  0.00           H  
ATOM   3486 HD22 LEU B 217     -15.106  22.982 -13.970  1.00  0.00           H  
ATOM   3487 HD23 LEU B 217     -13.506  23.443 -14.511  1.00  0.00           H  
ATOM   3488  C   LEU B 217      -9.845  23.260 -12.401  1.00  0.00           C  
ATOM   3489  O   LEU B 217      -9.717  24.307 -11.771  1.00  0.00           O  
ATOM   3490  N   TRP B 218      -8.983  22.249 -12.303  1.00  0.00           N  
ATOM   3491  H   TRP B 218      -9.166  21.410 -12.842  1.00  0.00           H  
ATOM   3492  CA  TRP B 218      -7.873  22.186 -11.352  1.00  0.00           C  
ATOM   3493  HA  TRP B 218      -7.351  23.144 -11.332  1.00  0.00           H  
ATOM   3494  CB  TRP B 218      -8.433  21.907  -9.949  1.00  0.00           C  
ATOM   3495  HB2 TRP B 218      -9.043  22.756  -9.640  1.00  0.00           H  
ATOM   3496  HB3 TRP B 218      -9.094  21.044  -9.996  1.00  0.00           H  
ATOM   3497  CG  TRP B 218      -7.430  21.643  -8.874  1.00  0.00           C  
ATOM   3498  CD1 TRP B 218      -6.974  22.562  -7.997  1.00  0.00           C  
ATOM   3499  HD1 TRP B 218      -7.267  23.605  -7.955  1.00  0.00           H  
ATOM   3500  NE1 TRP B 218      -6.075  21.973  -7.135  1.00  0.00           N  
ATOM   3501  HE1 TRP B 218      -5.659  22.490  -6.348  1.00  0.00           H  
ATOM   3502  CE2 TRP B 218      -5.910  20.632  -7.400  1.00  0.00           C  
ATOM   3503  CZ2 TRP B 218      -5.185  19.610  -6.774  1.00  0.00           C  
ATOM   3504  HZ2 TRP B 218      -4.610  19.823  -5.881  1.00  0.00           H  
ATOM   3505  CH2 TRP B 218      -5.264  18.306  -7.293  1.00  0.00           C  
ATOM   3506  HH2 TRP B 218      -4.751  17.501  -6.793  1.00  0.00           H  
ATOM   3507  CZ3 TRP B 218      -6.040  18.041  -8.436  1.00  0.00           C  
ATOM   3508  HZ3 TRP B 218      -6.112  17.034  -8.824  1.00  0.00           H  
ATOM   3509  CE3 TRP B 218      -6.770  19.076  -9.049  1.00  0.00           C  
ATOM   3510  HE3 TRP B 218      -7.390  18.857  -9.903  1.00  0.00           H  
ATOM   3511  CD2 TRP B 218      -6.746  20.393  -8.533  1.00  0.00           C  
ATOM   3512  C   TRP B 218      -6.882  21.101 -11.784  1.00  0.00           C  
ATOM   3513  O   TRP B 218      -7.264  20.139 -12.459  1.00  0.00           O  
ATOM   3514  N   LYS B 219      -5.617  21.237 -11.382  1.00  0.00           N  
ATOM   3515  H   LYS B 219      -5.396  21.986 -10.736  1.00  0.00           H  
ATOM   3516  CA  LYS B 219      -4.533  20.323 -11.750  1.00  0.00           C  
ATOM   3517  HA  LYS B 219      -4.950  19.331 -11.925  1.00  0.00           H  
ATOM   3518  CB  LYS B 219      -3.893  20.833 -13.051  1.00  0.00           C  
ATOM   3519  HB2 LYS B 219      -4.693  21.094 -13.744  1.00  0.00           H  
ATOM   3520  HB3 LYS B 219      -3.316  21.736 -12.838  1.00  0.00           H  
ATOM   3521  CG  LYS B 219      -2.992  19.798 -13.738  1.00  0.00           C  
ATOM   3522  HG2 LYS B 219      -2.135  19.571 -13.102  1.00  0.00           H  
ATOM   3523  HG3 LYS B 219      -3.565  18.888 -13.910  1.00  0.00           H  
ATOM   3524  CD  LYS B 219      -2.505  20.360 -15.083  1.00  0.00           C  
ATOM   3525  HD2 LYS B 219      -3.367  20.559 -15.724  1.00  0.00           H  
ATOM   3526  HD3 LYS B 219      -1.996  21.307 -14.900  1.00  0.00           H  
ATOM   3527  CE  LYS B 219      -1.532  19.431 -15.819  1.00  0.00           C  
ATOM   3528  HE2 LYS B 219      -1.159  19.965 -16.696  1.00  0.00           H  
ATOM   3529  HE3 LYS B 219      -0.685  19.212 -15.165  1.00  0.00           H  
ATOM   3530  NZ  LYS B 219      -2.180  18.173 -16.255  1.00  0.00           N  
ATOM   3531  HZ1 LYS B 219      -3.094  18.334 -16.695  1.00  0.00           H  
ATOM   3532  HZ2 LYS B 219      -1.620  17.594 -16.855  1.00  0.00           H  
ATOM   3533  HZ3 LYS B 219      -2.497  17.587 -15.476  1.00  0.00           H  
ATOM   3534  C   LYS B 219      -3.526  20.213 -10.608  1.00  0.00           C  
ATOM   3535  O   LYS B 219      -3.139  21.228 -10.037  1.00  0.00           O  
ATOM   3536  N   GLY B 220      -3.073  19.002 -10.307  1.00  0.00           N  
ATOM   3537  H   GLY B 220      -3.414  18.214 -10.853  1.00  0.00           H  
ATOM   3538  CA  GLY B 220      -2.174  18.747  -9.183  1.00  0.00           C  
ATOM   3539  HA2 GLY B 220      -1.443  19.553  -9.101  1.00  0.00           H  
ATOM   3540  HA3 GLY B 220      -2.761  18.739  -8.265  1.00  0.00           H  
ATOM   3541  C   GLY B 220      -1.410  17.430  -9.296  1.00  0.00           C  
ATOM   3542  O   GLY B 220      -1.211  16.888 -10.381  1.00  0.00           O  
ATOM   3543  N   SER B 221      -0.954  16.907  -8.159  1.00  0.00           N  
ATOM   3544  H   SER B 221      -1.161  17.378  -7.284  1.00  0.00           H  
ATOM   3545  CA  SER B 221      -0.177  15.670  -8.079  1.00  0.00           C  
ATOM   3546  HA  SER B 221      -0.566  14.967  -8.817  1.00  0.00           H  
ATOM   3547  CB  SER B 221       1.285  15.979  -8.434  1.00  0.00           C  
ATOM   3548  HB2 SER B 221       1.330  16.380  -9.447  1.00  0.00           H  
ATOM   3549  HB3 SER B 221       1.669  16.742  -7.754  1.00  0.00           H  
ATOM   3550  OG  SER B 221       2.111  14.837  -8.354  1.00  0.00           O  
ATOM   3551  HG  SER B 221       1.666  14.105  -8.827  1.00  0.00           H  
ATOM   3552  C   SER B 221      -0.317  15.028  -6.693  1.00  0.00           C  
ATOM   3553  O   SER B 221      -0.536  15.724  -5.706  1.00  0.00           O  
ATOM   3554  N   PHE B 222      -0.218  13.699  -6.619  1.00  0.00           N  
ATOM   3555  H   PHE B 222       0.003  13.185  -7.466  1.00  0.00           H  
ATOM   3556  CA  PHE B 222      -0.429  12.929  -5.392  1.00  0.00           C  
ATOM   3557  HA  PHE B 222      -0.324  13.599  -4.536  1.00  0.00           H  
ATOM   3558  CB  PHE B 222      -1.864  12.378  -5.378  1.00  0.00           C  
ATOM   3559  HB2 PHE B 222      -2.553  13.223  -5.346  1.00  0.00           H  
ATOM   3560  HB3 PHE B 222      -2.042  11.837  -6.309  1.00  0.00           H  
ATOM   3561  CG  PHE B 222      -2.177  11.465  -4.207  1.00  0.00           C  
ATOM   3562  CD1 PHE B 222      -2.269  12.000  -2.908  1.00  0.00           C  
ATOM   3563  HD1 PHE B 222      -2.132  13.060  -2.740  1.00  0.00           H  
ATOM   3564  CE1 PHE B 222      -2.550  11.159  -1.818  1.00  0.00           C  
ATOM   3565  HE1 PHE B 222      -2.624  11.581  -0.825  1.00  0.00           H  
ATOM   3566  CZ  PHE B 222      -2.736   9.781  -2.016  1.00  0.00           C  
ATOM   3567  HZ  PHE B 222      -2.945   9.138  -1.173  1.00  0.00           H  
ATOM   3568  CE2 PHE B 222      -2.647   9.243  -3.312  1.00  0.00           C  
ATOM   3569  HE2 PHE B 222      -2.799   8.183  -3.465  1.00  0.00           H  
ATOM   3570  CD2 PHE B 222      -2.361  10.082  -4.405  1.00  0.00           C  
ATOM   3571  HD2 PHE B 222      -2.286   9.660  -5.398  1.00  0.00           H  
ATOM   3572  C   PHE B 222       0.616  11.820  -5.228  1.00  0.00           C  
ATOM   3573  O   PHE B 222       1.031  11.195  -6.208  1.00  0.00           O  
ATOM   3574  N   LYS B 223       1.019  11.557  -3.980  1.00  0.00           N  
ATOM   3575  H   LYS B 223       0.584  12.059  -3.218  1.00  0.00           H  
ATOM   3576  CA  LYS B 223       2.050  10.580  -3.615  1.00  0.00           C  
ATOM   3577  HA  LYS B 223       2.301   9.983  -4.489  1.00  0.00           H  
ATOM   3578  CB  LYS B 223       3.332  11.347  -3.216  1.00  0.00           C  
ATOM   3579  HB2 LYS B 223       3.395  12.291  -3.762  1.00  0.00           H  
ATOM   3580  HB3 LYS B 223       3.329  11.569  -2.150  1.00  0.00           H  
ATOM   3581  CG  LYS B 223       4.551  10.504  -3.591  1.00  0.00           C  
ATOM   3582  HG2 LYS B 223       4.400   9.490  -3.216  1.00  0.00           H  
ATOM   3583  HG3 LYS B 223       4.601  10.495  -4.677  1.00  0.00           H  
ATOM   3584  CD  LYS B 223       5.892  11.026  -3.074  1.00  0.00           C  
ATOM   3585  HD2 LYS B 223       6.186  11.926  -3.616  1.00  0.00           H  
ATOM   3586  HD3 LYS B 223       5.791  11.269  -2.023  1.00  0.00           H  
ATOM   3587  CE  LYS B 223       6.947   9.925  -3.246  1.00  0.00           C  
ATOM   3588  HE2 LYS B 223       6.469   8.956  -3.064  1.00  0.00           H  
ATOM   3589  HE3 LYS B 223       7.309   9.922  -4.279  1.00  0.00           H  
ATOM   3590  NZ  LYS B 223       8.056  10.076  -2.276  1.00  0.00           N  
ATOM   3591  HZ1 LYS B 223       8.668   9.272  -2.323  1.00  0.00           H  
ATOM   3592  HZ2 LYS B 223       8.563  10.935  -2.413  1.00  0.00           H  
ATOM   3593  HZ3 LYS B 223       7.671  10.112  -1.324  1.00  0.00           H  
ATOM   3594  C   LYS B 223       1.512   9.648  -2.505  1.00  0.00           C  
ATOM   3595  O   LYS B 223       1.388  10.112  -1.373  1.00  0.00           O  
ATOM   3596  N   PRO B 224       1.156   8.376  -2.796  1.00  0.00           N  
ATOM   3597  CD  PRO B 224       1.209   7.745  -4.112  1.00  0.00           C  
ATOM   3598  HD2 PRO B 224       2.199   7.310  -4.266  1.00  0.00           H  
ATOM   3599  HD3 PRO B 224       0.975   8.447  -4.913  1.00  0.00           H  
ATOM   3600  CG  PRO B 224       0.152   6.645  -4.100  1.00  0.00           C  
ATOM   3601  HG2 PRO B 224       0.426   5.816  -4.753  1.00  0.00           H  
ATOM   3602  HG3 PRO B 224      -0.815   7.058  -4.388  1.00  0.00           H  
ATOM   3603  CB  PRO B 224       0.119   6.224  -2.635  1.00  0.00           C  
ATOM   3604  HB2 PRO B 224       0.927   5.515  -2.451  1.00  0.00           H  
ATOM   3605  HB3 PRO B 224      -0.841   5.784  -2.365  1.00  0.00           H  
ATOM   3606  CA  PRO B 224       0.377   7.532  -1.877  1.00  0.00           C  
ATOM   3607  HA  PRO B 224      -0.578   8.024  -1.699  1.00  0.00           H  
ATOM   3608  C   PRO B 224       1.012   7.240  -0.509  1.00  0.00           C  
ATOM   3609  O   PRO B 224       0.283   7.099   0.469  1.00  0.00           O  
ATOM   3610  N   SER B 225       2.341   7.134  -0.437  1.00  0.00           N  
ATOM   3611  H   SER B 225       2.890   7.250  -1.276  1.00  0.00           H  
ATOM   3612  CA  SER B 225       3.101   6.821   0.786  1.00  0.00           C  
ATOM   3613  HA  SER B 225       2.686   5.923   1.245  1.00  0.00           H  
ATOM   3614  CB  SER B 225       4.556   6.533   0.386  1.00  0.00           C  
ATOM   3615  HB2 SER B 225       5.165   6.425   1.285  1.00  0.00           H  
ATOM   3616  HB3 SER B 225       4.585   5.589  -0.162  1.00  0.00           H  
ATOM   3617  OG  SER B 225       5.080   7.568  -0.444  1.00  0.00           O  
ATOM   3618  HG  SER B 225       5.951   7.827  -0.112  1.00  0.00           H  
ATOM   3619  C   SER B 225       3.063   7.936   1.841  1.00  0.00           C  
ATOM   3620  O   SER B 225       2.957   7.663   3.032  1.00  0.00           O  
ATOM   3621  N   GLU B 226       3.099   9.195   1.403  1.00  0.00           N  
ATOM   3622  H   GLU B 226       3.146   9.329   0.405  1.00  0.00           H  
ATOM   3623  CA  GLU B 226       3.126  10.396   2.259  1.00  0.00           C  
ATOM   3624  HA  GLU B 226       3.823  10.228   3.084  1.00  0.00           H  
ATOM   3625  CB  GLU B 226       3.623  11.618   1.457  1.00  0.00           C  
ATOM   3626  HB2 GLU B 226       2.768  12.013   0.914  1.00  0.00           H  
ATOM   3627  HB3 GLU B 226       3.937  12.398   2.149  1.00  0.00           H  
ATOM   3628  CG  GLU B 226       4.718  11.405   0.395  1.00  0.00           C  
ATOM   3629  HG2 GLU B 226       4.398  10.615  -0.287  1.00  0.00           H  
ATOM   3630  HG3 GLU B 226       4.770  12.324  -0.196  1.00  0.00           H  
ATOM   3631  CD  GLU B 226       6.139  11.097   0.899  1.00  0.00           C  
ATOM   3632  OE1 GLU B 226       6.519  11.585   1.979  1.00  0.00           O  
ATOM   3633  OE2 GLU B 226       6.878  10.428   0.130  1.00  0.00           O  
ATOM   3634  C   GLU B 226       1.743  10.732   2.868  1.00  0.00           C  
ATOM   3635  O   GLU B 226       1.616  11.700   3.610  1.00  0.00           O  
ATOM   3636  N   HIE B 227       0.688   9.977   2.511  1.00  0.00           N  
ATOM   3637  H   HIE B 227       0.888   9.197   1.899  1.00  0.00           H  
ATOM   3638  CA  HIE B 227      -0.732  10.287   2.796  1.00  0.00           C  
ATOM   3639  HA  HIE B 227      -0.764  10.948   3.663  1.00  0.00           H  
ATOM   3640  CB  HIE B 227      -1.347  11.055   1.612  1.00  0.00           C  
ATOM   3641  HB2 HIE B 227      -1.216  10.467   0.704  1.00  0.00           H  
ATOM   3642  HB3 HIE B 227      -2.413  11.191   1.783  1.00  0.00           H  
ATOM   3643  CG  HIE B 227      -0.770  12.428   1.409  1.00  0.00           C  
ATOM   3644  ND1 HIE B 227      -1.075  13.546   2.185  1.00  0.00           N  
ATOM   3645  CE1 HIE B 227      -0.298  14.534   1.723  1.00  0.00           C  
ATOM   3646  HE1 HIE B 227      -0.272  15.532   2.140  1.00  0.00           H  
ATOM   3647  NE2 HIE B 227       0.459  14.101   0.699  1.00  0.00           N  
ATOM   3648  HE2 HIE B 227       1.179  14.637   0.241  1.00  0.00           H  
ATOM   3649  CD2 HIE B 227       0.165  12.774   0.480  1.00  0.00           C  
ATOM   3650  HD2 HIE B 227       0.627  12.105  -0.230  1.00  0.00           H  
ATOM   3651  C   HIE B 227      -1.572   9.050   3.170  1.00  0.00           C  
ATOM   3652  O   HIE B 227      -2.742   8.928   2.799  1.00  0.00           O  
ATOM   3653  N   VAL B 228      -0.985   8.086   3.883  1.00  0.00           N  
ATOM   3654  H   VAL B 228      -0.012   8.212   4.124  1.00  0.00           H  
ATOM   3655  CA  VAL B 228      -1.669   6.845   4.291  1.00  0.00           C  
ATOM   3656  HA  VAL B 228      -2.261   6.498   3.442  1.00  0.00           H  
ATOM   3657  CB  VAL B 228      -0.647   5.727   4.595  1.00  0.00           C  
ATOM   3658  HB  VAL B 228       0.045   6.091   5.351  1.00  0.00           H  
ATOM   3659  CG1 VAL B 228      -1.309   4.438   5.113  1.00  0.00           C  
ATOM   3660 HG11 VAL B 228      -0.546   3.676   5.266  1.00  0.00           H  
ATOM   3661 HG12 VAL B 228      -1.795   4.613   6.070  1.00  0.00           H  
ATOM   3662 HG13 VAL B 228      -2.041   4.073   4.392  1.00  0.00           H  
ATOM   3663  CG2 VAL B 228       0.162   5.355   3.343  1.00  0.00           C  
ATOM   3664 HG21 VAL B 228       0.862   4.547   3.564  1.00  0.00           H  
ATOM   3665 HG22 VAL B 228      -0.502   5.049   2.535  1.00  0.00           H  
ATOM   3666 HG23 VAL B 228       0.742   6.213   3.013  1.00  0.00           H  
ATOM   3667  C   VAL B 228      -2.638   7.063   5.471  1.00  0.00           C  
ATOM   3668  O   VAL B 228      -2.279   7.641   6.502  1.00  0.00           O  
ATOM   3669  N   LYS B 229      -3.850   6.497   5.361  1.00  0.00           N  
ATOM   3670  H   LYS B 229      -4.066   6.073   4.460  1.00  0.00           H  
ATOM   3671  CA  LYS B 229      -4.761   6.168   6.475  1.00  0.00           C  
ATOM   3672  HA  LYS B 229      -4.292   6.467   7.410  1.00  0.00           H  
ATOM   3673  CB  LYS B 229      -6.093   6.946   6.370  1.00  0.00           C  
ATOM   3674  HB2 LYS B 229      -5.883   8.015   6.421  1.00  0.00           H  
ATOM   3675  HB3 LYS B 229      -6.578   6.732   5.414  1.00  0.00           H  
ATOM   3676  CG  LYS B 229      -7.037   6.549   7.527  1.00  0.00           C  
ATOM   3677  HG2 LYS B 229      -7.395   5.533   7.357  1.00  0.00           H  
ATOM   3678  HG3 LYS B 229      -6.462   6.552   8.451  1.00  0.00           H  
ATOM   3679  CD  LYS B 229      -8.255   7.469   7.712  1.00  0.00           C  
ATOM   3680  HD2 LYS B 229      -7.905   8.477   7.939  1.00  0.00           H  
ATOM   3681  HD3 LYS B 229      -8.837   7.490   6.791  1.00  0.00           H  
ATOM   3682  CE  LYS B 229      -9.122   6.936   8.870  1.00  0.00           C  
ATOM   3683  HE2 LYS B 229      -9.469   5.930   8.614  1.00  0.00           H  
ATOM   3684  HE3 LYS B 229      -8.488   6.853   9.757  1.00  0.00           H  
ATOM   3685  NZ  LYS B 229     -10.287   7.805   9.187  1.00  0.00           N  
ATOM   3686  HZ1 LYS B 229     -10.881   7.394   9.919  1.00  0.00           H  
ATOM   3687  HZ2 LYS B 229     -10.000   8.707   9.535  1.00  0.00           H  
ATOM   3688  HZ3 LYS B 229     -10.903   7.926   8.399  1.00  0.00           H  
ATOM   3689  C   LYS B 229      -4.995   4.646   6.494  1.00  0.00           C  
ATOM   3690  O   LYS B 229      -5.646   4.130   5.583  1.00  0.00           O  
ATOM   3691  N   PRO B 230      -4.506   3.906   7.504  1.00  0.00           N  
ATOM   3692  CD  PRO B 230      -3.642   4.323   8.590  1.00  0.00           C  
ATOM   3693  HD2 PRO B 230      -4.262   4.633   9.431  1.00  0.00           H  
ATOM   3694  HD3 PRO B 230      -2.965   5.122   8.296  1.00  0.00           H  
ATOM   3695  CG  PRO B 230      -2.842   3.080   8.969  1.00  0.00           C  
ATOM   3696  HG2 PRO B 230      -2.518   3.110  10.006  1.00  0.00           H  
ATOM   3697  HG3 PRO B 230      -1.990   2.969   8.297  1.00  0.00           H  
ATOM   3698  CB  PRO B 230      -3.843   1.956   8.733  1.00  0.00           C  
ATOM   3699  HB2 PRO B 230      -4.478   1.846   9.610  1.00  0.00           H  
ATOM   3700  HB3 PRO B 230      -3.340   1.016   8.510  1.00  0.00           H  
ATOM   3701  CA  PRO B 230      -4.658   2.462   7.539  1.00  0.00           C  
ATOM   3702  HA  PRO B 230      -4.206   2.079   6.629  1.00  0.00           H  
ATOM   3703  C   PRO B 230      -6.123   2.017   7.608  1.00  0.00           C  
ATOM   3704  O   PRO B 230      -6.990   2.702   8.164  1.00  0.00           O  
ATOM   3705  N   ARG B 231      -6.386   0.821   7.078  1.00  0.00           N  
ATOM   3706  H   ARG B 231      -5.633   0.363   6.573  1.00  0.00           H  
ATOM   3707  CA  ARG B 231      -7.654   0.104   7.258  1.00  0.00           C  
ATOM   3708  HA  ARG B 231      -8.464   0.765   6.944  1.00  0.00           H  
ATOM   3709  CB  ARG B 231      -7.653  -1.150   6.369  1.00  0.00           C  
ATOM   3710  HB2 ARG B 231      -6.722  -1.699   6.507  1.00  0.00           H  
ATOM   3711  HB3 ARG B 231      -8.487  -1.794   6.652  1.00  0.00           H  
ATOM   3712  CG  ARG B 231      -7.788  -0.775   4.887  1.00  0.00           C  
ATOM   3713  HG2 ARG B 231      -8.745  -0.274   4.738  1.00  0.00           H  
ATOM   3714  HG3 ARG B 231      -6.988  -0.094   4.599  1.00  0.00           H  
ATOM   3715  CD  ARG B 231      -7.716  -2.018   3.996  1.00  0.00           C  
ATOM   3716  HD2 ARG B 231      -6.685  -2.378   3.979  1.00  0.00           H  
ATOM   3717  HD3 ARG B 231      -8.341  -2.799   4.431  1.00  0.00           H  
ATOM   3718  NE  ARG B 231      -8.147  -1.695   2.622  1.00  0.00           N  
ATOM   3719  HE  ARG B 231      -7.657  -0.946   2.135  1.00  0.00           H  
ATOM   3720  CZ  ARG B 231      -9.131  -2.229   1.928  1.00  0.00           C  
ATOM   3721  NH1 ARG B 231      -9.803  -3.277   2.322  1.00  0.00           N  
ATOM   3722 HH11 ARG B 231      -9.562  -3.685   3.206  1.00  0.00           H  
ATOM   3723 HH12 ARG B 231     -10.586  -3.601   1.790  1.00  0.00           H  
ATOM   3724  NH2 ARG B 231      -9.438  -1.677   0.797  1.00  0.00           N  
ATOM   3725 HH21 ARG B 231      -8.835  -0.914   0.466  1.00  0.00           H  
ATOM   3726 HH22 ARG B 231     -10.096  -2.067   0.151  1.00  0.00           H  
ATOM   3727  C   ARG B 231      -7.898  -0.217   8.740  1.00  0.00           C  
ATOM   3728  O   ARG B 231      -6.961  -0.424   9.509  1.00  0.00           O  
ATOM   3729  N   ALA B 232      -9.169  -0.220   9.145  1.00  0.00           N  
ATOM   3730  H   ALA B 232      -9.885  -0.091   8.452  1.00  0.00           H  
ATOM   3731  CA  ALA B 232      -9.595  -0.466  10.526  1.00  0.00           C  
ATOM   3732  HA  ALA B 232      -9.000   0.169  11.179  1.00  0.00           H  
ATOM   3733  CB  ALA B 232     -11.061  -0.040  10.672  1.00  0.00           C  
ATOM   3734  HB1 ALA B 232     -11.172   1.011  10.407  1.00  0.00           H  
ATOM   3735  HB2 ALA B 232     -11.700  -0.646  10.028  1.00  0.00           H  
ATOM   3736  HB3 ALA B 232     -11.378  -0.173  11.707  1.00  0.00           H  
ATOM   3737  C   ALA B 232      -9.411  -1.946  10.928  1.00  0.00           C  
ATOM   3738  O   ALA B 232      -9.689  -2.818  10.098  1.00  0.00           O  
ATOM   3739  N   PRO B 233      -8.976  -2.270  12.164  1.00  0.00           N  
ATOM   3740  CD  PRO B 233      -8.427  -1.374  13.171  1.00  0.00           C  
ATOM   3741  HD2 PRO B 233      -9.236  -0.984  13.789  1.00  0.00           H  
ATOM   3742  HD3 PRO B 233      -7.851  -0.564  12.727  1.00  0.00           H  
ATOM   3743  CG  PRO B 233      -7.491  -2.239  14.011  1.00  0.00           C  
ATOM   3744  HG2 PRO B 233      -7.389  -1.860  15.028  1.00  0.00           H  
ATOM   3745  HG3 PRO B 233      -6.517  -2.297  13.525  1.00  0.00           H  
ATOM   3746  CB  PRO B 233      -8.159  -3.611  13.975  1.00  0.00           C  
ATOM   3747  HB2 PRO B 233      -8.919  -3.675  14.751  1.00  0.00           H  
ATOM   3748  HB3 PRO B 233      -7.432  -4.412  14.094  1.00  0.00           H  
ATOM   3749  CA  PRO B 233      -8.828  -3.659  12.600  1.00  0.00           C  
ATOM   3750  HA  PRO B 233      -8.157  -4.166  11.906  1.00  0.00           H  
ATOM   3751  C   PRO B 233     -10.163  -4.417  12.654  1.00  0.00           C  
ATOM   3752  O   PRO B 233     -11.204  -3.863  13.013  1.00  0.00           O  
ATOM   3753  N   GLY B 234     -10.117  -5.714  12.342  1.00  0.00           N  
ATOM   3754  H   GLY B 234      -9.214  -6.118  12.138  1.00  0.00           H  
ATOM   3755  CA  GLY B 234     -11.286  -6.602  12.336  1.00  0.00           C  
ATOM   3756  HA2 GLY B 234     -12.198  -6.010  12.271  1.00  0.00           H  
ATOM   3757  HA3 GLY B 234     -11.247  -7.237  11.451  1.00  0.00           H  
ATOM   3758  C   GLY B 234     -11.389  -7.514  13.564  1.00  0.00           C  
ATOM   3759  O   GLY B 234     -10.427  -7.682  14.314  1.00  0.00           O  
ATOM   3760  N   ASN B 235     -12.557  -8.148  13.716  1.00  0.00           N  
ATOM   3761  H   ASN B 235     -13.243  -7.999  12.990  1.00  0.00           H  
ATOM   3762  CA  ASN B 235     -12.790  -9.317  14.579  1.00  0.00           C  
ATOM   3763  HA  ASN B 235     -13.871  -9.452  14.633  1.00  0.00           H  
ATOM   3764  CB  ASN B 235     -12.224 -10.583  13.898  1.00  0.00           C  
ATOM   3765  HB2 ASN B 235     -11.151 -10.468  13.757  1.00  0.00           H  
ATOM   3766  HB3 ASN B 235     -12.375 -11.433  14.563  1.00  0.00           H  
ATOM   3767  CG  ASN B 235     -12.861 -10.902  12.552  1.00  0.00           C  
ATOM   3768  OD1 ASN B 235     -13.031 -10.062  11.685  1.00  0.00           O  
ATOM   3769  ND2 ASN B 235     -13.245 -12.136  12.323  1.00  0.00           N  
ATOM   3770 HD21 ASN B 235     -13.643 -12.319  11.417  1.00  0.00           H  
ATOM   3771 HD22 ASN B 235     -13.112 -12.848  13.018  1.00  0.00           H  
ATOM   3772  C   ASN B 235     -12.355  -9.152  16.054  1.00  0.00           C  
ATOM   3773  O   ASN B 235     -11.884 -10.104  16.672  1.00  0.00           O  
ATOM   3774  N   LEU B 236     -12.502  -7.947  16.619  1.00  0.00           N  
ATOM   3775  H   LEU B 236     -12.850  -7.194  16.050  1.00  0.00           H  
ATOM   3776  CA  LEU B 236     -12.211  -7.669  18.031  1.00  0.00           C  
ATOM   3777  HA  LEU B 236     -11.164  -7.915  18.204  1.00  0.00           H  
ATOM   3778  CB  LEU B 236     -12.410  -6.167  18.315  1.00  0.00           C  
ATOM   3779  HB2 LEU B 236     -11.702  -5.593  17.716  1.00  0.00           H  
ATOM   3780  HB3 LEU B 236     -13.417  -5.898  17.992  1.00  0.00           H  
ATOM   3781  CG  LEU B 236     -12.266  -5.770  19.799  1.00  0.00           C  
ATOM   3782  HG  LEU B 236     -12.924  -6.376  20.420  1.00  0.00           H  
ATOM   3783  CD1 LEU B 236     -10.837  -5.890  20.321  1.00  0.00           C  
ATOM   3784 HD11 LEU B 236     -10.536  -6.931  20.324  1.00  0.00           H  
ATOM   3785 HD12 LEU B 236     -10.153  -5.310  19.700  1.00  0.00           H  
ATOM   3786 HD13 LEU B 236     -10.786  -5.534  21.350  1.00  0.00           H  
ATOM   3787  CD2 LEU B 236     -12.674  -4.319  19.981  1.00  0.00           C  
ATOM   3788 HD21 LEU B 236     -13.698  -4.183  19.630  1.00  0.00           H  
ATOM   3789 HD22 LEU B 236     -12.622  -4.056  21.036  1.00  0.00           H  
ATOM   3790 HD23 LEU B 236     -12.002  -3.683  19.410  1.00  0.00           H  
ATOM   3791  C   LEU B 236     -13.068  -8.535  18.971  1.00  0.00           C  
ATOM   3792  O   LEU B 236     -14.290  -8.606  18.826  1.00  0.00           O  
ATOM   3793  N   THR B 237     -12.437  -9.120  19.987  1.00  0.00           N  
ATOM   3794  H   THR B 237     -11.424  -9.038  20.038  1.00  0.00           H  
ATOM   3795  CA  THR B 237     -13.097  -9.937  21.009  1.00  0.00           C  
ATOM   3796  HA  THR B 237     -14.129  -9.602  21.099  1.00  0.00           H  
ATOM   3797  CB  THR B 237     -13.144 -11.400  20.539  1.00  0.00           C  
ATOM   3798  HB  THR B 237     -13.412 -11.422  19.480  1.00  0.00           H  
ATOM   3799  CG2 THR B 237     -11.833 -12.163  20.723  1.00  0.00           C  
ATOM   3800 HG21 THR B 237     -11.589 -12.260  21.780  1.00  0.00           H  
ATOM   3801 HG22 THR B 237     -11.940 -13.160  20.296  1.00  0.00           H  
ATOM   3802 HG23 THR B 237     -11.031 -11.640  20.205  1.00  0.00           H  
ATOM   3803  OG1 THR B 237     -14.140 -12.091  21.253  1.00  0.00           O  
ATOM   3804  HG1 THR B 237     -14.936 -12.105  20.714  1.00  0.00           H  
ATOM   3805  C   THR B 237     -12.468  -9.747  22.396  1.00  0.00           C  
ATOM   3806  O   THR B 237     -11.480  -9.023  22.546  1.00  0.00           O  
ATOM   3807  N   VAL B 238     -13.061 -10.366  23.416  1.00  0.00           N  
ATOM   3808  H   VAL B 238     -13.797 -11.029  23.198  1.00  0.00           H  
ATOM   3809  CA  VAL B 238     -12.695 -10.245  24.833  1.00  0.00           C  
ATOM   3810  HA  VAL B 238     -11.642  -9.975  24.890  1.00  0.00           H  
ATOM   3811  CB  VAL B 238     -13.497  -9.109  25.506  1.00  0.00           C  
ATOM   3812  HB  VAL B 238     -13.255  -8.180  24.988  1.00  0.00           H  
ATOM   3813  CG1 VAL B 238     -15.017  -9.308  25.429  1.00  0.00           C  
ATOM   3814 HG11 VAL B 238     -15.338  -9.382  24.391  1.00  0.00           H  
ATOM   3815 HG12 VAL B 238     -15.310 -10.212  25.961  1.00  0.00           H  
ATOM   3816 HG13 VAL B 238     -15.517  -8.458  25.881  1.00  0.00           H  
ATOM   3817  CG2 VAL B 238     -13.127  -8.927  26.982  1.00  0.00           C  
ATOM   3818 HG21 VAL B 238     -13.565  -8.001  27.358  1.00  0.00           H  
ATOM   3819 HG22 VAL B 238     -13.511  -9.760  27.571  1.00  0.00           H  
ATOM   3820 HG23 VAL B 238     -12.045  -8.877  27.094  1.00  0.00           H  
ATOM   3821  C   VAL B 238     -12.857 -11.604  25.523  1.00  0.00           C  
ATOM   3822  O   VAL B 238     -13.782 -12.351  25.213  1.00  0.00           O  
ATOM   3823  N   HIE B 239     -11.926 -11.951  26.415  1.00  0.00           N  
ATOM   3824  H   HIE B 239     -11.174 -11.294  26.594  1.00  0.00           H  
ATOM   3825  CA  HIE B 239     -11.790 -13.288  27.001  1.00  0.00           C  
ATOM   3826  HA  HIE B 239     -12.779 -13.746  27.081  1.00  0.00           H  
ATOM   3827  CB  HIE B 239     -10.953 -14.141  26.036  1.00  0.00           C  
ATOM   3828  HB2 HIE B 239      -9.976 -13.672  25.907  1.00  0.00           H  
ATOM   3829  HB3 HIE B 239     -11.446 -14.164  25.064  1.00  0.00           H  
ATOM   3830  CG  HIE B 239     -10.745 -15.564  26.481  1.00  0.00           C  
ATOM   3831  ND1 HIE B 239     -11.714 -16.369  27.078  1.00  0.00           N  
ATOM   3832  CE1 HIE B 239     -11.154 -17.579  27.210  1.00  0.00           C  
ATOM   3833  HE1 HIE B 239     -11.657 -18.440  27.630  1.00  0.00           H  
ATOM   3834  NE2 HIE B 239      -9.903 -17.577  26.719  1.00  0.00           N  
ATOM   3835  HE2 HIE B 239      -9.301 -18.385  26.663  1.00  0.00           H  
ATOM   3836  CD2 HIE B 239      -9.629 -16.312  26.245  1.00  0.00           C  
ATOM   3837  HD2 HIE B 239      -8.736 -15.976  25.737  1.00  0.00           H  
ATOM   3838  C   HIE B 239     -11.177 -13.244  28.411  1.00  0.00           C  
ATOM   3839  O   HIE B 239     -10.288 -12.438  28.696  1.00  0.00           O  
ATOM   3840  N   THR B 240     -11.642 -14.113  29.306  1.00  0.00           N  
ATOM   3841  H   THR B 240     -12.364 -14.760  29.014  1.00  0.00           H  
ATOM   3842  CA  THR B 240     -11.211 -14.169  30.712  1.00  0.00           C  
ATOM   3843  HA  THR B 240     -11.187 -13.150  31.096  1.00  0.00           H  
ATOM   3844  CB  THR B 240     -12.229 -14.964  31.556  1.00  0.00           C  
ATOM   3845  HB  THR B 240     -12.078 -16.032  31.388  1.00  0.00           H  
ATOM   3846  CG2 THR B 240     -12.118 -14.669  33.052  1.00  0.00           C  
ATOM   3847 HG21 THR B 240     -12.215 -13.597  33.228  1.00  0.00           H  
ATOM   3848 HG22 THR B 240     -11.158 -15.011  33.437  1.00  0.00           H  
ATOM   3849 HG23 THR B 240     -12.906 -15.192  33.593  1.00  0.00           H  
ATOM   3850  OG1 THR B 240     -13.555 -14.643  31.187  1.00  0.00           O  
ATOM   3851  HG1 THR B 240     -14.154 -15.097  31.786  1.00  0.00           H  
ATOM   3852  C   THR B 240      -9.800 -14.765  30.860  1.00  0.00           C  
ATOM   3853  O   THR B 240      -9.375 -15.624  30.082  1.00  0.00           O  
ATOM   3854  N   GLN B 241      -9.045 -14.338  31.871  1.00  0.00           N  
ATOM   3855  H   GLN B 241      -9.385 -13.583  32.461  1.00  0.00           H  
ATOM   3856  CA  GLN B 241      -7.727 -14.885  32.224  1.00  0.00           C  
ATOM   3857  HA  GLN B 241      -7.556 -15.809  31.674  1.00  0.00           H  
ATOM   3858  CB  GLN B 241      -6.611 -13.886  31.856  1.00  0.00           C  
ATOM   3859  HB2 GLN B 241      -6.716 -13.025  32.509  1.00  0.00           H  
ATOM   3860  HB3 GLN B 241      -5.640 -14.335  32.077  1.00  0.00           H  
ATOM   3861  CG  GLN B 241      -6.600 -13.370  30.406  1.00  0.00           C  
ATOM   3862  HG2 GLN B 241      -7.605 -13.124  30.069  1.00  0.00           H  
ATOM   3863  HG3 GLN B 241      -6.019 -12.450  30.379  1.00  0.00           H  
ATOM   3864  CD  GLN B 241      -5.956 -14.345  29.432  1.00  0.00           C  
ATOM   3865  OE1 GLN B 241      -4.807 -14.181  29.030  1.00  0.00           O  
ATOM   3866  NE2 GLN B 241      -6.646 -15.393  29.031  1.00  0.00           N  
ATOM   3867 HE21 GLN B 241      -6.232 -15.989  28.340  1.00  0.00           H  
ATOM   3868 HE22 GLN B 241      -7.614 -15.520  29.334  1.00  0.00           H  
ATOM   3869  C   GLN B 241      -7.668 -15.236  33.720  1.00  0.00           C  
ATOM   3870  O   GLN B 241      -8.466 -14.751  34.520  1.00  0.00           O  
ATOM   3871  N   VAL B 242      -6.704 -16.079  34.102  1.00  0.00           N  
ATOM   3872  H   VAL B 242      -6.072 -16.434  33.405  1.00  0.00           H  
ATOM   3873  CA  VAL B 242      -6.365 -16.312  35.515  1.00  0.00           C  
ATOM   3874  HA  VAL B 242      -7.279 -16.613  36.028  1.00  0.00           H  
ATOM   3875  CB  VAL B 242      -5.355 -17.472  35.633  1.00  0.00           C  
ATOM   3876  HB  VAL B 242      -5.749 -18.307  35.050  1.00  0.00           H  
ATOM   3877  CG1 VAL B 242      -3.965 -17.134  35.074  1.00  0.00           C  
ATOM   3878 HG11 VAL B 242      -4.044 -16.790  34.044  1.00  0.00           H  
ATOM   3879 HG12 VAL B 242      -3.333 -18.022  35.098  1.00  0.00           H  
ATOM   3880 HG13 VAL B 242      -3.494 -16.352  35.673  1.00  0.00           H  
ATOM   3881  CG2 VAL B 242      -5.190 -17.971  37.072  1.00  0.00           C  
ATOM   3882 HG21 VAL B 242      -4.589 -18.881  37.075  1.00  0.00           H  
ATOM   3883 HG22 VAL B 242      -6.166 -18.201  37.500  1.00  0.00           H  
ATOM   3884 HG23 VAL B 242      -4.686 -17.224  37.687  1.00  0.00           H  
ATOM   3885  C   VAL B 242      -5.877 -15.010  36.177  1.00  0.00           C  
ATOM   3886  O   VAL B 242      -5.343 -14.133  35.495  1.00  0.00           O  
ATOM   3887  N   SER B 243      -6.058 -14.899  37.497  1.00  0.00           N  
ATOM   3888  H   SER B 243      -6.488 -15.669  37.980  1.00  0.00           H  
ATOM   3889  CA  SER B 243      -5.677 -13.730  38.308  1.00  0.00           C  
ATOM   3890  HA  SER B 243      -6.038 -13.907  39.321  1.00  0.00           H  
ATOM   3891  CB  SER B 243      -4.152 -13.597  38.395  1.00  0.00           C  
ATOM   3892  HB2 SER B 243      -3.740 -13.412  37.402  1.00  0.00           H  
ATOM   3893  HB3 SER B 243      -3.896 -12.756  39.041  1.00  0.00           H  
ATOM   3894  OG  SER B 243      -3.588 -14.785  38.925  1.00  0.00           O  
ATOM   3895  HG  SER B 243      -3.751 -14.795  39.872  1.00  0.00           H  
ATOM   3896  C   SER B 243      -6.365 -12.441  37.845  1.00  0.00           C  
ATOM   3897  O   SER B 243      -5.717 -11.498  37.392  1.00  0.00           O  
ATOM   3898  N   ASP B 244      -7.696 -12.439  37.951  1.00  0.00           N  
ATOM   3899  H   ASP B 244      -8.094 -13.192  38.500  1.00  0.00           H  
ATOM   3900  CA  ASP B 244      -8.570 -11.264  37.875  1.00  0.00           C  
ATOM   3901  HA  ASP B 244      -9.576 -11.646  37.695  1.00  0.00           H  
ATOM   3902  CB  ASP B 244      -8.640 -10.534  39.231  1.00  0.00           C  
ATOM   3903  HB2 ASP B 244      -7.667 -10.087  39.438  1.00  0.00           H  
ATOM   3904  HB3 ASP B 244      -9.364  -9.720  39.145  1.00  0.00           H  
ATOM   3905  CG  ASP B 244      -9.035 -11.412  40.434  1.00  0.00           C  
ATOM   3906  OD1 ASP B 244      -8.758 -12.638  40.431  1.00  0.00           O  
ATOM   3907  OD2 ASP B 244      -9.617 -10.822  41.368  1.00  0.00           O  
ATOM   3908  C   ASP B 244      -8.264 -10.344  36.682  1.00  0.00           C  
ATOM   3909  O   ASP B 244      -8.199  -9.121  36.800  1.00  0.00           O  
ATOM   3910  N   THR B 245      -8.026 -10.952  35.519  1.00  0.00           N  
ATOM   3911  H   THR B 245      -8.108 -11.961  35.500  1.00  0.00           H  
ATOM   3912  CA  THR B 245      -7.488 -10.295  34.323  1.00  0.00           C  
ATOM   3913  HA  THR B 245      -7.494  -9.216  34.468  1.00  0.00           H  
ATOM   3914  CB  THR B 245      -6.019 -10.715  34.107  1.00  0.00           C  
ATOM   3915  HB  THR B 245      -5.940 -11.800  34.167  1.00  0.00           H  
ATOM   3916  CG2 THR B 245      -5.415 -10.251  32.778  1.00  0.00           C  
ATOM   3917 HG21 THR B 245      -5.476  -9.166  32.701  1.00  0.00           H  
ATOM   3918 HG22 THR B 245      -5.947 -10.702  31.943  1.00  0.00           H  
ATOM   3919 HG23 THR B 245      -4.370 -10.557  32.734  1.00  0.00           H  
ATOM   3920  OG1 THR B 245      -5.197 -10.144  35.098  1.00  0.00           O  
ATOM   3921  HG1 THR B 245      -5.409 -10.579  35.949  1.00  0.00           H  
ATOM   3922  C   THR B 245      -8.367 -10.592  33.110  1.00  0.00           C  
ATOM   3923  O   THR B 245      -8.848 -11.710  32.924  1.00  0.00           O  
ATOM   3924  N   LEU B 246      -8.561  -9.588  32.257  1.00  0.00           N  
ATOM   3925  H   LEU B 246      -8.130  -8.695  32.478  1.00  0.00           H  
ATOM   3926  CA  LEU B 246      -9.185  -9.708  30.943  1.00  0.00           C  
ATOM   3927  HA  LEU B 246      -9.640 -10.694  30.840  1.00  0.00           H  
ATOM   3928  CB  LEU B 246     -10.292  -8.645  30.799  1.00  0.00           C  
ATOM   3929  HB2 LEU B 246      -9.912  -7.698  31.187  1.00  0.00           H  
ATOM   3930  HB3 LEU B 246     -10.530  -8.498  29.744  1.00  0.00           H  
ATOM   3931  CG  LEU B 246     -11.581  -9.030  31.554  1.00  0.00           C  
ATOM   3932  HG  LEU B 246     -11.332  -9.484  32.514  1.00  0.00           H  
ATOM   3933  CD1 LEU B 246     -12.429  -7.788  31.822  1.00  0.00           C  
ATOM   3934 HD11 LEU B 246     -11.875  -7.099  32.456  1.00  0.00           H  
ATOM   3935 HD12 LEU B 246     -12.685  -7.296  30.883  1.00  0.00           H  
ATOM   3936 HD13 LEU B 246     -13.346  -8.074  32.339  1.00  0.00           H  
ATOM   3937  CD2 LEU B 246     -12.419 -10.015  30.733  1.00  0.00           C  
ATOM   3938 HD21 LEU B 246     -11.854 -10.921  30.529  1.00  0.00           H  
ATOM   3939 HD22 LEU B 246     -13.315 -10.287  31.293  1.00  0.00           H  
ATOM   3940 HD23 LEU B 246     -12.724  -9.556  29.795  1.00  0.00           H  
ATOM   3941  C   LEU B 246      -8.119  -9.594  29.849  1.00  0.00           C  
ATOM   3942  O   LEU B 246      -7.177  -8.802  29.950  1.00  0.00           O  
ATOM   3943  N   LEU B 247      -8.288 -10.387  28.794  1.00  0.00           N  
ATOM   3944  H   LEU B 247      -9.069 -11.039  28.813  1.00  0.00           H  
ATOM   3945  CA  LEU B 247      -7.583 -10.274  27.521  1.00  0.00           C  
ATOM   3946  HA  LEU B 247      -6.753  -9.576  27.621  1.00  0.00           H  
ATOM   3947  CB  LEU B 247      -7.032 -11.666  27.169  1.00  0.00           C  
ATOM   3948  HB2 LEU B 247      -6.353 -11.975  27.961  1.00  0.00           H  
ATOM   3949  HB3 LEU B 247      -7.873 -12.361  27.151  1.00  0.00           H  
ATOM   3950  CG  LEU B 247      -6.292 -11.772  25.825  1.00  0.00           C  
ATOM   3951  HG  LEU B 247      -6.907 -11.367  25.020  1.00  0.00           H  
ATOM   3952  CD1 LEU B 247      -4.952 -11.037  25.865  1.00  0.00           C  
ATOM   3953 HD11 LEU B 247      -4.439 -11.169  24.912  1.00  0.00           H  
ATOM   3954 HD12 LEU B 247      -5.118  -9.971  26.008  1.00  0.00           H  
ATOM   3955 HD13 LEU B 247      -4.326 -11.427  26.665  1.00  0.00           H  
ATOM   3956  CD2 LEU B 247      -6.012 -13.246  25.526  1.00  0.00           C  
ATOM   3957 HD21 LEU B 247      -6.957 -13.784  25.436  1.00  0.00           H  
ATOM   3958 HD22 LEU B 247      -5.483 -13.327  24.575  1.00  0.00           H  
ATOM   3959 HD23 LEU B 247      -5.410 -13.689  26.317  1.00  0.00           H  
ATOM   3960  C   LEU B 247      -8.538  -9.741  26.445  1.00  0.00           C  
ATOM   3961  O   LEU B 247      -9.657 -10.232  26.312  1.00  0.00           O  
ATOM   3962  N   LEU B 248      -8.076  -8.780  25.648  1.00  0.00           N  
ATOM   3963  H   LEU B 248      -7.152  -8.400  25.839  1.00  0.00           H  
ATOM   3964  CA  LEU B 248      -8.695  -8.382  24.384  1.00  0.00           C  
ATOM   3965  HA  LEU B 248      -9.585  -8.983  24.211  1.00  0.00           H  
ATOM   3966  CB  LEU B 248      -9.119  -6.904  24.422  1.00  0.00           C  
ATOM   3967  HB2 LEU B 248      -8.249  -6.278  24.632  1.00  0.00           H  
ATOM   3968  HB3 LEU B 248      -9.477  -6.644  23.424  1.00  0.00           H  
ATOM   3969  CG  LEU B 248     -10.239  -6.624  25.447  1.00  0.00           C  
ATOM   3970  HG  LEU B 248     -10.721  -7.554  25.746  1.00  0.00           H  
ATOM   3971  CD1 LEU B 248      -9.709  -5.909  26.693  1.00  0.00           C  
ATOM   3972 HD11 LEU B 248      -8.963  -6.534  27.184  1.00  0.00           H  
ATOM   3973 HD12 LEU B 248      -9.255  -4.957  26.420  1.00  0.00           H  
ATOM   3974 HD13 LEU B 248     -10.529  -5.734  27.390  1.00  0.00           H  
ATOM   3975  CD2 LEU B 248     -11.305  -5.723  24.823  1.00  0.00           C  
ATOM   3976 HD21 LEU B 248     -12.102  -5.535  25.543  1.00  0.00           H  
ATOM   3977 HD22 LEU B 248     -11.737  -6.232  23.960  1.00  0.00           H  
ATOM   3978 HD23 LEU B 248     -10.863  -4.781  24.501  1.00  0.00           H  
ATOM   3979  C   LEU B 248      -7.733  -8.677  23.230  1.00  0.00           C  
ATOM   3980  O   LEU B 248      -6.515  -8.648  23.418  1.00  0.00           O  
ATOM   3981  N   THR B 249      -8.273  -8.971  22.048  1.00  0.00           N  
ATOM   3982  H   THR B 249      -9.286  -8.975  21.962  1.00  0.00           H  
ATOM   3983  CA  THR B 249      -7.489  -9.261  20.834  1.00  0.00           C  
ATOM   3984  HA  THR B 249      -6.667  -8.550  20.789  1.00  0.00           H  
ATOM   3985  CB  THR B 249      -6.870 -10.666  20.904  1.00  0.00           C  
ATOM   3986  HB  THR B 249      -6.246 -10.733  21.792  1.00  0.00           H  
ATOM   3987  CG2 THR B 249      -7.908 -11.790  20.956  1.00  0.00           C  
ATOM   3988 HG21 THR B 249      -8.507 -11.795  20.044  1.00  0.00           H  
ATOM   3989 HG22 THR B 249      -7.393 -12.748  21.043  1.00  0.00           H  
ATOM   3990 HG23 THR B 249      -8.561 -11.664  21.820  1.00  0.00           H  
ATOM   3991  OG1 THR B 249      -6.059 -10.893  19.781  1.00  0.00           O  
ATOM   3992  HG1 THR B 249      -5.408 -10.173  19.695  1.00  0.00           H  
ATOM   3993  C   THR B 249      -8.324  -9.052  19.565  1.00  0.00           C  
ATOM   3994  O   THR B 249      -9.554  -9.021  19.628  1.00  0.00           O  
ATOM   3995  N   TRP B 250      -7.661  -8.843  18.428  1.00  0.00           N  
ATOM   3996  H   TRP B 250      -6.655  -8.981  18.443  1.00  0.00           H  
ATOM   3997  CA  TRP B 250      -8.230  -8.449  17.134  1.00  0.00           C  
ATOM   3998  HA  TRP B 250      -9.222  -8.890  17.013  1.00  0.00           H  
ATOM   3999  CB  TRP B 250      -8.356  -6.914  17.106  1.00  0.00           C  
ATOM   4000  HB2 TRP B 250      -8.722  -6.598  16.130  1.00  0.00           H  
ATOM   4001  HB3 TRP B 250      -9.118  -6.628  17.830  1.00  0.00           H  
ATOM   4002  CG  TRP B 250      -7.110  -6.135  17.430  1.00  0.00           C  
ATOM   4003  CD1 TRP B 250      -6.200  -5.699  16.528  1.00  0.00           C  
ATOM   4004  HD1 TRP B 250      -6.258  -5.860  15.458  1.00  0.00           H  
ATOM   4005  NE1 TRP B 250      -5.166  -5.057  17.183  1.00  0.00           N  
ATOM   4006  HE1 TRP B 250      -4.376  -4.633  16.708  1.00  0.00           H  
ATOM   4007  CE2 TRP B 250      -5.339  -5.075  18.548  1.00  0.00           C  
ATOM   4008  CZ2 TRP B 250      -4.565  -4.594  19.613  1.00  0.00           C  
ATOM   4009  HZ2 TRP B 250      -3.604  -4.143  19.425  1.00  0.00           H  
ATOM   4010  CH2 TRP B 250      -5.040  -4.738  20.926  1.00  0.00           C  
ATOM   4011  HH2 TRP B 250      -4.440  -4.388  21.755  1.00  0.00           H  
ATOM   4012  CZ3 TRP B 250      -6.281  -5.358  21.156  1.00  0.00           C  
ATOM   4013  HZ3 TRP B 250      -6.635  -5.486  22.168  1.00  0.00           H  
ATOM   4014  CE3 TRP B 250      -7.047  -5.843  20.076  1.00  0.00           C  
ATOM   4015  HE3 TRP B 250      -7.991  -6.327  20.266  1.00  0.00           H  
ATOM   4016  CD2 TRP B 250      -6.592  -5.730  18.741  1.00  0.00           C  
ATOM   4017  C   TRP B 250      -7.346  -8.979  15.988  1.00  0.00           C  
ATOM   4018  O   TRP B 250      -6.320  -9.608  16.236  1.00  0.00           O  
ATOM   4019  N   SER B 251      -7.733  -8.750  14.728  1.00  0.00           N  
ATOM   4020  H   SER B 251      -8.593  -8.232  14.575  1.00  0.00           H  
ATOM   4021  CA  SER B 251      -6.930  -9.145  13.557  1.00  0.00           C  
ATOM   4022  HA  SER B 251      -6.148  -9.828  13.891  1.00  0.00           H  
ATOM   4023  CB  SER B 251      -7.787  -9.942  12.574  1.00  0.00           C  
ATOM   4024  HB2 SER B 251      -8.341 -10.706  13.121  1.00  0.00           H  
ATOM   4025  HB3 SER B 251      -8.491  -9.277  12.070  1.00  0.00           H  
ATOM   4026  OG  SER B 251      -6.948 -10.574  11.624  1.00  0.00           O  
ATOM   4027  HG  SER B 251      -7.495 -11.108  11.039  1.00  0.00           H  
ATOM   4028  C   SER B 251      -6.211  -7.967  12.880  1.00  0.00           C  
ATOM   4029  O   SER B 251      -6.646  -6.814  12.975  1.00  0.00           O  
ATOM   4030  N   ASN B 252      -5.114  -8.267  12.176  1.00  0.00           N  
ATOM   4031  H   ASN B 252      -4.906  -9.249  12.060  1.00  0.00           H  
ATOM   4032  CA  ASN B 252      -4.340  -7.306  11.385  1.00  0.00           C  
ATOM   4033  HA  ASN B 252      -4.087  -6.469  12.035  1.00  0.00           H  
ATOM   4034  CB  ASN B 252      -3.025  -7.982  10.953  1.00  0.00           C  
ATOM   4035  HB2 ASN B 252      -2.552  -8.424  11.831  1.00  0.00           H  
ATOM   4036  HB3 ASN B 252      -3.242  -8.783  10.247  1.00  0.00           H  
ATOM   4037  CG  ASN B 252      -2.042  -7.025  10.294  1.00  0.00           C  
ATOM   4038  OD1 ASN B 252      -2.359  -6.296   9.367  1.00  0.00           O  
ATOM   4039  ND2 ASN B 252      -0.817  -6.991  10.767  1.00  0.00           N  
ATOM   4040 HD21 ASN B 252      -0.142  -6.411  10.295  1.00  0.00           H  
ATOM   4041 HD22 ASN B 252      -0.524  -7.627  11.486  1.00  0.00           H  
ATOM   4042  C   ASN B 252      -5.165  -6.814  10.166  1.00  0.00           C  
ATOM   4043  O   ASN B 252      -5.674  -7.651   9.419  1.00  0.00           O  
ATOM   4044  N   PRO B 253      -5.309  -5.491   9.938  1.00  0.00           N  
ATOM   4045  CD  PRO B 253      -4.870  -4.436  10.842  1.00  0.00           C  
ATOM   4046  HD2 PRO B 253      -3.809  -4.524  11.075  1.00  0.00           H  
ATOM   4047  HD3 PRO B 253      -5.458  -4.481  11.760  1.00  0.00           H  
ATOM   4048  CG  PRO B 253      -5.134  -3.115  10.133  1.00  0.00           C  
ATOM   4049  HG2 PRO B 253      -4.249  -2.814   9.576  1.00  0.00           H  
ATOM   4050  HG3 PRO B 253      -5.420  -2.334  10.839  1.00  0.00           H  
ATOM   4051  CB  PRO B 253      -6.266  -3.448   9.167  1.00  0.00           C  
ATOM   4052  HB2 PRO B 253      -6.190  -2.833   8.275  1.00  0.00           H  
ATOM   4053  HB3 PRO B 253      -7.218  -3.269   9.660  1.00  0.00           H  
ATOM   4054  CA  PRO B 253      -6.138  -4.944   8.854  1.00  0.00           C  
ATOM   4055  HA  PRO B 253      -7.131  -5.388   8.926  1.00  0.00           H  
ATOM   4056  C   PRO B 253      -5.648  -5.201   7.408  1.00  0.00           C  
ATOM   4057  O   PRO B 253      -6.326  -4.786   6.463  1.00  0.00           O  
ATOM   4058  N   TYR B 254      -4.507  -5.872   7.212  1.00  0.00           N  
ATOM   4059  H   TYR B 254      -4.005  -6.211   8.025  1.00  0.00           H  
ATOM   4060  CA  TYR B 254      -3.906  -6.123   5.898  1.00  0.00           C  
ATOM   4061  HA  TYR B 254      -4.609  -5.802   5.129  1.00  0.00           H  
ATOM   4062  CB  TYR B 254      -2.632  -5.280   5.746  1.00  0.00           C  
ATOM   4063  HB2 TYR B 254      -1.979  -5.448   6.604  1.00  0.00           H  
ATOM   4064  HB3 TYR B 254      -2.095  -5.608   4.858  1.00  0.00           H  
ATOM   4065  CG  TYR B 254      -2.930  -3.804   5.611  1.00  0.00           C  
ATOM   4066  CD1 TYR B 254      -3.075  -3.228   4.334  1.00  0.00           C  
ATOM   4067  HD1 TYR B 254      -2.924  -3.825   3.448  1.00  0.00           H  
ATOM   4068  CE1 TYR B 254      -3.450  -1.877   4.213  1.00  0.00           C  
ATOM   4069  HE1 TYR B 254      -3.566  -1.421   3.244  1.00  0.00           H  
ATOM   4070  CZ  TYR B 254      -3.710  -1.116   5.367  1.00  0.00           C  
ATOM   4071  OH  TYR B 254      -4.153   0.159   5.245  1.00  0.00           O  
ATOM   4072  HH  TYR B 254      -4.018   0.491   4.335  1.00  0.00           H  
ATOM   4073  CE2 TYR B 254      -3.552  -1.688   6.645  1.00  0.00           C  
ATOM   4074  HE2 TYR B 254      -3.750  -1.098   7.524  1.00  0.00           H  
ATOM   4075  CD2 TYR B 254      -3.151  -3.030   6.764  1.00  0.00           C  
ATOM   4076  HD2 TYR B 254      -3.053  -3.490   7.738  1.00  0.00           H  
ATOM   4077  C   TYR B 254      -3.603  -7.605   5.644  1.00  0.00           C  
ATOM   4078  O   TYR B 254      -3.324  -8.351   6.585  1.00  0.00           O  
ATOM   4079  N   PRO B 255      -3.593  -8.055   4.373  1.00  0.00           N  
ATOM   4080  CD  PRO B 255      -3.945  -7.317   3.166  1.00  0.00           C  
ATOM   4081  HD2 PRO B 255      -3.502  -6.321   3.150  1.00  0.00           H  
ATOM   4082  HD3 PRO B 255      -5.031  -7.245   3.097  1.00  0.00           H  
ATOM   4083  CG  PRO B 255      -3.405  -8.143   1.998  1.00  0.00           C  
ATOM   4084  HG2 PRO B 255      -2.376  -7.850   1.785  1.00  0.00           H  
ATOM   4085  HG3 PRO B 255      -4.025  -8.036   1.107  1.00  0.00           H  
ATOM   4086  CB  PRO B 255      -3.427  -9.570   2.546  1.00  0.00           C  
ATOM   4087  HB2 PRO B 255      -2.719 -10.218   2.026  1.00  0.00           H  
ATOM   4088  HB3 PRO B 255      -4.437  -9.973   2.464  1.00  0.00           H  
ATOM   4089  CA  PRO B 255      -3.076  -9.375   4.025  1.00  0.00           C  
ATOM   4090  HA  PRO B 255      -3.600 -10.122   4.619  1.00  0.00           H  
ATOM   4091  C   PRO B 255      -1.552  -9.454   4.287  1.00  0.00           C  
ATOM   4092  O   PRO B 255      -0.874  -8.421   4.233  1.00  0.00           O  
ATOM   4093  N   PRO B 256      -0.988 -10.660   4.517  1.00  0.00           N  
ATOM   4094  CD  PRO B 256      -1.687 -11.928   4.704  1.00  0.00           C  
ATOM   4095  HD2 PRO B 256      -1.886 -12.387   3.734  1.00  0.00           H  
ATOM   4096  HD3 PRO B 256      -2.614 -11.805   5.263  1.00  0.00           H  
ATOM   4097  CG  PRO B 256      -0.738 -12.811   5.511  1.00  0.00           C  
ATOM   4098  HG2 PRO B 256      -0.891 -13.869   5.301  1.00  0.00           H  
ATOM   4099  HG3 PRO B 256      -0.857 -12.608   6.576  1.00  0.00           H  
ATOM   4100  CB  PRO B 256       0.633 -12.332   5.046  1.00  0.00           C  
ATOM   4101  HB2 PRO B 256       0.870 -12.788   4.083  1.00  0.00           H  
ATOM   4102  HB3 PRO B 256       1.410 -12.552   5.779  1.00  0.00           H  
ATOM   4103  CA  PRO B 256       0.421 -10.826   4.882  1.00  0.00           C  
ATOM   4104  HA  PRO B 256       0.566 -10.354   5.851  1.00  0.00           H  
ATOM   4105  C   PRO B 256       1.439 -10.228   3.908  1.00  0.00           C  
ATOM   4106  O   PRO B 256       2.504  -9.800   4.346  1.00  0.00           O  
ATOM   4107  N   ASP B 257       1.135 -10.154   2.609  1.00  0.00           N  
ATOM   4108  H   ASP B 257       0.280 -10.590   2.298  1.00  0.00           H  
ATOM   4109  CA  ASP B 257       2.015  -9.548   1.594  1.00  0.00           C  
ATOM   4110  HA  ASP B 257       2.995 -10.022   1.639  1.00  0.00           H  
ATOM   4111  CB  ASP B 257       1.423  -9.777   0.193  1.00  0.00           C  
ATOM   4112  HB2 ASP B 257       0.346  -9.596   0.217  1.00  0.00           H  
ATOM   4113  HB3 ASP B 257       1.859  -9.055  -0.500  1.00  0.00           H  
ATOM   4114  CG  ASP B 257       1.722 -11.162  -0.373  1.00  0.00           C  
ATOM   4115  OD1 ASP B 257       0.768 -11.754  -0.922  1.00  0.00           O  
ATOM   4116  OD2 ASP B 257       2.910 -11.562  -0.309  1.00  0.00           O  
ATOM   4117  C   ASP B 257       2.240  -8.037   1.772  1.00  0.00           C  
ATOM   4118  O   ASP B 257       3.253  -7.515   1.301  1.00  0.00           O  
ATOM   4119  N   ASN B 258       1.317  -7.306   2.413  1.00  0.00           N  
ATOM   4120  H   ASN B 258       0.559  -7.775   2.900  1.00  0.00           H  
ATOM   4121  CA  ASN B 258       1.374  -5.845   2.397  1.00  0.00           C  
ATOM   4122  HA  ASN B 258       1.487  -5.549   1.352  1.00  0.00           H  
ATOM   4123  CB  ASN B 258       0.060  -5.239   2.913  1.00  0.00           C  
ATOM   4124  HB2 ASN B 258      -0.787  -5.741   2.449  1.00  0.00           H  
ATOM   4125  HB3 ASN B 258       0.001  -5.377   3.991  1.00  0.00           H  
ATOM   4126  CG  ASN B 258      -0.013  -3.751   2.608  1.00  0.00           C  
ATOM   4127  OD1 ASN B 258       0.621  -2.940   3.254  1.00  0.00           O  
ATOM   4128  ND2 ASN B 258      -0.742  -3.354   1.595  1.00  0.00           N  
ATOM   4129 HD21 ASN B 258      -0.784  -2.350   1.413  1.00  0.00           H  
ATOM   4130 HD22 ASN B 258      -1.253  -3.999   1.029  1.00  0.00           H  
ATOM   4131  C   ASN B 258       2.604  -5.313   3.150  1.00  0.00           C  
ATOM   4132  O   ASN B 258       3.004  -5.834   4.193  1.00  0.00           O  
ATOM   4133  N   TYR B 259       3.194  -4.240   2.626  1.00  0.00           N  
ATOM   4134  H   TYR B 259       2.810  -3.847   1.781  1.00  0.00           H  
ATOM   4135  CA  TYR B 259       4.355  -3.569   3.203  1.00  0.00           C  
ATOM   4136  HA  TYR B 259       5.184  -4.274   3.259  1.00  0.00           H  
ATOM   4137  CB  TYR B 259       4.751  -2.414   2.270  1.00  0.00           C  
ATOM   4138  HB2 TYR B 259       3.961  -1.662   2.304  1.00  0.00           H  
ATOM   4139  HB3 TYR B 259       5.649  -1.950   2.680  1.00  0.00           H  
ATOM   4140  CG  TYR B 259       5.030  -2.745   0.803  1.00  0.00           C  
ATOM   4141  CD1 TYR B 259       5.383  -4.042   0.366  1.00  0.00           C  
ATOM   4142  HD1 TYR B 259       5.376  -4.870   1.052  1.00  0.00           H  
ATOM   4143  CE1 TYR B 259       5.763  -4.271  -0.973  1.00  0.00           C  
ATOM   4144  HE1 TYR B 259       6.057  -5.259  -1.290  1.00  0.00           H  
ATOM   4145  CZ  TYR B 259       5.760  -3.207  -1.900  1.00  0.00           C  
ATOM   4146  OH  TYR B 259       6.176  -3.400  -3.181  1.00  0.00           O  
ATOM   4147  HH  TYR B 259       6.776  -4.162  -3.245  1.00  0.00           H  
ATOM   4148  CE2 TYR B 259       5.341  -1.930  -1.480  1.00  0.00           C  
ATOM   4149  HE2 TYR B 259       5.345  -1.102  -2.169  1.00  0.00           H  
ATOM   4150  CD2 TYR B 259       4.986  -1.703  -0.140  1.00  0.00           C  
ATOM   4151  HD2 TYR B 259       4.725  -0.701   0.168  1.00  0.00           H  
ATOM   4152  C   TYR B 259       4.089  -3.073   4.635  1.00  0.00           C  
ATOM   4153  O   TYR B 259       4.943  -3.242   5.500  1.00  0.00           O  
ATOM   4154  N   LEU B 260       2.887  -2.563   4.931  1.00  0.00           N  
ATOM   4155  H   LEU B 260       2.202  -2.493   4.183  1.00  0.00           H  
ATOM   4156  CA  LEU B 260       2.461  -2.176   6.284  1.00  0.00           C  
ATOM   4157  HA  LEU B 260       3.208  -1.504   6.707  1.00  0.00           H  
ATOM   4158  CB  LEU B 260       1.101  -1.449   6.231  1.00  0.00           C  
ATOM   4159  HB2 LEU B 260       0.370  -2.121   5.780  1.00  0.00           H  
ATOM   4160  HB3 LEU B 260       0.776  -1.260   7.257  1.00  0.00           H  
ATOM   4161  CG  LEU B 260       1.074  -0.112   5.471  1.00  0.00           C  
ATOM   4162  HG  LEU B 260       1.423  -0.264   4.449  1.00  0.00           H  
ATOM   4163  CD1 LEU B 260      -0.365   0.403   5.431  1.00  0.00           C  
ATOM   4164 HD11 LEU B 260      -0.987  -0.314   4.896  1.00  0.00           H  
ATOM   4165 HD12 LEU B 260      -0.395   1.347   4.889  1.00  0.00           H  
ATOM   4166 HD13 LEU B 260      -0.757   0.547   6.439  1.00  0.00           H  
ATOM   4167  CD2 LEU B 260       1.949   0.946   6.145  1.00  0.00           C  
ATOM   4168 HD21 LEU B 260       2.991   0.640   6.114  1.00  0.00           H  
ATOM   4169 HD22 LEU B 260       1.860   1.892   5.610  1.00  0.00           H  
ATOM   4170 HD23 LEU B 260       1.636   1.088   7.176  1.00  0.00           H  
ATOM   4171  C   LEU B 260       2.326  -3.358   7.256  1.00  0.00           C  
ATOM   4172  O   LEU B 260       2.363  -3.144   8.466  1.00  0.00           O  
ATOM   4173  N   TYR B 261       2.164  -4.598   6.776  1.00  0.00           N  
ATOM   4174  H   TYR B 261       2.254  -4.747   5.779  1.00  0.00           H  
ATOM   4175  CA  TYR B 261       1.720  -5.740   7.590  1.00  0.00           C  
ATOM   4176  HA  TYR B 261       0.724  -5.520   7.980  1.00  0.00           H  
ATOM   4177  CB  TYR B 261       1.624  -6.991   6.703  1.00  0.00           C  
ATOM   4178  HB2 TYR B 261       0.937  -6.794   5.879  1.00  0.00           H  
ATOM   4179  HB3 TYR B 261       2.608  -7.195   6.282  1.00  0.00           H  
ATOM   4180  CG  TYR B 261       1.161  -8.236   7.434  1.00  0.00           C  
ATOM   4181  CD1 TYR B 261       2.099  -9.161   7.937  1.00  0.00           C  
ATOM   4182  HD1 TYR B 261       3.156  -8.989   7.795  1.00  0.00           H  
ATOM   4183  CE1 TYR B 261       1.656 -10.290   8.654  1.00  0.00           C  
ATOM   4184  HE1 TYR B 261       2.360 -10.994   9.069  1.00  0.00           H  
ATOM   4185  CZ  TYR B 261       0.277 -10.505   8.855  1.00  0.00           C  
ATOM   4186  OH  TYR B 261      -0.139 -11.587   9.563  1.00  0.00           O  
ATOM   4187  HH  TYR B 261      -1.081 -11.568   9.736  1.00  0.00           H  
ATOM   4188  CE2 TYR B 261      -0.661  -9.593   8.327  1.00  0.00           C  
ATOM   4189  HE2 TYR B 261      -1.720  -9.751   8.458  1.00  0.00           H  
ATOM   4190  CD2 TYR B 261      -0.213  -8.455   7.630  1.00  0.00           C  
ATOM   4191  HD2 TYR B 261      -0.930  -7.743   7.247  1.00  0.00           H  
ATOM   4192  C   TYR B 261       2.626  -6.037   8.793  1.00  0.00           C  
ATOM   4193  O   TYR B 261       2.140  -6.511   9.815  1.00  0.00           O  
ATOM   4194  N   ASN B 262       3.928  -5.752   8.691  1.00  0.00           N  
ATOM   4195  H   ASN B 262       4.247  -5.347   7.822  1.00  0.00           H  
ATOM   4196  CA  ASN B 262       4.908  -5.970   9.762  1.00  0.00           C  
ATOM   4197  HA  ASN B 262       4.517  -6.735  10.436  1.00  0.00           H  
ATOM   4198  CB  ASN B 262       6.206  -6.509   9.136  1.00  0.00           C  
ATOM   4199  HB2 ASN B 262       6.565  -5.807   8.383  1.00  0.00           H  
ATOM   4200  HB3 ASN B 262       6.972  -6.590   9.908  1.00  0.00           H  
ATOM   4201  CG  ASN B 262       6.015  -7.872   8.495  1.00  0.00           C  
ATOM   4202  OD1 ASN B 262       5.751  -8.001   7.307  1.00  0.00           O  
ATOM   4203  ND2 ASN B 262       6.147  -8.941   9.247  1.00  0.00           N  
ATOM   4204 HD21 ASN B 262       6.005  -9.833   8.805  1.00  0.00           H  
ATOM   4205 HD22 ASN B 262       6.343  -8.854  10.232  1.00  0.00           H  
ATOM   4206  C   ASN B 262       5.173  -4.738  10.653  1.00  0.00           C  
ATOM   4207  O   ASN B 262       6.018  -4.822  11.541  1.00  0.00           O  
ATOM   4208  N   HIE B 263       4.493  -3.602  10.433  1.00  0.00           N  
ATOM   4209  H   HIE B 263       3.782  -3.600   9.708  1.00  0.00           H  
ATOM   4210  CA  HIE B 263       4.841  -2.300  11.039  1.00  0.00           C  
ATOM   4211  HA  HIE B 263       5.575  -2.464  11.831  1.00  0.00           H  
ATOM   4212  CB  HIE B 263       5.506  -1.396   9.989  1.00  0.00           C  
ATOM   4213  HB2 HIE B 263       4.756  -1.103   9.253  1.00  0.00           H  
ATOM   4214  HB3 HIE B 263       5.847  -0.492  10.492  1.00  0.00           H  
ATOM   4215  CG  HIE B 263       6.692  -1.982   9.262  1.00  0.00           C  
ATOM   4216  ND1 HIE B 263       7.928  -2.302   9.827  1.00  0.00           N  
ATOM   4217  CE1 HIE B 263       8.712  -2.689   8.812  1.00  0.00           C  
ATOM   4218  HE1 HIE B 263       9.748  -2.985   8.921  1.00  0.00           H  
ATOM   4219  NE2 HIE B 263       8.043  -2.620   7.647  1.00  0.00           N  
ATOM   4220  HE2 HIE B 263       8.418  -2.798   6.726  1.00  0.00           H  
ATOM   4221  CD2 HIE B 263       6.773  -2.167   7.915  1.00  0.00           C  
ATOM   4222  HD2 HIE B 263       5.993  -1.951   7.199  1.00  0.00           H  
ATOM   4223  C   HIE B 263       3.671  -1.550  11.707  1.00  0.00           C  
ATOM   4224  O   HIE B 263       3.811  -0.377  12.053  1.00  0.00           O  
ATOM   4225  N   LEU B 264       2.509  -2.190  11.861  1.00  0.00           N  
ATOM   4226  H   LEU B 264       2.459  -3.160  11.589  1.00  0.00           H  
ATOM   4227  CA  LEU B 264       1.347  -1.615  12.544  1.00  0.00           C  
ATOM   4228  HA  LEU B 264       1.282  -0.552  12.302  1.00  0.00           H  
ATOM   4229  CB  LEU B 264       0.066  -2.305  12.039  1.00  0.00           C  
ATOM   4230  HB2 LEU B 264       0.200  -3.385  12.136  1.00  0.00           H  
ATOM   4231  HB3 LEU B 264      -0.780  -2.022  12.667  1.00  0.00           H  
ATOM   4232  CG  LEU B 264      -0.245  -1.945  10.574  1.00  0.00           C  
ATOM   4233  HG  LEU B 264       0.681  -1.807  10.020  1.00  0.00           H  
ATOM   4234  CD1 LEU B 264      -1.024  -3.067   9.899  1.00  0.00           C  
ATOM   4235 HD11 LEU B 264      -1.966  -3.232  10.419  1.00  0.00           H  
ATOM   4236 HD12 LEU B 264      -1.215  -2.797   8.863  1.00  0.00           H  
ATOM   4237 HD13 LEU B 264      -0.438  -3.985   9.917  1.00  0.00           H  
ATOM   4238  CD2 LEU B 264      -1.058  -0.654  10.470  1.00  0.00           C  
ATOM   4239 HD21 LEU B 264      -2.051  -0.800  10.889  1.00  0.00           H  
ATOM   4240 HD22 LEU B 264      -0.550   0.144  11.011  1.00  0.00           H  
ATOM   4241 HD23 LEU B 264      -1.147  -0.366   9.423  1.00  0.00           H  
ATOM   4242  C   LEU B 264       1.481  -1.739  14.068  1.00  0.00           C  
ATOM   4243  O   LEU B 264       1.870  -2.788  14.574  1.00  0.00           O  
ATOM   4244  N   THR B 265       1.092  -0.684  14.783  1.00  0.00           N  
ATOM   4245  H   THR B 265       0.770   0.131  14.270  1.00  0.00           H  
ATOM   4246  CA  THR B 265       0.883  -0.667  16.245  1.00  0.00           C  
ATOM   4247  HA  THR B 265       0.869  -1.691  16.617  1.00  0.00           H  
ATOM   4248  CB  THR B 265       2.005   0.078  16.981  1.00  0.00           C  
ATOM   4249  HB  THR B 265       1.806   0.042  18.049  1.00  0.00           H  
ATOM   4250  CG2 THR B 265       3.398  -0.496  16.742  1.00  0.00           C  
ATOM   4251 HG21 THR B 265       3.408  -1.548  17.028  1.00  0.00           H  
ATOM   4252 HG22 THR B 265       3.668  -0.409  15.689  1.00  0.00           H  
ATOM   4253 HG23 THR B 265       4.126   0.048  17.345  1.00  0.00           H  
ATOM   4254  OG1 THR B 265       2.034   1.428  16.593  1.00  0.00           O  
ATOM   4255  HG1 THR B 265       2.168   1.434  15.638  1.00  0.00           H  
ATOM   4256  C   THR B 265      -0.484  -0.048  16.553  1.00  0.00           C  
ATOM   4257  O   THR B 265      -1.087   0.586  15.678  1.00  0.00           O  
ATOM   4258  N   TYR B 266      -1.017  -0.253  17.761  1.00  0.00           N  
ATOM   4259  H   TYR B 266      -0.444  -0.654  18.497  1.00  0.00           H  
ATOM   4260  CA  TYR B 266      -2.457  -0.114  18.018  1.00  0.00           C  
ATOM   4261  HA  TYR B 266      -2.926   0.319  17.139  1.00  0.00           H  
ATOM   4262  CB  TYR B 266      -3.080  -1.512  18.199  1.00  0.00           C  
ATOM   4263  HB2 TYR B 266      -2.653  -1.978  19.085  1.00  0.00           H  
ATOM   4264  HB3 TYR B 266      -4.150  -1.403  18.380  1.00  0.00           H  
ATOM   4265  CG  TYR B 266      -2.897  -2.459  17.024  1.00  0.00           C  
ATOM   4266  CD1 TYR B 266      -3.782  -2.398  15.929  1.00  0.00           C  
ATOM   4267  HD1 TYR B 266      -4.587  -1.678  15.931  1.00  0.00           H  
ATOM   4268  CE1 TYR B 266      -3.620  -3.270  14.836  1.00  0.00           C  
ATOM   4269  HE1 TYR B 266      -4.292  -3.236  13.993  1.00  0.00           H  
ATOM   4270  CZ  TYR B 266      -2.566  -4.205  14.830  1.00  0.00           C  
ATOM   4271  OH  TYR B 266      -2.425  -5.041  13.772  1.00  0.00           O  
ATOM   4272  HH  TYR B 266      -1.661  -5.612  13.900  1.00  0.00           H  
ATOM   4273  CE2 TYR B 266      -1.689  -4.282  15.933  1.00  0.00           C  
ATOM   4274  HE2 TYR B 266      -0.883  -5.004  15.943  1.00  0.00           H  
ATOM   4275  CD2 TYR B 266      -1.858  -3.412  17.028  1.00  0.00           C  
ATOM   4276  HD2 TYR B 266      -1.175  -3.479  17.867  1.00  0.00           H  
ATOM   4277  C   TYR B 266      -2.806   0.828  19.183  1.00  0.00           C  
ATOM   4278  O   TYR B 266      -1.985   1.145  20.044  1.00  0.00           O  
ATOM   4279  N   ALA B 267      -4.072   1.241  19.230  1.00  0.00           N  
ATOM   4280  H   ALA B 267      -4.689   0.976  18.467  1.00  0.00           H  
ATOM   4281  CA  ALA B 267      -4.682   1.856  20.400  1.00  0.00           C  
ATOM   4282  HA  ALA B 267      -4.108   1.569  21.283  1.00  0.00           H  
ATOM   4283  CB  ALA B 267      -4.634   3.384  20.285  1.00  0.00           C  
ATOM   4284  HB1 ALA B 267      -5.123   3.830  21.152  1.00  0.00           H  
ATOM   4285  HB2 ALA B 267      -3.594   3.716  20.266  1.00  0.00           H  
ATOM   4286  HB3 ALA B 267      -5.136   3.709  19.374  1.00  0.00           H  
ATOM   4287  C   ALA B 267      -6.111   1.335  20.576  1.00  0.00           C  
ATOM   4288  O   ALA B 267      -6.892   1.301  19.624  1.00  0.00           O  
ATOM   4289  N   VAL B 268      -6.451   0.956  21.807  1.00  0.00           N  
ATOM   4290  H   VAL B 268      -5.757   1.087  22.541  1.00  0.00           H  
ATOM   4291  CA  VAL B 268      -7.775   0.465  22.218  1.00  0.00           C  
ATOM   4292  HA  VAL B 268      -8.349   0.203  21.330  1.00  0.00           H  
ATOM   4293  CB  VAL B 268      -7.646  -0.814  23.079  1.00  0.00           C  
ATOM   4294  HB  VAL B 268      -7.135  -0.554  24.005  1.00  0.00           H  
ATOM   4295  CG1 VAL B 268      -9.010  -1.423  23.435  1.00  0.00           C  
ATOM   4296 HG11 VAL B 268      -8.868  -2.321  24.038  1.00  0.00           H  
ATOM   4297 HG12 VAL B 268      -9.601  -0.718  24.014  1.00  0.00           H  
ATOM   4298 HG13 VAL B 268      -9.552  -1.687  22.527  1.00  0.00           H  
ATOM   4299  CG2 VAL B 268      -6.840  -1.919  22.383  1.00  0.00           C  
ATOM   4300 HG21 VAL B 268      -6.743  -2.779  23.045  1.00  0.00           H  
ATOM   4301 HG22 VAL B 268      -7.345  -2.238  21.473  1.00  0.00           H  
ATOM   4302 HG23 VAL B 268      -5.836  -1.573  22.137  1.00  0.00           H  
ATOM   4303  C   VAL B 268      -8.523   1.575  22.966  1.00  0.00           C  
ATOM   4304  O   VAL B 268      -7.926   2.308  23.753  1.00  0.00           O  
ATOM   4305  N   ASN B 269      -9.833   1.690  22.752  1.00  0.00           N  
ATOM   4306  H   ASN B 269     -10.257   1.048  22.087  1.00  0.00           H  
ATOM   4307  CA  ASN B 269     -10.757   2.543  23.503  1.00  0.00           C  
ATOM   4308  HA  ASN B 269     -10.208   3.098  24.264  1.00  0.00           H  
ATOM   4309  CB  ASN B 269     -11.392   3.546  22.517  1.00  0.00           C  
ATOM   4310  HB2 ASN B 269     -10.634   4.265  22.221  1.00  0.00           H  
ATOM   4311  HB3 ASN B 269     -11.715   3.004  21.630  1.00  0.00           H  
ATOM   4312  CG  ASN B 269     -12.599   4.322  23.029  1.00  0.00           C  
ATOM   4313  OD1 ASN B 269     -13.537   4.583  22.283  1.00  0.00           O  
ATOM   4314  ND2 ASN B 269     -12.653   4.699  24.289  1.00  0.00           N  
ATOM   4315 HD21 ASN B 269     -13.505   5.136  24.597  1.00  0.00           H  
ATOM   4316 HD22 ASN B 269     -11.887   4.549  24.938  1.00  0.00           H  
ATOM   4317  C   ASN B 269     -11.790   1.651  24.212  1.00  0.00           C  
ATOM   4318  O   ASN B 269     -12.399   0.798  23.564  1.00  0.00           O  
ATOM   4319  N   ILE B 270     -11.992   1.861  25.518  1.00  0.00           N  
ATOM   4320  H   ILE B 270     -11.496   2.627  25.961  1.00  0.00           H  
ATOM   4321  CA  ILE B 270     -12.901   1.090  26.386  1.00  0.00           C  
ATOM   4322  HA  ILE B 270     -13.509   0.428  25.769  1.00  0.00           H  
ATOM   4323  CB  ILE B 270     -12.088   0.211  27.376  1.00  0.00           C  
ATOM   4324  HB  ILE B 270     -11.447   0.869  27.966  1.00  0.00           H  
ATOM   4325  CG2 ILE B 270     -12.999  -0.543  28.366  1.00  0.00           C  
ATOM   4326 HG21 ILE B 270     -13.680  -1.204  27.829  1.00  0.00           H  
ATOM   4327 HG22 ILE B 270     -12.404  -1.129  29.066  1.00  0.00           H  
ATOM   4328 HG23 ILE B 270     -13.577   0.158  28.968  1.00  0.00           H  
ATOM   4329  CG1 ILE B 270     -11.174  -0.751  26.579  1.00  0.00           C  
ATOM   4330 HG12 ILE B 270     -11.761  -1.242  25.807  1.00  0.00           H  
ATOM   4331 HG13 ILE B 270     -10.405  -0.157  26.089  1.00  0.00           H  
ATOM   4332  CD1 ILE B 270     -10.448  -1.835  27.383  1.00  0.00           C  
ATOM   4333 HD11 ILE B 270      -9.726  -2.340  26.740  1.00  0.00           H  
ATOM   4334 HD12 ILE B 270      -9.920  -1.385  28.222  1.00  0.00           H  
ATOM   4335 HD13 ILE B 270     -11.159  -2.577  27.750  1.00  0.00           H  
ATOM   4336  C   ILE B 270     -13.854   2.058  27.099  1.00  0.00           C  
ATOM   4337  O   ILE B 270     -13.434   3.163  27.445  1.00  0.00           O  
ATOM   4338  N   TRP B 271     -15.113   1.658  27.310  1.00  0.00           N  
ATOM   4339  H   TRP B 271     -15.384   0.734  26.984  1.00  0.00           H  
ATOM   4340  CA  TRP B 271     -16.143   2.431  28.029  1.00  0.00           C  
ATOM   4341  HA  TRP B 271     -15.674   2.922  28.883  1.00  0.00           H  
ATOM   4342  CB  TRP B 271     -16.728   3.524  27.117  1.00  0.00           C  
ATOM   4343  HB2 TRP B 271     -17.241   4.247  27.754  1.00  0.00           H  
ATOM   4344  HB3 TRP B 271     -15.910   4.062  26.641  1.00  0.00           H  
ATOM   4345  CG  TRP B 271     -17.685   3.104  26.037  1.00  0.00           C  
ATOM   4346  CD1 TRP B 271     -19.019   3.323  26.066  1.00  0.00           C  
ATOM   4347  HD1 TRP B 271     -19.552   3.796  26.885  1.00  0.00           H  
ATOM   4348  NE1 TRP B 271     -19.595   2.888  24.890  1.00  0.00           N  
ATOM   4349  HE1 TRP B 271     -20.581   2.992  24.697  1.00  0.00           H  
ATOM   4350  CE2 TRP B 271     -18.657   2.339  24.043  1.00  0.00           C  
ATOM   4351  CZ2 TRP B 271     -18.746   1.775  22.761  1.00  0.00           C  
ATOM   4352  HZ2 TRP B 271     -19.692   1.750  22.243  1.00  0.00           H  
ATOM   4353  CH2 TRP B 271     -17.592   1.237  22.170  1.00  0.00           C  
ATOM   4354  HH2 TRP B 271     -17.641   0.787  21.188  1.00  0.00           H  
ATOM   4355  CZ3 TRP B 271     -16.370   1.281  22.861  1.00  0.00           C  
ATOM   4356  HZ3 TRP B 271     -15.487   0.849  22.417  1.00  0.00           H  
ATOM   4357  CE3 TRP B 271     -16.283   1.890  24.128  1.00  0.00           C  
ATOM   4358  HE3 TRP B 271     -15.330   1.935  24.630  1.00  0.00           H  
ATOM   4359  CD2 TRP B 271     -17.425   2.431  24.762  1.00  0.00           C  
ATOM   4360  C   TRP B 271     -17.258   1.525  28.583  1.00  0.00           C  
ATOM   4361  O   TRP B 271     -17.350   0.354  28.202  1.00  0.00           O  
ATOM   4362  N   SER B 272     -18.091   2.039  29.496  1.00  0.00           N  
ATOM   4363  H   SER B 272     -18.006   3.016  29.751  1.00  0.00           H  
ATOM   4364  CA  SER B 272     -19.228   1.293  30.060  1.00  0.00           C  
ATOM   4365  HA  SER B 272     -18.993   0.234  30.027  1.00  0.00           H  
ATOM   4366  CB  SER B 272     -19.417   1.637  31.541  1.00  0.00           C  
ATOM   4367  HB2 SER B 272     -18.515   1.386  32.097  1.00  0.00           H  
ATOM   4368  HB3 SER B 272     -19.593   2.703  31.640  1.00  0.00           H  
ATOM   4369  OG  SER B 272     -20.522   0.938  32.084  1.00  0.00           O  
ATOM   4370  HG  SER B 272     -20.330  -0.014  32.063  1.00  0.00           H  
ATOM   4371  C   SER B 272     -20.529   1.506  29.272  1.00  0.00           C  
ATOM   4372  O   SER B 272     -20.796   2.589  28.760  1.00  0.00           O  
ATOM   4373  N   GLU B 273     -21.371   0.470  29.226  1.00  0.00           N  
ATOM   4374  H   GLU B 273     -21.078  -0.375  29.701  1.00  0.00           H  
ATOM   4375  CA  GLU B 273     -22.774   0.537  28.787  1.00  0.00           C  
ATOM   4376  HA  GLU B 273     -22.829   0.980  27.793  1.00  0.00           H  
ATOM   4377  CB  GLU B 273     -23.299  -0.910  28.752  1.00  0.00           C  
ATOM   4378  HB2 GLU B 273     -22.587  -1.541  28.214  1.00  0.00           H  
ATOM   4379  HB3 GLU B 273     -23.323  -1.257  29.785  1.00  0.00           H  
ATOM   4380  CG  GLU B 273     -24.701  -1.134  28.155  1.00  0.00           C  
ATOM   4381  HG2 GLU B 273     -25.036  -2.126  28.469  1.00  0.00           H  
ATOM   4382  HG3 GLU B 273     -25.410  -0.409  28.553  1.00  0.00           H  
ATOM   4383  CD  GLU B 273     -24.710  -1.090  26.624  1.00  0.00           C  
ATOM   4384  OE1 GLU B 273     -25.454  -1.861  25.977  1.00  0.00           O  
ATOM   4385  OE2 GLU B 273     -23.871  -0.411  26.007  1.00  0.00           O  
ATOM   4386  C   GLU B 273     -23.647   1.381  29.736  1.00  0.00           C  
ATOM   4387  O   GLU B 273     -24.641   1.969  29.316  1.00  0.00           O  
ATOM   4388  N   ASN B 274     -23.270   1.440  31.018  1.00  0.00           N  
ATOM   4389  H   ASN B 274     -22.422   0.953  31.285  1.00  0.00           H  
ATOM   4390  CA  ASN B 274     -23.947   2.213  32.057  1.00  0.00           C  
ATOM   4391  HA  ASN B 274     -25.002   2.331  31.801  1.00  0.00           H  
ATOM   4392  CB  ASN B 274     -23.835   1.426  33.375  1.00  0.00           C  
ATOM   4393  HB2 ASN B 274     -22.784   1.278  33.620  1.00  0.00           H  
ATOM   4394  HB3 ASN B 274     -24.273   2.016  34.179  1.00  0.00           H  
ATOM   4395  CG  ASN B 274     -24.521   0.070  33.327  1.00  0.00           C  
ATOM   4396  OD1 ASN B 274     -23.982  -0.941  32.898  1.00  0.00           O  
ATOM   4397  ND2 ASN B 274     -25.743  -0.002  33.800  1.00  0.00           N  
ATOM   4398 HD21 ASN B 274     -26.177  -0.905  33.784  1.00  0.00           H  
ATOM   4399 HD22 ASN B 274     -26.203   0.821  34.146  1.00  0.00           H  
ATOM   4400  C   ASN B 274     -23.371   3.630  32.231  1.00  0.00           C  
ATOM   4401  O   ASN B 274     -24.036   4.489  32.805  1.00  0.00           O  
ATOM   4402  N   ASP B 275     -22.135   3.854  31.782  1.00  0.00           N  
ATOM   4403  H   ASP B 275     -21.656   3.100  31.314  1.00  0.00           H  
ATOM   4404  CA  ASP B 275     -21.366   5.069  32.061  1.00  0.00           C  
ATOM   4405  HA  ASP B 275     -22.047   5.915  32.171  1.00  0.00           H  
ATOM   4406  CB  ASP B 275     -20.674   4.870  33.423  1.00  0.00           C  
ATOM   4407  HB2 ASP B 275     -21.426   4.565  34.152  1.00  0.00           H  
ATOM   4408  HB3 ASP B 275     -19.943   4.066  33.352  1.00  0.00           H  
ATOM   4409  CG  ASP B 275     -19.981   6.113  33.973  1.00  0.00           C  
ATOM   4410  OD1 ASP B 275     -19.594   6.014  35.173  1.00  0.00           O  
ATOM   4411  OD2 ASP B 275     -19.820   7.103  33.231  1.00  0.00           O  
ATOM   4412  C   ASP B 275     -20.409   5.381  30.889  1.00  0.00           C  
ATOM   4413  O   ASP B 275     -19.242   4.977  30.898  1.00  0.00           O  
ATOM   4414  N   PRO B 276     -20.902   6.054  29.827  1.00  0.00           N  
ATOM   4415  CD  PRO B 276     -22.304   6.338  29.553  1.00  0.00           C  
ATOM   4416  HD2 PRO B 276     -22.547   7.345  29.898  1.00  0.00           H  
ATOM   4417  HD3 PRO B 276     -22.976   5.611  30.008  1.00  0.00           H  
ATOM   4418  CG  PRO B 276     -22.427   6.262  28.035  1.00  0.00           C  
ATOM   4419  HG2 PRO B 276     -23.274   6.841  27.667  1.00  0.00           H  
ATOM   4420  HG3 PRO B 276     -22.503   5.219  27.723  1.00  0.00           H  
ATOM   4421  CB  PRO B 276     -21.092   6.845  27.577  1.00  0.00           C  
ATOM   4422  HB2 PRO B 276     -21.159   7.935  27.581  1.00  0.00           H  
ATOM   4423  HB3 PRO B 276     -20.816   6.487  26.584  1.00  0.00           H  
ATOM   4424  CA  PRO B 276     -20.096   6.371  28.645  1.00  0.00           C  
ATOM   4425  HA  PRO B 276     -19.610   5.458  28.306  1.00  0.00           H  
ATOM   4426  C   PRO B 276     -19.014   7.432  28.886  1.00  0.00           C  
ATOM   4427  O   PRO B 276     -18.080   7.535  28.092  1.00  0.00           O  
ATOM   4428  N   ALA B 277     -19.145   8.240  29.946  1.00  0.00           N  
ATOM   4429  H   ALA B 277     -19.893   8.053  30.598  1.00  0.00           H  
ATOM   4430  CA  ALA B 277     -18.179   9.276  30.313  1.00  0.00           C  
ATOM   4431  HA  ALA B 277     -17.828   9.772  29.407  1.00  0.00           H  
ATOM   4432  CB  ALA B 277     -18.894  10.312  31.186  1.00  0.00           C  
ATOM   4433  HB1 ALA B 277     -19.732  10.742  30.637  1.00  0.00           H  
ATOM   4434  HB2 ALA B 277     -19.261   9.844  32.102  1.00  0.00           H  
ATOM   4435  HB3 ALA B 277     -18.197  11.110  31.446  1.00  0.00           H  
ATOM   4436  C   ALA B 277     -16.945   8.690  31.022  1.00  0.00           C  
ATOM   4437  O   ALA B 277     -15.834   9.175  30.816  1.00  0.00           O  
ATOM   4438  N   ASP B 278     -17.121   7.612  31.789  1.00  0.00           N  
ATOM   4439  H   ASP B 278     -18.079   7.344  32.015  1.00  0.00           H  
ATOM   4440  CA  ASP B 278     -16.063   6.789  32.388  1.00  0.00           C  
ATOM   4441  HA  ASP B 278     -15.356   7.469  32.866  1.00  0.00           H  
ATOM   4442  CB  ASP B 278     -16.714   5.933  33.488  1.00  0.00           C  
ATOM   4443  HB2 ASP B 278     -17.288   6.607  34.124  1.00  0.00           H  
ATOM   4444  HB3 ASP B 278     -17.394   5.211  33.033  1.00  0.00           H  
ATOM   4445  CG  ASP B 278     -15.732   5.214  34.407  1.00  0.00           C  
ATOM   4446  OD1 ASP B 278     -14.622   5.748  34.624  1.00  0.00           O  
ATOM   4447  OD2 ASP B 278     -16.110   4.149  34.960  1.00  0.00           O  
ATOM   4448  C   ASP B 278     -15.259   5.956  31.356  1.00  0.00           C  
ATOM   4449  O   ASP B 278     -14.881   4.808  31.599  1.00  0.00           O  
ATOM   4450  N   PHE B 279     -14.988   6.518  30.174  1.00  0.00           N  
ATOM   4451  H   PHE B 279     -15.265   7.486  30.048  1.00  0.00           H  
ATOM   4452  CA  PHE B 279     -14.174   5.882  29.140  1.00  0.00           C  
ATOM   4453  HA  PHE B 279     -14.435   4.825  29.140  1.00  0.00           H  
ATOM   4454  CB  PHE B 279     -14.542   6.424  27.748  1.00  0.00           C  
ATOM   4455  HB2 PHE B 279     -14.174   5.719  27.004  1.00  0.00           H  
ATOM   4456  HB3 PHE B 279     -15.628   6.435  27.652  1.00  0.00           H  
ATOM   4457  CG  PHE B 279     -14.000   7.793  27.385  1.00  0.00           C  
ATOM   4458  CD1 PHE B 279     -12.725   7.916  26.797  1.00  0.00           C  
ATOM   4459  HD1 PHE B 279     -12.119   7.039  26.631  1.00  0.00           H  
ATOM   4460  CE1 PHE B 279     -12.232   9.182  26.434  1.00  0.00           C  
ATOM   4461  HE1 PHE B 279     -11.248   9.277  26.002  1.00  0.00           H  
ATOM   4462  CZ  PHE B 279     -13.020  10.328  26.647  1.00  0.00           C  
ATOM   4463  HZ  PHE B 279     -12.643  11.305  26.376  1.00  0.00           H  
ATOM   4464  CE2 PHE B 279     -14.297  10.206  27.221  1.00  0.00           C  
ATOM   4465  HE2 PHE B 279     -14.904  11.084  27.390  1.00  0.00           H  
ATOM   4466  CD2 PHE B 279     -14.786   8.941  27.591  1.00  0.00           C  
ATOM   4467  HD2 PHE B 279     -15.770   8.852  28.033  1.00  0.00           H  
ATOM   4468  C   PHE B 279     -12.665   5.965  29.439  1.00  0.00           C  
ATOM   4469  O   PHE B 279     -12.194   6.709  30.305  1.00  0.00           O  
ATOM   4470  N   ARG B 280     -11.890   5.155  28.711  1.00  0.00           N  
ATOM   4471  H   ARG B 280     -12.372   4.553  28.047  1.00  0.00           H  
ATOM   4472  CA  ARG B 280     -10.424   5.044  28.770  1.00  0.00           C  
ATOM   4473  HA  ARG B 280     -10.011   5.974  29.163  1.00  0.00           H  
ATOM   4474  CB  ARG B 280     -10.006   3.864  29.672  1.00  0.00           C  
ATOM   4475  HB2 ARG B 280     -10.393   2.944  29.230  1.00  0.00           H  
ATOM   4476  HB3 ARG B 280      -8.917   3.792  29.684  1.00  0.00           H  
ATOM   4477  CG  ARG B 280     -10.493   3.918  31.127  1.00  0.00           C  
ATOM   4478  HG2 ARG B 280     -11.582   3.981  31.149  1.00  0.00           H  
ATOM   4479  HG3 ARG B 280     -10.214   2.979  31.608  1.00  0.00           H  
ATOM   4480  CD  ARG B 280      -9.892   5.068  31.948  1.00  0.00           C  
ATOM   4481  HD2 ARG B 280      -8.804   4.978  31.945  1.00  0.00           H  
ATOM   4482  HD3 ARG B 280     -10.152   6.030  31.506  1.00  0.00           H  
ATOM   4483  NE  ARG B 280     -10.385   4.988  33.332  1.00  0.00           N  
ATOM   4484  HE  ARG B 280      -9.837   4.457  33.983  1.00  0.00           H  
ATOM   4485  CZ  ARG B 280     -11.586   5.360  33.742  1.00  0.00           C  
ATOM   4486  NH1 ARG B 280     -12.394   6.110  33.062  1.00  0.00           N  
ATOM   4487 HH11 ARG B 280     -12.179   6.438  32.127  1.00  0.00           H  
ATOM   4488 HH12 ARG B 280     -13.342   6.184  33.429  1.00  0.00           H  
ATOM   4489  NH2 ARG B 280     -12.047   4.965  34.887  1.00  0.00           N  
ATOM   4490 HH21 ARG B 280     -11.567   4.316  35.472  1.00  0.00           H  
ATOM   4491 HH22 ARG B 280     -13.033   5.198  35.060  1.00  0.00           H  
ATOM   4492  C   ARG B 280      -9.853   4.830  27.369  1.00  0.00           C  
ATOM   4493  O   ARG B 280     -10.563   4.396  26.453  1.00  0.00           O  
ATOM   4494  N   ILE B 281      -8.554   5.078  27.208  1.00  0.00           N  
ATOM   4495  H   ILE B 281      -8.021   5.398  28.006  1.00  0.00           H  
ATOM   4496  CA  ILE B 281      -7.773   4.688  26.028  1.00  0.00           C  
ATOM   4497  HA  ILE B 281      -8.321   3.914  25.496  1.00  0.00           H  
ATOM   4498  CB  ILE B 281      -7.571   5.879  25.051  1.00  0.00           C  
ATOM   4499  HB  ILE B 281      -7.213   6.737  25.622  1.00  0.00           H  
ATOM   4500  CG2 ILE B 281      -6.521   5.566  23.964  1.00  0.00           C  
ATOM   4501 HG21 ILE B 281      -5.551   5.358  24.418  1.00  0.00           H  
ATOM   4502 HG22 ILE B 281      -6.832   4.707  23.369  1.00  0.00           H  
ATOM   4503 HG23 ILE B 281      -6.373   6.426  23.314  1.00  0.00           H  
ATOM   4504  CG1 ILE B 281      -8.929   6.250  24.403  1.00  0.00           C  
ATOM   4505 HG12 ILE B 281      -9.336   5.374  23.901  1.00  0.00           H  
ATOM   4506 HG13 ILE B 281      -9.625   6.544  25.187  1.00  0.00           H  
ATOM   4507  CD1 ILE B 281      -8.897   7.406  23.395  1.00  0.00           C  
ATOM   4508 HD11 ILE B 281      -8.415   8.277  23.843  1.00  0.00           H  
ATOM   4509 HD12 ILE B 281      -8.364   7.113  22.490  1.00  0.00           H  
ATOM   4510 HD13 ILE B 281      -9.919   7.670  23.120  1.00  0.00           H  
ATOM   4511  C   ILE B 281      -6.465   4.043  26.504  1.00  0.00           C  
ATOM   4512  O   ILE B 281      -5.878   4.486  27.490  1.00  0.00           O  
ATOM   4513  N   TYR B 282      -6.027   3.003  25.798  1.00  0.00           N  
ATOM   4514  H   TYR B 282      -6.566   2.717  24.986  1.00  0.00           H  
ATOM   4515  CA  TYR B 282      -4.795   2.265  26.062  1.00  0.00           C  
ATOM   4516  HA  TYR B 282      -4.224   2.777  26.837  1.00  0.00           H  
ATOM   4517  CB  TYR B 282      -5.139   0.860  26.579  1.00  0.00           C  
ATOM   4518  HB2 TYR B 282      -5.706   0.333  25.812  1.00  0.00           H  
ATOM   4519  HB3 TYR B 282      -4.212   0.307  26.736  1.00  0.00           H  
ATOM   4520  CG  TYR B 282      -5.934   0.847  27.875  1.00  0.00           C  
ATOM   4521  CD1 TYR B 282      -7.340   0.723  27.853  1.00  0.00           C  
ATOM   4522  HD1 TYR B 282      -7.854   0.623  26.906  1.00  0.00           H  
ATOM   4523  CE1 TYR B 282      -8.073   0.746  29.058  1.00  0.00           C  
ATOM   4524  HE1 TYR B 282      -9.148   0.665  29.044  1.00  0.00           H  
ATOM   4525  CZ  TYR B 282      -7.398   0.896  30.289  1.00  0.00           C  
ATOM   4526  OH  TYR B 282      -8.090   0.937  31.457  1.00  0.00           O  
ATOM   4527  HH  TYR B 282      -8.821   0.315  31.481  1.00  0.00           H  
ATOM   4528  CE2 TYR B 282      -5.993   1.004  30.312  1.00  0.00           C  
ATOM   4529  HE2 TYR B 282      -5.485   1.101  31.260  1.00  0.00           H  
ATOM   4530  CD2 TYR B 282      -5.263   0.979  29.107  1.00  0.00           C  
ATOM   4531  HD2 TYR B 282      -4.186   1.072  29.130  1.00  0.00           H  
ATOM   4532  C   TYR B 282      -3.950   2.215  24.782  1.00  0.00           C  
ATOM   4533  O   TYR B 282      -4.442   1.808  23.727  1.00  0.00           O  
ATOM   4534  N   GLN B 283      -2.697   2.661  24.867  1.00  0.00           N  
ATOM   4535  H   GLN B 283      -2.364   2.965  25.768  1.00  0.00           H  
ATOM   4536  CA  GLN B 283      -1.709   2.576  23.787  1.00  0.00           C  
ATOM   4537  HA  GLN B 283      -2.209   2.760  22.834  1.00  0.00           H  
ATOM   4538  CB  GLN B 283      -0.648   3.672  24.006  1.00  0.00           C  
ATOM   4539  HB2 GLN B 283      -1.143   4.603  24.291  1.00  0.00           H  
ATOM   4540  HB3 GLN B 283      -0.032   3.373  24.854  1.00  0.00           H  
ATOM   4541  CG  GLN B 283       0.278   3.930  22.798  1.00  0.00           C  
ATOM   4542  HG2 GLN B 283       1.301   4.005  23.169  1.00  0.00           H  
ATOM   4543  HG3 GLN B 283       0.238   3.097  22.094  1.00  0.00           H  
ATOM   4544  CD  GLN B 283      -0.053   5.226  22.054  1.00  0.00           C  
ATOM   4545  OE1 GLN B 283      -1.197   5.588  21.831  1.00  0.00           O  
ATOM   4546  NE2 GLN B 283       0.930   5.997  21.629  1.00  0.00           N  
ATOM   4547 HE21 GLN B 283       0.664   6.851  21.170  1.00  0.00           H  
ATOM   4548 HE22 GLN B 283       1.884   5.763  21.837  1.00  0.00           H  
ATOM   4549  C   GLN B 283      -1.082   1.170  23.759  1.00  0.00           C  
ATOM   4550  O   GLN B 283      -0.803   0.607  24.817  1.00  0.00           O  
ATOM   4551  N   VAL B 284      -0.828   0.617  22.570  1.00  0.00           N  
ATOM   4552  H   VAL B 284      -1.127   1.106  21.732  1.00  0.00           H  
ATOM   4553  CA  VAL B 284      -0.216  -0.706  22.368  1.00  0.00           C  
ATOM   4554  HA  VAL B 284       0.215  -1.056  23.305  1.00  0.00           H  
ATOM   4555  CB  VAL B 284      -1.275  -1.743  21.932  1.00  0.00           C  
ATOM   4556  HB  VAL B 284      -1.690  -1.442  20.975  1.00  0.00           H  
ATOM   4557  CG1 VAL B 284      -0.668  -3.144  21.782  1.00  0.00           C  
ATOM   4558 HG11 VAL B 284      -1.437  -3.851  21.468  1.00  0.00           H  
ATOM   4559 HG12 VAL B 284       0.114  -3.149  21.023  1.00  0.00           H  
ATOM   4560 HG13 VAL B 284      -0.261  -3.482  22.735  1.00  0.00           H  
ATOM   4561  CG2 VAL B 284      -2.432  -1.837  22.938  1.00  0.00           C  
ATOM   4562 HG21 VAL B 284      -2.039  -2.047  23.933  1.00  0.00           H  
ATOM   4563 HG22 VAL B 284      -2.993  -0.904  22.957  1.00  0.00           H  
ATOM   4564 HG23 VAL B 284      -3.108  -2.639  22.646  1.00  0.00           H  
ATOM   4565  C   VAL B 284       0.919  -0.568  21.352  1.00  0.00           C  
ATOM   4566  O   VAL B 284       0.718  -0.648  20.141  1.00  0.00           O  
ATOM   4567  N   THR B 285       2.138  -0.326  21.840  1.00  0.00           N  
ATOM   4568  H   THR B 285       2.259  -0.303  22.844  1.00  0.00           H  
ATOM   4569  CA  THR B 285       3.354  -0.112  21.029  1.00  0.00           C  
ATOM   4570  HA  THR B 285       3.088   0.510  20.173  1.00  0.00           H  
ATOM   4571  CB  THR B 285       4.426   0.647  21.835  1.00  0.00           C  
ATOM   4572  HB  THR B 285       5.315   0.778  21.219  1.00  0.00           H  
ATOM   4573  CG2 THR B 285       3.943   2.034  22.257  1.00  0.00           C  
ATOM   4574 HG21 THR B 285       3.661   2.609  21.374  1.00  0.00           H  
ATOM   4575 HG22 THR B 285       3.092   1.951  22.931  1.00  0.00           H  
ATOM   4576 HG23 THR B 285       4.753   2.550  22.773  1.00  0.00           H  
ATOM   4577  OG1 THR B 285       4.778  -0.070  22.997  1.00  0.00           O  
ATOM   4578  HG1 THR B 285       5.243  -0.865  22.705  1.00  0.00           H  
ATOM   4579  C   THR B 285       3.925  -1.419  20.457  1.00  0.00           C  
ATOM   4580  O   THR B 285       5.140  -1.604  20.427  1.00  0.00           O  
ATOM   4581  N   TYR B 286       3.059  -2.346  20.042  1.00  0.00           N  
ATOM   4582  H   TYR B 286       2.074  -2.112  20.042  1.00  0.00           H  
ATOM   4583  CA  TYR B 286       3.417  -3.691  19.598  1.00  0.00           C  
ATOM   4584  HA  TYR B 286       4.480  -3.708  19.353  1.00  0.00           H  
ATOM   4585  CB  TYR B 286       3.175  -4.705  20.731  1.00  0.00           C  
ATOM   4586  HB2 TYR B 286       2.098  -4.818  20.871  1.00  0.00           H  
ATOM   4587  HB3 TYR B 286       3.559  -5.676  20.417  1.00  0.00           H  
ATOM   4588  CG  TYR B 286       3.813  -4.356  22.067  1.00  0.00           C  
ATOM   4589  CD1 TYR B 286       3.005  -4.145  23.203  1.00  0.00           C  
ATOM   4590  HD1 TYR B 286       1.933  -4.258  23.132  1.00  0.00           H  
ATOM   4591  CE1 TYR B 286       3.593  -3.801  24.435  1.00  0.00           C  
ATOM   4592  HE1 TYR B 286       2.984  -3.643  25.312  1.00  0.00           H  
ATOM   4593  CZ  TYR B 286       4.993  -3.674  24.541  1.00  0.00           C  
ATOM   4594  OH  TYR B 286       5.548  -3.350  25.739  1.00  0.00           O  
ATOM   4595  HH  TYR B 286       6.505  -3.338  25.706  1.00  0.00           H  
ATOM   4596  CE2 TYR B 286       5.805  -3.893  23.407  1.00  0.00           C  
ATOM   4597  HE2 TYR B 286       6.877  -3.794  23.478  1.00  0.00           H  
ATOM   4598  CD2 TYR B 286       5.213  -4.236  22.176  1.00  0.00           C  
ATOM   4599  HD2 TYR B 286       5.835  -4.392  21.306  1.00  0.00           H  
ATOM   4600  C   TYR B 286       2.642  -4.093  18.337  1.00  0.00           C  
ATOM   4601  O   TYR B 286       1.509  -3.662  18.123  1.00  0.00           O  
ATOM   4602  N   LEU B 287       3.273  -4.946  17.525  1.00  0.00           N  
ATOM   4603  H   LEU B 287       4.212  -5.218  17.759  1.00  0.00           H  
ATOM   4604  CA  LEU B 287       2.665  -5.599  16.361  1.00  0.00           C  
ATOM   4605  HA  LEU B 287       2.098  -4.857  15.803  1.00  0.00           H  
ATOM   4606  CB  LEU B 287       3.822  -6.128  15.493  1.00  0.00           C  
ATOM   4607  HB2 LEU B 287       4.487  -5.296  15.256  1.00  0.00           H  
ATOM   4608  HB3 LEU B 287       4.382  -6.851  16.085  1.00  0.00           H  
ATOM   4609  CG  LEU B 287       3.398  -6.806  14.178  1.00  0.00           C  
ATOM   4610  HG  LEU B 287       2.722  -7.635  14.382  1.00  0.00           H  
ATOM   4611  CD1 LEU B 287       2.715  -5.823  13.227  1.00  0.00           C  
ATOM   4612 HD11 LEU B 287       2.498  -6.318  12.285  1.00  0.00           H  
ATOM   4613 HD12 LEU B 287       3.356  -4.958  13.058  1.00  0.00           H  
ATOM   4614 HD13 LEU B 287       1.774  -5.484  13.660  1.00  0.00           H  
ATOM   4615  CD2 LEU B 287       4.639  -7.381  13.494  1.00  0.00           C  
ATOM   4616 HD21 LEU B 287       5.357  -6.587  13.288  1.00  0.00           H  
ATOM   4617 HD22 LEU B 287       5.098  -8.122  14.149  1.00  0.00           H  
ATOM   4618 HD23 LEU B 287       4.345  -7.869  12.567  1.00  0.00           H  
ATOM   4619  C   LEU B 287       1.683  -6.718  16.760  1.00  0.00           C  
ATOM   4620  O   LEU B 287       0.766  -7.045  16.008  1.00  0.00           O  
ATOM   4621  N   GLU B 288       1.869  -7.271  17.961  1.00  0.00           N  
ATOM   4622  H   GLU B 288       2.635  -6.929  18.512  1.00  0.00           H  
ATOM   4623  CA  GLU B 288       0.981  -8.239  18.608  1.00  0.00           C  
ATOM   4624  HA  GLU B 288       0.918  -9.132  17.987  1.00  0.00           H  
ATOM   4625  CB  GLU B 288       1.619  -8.630  19.954  1.00  0.00           C  
ATOM   4626  HB2 GLU B 288       2.635  -8.985  19.778  1.00  0.00           H  
ATOM   4627  HB3 GLU B 288       1.692  -7.744  20.586  1.00  0.00           H  
ATOM   4628  CG  GLU B 288       0.840  -9.706  20.723  1.00  0.00           C  
ATOM   4629  HG2 GLU B 288       1.323  -9.862  21.690  1.00  0.00           H  
ATOM   4630  HG3 GLU B 288      -0.174  -9.348  20.919  1.00  0.00           H  
ATOM   4631  CD  GLU B 288       0.795 -11.036  19.962  1.00  0.00           C  
ATOM   4632  OE1 GLU B 288       1.885 -11.552  19.630  1.00  0.00           O  
ATOM   4633  OE2 GLU B 288      -0.340 -11.489  19.698  1.00  0.00           O  
ATOM   4634  C   GLU B 288      -0.424  -7.630  18.815  1.00  0.00           C  
ATOM   4635  O   GLU B 288      -0.554  -6.664  19.576  1.00  0.00           O  
ATOM   4636  N   PRO B 289      -1.484  -8.143  18.159  1.00  0.00           N  
ATOM   4637  CD  PRO B 289      -1.478  -9.262  17.221  1.00  0.00           C  
ATOM   4638  HD2 PRO B 289      -1.167 -10.188  17.705  1.00  0.00           H  
ATOM   4639  HD3 PRO B 289      -0.814  -9.035  16.387  1.00  0.00           H  
ATOM   4640  CG  PRO B 289      -2.912  -9.400  16.706  1.00  0.00           C  
ATOM   4641  HG2 PRO B 289      -3.467 -10.101  17.332  1.00  0.00           H  
ATOM   4642  HG3 PRO B 289      -2.940  -9.716  15.663  1.00  0.00           H  
ATOM   4643  CB  PRO B 289      -3.464  -7.989  16.886  1.00  0.00           C  
ATOM   4644  HB2 PRO B 289      -4.549  -7.968  16.932  1.00  0.00           H  
ATOM   4645  HB3 PRO B 289      -3.115  -7.355  16.069  1.00  0.00           H  
ATOM   4646  CA  PRO B 289      -2.811  -7.541  18.196  1.00  0.00           C  
ATOM   4647  HA  PRO B 289      -2.721  -6.454  18.192  1.00  0.00           H  
ATOM   4648  C   PRO B 289      -3.581  -7.953  19.463  1.00  0.00           C  
ATOM   4649  O   PRO B 289      -4.639  -8.585  19.392  1.00  0.00           O  
ATOM   4650  N   SER B 290      -3.056  -7.619  20.645  1.00  0.00           N  
ATOM   4651  H   SER B 290      -2.175  -7.109  20.658  1.00  0.00           H  
ATOM   4652  CA  SER B 290      -3.737  -7.879  21.918  1.00  0.00           C  
ATOM   4653  HA  SER B 290      -4.805  -7.760  21.742  1.00  0.00           H  
ATOM   4654  CB  SER B 290      -3.519  -9.337  22.354  1.00  0.00           C  
ATOM   4655  HB2 SER B 290      -4.153  -9.549  23.213  1.00  0.00           H  
ATOM   4656  HB3 SER B 290      -3.816 -10.012  21.550  1.00  0.00           H  
ATOM   4657  OG  SER B 290      -2.183  -9.604  22.715  1.00  0.00           O  
ATOM   4658  HG  SER B 290      -1.682  -9.762  21.901  1.00  0.00           H  
ATOM   4659  C   SER B 290      -3.395  -6.883  23.037  1.00  0.00           C  
ATOM   4660  O   SER B 290      -2.480  -6.063  22.938  1.00  0.00           O  
ATOM   4661  N   LEU B 291      -4.193  -6.935  24.111  1.00  0.00           N  
ATOM   4662  H   LEU B 291      -4.964  -7.595  24.071  1.00  0.00           H  
ATOM   4663  CA  LEU B 291      -4.077  -6.112  25.321  1.00  0.00           C  
ATOM   4664  HA  LEU B 291      -3.025  -5.872  25.481  1.00  0.00           H  
ATOM   4665  CB  LEU B 291      -4.860  -4.802  25.087  1.00  0.00           C  
ATOM   4666  HB2 LEU B 291      -4.382  -4.251  24.274  1.00  0.00           H  
ATOM   4667  HB3 LEU B 291      -5.867  -5.066  24.763  1.00  0.00           H  
ATOM   4668  CG  LEU B 291      -4.983  -3.874  26.312  1.00  0.00           C  
ATOM   4669  HG  LEU B 291      -5.423  -4.419  27.147  1.00  0.00           H  
ATOM   4670  CD1 LEU B 291      -3.627  -3.313  26.740  1.00  0.00           C  
ATOM   4671 HD11 LEU B 291      -3.763  -2.648  27.594  1.00  0.00           H  
ATOM   4672 HD12 LEU B 291      -2.960  -4.117  27.044  1.00  0.00           H  
ATOM   4673 HD13 LEU B 291      -3.169  -2.758  25.922  1.00  0.00           H  
ATOM   4674  CD2 LEU B 291      -5.911  -2.706  25.979  1.00  0.00           C  
ATOM   4675 HD21 LEU B 291      -6.891  -3.084  25.691  1.00  0.00           H  
ATOM   4676 HD22 LEU B 291      -6.023  -2.074  26.860  1.00  0.00           H  
ATOM   4677 HD23 LEU B 291      -5.485  -2.119  25.166  1.00  0.00           H  
ATOM   4678  C   LEU B 291      -4.602  -6.872  26.552  1.00  0.00           C  
ATOM   4679  O   LEU B 291      -5.687  -7.449  26.498  1.00  0.00           O  
ATOM   4680  N   ARG B 292      -3.889  -6.823  27.684  1.00  0.00           N  
ATOM   4681  H   ARG B 292      -3.049  -6.263  27.690  1.00  0.00           H  
ATOM   4682  CA  ARG B 292      -4.403  -7.275  28.989  1.00  0.00           C  
ATOM   4683  HA  ARG B 292      -5.345  -7.795  28.834  1.00  0.00           H  
ATOM   4684  CB  ARG B 292      -3.426  -8.253  29.668  1.00  0.00           C  
ATOM   4685  HB2 ARG B 292      -2.415  -7.843  29.632  1.00  0.00           H  
ATOM   4686  HB3 ARG B 292      -3.713  -8.363  30.715  1.00  0.00           H  
ATOM   4687  CG  ARG B 292      -3.454  -9.645  29.017  1.00  0.00           C  
ATOM   4688  HG2 ARG B 292      -4.473 -10.034  29.055  1.00  0.00           H  
ATOM   4689  HG3 ARG B 292      -3.141  -9.570  27.974  1.00  0.00           H  
ATOM   4690  CD  ARG B 292      -2.520 -10.615  29.756  1.00  0.00           C  
ATOM   4691  HD2 ARG B 292      -1.495 -10.254  29.663  1.00  0.00           H  
ATOM   4692  HD3 ARG B 292      -2.781 -10.616  30.817  1.00  0.00           H  
ATOM   4693  NE  ARG B 292      -2.655 -11.990  29.232  1.00  0.00           N  
ATOM   4694  HE  ARG B 292      -3.560 -12.432  29.333  1.00  0.00           H  
ATOM   4695  CZ  ARG B 292      -1.751 -12.730  28.615  1.00  0.00           C  
ATOM   4696  NH1 ARG B 292      -0.521 -12.345  28.412  1.00  0.00           N  
ATOM   4697 HH11 ARG B 292      -0.238 -11.438  28.733  1.00  0.00           H  
ATOM   4698 HH12 ARG B 292       0.117 -12.921  27.896  1.00  0.00           H  
ATOM   4699  NH2 ARG B 292      -2.110 -13.899  28.178  1.00  0.00           N  
ATOM   4700 HH21 ARG B 292      -3.069 -14.199  28.346  1.00  0.00           H  
ATOM   4701 HH22 ARG B 292      -1.458 -14.504  27.719  1.00  0.00           H  
ATOM   4702  C   ARG B 292      -4.729  -6.086  29.891  1.00  0.00           C  
ATOM   4703  O   ARG B 292      -4.061  -5.058  29.821  1.00  0.00           O  
ATOM   4704  N   ILE B 293      -5.720  -6.257  30.763  1.00  0.00           N  
ATOM   4705  H   ILE B 293      -6.253  -7.122  30.710  1.00  0.00           H  
ATOM   4706  CA  ILE B 293      -6.083  -5.324  31.841  1.00  0.00           C  
ATOM   4707  HA  ILE B 293      -5.183  -4.794  32.157  1.00  0.00           H  
ATOM   4708  CB  ILE B 293      -7.160  -4.285  31.422  1.00  0.00           C  
ATOM   4709  HB  ILE B 293      -7.798  -4.107  32.291  1.00  0.00           H  
ATOM   4710  CG2 ILE B 293      -6.485  -2.941  31.103  1.00  0.00           C  
ATOM   4711 HG21 ILE B 293      -5.857  -3.031  30.216  1.00  0.00           H  
ATOM   4712 HG22 ILE B 293      -5.872  -2.622  31.947  1.00  0.00           H  
ATOM   4713 HG23 ILE B 293      -7.237  -2.172  30.934  1.00  0.00           H  
ATOM   4714  CG1 ILE B 293      -8.074  -4.758  30.266  1.00  0.00           C  
ATOM   4715 HG12 ILE B 293      -7.523  -4.739  29.324  1.00  0.00           H  
ATOM   4716 HG13 ILE B 293      -8.389  -5.784  30.459  1.00  0.00           H  
ATOM   4717  CD1 ILE B 293      -9.345  -3.913  30.115  1.00  0.00           C  
ATOM   4718 HD11 ILE B 293      -9.965  -4.331  29.323  1.00  0.00           H  
ATOM   4719 HD12 ILE B 293      -9.090  -2.887  29.855  1.00  0.00           H  
ATOM   4720 HD13 ILE B 293      -9.913  -3.920  31.047  1.00  0.00           H  
ATOM   4721  C   ILE B 293      -6.578  -6.116  33.049  1.00  0.00           C  
ATOM   4722  O   ILE B 293      -7.257  -7.127  32.883  1.00  0.00           O  
ATOM   4723  N   ALA B 294      -6.279  -5.655  34.262  1.00  0.00           N  
ATOM   4724  H   ALA B 294      -5.747  -4.806  34.356  1.00  0.00           H  
ATOM   4725  CA  ALA B 294      -6.896  -6.220  35.460  1.00  0.00           C  
ATOM   4726  HA  ALA B 294      -6.784  -7.308  35.440  1.00  0.00           H  
ATOM   4727  CB  ALA B 294      -6.160  -5.699  36.698  1.00  0.00           C  
ATOM   4728  HB1 ALA B 294      -6.270  -4.619  36.781  1.00  0.00           H  
ATOM   4729  HB2 ALA B 294      -6.579  -6.168  37.588  1.00  0.00           H  
ATOM   4730  HB3 ALA B 294      -5.101  -5.953  36.638  1.00  0.00           H  
ATOM   4731  C   ALA B 294      -8.398  -5.870  35.475  1.00  0.00           C  
ATOM   4732  O   ALA B 294      -8.765  -4.703  35.322  1.00  0.00           O  
ATOM   4733  N   ALA B 295      -9.273  -6.853  35.673  1.00  0.00           N  
ATOM   4734  H   ALA B 295      -8.907  -7.776  35.878  1.00  0.00           H  
ATOM   4735  CA  ALA B 295     -10.723  -6.677  35.751  1.00  0.00           C  
ATOM   4736  HA  ALA B 295     -11.072  -6.201  34.835  1.00  0.00           H  
ATOM   4737  CB  ALA B 295     -11.363  -8.067  35.849  1.00  0.00           C  
ATOM   4738  HB1 ALA B 295     -11.038  -8.561  36.766  1.00  0.00           H  
ATOM   4739  HB2 ALA B 295     -12.449  -7.972  35.860  1.00  0.00           H  
ATOM   4740  HB3 ALA B 295     -11.069  -8.675  34.992  1.00  0.00           H  
ATOM   4741  C   ALA B 295     -11.132  -5.772  36.927  1.00  0.00           C  
ATOM   4742  O   ALA B 295     -12.146  -5.088  36.850  1.00  0.00           O  
ATOM   4743  N   SER B 296     -10.298  -5.674  37.967  1.00  0.00           N  
ATOM   4744  H   SER B 296      -9.478  -6.264  37.973  1.00  0.00           H  
ATOM   4745  CA  SER B 296     -10.430  -4.710  39.070  1.00  0.00           C  
ATOM   4746  HA  SER B 296     -11.422  -4.824  39.509  1.00  0.00           H  
ATOM   4747  CB  SER B 296      -9.394  -5.061  40.142  1.00  0.00           C  
ATOM   4748  HB2 SER B 296      -9.446  -4.336  40.956  1.00  0.00           H  
ATOM   4749  HB3 SER B 296      -9.620  -6.053  40.539  1.00  0.00           H  
ATOM   4750  OG  SER B 296      -8.089  -5.071  39.585  1.00  0.00           O  
ATOM   4751  HG  SER B 296      -7.483  -5.418  40.250  1.00  0.00           H  
ATOM   4752  C   SER B 296     -10.298  -3.232  38.653  1.00  0.00           C  
ATOM   4753  O   SER B 296     -10.544  -2.346  39.470  1.00  0.00           O  
ATOM   4754  N   THR B 297      -9.949  -2.935  37.392  1.00  0.00           N  
ATOM   4755  H   THR B 297      -9.722  -3.702  36.772  1.00  0.00           H  
ATOM   4756  CA  THR B 297     -10.038  -1.576  36.811  1.00  0.00           C  
ATOM   4757  HA  THR B 297      -9.837  -0.856  37.604  1.00  0.00           H  
ATOM   4758  CB  THR B 297      -8.987  -1.344  35.713  1.00  0.00           C  
ATOM   4759  HB  THR B 297      -9.076  -0.311  35.374  1.00  0.00           H  
ATOM   4760  CG2 THR B 297      -7.558  -1.536  36.218  1.00  0.00           C  
ATOM   4761 HG21 THR B 297      -6.854  -1.261  35.432  1.00  0.00           H  
ATOM   4762 HG22 THR B 297      -7.388  -0.894  37.082  1.00  0.00           H  
ATOM   4763 HG23 THR B 297      -7.390  -2.572  36.508  1.00  0.00           H  
ATOM   4764  OG1 THR B 297      -9.193  -2.185  34.599  1.00  0.00           O  
ATOM   4765  HG1 THR B 297      -9.074  -3.112  34.882  1.00  0.00           H  
ATOM   4766  C   THR B 297     -11.434  -1.230  36.268  1.00  0.00           C  
ATOM   4767  O   THR B 297     -11.645  -0.124  35.771  1.00  0.00           O  
ATOM   4768  N   LEU B 298     -12.397  -2.157  36.350  1.00  0.00           N  
ATOM   4769  H   LEU B 298     -12.168  -3.040  36.796  1.00  0.00           H  
ATOM   4770  CA  LEU B 298     -13.786  -2.020  35.903  1.00  0.00           C  
ATOM   4771  HA  LEU B 298     -13.921  -1.051  35.420  1.00  0.00           H  
ATOM   4772  CB  LEU B 298     -14.109  -3.130  34.878  1.00  0.00           C  
ATOM   4773  HB2 LEU B 298     -14.180  -4.077  35.416  1.00  0.00           H  
ATOM   4774  HB3 LEU B 298     -15.088  -2.923  34.450  1.00  0.00           H  
ATOM   4775  CG  LEU B 298     -13.096  -3.313  33.731  1.00  0.00           C  
ATOM   4776  HG  LEU B 298     -12.110  -3.545  34.134  1.00  0.00           H  
ATOM   4777  CD1 LEU B 298     -13.526  -4.480  32.842  1.00  0.00           C  
ATOM   4778 HD11 LEU B 298     -14.484  -4.266  32.368  1.00  0.00           H  
ATOM   4779 HD12 LEU B 298     -12.769  -4.650  32.078  1.00  0.00           H  
ATOM   4780 HD13 LEU B 298     -13.618  -5.384  33.446  1.00  0.00           H  
ATOM   4781  CD2 LEU B 298     -12.997  -2.064  32.851  1.00  0.00           C  
ATOM   4782 HD21 LEU B 298     -12.302  -2.246  32.033  1.00  0.00           H  
ATOM   4783 HD22 LEU B 298     -13.977  -1.813  32.446  1.00  0.00           H  
ATOM   4784 HD23 LEU B 298     -12.620  -1.229  33.441  1.00  0.00           H  
ATOM   4785  C   LEU B 298     -14.764  -2.087  37.092  1.00  0.00           C  
ATOM   4786  O   LEU B 298     -14.431  -2.575  38.170  1.00  0.00           O  
ATOM   4787  N   LYS B 299     -16.001  -1.631  36.894  1.00  0.00           N  
ATOM   4788  H   LYS B 299     -16.212  -1.216  35.993  1.00  0.00           H  
ATOM   4789  CA  LYS B 299     -17.113  -1.826  37.841  1.00  0.00           C  
ATOM   4790  HA  LYS B 299     -16.726  -1.765  38.860  1.00  0.00           H  
ATOM   4791  CB  LYS B 299     -18.150  -0.702  37.629  1.00  0.00           C  
ATOM   4792  HB2 LYS B 299     -18.497  -0.743  36.595  1.00  0.00           H  
ATOM   4793  HB3 LYS B 299     -19.005  -0.882  38.282  1.00  0.00           H  
ATOM   4794  CG  LYS B 299     -17.599   0.715  37.922  1.00  0.00           C  
ATOM   4795  HG2 LYS B 299     -17.567   0.863  39.003  1.00  0.00           H  
ATOM   4796  HG3 LYS B 299     -16.579   0.800  37.545  1.00  0.00           H  
ATOM   4797  CD  LYS B 299     -18.424   1.842  37.267  1.00  0.00           C  
ATOM   4798  HD2 LYS B 299     -18.402   1.706  36.185  1.00  0.00           H  
ATOM   4799  HD3 LYS B 299     -19.459   1.792  37.610  1.00  0.00           H  
ATOM   4800  CE  LYS B 299     -17.826   3.217  37.623  1.00  0.00           C  
ATOM   4801  HE2 LYS B 299     -18.141   3.490  38.633  1.00  0.00           H  
ATOM   4802  HE3 LYS B 299     -16.735   3.123  37.624  1.00  0.00           H  
ATOM   4803  NZ  LYS B 299     -18.181   4.292  36.658  1.00  0.00           N  
ATOM   4804  HZ1 LYS B 299     -17.883   5.208  36.959  1.00  0.00           H  
ATOM   4805  HZ2 LYS B 299     -17.664   4.170  35.784  1.00  0.00           H  
ATOM   4806  HZ3 LYS B 299     -19.162   4.406  36.414  1.00  0.00           H  
ATOM   4807  C   LYS B 299     -17.712  -3.234  37.649  1.00  0.00           C  
ATOM   4808  O   LYS B 299     -17.947  -3.636  36.509  1.00  0.00           O  
ATOM   4809  N   SER B 300     -17.965  -3.972  38.735  1.00  0.00           N  
ATOM   4810  H   SER B 300     -17.749  -3.579  39.634  1.00  0.00           H  
ATOM   4811  CA  SER B 300     -18.719  -5.245  38.704  1.00  0.00           C  
ATOM   4812  HA  SER B 300     -18.442  -5.775  37.798  1.00  0.00           H  
ATOM   4813  CB  SER B 300     -18.317  -6.155  39.871  1.00  0.00           C  
ATOM   4814  HB2 SER B 300     -17.246  -6.357  39.816  1.00  0.00           H  
ATOM   4815  HB3 SER B 300     -18.534  -5.648  40.812  1.00  0.00           H  
ATOM   4816  OG  SER B 300     -19.014  -7.385  39.851  1.00  0.00           O  
ATOM   4817  HG  SER B 300     -19.019  -7.752  38.930  1.00  0.00           H  
ATOM   4818  C   SER B 300     -20.237  -5.003  38.654  1.00  0.00           C  
ATOM   4819  O   SER B 300     -20.696  -3.923  39.028  1.00  0.00           O  
ATOM   4820  N   GLY B 301     -21.012  -5.972  38.151  1.00  0.00           N  
ATOM   4821  H   GLY B 301     -20.556  -6.855  37.908  1.00  0.00           H  
ATOM   4822  CA  GLY B 301     -22.460  -5.877  37.923  1.00  0.00           C  
ATOM   4823  HA2 GLY B 301     -22.830  -6.868  37.659  1.00  0.00           H  
ATOM   4824  HA3 GLY B 301     -22.949  -5.551  38.839  1.00  0.00           H  
ATOM   4825  C   GLY B 301     -22.852  -4.912  36.797  1.00  0.00           C  
ATOM   4826  O   GLY B 301     -24.023  -4.560  36.662  1.00  0.00           O  
ATOM   4827  N   ILE B 302     -21.870  -4.478  36.004  1.00  0.00           N  
ATOM   4828  H   ILE B 302     -20.964  -4.903  36.138  1.00  0.00           H  
ATOM   4829  CA  ILE B 302     -21.944  -3.403  35.011  1.00  0.00           C  
ATOM   4830  HA  ILE B 302     -22.983  -3.102  34.870  1.00  0.00           H  
ATOM   4831  CB  ILE B 302     -21.132  -2.190  35.533  1.00  0.00           C  
ATOM   4832  HB  ILE B 302     -20.173  -2.576  35.872  1.00  0.00           H  
ATOM   4833  CG2 ILE B 302     -20.807  -1.146  34.453  1.00  0.00           C  
ATOM   4834 HG21 ILE B 302     -21.721  -0.782  33.994  1.00  0.00           H  
ATOM   4835 HG22 ILE B 302     -20.269  -0.305  34.891  1.00  0.00           H  
ATOM   4836 HG23 ILE B 302     -20.183  -1.585  33.677  1.00  0.00           H  
ATOM   4837  CG1 ILE B 302     -21.793  -1.510  36.756  1.00  0.00           C  
ATOM   4838 HG12 ILE B 302     -22.011  -2.264  37.512  1.00  0.00           H  
ATOM   4839 HG13 ILE B 302     -21.080  -0.808  37.188  1.00  0.00           H  
ATOM   4840  CD1 ILE B 302     -23.088  -0.738  36.475  1.00  0.00           C  
ATOM   4841 HD11 ILE B 302     -23.827  -1.379  35.994  1.00  0.00           H  
ATOM   4842 HD12 ILE B 302     -23.501  -0.381  37.418  1.00  0.00           H  
ATOM   4843 HD13 ILE B 302     -22.884   0.127  35.846  1.00  0.00           H  
ATOM   4844  C   ILE B 302     -21.436  -3.938  33.669  1.00  0.00           C  
ATOM   4845  O   ILE B 302     -20.516  -4.758  33.618  1.00  0.00           O  
ATOM   4846  N   SER B 303     -22.024  -3.468  32.569  1.00  0.00           N  
ATOM   4847  H   SER B 303     -22.730  -2.746  32.671  1.00  0.00           H  
ATOM   4848  CA  SER B 303     -21.621  -3.877  31.222  1.00  0.00           C  
ATOM   4849  HA  SER B 303     -21.110  -4.830  31.299  1.00  0.00           H  
ATOM   4850  CB  SER B 303     -22.863  -4.153  30.374  1.00  0.00           C  
ATOM   4851  HB2 SER B 303     -23.406  -4.991  30.813  1.00  0.00           H  
ATOM   4852  HB3 SER B 303     -23.520  -3.286  30.383  1.00  0.00           H  
ATOM   4853  OG  SER B 303     -22.520  -4.480  29.042  1.00  0.00           O  
ATOM   4854  HG  SER B 303     -21.904  -5.241  29.069  1.00  0.00           H  
ATOM   4855  C   SER B 303     -20.599  -2.912  30.606  1.00  0.00           C  
ATOM   4856  O   SER B 303     -20.584  -1.713  30.904  1.00  0.00           O  
ATOM   4857  N   TYR B 304     -19.711  -3.445  29.762  1.00  0.00           N  
ATOM   4858  H   TYR B 304     -19.806  -4.426  29.525  1.00  0.00           H  
ATOM   4859  CA  TYR B 304     -18.589  -2.725  29.153  1.00  0.00           C  
ATOM   4860  HA  TYR B 304     -18.793  -1.657  29.179  1.00  0.00           H  
ATOM   4861  CB  TYR B 304     -17.295  -2.979  29.943  1.00  0.00           C  
ATOM   4862  HB2 TYR B 304     -17.243  -4.032  30.218  1.00  0.00           H  
ATOM   4863  HB3 TYR B 304     -16.443  -2.777  29.294  1.00  0.00           H  
ATOM   4864  CG  TYR B 304     -17.133  -2.125  31.186  1.00  0.00           C  
ATOM   4865  CD1 TYR B 304     -16.403  -0.921  31.117  1.00  0.00           C  
ATOM   4866  HD1 TYR B 304     -15.971  -0.608  30.177  1.00  0.00           H  
ATOM   4867  CE1 TYR B 304     -16.233  -0.124  32.264  1.00  0.00           C  
ATOM   4868  HE1 TYR B 304     -15.679   0.802  32.208  1.00  0.00           H  
ATOM   4869  CZ  TYR B 304     -16.784  -0.542  33.493  1.00  0.00           C  
ATOM   4870  OH  TYR B 304     -16.609   0.212  34.609  1.00  0.00           O  
ATOM   4871  HH  TYR B 304     -16.262   1.087  34.401  1.00  0.00           H  
ATOM   4872  CE2 TYR B 304     -17.507  -1.751  33.563  1.00  0.00           C  
ATOM   4873  HE2 TYR B 304     -17.929  -2.071  34.502  1.00  0.00           H  
ATOM   4874  CD2 TYR B 304     -17.694  -2.534  32.408  1.00  0.00           C  
ATOM   4875  HD2 TYR B 304     -18.274  -3.448  32.462  1.00  0.00           H  
ATOM   4876  C   TYR B 304     -18.408  -3.091  27.678  1.00  0.00           C  
ATOM   4877  O   TYR B 304     -18.835  -4.154  27.214  1.00  0.00           O  
ATOM   4878  N   ARG B 305     -17.770  -2.182  26.935  1.00  0.00           N  
ATOM   4879  H   ARG B 305     -17.449  -1.334  27.399  1.00  0.00           H  
ATOM   4880  CA  ARG B 305     -17.489  -2.283  25.500  1.00  0.00           C  
ATOM   4881  HA  ARG B 305     -17.623  -3.315  25.175  1.00  0.00           H  
ATOM   4882  CB  ARG B 305     -18.422  -1.365  24.709  1.00  0.00           C  
ATOM   4883  HB2 ARG B 305     -18.291  -0.345  25.070  1.00  0.00           H  
ATOM   4884  HB3 ARG B 305     -18.133  -1.395  23.656  1.00  0.00           H  
ATOM   4885  CG  ARG B 305     -19.896  -1.750  24.816  1.00  0.00           C  
ATOM   4886  HG2 ARG B 305     -20.028  -2.777  24.482  1.00  0.00           H  
ATOM   4887  HG3 ARG B 305     -20.236  -1.648  25.847  1.00  0.00           H  
ATOM   4888  CD  ARG B 305     -20.699  -0.811  23.920  1.00  0.00           C  
ATOM   4889  HD2 ARG B 305     -20.499   0.216  24.229  1.00  0.00           H  
ATOM   4890  HD3 ARG B 305     -20.369  -0.928  22.887  1.00  0.00           H  
ATOM   4891  NE  ARG B 305     -22.142  -1.050  24.053  1.00  0.00           N  
ATOM   4892  HE  ARG B 305     -22.559  -0.825  24.960  1.00  0.00           H  
ATOM   4893  CZ  ARG B 305     -23.040  -1.276  23.117  1.00  0.00           C  
ATOM   4894  NH1 ARG B 305     -22.714  -1.474  21.870  1.00  0.00           N  
ATOM   4895 HH11 ARG B 305     -21.740  -1.463  21.631  1.00  0.00           H  
ATOM   4896 HH12 ARG B 305     -23.428  -1.635  21.186  1.00  0.00           H  
ATOM   4897  NH2 ARG B 305     -24.301  -1.309  23.413  1.00  0.00           N  
ATOM   4898 HH21 ARG B 305     -24.557  -1.110  24.394  1.00  0.00           H  
ATOM   4899 HH22 ARG B 305     -25.017  -1.353  22.721  1.00  0.00           H  
ATOM   4900  C   ARG B 305     -16.066  -1.859  25.183  1.00  0.00           C  
ATOM   4901  O   ARG B 305     -15.491  -1.036  25.896  1.00  0.00           O  
ATOM   4902  N   ALA B 306     -15.547  -2.358  24.062  1.00  0.00           N  
ATOM   4903  H   ALA B 306     -16.133  -2.959  23.491  1.00  0.00           H  
ATOM   4904  CA  ALA B 306     -14.255  -1.963  23.516  1.00  0.00           C  
ATOM   4905  HA  ALA B 306     -14.022  -0.970  23.893  1.00  0.00           H  
ATOM   4906  CB  ALA B 306     -13.164  -2.918  24.019  1.00  0.00           C  
ATOM   4907  HB1 ALA B 306     -12.188  -2.581  23.669  1.00  0.00           H  
ATOM   4908  HB2 ALA B 306     -13.158  -2.938  25.109  1.00  0.00           H  
ATOM   4909  HB3 ALA B 306     -13.341  -3.926  23.649  1.00  0.00           H  
ATOM   4910  C   ALA B 306     -14.272  -1.877  21.979  1.00  0.00           C  
ATOM   4911  O   ALA B 306     -15.030  -2.582  21.308  1.00  0.00           O  
ATOM   4912  N   ARG B 307     -13.389  -1.035  21.436  1.00  0.00           N  
ATOM   4913  H   ARG B 307     -12.858  -0.458  22.087  1.00  0.00           H  
ATOM   4914  CA  ARG B 307     -13.045  -0.898  20.007  1.00  0.00           C  
ATOM   4915  HA  ARG B 307     -13.199  -1.851  19.509  1.00  0.00           H  
ATOM   4916  CB  ARG B 307     -13.984   0.101  19.315  1.00  0.00           C  
ATOM   4917  HB2 ARG B 307     -13.774   0.106  18.243  1.00  0.00           H  
ATOM   4918  HB3 ARG B 307     -15.012  -0.237  19.454  1.00  0.00           H  
ATOM   4919  CG  ARG B 307     -13.843   1.530  19.856  1.00  0.00           C  
ATOM   4920  HG2 ARG B 307     -13.958   1.536  20.938  1.00  0.00           H  
ATOM   4921  HG3 ARG B 307     -12.854   1.914  19.615  1.00  0.00           H  
ATOM   4922  CD  ARG B 307     -14.898   2.442  19.236  1.00  0.00           C  
ATOM   4923  HD2 ARG B 307     -14.758   2.456  18.156  1.00  0.00           H  
ATOM   4924  HD3 ARG B 307     -15.892   2.046  19.457  1.00  0.00           H  
ATOM   4925  NE  ARG B 307     -14.784   3.798  19.792  1.00  0.00           N  
ATOM   4926  HE  ARG B 307     -14.434   3.875  20.742  1.00  0.00           H  
ATOM   4927  CZ  ARG B 307     -15.137   4.932  19.227  1.00  0.00           C  
ATOM   4928  NH1 ARG B 307     -15.635   4.985  18.023  1.00  0.00           N  
ATOM   4929 HH11 ARG B 307     -15.749   4.125  17.514  1.00  0.00           H  
ATOM   4930 HH12 ARG B 307     -15.858   5.858  17.584  1.00  0.00           H  
ATOM   4931  NH2 ARG B 307     -15.012   6.035  19.906  1.00  0.00           N  
ATOM   4932 HH21 ARG B 307     -14.617   5.963  20.833  1.00  0.00           H  
ATOM   4933 HH22 ARG B 307     -15.386   6.898  19.564  1.00  0.00           H  
ATOM   4934  C   ARG B 307     -11.559  -0.540  19.850  1.00  0.00           C  
ATOM   4935  O   ARG B 307     -10.962  -0.025  20.794  1.00  0.00           O  
ATOM   4936  N   VAL B 308     -10.964  -0.797  18.691  1.00  0.00           N  
ATOM   4937  H   VAL B 308     -11.518  -1.226  17.955  1.00  0.00           H
[truncated: 30,538 more chars]
