# Supplementary material for: Insights into receptor structure and dynamics at the surface of living cells
Source: Nat Commun. 2023 Mar 22;14:1596. doi: 10.1038/s41467-023-37284-4 (PMC10033668; doi:10.1038/s41467-023-37284-4)
Supplement: Supplementary file 15 — Source Data [file 41467_2023_37284_MOESM15_ESM.zip › Source data/Main/Figure 5/b/Average structures of MD sub-trajectories/K22B/MD_sub-average_3bpn_K22B_9.pdb]

ATOM      1  N   CYS A   1      17.435   4.774   7.596  1.00  0.00           N  
ATOM      2  H1  CYS A   1      16.525   4.900   8.011  1.00  0.00           H  
ATOM      3  H2  CYS A   1      17.697   5.641   7.131  1.00  0.00           H  
ATOM      4  H3  CYS A   1      18.129   4.589   8.305  1.00  0.00           H  
ATOM      5  CA  CYS A   1      17.392   3.657   6.630  1.00  0.00           C  
ATOM      6  HA  CYS A   1      18.338   3.599   6.092  1.00  0.00           H  
ATOM      7  CB  CYS A   1      17.185   2.304   7.324  1.00  0.00           C  
ATOM      8  HB2 CYS A   1      16.136   2.192   7.614  1.00  0.00           H  
ATOM      9  HB3 CYS A   1      17.446   1.514   6.617  1.00  0.00           H  
ATOM     10  SG  CYS A   1      18.242   2.157   8.794  1.00  0.00           S  
ATOM     11  HG  CYS A   1      19.417   2.234   8.146  1.00  0.00           H  
ATOM     12  C   CYS A   1      16.295   3.933   5.616  1.00  0.00           C  
ATOM     13  O   CYS A   1      15.191   4.277   6.034  1.00  0.00           O  
ATOM     14  N   ASP A   2      16.579   3.802   4.321  1.00  0.00           N  
ATOM     15  H   ASP A   2      17.542   3.620   4.046  1.00  0.00           H  
ATOM     16  CA  ASP A   2      15.601   4.009   3.242  1.00  0.00           C  
ATOM     17  HA  ASP A   2      15.136   4.986   3.383  1.00  0.00           H  
ATOM     18  CB  ASP A   2      16.358   4.074   1.904  1.00  0.00           C  
ATOM     19  HB2 ASP A   2      17.070   4.901   1.949  1.00  0.00           H  
ATOM     20  HB3 ASP A   2      16.928   3.156   1.792  1.00  0.00           H  
ATOM     21  CG  ASP A   2      15.483   4.257   0.657  1.00  0.00           C  
ATOM     22  OD1 ASP A   2      14.236   4.244   0.765  1.00  0.00           O  
ATOM     23  OD2 ASP A   2      16.058   4.378  -0.439  1.00  0.00           O  
ATOM     24  C   ASP A   2      14.469   2.952   3.247  1.00  0.00           C  
ATOM     25  O   ASP A   2      14.683   1.756   3.032  1.00  0.00           O  
ATOM     26  N   ILE A   3      13.238   3.419   3.478  1.00  0.00           N  
ATOM     27  H   ILE A   3      13.149   4.414   3.603  1.00  0.00           H  
ATOM     28  CA  ILE A   3      12.001   2.623   3.512  1.00  0.00           C  
ATOM     29  HA  ILE A   3      12.167   1.807   4.212  1.00  0.00           H  
ATOM     30  CB  ILE A   3      10.852   3.508   4.062  1.00  0.00           C  
ATOM     31  HB  ILE A   3      11.186   3.915   5.018  1.00  0.00           H  
ATOM     32  CG2 ILE A   3      10.537   4.711   3.151  1.00  0.00           C  
ATOM     33 HG21 ILE A   3      10.093   4.376   2.212  1.00  0.00           H  
ATOM     34 HG22 ILE A   3       9.821   5.370   3.649  1.00  0.00           H  
ATOM     35 HG23 ILE A   3      11.435   5.289   2.936  1.00  0.00           H  
ATOM     36  CG1 ILE A   3       9.533   2.750   4.324  1.00  0.00           C  
ATOM     37 HG12 ILE A   3       8.774   3.467   4.642  1.00  0.00           H  
ATOM     38 HG13 ILE A   3       9.180   2.278   3.408  1.00  0.00           H  
ATOM     39  CD1 ILE A   3       9.649   1.691   5.426  1.00  0.00           C  
ATOM     40 HD11 ILE A   3      10.321   0.892   5.118  1.00  0.00           H  
ATOM     41 HD12 ILE A   3      10.020   2.147   6.346  1.00  0.00           H  
ATOM     42 HD13 ILE A   3       8.664   1.263   5.614  1.00  0.00           H  
ATOM     43  C   ILE A   3      11.649   1.975   2.159  1.00  0.00           C  
ATOM     44  O   ILE A   3      11.117   0.865   2.136  1.00  0.00           O  
ATOM     45  N   THR A   4      12.006   2.600   1.032  1.00  0.00           N  
ATOM     46  H   THR A   4      12.596   3.427   1.105  1.00  0.00           H  
ATOM     47  CA  THR A   4      11.737   2.089  -0.324  1.00  0.00           C  
ATOM     48  HA  THR A   4      10.682   1.823  -0.384  1.00  0.00           H  
ATOM     49  CB  THR A   4      11.998   3.159  -1.406  1.00  0.00           C  
ATOM     50  HB  THR A   4      11.564   2.796  -2.338  1.00  0.00           H  
ATOM     51  CG2 THR A   4      11.372   4.517  -1.082  1.00  0.00           C  
ATOM     52 HG21 THR A   4      10.348   4.382  -0.742  1.00  0.00           H  
ATOM     53 HG22 THR A   4      11.938   5.018  -0.296  1.00  0.00           H  
ATOM     54 HG23 THR A   4      11.384   5.141  -1.975  1.00  0.00           H  
ATOM     55  OG1 THR A   4      13.367   3.391  -1.632  1.00  0.00           O  
ATOM     56  HG1 THR A   4      13.755   3.844  -0.850  1.00  0.00           H  
ATOM     57  C   THR A   4      12.541   0.814  -0.596  1.00  0.00           C  
ATOM     58  O   THR A   4      11.993  -0.202  -1.030  1.00  0.00           O  
ATOM     59  N   LEU A   5      13.816   0.795  -0.190  1.00  0.00           N  
ATOM     60  H   LEU A   5      14.215   1.673   0.117  1.00  0.00           H  
ATOM     61  CA  LEU A   5      14.640  -0.416  -0.161  1.00  0.00           C  
ATOM     62  HA  LEU A   5      14.673  -0.836  -1.166  1.00  0.00           H  
ATOM     63  CB  LEU A   5      16.070  -0.088   0.302  1.00  0.00           C  
ATOM     64  HB2 LEU A   5      16.015   0.341   1.301  1.00  0.00           H  
ATOM     65  HB3 LEU A   5      16.632  -1.021   0.372  1.00  0.00           H  
ATOM     66  CG  LEU A   5      16.853   0.881  -0.596  1.00  0.00           C  
ATOM     67  HG  LEU A   5      16.302   1.811  -0.698  1.00  0.00           H  
ATOM     68  CD1 LEU A   5      18.209   1.162   0.042  1.00  0.00           C  
ATOM     69 HD11 LEU A   5      18.705   1.960  -0.511  1.00  0.00           H  
ATOM     70 HD12 LEU A   5      18.073   1.495   1.066  1.00  0.00           H  
ATOM     71 HD13 LEU A   5      18.812   0.258   0.043  1.00  0.00           H  
ATOM     72  CD2 LEU A   5      17.124   0.295  -1.980  1.00  0.00           C  
ATOM     73 HD21 LEU A   5      17.649  -0.654  -1.891  1.00  0.00           H  
ATOM     74 HD22 LEU A   5      16.179   0.148  -2.497  1.00  0.00           H  
ATOM     75 HD23 LEU A   5      17.729   0.996  -2.552  1.00  0.00           H  
ATOM     76  C   LEU A   5      14.047  -1.489   0.758  1.00  0.00           C  
ATOM     77  O   LEU A   5      14.173  -2.676   0.451  1.00  0.00           O  
ATOM     78  N   GLN A   6      13.405  -1.116   1.871  1.00  0.00           N  
ATOM     79  H   GLN A   6      13.331  -0.129   2.092  1.00  0.00           H  
ATOM     80  CA  GLN A   6      12.766  -2.106   2.740  1.00  0.00           C  
ATOM     81  HA  GLN A   6      13.487  -2.914   2.849  1.00  0.00           H  
ATOM     82  CB  GLN A   6      12.502  -1.558   4.148  1.00  0.00           C  
ATOM     83  HB2 GLN A   6      13.381  -1.014   4.482  1.00  0.00           H  
ATOM     84  HB3 GLN A   6      11.649  -0.881   4.139  1.00  0.00           H  
ATOM     85  CG  GLN A   6      12.240  -2.736   5.105  1.00  0.00           C  
ATOM     86  HG2 GLN A   6      11.263  -3.169   4.891  1.00  0.00           H  
ATOM     87  HG3 GLN A   6      13.001  -3.503   4.948  1.00  0.00           H  
ATOM     88  CD  GLN A   6      12.257  -2.331   6.570  1.00  0.00           C  
ATOM     89  OE1 GLN A   6      11.391  -1.616   7.047  1.00  0.00           O  
ATOM     90  NE2 GLN A   6      13.203  -2.807   7.349  1.00  0.00           N  
ATOM     91 HE21 GLN A   6      13.222  -2.424   8.280  1.00  0.00           H  
ATOM     92 HE22 GLN A   6      13.981  -3.309   6.967  1.00  0.00           H  
ATOM     93  C   GLN A   6      11.503  -2.733   2.125  1.00  0.00           C  
ATOM     94  O   GLN A   6      11.271  -3.926   2.338  1.00  0.00           O  
ATOM     95  N   GLU A   7      10.726  -2.000   1.317  1.00  0.00           N  
ATOM     96  H   GLU A   7      10.908  -1.003   1.228  1.00  0.00           H  
ATOM     97  CA  GLU A   7       9.645  -2.592   0.504  1.00  0.00           C  
ATOM     98  HA  GLU A   7       8.910  -3.049   1.164  1.00  0.00           H  
ATOM     99  CB  GLU A   7       8.935  -1.562  -0.393  1.00  0.00           C  
ATOM    100  HB2 GLU A   7       9.656  -1.126  -1.081  1.00  0.00           H  
ATOM    101  HB3 GLU A   7       8.205  -2.115  -0.986  1.00  0.00           H  
ATOM    102  CG  GLU A   7       8.198  -0.425   0.326  1.00  0.00           C  
ATOM    103  HG2 GLU A   7       7.614  -0.858   1.138  1.00  0.00           H  
ATOM    104  HG3 GLU A   7       8.930   0.259   0.757  1.00  0.00           H  
ATOM    105  CD  GLU A   7       7.261   0.353  -0.616  1.00  0.00           C  
ATOM    106  OE1 GLU A   7       6.422   1.139  -0.105  1.00  0.00           O  
ATOM    107  OE2 GLU A   7       7.345   0.199  -1.859  1.00  0.00           O  
ATOM    108  C   GLU A   7      10.204  -3.689  -0.408  1.00  0.00           C  
ATOM    109  O   GLU A   7       9.662  -4.794  -0.479  1.00  0.00           O  
ATOM    110  N   ILE A   8      11.344  -3.412  -1.052  1.00  0.00           N  
ATOM    111  H   ILE A   8      11.727  -2.473  -0.957  1.00  0.00           H  
ATOM    112  CA  ILE A   8      12.044  -4.377  -1.903  1.00  0.00           C  
ATOM    113  HA  ILE A   8      11.327  -4.764  -2.627  1.00  0.00           H  
ATOM    114  CB  ILE A   8      13.179  -3.686  -2.702  1.00  0.00           C  
ATOM    115  HB  ILE A   8      13.864  -3.199  -2.009  1.00  0.00           H  
ATOM    116  CG2 ILE A   8      13.972  -4.730  -3.503  1.00  0.00           C  
ATOM    117 HG21 ILE A   8      13.307  -5.267  -4.177  1.00  0.00           H  
ATOM    118 HG22 ILE A   8      14.759  -4.249  -4.080  1.00  0.00           H  
ATOM    119 HG23 ILE A   8      14.453  -5.430  -2.824  1.00  0.00           H  
ATOM    120  CG1 ILE A   8      12.589  -2.616  -3.650  1.00  0.00           C  
ATOM    121 HG12 ILE A   8      11.947  -3.107  -4.379  1.00  0.00           H  
ATOM    122 HG13 ILE A   8      11.976  -1.921  -3.077  1.00  0.00           H  
ATOM    123  CD1 ILE A   8      13.630  -1.773  -4.398  1.00  0.00           C  
ATOM    124 HD11 ILE A   8      14.347  -1.359  -3.689  1.00  0.00           H  
ATOM    125 HD12 ILE A   8      13.128  -0.953  -4.914  1.00  0.00           H  
ATOM    126 HD13 ILE A   8      14.152  -2.376  -5.141  1.00  0.00           H  
ATOM    127  C   ILE A   8      12.515  -5.584  -1.072  1.00  0.00           C  
ATOM    128  O   ILE A   8      12.168  -6.715  -1.410  1.00  0.00           O  
ATOM    129  N   ILE A   9      13.226  -5.382   0.047  1.00  0.00           N  
ATOM    130  H   ILE A   9      13.481  -4.422   0.270  1.00  0.00           H  
ATOM    131  CA  ILE A   9      13.709  -6.471   0.928  1.00  0.00           C  
ATOM    132  HA  ILE A   9      14.358  -7.123   0.346  1.00  0.00           H  
ATOM    133  CB  ILE A   9      14.532  -5.901   2.113  1.00  0.00           C  
ATOM    134  HB  ILE A   9      13.935  -5.123   2.590  1.00  0.00           H  
ATOM    135  CG2 ILE A   9      14.853  -6.970   3.180  1.00  0.00           C  
ATOM    136 HG21 ILE A   9      13.936  -7.344   3.635  1.00  0.00           H  
ATOM    137 HG22 ILE A   9      15.398  -7.800   2.730  1.00  0.00           H  
ATOM    138 HG23 ILE A   9      15.456  -6.540   3.979  1.00  0.00           H  
ATOM    139  CG1 ILE A   9      15.853  -5.277   1.614  1.00  0.00           C  
ATOM    140 HG12 ILE A   9      16.555  -6.062   1.335  1.00  0.00           H  
ATOM    141 HG13 ILE A   9      15.657  -4.686   0.725  1.00  0.00           H  
ATOM    142  CD1 ILE A   9      16.511  -4.346   2.640  1.00  0.00           C  
ATOM    143 HD11 ILE A   9      16.911  -4.914   3.480  1.00  0.00           H  
ATOM    144 HD12 ILE A   9      17.330  -3.816   2.160  1.00  0.00           H  
ATOM    145 HD13 ILE A   9      15.790  -3.612   3.002  1.00  0.00           H  
ATOM    146  C   ILE A   9      12.544  -7.335   1.431  1.00  0.00           C  
ATOM    147  O   ILE A   9      12.642  -8.565   1.438  1.00  0.00           O  
ATOM    148  N   LYS A  10      11.421  -6.710   1.814  1.00  0.00           N  
ATOM    149  H   LYS A  10      11.411  -5.692   1.785  1.00  0.00           H  
ATOM    150  CA  LYS A  10      10.201  -7.420   2.213  1.00  0.00           C  
ATOM    151  HA  LYS A  10      10.485  -8.169   2.951  1.00  0.00           H  
ATOM    152  CB  LYS A  10       9.199  -6.459   2.879  1.00  0.00           C  
ATOM    153  HB2 LYS A  10       9.690  -5.975   3.726  1.00  0.00           H  
ATOM    154  HB3 LYS A  10       8.883  -5.689   2.171  1.00  0.00           H  
ATOM    155  CG  LYS A  10       7.968  -7.239   3.376  1.00  0.00           C  
ATOM    156  HG2 LYS A  10       7.306  -7.440   2.530  1.00  0.00           H  
ATOM    157  HG3 LYS A  10       8.295  -8.194   3.790  1.00  0.00           H  
ATOM    158  CD  LYS A  10       7.183  -6.501   4.465  1.00  0.00           C  
ATOM    159  HD2 LYS A  10       7.835  -6.302   5.316  1.00  0.00           H  
ATOM    160  HD3 LYS A  10       6.803  -5.559   4.078  1.00  0.00           H  
ATOM    161  CE  LYS A  10       6.022  -7.392   4.906  1.00  0.00           C  
ATOM    162  HE2 LYS A  10       5.369  -7.589   4.048  1.00  0.00           H  
ATOM    163  HE3 LYS A  10       6.421  -8.353   5.239  1.00  0.00           H  
ATOM    164  NZ  LYS A  10       5.243  -6.781   6.002  1.00  0.00           N  
ATOM    165  HZ1 LYS A  10       4.554  -7.455   6.330  1.00  0.00           H  
ATOM    166  HZ2 LYS A  10       5.821  -6.512   6.796  1.00  0.00           H  
ATOM    167  HZ3 LYS A  10       4.712  -5.974   5.688  1.00  0.00           H  
ATOM    168  C   LYS A  10       9.590  -8.188   1.043  1.00  0.00           C  
ATOM    169  O   LYS A  10       9.281  -9.361   1.211  1.00  0.00           O  
ATOM    170  N   THR A  11       9.478  -7.581  -0.140  1.00  0.00           N  
ATOM    171  H   THR A  11       9.760  -6.608  -0.200  1.00  0.00           H  
ATOM    172  CA  THR A  11       9.011  -8.264  -1.364  1.00  0.00           C  
ATOM    173  HA  THR A  11       7.983  -8.595  -1.218  1.00  0.00           H  
ATOM    174  CB  THR A  11       9.050  -7.332  -2.590  1.00  0.00           C  
ATOM    175  HB  THR A  11      10.081  -7.065  -2.827  1.00  0.00           H  
ATOM    176  CG2 THR A  11       8.406  -7.960  -3.825  1.00  0.00           C  
ATOM    177 HG21 THR A  11       8.985  -8.815  -4.173  1.00  0.00           H  
ATOM    178 HG22 THR A  11       7.394  -8.283  -3.585  1.00  0.00           H  
ATOM    179 HG23 THR A  11       8.360  -7.222  -4.626  1.00  0.00           H  
ATOM    180  OG1 THR A  11       8.323  -6.151  -2.339  1.00  0.00           O  
ATOM    181  HG1 THR A  11       8.848  -5.612  -1.713  1.00  0.00           H  
ATOM    182  C   THR A  11       9.859  -9.499  -1.661  1.00  0.00           C  
ATOM    183  O   THR A  11       9.327 -10.549  -2.009  1.00  0.00           O  
ATOM    184  N   LEU A  12      11.178  -9.405  -1.472  1.00  0.00           N  
ATOM    185  H   LEU A  12      11.553  -8.498  -1.209  1.00  0.00           H  
ATOM    186  CA  LEU A  12      12.110 -10.518  -1.636  1.00  0.00           C  
ATOM    187  HA  LEU A  12      11.877 -11.031  -2.568  1.00  0.00           H  
ATOM    188  CB  LEU A  12      13.539  -9.955  -1.741  1.00  0.00           C  
ATOM    189  HB2 LEU A  12      13.735  -9.367  -0.847  1.00  0.00           H  
ATOM    190  HB3 LEU A  12      14.240 -10.789  -1.765  1.00  0.00           H  
ATOM    191  CG  LEU A  12      13.792  -9.071  -2.978  1.00  0.00           C  
ATOM    192  HG  LEU A  12      12.962  -8.387  -3.138  1.00  0.00           H  
ATOM    193  CD1 LEU A  12      15.066  -8.249  -2.806  1.00  0.00           C  
ATOM    194 HD11 LEU A  12      15.021  -7.673  -1.884  1.00  0.00           H  
ATOM    195 HD12 LEU A  12      15.926  -8.911  -2.794  1.00  0.00           H  
ATOM    196 HD13 LEU A  12      15.160  -7.562  -3.646  1.00  0.00           H  
ATOM    197  CD2 LEU A  12      13.969  -9.916  -4.234  1.00  0.00           C  
ATOM    198 HD21 LEU A  12      13.072 -10.505  -4.407  1.00  0.00           H  
ATOM    199 HD22 LEU A  12      14.120  -9.257  -5.086  1.00  0.00           H  
ATOM    200 HD23 LEU A  12      14.825 -10.586  -4.129  1.00  0.00           H  
ATOM    201  C   LEU A  12      11.979 -11.590  -0.532  1.00  0.00           C  
ATOM    202  O   LEU A  12      12.353 -12.731  -0.774  1.00  0.00           O  
ATOM    203  N   ASN A  13      11.436 -11.278   0.653  1.00  0.00           N  
ATOM    204  H   ASN A  13      11.170 -10.316   0.821  1.00  0.00           H  
ATOM    205  CA  ASN A  13      11.021 -12.296   1.630  1.00  0.00           C  
ATOM    206  HA  ASN A  13      11.760 -13.101   1.642  1.00  0.00           H  
ATOM    207  CB  ASN A  13      10.947 -11.693   3.047  1.00  0.00           C  
ATOM    208  HB2 ASN A  13      10.324 -10.801   3.030  1.00  0.00           H  
ATOM    209  HB3 ASN A  13      10.467 -12.414   3.708  1.00  0.00           H  
ATOM    210  CG  ASN A  13      12.297 -11.359   3.655  1.00  0.00           C  
ATOM    211  OD1 ASN A  13      13.319 -11.964   3.362  1.00  0.00           O  
ATOM    212  ND2 ASN A  13      12.345 -10.406   4.560  1.00  0.00           N  
ATOM    213 HD21 ASN A  13      13.238 -10.207   4.971  1.00  0.00           H  
ATOM    214 HD22 ASN A  13      11.498  -9.943   4.828  1.00  0.00           H  
ATOM    215  C   ASN A  13       9.684 -12.950   1.245  1.00  0.00           C  
ATOM    216  O   ASN A  13       9.589 -14.179   1.240  1.00  0.00           O  
ATOM    217  N   SER A  14       8.673 -12.157   0.872  1.00  0.00           N  
ATOM    218  H   SER A  14       8.796 -11.152   0.927  1.00  0.00           H  
ATOM    219  CA  SER A  14       7.352 -12.663   0.461  1.00  0.00           C  
ATOM    220  HA  SER A  14       6.962 -13.295   1.257  1.00  0.00           H  
ATOM    221  CB  SER A  14       6.364 -11.508   0.269  1.00  0.00           C  
ATOM    222  HB2 SER A  14       6.782 -10.775  -0.425  1.00  0.00           H  
ATOM    223  HB3 SER A  14       5.440 -11.900  -0.151  1.00  0.00           H  
ATOM    224  OG  SER A  14       6.057 -10.889   1.503  1.00  0.00           O  
ATOM    225  HG  SER A  14       5.165 -11.202   1.769  1.00  0.00           H  
ATOM    226  C   SER A  14       7.411 -13.527  -0.810  1.00  0.00           C  
ATOM    227  O   SER A  14       6.533 -14.367  -1.015  1.00  0.00           O  
ATOM    228  N   LEU A  15       8.459 -13.382  -1.638  1.00  0.00           N  
ATOM    229  H   LEU A  15       9.056 -12.574  -1.496  1.00  0.00           H  
ATOM    230  CA  LEU A  15       8.788 -14.309  -2.730  1.00  0.00           C  
ATOM    231  HA  LEU A  15       7.871 -14.515  -3.284  1.00  0.00           H  
ATOM    232  CB  LEU A  15       9.812 -13.655  -3.680  1.00  0.00           C  
ATOM    233  HB2 LEU A  15      10.589 -13.174  -3.082  1.00  0.00           H  
ATOM    234  HB3 LEU A  15      10.289 -14.430  -4.282  1.00  0.00           H  
ATOM    235  CG  LEU A  15       9.173 -12.622  -4.624  1.00  0.00           C  
ATOM    236  HG  LEU A  15       8.483 -12.000  -4.061  1.00  0.00           H  
ATOM    237  CD1 LEU A  15      10.225 -11.714  -5.260  1.00  0.00           C  
ATOM    238 HD11 LEU A  15      10.958 -12.308  -5.805  1.00  0.00           H  
ATOM    239 HD12 LEU A  15       9.741 -11.013  -5.941  1.00  0.00           H  
ATOM    240 HD13 LEU A  15      10.721 -11.144  -4.479  1.00  0.00           H  
ATOM    241  CD2 LEU A  15       8.416 -13.305  -5.764  1.00  0.00           C  
ATOM    242 HD21 LEU A  15       8.006 -12.552  -6.431  1.00  0.00           H  
ATOM    243 HD22 LEU A  15       9.087 -13.951  -6.329  1.00  0.00           H  
ATOM    244 HD23 LEU A  15       7.596 -13.899  -5.369  1.00  0.00           H  
ATOM    245  C   LEU A  15       9.291 -15.675  -2.229  1.00  0.00           C  
ATOM    246  O   LEU A  15       8.720 -16.699  -2.608  1.00  0.00           O  
ATOM    247  N   THR A  16      10.298 -15.718  -1.350  1.00  0.00           N  
ATOM    248  H   THR A  16      10.732 -14.853  -1.060  1.00  0.00           H  
ATOM    249  CA  THR A  16      10.787 -16.976  -0.742  1.00  0.00           C  
ATOM    250  HA  THR A  16      11.018 -17.675  -1.547  1.00  0.00           H  
ATOM    251  CB  THR A  16      12.084 -16.758   0.060  1.00  0.00           C  
ATOM    252  HB  THR A  16      12.285 -17.653   0.651  1.00  0.00           H  
ATOM    253  CG2 THR A  16      13.281 -16.524  -0.860  1.00  0.00           C  
ATOM    254 HG21 THR A  16      14.184 -16.417  -0.260  1.00  0.00           H  
ATOM    255 HG22 THR A  16      13.408 -17.385  -1.519  1.00  0.00           H  
ATOM    256 HG23 THR A  16      13.132 -15.627  -1.459  1.00  0.00           H  
ATOM    257  OG1 THR A  16      12.027 -15.637   0.924  1.00  0.00           O  
ATOM    258  HG1 THR A  16      11.122 -15.510   1.241  1.00  0.00           H  
ATOM    259  C   THR A  16       9.737 -17.685   0.127  1.00  0.00           C  
ATOM    260  O   THR A  16       9.874 -18.872   0.437  1.00  0.00           O  
ATOM    261  N   GLU A  17       8.661 -17.001   0.521  1.00  0.00           N  
ATOM    262  H   GLU A  17       8.605 -16.012   0.311  1.00  0.00           H  
ATOM    263  CA  GLU A  17       7.582 -17.616   1.293  1.00  0.00           C  
ATOM    264  HA  GLU A  17       8.051 -18.326   1.954  1.00  0.00           H  
ATOM    265  CB  GLU A  17       6.895 -16.559   2.174  1.00  0.00           C  
ATOM    266  HB2 GLU A  17       7.632 -15.821   2.492  1.00  0.00           H  
ATOM    267  HB3 GLU A  17       6.147 -16.042   1.572  1.00  0.00           H  
ATOM    268  CG  GLU A  17       6.226 -17.120   3.443  1.00  0.00           C  
ATOM    269  HG2 GLU A  17       5.642 -16.313   3.889  1.00  0.00           H  
ATOM    270  HG3 GLU A  17       5.524 -17.912   3.172  1.00  0.00           H  
ATOM    271  CD  GLU A  17       7.227 -17.652   4.494  1.00  0.00           C  
ATOM    272  OE1 GLU A  17       7.260 -17.102   5.611  1.00  0.00           O  
ATOM    273  OE2 GLU A  17       7.967 -18.620   4.193  1.00  0.00           O  
ATOM    274  C   GLU A  17       6.608 -18.452   0.443  1.00  0.00           C  
ATOM    275  O   GLU A  17       5.880 -19.274   0.992  1.00  0.00           O  
ATOM    276  N   GLN A  18       6.620 -18.349  -0.892  1.00  0.00           N  
ATOM    277  H   GLN A  18       7.251 -17.680  -1.325  1.00  0.00           H  
ATOM    278  CA  GLN A  18       5.641 -19.063  -1.729  1.00  0.00           C  
ATOM    279  HA  GLN A  18       4.683 -18.999  -1.211  1.00  0.00           H  
ATOM    280  CB  GLN A  18       5.463 -18.351  -3.085  1.00  0.00           C  
ATOM    281  HB2 GLN A  18       6.393 -18.407  -3.651  1.00  0.00           H  
ATOM    282  HB3 GLN A  18       4.691 -18.871  -3.652  1.00  0.00           H  
ATOM    283  CG  GLN A  18       5.040 -16.876  -2.957  1.00  0.00           C  
ATOM    284  HG2 GLN A  18       5.902 -16.296  -2.628  1.00  0.00           H  
ATOM    285  HG3 GLN A  18       4.748 -16.499  -3.937  1.00  0.00           H  
ATOM    286  CD  GLN A  18       3.879 -16.655  -1.985  1.00  0.00           C  
ATOM    287  OE1 GLN A  18       2.899 -17.388  -1.958  1.00  0.00           O  
ATOM    288  NE2 GLN A  18       3.964 -15.653  -1.138  1.00  0.00           N  
ATOM    289 HE21 GLN A  18       3.259 -15.587  -0.426  1.00  0.00           H  
ATOM    290 HE22 GLN A  18       4.820 -15.101  -1.102  1.00  0.00           H  
ATOM    291  C   GLN A  18       5.877 -20.583  -1.884  1.00  0.00           C  
ATOM    292  O   GLN A  18       5.014 -21.256  -2.437  1.00  0.00           O  
ATOM    293  N   LYS A  19       6.996 -21.153  -1.402  1.00  0.00           N  
ATOM    294  H   LYS A  19       7.665 -20.516  -0.985  1.00  0.00           H  
ATOM    295  CA  LYS A  19       7.273 -22.617  -1.317  1.00  0.00           C  
ATOM    296  HA  LYS A  19       8.356 -22.744  -1.315  1.00  0.00           H  
ATOM    297  CB  LYS A  19       6.733 -23.229  -0.003  1.00  0.00           C  
ATOM    298  HB2 LYS A  19       5.653 -23.303  -0.089  1.00  0.00           H  
ATOM    299  HB3 LYS A  19       7.131 -24.241   0.092  1.00  0.00           H  
ATOM    300  CG  LYS A  19       6.988 -22.485   1.309  1.00  0.00           C  
ATOM    301  HG2 LYS A  19       6.333 -21.619   1.315  1.00  0.00           H  
ATOM    302  HG3 LYS A  19       6.666 -23.124   2.132  1.00  0.00           H  
ATOM    303  CD  LYS A  19       8.431 -22.035   1.565  1.00  0.00           C  
ATOM    304  HD2 LYS A  19       9.065 -22.895   1.782  1.00  0.00           H  
ATOM    305  HD3 LYS A  19       8.819 -21.493   0.704  1.00  0.00           H  
ATOM    306  CE  LYS A  19       8.369 -21.095   2.767  1.00  0.00           C  
ATOM    307  HE2 LYS A  19       7.539 -20.394   2.613  1.00  0.00           H  
ATOM    308  HE3 LYS A  19       8.136 -21.654   3.677  1.00  0.00           H  
ATOM    309  NZ  LYS A  19       9.600 -20.298   2.951  1.00  0.00           N  
ATOM    310  HZ1 LYS A  19      10.357 -20.831   3.344  1.00  0.00           H  
ATOM    311  HZ2 LYS A  19       9.876 -19.844   2.084  1.00  0.00           H  
ATOM    312  HZ3 LYS A  19       9.336 -19.544   3.599  1.00  0.00           H  
ATOM    313  C   LYS A  19       6.765 -23.425  -2.534  1.00  0.00           C  
ATOM    314  O   LYS A  19       5.955 -24.348  -2.395  1.00  0.00           O  
ATOM    315  N   THR A  20       7.178 -23.020  -3.729  1.00  0.00           N  
ATOM    316  H   THR A  20       7.902 -22.315  -3.766  1.00  0.00           H  
ATOM    317  CA  THR A  20       6.648 -23.492  -5.014  1.00  0.00           C  
ATOM    318  HA  THR A  20       6.180 -24.465  -4.871  1.00  0.00           H  
ATOM    319  CB  THR A  20       5.562 -22.530  -5.536  1.00  0.00           C  
ATOM    320  HB  THR A  20       4.774 -22.466  -4.788  1.00  0.00           H  
ATOM    321  CG2 THR A  20       6.042 -21.112  -5.858  1.00  0.00           C  
ATOM    322 HG21 THR A  20       5.194 -20.501  -6.168  1.00  0.00           H  
ATOM    323 HG22 THR A  20       6.497 -20.662  -4.978  1.00  0.00           H  
ATOM    324 HG23 THR A  20       6.773 -21.132  -6.665  1.00  0.00           H  
ATOM    325  OG1 THR A  20       4.996 -23.037  -6.720  1.00  0.00           O  
ATOM    326  HG1 THR A  20       4.202 -23.526  -6.482  1.00  0.00           H  
ATOM    327  C   THR A  20       7.803 -23.669  -5.995  1.00  0.00           C  
ATOM    328  O   THR A  20       8.684 -22.817  -6.059  1.00  0.00           O  
ATOM    329  N   LEU A  21       7.808 -24.775  -6.750  1.00  0.00           N  
ATOM    330  H   LEU A  21       7.026 -25.400  -6.663  1.00  0.00           H  
ATOM    331  CA  LEU A  21       8.945 -25.228  -7.581  1.00  0.00           C  
ATOM    332  HA  LEU A  21       9.806 -25.416  -6.935  1.00  0.00           H  
ATOM    333  CB  LEU A  21       8.538 -26.541  -8.279  1.00  0.00           C  
ATOM    334  HB2 LEU A  21       7.552 -26.406  -8.727  1.00  0.00           H  
ATOM    335  HB3 LEU A  21       9.234 -26.752  -9.093  1.00  0.00           H  
ATOM    336  CG  LEU A  21       8.520 -27.752  -7.330  1.00  0.00           C  
ATOM    337  HG  LEU A  21       8.095 -27.463  -6.369  1.00  0.00           H  
ATOM    338  CD1 LEU A  21       7.642 -28.860  -7.912  1.00  0.00           C  
ATOM    339 HD11 LEU A  21       6.619 -28.501  -8.027  1.00  0.00           H  
ATOM    340 HD12 LEU A  21       7.648 -29.721  -7.244  1.00  0.00           H  
ATOM    341 HD13 LEU A  21       8.028 -29.162  -8.887  1.00  0.00           H  
ATOM    342  CD2 LEU A  21       9.925 -28.308  -7.106  1.00  0.00           C  
ATOM    343 HD21 LEU A  21       9.890 -29.175  -6.447  1.00  0.00           H  
ATOM    344 HD22 LEU A  21      10.371 -28.601  -8.058  1.00  0.00           H  
ATOM    345 HD23 LEU A  21      10.562 -27.550  -6.648  1.00  0.00           H  
ATOM    346  C   LEU A  21       9.424 -24.203  -8.625  1.00  0.00           C  
ATOM    347  O   LEU A  21      10.535 -24.313  -9.136  1.00  0.00           O  
ATOM    348  N   CYS A  22       8.605 -23.193  -8.926  1.00  0.00           N  
ATOM    349  H   CYS A  22       7.720 -23.154  -8.443  1.00  0.00           H  
ATOM    350  CA  CYS A  22       8.965 -22.085  -9.800  1.00  0.00           C  
ATOM    351  HA  CYS A  22       9.226 -22.503 -10.772  1.00  0.00           H  
ATOM    352  CB  CYS A  22       7.696 -21.231  -9.968  1.00  0.00           C  
ATOM    353  HB2 CYS A  22       6.846 -21.881 -10.187  1.00  0.00           H  
ATOM    354  HB3 CYS A  22       7.498 -20.701  -9.036  1.00  0.00           H  
ATOM    355  SG  CYS A  22       7.856 -20.032 -11.321  1.00  0.00           S  
ATOM    356  HG  CYS A  22       7.910 -20.913 -12.335  1.00  0.00           H  
ATOM    357  C   CYS A  22      10.203 -21.286  -9.313  1.00  0.00           C  
ATOM    358  O   CYS A  22      10.838 -20.621 -10.123  1.00  0.00           O  
ATOM    359  N   THR A  23      10.607 -21.364  -8.034  1.00  0.00           N  
ATOM    360  H   THR A  23      10.081 -21.926  -7.373  1.00  0.00           H  
ATOM    361  CA  THR A  23      11.852 -20.736  -7.527  1.00  0.00           C  
ATOM    362  HA  THR A  23      11.961 -19.762  -7.996  1.00  0.00           H  
ATOM    363  CB  THR A  23      11.789 -20.509  -6.012  1.00  0.00           C  
ATOM    364  HB  THR A  23      12.727 -20.054  -5.700  1.00  0.00           H  
ATOM    365  CG2 THR A  23      10.658 -19.565  -5.614  1.00  0.00           C  
ATOM    366 HG21 THR A  23       9.696 -20.024  -5.839  1.00  0.00           H  
ATOM    367 HG22 THR A  23      10.762 -18.628  -6.159  1.00  0.00           H  
ATOM    368 HG23 THR A  23      10.723 -19.372  -4.543  1.00  0.00           H  
ATOM    369  OG1 THR A  23      11.605 -21.720  -5.325  1.00  0.00           O  
ATOM    370  HG1 THR A  23      12.320 -21.731  -4.638  1.00  0.00           H  
ATOM    371  C   THR A  23      13.142 -21.507  -7.843  1.00  0.00           C  
ATOM    372  O   THR A  23      14.220 -20.909  -7.879  1.00  0.00           O  
ATOM    373  N   GLU A  24      13.046 -22.804  -8.138  1.00  0.00           N  
ATOM    374  H   GLU A  24      12.142 -23.247  -8.051  1.00  0.00           H  
ATOM    375  CA  GLU A  24      14.172 -23.646  -8.571  1.00  0.00           C  
ATOM    376  HA  GLU A  24      15.038 -23.422  -7.948  1.00  0.00           H  
ATOM    377  CB  GLU A  24      13.764 -25.119  -8.365  1.00  0.00           C  
ATOM    378  HB2 GLU A  24      13.195 -25.212  -7.439  1.00  0.00           H  
ATOM    379  HB3 GLU A  24      13.114 -25.421  -9.187  1.00  0.00           H  
ATOM    380  CG  GLU A  24      14.945 -26.093  -8.288  1.00  0.00           C  
ATOM    381  HG2 GLU A  24      14.549 -27.114  -8.268  1.00  0.00           H  
ATOM    382  HG3 GLU A  24      15.564 -26.006  -9.184  1.00  0.00           H  
ATOM    383  CD  GLU A  24      15.786 -25.841  -7.028  1.00  0.00           C  
ATOM    384  OE1 GLU A  24      16.762 -25.058  -7.119  1.00  0.00           O  
ATOM    385  OE2 GLU A  24      15.438 -26.438  -5.985  1.00  0.00           O  
ATOM    386  C   GLU A  24      14.562 -23.389 -10.041  1.00  0.00           C  
ATOM    387  O   GLU A  24      15.673 -23.687 -10.485  1.00  0.00           O  
ATOM    388  N   LEU A  25      13.635 -22.835 -10.835  1.00  0.00           N  
ATOM    389  H   LEU A  25      12.764 -22.560 -10.404  1.00  0.00           H  
ATOM    390  CA  LEU A  25      13.805 -22.630 -12.276  1.00  0.00           C  
ATOM    391  HA  LEU A  25      14.158 -23.572 -12.691  1.00  0.00           H  
ATOM    392  CB  LEU A  25      12.451 -22.292 -12.923  1.00  0.00           C  
ATOM    393  HB2 LEU A  25      12.080 -21.372 -12.472  1.00  0.00           H  
ATOM    394  HB3 LEU A  25      12.603 -22.104 -13.986  1.00  0.00           H  
ATOM    395  CG  LEU A  25      11.382 -23.391 -12.759  1.00  0.00           C  
ATOM    396  HG  LEU A  25      11.202 -23.573 -11.700  1.00  0.00           H  
ATOM    397  CD1 LEU A  25      10.079 -22.924 -13.392  1.00  0.00           C  
ATOM    398 HD11 LEU A  25       9.775 -21.973 -12.957  1.00  0.00           H  
ATOM    399 HD12 LEU A  25      10.194 -22.789 -14.466  1.00  0.00           H  
ATOM    400 HD13 LEU A  25       9.306 -23.666 -13.200  1.00  0.00           H  
ATOM    401  CD2 LEU A  25      11.778 -24.710 -13.433  1.00  0.00           C  
ATOM    402 HD21 LEU A  25      12.624 -25.155 -12.913  1.00  0.00           H  
ATOM    403 HD22 LEU A  25      10.945 -25.409 -13.372  1.00  0.00           H  
ATOM    404 HD23 LEU A  25      12.032 -24.538 -14.478  1.00  0.00           H  
ATOM    405  C   LEU A  25      14.880 -21.585 -12.608  1.00  0.00           C  
ATOM    406  O   LEU A  25      15.120 -20.626 -11.878  1.00  0.00           O  
ATOM    407  N   THR A  26      15.539 -21.784 -13.748  1.00  0.00           N  
ATOM    408  H   THR A  26      15.263 -22.557 -14.334  1.00  0.00           H  
ATOM    409  CA  THR A  26      16.731 -21.013 -14.113  1.00  0.00           C  
ATOM    410  HA  THR A  26      17.313 -20.944 -13.197  1.00  0.00           H  
ATOM    411  CB  THR A  26      17.603 -21.778 -15.123  1.00  0.00           C  
ATOM    412  HB  THR A  26      17.813 -22.771 -14.717  1.00  0.00           H  
ATOM    413  CG2 THR A  26      16.981 -21.937 -16.511  1.00  0.00           C  
ATOM    414 HG21 THR A  26      16.020 -22.441 -16.434  1.00  0.00           H  
ATOM    415 HG22 THR A  26      17.645 -22.530 -17.138  1.00  0.00           H  
ATOM    416 HG23 THR A  26      16.839 -20.958 -16.969  1.00  0.00           H  
ATOM    417  OG1 THR A  26      18.827 -21.107 -15.318  1.00  0.00           O  
ATOM    418  HG1 THR A  26      19.202 -20.931 -14.443  1.00  0.00           H  
ATOM    419  C   THR A  26      16.445 -19.574 -14.559  1.00  0.00           C  
ATOM    420  O   THR A  26      15.450 -19.298 -15.233  1.00  0.00           O  
ATOM    421  N   VAL A  27      17.374 -18.666 -14.248  1.00  0.00           N  
ATOM    422  H   VAL A  27      18.174 -18.986 -13.712  1.00  0.00           H  
ATOM    423  CA  VAL A  27      17.403 -17.264 -14.681  1.00  0.00           C  
ATOM    424  HA  VAL A  27      16.763 -17.175 -15.559  1.00  0.00           H  
ATOM    425  CB  VAL A  27      16.813 -16.357 -13.578  1.00  0.00           C  
ATOM    426  HB  VAL A  27      15.883 -16.810 -13.229  1.00  0.00           H  
ATOM    427  CG1 VAL A  27      17.741 -16.185 -12.367  1.00  0.00           C  
ATOM    428 HG11 VAL A  27      17.232 -15.604 -11.598  1.00  0.00           H  
ATOM    429 HG12 VAL A  27      18.000 -17.161 -11.955  1.00  0.00           H  
ATOM    430 HG13 VAL A  27      18.656 -15.660 -12.648  1.00  0.00           H  
ATOM    431  CG2 VAL A  27      16.461 -14.969 -14.123  1.00  0.00           C  
ATOM    432 HG21 VAL A  27      17.363 -14.418 -14.392  1.00  0.00           H  
ATOM    433 HG22 VAL A  27      15.933 -14.406 -13.352  1.00  0.00           H  
ATOM    434 HG23 VAL A  27      15.809 -15.054 -14.992  1.00  0.00           H  
ATOM    435  C   VAL A  27      18.828 -16.865 -15.092  1.00  0.00           C  
ATOM    436  O   VAL A  27      19.805 -17.394 -14.559  1.00  0.00           O  
ATOM    437  N   THR A  28      18.965 -15.930 -16.036  1.00  0.00           N  
ATOM    438  H   THR A  28      18.134 -15.472 -16.382  1.00  0.00           H  
ATOM    439  CA  THR A  28      20.262 -15.350 -16.426  1.00  0.00           C  
ATOM    440  HA  THR A  28      20.949 -16.143 -16.727  1.00  0.00           H  
ATOM    441  CB  THR A  28      20.078 -14.380 -17.602  1.00  0.00           C  
ATOM    442  HB  THR A  28      19.398 -13.587 -17.291  1.00  0.00           H  
ATOM    443  CG2 THR A  28      21.383 -13.740 -18.078  1.00  0.00           C  
ATOM    444 HG21 THR A  28      22.116 -14.514 -18.304  1.00  0.00           H  
ATOM    445 HG22 THR A  28      21.190 -13.152 -18.975  1.00  0.00           H  
ATOM    446 HG23 THR A  28      21.781 -13.078 -17.308  1.00  0.00           H  
ATOM    447  OG1 THR A  28      19.482 -15.040 -18.692  1.00  0.00           O  
ATOM    448  HG1 THR A  28      19.347 -15.959 -18.450  1.00  0.00           H  
ATOM    449  C   THR A  28      20.871 -14.584 -15.251  1.00  0.00           C  
ATOM    450  O   THR A  28      20.264 -13.636 -14.753  1.00  0.00           O  
ATOM    451  N   ASP A  29      22.073 -14.955 -14.821  1.00  0.00           N  
ATOM    452  H   ASP A  29      22.593 -15.662 -15.331  1.00  0.00           H  
ATOM    453  CA  ASP A  29      22.742 -14.338 -13.681  1.00  0.00           C  
ATOM    454  HA  ASP A  29      21.980 -14.025 -12.965  1.00  0.00           H  
ATOM    455  CB  ASP A  29      23.618 -15.372 -12.970  1.00  0.00           C  
ATOM    456  HB2 ASP A  29      23.021 -16.266 -12.795  1.00  0.00           H  
ATOM    457  HB3 ASP A  29      24.453 -15.653 -13.609  1.00  0.00           H  
ATOM    458  CG  ASP A  29      24.142 -14.864 -11.624  1.00  0.00           C  
ATOM    459  OD1 ASP A  29      24.052 -13.657 -11.307  1.00  0.00           O  
ATOM    460  OD2 ASP A  29      24.560 -15.700 -10.802  1.00  0.00           O  
ATOM    461  C   ASP A  29      23.518 -13.088 -14.104  1.00  0.00           C  
ATOM    462  O   ASP A  29      24.700 -13.132 -14.450  1.00  0.00           O  
ATOM    463  N   ILE A  30      22.840 -11.940 -14.061  1.00  0.00           N  
ATOM    464  H   ILE A  30      21.853 -11.990 -13.851  1.00  0.00           H  
ATOM    465  CA  ILE A  30      23.409 -10.642 -14.462  1.00  0.00           C  
ATOM    466  HA  ILE A  30      23.800 -10.763 -15.473  1.00  0.00           H  
ATOM    467  CB  ILE A  30      22.316  -9.548 -14.513  1.00  0.00           C  
ATOM    468  HB  ILE A  30      22.739  -8.695 -15.046  1.00  0.00           H  
ATOM    469  CG2 ILE A  30      21.123 -10.041 -15.345  1.00  0.00           C  
ATOM    470 HG21 ILE A  30      21.476 -10.460 -16.284  1.00  0.00           H  
ATOM    471 HG22 ILE A  30      20.577 -10.813 -14.805  1.00  0.00           H  
ATOM    472 HG23 ILE A  30      20.438  -9.222 -15.560  1.00  0.00           H  
ATOM    473  CG1 ILE A  30      21.804  -9.058 -13.136  1.00  0.00           C  
ATOM    474 HG12 ILE A  30      20.752  -8.783 -13.222  1.00  0.00           H  
ATOM    475 HG13 ILE A  30      21.877  -9.857 -12.398  1.00  0.00           H  
ATOM    476  CD1 ILE A  30      22.536  -7.817 -12.611  1.00  0.00           C  
ATOM    477 HD11 ILE A  30      22.031  -7.457 -11.715  1.00  0.00           H  
ATOM    478 HD12 ILE A  30      23.568  -8.056 -12.358  1.00  0.00           H  
ATOM    479 HD13 ILE A  30      22.524  -7.026 -13.359  1.00  0.00           H  
ATOM    480  C   ILE A  30      24.600 -10.209 -13.599  1.00  0.00           C  
ATOM    481  O   ILE A  30      25.384  -9.370 -14.041  1.00  0.00           O  
ATOM    482  N   PHE A  31      24.749 -10.772 -12.391  1.00  0.00           N  
ATOM    483  H   PHE A  31      24.112 -11.512 -12.121  1.00  0.00           H  
ATOM    484  CA  PHE A  31      25.882 -10.518 -11.499  1.00  0.00           C  
ATOM    485  HA  PHE A  31      26.201  -9.481 -11.611  1.00  0.00           H  
ATOM    486  CB  PHE A  31      25.441 -10.747 -10.044  1.00  0.00           C  
ATOM    487  HB2 PHE A  31      25.331 -11.820  -9.883  1.00  0.00           H  
ATOM    488  HB3 PHE A  31      26.241 -10.406  -9.386  1.00  0.00           H  
ATOM    489  CG  PHE A  31      24.152 -10.058  -9.623  1.00  0.00           C  
ATOM    490  CD1 PHE A  31      24.112  -8.659  -9.471  1.00  0.00           C  
ATOM    491  HD1 PHE A  31      24.991  -8.067  -9.686  1.00  0.00           H  
ATOM    492  CE1 PHE A  31      22.930  -8.029  -9.040  1.00  0.00           C  
ATOM    493  HE1 PHE A  31      22.906  -6.955  -8.920  1.00  0.00           H  
ATOM    494  CZ  PHE A  31      21.783  -8.793  -8.761  1.00  0.00           C  
ATOM    495  HZ  PHE A  31      20.877  -8.309  -8.425  1.00  0.00           H  
ATOM    496  CE2 PHE A  31      21.816 -10.189  -8.917  1.00  0.00           C  
ATOM    497  HE2 PHE A  31      20.934 -10.780  -8.703  1.00  0.00           H  
ATOM    498  CD2 PHE A  31      22.997 -10.819  -9.353  1.00  0.00           C  
ATOM    499  HD2 PHE A  31      23.016 -11.893  -9.480  1.00  0.00           H  
ATOM    500  C   PHE A  31      27.094 -11.404 -11.834  1.00  0.00           C  
ATOM    501  O   PHE A  31      28.219 -11.059 -11.488  1.00  0.00           O  
ATOM    502  N   ALA A  32      26.870 -12.525 -12.526  1.00  0.00           N  
ATOM    503  H   ALA A  32      25.910 -12.744 -12.771  1.00  0.00           H  
ATOM    504  CA  ALA A  32      27.894 -13.418 -13.062  1.00  0.00           C  
ATOM    505  HA  ALA A  32      28.851 -13.151 -12.612  1.00  0.00           H  
ATOM    506  CB  ALA A  32      27.570 -14.851 -12.627  1.00  0.00           C  
ATOM    507  HB1 ALA A  32      26.648 -15.174 -13.106  1.00  0.00           H  
ATOM    508  HB2 ALA A  32      28.385 -15.515 -12.914  1.00  0.00           H  
ATOM    509  HB3 ALA A  32      27.442 -14.893 -11.544  1.00  0.00           H  
ATOM    510  C   ALA A  32      28.073 -13.237 -14.587  1.00  0.00           C  
ATOM    511  O   ALA A  32      28.356 -14.194 -15.315  1.00  0.00           O  
ATOM    512  N   ALA A  33      27.881 -12.005 -15.071  1.00  0.00           N  
ATOM    513  H   ALA A  33      27.642 -11.282 -14.409  1.00  0.00           H  
ATOM    514  CA  ALA A  33      28.243 -11.567 -16.416  1.00  0.00           C  
ATOM    515  HA  ALA A  33      28.035 -12.359 -17.125  1.00  0.00           H  
ATOM    516  CB  ALA A  33      27.374 -10.357 -16.783  1.00  0.00           C  
ATOM    517  HB1 ALA A  33      26.322 -10.625 -16.683  1.00  0.00           H  
ATOM    518  HB2 ALA A  33      27.596  -9.523 -16.115  1.00  0.00           H  
ATOM    519  HB3 ALA A  33      27.571 -10.061 -17.814  1.00  0.00           H  
ATOM    520  C   ALA A  33      29.740 -11.234 -16.504  1.00  0.00           C  
ATOM    521  O   ALA A  33      30.301 -10.661 -15.574  1.00  0.00           O  
ATOM    522  N   SER A  34      30.387 -11.495 -17.646  1.00  0.00           N  
ATOM    523  H   SER A  34      29.896 -12.019 -18.366  1.00  0.00           H  
ATOM    524  CA  SER A  34      31.815 -11.164 -17.841  1.00  0.00           C  
ATOM    525  HA  SER A  34      32.377 -11.628 -17.031  1.00  0.00           H  
ATOM    526  CB  SER A  34      32.344 -11.740 -19.159  1.00  0.00           C  
ATOM    527  HB2 SER A  34      33.432 -11.662 -19.161  1.00  0.00           H  
ATOM    528  HB3 SER A  34      32.073 -12.794 -19.239  1.00  0.00           H  
ATOM    529  OG  SER A  34      31.839 -11.029 -20.272  1.00  0.00           O  
ATOM    530  HG  SER A  34      31.034 -11.476 -20.562  1.00  0.00           H  
ATOM    531  C   SER A  34      32.116  -9.656 -17.782  1.00  0.00           C  
ATOM    532  O   SER A  34      33.271  -9.261 -17.613  1.00  0.00           O  
ATOM    533  N   LYS A  35      31.086  -8.805 -17.911  1.00  0.00           N  
ATOM    534  H   LYS A  35      30.172  -9.219 -18.015  1.00  0.00           H  
ATOM    535  CA  LYS A  35      31.170  -7.343 -17.798  1.00  0.00           C  
ATOM    536  HA  LYS A  35      32.091  -7.102 -17.267  1.00  0.00           H  
ATOM    537  CB  LYS A  35      31.264  -6.691 -19.190  1.00  0.00           C  
ATOM    538  HB2 LYS A  35      30.475  -7.082 -19.835  1.00  0.00           H  
ATOM    539  HB3 LYS A  35      31.131  -5.613 -19.085  1.00  0.00           H  
ATOM    540  CG  LYS A  35      32.640  -6.957 -19.823  1.00  0.00           C  
ATOM    541  HG2 LYS A  35      33.415  -6.595 -19.144  1.00  0.00           H  
ATOM    542  HG3 LYS A  35      32.774  -8.029 -19.965  1.00  0.00           H  
ATOM    543  CD  LYS A  35      32.820  -6.275 -21.181  1.00  0.00           C  
ATOM    544  HD2 LYS A  35      32.097  -6.688 -21.887  1.00  0.00           H  
ATOM    545  HD3 LYS A  35      32.659  -5.200 -21.077  1.00  0.00           H  
ATOM    546  CE  LYS A  35      34.252  -6.554 -21.658  1.00  0.00           C  
ATOM    547  HE2 LYS A  35      34.947  -6.086 -20.953  1.00  0.00           H  
ATOM    548  HE3 LYS A  35      34.421  -7.636 -21.620  1.00  0.00           H  
ATOM    549  NZ  LYS A  35      34.496  -6.050 -23.033  1.00  0.00           N  
ATOM    550  HZ1 LYS A  35      34.347  -5.050 -23.077  1.00  0.00           H  
ATOM    551  HZ2 LYS A  35      35.449  -6.246 -23.313  1.00  0.00           H  
ATOM    552  HZ3 LYS A  35      33.870  -6.506 -23.685  1.00  0.00           H  
ATOM    553  C   LYS A  35      30.021  -6.780 -16.958  1.00  0.00           C  
ATOM    554  O   LYS A  35      28.873  -6.672 -17.411  1.00  0.00           O  
ATOM    555  N   ASN A  36      30.385  -6.349 -15.751  1.00  0.00           N  
ATOM    556  H   ASN A  36      31.301  -6.614 -15.429  1.00  0.00           H  
ATOM    557  CA  ASN A  36      29.593  -5.478 -14.881  1.00  0.00           C  
ATOM    558  HA  ASN A  36      28.677  -6.002 -14.598  1.00  0.00           H  
ATOM    559  CB  ASN A  36      30.403  -5.179 -13.597  1.00  0.00           C  
ATOM    560  HB2 ASN A  36      31.334  -4.682 -13.875  1.00  0.00           H  
ATOM    561  HB3 ASN A  36      29.843  -4.502 -12.948  1.00  0.00           H  
ATOM    562  CG  ASN A  36      30.741  -6.413 -12.781  1.00  0.00           C  
ATOM    563  OD1 ASN A  36      30.203  -7.484 -12.966  1.00  0.00           O  
ATOM    564  ND2 ASN A  36      31.673  -6.305 -11.867  1.00  0.00           N  
ATOM    565 HD21 ASN A  36      31.886  -7.151 -11.361  1.00  0.00           H  
ATOM    566 HD22 ASN A  36      32.099  -5.420 -11.670  1.00  0.00           H  
ATOM    567  C   ASN A  36      29.194  -4.168 -15.589  1.00  0.00           C  
ATOM    568  O   ASN A  36      29.633  -3.864 -16.698  1.00  0.00           O  
ATOM    569  N   THR A  37      28.363  -3.372 -14.926  1.00  0.00           N  
ATOM    570  H   THR A  37      28.067  -3.639 -13.993  1.00  0.00           H  
ATOM    571  CA  THR A  37      28.010  -2.005 -15.321  1.00  0.00           C  
ATOM    572  HA  THR A  37      28.872  -1.536 -15.798  1.00  0.00           H  
ATOM    573  CB  THR A  37      26.870  -2.023 -16.358  1.00  0.00           C  
ATOM    574  HB  THR A  37      27.172  -2.663 -17.189  1.00  0.00           H  
ATOM    575  CG2 THR A  37      25.541  -2.549 -15.821  1.00  0.00           C  
ATOM    576 HG21 THR A  37      24.795  -2.553 -16.615  1.00  0.00           H  
ATOM    577 HG22 THR A  37      25.664  -3.565 -15.446  1.00  0.00           H  
ATOM    578 HG23 THR A  37      25.194  -1.917 -15.007  1.00  0.00           H  
ATOM    579  OG1 THR A  37      26.656  -0.732 -16.871  1.00  0.00           O  
ATOM    580  HG1 THR A  37      25.839  -0.733 -17.376  1.00  0.00           H  
ATOM    581  C   THR A  37      27.707  -1.193 -14.055  1.00  0.00           C  
ATOM    582  O   THR A  37      27.854  -1.707 -12.945  1.00  0.00           O  
ATOM    583  N   THR A  38      27.364   0.083 -14.193  1.00  0.00           N  
ATOM    584  H   THR A  38      27.223   0.452 -15.127  1.00  0.00           H  
ATOM    585  CA  THR A  38      27.008   0.959 -13.070  1.00  0.00           C  
ATOM    586  HA  THR A  38      27.774   0.836 -12.305  1.00  0.00           H  
ATOM    587  CB  THR A  38      27.046   2.435 -13.510  1.00  0.00           C  
ATOM    588  HB  THR A  38      26.489   3.052 -12.803  1.00  0.00           H  
ATOM    589  CG2 THR A  38      28.484   2.947 -13.569  1.00  0.00           C  
ATOM    590 HG21 THR A  38      28.482   3.987 -13.896  1.00  0.00           H  
ATOM    591 HG22 THR A  38      28.942   2.886 -12.583  1.00  0.00           H  
ATOM    592 HG23 THR A  38      29.061   2.354 -14.279  1.00  0.00           H  
ATOM    593  OG1 THR A  38      26.521   2.607 -14.800  1.00  0.00           O  
ATOM    594  HG1 THR A  38      25.537   2.578 -14.703  1.00  0.00           H  
ATOM    595  C   THR A  38      25.688   0.548 -12.391  1.00  0.00           C  
ATOM    596  O   THR A  38      24.967  -0.349 -12.834  1.00  0.00           O  
ATOM    597  N   GLU A  39      25.421   1.123 -11.214  1.00  0.00           N  
ATOM    598  H   GLU A  39      26.038   1.854 -10.897  1.00  0.00           H  
ATOM    599  CA  GLU A  39      24.451   0.591 -10.244  1.00  0.00           C  
ATOM    600  HA  GLU A  39      24.722  -0.444 -10.018  1.00  0.00           H  
ATOM    601  CB  GLU A  39      24.590   1.409  -8.946  1.00  0.00           C  
ATOM    602  HB2 GLU A  39      25.633   1.388  -8.626  1.00  0.00           H  
ATOM    603  HB3 GLU A  39      24.312   2.447  -9.140  1.00  0.00           H  
ATOM    604  CG  GLU A  39      23.733   0.864  -7.804  1.00  0.00           C  
ATOM    605  HG2 GLU A  39      22.688   0.914  -8.103  1.00  0.00           H  
ATOM    606  HG3 GLU A  39      23.987  -0.186  -7.632  1.00  0.00           H  
ATOM    607  CD  GLU A  39      23.919   1.668  -6.509  1.00  0.00           C  
ATOM    608  OE1 GLU A  39      24.363   1.105  -5.488  1.00  0.00           O  
ATOM    609  OE2 GLU A  39      23.509   2.856  -6.449  1.00  0.00           O  
ATOM    610  C   GLU A  39      22.996   0.567 -10.758  1.00  0.00           C  
ATOM    611  O   GLU A  39      22.322  -0.463 -10.677  1.00  0.00           O  
ATOM    612  N   LYS A  40      22.524   1.679 -11.336  1.00  0.00           N  
ATOM    613  H   LYS A  40      23.166   2.448 -11.475  1.00  0.00           H  
ATOM    614  CA  LYS A  40      21.154   1.815 -11.868  1.00  0.00           C  
ATOM    615  HA  LYS A  40      20.427   1.590 -11.086  1.00  0.00           H  
ATOM    616  CB  LYS A  40      20.953   3.249 -12.378  1.00  0.00           C  
ATOM    617  HB2 LYS A  40      21.793   3.540 -13.011  1.00  0.00           H  
ATOM    618  HB3 LYS A  40      20.043   3.278 -12.983  1.00  0.00           H  
ATOM    619  CG  LYS A  40      20.813   4.249 -11.229  1.00  0.00           C  
ATOM    620  HG2 LYS A  40      19.990   3.923 -10.599  1.00  0.00           H  
ATOM    621  HG3 LYS A  40      21.723   4.261 -10.628  1.00  0.00           H  
ATOM    622  CD  LYS A  40      20.546   5.659 -11.776  1.00  0.00           C  
ATOM    623  HD2 LYS A  40      21.500   6.115 -12.042  1.00  0.00           H  
ATOM    624  HD3 LYS A  40      19.945   5.606 -12.685  1.00  0.00           H  
ATOM    625  CE  LYS A  40      19.819   6.539 -10.753  1.00  0.00           C  
ATOM    626  HE2 LYS A  40      20.360   6.499  -9.801  1.00  0.00           H  
ATOM    627  HE3 LYS A  40      19.839   7.571 -11.113  1.00  0.00           H  
ATOM    628  NZ  LYS A  40      18.412   6.096 -10.577  1.00  0.00           N  
ATOM    629  HZ1 LYS A  40      17.963   5.952 -11.479  1.00  0.00           H  
ATOM    630  HZ2 LYS A  40      18.371   5.180 -10.130  1.00  0.00           H  
ATOM    631  HZ3 LYS A  40      17.869   6.732 -10.012  1.00  0.00           H  
ATOM    632  C   LYS A  40      20.886   0.846 -13.015  1.00  0.00           C  
ATOM    633  O   LYS A  40      19.842   0.195 -13.062  1.00  0.00           O  
ATOM    634  N   GLU A  41      21.858   0.723 -13.904  1.00  0.00           N  
ATOM    635  H   GLU A  41      22.669   1.331 -13.785  1.00  0.00           H  
ATOM    636  CA  GLU A  41      21.871  -0.166 -15.059  1.00  0.00           C  
ATOM    637  HA  GLU A  41      20.968  -0.005 -15.645  1.00  0.00           H  
ATOM    638  CB  GLU A  41      23.097   0.149 -15.944  1.00  0.00           C  
ATOM    639  HB2 GLU A  41      24.005  -0.029 -15.370  1.00  0.00           H  
ATOM    640  HB3 GLU A  41      23.099  -0.546 -16.785  1.00  0.00           H  
ATOM    641  CG  GLU A  41      23.156   1.582 -16.512  1.00  0.00           C  
ATOM    642  HG2 GLU A  41      24.028   1.652 -17.164  1.00  0.00           H  
ATOM    643  HG3 GLU A  41      22.271   1.743 -17.130  1.00  0.00           H  
ATOM    644  CD  GLU A  41      23.254   2.668 -15.426  1.00  0.00           C  
ATOM    645  OE1 GLU A  41      23.999   2.455 -14.437  1.00  0.00           O  
ATOM    646  OE2 GLU A  41      22.493   3.651 -15.490  1.00  0.00           O  
ATOM    647  C   GLU A  41      21.885  -1.627 -14.596  1.00  0.00           C  
ATOM    648  O   GLU A  41      21.208  -2.469 -15.177  1.00  0.00           O  
ATOM    649  N   THR A  42      22.587  -1.921 -13.498  1.00  0.00           N  
ATOM    650  H   THR A  42      23.143  -1.174 -13.091  1.00  0.00           H  
ATOM    651  CA  THR A  42      22.636  -3.245 -12.859  1.00  0.00           C  
ATOM    652  HA  THR A  42      22.846  -3.986 -13.626  1.00  0.00           H  
ATOM    653  CB  THR A  42      23.792  -3.303 -11.849  1.00  0.00           C  
ATOM    654  HB  THR A  42      23.676  -2.524 -11.097  1.00  0.00           H  
ATOM    655  CG2 THR A  42      23.918  -4.653 -11.145  1.00  0.00           C  
ATOM    656 HG21 THR A  42      23.031  -4.853 -10.545  1.00  0.00           H  
ATOM    657 HG22 THR A  42      24.052  -5.444 -11.881  1.00  0.00           H  
ATOM    658 HG23 THR A  42      24.784  -4.633 -10.485  1.00  0.00           H  
ATOM    659  OG1 THR A  42      24.998  -3.095 -12.546  1.00  0.00           O  
ATOM    660  HG1 THR A  42      25.089  -2.135 -12.688  1.00  0.00           H  
ATOM    661  C   THR A  42      21.299  -3.634 -12.216  1.00  0.00           C  
ATOM    662  O   THR A  42      20.820  -4.750 -12.435  1.00  0.00           O  
ATOM    663  N   PHE A  43      20.623  -2.720 -11.509  1.00  0.00           N  
ATOM    664  H   PHE A  43      21.065  -1.822 -11.322  1.00  0.00           H  
ATOM    665  CA  PHE A  43      19.256  -2.960 -11.019  1.00  0.00           C  
ATOM    666  HA  PHE A  43      19.234  -3.914 -10.495  1.00  0.00           H  
ATOM    667  CB  PHE A  43      18.840  -1.848 -10.042  1.00  0.00           C  
ATOM    668  HB2 PHE A  43      18.892  -0.895 -10.572  1.00  0.00           H  
ATOM    669  HB3 PHE A  43      17.796  -2.007  -9.768  1.00  0.00           H  
ATOM    670  CG  PHE A  43      19.641  -1.739  -8.750  1.00  0.00           C  
ATOM    671  CD1 PHE A  43      19.889  -0.467  -8.198  1.00  0.00           C  
ATOM    672  HD1 PHE A  43      19.544   0.419  -8.710  1.00  0.00           H  
ATOM    673  CE1 PHE A  43      20.590  -0.340  -6.984  1.00  0.00           C  
ATOM    674  HE1 PHE A  43      20.779   0.641  -6.573  1.00  0.00           H  
ATOM    675  CZ  PHE A  43      21.072  -1.483  -6.326  1.00  0.00           C  
ATOM    676  HZ  PHE A  43      21.635  -1.384  -5.408  1.00  0.00           H  
ATOM    677  CE2 PHE A  43      20.828  -2.756  -6.868  1.00  0.00           C  
ATOM    678  HE2 PHE A  43      21.192  -3.635  -6.356  1.00  0.00           H  
ATOM    679  CD2 PHE A  43      20.102  -2.886  -8.067  1.00  0.00           C  
ATOM    680  HD2 PHE A  43      19.906  -3.873  -8.453  1.00  0.00           H  
ATOM    681  C   PHE A  43      18.243  -3.093 -12.166  1.00  0.00           C  
ATOM    682  O   PHE A  43      17.330  -3.917 -12.099  1.00  0.00           O  
ATOM    683  N   CYS A  44      18.448  -2.353 -13.259  1.00  0.00           N  
ATOM    684  H   CYS A  44      19.180  -1.650 -13.228  1.00  0.00           H  
ATOM    685  CA  CYS A  44      17.649  -2.465 -14.477  1.00  0.00           C  
ATOM    686  HA  CYS A  44      16.593  -2.415 -14.204  1.00  0.00           H  
ATOM    687  CB  CYS A  44      17.976  -1.267 -15.371  1.00  0.00           C  
ATOM    688  HB2 CYS A  44      17.924  -0.340 -14.798  1.00  0.00           H  
ATOM    689  HB3 CYS A  44      18.985  -1.375 -15.769  1.00  0.00           H  
ATOM    690  SG  CYS A  44      16.789  -1.211 -16.736  1.00  0.00           S  
ATOM    691  HG  CYS A  44      15.804  -0.532 -16.120  1.00  0.00           H  
ATOM    692  C   CYS A  44      17.868  -3.805 -15.210  1.00  0.00           C  
ATOM    693  O   CYS A  44      16.903  -4.417 -15.665  1.00  0.00           O  
ATOM    694  N   ARG A  45      19.109  -4.317 -15.261  1.00  0.00           N  
ATOM    695  H   ARG A  45      19.874  -3.733 -14.935  1.00  0.00           H  
ATOM    696  CA  ARG A  45      19.440  -5.675 -15.741  1.00  0.00           C  
ATOM    697  HA  ARG A  45      19.106  -5.793 -16.774  1.00  0.00           H  
ATOM    698  CB  ARG A  45      20.958  -5.932 -15.671  1.00  0.00           C  
ATOM    699  HB2 ARG A  45      21.373  -5.466 -14.780  1.00  0.00           H  
ATOM    700  HB3 ARG A  45      21.123  -7.004 -15.594  1.00  0.00           H  
ATOM    701  CG  ARG A  45      21.739  -5.450 -16.898  1.00  0.00           C  
ATOM    702  HG2 ARG A  45      21.358  -5.963 -17.782  1.00  0.00           H  
ATOM    703  HG3 ARG A  45      21.604  -4.377 -17.018  1.00  0.00           H  
ATOM    704  CD  ARG A  45      23.234  -5.763 -16.741  1.00  0.00           C  
ATOM    705  HD2 ARG A  45      23.634  -5.182 -15.905  1.00  0.00           H  
ATOM    706  HD3 ARG A  45      23.354  -6.825 -16.525  1.00  0.00           H  
ATOM    707  NE  ARG A  45      23.964  -5.445 -17.980  1.00  0.00           N  
ATOM    708  HE  ARG A  45      23.394  -5.158 -18.770  1.00  0.00           H  
ATOM    709  CZ  ARG A  45      25.265  -5.492 -18.192  1.00  0.00           C  
ATOM    710  NH1 ARG A  45      26.117  -5.938 -17.309  1.00  0.00           N  
ATOM    711 HH11 ARG A  45      25.766  -6.316 -16.447  1.00  0.00           H  
ATOM    712 HH12 ARG A  45      27.107  -6.049 -17.524  1.00  0.00           H  
ATOM    713  NH2 ARG A  45      25.727  -5.071 -19.333  1.00  0.00           N  
ATOM    714 HH21 ARG A  45      25.065  -4.748 -20.023  1.00  0.00           H  
ATOM    715 HH22 ARG A  45      26.718  -5.018 -19.474  1.00  0.00           H  
ATOM    716  C   ARG A  45      18.712  -6.739 -14.921  1.00  0.00           C  
ATOM    717  O   ARG A  45      18.128  -7.648 -15.503  1.00  0.00           O  
ATOM    718  N   ALA A  46      18.693  -6.604 -13.593  1.00  0.00           N  
ATOM    719  H   ALA A  46      19.251  -5.868 -13.176  1.00  0.00           H  
ATOM    720  CA  ALA A  46      17.955  -7.514 -12.716  1.00  0.00           C  
ATOM    721  HA  ALA A  46      18.294  -8.531 -12.920  1.00  0.00           H  
ATOM    722  CB  ALA A  46      18.298  -7.196 -11.256  1.00  0.00           C  
ATOM    723  HB1 ALA A  46      17.991  -6.181 -11.002  1.00  0.00           H  
ATOM    724  HB2 ALA A  46      17.780  -7.899 -10.602  1.00  0.00           H  
ATOM    725  HB3 ALA A  46      19.373  -7.294 -11.100  1.00  0.00           H  
ATOM    726  C   ALA A  46      16.438  -7.468 -12.995  1.00  0.00           C  
ATOM    727  O   ALA A  46      15.835  -8.508 -13.254  1.00  0.00           O  
ATOM    728  N   ALA A  47      15.842  -6.270 -13.039  1.00  0.00           N  
ATOM    729  H   ALA A  47      16.390  -5.454 -12.790  1.00  0.00           H  
ATOM    730  CA  ALA A  47      14.446  -6.064 -13.443  1.00  0.00           C  
ATOM    731  HA  ALA A  47      13.793  -6.569 -12.730  1.00  0.00           H  
ATOM    732  CB  ALA A  47      14.143  -4.557 -13.380  1.00  0.00           C  
ATOM    733  HB1 ALA A  47      14.347  -4.172 -12.381  1.00  0.00           H  
ATOM    734  HB2 ALA A  47      14.745  -4.009 -14.104  1.00  0.00           H  
ATOM    735  HB3 ALA A  47      13.091  -4.384 -13.603  1.00  0.00           H  
ATOM    736  C   ALA A  47      14.150  -6.657 -14.839  1.00  0.00           C  
ATOM    737  O   ALA A  47      13.141  -7.325 -15.029  1.00  0.00           O  
ATOM    738  N   THR A  48      15.067  -6.506 -15.801  1.00  0.00           N  
ATOM    739  H   THR A  48      15.868  -5.927 -15.581  1.00  0.00           H  
ATOM    740  CA  THR A  48      14.947  -7.023 -17.178  1.00  0.00           C  
ATOM    741  HA  THR A  48      14.007  -6.664 -17.596  1.00  0.00           H  
ATOM    742  CB  THR A  48      16.083  -6.479 -18.069  1.00  0.00           C  
ATOM    743  HB  THR A  48      17.046  -6.759 -17.645  1.00  0.00           H  
ATOM    744  CG2 THR A  48      16.032  -6.977 -19.513  1.00  0.00           C  
ATOM    745 HG21 THR A  48      15.051  -6.769 -19.941  1.00  0.00           H  
ATOM    746 HG22 THR A  48      16.795  -6.464 -20.101  1.00  0.00           H  
ATOM    747 HG23 THR A  48      16.228  -8.049 -19.550  1.00  0.00           H  
ATOM    748  OG1 THR A  48      16.013  -5.069 -18.131  1.00  0.00           O  
ATOM    749  HG1 THR A  48      16.218  -4.737 -17.237  1.00  0.00           H  
ATOM    750  C   THR A  48      14.893  -8.557 -17.228  1.00  0.00           C  
ATOM    751  O   THR A  48      13.966  -9.104 -17.829  1.00  0.00           O  
ATOM    752  N   VAL A  49      15.827  -9.267 -16.579  1.00  0.00           N  
ATOM    753  H   VAL A  49      16.560  -8.773 -16.078  1.00  0.00           H  
ATOM    754  CA  VAL A  49      15.820 -10.747 -16.569  1.00  0.00           C  
ATOM    755  HA  VAL A  49      15.644 -11.082 -17.593  1.00  0.00           H  
ATOM    756  CB  VAL A  49      17.164 -11.371 -16.138  1.00  0.00           C  
ATOM    757  HB  VAL A  49      17.074 -12.451 -16.253  1.00  0.00           H  
ATOM    758  CG1 VAL A  49      18.284 -10.910 -17.078  1.00  0.00           C  
ATOM    759 HG11 VAL A  49      18.020 -11.161 -18.106  1.00  0.00           H  
ATOM    760 HG12 VAL A  49      18.442  -9.836 -16.995  1.00  0.00           H  
ATOM    761 HG13 VAL A  49      19.206 -11.430 -16.826  1.00  0.00           H  
ATOM    762  CG2 VAL A  49      17.561 -11.110 -14.678  1.00  0.00           C  
ATOM    763 HG21 VAL A  49      16.792 -11.474 -13.998  1.00  0.00           H  
ATOM    764 HG22 VAL A  49      17.719 -10.047 -14.517  1.00  0.00           H  
ATOM    765 HG23 VAL A  49      18.480 -11.649 -14.449  1.00  0.00           H  
ATOM    766  C   VAL A  49      14.671 -11.313 -15.734  1.00  0.00           C  
ATOM    767  O   VAL A  49      14.130 -12.361 -16.078  1.00  0.00           O  
ATOM    768  N   LEU A  50      14.238 -10.610 -14.684  1.00  0.00           N  
ATOM    769  H   LEU A  50      14.734  -9.763 -14.429  1.00  0.00           H  
ATOM    770  CA  LEU A  50      13.051 -10.979 -13.913  1.00  0.00           C  
ATOM    771  HA  LEU A  50      13.088 -12.048 -13.717  1.00  0.00           H  
ATOM    772  CB  LEU A  50      13.048 -10.231 -12.568  1.00  0.00           C  
ATOM    773  HB2 LEU A  50      13.119  -9.160 -12.761  1.00  0.00           H  
ATOM    774  HB3 LEU A  50      12.098 -10.416 -12.065  1.00  0.00           H  
ATOM    775  CG  LEU A  50      14.197 -10.654 -11.626  1.00  0.00           C  
ATOM    776  HG  LEU A  50      15.155 -10.572 -12.130  1.00  0.00           H  
ATOM    777  CD1 LEU A  50      14.218  -9.751 -10.392  1.00  0.00           C  
ATOM    778 HD11 LEU A  50      15.034 -10.045  -9.731  1.00  0.00           H  
ATOM    779 HD12 LEU A  50      14.367  -8.715 -10.699  1.00  0.00           H  
ATOM    780 HD13 LEU A  50      13.272  -9.837  -9.862  1.00  0.00           H  
ATOM    781  CD2 LEU A  50      14.057 -12.103 -11.158  1.00  0.00           C  
ATOM    782 HD21 LEU A  50      14.164 -12.781 -12.003  1.00  0.00           H  
ATOM    783 HD22 LEU A  50      14.848 -12.339 -10.447  1.00  0.00           H  
ATOM    784 HD23 LEU A  50      13.090 -12.256 -10.684  1.00  0.00           H  
ATOM    785  C   LEU A  50      11.765 -10.754 -14.721  1.00  0.00           C  
ATOM    786  O   LEU A  50      10.863 -11.584 -14.656  1.00  0.00           O  
ATOM    787  N   ARG A  51      11.699  -9.712 -15.556  1.00  0.00           N  
ATOM    788  H   ARG A  51      12.426  -9.003 -15.493  1.00  0.00           H  
ATOM    789  CA  ARG A  51      10.618  -9.498 -16.527  1.00  0.00           C  
ATOM    790  HA  ARG A  51       9.671  -9.546 -15.998  1.00  0.00           H  
ATOM    791  CB  ARG A  51      10.775  -8.095 -17.123  1.00  0.00           C  
ATOM    792  HB2 ARG A  51      10.925  -7.410 -16.289  1.00  0.00           H  
ATOM    793  HB3 ARG A  51      11.652  -8.057 -17.767  1.00  0.00           H  
ATOM    794  CG  ARG A  51       9.543  -7.637 -17.916  1.00  0.00           C  
ATOM    795  HG2 ARG A  51       9.378  -8.303 -18.763  1.00  0.00           H  
ATOM    796  HG3 ARG A  51       8.671  -7.680 -17.275  1.00  0.00           H  
ATOM    797  CD  ARG A  51       9.694  -6.205 -18.443  1.00  0.00           C  
ATOM    798  HD2 ARG A  51      10.415  -6.229 -19.259  1.00  0.00           H  
ATOM    799  HD3 ARG A  51       8.731  -5.868 -18.833  1.00  0.00           H  
ATOM    800  NE  ARG A  51      10.156  -5.273 -17.398  1.00  0.00           N  
ATOM    801  HE  ARG A  51       9.863  -5.465 -16.435  1.00  0.00           H  
ATOM    802  CZ  ARG A  51      10.981  -4.262 -17.553  1.00  0.00           C  
ATOM    803  NH1 ARG A  51      11.385  -3.889 -18.731  1.00  0.00           N  
ATOM    804 HH11 ARG A  51      11.067  -4.382 -19.535  1.00  0.00           H  
ATOM    805 HH12 ARG A  51      12.012  -3.096 -18.791  1.00  0.00           H  
ATOM    806  NH2 ARG A  51      11.426  -3.590 -16.540  1.00  0.00           N  
ATOM    807 HH21 ARG A  51      11.157  -3.884 -15.591  1.00  0.00           H  
ATOM    808 HH22 ARG A  51      11.992  -2.777 -16.683  1.00  0.00           H  
ATOM    809  C   ARG A  51      10.560 -10.587 -17.589  1.00  0.00           C  
ATOM    810  O   ARG A  51       9.476 -11.107 -17.857  1.00  0.00           O  
ATOM    811  N   GLN A  52      11.705 -10.989 -18.146  1.00  0.00           N  
ATOM    812  H   GLN A  52      12.560 -10.494 -17.911  1.00  0.00           H  
ATOM    813  CA  GLN A  52      11.778 -12.193 -18.982  1.00  0.00           C  
ATOM    814  HA  GLN A  52      11.134 -12.064 -19.854  1.00  0.00           H  
ATOM    815  CB  GLN A  52      13.214 -12.442 -19.457  1.00  0.00           C  
ATOM    816  HB2 GLN A  52      13.891 -12.407 -18.606  1.00  0.00           H  
ATOM    817  HB3 GLN A  52      13.267 -13.444 -19.888  1.00  0.00           H  
ATOM    818  CG  GLN A  52      13.682 -11.446 -20.521  1.00  0.00           C  
ATOM    819  HG2 GLN A  52      13.007 -11.493 -21.375  1.00  0.00           H  
ATOM    820  HG3 GLN A  52      13.668 -10.433 -20.125  1.00  0.00           H  
ATOM    821  CD  GLN A  52      15.101 -11.769 -20.970  1.00  0.00           C  
ATOM    822  OE1 GLN A  52      16.005 -11.973 -20.182  1.00  0.00           O  
ATOM    823  NE2 GLN A  52      15.362 -11.816 -22.257  1.00  0.00           N  
ATOM    824 HE21 GLN A  52      16.304 -12.067 -22.504  1.00  0.00           H  
ATOM    825 HE22 GLN A  52      14.640 -11.650 -22.932  1.00  0.00           H  
ATOM    826  C   GLN A  52      11.265 -13.426 -18.225  1.00  0.00           C  
ATOM    827  O   GLN A  52      10.431 -14.158 -18.756  1.00  0.00           O  
ATOM    828  N   PHE A  53      11.692 -13.612 -16.970  1.00  0.00           N  
ATOM    829  H   PHE A  53      12.389 -12.982 -16.588  1.00  0.00           H  
ATOM    830  CA  PHE A  53      11.277 -14.754 -16.158  1.00  0.00           C  
ATOM    831  HA  PHE A  53      11.543 -15.663 -16.699  1.00  0.00           H  
ATOM    832  CB  PHE A  53      12.038 -14.768 -14.820  1.00  0.00           C  
ATOM    833  HB2 PHE A  53      13.107 -14.691 -15.020  1.00  0.00           H  
ATOM    834  HB3 PHE A  53      11.751 -13.906 -14.222  1.00  0.00           H  
ATOM    835  CG  PHE A  53      11.784 -16.016 -13.997  1.00  0.00           C  
ATOM    836  CD1 PHE A  53      10.579 -16.154 -13.278  1.00  0.00           C  
ATOM    837  HD1 PHE A  53       9.858 -15.353 -13.260  1.00  0.00           H  
ATOM    838  CE1 PHE A  53      10.285 -17.355 -12.614  1.00  0.00           C  
ATOM    839  HE1 PHE A  53       9.352 -17.469 -12.080  1.00  0.00           H  
ATOM    840  CZ  PHE A  53      11.211 -18.410 -12.643  1.00  0.00           C  
ATOM    841  HZ  PHE A  53      10.979 -19.335 -12.143  1.00  0.00           H  
ATOM    842  CE2 PHE A  53      12.439 -18.260 -13.311  1.00  0.00           C  
ATOM    843  HE2 PHE A  53      13.155 -19.070 -13.312  1.00  0.00           H  
ATOM    844  CD2 PHE A  53      12.723 -17.066 -13.995  1.00  0.00           C  
ATOM    845  HD2 PHE A  53      13.654 -16.973 -14.535  1.00  0.00           H  
ATOM    846  C   PHE A  53       9.756 -14.786 -15.968  1.00  0.00           C  
ATOM    847  O   PHE A  53       9.125 -15.782 -16.320  1.00  0.00           O  
ATOM    848  N   TYR A  54       9.127 -13.714 -15.469  1.00  0.00           N  
ATOM    849  H   TYR A  54       9.658 -12.884 -15.217  1.00  0.00           H  
ATOM    850  CA  TYR A  54       7.673 -13.741 -15.261  1.00  0.00           C  
ATOM    851  HA  TYR A  54       7.446 -14.705 -14.803  1.00  0.00           H  
ATOM    852  CB  TYR A  54       7.206 -12.686 -14.241  1.00  0.00           C  
ATOM    853  HB2 TYR A  54       6.190 -12.948 -13.951  1.00  0.00           H  
ATOM    854  HB3 TYR A  54       7.815 -12.792 -13.342  1.00  0.00           H  
ATOM    855  CG  TYR A  54       7.182 -11.223 -14.656  1.00  0.00           C  
ATOM    856  CD1 TYR A  54       8.013 -10.302 -13.992  1.00  0.00           C  
ATOM    857  HD1 TYR A  54       8.727 -10.649 -13.260  1.00  0.00           H  
ATOM    858  CE1 TYR A  54       7.927  -8.927 -14.281  1.00  0.00           C  
ATOM    859  HE1 TYR A  54       8.564  -8.225 -13.770  1.00  0.00           H  
ATOM    860  CZ  TYR A  54       7.027  -8.464 -15.261  1.00  0.00           C  
ATOM    861  OH  TYR A  54       6.935  -7.139 -15.546  1.00  0.00           O  
ATOM    862  HH  TYR A  54       7.721  -6.630 -15.246  1.00  0.00           H  
ATOM    863  CE2 TYR A  54       6.200  -9.385 -15.936  1.00  0.00           C  
ATOM    864  HE2 TYR A  54       5.521  -9.024 -16.693  1.00  0.00           H  
ATOM    865  CD2 TYR A  54       6.258 -10.756 -15.616  1.00  0.00           C  
ATOM    866  HD2 TYR A  54       5.592 -11.447 -16.112  1.00  0.00           H  
ATOM    867  C   TYR A  54       6.872 -13.724 -16.572  1.00  0.00           C  
ATOM    868  O   TYR A  54       5.750 -14.219 -16.581  1.00  0.00           O  
ATOM    869  N   SER A  55       7.422 -13.226 -17.688  1.00  0.00           N  
ATOM    870  H   SER A  55       8.333 -12.788 -17.621  1.00  0.00           H  
ATOM    871  CA  SER A  55       6.779 -13.330 -19.013  1.00  0.00           C  
ATOM    872  HA  SER A  55       5.749 -12.978 -18.940  1.00  0.00           H  
ATOM    873  CB  SER A  55       7.505 -12.480 -20.061  1.00  0.00           C  
ATOM    874  HB2 SER A  55       8.528 -12.839 -20.182  1.00  0.00           H  
ATOM    875  HB3 SER A  55       6.990 -12.577 -21.018  1.00  0.00           H  
ATOM    876  OG  SER A  55       7.527 -11.119 -19.697  1.00  0.00           O  
ATOM    877  HG  SER A  55       8.147 -11.034 -18.949  1.00  0.00           H  
ATOM    878  C   SER A  55       6.735 -14.766 -19.547  1.00  0.00           C  
ATOM    879  O   SER A  55       5.804 -15.117 -20.267  1.00  0.00           O  
ATOM    880  N   HIE A  56       7.741 -15.591 -19.229  1.00  0.00           N  
ATOM    881  H   HIE A  56       8.509 -15.224 -18.677  1.00  0.00           H  
ATOM    882  CA  HIE A  56       7.737 -17.027 -19.545  1.00  0.00           C  
ATOM    883  HA  HIE A  56       7.294 -17.188 -20.531  1.00  0.00           H  
ATOM    884  CB  HIE A  56       9.172 -17.594 -19.559  1.00  0.00           C  
ATOM    885  HB2 HIE A  56       9.711 -17.240 -18.680  1.00  0.00           H  
ATOM    886  HB3 HIE A  56       9.113 -18.681 -19.487  1.00  0.00           H  
ATOM    887  CG  HIE A  56       9.997 -17.280 -20.788  1.00  0.00           C  
ATOM    888  ND1 HIE A  56      11.211 -17.893 -21.112  1.00  0.00           N  
ATOM    889  CE1 HIE A  56      11.584 -17.390 -22.295  1.00  0.00           C  
ATOM    890  HE1 HIE A  56      12.481 -17.679 -22.826  1.00  0.00           H  
ATOM    891  NE2 HIE A  56      10.677 -16.500 -22.731  1.00  0.00           N  
ATOM    892  HE2 HIE A  56      10.718 -16.013 -23.614  1.00  0.00           H  
ATOM    893  CD2 HIE A  56       9.670 -16.416 -21.794  1.00  0.00           C  
ATOM    894  HD2 HIE A  56       8.779 -15.808 -21.846  1.00  0.00           H  
ATOM    895  C   HIE A  56       6.865 -17.819 -18.568  1.00  0.00           C  
ATOM    896  O   HIE A  56       5.940 -18.515 -18.986  1.00  0.00           O  
ATOM    897  N   HIE A  57       7.143 -17.724 -17.267  1.00  0.00           N  
ATOM    898  H   HIE A  57       7.901 -17.114 -16.977  1.00  0.00           H  
ATOM    899  CA  HIE A  57       6.611 -18.685 -16.292  1.00  0.00           C  
ATOM    900  HA  HIE A  57       6.511 -19.645 -16.805  1.00  0.00           H  
ATOM    901  CB  HIE A  57       7.651 -18.927 -15.189  1.00  0.00           C  
ATOM    902  HB2 HIE A  57       7.836 -17.998 -14.648  1.00  0.00           H  
ATOM    903  HB3 HIE A  57       7.264 -19.665 -14.485  1.00  0.00           H  
ATOM    904  CG  HIE A  57       8.950 -19.454 -15.752  1.00  0.00           C  
ATOM    905  ND1 HIE A  57       9.127 -20.696 -16.367  1.00  0.00           N  
ATOM    906  CE1 HIE A  57      10.397 -20.719 -16.796  1.00  0.00           C  
ATOM    907  HE1 HIE A  57      10.843 -21.546 -17.331  1.00  0.00           H  
ATOM    908  NE2 HIE A  57      11.022 -19.571 -16.482  1.00  0.00           N  
ATOM    909  HE2 HIE A  57      11.984 -19.344 -16.686  1.00  0.00           H  
ATOM    910  CD2 HIE A  57      10.122 -18.764 -15.828  1.00  0.00           C  
ATOM    911  HD2 HIE A  57      10.293 -17.770 -15.449  1.00  0.00           H  
ATOM    912  C   HIE A  57       5.202 -18.380 -15.763  1.00  0.00           C  
ATOM    913  O   HIE A  57       4.673 -19.194 -15.016  1.00  0.00           O  
ATOM    914  N   GLU A  58       4.528 -17.299 -16.185  1.00  0.00           N  
ATOM    915  H   GLU A  58       5.016 -16.652 -16.791  1.00  0.00           H  
ATOM    916  CA  GLU A  58       3.152 -16.949 -15.752  1.00  0.00           C  
ATOM    917  HA  GLU A  58       3.154 -16.821 -14.672  1.00  0.00           H  
ATOM    918  CB  GLU A  58       2.759 -15.599 -16.392  1.00  0.00           C  
ATOM    919  HB2 GLU A  58       3.436 -14.838 -16.012  1.00  0.00           H  
ATOM    920  HB3 GLU A  58       2.885 -15.669 -17.473  1.00  0.00           H  
ATOM    921  CG  GLU A  58       1.328 -15.118 -16.099  1.00  0.00           C  
ATOM    922  HG2 GLU A  58       0.610 -15.821 -16.521  1.00  0.00           H  
ATOM    923  HG3 GLU A  58       1.167 -15.084 -15.019  1.00  0.00           H  
ATOM    924  CD  GLU A  58       1.051 -13.736 -16.703  1.00  0.00           C  
ATOM    925  OE1 GLU A  58       0.505 -13.699 -17.830  1.00  0.00           O  
ATOM    926  OE2 GLU A  58       1.317 -12.716 -16.022  1.00  0.00           O  
ATOM    927  C   GLU A  58       2.092 -18.034 -16.050  1.00  0.00           C  
ATOM    928  O   GLU A  58       1.053 -18.090 -15.384  1.00  0.00           O  
ATOM    929  N   LYS A  59       2.340 -18.904 -17.040  1.00  0.00           N  
ATOM    930  H   LYS A  59       3.227 -18.806 -17.522  1.00  0.00           H  
ATOM    931  CA  LYS A  59       1.361 -19.892 -17.542  1.00  0.00           C  
ATOM    932  HA  LYS A  59       0.583 -20.013 -16.787  1.00  0.00           H  
ATOM    933  CB  LYS A  59       0.684 -19.393 -18.840  1.00  0.00           C  
ATOM    934  HB2 LYS A  59       1.277 -19.721 -19.696  1.00  0.00           H  
ATOM    935  HB3 LYS A  59      -0.296 -19.868 -18.912  1.00  0.00           H  
ATOM    936  CG  LYS A  59       0.511 -17.869 -18.945  1.00  0.00           C  
ATOM    937  HG2 LYS A  59       0.017 -17.492 -18.050  1.00  0.00           H  
ATOM    938  HG3 LYS A  59       1.497 -17.412 -19.032  1.00  0.00           H  
ATOM    939  CD  LYS A  59      -0.319 -17.467 -20.166  1.00  0.00           C  
ATOM    940  HD2 LYS A  59       0.016 -18.032 -21.039  1.00  0.00           H  
ATOM    941  HD3 LYS A  59      -1.370 -17.691 -19.972  1.00  0.00           H  
ATOM    942  CE  LYS A  59      -0.119 -15.967 -20.415  1.00  0.00           C  
ATOM    943  HE2 LYS A  59       0.935 -15.801 -20.661  1.00  0.00           H  
ATOM    944  HE3 LYS A  59      -0.321 -15.411 -19.491  1.00  0.00           H  
ATOM    945  NZ  LYS A  59      -0.980 -15.476 -21.519  1.00  0.00           N  
ATOM    946  HZ1 LYS A  59      -1.956 -15.540 -21.261  1.00  0.00           H  
ATOM    947  HZ2 LYS A  59      -0.820 -16.023 -22.355  1.00  0.00           H  
ATOM    948  HZ3 LYS A  59      -0.757 -14.507 -21.709  1.00  0.00           H  
ATOM    949  C   LYS A  59       1.920 -21.302 -17.764  1.00  0.00           C  
ATOM    950  O   LYS A  59       1.179 -22.161 -18.228  1.00  0.00           O  
ATOM    951  N   ASP A  60       3.204 -21.538 -17.495  1.00  0.00           N  
ATOM    952  H   ASP A  60       3.749 -20.824 -17.039  1.00  0.00           H  
ATOM    953  CA  ASP A  60       3.866 -22.799 -17.856  1.00  0.00           C  
ATOM    954  HA  ASP A  60       3.657 -22.996 -18.909  1.00  0.00           H  
ATOM    955  CB  ASP A  60       5.390 -22.626 -17.730  1.00  0.00           C  
ATOM    956  HB2 ASP A  60       5.678 -21.710 -18.249  1.00  0.00           H  
ATOM    957  HB3 ASP A  60       5.653 -22.510 -16.677  1.00  0.00           H  
ATOM    958  CG  ASP A  60       6.205 -23.783 -18.323  1.00  0.00           C  
ATOM    959  OD1 ASP A  60       7.361 -23.549 -18.733  1.00  0.00           O  
ATOM    960  OD2 ASP A  60       5.730 -24.937 -18.367  1.00  0.00           O  
ATOM    961  C   ASP A  60       3.315 -23.987 -17.043  1.00  0.00           C  
ATOM    962  O   ASP A  60       3.301 -23.965 -15.809  1.00  0.00           O  
ATOM    963  N   THR A  61       2.877 -25.054 -17.722  1.00  0.00           N  
ATOM    964  H   THR A  61       3.017 -25.079 -18.722  1.00  0.00           H  
ATOM    965  CA  THR A  61       2.335 -26.268 -17.084  1.00  0.00           C  
ATOM    966  HA  THR A  61       1.533 -25.975 -16.416  1.00  0.00           H  
ATOM    967  CB  THR A  61       1.755 -27.236 -18.120  1.00  0.00           C  
ATOM    968  HB  THR A  61       1.396 -28.129 -17.606  1.00  0.00           H  
ATOM    969  CG2 THR A  61       0.591 -26.629 -18.901  1.00  0.00           C  
ATOM    970 HG21 THR A  61       0.931 -25.778 -19.492  1.00  0.00           H  
ATOM    971 HG22 THR A  61       0.163 -27.379 -19.565  1.00  0.00           H  
ATOM    972 HG23 THR A  61      -0.181 -26.296 -18.207  1.00  0.00           H  
ATOM    973  OG1 THR A  61       2.743 -27.606 -19.051  1.00  0.00           O  
ATOM    974  HG1 THR A  61       2.353 -28.248 -19.646  1.00  0.00           H  
ATOM    975  C   THR A  61       3.356 -27.013 -16.225  1.00  0.00           C  
ATOM    976  O   THR A  61       2.966 -27.792 -15.360  1.00  0.00           O  
ATOM    977  N   ARG A  62       4.653 -26.729 -16.391  1.00  0.00           N  
ATOM    978  H   ARG A  62       4.891 -26.108 -17.168  1.00  0.00           H  
ATOM    979  CA  ARG A  62       5.744 -27.189 -15.513  1.00  0.00           C  
ATOM    980  HA  ARG A  62       5.583 -28.242 -15.276  1.00  0.00           H  
ATOM    981  CB  ARG A  62       7.078 -27.043 -16.269  1.00  0.00           C  
ATOM    982  HB2 ARG A  62       7.258 -25.987 -16.477  1.00  0.00           H  
ATOM    983  HB3 ARG A  62       7.887 -27.403 -15.633  1.00  0.00           H  
ATOM    984  CG  ARG A  62       7.094 -27.845 -17.587  1.00  0.00           C  
ATOM    985  HG2 ARG A  62       6.990 -28.905 -17.352  1.00  0.00           H  
ATOM    986  HG3 ARG A  62       6.258 -27.560 -18.226  1.00  0.00           H  
ATOM    987  CD  ARG A  62       8.387 -27.642 -18.382  1.00  0.00           C  
ATOM    988  HD2 ARG A  62       9.237 -27.871 -17.735  1.00  0.00           H  
ATOM    989  HD3 ARG A  62       8.381 -28.343 -19.219  1.00  0.00           H  
ATOM    990  NE  ARG A  62       8.508 -26.270 -18.912  1.00  0.00           N  
ATOM    991  HE  ARG A  62       7.739 -25.614 -18.721  1.00  0.00           H  
ATOM    992  CZ  ARG A  62       9.506 -25.788 -19.626  1.00  0.00           C  
ATOM    993  NH1 ARG A  62      10.531 -26.517 -19.976  1.00  0.00           N  
ATOM    994 HH11 ARG A  62      10.559 -27.466 -19.666  1.00  0.00           H  
ATOM    995 HH12 ARG A  62      11.280 -26.099 -20.486  1.00  0.00           H  
ATOM    996  NH2 ARG A  62       9.499 -24.547 -19.996  1.00  0.00           N  
ATOM    997 HH21 ARG A  62       8.715 -23.980 -19.633  1.00  0.00           H  
ATOM    998 HH22 ARG A  62      10.230 -24.120 -20.522  1.00  0.00           H  
ATOM    999  C   ARG A  62       5.787 -26.454 -14.161  1.00  0.00           C  
ATOM   1000  O   ARG A  62       6.415 -26.952 -13.231  1.00  0.00           O  
ATOM   1001  N   CYS A  63       5.116 -25.303 -14.041  1.00  0.00           N  
ATOM   1002  H   CYS A  63       4.630 -24.964 -14.862  1.00  0.00           H  
ATOM   1003  CA  CYS A  63       4.949 -24.539 -12.793  1.00  0.00           C  
ATOM   1004  HA  CYS A  63       5.723 -24.827 -12.081  1.00  0.00           H  
ATOM   1005  CB  CYS A  63       5.107 -23.042 -13.098  1.00  0.00           C  
ATOM   1006  HB2 CYS A  63       4.342 -22.717 -13.806  1.00  0.00           H  
ATOM   1007  HB3 CYS A  63       4.974 -22.485 -12.172  1.00  0.00           H  
ATOM   1008  SG  CYS A  63       6.749 -22.657 -13.761  1.00  0.00           S  
ATOM   1009  HG  CYS A  63       6.562 -23.132 -15.002  1.00  0.00           H  
ATOM   1010  C   CYS A  63       3.589 -24.779 -12.104  1.00  0.00           C  
ATOM   1011  O   CYS A  63       3.467 -24.592 -10.890  1.00  0.00           O  
ATOM   1012  N   LEU A  64       2.566 -25.172 -12.872  1.00  0.00           N  
ATOM   1013  H   LEU A  64       2.750 -25.286 -13.859  1.00  0.00           H  
ATOM   1014  CA  LEU A  64       1.189 -25.385 -12.414  1.00  0.00           C  
ATOM   1015  HA  LEU A  64       0.922 -24.571 -11.740  1.00  0.00           H  
ATOM   1016  CB  LEU A  64       0.238 -25.341 -13.628  1.00  0.00           C  
ATOM   1017  HB2 LEU A  64       0.577 -26.078 -14.357  1.00  0.00           H  
ATOM   1018  HB3 LEU A  64      -0.759 -25.642 -13.302  1.00  0.00           H  
ATOM   1019  CG  LEU A  64       0.129 -23.963 -14.312  1.00  0.00           C  
ATOM   1020  HG  LEU A  64       1.115 -23.592 -14.580  1.00  0.00           H  
ATOM   1021  CD1 LEU A  64      -0.717 -24.073 -15.581  1.00  0.00           C  
ATOM   1022 HD11 LEU A  64      -0.800 -23.094 -16.054  1.00  0.00           H  
ATOM   1023 HD12 LEU A  64      -0.237 -24.744 -16.289  1.00  0.00           H  
ATOM   1024 HD13 LEU A  64      -1.710 -24.454 -15.344  1.00  0.00           H  
ATOM   1025  CD2 LEU A  64      -0.549 -22.935 -13.411  1.00  0.00           C  
ATOM   1026 HD21 LEU A  64      -0.673 -21.998 -13.951  1.00  0.00           H  
ATOM   1027 HD22 LEU A  64      -1.523 -23.312 -13.101  1.00  0.00           H  
ATOM   1028 HD23 LEU A  64       0.070 -22.743 -12.536  1.00  0.00           H  
ATOM   1029  C   LEU A  64       1.047 -26.681 -11.590  1.00  0.00           C  
ATOM   1030  O   LEU A  64       0.547 -27.700 -12.065  1.00  0.00           O  
ATOM   1031  N   GLY A  65       1.497 -26.636 -10.334  1.00  0.00           N  
ATOM   1032  H   GLY A  65       1.983 -25.793 -10.048  1.00  0.00           H  
ATOM   1033  CA  GLY A  65       1.423 -27.772  -9.414  1.00  0.00           C  
ATOM   1034  HA2 GLY A  65       1.982 -28.600  -9.849  1.00  0.00           H  
ATOM   1035  HA3 GLY A  65       1.888 -27.503  -8.468  1.00  0.00           H  
ATOM   1036  C   GLY A  65      -0.018 -28.224  -9.140  1.00  0.00           C  
ATOM   1037  O   GLY A  65      -0.879 -27.406  -8.827  1.00  0.00           O  
ATOM   1038  N   ALA A  66      -0.258 -29.539  -9.198  1.00  0.00           N  
ATOM   1039  H   ALA A  66       0.515 -30.115  -9.490  1.00  0.00           H  
ATOM   1040  CA  ALA A  66      -1.570 -30.212  -9.195  1.00  0.00           C  
ATOM   1041  HA  ALA A  66      -2.167 -29.757  -9.988  1.00  0.00           H  
ATOM   1042  CB  ALA A  66      -1.320 -31.676  -9.590  1.00  0.00           C  
ATOM   1043  HB1 ALA A  66      -2.273 -32.189  -9.734  1.00  0.00           H  
ATOM   1044  HB2 ALA A  66      -0.761 -31.724 -10.525  1.00  0.00           H  
ATOM   1045  HB3 ALA A  66      -0.761 -32.184  -8.803  1.00  0.00           H  
ATOM   1046  C   ALA A  66      -2.429 -30.106  -7.904  1.00  0.00           C  
ATOM   1047  O   ALA A  66      -3.294 -30.945  -7.657  1.00  0.00           O  
ATOM   1048  N   THR A  67      -2.215 -29.087  -7.067  1.00  0.00           N  
ATOM   1049  H   THR A  67      -1.590 -28.358  -7.395  1.00  0.00           H  
ATOM   1050  CA  THR A  67      -3.068 -28.739  -5.915  1.00  0.00           C  
ATOM   1051  HA  THR A  67      -4.040 -29.218  -6.037  1.00  0.00           H  
ATOM   1052  CB  THR A  67      -2.482 -29.206  -4.569  1.00  0.00           C  
ATOM   1053  HB  THR A  67      -3.043 -28.738  -3.759  1.00  0.00           H  
ATOM   1054  CG2 THR A  67      -2.550 -30.719  -4.383  1.00  0.00           C  
ATOM   1055 HG21 THR A  67      -1.998 -31.230  -5.171  1.00  0.00           H  
ATOM   1056 HG22 THR A  67      -2.129 -30.988  -3.413  1.00  0.00           H  
ATOM   1057 HG23 THR A  67      -3.590 -31.042  -4.413  1.00  0.00           H  
ATOM   1058  OG1 THR A  67      -1.131 -28.839  -4.451  1.00  0.00           O  
ATOM   1059  HG1 THR A  67      -0.672 -29.353  -5.121  1.00  0.00           H  
ATOM   1060  C   THR A  67      -3.300 -27.230  -5.891  1.00  0.00           C  
ATOM   1061  O   THR A  67      -2.408 -26.449  -6.225  1.00  0.00           O  
ATOM   1062  N   ALA A  68      -4.497 -26.800  -5.479  1.00  0.00           N  
ATOM   1063  H   ALA A  68      -5.187 -27.481  -5.202  1.00  0.00           H  
ATOM   1064  CA  ALA A  68      -4.927 -25.401  -5.566  1.00  0.00           C  
ATOM   1065  HA  ALA A  68      -4.986 -25.124  -6.620  1.00  0.00           H  
ATOM   1066  CB  ALA A  68      -6.333 -25.299  -4.961  1.00  0.00           C  
ATOM   1067  HB1 ALA A  68      -7.018 -25.955  -5.500  1.00  0.00           H  
ATOM   1068  HB2 ALA A  68      -6.311 -25.587  -3.909  1.00  0.00           H  
ATOM   1069  HB3 ALA A  68      -6.693 -24.273  -5.043  1.00  0.00           H  
ATOM   1070  C   ALA A  68      -3.947 -24.417  -4.896  1.00  0.00           C  
ATOM   1071  O   ALA A  68      -3.655 -23.356  -5.449  1.00  0.00           O  
ATOM   1072  N   GLN A  69      -3.366 -24.800  -3.753  1.00  0.00           N  
ATOM   1073  H   GLN A  69      -3.671 -25.670  -3.330  1.00  0.00           H  
ATOM   1074  CA  GLN A  69      -2.335 -24.026  -3.063  1.00  0.00           C  
ATOM   1075  HA  GLN A  69      -2.750 -23.054  -2.793  1.00  0.00           H  
ATOM   1076  CB  GLN A  69      -1.880 -24.745  -1.778  1.00  0.00           C  
ATOM   1077  HB2 GLN A  69      -1.586 -25.771  -2.007  1.00  0.00           H  
ATOM   1078  HB3 GLN A  69      -0.990 -24.230  -1.411  1.00  0.00           H  
ATOM   1079  CG  GLN A  69      -2.910 -24.731  -0.634  1.00  0.00           C  
ATOM   1080  HG2 GLN A  69      -2.384 -24.957   0.295  1.00  0.00           H  
ATOM   1081  HG3 GLN A  69      -3.331 -23.730  -0.538  1.00  0.00           H  
ATOM   1082  CD  GLN A  69      -4.045 -25.745  -0.770  1.00  0.00           C  
ATOM   1083  OE1 GLN A  69      -4.117 -26.542  -1.694  1.00  0.00           O  
ATOM   1084  NE2 GLN A  69      -4.987 -25.750   0.147  1.00  0.00           N  
ATOM   1085 HE21 GLN A  69      -5.721 -26.428   0.037  1.00  0.00           H  
ATOM   1086 HE22 GLN A  69      -4.960 -25.107   0.918  1.00  0.00           H  
ATOM   1087  C   GLN A  69      -1.111 -23.761  -3.945  1.00  0.00           C  
ATOM   1088  O   GLN A  69      -0.597 -22.648  -3.920  1.00  0.00           O  
ATOM   1089  N   GLN A  70      -0.630 -24.736  -4.725  1.00  0.00           N  
ATOM   1090  H   GLN A  70      -1.157 -25.597  -4.816  1.00  0.00           H  
ATOM   1091  CA  GLN A  70       0.546 -24.550  -5.586  1.00  0.00           C  
ATOM   1092  HA  GLN A  70       1.329 -24.065  -5.004  1.00  0.00           H  
ATOM   1093  CB  GLN A  70       1.086 -25.904  -6.075  1.00  0.00           C  
ATOM   1094  HB2 GLN A  70       0.302 -26.399  -6.647  1.00  0.00           H  
ATOM   1095  HB3 GLN A  70       1.926 -25.728  -6.748  1.00  0.00           H  
ATOM   1096  CG  GLN A  70       1.540 -26.861  -4.957  1.00  0.00           C  
ATOM   1097  HG2 GLN A  70       0.747 -26.972  -4.219  1.00  0.00           H  
ATOM   1098  HG3 GLN A  70       1.707 -27.838  -5.409  1.00  0.00           H  
ATOM   1099  CD  GLN A  70       2.827 -26.461  -4.231  1.00  0.00           C  
ATOM   1100  OE1 GLN A  70       3.306 -25.338  -4.270  1.00  0.00           O  
ATOM   1101  NE2 GLN A  70       3.437 -27.378  -3.512  1.00  0.00           N  
ATOM   1102 HE21 GLN A  70       4.322 -27.105  -3.114  1.00  0.00           H  
ATOM   1103 HE22 GLN A  70       3.082 -28.319  -3.474  1.00  0.00           H  
ATOM   1104  C   GLN A  70       0.254 -23.618  -6.770  1.00  0.00           C  
ATOM   1105  O   GLN A  70       1.075 -22.755  -7.067  1.00  0.00           O  
ATOM   1106  N   PHE A  71      -0.933 -23.724  -7.384  1.00  0.00           N  
ATOM   1107  H   PHE A  71      -1.550 -24.482  -7.112  1.00  0.00           H  
ATOM   1108  CA  PHE A  71      -1.398 -22.784  -8.412  1.00  0.00           C  
ATOM   1109  HA  PHE A  71      -0.663 -22.764  -9.217  1.00  0.00           H  
ATOM   1110  CB  PHE A  71      -2.734 -23.297  -8.975  1.00  0.00           C  
ATOM   1111  HB2 PHE A  71      -2.563 -24.287  -9.402  1.00  0.00           H  
ATOM   1112  HB3 PHE A  71      -3.432 -23.424  -8.145  1.00  0.00           H  
ATOM   1113  CG  PHE A  71      -3.413 -22.451 -10.045  1.00  0.00           C  
ATOM   1114  CD1 PHE A  71      -4.820 -22.377 -10.080  1.00  0.00           C  
ATOM   1115  HD1 PHE A  71      -5.405 -22.863  -9.312  1.00  0.00           H  
ATOM   1116  CE1 PHE A  71      -5.475 -21.715 -11.135  1.00  0.00           C  
ATOM   1117  HE1 PHE A  71      -6.556 -21.692 -11.165  1.00  0.00           H  
ATOM   1118  CZ  PHE A  71      -4.728 -21.135 -12.173  1.00  0.00           C  
ATOM   1119  HZ  PHE A  71      -5.237 -20.676 -13.009  1.00  0.00           H  
ATOM   1120  CE2 PHE A  71      -3.322 -21.175 -12.128  1.00  0.00           C  
ATOM   1121  HE2 PHE A  71      -2.734 -20.747 -12.928  1.00  0.00           H  
ATOM   1122  CD2 PHE A  71      -2.668 -21.816 -11.059  1.00  0.00           C  
ATOM   1123  HD2 PHE A  71      -1.588 -21.852 -11.049  1.00  0.00           H  
ATOM   1124  C   PHE A  71      -1.526 -21.352  -7.867  1.00  0.00           C  
ATOM   1125  O   PHE A  71      -1.045 -20.402  -8.485  1.00  0.00           O  
ATOM   1126  N   HIE A  72      -2.096 -21.191  -6.667  1.00  0.00           N  
ATOM   1127  H   HIE A  72      -2.502 -22.005  -6.217  1.00  0.00           H  
ATOM   1128  CA  HIE A  72      -2.169 -19.899  -5.977  1.00  0.00           C  
ATOM   1129  HA  HIE A  72      -2.665 -19.176  -6.624  1.00  0.00           H  
ATOM   1130  CB  HIE A  72      -3.014 -20.049  -4.707  1.00  0.00           C  
ATOM   1131  HB2 HIE A  72      -4.017 -20.381  -4.978  1.00  0.00           H  
ATOM   1132  HB3 HIE A  72      -2.570 -20.798  -4.052  1.00  0.00           H  
ATOM   1133  CG  HIE A  72      -3.126 -18.748  -3.958  1.00  0.00           C  
ATOM   1134  ND1 HIE A  72      -3.905 -17.661  -4.356  1.00  0.00           N  
ATOM   1135  CE1 HIE A  72      -3.635 -16.683  -3.480  1.00  0.00           C  
ATOM   1136  HE1 HIE A  72      -4.072 -15.695  -3.511  1.00  0.00           H  
ATOM   1137  NE2 HIE A  72      -2.733 -17.096  -2.574  1.00  0.00           N  
ATOM   1138  HE2 HIE A  72      -2.340 -16.517  -1.843  1.00  0.00           H  
ATOM   1139  CD2 HIE A  72      -2.394 -18.398  -2.863  1.00  0.00           C  
ATOM   1140  HD2 HIE A  72      -1.662 -19.011  -2.359  1.00  0.00           H  
ATOM   1141  C   HIE A  72      -0.780 -19.325  -5.657  1.00  0.00           C  
ATOM   1142  O   HIE A  72      -0.505 -18.170  -5.960  1.00  0.00           O  
ATOM   1143  N   ARG A  73       0.127 -20.139  -5.107  1.00  0.00           N  
ATOM   1144  H   ARG A  73      -0.163 -21.086  -4.884  1.00  0.00           H  
ATOM   1145  CA  ARG A  73       1.519 -19.750  -4.810  1.00  0.00           C  
ATOM   1146  HA  ARG A  73       1.544 -18.890  -4.137  1.00  0.00           H  
ATOM   1147  CB  ARG A  73       2.233 -20.933  -4.167  1.00  0.00           C  
ATOM   1148  HB2 ARG A  73       2.006 -21.838  -4.732  1.00  0.00           H  
ATOM   1149  HB3 ARG A  73       3.308 -20.768  -4.218  1.00  0.00           H  
ATOM   1150  CG  ARG A  73       1.841 -21.108  -2.702  1.00  0.00           C  
ATOM   1151  HG2 ARG A  73       2.395 -20.390  -2.096  1.00  0.00           H  
ATOM   1152  HG3 ARG A  73       0.774 -20.938  -2.555  1.00  0.00           H  
ATOM   1153  CD  ARG A  73       2.190 -22.536  -2.292  1.00  0.00           C  
ATOM   1154  HD2 ARG A  73       1.499 -23.235  -2.764  1.00  0.00           H  
ATOM   1155  HD3 ARG A  73       3.194 -22.774  -2.644  1.00  0.00           H  
ATOM   1156  NE  ARG A  73       2.122 -22.683  -0.839  1.00  0.00           N  
ATOM   1157  HE  ARG A  73       1.584 -21.992  -0.343  1.00  0.00           H  
ATOM   1158  CZ  ARG A  73       2.752 -23.599  -0.141  1.00  0.00           C  
ATOM   1159  NH1 ARG A  73       3.482 -24.523  -0.700  1.00  0.00           N  
ATOM   1160 HH11 ARG A  73       3.688 -24.467  -1.693  1.00  0.00           H  
ATOM   1161 HH12 ARG A  73       4.020 -25.152  -0.140  1.00  0.00           H  
ATOM   1162  NH2 ARG A  73       2.623 -23.619   1.154  1.00  0.00           N  
ATOM   1163 HH21 ARG A  73       2.108 -22.885   1.607  1.00  0.00           H  
ATOM   1164 HH22 ARG A  73       3.020 -24.363   1.695  1.00  0.00           H  
ATOM   1165  C   ARG A  73       2.294 -19.344  -6.055  1.00  0.00           C  
ATOM   1166  O   ARG A  73       3.034 -18.368  -6.023  1.00  0.00           O  
ATOM   1167  N   HIE A  74       2.109 -20.074  -7.151  1.00  0.00           N  
ATOM   1168  H   HIE A  74       1.514 -20.893  -7.081  1.00  0.00           H  
ATOM   1169  CA  HIE A  74       2.666 -19.760  -8.467  1.00  0.00           C  
ATOM   1170  HA  HIE A  74       3.752 -19.700  -8.405  1.00  0.00           H  
ATOM   1171  CB  HIE A  74       2.306 -20.909  -9.419  1.00  0.00           C  
ATOM   1172  HB2 HIE A  74       2.927 -21.776  -9.189  1.00  0.00           H  
ATOM   1173  HB3 HIE A  74       1.270 -21.202  -9.263  1.00  0.00           H  
ATOM   1174  CG  HIE A  74       2.454 -20.576 -10.870  1.00  0.00           C  
ATOM   1175  ND1 HIE A  74       1.393 -20.461 -11.770  1.00  0.00           N  
ATOM   1176  CE1 HIE A  74       1.957 -20.140 -12.943  1.00  0.00           C  
ATOM   1177  HE1 HIE A  74       1.416 -19.993 -13.869  1.00  0.00           H  
ATOM   1178  NE2 HIE A  74       3.288 -20.035 -12.809  1.00  0.00           N  
ATOM   1179  HE2 HIE A  74       3.932 -19.799 -13.564  1.00  0.00           H  
ATOM   1180  CD2 HIE A  74       3.626 -20.297 -11.505  1.00  0.00           C  
ATOM   1181  HD2 HIE A  74       4.617 -20.283 -11.070  1.00  0.00           H  
ATOM   1182  C   HIE A  74       2.185 -18.388  -8.953  1.00  0.00           C  
ATOM   1183  O   HIE A  74       3.014 -17.512  -9.218  1.00  0.00           O  
ATOM   1184  N   LYS A  75       0.868 -18.132  -8.932  1.00  0.00           N  
ATOM   1185  H   LYS A  75       0.236 -18.899  -8.711  1.00  0.00           H  
ATOM   1186  CA  LYS A  75       0.316 -16.795  -9.205  1.00  0.00           C  
ATOM   1187  HA  LYS A  75       0.594 -16.504 -10.219  1.00  0.00           H  
ATOM   1188  CB  LYS A  75      -1.211 -16.806  -9.070  1.00  0.00           C  
ATOM   1189  HB2 LYS A  75      -1.502 -17.310  -8.148  1.00  0.00           H  
ATOM   1190  HB3 LYS A  75      -1.557 -15.772  -9.014  1.00  0.00           H  
ATOM   1191  CG  LYS A  75      -1.899 -17.477 -10.258  1.00  0.00           C  
ATOM   1192  HG2 LYS A  75      -1.565 -16.989 -11.175  1.00  0.00           H  
ATOM   1193  HG3 LYS A  75      -1.632 -18.533 -10.302  1.00  0.00           H  
ATOM   1194  CD  LYS A  75      -3.420 -17.330 -10.103  1.00  0.00           C  
ATOM   1195  HD2 LYS A  75      -3.680 -16.275 -10.000  1.00  0.00           H  
ATOM   1196  HD3 LYS A  75      -3.731 -17.853  -9.197  1.00  0.00           H  
ATOM   1197  CE  LYS A  75      -4.169 -17.927 -11.294  1.00  0.00           C  
ATOM   1198  HE2 LYS A  75      -3.915 -18.988 -11.341  1.00  0.00           H  
ATOM   1199  HE3 LYS A  75      -5.244 -17.846 -11.110  1.00  0.00           H  
ATOM   1200  NZ  LYS A  75      -3.809 -17.254 -12.568  1.00  0.00           N  
ATOM   1201  HZ1 LYS A  75      -2.814 -17.358 -12.733  1.00  0.00           H  
ATOM   1202  HZ2 LYS A  75      -4.030 -16.267 -12.521  1.00  0.00           H  
ATOM   1203  HZ3 LYS A  75      -4.304 -17.676 -13.341  1.00  0.00           H  
ATOM   1204  C   LYS A  75       0.889 -15.718  -8.280  1.00  0.00           C  
ATOM   1205  O   LYS A  75       1.259 -14.651  -8.759  1.00  0.00           O  
ATOM   1206  N   GLN A  76       0.963 -15.991  -6.978  1.00  0.00           N  
ATOM   1207  H   GLN A  76       0.583 -16.874  -6.658  1.00  0.00           H  
ATOM   1208  CA  GLN A  76       1.422 -15.041  -5.964  1.00  0.00           C  
ATOM   1209  HA  GLN A  76       0.868 -14.115  -6.108  1.00  0.00           H  
ATOM   1210  CB  GLN A  76       1.077 -15.609  -4.575  1.00  0.00           C  
ATOM   1211  HB2 GLN A  76       0.029 -15.916  -4.564  1.00  0.00           H  
ATOM   1212  HB3 GLN A  76       1.685 -16.498  -4.406  1.00  0.00           H  
ATOM   1213  CG  GLN A  76       1.303 -14.645  -3.398  1.00  0.00           C  
ATOM   1214  HG2 GLN A  76       1.213 -15.218  -2.475  1.00  0.00           H  
ATOM   1215  HG3 GLN A  76       2.312 -14.241  -3.438  1.00  0.00           H  
ATOM   1216  CD  GLN A  76       0.303 -13.489  -3.320  1.00  0.00           C  
ATOM   1217  OE1 GLN A  76      -0.465 -13.206  -4.225  1.00  0.00           O  
ATOM   1218  NE2 GLN A  76       0.260 -12.773  -2.223  1.00  0.00           N  
ATOM   1219 HE21 GLN A  76      -0.381 -11.999  -2.218  1.00  0.00           H  
ATOM   1220 HE22 GLN A  76       0.850 -12.986  -1.437  1.00  0.00           H  
ATOM   1221  C   GLN A  76       2.915 -14.708  -6.121  1.00  0.00           C  
ATOM   1222  O   GLN A  76       3.304 -13.548  -5.987  1.00  0.00           O  
ATOM   1223  N   LEU A  77       3.746 -15.689  -6.490  1.00  0.00           N  
ATOM   1224  H   LEU A  77       3.391 -16.641  -6.520  1.00  0.00           H  
ATOM   1225  CA  LEU A  77       5.139 -15.463  -6.879  1.00  0.00           C  
ATOM   1226  HA  LEU A  77       5.643 -14.954  -6.057  1.00  0.00           H  
ATOM   1227  CB  LEU A  77       5.850 -16.807  -7.125  1.00  0.00           C  
ATOM   1228  HB2 LEU A  77       5.754 -17.440  -6.242  1.00  0.00           H  
ATOM   1229  HB3 LEU A  77       5.344 -17.320  -7.943  1.00  0.00           H  
ATOM   1230  CG  LEU A  77       7.345 -16.622  -7.479  1.00  0.00           C  
ATOM   1231  HG  LEU A  77       7.549 -15.602  -7.795  1.00  0.00           H  
ATOM   1232  CD1 LEU A  77       8.229 -16.928  -6.273  1.00  0.00           C  
ATOM   1233 HD11 LEU A  77       9.271 -16.723  -6.519  1.00  0.00           H  
ATOM   1234 HD12 LEU A  77       7.937 -16.309  -5.425  1.00  0.00           H  
ATOM   1235 HD13 LEU A  77       8.129 -17.977  -5.992  1.00  0.00           H  
ATOM   1236  CD2 LEU A  77       7.755 -17.549  -8.620  1.00  0.00           C  
ATOM   1237 HD21 LEU A  77       8.818 -17.435  -8.830  1.00  0.00           H  
ATOM   1238 HD22 LEU A  77       7.561 -18.582  -8.339  1.00  0.00           H  
ATOM   1239 HD23 LEU A  77       7.191 -17.302  -9.521  1.00  0.00           H  
ATOM   1240  C   LEU A  77       5.217 -14.553  -8.111  1.00  0.00           C  
ATOM   1241  O   LEU A  77       5.833 -13.496  -8.039  1.00  0.00           O  
ATOM   1242  N   ILE A  78       4.551 -14.910  -9.215  1.00  0.00           N  
ATOM   1243  H   ILE A  78       4.029 -15.782  -9.196  1.00  0.00           H  
ATOM   1244  CA  ILE A  78       4.510 -14.099 -10.449  1.00  0.00           C  
ATOM   1245  HA  ILE A  78       5.521 -14.002 -10.841  1.00  0.00           H  
ATOM   1246  CB  ILE A  78       3.648 -14.847 -11.497  1.00  0.00           C  
ATOM   1247  HB  ILE A  78       2.718 -15.142 -11.008  1.00  0.00           H  
ATOM   1248  CG2 ILE A  78       3.250 -13.961 -12.689  1.00  0.00           C  
ATOM   1249 HG21 ILE A  78       2.779 -14.570 -13.458  1.00  0.00           H  
ATOM   1250 HG22 ILE A  78       2.533 -13.206 -12.370  1.00  0.00           H  
ATOM   1251 HG23 ILE A  78       4.126 -13.472 -13.109  1.00  0.00           H  
ATOM   1252  CG1 ILE A  78       4.329 -16.153 -11.984  1.00  0.00           C  
ATOM   1253 HG12 ILE A  78       4.656 -16.737 -11.124  1.00  0.00           H  
ATOM   1254 HG13 ILE A  78       3.584 -16.756 -12.500  1.00  0.00           H  
ATOM   1255  CD1 ILE A  78       5.537 -15.978 -12.917  1.00  0.00           C  
ATOM   1256 HD11 ILE A  78       5.953 -16.958 -13.151  1.00  0.00           H  
ATOM   1257 HD12 ILE A  78       5.236 -15.498 -13.848  1.00  0.00           H  
ATOM   1258 HD13 ILE A  78       6.309 -15.380 -12.434  1.00  0.00           H  
ATOM   1259  C   ILE A  78       4.016 -12.663 -10.161  1.00  0.00           C  
ATOM   1260  O   ILE A  78       4.550 -11.693 -10.706  1.00  0.00           O  
ATOM   1261  N   ARG A  79       3.059 -12.509  -9.237  1.00  0.00           N  
ATOM   1262  H   ARG A  79       2.648 -13.353  -8.848  1.00  0.00           H  
ATOM   1263  CA  ARG A  79       2.579 -11.214  -8.735  1.00  0.00           C  
ATOM   1264  HA  ARG A  79       2.313 -10.593  -9.591  1.00  0.00           H  
ATOM   1265  CB  ARG A  79       1.316 -11.439  -7.887  1.00  0.00           C  
ATOM   1266  HB2 ARG A  79       0.570 -11.970  -8.482  1.00  0.00           H  
ATOM   1267  HB3 ARG A  79       1.561 -12.040  -7.015  1.00  0.00           H  
ATOM   1268  CG  ARG A  79       0.721 -10.110  -7.415  1.00  0.00           C  
ATOM   1269  HG2 ARG A  79       1.471  -9.560  -6.843  1.00  0.00           H  
ATOM   1270  HG3 ARG A  79       0.442  -9.513  -8.285  1.00  0.00           H  
ATOM   1271  CD  ARG A  79      -0.505 -10.310  -6.523  1.00  0.00           C  
ATOM   1272  HD2 ARG A  79      -1.327 -10.696  -7.125  1.00  0.00           H  
ATOM   1273  HD3 ARG A  79      -0.268 -11.020  -5.729  1.00  0.00           H  
ATOM   1274  NE  ARG A  79      -0.847  -9.018  -5.924  1.00  0.00           N  
ATOM   1275  HE  ARG A  79      -0.095  -8.331  -5.895  1.00  0.00           H  
ATOM   1276  CZ  ARG A  79      -2.018  -8.462  -5.743  1.00  0.00           C  
ATOM   1277  NH1 ARG A  79      -3.162  -9.029  -5.991  1.00  0.00           N  
ATOM   1278 HH11 ARG A  79      -3.196  -9.967  -6.331  1.00  0.00           H  
ATOM   1279 HH12 ARG A  79      -3.971  -8.416  -5.983  1.00  0.00           H  
ATOM   1280  NH2 ARG A  79      -2.060  -7.255  -5.297  1.00  0.00           N  
ATOM   1281 HH21 ARG A  79      -1.175  -6.777  -5.192  1.00  0.00           H  
ATOM   1282 HH22 ARG A  79      -2.922  -6.744  -5.456  1.00  0.00           H  
ATOM   1283  C   ARG A  79       3.663 -10.444  -7.972  1.00  0.00           C  
ATOM   1284  O   ARG A  79       3.946  -9.298  -8.319  1.00  0.00           O  
ATOM   1285  N   PHE A  80       4.321 -11.039  -6.978  1.00  0.00           N  
ATOM   1286  H   PHE A  80       4.053 -11.977  -6.689  1.00  0.00           H  
ATOM   1287  CA  PHE A  80       5.427 -10.361  -6.295  1.00  0.00           C  
ATOM   1288  HA  PHE A  80       5.076  -9.375  -5.994  1.00  0.00           H  
ATOM   1289  CB  PHE A  80       5.835 -11.123  -5.032  1.00  0.00           C  
ATOM   1290  HB2 PHE A  80       5.959 -12.173  -5.292  1.00  0.00           H  
ATOM   1291  HB3 PHE A  80       6.799 -10.729  -4.711  1.00  0.00           H  
ATOM   1292  CG  PHE A  80       4.903 -11.011  -3.840  1.00  0.00           C  
ATOM   1293  CD1 PHE A  80       4.590  -9.747  -3.298  1.00  0.00           C  
ATOM   1294  HD1 PHE A  80       4.977  -8.846  -3.751  1.00  0.00           H  
ATOM   1295  CE1 PHE A  80       3.789  -9.652  -2.145  1.00  0.00           C  
ATOM   1296  HE1 PHE A  80       3.555  -8.684  -1.726  1.00  0.00           H  
ATOM   1297  CZ  PHE A  80       3.315 -10.817  -1.520  1.00  0.00           C  
ATOM   1298  HZ  PHE A  80       2.728 -10.748  -0.614  1.00  0.00           H  
ATOM   1299  CE2 PHE A  80       3.636 -12.079  -2.050  1.00  0.00           C  
ATOM   1300  HE2 PHE A  80       3.294 -12.973  -1.550  1.00  0.00           H  
ATOM   1301  CD2 PHE A  80       4.426 -12.177  -3.209  1.00  0.00           C  
ATOM   1302  HD2 PHE A  80       4.681 -13.152  -3.602  1.00  0.00           H  
ATOM   1303  C   PHE A  80       6.650 -10.107  -7.200  1.00  0.00           C  
ATOM   1304  O   PHE A  80       7.354  -9.130  -6.960  1.00  0.00           O  
ATOM   1305  N   LEU A  81       6.897 -10.908  -8.246  1.00  0.00           N  
ATOM   1306  H   LEU A  81       6.353 -11.763  -8.334  1.00  0.00           H  
ATOM   1307  CA  LEU A  81       7.926 -10.634  -9.263  1.00  0.00           C  
ATOM   1308  HA  LEU A  81       8.867 -10.411  -8.759  1.00  0.00           H  
ATOM   1309  CB  LEU A  81       8.117 -11.858 -10.179  1.00  0.00           C  
ATOM   1310  HB2 LEU A  81       7.141 -12.162 -10.549  1.00  0.00           H  
ATOM   1311  HB3 LEU A  81       8.713 -11.551 -11.038  1.00  0.00           H  
ATOM   1312  CG  LEU A  81       8.803 -13.082  -9.545  1.00  0.00           C  
ATOM   1313  HG  LEU A  81       8.276 -13.389  -8.649  1.00  0.00           H  
ATOM   1314  CD1 LEU A  81       8.792 -14.243 -10.540  1.00  0.00           C  
ATOM   1315 HD11 LEU A  81       9.330 -13.962 -11.446  1.00  0.00           H  
ATOM   1316 HD12 LEU A  81       9.267 -15.119 -10.097  1.00  0.00           H  
ATOM   1317 HD13 LEU A  81       7.766 -14.501 -10.793  1.00  0.00           H  
ATOM   1318  CD2 LEU A  81      10.263 -12.808  -9.188  1.00  0.00           C  
ATOM   1319 HD21 LEU A  81      10.811 -12.489 -10.074  1.00  0.00           H  
ATOM   1320 HD22 LEU A  81      10.320 -12.034  -8.425  1.00  0.00           H  
ATOM   1321 HD23 LEU A  81      10.722 -13.712  -8.792  1.00  0.00           H  
ATOM   1322  C   LEU A  81       7.585  -9.394 -10.107  1.00  0.00           C  
ATOM   1323  O   LEU A  81       8.449  -8.545 -10.324  1.00  0.00           O  
ATOM   1324  N   LYS A  82       6.324  -9.253 -10.540  1.00  0.00           N  
ATOM   1325  H   LYS A  82       5.682 -10.027 -10.393  1.00  0.00           H  
ATOM   1326  CA  LYS A  82       5.815  -8.023 -11.179  1.00  0.00           C  
ATOM   1327  HA  LYS A  82       6.436  -7.783 -12.044  1.00  0.00           H  
ATOM   1328  CB  LYS A  82       4.363  -8.237 -11.639  1.00  0.00           C  
ATOM   1329  HB2 LYS A  82       3.826  -8.843 -10.910  1.00  0.00           H  
ATOM   1330  HB3 LYS A  82       3.865  -7.269 -11.716  1.00  0.00           H  
ATOM   1331  CG  LYS A  82       4.320  -8.910 -13.015  1.00  0.00           C  
ATOM   1332  HG2 LYS A  82       4.745  -8.216 -13.740  1.00  0.00           H  
ATOM   1333  HG3 LYS A  82       4.920  -9.821 -12.998  1.00  0.00           H  
ATOM   1334  CD  LYS A  82       2.892  -9.262 -13.452  1.00  0.00           C  
ATOM   1335  HD2 LYS A  82       2.508 -10.057 -12.810  1.00  0.00           H  
ATOM   1336  HD3 LYS A  82       2.254  -8.380 -13.365  1.00  0.00           H  
ATOM   1337  CE  LYS A  82       2.930  -9.728 -14.914  1.00  0.00           C  
ATOM   1338  HE2 LYS A  82       3.256  -8.887 -15.532  1.00  0.00           H  
ATOM   1339  HE3 LYS A  82       3.673 -10.526 -15.006  1.00  0.00           H  
ATOM   1340  NZ  LYS A  82       1.618 -10.222 -15.391  1.00  0.00           N  
ATOM   1341  HZ1 LYS A  82       0.856  -9.587 -15.209  1.00  0.00           H  
ATOM   1342  HZ2 LYS A  82       1.649 -10.463 -16.375  1.00  0.00           H  
ATOM   1343  HZ3 LYS A  82       1.415 -11.153 -15.016  1.00  0.00           H  
ATOM   1344  C   LYS A  82       5.916  -6.811 -10.250  1.00  0.00           C  
ATOM   1345  O   LYS A  82       6.344  -5.745 -10.683  1.00  0.00           O  
ATOM   1346  N   ARG A  83       5.581  -6.966  -8.966  1.00  0.00           N  
ATOM   1347  H   ARG A  83       5.154  -7.848  -8.695  1.00  0.00           H  
ATOM   1348  CA  ARG A  83       5.724  -5.890  -7.967  1.00  0.00           C  
ATOM   1349  HA  ARG A  83       5.247  -4.997  -8.368  1.00  0.00           H  
ATOM   1350  CB  ARG A  83       4.978  -6.289  -6.687  1.00  0.00           C  
ATOM   1351  HB2 ARG A  83       4.025  -6.742  -6.972  1.00  0.00           H  
ATOM   1352  HB3 ARG A  83       5.560  -7.029  -6.134  1.00  0.00           H  
ATOM   1353  CG  ARG A  83       4.682  -5.083  -5.781  1.00  0.00           C  
ATOM   1354  HG2 ARG A  83       5.608  -4.694  -5.356  1.00  0.00           H  
ATOM   1355  HG3 ARG A  83       4.191  -4.302  -6.364  1.00  0.00           H  
ATOM   1356  CD  ARG A  83       3.748  -5.526  -4.657  1.00  0.00           C  
ATOM   1357  HD2 ARG A  83       2.886  -6.002  -5.114  1.00  0.00           H  
ATOM   1358  HD3 ARG A  83       4.257  -6.266  -4.037  1.00  0.00           H  
ATOM   1359  NE  ARG A  83       3.304  -4.404  -3.812  1.00  0.00           N  
ATOM   1360  HE  ARG A  83       3.843  -3.551  -3.835  1.00  0.00           H  
ATOM   1361  CZ  ARG A  83       2.308  -4.446  -2.951  1.00  0.00           C  
ATOM   1362  NH1 ARG A  83       1.452  -5.428  -2.915  1.00  0.00           N  
ATOM   1363 HH11 ARG A  83       1.371  -6.011  -3.750  1.00  0.00           H  
ATOM   1364 HH12 ARG A  83       0.658  -5.362  -2.312  1.00  0.00           H  
ATOM   1365  NH2 ARG A  83       2.105  -3.471  -2.121  1.00  0.00           N  
ATOM   1366 HH21 ARG A  83       2.587  -2.591  -2.295  1.00  0.00           H  
ATOM   1367 HH22 ARG A  83       1.272  -3.444  -1.569  1.00  0.00           H  
ATOM   1368  C   ARG A  83       7.190  -5.514  -7.705  1.00  0.00           C  
ATOM   1369  O   ARG A  83       7.487  -4.337  -7.514  1.00  0.00           O  
ATOM   1370  N   LEU A  84       8.107  -6.481  -7.741  1.00  0.00           N  
ATOM   1371  H   LEU A  84       7.773  -7.437  -7.800  1.00  0.00           H  
ATOM   1372  CA  LEU A  84       9.551  -6.276  -7.611  1.00  0.00           C  
ATOM   1373  HA  LEU A  84       9.735  -5.671  -6.721  1.00  0.00           H  
ATOM   1374  CB  LEU A  84      10.199  -7.655  -7.406  1.00  0.00           C  
ATOM   1375  HB2 LEU A  84       9.844  -8.061  -6.459  1.00  0.00           H  
ATOM   1376  HB3 LEU A  84       9.850  -8.315  -8.198  1.00  0.00           H  
ATOM   1377  CG  LEU A  84      11.735  -7.695  -7.420  1.00  0.00           C  
ATOM   1378  HG  LEU A  84      12.105  -7.321  -8.373  1.00  0.00           H  
ATOM   1379  CD1 LEU A  84      12.361  -6.888  -6.281  1.00  0.00           C  
ATOM   1380 HD11 LEU A  84      13.446  -6.972  -6.319  1.00  0.00           H  
ATOM   1381 HD12 LEU A  84      12.095  -5.837  -6.388  1.00  0.00           H  
ATOM   1382 HD13 LEU A  84      12.001  -7.253  -5.319  1.00  0.00           H  
ATOM   1383  CD2 LEU A  84      12.168  -9.152  -7.278  1.00  0.00           C  
ATOM   1384 HD21 LEU A  84      13.253  -9.220  -7.331  1.00  0.00           H  
ATOM   1385 HD22 LEU A  84      11.823  -9.552  -6.326  1.00  0.00           H  
ATOM   1386 HD23 LEU A  84      11.741  -9.745  -8.086  1.00  0.00           H  
ATOM   1387  C   LEU A  84      10.143  -5.509  -8.806  1.00  0.00           C  
ATOM   1388  O   LEU A  84      10.895  -4.565  -8.586  1.00  0.00           O  
ATOM   1389  N   ASP A  85       9.769  -5.859 -10.041  1.00  0.00           N  
ATOM   1390  H   ASP A  85       9.155  -6.660 -10.144  1.00  0.00           H  
ATOM   1391  CA  ASP A  85      10.106  -5.108 -11.269  1.00  0.00           C  
ATOM   1392  HA  ASP A  85      11.189  -5.074 -11.391  1.00  0.00           H  
ATOM   1393  CB  ASP A  85       9.504  -5.893 -12.460  1.00  0.00           C  
ATOM   1394  HB2 ASP A  85       9.879  -6.917 -12.403  1.00  0.00           H  
ATOM   1395  HB3 ASP A  85       8.422  -5.939 -12.339  1.00  0.00           H  
ATOM   1396  CG  ASP A  85       9.800  -5.380 -13.880  1.00  0.00           C  
ATOM   1397  OD1 ASP A  85      10.627  -4.462 -14.056  1.00  0.00           O  
ATOM   1398  OD2 ASP A  85       9.178  -5.903 -14.838  1.00  0.00           O  
ATOM   1399  C   ASP A  85       9.599  -3.651 -11.155  1.00  0.00           C  
ATOM   1400  O   ASP A  85      10.378  -2.696 -11.212  1.00  0.00           O  
ATOM   1401  N   ARG A  86       8.316  -3.484 -10.806  1.00  0.00           N  
ATOM   1402  H   ARG A  86       7.738  -4.320 -10.763  1.00  0.00           H  
ATOM   1403  CA  ARG A  86       7.644  -2.194 -10.544  1.00  0.00           C  
ATOM   1404  HA  ARG A  86       7.662  -1.600 -11.457  1.00  0.00           H  
ATOM   1405  CB  ARG A  86       6.177  -2.523 -10.211  1.00  0.00           C  
ATOM   1406  HB2 ARG A  86       5.757  -3.083 -11.049  1.00  0.00           H  
ATOM   1407  HB3 ARG A  86       6.170  -3.170  -9.338  1.00  0.00           H  
ATOM   1408  CG  ARG A  86       5.241  -1.341  -9.926  1.00  0.00           C  
ATOM   1409  HG2 ARG A  86       5.634  -0.739  -9.109  1.00  0.00           H  
ATOM   1410  HG3 ARG A  86       5.135  -0.718 -10.815  1.00  0.00           H  
ATOM   1411  CD  ARG A  86       3.872  -1.910  -9.523  1.00  0.00           C  
ATOM   1412  HD2 ARG A  86       3.458  -2.445 -10.378  1.00  0.00           H  
ATOM   1413  HD3 ARG A  86       3.998  -2.605  -8.689  1.00  0.00           H  
ATOM   1414  NE  ARG A  86       2.942  -0.857  -9.105  1.00  0.00           N  
ATOM   1415  HE  ARG A  86       3.346   0.038  -8.825  1.00  0.00           H  
ATOM   1416  CZ  ARG A  86       1.631  -0.943  -9.022  1.00  0.00           C  
ATOM   1417  NH1 ARG A  86       0.974  -2.023  -9.351  1.00  0.00           N  
ATOM   1418 HH11 ARG A  86       1.499  -2.841  -9.605  1.00  0.00           H  
ATOM   1419 HH12 ARG A  86       0.004  -2.092  -9.115  1.00  0.00           H  
ATOM   1420  NH2 ARG A  86       0.952   0.069  -8.578  1.00  0.00           N  
ATOM   1421 HH21 ARG A  86       1.499   0.822  -8.157  1.00  0.00           H  
ATOM   1422 HH22 ARG A  86      -0.048   0.091  -8.558  1.00  0.00           H  
ATOM   1423  C   ARG A  86       8.310  -1.323  -9.462  1.00  0.00           C  
ATOM   1424  O   ARG A  86       8.278  -0.103  -9.593  1.00  0.00           O  
ATOM   1425  N   ASN A  87       8.919  -1.894  -8.418  1.00  0.00           N  
ATOM   1426  H   ASN A  87       8.836  -2.897  -8.315  1.00  0.00           H  
ATOM   1427  CA  ASN A  87       9.658  -1.116  -7.404  1.00  0.00           C  
ATOM   1428  HA  ASN A  87       9.180  -0.141  -7.318  1.00  0.00           H  
ATOM   1429  CB  ASN A  87       9.538  -1.820  -6.035  1.00  0.00           C  
ATOM   1430  HB2 ASN A  87       8.660  -2.462  -6.040  1.00  0.00           H  
ATOM   1431  HB3 ASN A  87      10.404  -2.451  -5.865  1.00  0.00           H  
ATOM   1432  CG  ASN A  87       9.372  -0.858  -4.859  1.00  0.00           C  
ATOM   1433  OD1 ASN A  87       9.589   0.344  -4.941  1.00  0.00           O  
ATOM   1434  ND2 ASN A  87       8.885  -1.363  -3.744  1.00  0.00           N  
ATOM   1435 HD21 ASN A  87       8.592  -0.696  -3.026  1.00  0.00           H  
ATOM   1436 HD22 ASN A  87       8.615  -2.324  -3.697  1.00  0.00           H  
ATOM   1437  C   ASN A  87      11.126  -0.844  -7.806  1.00  0.00           C  
ATOM   1438  O   ASN A  87      11.632   0.263  -7.616  1.00  0.00           O  
ATOM   1439  N   LEU A  88      11.811  -1.818  -8.426  1.00  0.00           N  
ATOM   1440  H   LEU A  88      11.339  -2.700  -8.609  1.00  0.00           H  
ATOM   1441  CA  LEU A  88      13.177  -1.644  -8.952  1.00  0.00           C  
ATOM   1442  HA  LEU A  88      13.832  -1.351  -8.132  1.00  0.00           H  
ATOM   1443  CB  LEU A  88      13.677  -2.961  -9.576  1.00  0.00           C  
ATOM   1444  HB2 LEU A  88      12.884  -3.366 -10.206  1.00  0.00           H  
ATOM   1445  HB3 LEU A  88      14.529  -2.748 -10.225  1.00  0.00           H  
ATOM   1446  CG  LEU A  88      14.110  -4.031  -8.559  1.00  0.00           C  
ATOM   1447  HG  LEU A  88      13.351  -4.152  -7.790  1.00  0.00           H  
ATOM   1448  CD1 LEU A  88      14.301  -5.366  -9.285  1.00  0.00           C  
ATOM   1449 HD11 LEU A  88      14.584  -6.140  -8.573  1.00  0.00           H  
ATOM   1450 HD12 LEU A  88      13.362  -5.655  -9.757  1.00  0.00           H  
ATOM   1451 HD13 LEU A  88      15.071  -5.274 -10.053  1.00  0.00           H  
ATOM   1452  CD2 LEU A  88      15.436  -3.671  -7.885  1.00  0.00           C  
ATOM   1453 HD21 LEU A  88      16.214  -3.550  -8.638  1.00  0.00           H  
ATOM   1454 HD22 LEU A  88      15.327  -2.749  -7.322  1.00  0.00           H  
ATOM   1455 HD23 LEU A  88      15.721  -4.463  -7.194  1.00  0.00           H  
ATOM   1456  C   LEU A  88      13.254  -0.515  -9.989  1.00  0.00           C  
ATOM   1457  O   LEU A  88      14.253   0.205 -10.033  1.00  0.00           O  
ATOM   1458  N   TRP A  89      12.184  -0.307 -10.757  1.00  0.00           N  
ATOM   1459  H   TRP A  89      11.423  -0.980 -10.698  1.00  0.00           H  
ATOM   1460  CA  TRP A  89      11.998   0.842 -11.643  1.00  0.00           C  
ATOM   1461  HA  TRP A  89      12.629   0.727 -12.523  1.00  0.00           H  
ATOM   1462  CB  TRP A  89      10.536   0.831 -12.090  1.00  0.00           C  
ATOM   1463  HB2 TRP A  89      10.405   0.032 -12.819  1.00  0.00           H  
ATOM   1464  HB3 TRP A  89       9.921   0.589 -11.229  1.00  0.00           H  
ATOM   1465  CG  TRP A  89      10.010   2.112 -12.654  1.00  0.00           C  
ATOM   1466  CD1 TRP A  89       9.138   2.935 -12.029  1.00  0.00           C  
ATOM   1467  HD1 TRP A  89       8.714   2.756 -11.044  1.00  0.00           H  
ATOM   1468  NE1 TRP A  89       8.887   4.037 -12.822  1.00  0.00           N  
ATOM   1469  HE1 TRP A  89       8.300   4.804 -12.521  1.00  0.00           H  
ATOM   1470  CE2 TRP A  89       9.579   3.968 -14.013  1.00  0.00           C  
ATOM   1471  CZ2 TRP A  89       9.652   4.812 -15.131  1.00  0.00           C  
ATOM   1472  HZ2 TRP A  89       9.078   5.724 -15.165  1.00  0.00           H  
ATOM   1473  CH2 TRP A  89      10.476   4.444 -16.208  1.00  0.00           C  
ATOM   1474  HH2 TRP A  89      10.536   5.075 -17.084  1.00  0.00           H  
ATOM   1475  CZ3 TRP A  89      11.217   3.251 -16.152  1.00  0.00           C  
ATOM   1476  HZ3 TRP A  89      11.836   2.972 -16.990  1.00  0.00           H  
ATOM   1477  CE3 TRP A  89      11.137   2.408 -15.027  1.00  0.00           C  
ATOM   1478  HE3 TRP A  89      11.704   1.489 -14.998  1.00  0.00           H  
ATOM   1479  CD2 TRP A  89      10.314   2.746 -13.931  1.00  0.00           C  
ATOM   1480  C   TRP A  89      12.363   2.188 -10.994  1.00  0.00           C  
ATOM   1481  O   TRP A  89      12.995   3.013 -11.653  1.00  0.00           O  
ATOM   1482  N   GLY A  90      12.054   2.390  -9.707  1.00  0.00           N  
ATOM   1483  H   GLY A  90      11.607   1.635  -9.196  1.00  0.00           H  
ATOM   1484  CA  GLY A  90      12.382   3.621  -8.979  1.00  0.00           C  
ATOM   1485  HA2 GLY A  90      12.049   4.484  -9.556  1.00  0.00           H  
ATOM   1486  HA3 GLY A  90      11.861   3.614  -8.023  1.00  0.00           H  
ATOM   1487  C   GLY A  90      13.877   3.782  -8.693  1.00  0.00           C  
ATOM   1488  O   GLY A  90      14.428   4.869  -8.873  1.00  0.00           O  
ATOM   1489  N   LEU A  91      14.567   2.695  -8.322  1.00  0.00           N  
ATOM   1490  H   LEU A  91      14.066   1.823  -8.203  1.00  0.00           H  
ATOM   1491  CA  LEU A  91      16.027   2.707  -8.183  1.00  0.00           C  
ATOM   1492  HA  LEU A  91      16.314   3.545  -7.550  1.00  0.00           H  
ATOM   1493  CB  LEU A  91      16.525   1.399  -7.557  1.00  0.00           C  
ATOM   1494  HB2 LEU A  91      16.187   0.566  -8.173  1.00  0.00           H  
ATOM   1495  HB3 LEU A  91      17.615   1.409  -7.583  1.00  0.00           H  
ATOM   1496  CG  LEU A  91      16.084   1.159  -6.110  1.00  0.00           C  
ATOM   1497  HG  LEU A  91      14.996   1.117  -6.050  1.00  0.00           H  
ATOM   1498  CD1 LEU A  91      16.665  -0.189  -5.700  1.00  0.00           C  
ATOM   1499 HD11 LEU A  91      17.754  -0.152  -5.734  1.00  0.00           H  
ATOM   1500 HD12 LEU A  91      16.348  -0.435  -4.691  1.00  0.00           H  
ATOM   1501 HD13 LEU A  91      16.307  -0.966  -6.371  1.00  0.00           H  
ATOM   1502  CD2 LEU A  91      16.614   2.230  -5.156  1.00  0.00           C  
ATOM   1503 HD21 LEU A  91      16.289   2.003  -4.141  1.00  0.00           H  
ATOM   1504 HD22 LEU A  91      16.196   3.201  -5.411  1.00  0.00           H  
ATOM   1505 HD23 LEU A  91      17.702   2.278  -5.189  1.00  0.00           H  
ATOM   1506  C   LEU A  91      16.732   2.907  -9.524  1.00  0.00           C  
ATOM   1507  O   LEU A  91      17.720   3.638  -9.589  1.00  0.00           O  
ATOM   1508  N   ALA A  92      16.244   2.265 -10.585  1.00  0.00           N  
ATOM   1509  H   ALA A  92      15.436   1.662 -10.448  1.00  0.00           H  
ATOM   1510  CA  ALA A  92      16.823   2.354 -11.918  1.00  0.00           C  
ATOM   1511  HA  ALA A  92      17.904   2.220 -11.839  1.00  0.00           H  
ATOM   1512  CB  ALA A  92      16.275   1.199 -12.769  1.00  0.00           C  
ATOM   1513  HB1 ALA A  92      16.688   1.261 -13.775  1.00  0.00           H  
ATOM   1514  HB2 ALA A  92      16.563   0.244 -12.325  1.00  0.00           H  
ATOM   1515  HB3 ALA A  92      15.185   1.251 -12.821  1.00  0.00           H  
ATOM   1516  C   ALA A  92      16.578   3.731 -12.565  1.00  0.00           C  
ATOM   1517  O   ALA A  92      17.527   4.483 -12.797  1.00  0.00           O  
ATOM   1518  N   GLY A  93      15.321   4.083 -12.844  1.00  0.00           N  
ATOM   1519  H   GLY A  93      14.556   3.526 -12.468  1.00  0.00           H  
ATOM   1520  CA  GLY A  93      14.971   5.144 -13.797  1.00  0.00           C  
ATOM   1521  HA2 GLY A  93      13.923   5.405 -13.657  1.00  0.00           H  
ATOM   1522  HA3 GLY A  93      15.583   6.026 -13.606  1.00  0.00           H  
ATOM   1523  C   GLY A  93      15.164   4.734 -15.267  1.00  0.00           C  
ATOM   1524  O   GLY A  93      15.147   5.590 -16.146  1.00  0.00           O  
ATOM   1525  N   LEU A  94      15.350   3.438 -15.545  1.00  0.00           N  
ATOM   1526  H   LEU A  94      15.290   2.786 -14.778  1.00  0.00           H  
ATOM   1527  CA  LEU A  94      15.592   2.877 -16.879  1.00  0.00           C  
ATOM   1528  HA  LEU A  94      15.480   3.662 -17.628  1.00  0.00           H  
ATOM   1529  CB  LEU A  94      17.022   2.315 -16.956  1.00  0.00           C  
ATOM   1530  HB2 LEU A  94      17.153   1.620 -16.127  1.00  0.00           H  
ATOM   1531  HB3 LEU A  94      17.129   1.748 -17.882  1.00  0.00           H  
ATOM   1532  CG  LEU A  94      18.152   3.353 -16.892  1.00  0.00           C  
ATOM   1533  HG  LEU A  94      18.027   3.990 -16.016  1.00  0.00           H  
ATOM   1534  CD1 LEU A  94      19.486   2.620 -16.777  1.00  0.00           C  
ATOM   1535 HD11 LEU A  94      19.620   1.934 -17.613  1.00  0.00           H  
ATOM   1536 HD12 LEU A  94      20.299   3.348 -16.782  1.00  0.00           H  
ATOM   1537 HD13 LEU A  94      19.529   2.073 -15.835  1.00  0.00           H  
ATOM   1538  CD2 LEU A  94      18.179   4.222 -18.150  1.00  0.00           C  
ATOM   1539 HD21 LEU A  94      18.284   3.601 -19.039  1.00  0.00           H  
ATOM   1540 HD22 LEU A  94      17.271   4.820 -18.217  1.00  0.00           H  
ATOM   1541 HD23 LEU A  94      19.026   4.907 -18.094  1.00  0.00           H  
ATOM   1542  C   LEU A  94      14.582   1.773 -17.206  1.00  0.00           C  
ATOM   1543  O   LEU A  94      14.362   0.875 -16.395  1.00  0.00           O  
ATOM   1544  N   ASN A  95      14.015   1.816 -18.419  1.00  0.00           N  
ATOM   1545  H   ASN A  95      14.251   2.592 -19.017  1.00  0.00           H  
ATOM   1546  CA  ASN A  95      13.008   0.849 -18.881  1.00  0.00           C  
ATOM   1547  HA  ASN A  95      12.220   0.769 -18.127  1.00  0.00           H  
ATOM   1548  CB  ASN A  95      12.379   1.341 -20.204  1.00  0.00           C  
ATOM   1549  HB2 ASN A  95      13.146   1.744 -20.865  1.00  0.00           H  
ATOM   1550  HB3 ASN A  95      11.914   0.498 -20.715  1.00  0.00           H  
ATOM   1551  CG  ASN A  95      11.273   2.355 -19.991  1.00  0.00           C  
ATOM   1552  OD1 ASN A  95      10.429   2.202 -19.131  1.00  0.00           O  
ATOM   1553  ND2 ASN A  95      11.221   3.417 -20.757  1.00  0.00           N  
ATOM   1554 HD21 ASN A  95      10.464   4.046 -20.565  1.00  0.00           H  
ATOM   1555 HD22 ASN A  95      11.869   3.558 -21.508  1.00  0.00           H  
ATOM   1556  C   ASN A  95      13.560  -0.572 -19.071  1.00  0.00           C  
ATOM   1557  O   ASN A  95      12.856  -1.541 -18.792  1.00  0.00           O  
ATOM   1558  N   SER A  96      14.782  -0.715 -19.584  1.00  0.00           N  
ATOM   1559  H   SER A  96      15.335   0.112 -19.757  1.00  0.00           H  
ATOM   1560  CA  SER A  96      15.446  -2.002 -19.820  1.00  0.00           C  
ATOM   1561  HA  SER A  96      15.278  -2.652 -18.961  1.00  0.00           H  
ATOM   1562  CB  SER A  96      14.868  -2.681 -21.067  1.00  0.00           C  
ATOM   1563  HB2 SER A  96      13.805  -2.873 -20.911  1.00  0.00           H  
ATOM   1564  HB3 SER A  96      14.988  -2.026 -21.931  1.00  0.00           H  
ATOM   1565  OG  SER A  96      15.525  -3.907 -21.314  1.00  0.00           O  
ATOM   1566  HG  SER A  96      14.987  -4.442 -21.905  1.00  0.00           H  
ATOM   1567  C   SER A  96      16.953  -1.796 -19.979  1.00  0.00           C  
ATOM   1568  O   SER A  96      17.389  -0.729 -20.420  1.00  0.00           O  
ATOM   1569  N   CYS A  97      17.746  -2.811 -19.632  1.00  0.00           N  
ATOM   1570  H   CYS A  97      17.308  -3.672 -19.317  1.00  0.00           H  
ATOM   1571  CA  CYS A  97      19.193  -2.803 -19.831  1.00  0.00           C  
ATOM   1572  HA  CYS A  97      19.424  -2.113 -20.639  1.00  0.00           H  
ATOM   1573  CB  CYS A  97      19.879  -2.264 -18.570  1.00  0.00           C  
ATOM   1574  HB2 CYS A  97      19.466  -1.287 -18.317  1.00  0.00           H  
ATOM   1575  HB3 CYS A  97      19.706  -2.949 -17.739  1.00  0.00           H  
ATOM   1576  SG  CYS A  97      21.664  -2.114 -18.873  1.00  0.00           S  
ATOM   1577  HG  CYS A  97      21.605  -1.005 -19.621  1.00  0.00           H  
ATOM   1578  C   CYS A  97      19.673  -4.215 -20.205  1.00  0.00           C  
ATOM   1579  O   CYS A  97      19.514  -5.139 -19.402  1.00  0.00           O  
ATOM   1580  N   PRO A  98      20.233  -4.429 -21.412  1.00  0.00           N  
ATOM   1581  CD  PRO A  98      20.376  -3.472 -22.501  1.00  0.00           C  
ATOM   1582  HD2 PRO A  98      20.917  -2.581 -22.181  1.00  0.00           H  
ATOM   1583  HD3 PRO A  98      19.387  -3.199 -22.876  1.00  0.00           H  
ATOM   1584  CG  PRO A  98      21.162  -4.193 -23.596  1.00  0.00           C  
ATOM   1585  HG2 PRO A  98      22.230  -4.036 -23.441  1.00  0.00           H  
ATOM   1586  HG3 PRO A  98      20.863  -3.864 -24.592  1.00  0.00           H  
ATOM   1587  CB  PRO A  98      20.821  -5.663 -23.359  1.00  0.00           C  
ATOM   1588  HB2 PRO A  98      21.593  -6.328 -23.751  1.00  0.00           H  
ATOM   1589  HB3 PRO A  98      19.858  -5.892 -23.820  1.00  0.00           H  
ATOM   1590  CA  PRO A  98      20.683  -5.748 -21.836  1.00  0.00           C  
ATOM   1591  HA  PRO A  98      19.910  -6.483 -21.603  1.00  0.00           H  
ATOM   1592  C   PRO A  98      21.981  -6.198 -21.146  1.00  0.00           C  
ATOM   1593  O   PRO A  98      22.766  -5.420 -20.590  1.00  0.00           O  
ATOM   1594  N   VAL A  99      22.231  -7.499 -21.248  1.00  0.00           N  
ATOM   1595  H   VAL A  99      21.569  -8.067 -21.762  1.00  0.00           H  
ATOM   1596  CA  VAL A  99      23.428  -8.192 -20.763  1.00  0.00           C  
ATOM   1597  HA  VAL A  99      24.223  -7.459 -20.632  1.00  0.00           H  
ATOM   1598  CB  VAL A  99      23.149  -8.834 -19.386  1.00  0.00           C  
ATOM   1599  HB  VAL A  99      22.679  -8.077 -18.756  1.00  0.00           H  
ATOM   1600  CG1 VAL A  99      22.199 -10.035 -19.466  1.00  0.00           C  
ATOM   1601 HG11 VAL A  99      22.012 -10.426 -18.468  1.00  0.00           H  
ATOM   1602 HG12 VAL A  99      22.634 -10.834 -20.068  1.00  0.00           H  
ATOM   1603 HG13 VAL A  99      21.248  -9.735 -19.904  1.00  0.00           H  
ATOM   1604  CG2 VAL A  99      24.436  -9.266 -18.673  1.00  0.00           C  
ATOM   1605 HG21 VAL A  99      24.204  -9.530 -17.641  1.00  0.00           H  
ATOM   1606 HG22 VAL A  99      24.873 -10.142 -19.154  1.00  0.00           H  
ATOM   1607 HG23 VAL A  99      25.160  -8.453 -18.667  1.00  0.00           H  
ATOM   1608  C   VAL A  99      23.902  -9.189 -21.825  1.00  0.00           C  
ATOM   1609  O   VAL A  99      23.138  -9.568 -22.711  1.00  0.00           O  
ATOM   1610  N   LYS A 100      25.173  -9.575 -21.749  1.00  0.00           N  
ATOM   1611  H   LYS A 100      25.728  -9.257 -20.965  1.00  0.00           H  
ATOM   1612  CA  LYS A 100      25.822 -10.566 -22.607  1.00  0.00           C  
ATOM   1613  HA  LYS A 100      25.089 -11.294 -22.961  1.00  0.00           H  
ATOM   1614  CB  LYS A 100      26.498  -9.882 -23.803  1.00  0.00           C  
ATOM   1615  HB2 LYS A 100      26.983  -8.957 -23.487  1.00  0.00           H  
ATOM   1616  HB3 LYS A 100      27.284 -10.545 -24.148  1.00  0.00           H  
ATOM   1617  CG  LYS A 100      25.557  -9.604 -24.984  1.00  0.00           C  
ATOM   1618  HG2 LYS A 100      24.813 -10.397 -25.061  1.00  0.00           H  
ATOM   1619  HG3 LYS A 100      25.053  -8.646 -24.846  1.00  0.00           H  
ATOM   1620  CD  LYS A 100      26.395  -9.596 -26.267  1.00  0.00           C  
ATOM   1621  HD2 LYS A 100      27.158  -8.818 -26.207  1.00  0.00           H  
ATOM   1622  HD3 LYS A 100      26.888 -10.564 -26.340  1.00  0.00           H  
ATOM   1623  CE  LYS A 100      25.566  -9.422 -27.535  1.00  0.00           C  
ATOM   1624  HE2 LYS A 100      24.698 -10.086 -27.473  1.00  0.00           H  
ATOM   1625  HE3 LYS A 100      25.211  -8.389 -27.594  1.00  0.00           H  
ATOM   1626  NZ  LYS A 100      26.397  -9.779 -28.711  1.00  0.00           N  
ATOM   1627  HZ1 LYS A 100      25.876  -9.681 -29.572  1.00  0.00           H  
ATOM   1628  HZ2 LYS A 100      26.714 -10.740 -28.623  1.00  0.00           H  
ATOM   1629  HZ3 LYS A 100      27.225  -9.199 -28.741  1.00  0.00           H  
ATOM   1630  C   LYS A 100      26.864 -11.337 -21.805  1.00  0.00           C  
ATOM   1631  O   LYS A 100      27.357 -10.825 -20.801  1.00  0.00           O  
ATOM   1632  N   GLU A 101      27.216 -12.524 -22.291  1.00  0.00           N  
ATOM   1633  H   GLU A 101      26.860 -12.797 -23.203  1.00  0.00           H  
ATOM   1634  CA  GLU A 101      28.308 -13.363 -21.799  1.00  0.00           C  
ATOM   1635  HA  GLU A 101      28.211 -14.332 -22.290  1.00  0.00           H  
ATOM   1636  CB  GLU A 101      29.672 -12.788 -22.237  1.00  0.00           C  
ATOM   1637  HB2 GLU A 101      29.948 -12.039 -21.502  1.00  0.00           H  
ATOM   1638  HB3 GLU A 101      30.402 -13.593 -22.157  1.00  0.00           H  
ATOM   1639  CG  GLU A 101      29.873 -12.095 -23.611  1.00  0.00           C  
ATOM   1640  HG2 GLU A 101      29.764 -11.022 -23.428  1.00  0.00           H  
ATOM   1641  HG3 GLU A 101      30.912 -12.243 -23.913  1.00  0.00           H  
ATOM   1642  CD  GLU A 101      28.951 -12.432 -24.804  1.00  0.00           C  
ATOM   1643  OE1 GLU A 101      28.968 -11.627 -25.767  1.00  0.00           O  
ATOM   1644  OE2 GLU A 101      28.161 -13.399 -24.743  1.00  0.00           O  
ATOM   1645  C   GLU A 101      28.184 -13.623 -20.282  1.00  0.00           C  
ATOM   1646  O   GLU A 101      29.041 -13.223 -19.489  1.00  0.00           O  
ATOM   1647  N   ALA A 102      27.055 -14.217 -19.880  1.00  0.00           N  
ATOM   1648  H   ALA A 102      26.406 -14.544 -20.582  1.00  0.00           H  
ATOM   1649  CA  ALA A 102      26.632 -14.373 -18.487  1.00  0.00           C  
ATOM   1650  HA  ALA A 102      27.460 -14.109 -17.836  1.00  0.00           H  
ATOM   1651  CB  ALA A 102      25.464 -13.413 -18.216  1.00  0.00           C  
ATOM   1652  HB1 ALA A 102      24.608 -13.683 -18.836  1.00  0.00           H  
ATOM   1653  HB2 ALA A 102      25.172 -13.475 -17.168  1.00  0.00           H  
ATOM   1654  HB3 ALA A 102      25.764 -12.392 -18.443  1.00  0.00           H  
ATOM   1655  C   ALA A 102      26.274 -15.823 -18.135  1.00  0.00           C  
ATOM   1656  O   ALA A 102      25.706 -16.551 -18.948  1.00  0.00           O  
ATOM   1657  N   ASN A 103      26.604 -16.228 -16.907  1.00  0.00           N  
ATOM   1658  H   ASN A 103      27.049 -15.560 -16.290  1.00  0.00           H  
ATOM   1659  CA  ASN A 103      26.212 -17.532 -16.370  1.00  0.00           C  
ATOM   1660  HA  ASN A 103      26.433 -18.296 -17.122  1.00  0.00           H  
ATOM   1661  CB  ASN A 103      27.024 -17.821 -15.092  1.00  0.00           C  
ATOM   1662  HB2 ASN A 103      27.190 -16.891 -14.555  1.00  0.00           H  
ATOM   1663  HB3 ASN A 103      26.473 -18.491 -14.432  1.00  0.00           H  
ATOM   1664  CG  ASN A 103      28.360 -18.485 -15.376  1.00  0.00           C  
ATOM   1665  OD1 ASN A 103      28.489 -19.366 -16.206  1.00  0.00           O  
ATOM   1666  ND2 ASN A 103      29.394 -18.107 -14.670  1.00  0.00           N  
ATOM   1667 HD21 ASN A 103      30.269 -18.546 -14.903  1.00  0.00           H  
ATOM   1668 HD22 ASN A 103      29.308 -17.340 -14.028  1.00  0.00           H  
ATOM   1669  C   ASN A 103      24.697 -17.617 -16.099  1.00  0.00           C  
ATOM   1670  O   ASN A 103      23.978 -16.620 -16.069  1.00  0.00           O  
ATOM   1671  N   GLN A 104      24.221 -18.838 -15.842  1.00  0.00           N  
ATOM   1672  H   GLN A 104      24.878 -19.603 -15.868  1.00  0.00           H  
ATOM   1673  CA  GLN A 104      22.876 -19.127 -15.330  1.00  0.00           C  
ATOM   1674  HA  GLN A 104      22.215 -18.285 -15.548  1.00  0.00           H  
ATOM   1675  CB  GLN A 104      22.325 -20.381 -16.034  1.00  0.00           C  
ATOM   1676  HB2 GLN A 104      23.016 -21.211 -15.871  1.00  0.00           H  
ATOM   1677  HB3 GLN A 104      21.379 -20.656 -15.577  1.00  0.00           H  
ATOM   1678  CG  GLN A 104      22.118 -20.206 -17.550  1.00  0.00           C  
ATOM   1679  HG2 GLN A 104      23.055 -19.918 -18.025  1.00  0.00           H  
ATOM   1680  HG3 GLN A 104      21.823 -21.169 -17.965  1.00  0.00           H  
ATOM   1681  CD  GLN A 104      21.037 -19.190 -17.907  1.00  0.00           C  
ATOM   1682  OE1 GLN A 104      21.257 -18.198 -18.577  1.00  0.00           O  
ATOM   1683  NE2 GLN A 104      19.816 -19.368 -17.456  1.00  0.00           N  
ATOM   1684 HE21 GLN A 104      19.136 -18.687 -17.734  1.00  0.00           H  
ATOM   1685 HE22 GLN A 104      19.584 -20.143 -16.845  1.00  0.00           H  
ATOM   1686  C   GLN A 104      22.885 -19.344 -13.805  1.00  0.00           C  
ATOM   1687  O   GLN A 104      23.821 -19.933 -13.267  1.00  0.00           O  
ATOM   1688  N   SER A 105      21.799 -18.964 -13.129  1.00  0.00           N  
ATOM   1689  H   SER A 105      21.073 -18.472 -13.642  1.00  0.00           H  
ATOM   1690  CA  SER A 105      21.497 -19.298 -11.728  1.00  0.00           C  
ATOM   1691  HA  SER A 105      22.237 -20.002 -11.346  1.00  0.00           H  
ATOM   1692  CB  SER A 105      21.581 -18.016 -10.881  1.00  0.00           C  
ATOM   1693  HB2 SER A 105      22.599 -17.632 -10.933  1.00  0.00           H  
ATOM   1694  HB3 SER A 105      20.905 -17.266 -11.297  1.00  0.00           H  
ATOM   1695  OG  SER A 105      21.246 -18.224  -9.515  1.00  0.00           O  
ATOM   1696  HG  SER A 105      20.269 -18.223  -9.441  1.00  0.00           H  
ATOM   1697  C   SER A 105      20.116 -19.967 -11.634  1.00  0.00           C  
ATOM   1698  O   SER A 105      19.358 -19.946 -12.607  1.00  0.00           O  
ATOM   1699  N   THR A 106      19.749 -20.523 -10.475  1.00  0.00           N  
ATOM   1700  H   THR A 106      20.420 -20.539  -9.719  1.00  0.00           H  
ATOM   1701  CA  THR A 106      18.331 -20.647 -10.080  1.00  0.00           C  
ATOM   1702  HA  THR A 106      17.748 -21.014 -10.923  1.00  0.00           H  
ATOM   1703  CB  THR A 106      18.121 -21.641  -8.922  1.00  0.00           C  
ATOM   1704  HB  THR A 106      17.049 -21.783  -8.780  1.00  0.00           H  
ATOM   1705  CG2 THR A 106      18.760 -23.000  -9.198  1.00  0.00           C  
ATOM   1706 HG21 THR A 106      18.499 -23.692  -8.397  1.00  0.00           H  
ATOM   1707 HG22 THR A 106      18.372 -23.406 -10.133  1.00  0.00           H  
ATOM   1708 HG23 THR A 106      19.845 -22.919  -9.253  1.00  0.00           H  
ATOM   1709  OG1 THR A 106      18.670 -21.162  -7.714  1.00  0.00           O  
ATOM   1710  HG1 THR A 106      18.405 -21.825  -7.061  1.00  0.00           H  
ATOM   1711  C   THR A 106      17.789 -19.265  -9.695  1.00  0.00           C  
ATOM   1712  O   THR A 106      18.568 -18.364  -9.345  1.00  0.00           O  
ATOM   1713  N   LEU A 107      16.469 -19.080  -9.755  1.00  0.00           N  
ATOM   1714  H   LEU A 107      15.877 -19.821 -10.121  1.00  0.00           H  
ATOM   1715  CA  LEU A 107      15.823 -17.854  -9.287  1.00  0.00           C  
ATOM   1716  HA  LEU A 107      16.302 -17.010  -9.787  1.00  0.00           H  
ATOM   1717  CB  LEU A 107      14.334 -17.871  -9.688  1.00  0.00           C  
ATOM   1718  HB2 LEU A 107      14.257 -17.932 -10.776  1.00  0.00           H  
ATOM   1719  HB3 LEU A 107      13.873 -18.767  -9.275  1.00  0.00           H  
ATOM   1720  CG  LEU A 107      13.544 -16.644  -9.193  1.00  0.00           C  
ATOM   1721  HG  LEU A 107      13.657 -16.547  -8.116  1.00  0.00           H  
ATOM   1722  CD1 LEU A 107      13.998 -15.346  -9.869  1.00  0.00           C  
ATOM   1723 HD11 LEU A 107      15.039 -15.144  -9.627  1.00  0.00           H  
ATOM   1724 HD12 LEU A 107      13.888 -15.435 -10.951  1.00  0.00           H  
ATOM   1725 HD13 LEU A 107      13.391 -14.517  -9.508  1.00  0.00           H  
ATOM   1726  CD2 LEU A 107      12.057 -16.811  -9.481  1.00  0.00           C  
ATOM   1727 HD21 LEU A 107      11.697 -17.747  -9.058  1.00  0.00           H  
ATOM   1728 HD22 LEU A 107      11.499 -15.990  -9.040  1.00  0.00           H  
ATOM   1729 HD23 LEU A 107      11.897 -16.822 -10.556  1.00  0.00           H  
ATOM   1730  C   LEU A 107      16.022 -17.651  -7.774  1.00  0.00           C  
ATOM   1731  O   LEU A 107      16.338 -16.545  -7.349  1.00  0.00           O  
ATOM   1732  N   GLU A 108      15.888 -18.694  -6.954  1.00  0.00           N  
ATOM   1733  H   GLU A 108      15.555 -19.575  -7.344  1.00  0.00           H  
ATOM   1734  CA  GLU A 108      15.993 -18.596  -5.487  1.00  0.00           C  
ATOM   1735  HA  GLU A 108      15.213 -17.921  -5.138  1.00  0.00           H  
ATOM   1736  CB  GLU A 108      15.727 -19.983  -4.878  1.00  0.00           C  
ATOM   1737  HB2 GLU A 108      14.855 -20.394  -5.376  1.00  0.00           H  
ATOM   1738  HB3 GLU A 108      16.568 -20.641  -5.098  1.00  0.00           H  
ATOM   1739  CG  GLU A 108      15.506 -19.934  -3.351  1.00  0.00           C  
ATOM   1740  HG2 GLU A 108      16.356 -20.420  -2.864  1.00  0.00           H  
ATOM   1741  HG3 GLU A 108      15.513 -18.890  -3.025  1.00  0.00           H  
ATOM   1742  CD  GLU A 108      14.189 -20.573  -2.857  1.00  0.00           C  
ATOM   1743  OE1 GLU A 108      13.548 -21.343  -3.612  1.00  0.00           O  
ATOM   1744  OE2 GLU A 108      13.803 -20.251  -1.710  1.00  0.00           O  
ATOM   1745  C   GLU A 108      17.344 -18.024  -5.013  1.00  0.00           C  
ATOM   1746  O   GLU A 108      17.400 -17.065  -4.236  1.00  0.00           O  
ATOM   1747  N   ASN A 109      18.449 -18.553  -5.552  1.00  0.00           N  
ATOM   1748  H   ASN A 109      18.337 -19.318  -6.207  1.00  0.00           H  
ATOM   1749  CA  ASN A 109      19.805 -18.082  -5.248  1.00  0.00           C  
ATOM   1750  HA  ASN A 109      19.934 -18.069  -4.163  1.00  0.00           H  
ATOM   1751  CB  ASN A 109      20.786 -19.093  -5.864  1.00  0.00           C  
ATOM   1752  HB2 ASN A 109      20.582 -20.082  -5.456  1.00  0.00           H  
ATOM   1753  HB3 ASN A 109      20.640 -19.140  -6.942  1.00  0.00           H  
ATOM   1754  CG  ASN A 109      22.233 -18.731  -5.601  1.00  0.00           C  
ATOM   1755  OD1 ASN A 109      22.791 -17.824  -6.196  1.00  0.00           O  
ATOM   1756  ND2 ASN A 109      22.891 -19.417  -4.699  1.00  0.00           N  
ATOM   1757 HD21 ASN A 109      23.849 -19.161  -4.540  1.00  0.00           H  
ATOM   1758 HD22 ASN A 109      22.442 -20.180  -4.222  1.00  0.00           H  
ATOM   1759  C   ASN A 109      20.050 -16.644  -5.752  1.00  0.00           C  
ATOM   1760  O   ASN A 109      20.671 -15.830  -5.064  1.00  0.00           O  
ATOM   1761  N   PHE A 110      19.520 -16.315  -6.935  1.00  0.00           N  
ATOM   1762  H   PHE A 110      19.005 -17.024  -7.446  1.00  0.00           H  
ATOM   1763  CA  PHE A 110      19.561 -14.962  -7.490  1.00  0.00           C  
ATOM   1764  HA  PHE A 110      20.599 -14.633  -7.531  1.00  0.00           H  
ATOM   1765  CB  PHE A 110      19.019 -15.030  -8.925  1.00  0.00           C  
ATOM   1766  HB2 PHE A 110      19.581 -15.788  -9.470  1.00  0.00           H  
ATOM   1767  HB3 PHE A 110      17.980 -15.355  -8.904  1.00  0.00           H  
ATOM   1768  CG  PHE A 110      19.103 -13.738  -9.709  1.00  0.00           C  
ATOM   1769  CD1 PHE A 110      20.277 -13.429 -10.420  1.00  0.00           C  
ATOM   1770  HD1 PHE A 110      21.128 -14.096 -10.393  1.00  0.00           H  
ATOM   1771  CE1 PHE A 110      20.347 -12.252 -11.183  1.00  0.00           C  
ATOM   1772  HE1 PHE A 110      21.254 -12.022 -11.718  1.00  0.00           H  
ATOM   1773  CZ  PHE A 110      19.246 -11.382 -11.245  1.00  0.00           C  
ATOM   1774  HZ  PHE A 110      19.302 -10.484 -11.842  1.00  0.00           H  
ATOM   1775  CE2 PHE A 110      18.071 -11.688 -10.536  1.00  0.00           C  
ATOM   1776  HE2 PHE A 110      17.222 -11.024 -10.594  1.00  0.00           H  
ATOM   1777  CD2 PHE A 110      17.999 -12.864  -9.767  1.00  0.00           C  
ATOM   1778  HD2 PHE A 110      17.092 -13.105  -9.229  1.00  0.00           H  
ATOM   1779  C   PHE A 110      18.790 -13.954  -6.612  1.00  0.00           C  
ATOM   1780  O   PHE A 110      19.278 -12.846  -6.380  1.00  0.00           O  
ATOM   1781  N   LEU A 111      17.630 -14.340  -6.062  1.00  0.00           N  
ATOM   1782  H   LEU A 111      17.277 -15.271  -6.281  1.00  0.00           H  
ATOM   1783  CA  LEU A 111      16.822 -13.499  -5.177  1.00  0.00           C  
ATOM   1784  HA  LEU A 111      16.760 -12.511  -5.628  1.00  0.00           H  
ATOM   1785  CB  LEU A 111      15.391 -14.048  -5.044  1.00  0.00           C  
ATOM   1786  HB2 LEU A 111      15.457 -15.088  -4.720  1.00  0.00           H  
ATOM   1787  HB3 LEU A 111      14.881 -13.486  -4.258  1.00  0.00           H  
ATOM   1788  CG  LEU A 111      14.525 -13.975  -6.319  1.00  0.00           C  
ATOM   1789  HG  LEU A 111      14.993 -14.534  -7.121  1.00  0.00           H  
ATOM   1790  CD1 LEU A 111      13.165 -14.606  -6.008  1.00  0.00           C  
ATOM   1791 HD11 LEU A 111      12.666 -14.053  -5.214  1.00  0.00           H  
ATOM   1792 HD12 LEU A 111      12.540 -14.604  -6.899  1.00  0.00           H  
ATOM   1793 HD13 LEU A 111      13.307 -15.639  -5.687  1.00  0.00           H  
ATOM   1794  CD2 LEU A 111      14.280 -12.554  -6.837  1.00  0.00           C  
ATOM   1795 HD21 LEU A 111      13.629 -12.593  -7.710  1.00  0.00           H  
ATOM   1796 HD22 LEU A 111      13.803 -11.954  -6.067  1.00  0.00           H  
ATOM   1797 HD23 LEU A 111      15.221 -12.097  -7.137  1.00  0.00           H  
ATOM   1798  C   LEU A 111      17.448 -13.280  -3.793  1.00  0.00           C  
ATOM   1799  O   LEU A 111      17.425 -12.141  -3.331  1.00  0.00           O  
ATOM   1800  N   GLU A 112      18.056 -14.271  -3.124  1.00  0.00           N  
ATOM   1801  H   GLU A 112      18.012 -15.223  -3.485  1.00  0.00           H  
ATOM   1802  CA  GLU A 112      18.787 -13.978  -1.869  1.00  0.00           C  
ATOM   1803  HA  GLU A 112      18.127 -13.372  -1.251  1.00  0.00           H  
ATOM   1804  CB  GLU A 112      19.126 -15.235  -1.047  1.00  0.00           C  
ATOM   1805  HB2 GLU A 112      18.205 -15.789  -0.862  1.00  0.00           H  
ATOM   1806  HB3 GLU A 112      19.795 -15.868  -1.634  1.00  0.00           H  
ATOM   1807  CG  GLU A 112      19.806 -14.921   0.314  1.00  0.00           C  
ATOM   1808  HG2 GLU A 112      19.991 -15.871   0.820  1.00  0.00           H  
ATOM   1809  HG3 GLU A 112      20.784 -14.465   0.141  1.00  0.00           H  
ATOM   1810  CD  GLU A 112      18.960 -14.025   1.245  1.00  0.00           C  
ATOM   1811  OE1 GLU A 112      17.806 -14.428   1.525  1.00  0.00           O  
ATOM   1812  OE2 GLU A 112      19.414 -12.923   1.664  1.00  0.00           O  
ATOM   1813  C   GLU A 112      20.044 -13.129  -2.118  1.00  0.00           C  
ATOM   1814  O   GLU A 112      20.379 -12.286  -1.288  1.00  0.00           O  
ATOM   1815  N   ARG A 113      20.717 -13.256  -3.271  1.00  0.00           N  
ATOM   1816  H   ARG A 113      20.447 -13.991  -3.920  1.00  0.00           H  
ATOM   1817  CA  ARG A 113      21.798 -12.321  -3.640  1.00  0.00           C  
ATOM   1818  HA  ARG A 113      22.474 -12.225  -2.789  1.00  0.00           H  
ATOM   1819  CB  ARG A 113      22.601 -12.846  -4.833  1.00  0.00           C  
ATOM   1820  HB2 ARG A 113      21.929 -13.237  -5.599  1.00  0.00           H  
ATOM   1821  HB3 ARG A 113      23.178 -12.024  -5.263  1.00  0.00           H  
ATOM   1822  CG  ARG A 113      23.577 -13.932  -4.359  1.00  0.00           C  
ATOM   1823  HG2 ARG A 113      24.219 -13.520  -3.579  1.00  0.00           H  
ATOM   1824  HG3 ARG A 113      23.028 -14.780  -3.949  1.00  0.00           H  
ATOM   1825  CD  ARG A 113      24.464 -14.407  -5.507  1.00  0.00           C  
ATOM   1826  HD2 ARG A 113      24.936 -13.542  -5.977  1.00  0.00           H  
ATOM   1827  HD3 ARG A 113      25.252 -15.039  -5.097  1.00  0.00           H  
ATOM   1828  NE  ARG A 113      23.692 -15.199  -6.474  1.00  0.00           N  
ATOM   1829  HE  ARG A 113      23.175 -15.997  -6.114  1.00  0.00           H  
ATOM   1830  CZ  ARG A 113      23.748 -15.140  -7.786  1.00  0.00           C  
ATOM   1831  NH1 ARG A 113      24.368 -14.192  -8.423  1.00  0.00           N  
ATOM   1832 HH11 ARG A 113      24.848 -13.474  -7.926  1.00  0.00           H  
ATOM   1833 HH12 ARG A 113      24.460 -14.287  -9.443  1.00  0.00           H  
ATOM   1834  NH2 ARG A 113      23.210 -16.079  -8.491  1.00  0.00           N  
ATOM   1835 HH21 ARG A 113      22.816 -16.890  -8.033  1.00  0.00           H  
ATOM   1836 HH22 ARG A 113      23.542 -16.138  -9.456  1.00  0.00           H  
ATOM   1837  C   ARG A 113      21.280 -10.906  -3.886  1.00  0.00           C  
ATOM   1838  O   ARG A 113      21.835  -9.969  -3.322  1.00  0.00           O  
ATOM   1839  N   LEU A 114      20.179 -10.738  -4.619  1.00  0.00           N  
ATOM   1840  H   LEU A 114      19.801 -11.550  -5.099  1.00  0.00           H  
ATOM   1841  CA  LEU A 114      19.500  -9.442  -4.779  1.00  0.00           C  
ATOM   1842  HA  LEU A 114      20.212  -8.736  -5.209  1.00  0.00           H  
ATOM   1843  CB  LEU A 114      18.340  -9.635  -5.772  1.00  0.00           C  
ATOM   1844  HB2 LEU A 114      18.760  -9.928  -6.736  1.00  0.00           H  
ATOM   1845  HB3 LEU A 114      17.728 -10.462  -5.413  1.00  0.00           H  
ATOM   1846  CG  LEU A 114      17.409  -8.425  -5.980  1.00  0.00           C  
ATOM   1847  HG  LEU A 114      16.948  -8.155  -5.033  1.00  0.00           H  
ATOM   1848  CD1 LEU A 114      18.118  -7.194  -6.552  1.00  0.00           C  
ATOM   1849 HD11 LEU A 114      17.392  -6.403  -6.747  1.00  0.00           H  
ATOM   1850 HD12 LEU A 114      18.622  -7.456  -7.483  1.00  0.00           H  
ATOM   1851 HD13 LEU A 114      18.850  -6.822  -5.837  1.00  0.00           H  
ATOM   1852  CD2 LEU A 114      16.306  -8.841  -6.953  1.00  0.00           C  
ATOM   1853 HD21 LEU A 114      15.574  -8.038  -7.038  1.00  0.00           H  
ATOM   1854 HD22 LEU A 114      15.804  -9.737  -6.589  1.00  0.00           H  
ATOM   1855 HD23 LEU A 114      16.730  -9.049  -7.935  1.00  0.00           H  
ATOM   1856  C   LEU A 114      19.033  -8.857  -3.430  1.00  0.00           C  
ATOM   1857  O   LEU A 114      19.218  -7.669  -3.182  1.00  0.00           O  
ATOM   1858  N   LYS A 115      18.509  -9.690  -2.524  1.00  0.00           N  
ATOM   1859  H   LYS A 115      18.341 -10.650  -2.819  1.00  0.00           H  
ATOM   1860  CA  LYS A 115      18.120  -9.292  -1.160  1.00  0.00           C  
ATOM   1861  HA  LYS A 115      17.526  -8.382  -1.228  1.00  0.00           H  
ATOM   1862  CB  LYS A 115      17.259 -10.398  -0.534  1.00  0.00           C  
ATOM   1863  HB2 LYS A 115      16.518 -10.727  -1.262  1.00  0.00           H  
ATOM   1864  HB3 LYS A 115      17.906 -11.241  -0.296  1.00  0.00           H  
ATOM   1865  CG  LYS A 115      16.526  -9.923   0.734  1.00  0.00           C  
ATOM   1866  HG2 LYS A 115      17.255  -9.751   1.528  1.00  0.00           H  
ATOM   1867  HG3 LYS A 115      16.019  -8.980   0.522  1.00  0.00           H  
ATOM   1868  CD  LYS A 115      15.477 -10.930   1.230  1.00  0.00           C  
ATOM   1869  HD2 LYS A 115      15.029 -10.544   2.146  1.00  0.00           H  
ATOM   1870  HD3 LYS A 115      14.695 -11.052   0.485  1.00  0.00           H  
ATOM   1871  CE  LYS A 115      16.122 -12.286   1.500  1.00  0.00           C  
ATOM   1872  HE2 LYS A 115      16.714 -12.585   0.633  1.00  0.00           H  
ATOM   1873  HE3 LYS A 115      16.830 -12.197   2.328  1.00  0.00           H  
ATOM   1874  NZ  LYS A 115      15.170 -13.382   1.790  1.00  0.00           N  
ATOM   1875  HZ1 LYS A 115      15.738 -14.200   2.011  1.00  0.00           H  
ATOM   1876  HZ2 LYS A 115      14.560 -13.141   2.567  1.00  0.00           H  
ATOM   1877  HZ3 LYS A 115      14.599 -13.612   0.989  1.00  0.00           H  
ATOM   1878  C   LYS A 115      19.325  -8.959  -0.283  1.00  0.00           C  
ATOM   1879  O   LYS A 115      19.247  -8.031   0.515  1.00  0.00           O  
ATOM   1880  N   THR A 116      20.445  -9.654  -0.451  1.00  0.00           N  
ATOM   1881  H   THR A 116      20.403 -10.468  -1.057  1.00  0.00           H  
ATOM   1882  CA  THR A 116      21.718  -9.350   0.219  1.00  0.00           C  
ATOM   1883  HA  THR A 116      21.529  -9.255   1.284  1.00  0.00           H  
ATOM   1884  CB  THR A 116      22.722 -10.496   0.010  1.00  0.00           C  
ATOM   1885  HB  THR A 116      22.819 -10.715  -1.052  1.00  0.00           H  
ATOM   1886  CG2 THR A 116      24.114 -10.198   0.569  1.00  0.00           C  
ATOM   1887 HG21 THR A 116      24.611  -9.449  -0.048  1.00  0.00           H  
ATOM   1888 HG22 THR A 116      24.047  -9.826   1.590  1.00  0.00           H  
ATOM   1889 HG23 THR A 116      24.715 -11.107   0.554  1.00  0.00           H  
ATOM   1890  OG1 THR A 116      22.254 -11.651   0.672  1.00  0.00           O  
ATOM   1891  HG1 THR A 116      21.524 -12.019   0.137  1.00  0.00           H  
ATOM   1892  C   THR A 116      22.290  -8.009  -0.242  1.00  0.00           C  
ATOM   1893  O   THR A 116      22.645  -7.182   0.595  1.00  0.00           O  
ATOM   1894  N   ILE A 117      22.300  -7.749  -1.554  1.00  0.00           N  
ATOM   1895  H   ILE A 117      22.018  -8.482  -2.198  1.00  0.00           H  
ATOM   1896  CA  ILE A 117      22.686  -6.447  -2.117  1.00  0.00           C  
ATOM   1897  HA  ILE A 117      23.685  -6.193  -1.764  1.00  0.00           H  
ATOM   1898  CB  ILE A 117      22.731  -6.515  -3.664  1.00  0.00           C  
ATOM   1899  HB  ILE A 117      21.797  -6.957  -4.014  1.00  0.00           H  
ATOM   1900  CG2 ILE A 117      22.858  -5.111  -4.289  1.00  0.00           C  
ATOM   1901 HG21 ILE A 117      22.937  -5.182  -5.373  1.00  0.00           H  
ATOM   1902 HG22 ILE A 117      21.977  -4.507  -4.063  1.00  0.00           H  
ATOM   1903 HG23 ILE A 117      23.747  -4.609  -3.903  1.00  0.00           H  
ATOM   1904  CG1 ILE A 117      23.908  -7.409  -4.123  1.00  0.00           C  
ATOM   1905 HG12 ILE A 117      24.849  -6.878  -3.976  1.00  0.00           H  
ATOM   1906 HG13 ILE A 117      23.945  -8.312  -3.514  1.00  0.00           H  
ATOM   1907  CD1 ILE A 117      23.811  -7.862  -5.586  1.00  0.00           C  
ATOM   1908 HD11 ILE A 117      23.888  -7.010  -6.261  1.00  0.00           H  
ATOM   1909 HD12 ILE A 117      24.629  -8.549  -5.808  1.00  0.00           H  
ATOM   1910 HD13 ILE A 117      22.865  -8.378  -5.756  1.00  0.00           H  
ATOM   1911  C   ILE A 117      21.756  -5.345  -1.591  1.00  0.00           C  
ATOM   1912  O   ILE A 117      22.238  -4.325  -1.106  1.00  0.00           O  
ATOM   1913  N   MET A 118      20.434  -5.558  -1.588  1.00  0.00           N  
ATOM   1914  H   MET A 118      20.069  -6.399  -2.024  1.00  0.00           H  
ATOM   1915  CA  MET A 118      19.475  -4.588  -1.036  1.00  0.00           C  
ATOM   1916  HA  MET A 118      19.639  -3.623  -1.517  1.00  0.00           H  
ATOM   1917  CB  MET A 118      18.035  -5.031  -1.335  1.00  0.00           C  
ATOM   1918  HB2 MET A 118      17.901  -6.069  -1.030  1.00  0.00           H  
ATOM   1919  HB3 MET A 118      17.344  -4.408  -0.768  1.00  0.00           H  
ATOM   1920  CG  MET A 118      17.688  -4.884  -2.818  1.00  0.00           C  
ATOM   1921  HG2 MET A 118      18.471  -5.346  -3.415  1.00  0.00           H  
ATOM   1922  HG3 MET A 118      16.758  -5.414  -3.020  1.00  0.00           H  
ATOM   1923  SD  MET A 118      17.500  -3.161  -3.340  1.00  0.00           S  
ATOM   1924  CE  MET A 118      18.169  -3.303  -5.012  1.00  0.00           C  
ATOM   1925  HE1 MET A 118      19.148  -3.777  -4.965  1.00  0.00           H  
ATOM   1926  HE2 MET A 118      17.497  -3.900  -5.628  1.00  0.00           H  
ATOM   1927  HE3 MET A 118      18.279  -2.312  -5.447  1.00  0.00           H  
ATOM   1928  C   MET A 118      19.653  -4.354   0.471  1.00  0.00           C  
ATOM   1929  O   MET A 118      19.517  -3.222   0.922  1.00  0.00           O  
ATOM   1930  N   ARG A 119      20.000  -5.387   1.251  1.00  0.00           N  
ATOM   1931  H   ARG A 119      20.061  -6.303   0.817  1.00  0.00           H  
ATOM   1932  CA  ARG A 119      20.277  -5.299   2.699  1.00  0.00           C  
ATOM   1933  HA  ARG A 119      19.455  -4.772   3.186  1.00  0.00           H  
ATOM   1934  CB  ARG A 119      20.340  -6.740   3.239  1.00  0.00           C  
ATOM   1935  HB2 ARG A 119      19.410  -7.239   2.959  1.00  0.00           H  
ATOM   1936  HB3 ARG A 119      21.168  -7.264   2.760  1.00  0.00           H  
ATOM   1937  CG  ARG A 119      20.490  -6.871   4.760  1.00  0.00           C  
ATOM   1938  HG2 ARG A 119      21.482  -6.537   5.065  1.00  0.00           H  
ATOM   1939  HG3 ARG A 119      19.749  -6.236   5.245  1.00  0.00           H  
ATOM   1940  CD  ARG A 119      20.264  -8.325   5.221  1.00  0.00           C  
ATOM   1941  HD2 ARG A 119      20.297  -8.343   6.314  1.00  0.00           H  
ATOM   1942  HD3 ARG A 119      19.267  -8.643   4.915  1.00  0.00           H  
ATOM   1943  NE  ARG A 119      21.294  -9.251   4.696  1.00  0.00           N  
ATOM   1944  HE  ARG A 119      22.235  -9.073   5.008  1.00  0.00           H  
ATOM   1945  CZ  ARG A 119      21.154 -10.254   3.834  1.00  0.00           C  
ATOM   1946  NH1 ARG A 119      20.007 -10.675   3.371  1.00  0.00           N  
ATOM   1947 HH11 ARG A 119      19.165 -10.266   3.710  1.00  0.00           H  
ATOM   1948 HH12 ARG A 119      19.946 -11.498   2.752  1.00  0.00           H  
ATOM   1949  NH2 ARG A 119      22.221 -10.860   3.406  1.00  0.00           N  
ATOM   1950 HH21 ARG A 119      23.139 -10.603   3.716  1.00  0.00           H  
ATOM   1951 HH22 ARG A 119      22.124 -11.504   2.622  1.00  0.00           H  
ATOM   1952  C   ARG A 119      21.539  -4.477   2.994  1.00  0.00           C  
ATOM   1953  O   ARG A 119      21.528  -3.628   3.881  1.00  0.00           O  
ATOM   1954  N   GLU A 120      22.588  -4.663   2.199  1.00  0.00           N  
ATOM   1955  H   GLU A 120      22.547  -5.411   1.514  1.00  0.00           H  
ATOM   1956  CA  GLU A 120      23.804  -3.837   2.244  1.00  0.00           C  
ATOM   1957  HA  GLU A 120      24.145  -3.775   3.278  1.00  0.00           H  
ATOM   1958  CB  GLU A 120      24.881  -4.554   1.409  1.00  0.00           C  
ATOM   1959  HB2 GLU A 120      25.092  -5.520   1.867  1.00  0.00           H  
ATOM   1960  HB3 GLU A 120      24.474  -4.751   0.417  1.00  0.00           H  
ATOM   1961  CG  GLU A 120      26.209  -3.808   1.209  1.00  0.00           C  
ATOM   1962  HG2 GLU A 120      26.836  -4.423   0.559  1.00  0.00           H  
ATOM   1963  HG3 GLU A 120      26.015  -2.876   0.673  1.00  0.00           H  
ATOM   1964  CD  GLU A 120      26.999  -3.490   2.487  1.00  0.00           C  
ATOM   1965  OE1 GLU A 120      28.163  -3.059   2.318  1.00  0.00           O  
ATOM   1966  OE2 GLU A 120      26.462  -3.599   3.607  1.00  0.00           O  
ATOM   1967  C   GLU A 120      23.548  -2.393   1.767  1.00  0.00           C  
ATOM   1968  O   GLU A 120      24.044  -1.434   2.360  1.00  0.00           O  
ATOM   1969  N   LYS A 121      22.705  -2.205   0.742  1.00  0.00           N  
ATOM   1970  H   LYS A 121      22.362  -3.023   0.245  1.00  0.00           H  
ATOM   1971  CA  LYS A 121      22.270  -0.878   0.284  1.00  0.00           C  
ATOM   1972  HA  LYS A 121      23.162  -0.278   0.109  1.00  0.00           H  
ATOM   1973  CB  LYS A 121      21.494  -1.028  -1.039  1.00  0.00           C  
ATOM   1974  HB2 LYS A 121      22.057  -1.669  -1.719  1.00  0.00           H  
ATOM   1975  HB3 LYS A 121      20.541  -1.518  -0.836  1.00  0.00           H  
ATOM   1976  CG  LYS A 121      21.207   0.298  -1.759  1.00  0.00           C  
ATOM   1977  HG2 LYS A 121      20.496   0.101  -2.562  1.00  0.00           H  
ATOM   1978  HG3 LYS A 121      20.751   1.000  -1.064  1.00  0.00           H  
ATOM   1979  CD  LYS A 121      22.457   0.950  -2.359  1.00  0.00           C  
ATOM   1980  HD2 LYS A 121      23.147   1.229  -1.562  1.00  0.00           H  
ATOM   1981  HD3 LYS A 121      22.949   0.242  -3.029  1.00  0.00           H  
ATOM   1982  CE  LYS A 121      22.052   2.198  -3.151  1.00  0.00           C  
ATOM   1983  HE2 LYS A 121      21.365   1.889  -3.944  1.00  0.00           H  
ATOM   1984  HE3 LYS A 121      21.527   2.898  -2.493  1.00  0.00           H  
ATOM   1985  NZ  LYS A 121      23.241   2.839  -3.753  1.00  0.00           N  
ATOM   1986  HZ1 LYS A 121      23.817   2.125  -4.211  1.00  0.00           H  
ATOM   1987  HZ2 LYS A 121      23.006   3.400  -4.569  1.00  0.00           H  
ATOM   1988  HZ3 LYS A 121      23.804   3.351  -3.097  1.00  0.00           H  
ATOM   1989  C   LYS A 121      21.464  -0.153   1.369  1.00  0.00           C  
ATOM   1990  O   LYS A 121      21.770   0.994   1.658  1.00  0.00           O  
ATOM   1991  N   TYR A 122      20.501  -0.829   2.001  1.00  0.00           N  
ATOM   1992  H   TYR A 122      20.304  -1.761   1.657  1.00  0.00           H  
ATOM   1993  CA  TYR A 122      19.645  -0.337   3.096  1.00  0.00           C  
ATOM   1994  HA  TYR A 122      19.138   0.575   2.784  1.00  0.00           H  
ATOM   1995  CB  TYR A 122      18.589  -1.420   3.377  1.00  0.00           C  
ATOM   1996  HB2 TYR A 122      17.930  -1.488   2.512  1.00  0.00           H  
ATOM   1997  HB3 TYR A 122      19.092  -2.382   3.478  1.00  0.00           H  
ATOM   1998  CG  TYR A 122      17.737  -1.223   4.618  1.00  0.00           C  
ATOM   1999  CD1 TYR A 122      16.546  -0.481   4.539  1.00  0.00           C  
ATOM   2000  HD1 TYR A 122      16.248  -0.035   3.601  1.00  0.00           H  
ATOM   2001  CE1 TYR A 122      15.746  -0.305   5.682  1.00  0.00           C  
ATOM   2002  HE1 TYR A 122      14.846   0.290   5.627  1.00  0.00           H  
ATOM   2003  CZ  TYR A 122      16.138  -0.869   6.912  1.00  0.00           C  
ATOM   2004  OH  TYR A 122      15.371  -0.680   8.016  1.00  0.00           O  
ATOM   2005  HH  TYR A 122      15.901  -0.674   8.815  1.00  0.00           H  
ATOM   2006  CE2 TYR A 122      17.336  -1.609   6.997  1.00  0.00           C  
ATOM   2007  HE2 TYR A 122      17.648  -2.024   7.941  1.00  0.00           H  
ATOM   2008  CD2 TYR A 122      18.128  -1.792   5.847  1.00  0.00           C  
ATOM   2009  HD2 TYR A 122      19.050  -2.352   5.911  1.00  0.00           H  
ATOM   2010  C   TYR A 122      20.424   0.003   4.373  1.00  0.00           C  
ATOM   2011  O   TYR A 122      20.083   0.955   5.071  1.00  0.00           O  
ATOM   2012  N   SER A 123      21.486  -0.757   4.655  1.00  0.00           N  
ATOM   2013  H   SER A 123      21.643  -1.580   4.085  1.00  0.00           H  
ATOM   2014  CA  SER A 123      22.469  -0.437   5.694  1.00  0.00           C  
ATOM   2015  HA  SER A 123      21.972  -0.393   6.663  1.00  0.00           H  
ATOM   2016  CB  SER A 123      23.510  -1.567   5.739  1.00  0.00           C  
ATOM   2017  HB2 SER A 123      23.018  -2.498   6.023  1.00  0.00           H  
ATOM   2018  HB3 SER A 123      23.948  -1.704   4.753  1.00  0.00           H  
ATOM   2019  OG  SER A 123      24.551  -1.296   6.647  1.00  0.00           O  
ATOM   2020  HG  SER A 123      25.267  -1.918   6.470  1.00  0.00           H  
ATOM   2021  C   SER A 123      23.100   0.940   5.430  1.00  0.00           C  
ATOM   2022  O   SER A 123      22.931   1.871   6.220  1.00  0.00           O  
ATOM   2023  N   LYS A 124      23.735   1.109   4.260  1.00  0.00           N  
ATOM   2024  H   LYS A 124      23.782   0.308   3.637  1.00  0.00           H  
ATOM   2025  CA  LYS A 124      24.465   2.335   3.881  1.00  0.00           C  
ATOM   2026  HA  LYS A 124      25.078   2.651   4.728  1.00  0.00           H  
ATOM   2027  CB  LYS A 124      25.380   2.010   2.690  1.00  0.00           C  
ATOM   2028  HB2 LYS A 124      24.830   1.421   1.951  1.00  0.00           H  
ATOM   2029  HB3 LYS A 124      25.705   2.940   2.219  1.00  0.00           H  
ATOM   2030  CG  LYS A 124      26.625   1.248   3.162  1.00  0.00           C  
ATOM   2031  HG2 LYS A 124      27.227   1.920   3.775  1.00  0.00           H  
ATOM   2032  HG3 LYS A 124      26.329   0.391   3.770  1.00  0.00           H  
ATOM   2033  CD  LYS A 124      27.462   0.736   1.986  1.00  0.00           C  
ATOM   2034  HD2 LYS A 124      26.946  -0.121   1.547  1.00  0.00           H  
ATOM   2035  HD3 LYS A 124      27.570   1.517   1.232  1.00  0.00           H  
ATOM   2036  CE  LYS A 124      28.847   0.335   2.508  1.00  0.00           C  
ATOM   2037  HE2 LYS A 124      29.505   1.207   2.461  1.00  0.00           H  
ATOM   2038  HE3 LYS A 124      28.746   0.037   3.557  1.00  0.00           H  
ATOM   2039  NZ  LYS A 124      29.420  -0.797   1.748  1.00  0.00           N  
ATOM   2040  HZ1 LYS A 124      28.847  -1.628   1.923  1.00  0.00           H  
ATOM   2041  HZ2 LYS A 124      29.424  -0.640   0.753  1.00  0.00           H  
ATOM   2042  HZ3 LYS A 124      30.336  -1.053   2.082  1.00  0.00           H  
ATOM   2043  C   LYS A 124      23.587   3.550   3.557  1.00  0.00           C  
ATOM   2044  O   LYS A 124      24.003   4.673   3.820  1.00  0.00           O  
ATOM   2045  N   CYS A 125      22.420   3.356   2.954  1.00  0.00           N  
ATOM   2046  H   CYS A 125      22.143   2.404   2.756  1.00  0.00           H  
ATOM   2047  CA  CYS A 125      21.488   4.423   2.584  1.00  0.00           C  
ATOM   2048  HA  CYS A 125      22.037   5.355   2.437  1.00  0.00           H  
ATOM   2049  CB  CYS A 125      20.793   4.071   1.257  1.00  0.00           C  
ATOM   2050  HB2 CYS A 125      20.144   3.205   1.404  1.00  0.00           H  
ATOM   2051  HB3 CYS A 125      20.176   4.915   0.938  1.00  0.00           H  
ATOM   2052  SG  CYS A 125      22.032   3.691  -0.019  1.00  0.00           S  
ATOM   2053  HG  CYS A 125      22.389   2.537   0.569  1.00  0.00           H  
ATOM   2054  C   CYS A 125      20.499   4.637   3.732  1.00  0.00           C  
ATOM   2055  O   CYS A 125      19.439   4.000   3.770  1.00  0.00           O  
ATOM   2056  N   SER A 126      20.871   5.485   4.700  1.00  0.00           N  
ATOM   2057  H   SER A 126      21.722   6.023   4.597  1.00  0.00           H  
ATOM   2058  CA  SER A 126      20.152   5.605   5.972  1.00  0.00           C  
ATOM   2059  HA  SER A 126      19.184   5.183   5.800  1.00  0.00           H  
ATOM   2060  CB  SER A 126      20.856   4.827   7.083  1.00  0.00           C  
ATOM   2061  HB2 SER A 126      21.937   4.967   7.016  1.00  0.00           H  
ATOM   2062  HB3 SER A 126      20.526   5.203   8.053  1.00  0.00           H  
ATOM   2063  OG  SER A 126      20.504   3.459   6.972  1.00  0.00           O  
ATOM   2064  HG  SER A 126      21.211   2.991   6.490  1.00  0.00           H  
ATOM   2065  C   SER A 126      19.804   7.005   6.433  1.00  0.00           C  
ATOM   2066  O   SER A 126      20.627   7.924   6.226  1.00  0.00           O  
ATOM   2067  OXT SER A 126      18.710   7.076   7.022  1.00  0.00           O  
TER    2068      SER   126                                                      
ATOM   2068  N   MET B 127     -26.791  31.055 -18.199  1.00  0.00           N  
ATOM   2069  H1  MET B 127     -27.324  31.852 -17.878  1.00  0.00           H  
ATOM   2070  H2  MET B 127     -26.724  31.077 -19.210  1.00  0.00           H  
ATOM   2071  H3  MET B 127     -27.266  30.196 -17.940  1.00  0.00           H  
ATOM   2072  CA  MET B 127     -25.433  31.049 -17.601  1.00  0.00           C  
ATOM   2073  HA  MET B 127     -24.879  31.924 -17.938  1.00  0.00           H  
ATOM   2074  CB  MET B 127     -25.500  31.072 -16.061  1.00  0.00           C  
ATOM   2075  HB2 MET B 127     -26.012  30.179 -15.702  1.00  0.00           H  
ATOM   2076  HB3 MET B 127     -24.488  31.080 -15.662  1.00  0.00           H  
ATOM   2077  CG  MET B 127     -26.234  32.317 -15.545  1.00  0.00           C  
ATOM   2078  HG2 MET B 127     -27.298  32.232 -15.771  1.00  0.00           H  
ATOM   2079  HG3 MET B 127     -25.846  33.190 -16.071  1.00  0.00           H  
ATOM   2080  SD  MET B 127     -26.061  32.655 -13.775  1.00  0.00           S  
ATOM   2081  CE  MET B 127     -26.883  31.216 -13.035  1.00  0.00           C  
ATOM   2082  HE1 MET B 127     -26.988  31.369 -11.961  1.00  0.00           H  
ATOM   2083  HE2 MET B 127     -27.873  31.079 -13.471  1.00  0.00           H  
ATOM   2084  HE3 MET B 127     -26.285  30.323 -13.201  1.00  0.00           H  
ATOM   2085  C   MET B 127     -24.699  29.807 -18.086  1.00  0.00           C  
ATOM   2086  O   MET B 127     -25.372  28.834 -18.391  1.00  0.00           O  
ATOM   2087  N   HIE B 128     -23.362  29.808 -18.131  1.00  0.00           N  
ATOM   2088  H   HIE B 128     -22.860  30.664 -17.936  1.00  0.00           H  
ATOM   2089  CA  HIE B 128     -22.558  28.568 -18.227  1.00  0.00           C  
ATOM   2090  HA  HIE B 128     -23.135  27.750 -17.784  1.00  0.00           H  
ATOM   2091  CB  HIE B 128     -22.317  28.153 -19.685  1.00  0.00           C  
ATOM   2092  HB2 HIE B 128     -23.266  28.143 -20.220  1.00  0.00           H  
ATOM   2093  HB3 HIE B 128     -21.940  27.130 -19.689  1.00  0.00           H  
ATOM   2094  CG  HIE B 128     -21.329  29.002 -20.437  1.00  0.00           C  
ATOM   2095  ND1 HIE B 128     -19.989  29.167 -20.087  1.00  0.00           N  
ATOM   2096  CE1 HIE B 128     -19.431  29.877 -21.076  1.00  0.00           C  
ATOM   2097  HE1 HIE B 128     -18.381  30.142 -21.126  1.00  0.00           H  
ATOM   2098  NE2 HIE B 128     -20.350  30.173 -22.010  1.00  0.00           N  
ATOM   2099  HE2 HIE B 128     -20.160  30.661 -22.875  1.00  0.00           H  
ATOM   2100  CD2 HIE B 128     -21.556  29.626 -21.629  1.00  0.00           C  
ATOM   2101  HD2 HIE B 128     -22.484  29.633 -22.186  1.00  0.00           H  
ATOM   2102  C   HIE B 128     -21.249  28.624 -17.409  1.00  0.00           C  
ATOM   2103  O   HIE B 128     -20.782  27.598 -16.952  1.00  0.00           O  
ATOM   2104  N   HIE B 129     -20.826  29.797 -16.943  1.00  0.00           N  
ATOM   2105  H   HIE B 129     -20.688  30.526 -17.629  1.00  0.00           H  
ATOM   2106  CA  HIE B 129     -21.311  30.254 -15.629  1.00  0.00           C  
ATOM   2107  HA  HIE B 129     -22.285  30.690 -15.813  1.00  0.00           H  
ATOM   2108  CB  HIE B 129     -20.467  31.425 -15.121  1.00  0.00           C  
ATOM   2109  HB2 HIE B 129     -19.718  31.084 -14.411  1.00  0.00           H  
ATOM   2110  HB3 HIE B 129     -19.940  31.894 -15.951  1.00  0.00           H  
ATOM   2111  CG  HIE B 129     -21.351  32.473 -14.501  1.00  0.00           C  
ATOM   2112  ND1 HIE B 129     -22.393  33.122 -15.177  1.00  0.00           N  
ATOM   2113  CE1 HIE B 129     -22.941  33.947 -14.272  1.00  0.00           C  
ATOM   2114  HE1 HIE B 129     -23.780  34.602 -14.465  1.00  0.00           H  
ATOM   2115  NE2 HIE B 129     -22.313  33.837 -13.088  1.00  0.00           N  
ATOM   2116  HE2 HIE B 129     -22.555  34.347 -12.248  1.00  0.00           H  
ATOM   2117  CD2 HIE B 129     -21.305  32.908 -13.211  1.00  0.00           C  
ATOM   2118  HD2 HIE B 129     -20.623  32.567 -12.442  1.00  0.00           H  
ATOM   2119  C   HIE B 129     -21.593  29.136 -14.595  1.00  0.00           C  
ATOM   2120  O   HIE B 129     -20.794  28.846 -13.713  1.00  0.00           O  
ATOM   2121  N   HIE B 130     -22.764  28.513 -14.805  1.00  0.00           N  
ATOM   2122  H   HIE B 130     -23.295  28.855 -15.582  1.00  0.00           H  
ATOM   2123  CA  HIE B 130     -23.403  27.405 -14.084  1.00  0.00           C  
ATOM   2124  HA  HIE B 130     -24.174  27.043 -14.763  1.00  0.00           H  
ATOM   2125  CB  HIE B 130     -24.178  27.946 -12.870  1.00  0.00           C  
ATOM   2126  HB2 HIE B 130     -24.214  29.036 -12.896  1.00  0.00           H  
ATOM   2127  HB3 HIE B 130     -23.707  27.643 -11.934  1.00  0.00           H  
ATOM   2128  CG  HIE B 130     -25.589  27.430 -12.935  1.00  0.00           C  
ATOM   2129  ND1 HIE B 130     -26.529  27.821 -13.896  1.00  0.00           N  
ATOM   2130  CE1 HIE B 130     -27.541  26.948 -13.784  1.00  0.00           C  
ATOM   2131  HE1 HIE B 130     -28.417  26.941 -14.415  1.00  0.00           H  
ATOM   2132  NE2 HIE B 130     -27.287  26.047 -12.820  1.00  0.00           N  
ATOM   2133  HE2 HIE B 130     -27.870  25.254 -12.589  1.00  0.00           H  
ATOM   2134  CD2 HIE B 130     -26.050  26.326 -12.284  1.00  0.00           C  
ATOM   2135  HD2 HIE B 130     -25.496  25.741 -11.560  1.00  0.00           H  
ATOM   2136  C   HIE B 130     -22.532  26.155 -13.803  1.00  0.00           C  
ATOM   2137  O   HIE B 130     -21.962  26.002 -12.732  1.00  0.00           O  
ATOM   2138  N   HIE B 131     -22.406  25.189 -14.717  1.00  0.00           N  
ATOM   2139  H   HIE B 131     -21.778  24.434 -14.457  1.00  0.00           H  
ATOM   2140  CA  HIE B 131     -23.129  25.044 -15.995  1.00  0.00           C  
ATOM   2141  HA  HIE B 131     -23.346  26.024 -16.419  1.00  0.00           H  
ATOM   2142  CB  HIE B 131     -24.478  24.351 -15.741  1.00  0.00           C  
ATOM   2143  HB2 HIE B 131     -24.935  24.755 -14.843  1.00  0.00           H  
ATOM   2144  HB3 HIE B 131     -24.333  23.295 -15.536  1.00  0.00           H  
ATOM   2145  CG  HIE B 131     -25.453  24.525 -16.871  1.00  0.00           C  
ATOM   2146  ND1 HIE B 131     -26.430  25.524 -16.944  1.00  0.00           N  
ATOM   2147  CE1 HIE B 131     -27.050  25.337 -18.119  1.00  0.00           C  
ATOM   2148  HE1 HIE B 131     -27.891  25.918 -18.468  1.00  0.00           H  
ATOM   2149  NE2 HIE B 131     -26.500  24.306 -18.782  1.00  0.00           N  
ATOM   2150  HE2 HIE B 131     -26.791  23.959 -19.684  1.00  0.00           H  
ATOM   2151  CD2 HIE B 131     -25.489  23.777 -18.011  1.00  0.00           C  
ATOM   2152  HD2 HIE B 131     -24.829  22.947 -18.256  1.00  0.00           H  
ATOM   2153  C   HIE B 131     -22.241  24.303 -17.009  1.00  0.00           C  
ATOM   2154  O   HIE B 131     -22.484  23.164 -17.388  1.00  0.00           O  
ATOM   2155  N   HIE B 132     -21.131  24.949 -17.352  1.00  0.00           N  
ATOM   2156  H   HIE B 132     -21.017  25.878 -16.977  1.00  0.00           H  
ATOM   2157  CA  HIE B 132     -19.894  24.300 -17.756  1.00  0.00           C  
ATOM   2158  HA  HIE B 132     -20.061  23.701 -18.650  1.00  0.00           H  
ATOM   2159  CB  HIE B 132     -18.833  25.379 -18.038  1.00  0.00           C  
ATOM   2160  HB2 HIE B 132     -18.653  25.944 -17.123  1.00  0.00           H  
ATOM   2161  HB3 HIE B 132     -19.241  26.067 -18.780  1.00  0.00           H  
ATOM   2162  CG  HIE B 132     -17.495  24.897 -18.553  1.00  0.00           C  
ATOM   2163  ND1 HIE B 132     -16.862  23.689 -18.252  1.00  0.00           N  
ATOM   2164  CE1 HIE B 132     -15.668  23.726 -18.862  1.00  0.00           C  
ATOM   2165  HE1 HIE B 132     -14.944  22.924 -18.843  1.00  0.00           H  
ATOM   2166  NE2 HIE B 132     -15.499  24.902 -19.488  1.00  0.00           N  
ATOM   2167  HE2 HIE B 132     -14.675  25.182 -20.004  1.00  0.00           H  
ATOM   2168  CD2 HIE B 132     -16.638  25.654 -19.301  1.00  0.00           C  
ATOM   2169  HD2 HIE B 132     -16.825  26.662 -19.647  1.00  0.00           H  
ATOM   2170  C   HIE B 132     -19.490  23.392 -16.599  1.00  0.00           C  
ATOM   2171  O   HIE B 132     -19.305  23.843 -15.466  1.00  0.00           O  
ATOM   2172  N   HIE B 133     -19.399  22.106 -16.911  1.00  0.00           N  
ATOM   2173  H   HIE B 133     -19.652  21.858 -17.861  1.00  0.00           H  
ATOM   2174  CA  HIE B 133     -19.108  20.967 -16.039  1.00  0.00           C  
ATOM   2175  HA  HIE B 133     -19.806  21.011 -15.205  1.00  0.00           H  
ATOM   2176  CB  HIE B 133     -19.410  19.670 -16.830  1.00  0.00           C  
ATOM   2177  HB2 HIE B 133     -20.406  19.333 -16.546  1.00  0.00           H  
ATOM   2178  HB3 HIE B 133     -18.734  18.867 -16.552  1.00  0.00           H  
ATOM   2179  CG  HIE B 133     -19.419  19.833 -18.334  1.00  0.00           C  
ATOM   2180  ND1 HIE B 133     -20.531  20.266 -19.055  1.00  0.00           N  
ATOM   2181  CE1 HIE B 133     -20.127  20.417 -20.319  1.00  0.00           C  
ATOM   2182  HE1 HIE B 133     -20.770  20.709 -21.138  1.00  0.00           H  
ATOM   2183  NE2 HIE B 133     -18.814  20.167 -20.418  1.00  0.00           N  
ATOM   2184  HE2 HIE B 133     -18.294  20.182 -21.281  1.00  0.00           H  
ATOM   2185  CD2 HIE B 133     -18.342  19.816 -19.173  1.00  0.00           C  
ATOM   2186  HD2 HIE B 133     -17.320  19.606 -18.899  1.00  0.00           H  
ATOM   2187  C   HIE B 133     -17.711  20.979 -15.387  1.00  0.00           C  
ATOM   2188  O   HIE B 133     -17.279  19.961 -14.858  1.00  0.00           O  
ATOM   2189  N   LYS B 134     -17.001  22.113 -15.366  1.00  0.00           N  
ATOM   2190  H   LYS B 134     -17.427  22.931 -15.784  1.00  0.00           H  
ATOM   2191  CA  LYS B 134     -15.722  22.267 -14.659  1.00  0.00           C  
ATOM   2192  HA  LYS B 134     -15.020  21.563 -15.104  1.00  0.00           H  
ATOM   2193  CB  LYS B 134     -15.160  23.690 -14.860  1.00  0.00           C  
ATOM   2194  HB2 LYS B 134     -14.100  23.663 -14.598  1.00  0.00           H  
ATOM   2195  HB3 LYS B 134     -15.236  23.969 -15.914  1.00  0.00           H  
ATOM   2196  CG  LYS B 134     -15.851  24.761 -13.994  1.00  0.00           C  
ATOM   2197  HG2 LYS B 134     -16.890  24.882 -14.304  1.00  0.00           H  
ATOM   2198  HG3 LYS B 134     -15.846  24.440 -12.955  1.00  0.00           H  
ATOM   2199  CD  LYS B 134     -15.133  26.113 -14.062  1.00  0.00           C  
ATOM   2200  HD2 LYS B 134     -14.055  25.952 -14.119  1.00  0.00           H  
ATOM   2201  HD3 LYS B 134     -15.467  26.657 -14.947  1.00  0.00           H  
ATOM   2202  CE  LYS B 134     -15.450  26.897 -12.782  1.00  0.00           C  
ATOM   2203  HE2 LYS B 134     -16.534  27.030 -12.703  1.00  0.00           H  
ATOM   2204  HE3 LYS B 134     -15.128  26.294 -11.924  1.00  0.00           H  
ATOM   2205  NZ  LYS B 134     -14.763  28.211 -12.762  1.00  0.00           N  
ATOM   2206  HZ1 LYS B 134     -15.090  28.783 -13.528  1.00  0.00           H  
ATOM   2207  HZ2 LYS B 134     -14.958  28.686 -11.890  1.00  0.00           H  
ATOM   2208  HZ3 LYS B 134     -13.763  28.081 -12.849  1.00  0.00           H  
ATOM   2209  C   LYS B 134     -15.833  21.903 -13.171  1.00  0.00           C  
ATOM   2210  O   LYS B 134     -16.889  22.033 -12.547  1.00  0.00           O  
ATOM   2211  N   VAL B 135     -14.702  21.537 -12.576  1.00  0.00           N  
ATOM   2212  H   VAL B 135     -13.869  21.453 -13.134  1.00  0.00           H  
ATOM   2213  CA  VAL B 135     -14.578  21.435 -11.117  1.00  0.00           C  
ATOM   2214  HA  VAL B 135     -15.467  20.927 -10.743  1.00  0.00           H  
ATOM   2215  CB  VAL B 135     -13.377  20.556 -10.709  1.00  0.00           C  
ATOM   2216  HB  VAL B 135     -13.277  20.605  -9.626  1.00  0.00           H  
ATOM   2217  CG1 VAL B 135     -13.647  19.091 -11.082  1.00  0.00           C  
ATOM   2218 HG11 VAL B 135     -12.854  18.457 -10.686  1.00  0.00           H  
ATOM   2219 HG12 VAL B 135     -14.591  18.769 -10.645  1.00  0.00           H  
ATOM   2220 HG13 VAL B 135     -13.698  18.968 -12.163  1.00  0.00           H  
ATOM   2221  CG2 VAL B 135     -12.047  20.998 -11.332  1.00  0.00           C  
ATOM   2222 HG21 VAL B 135     -11.859  22.046 -11.099  1.00  0.00           H  
ATOM   2223 HG22 VAL B 135     -12.064  20.867 -12.414  1.00  0.00           H  
ATOM   2224 HG23 VAL B 135     -11.234  20.400 -10.922  1.00  0.00           H  
ATOM   2225  C   VAL B 135     -14.569  22.819 -10.438  1.00  0.00           C  
ATOM   2226  O   VAL B 135     -14.216  23.839 -11.037  1.00  0.00           O  
ATOM   2227  N   LEU B 136     -15.007  22.840  -9.178  1.00  0.00           N  
ATOM   2228  H   LEU B 136     -15.339  21.959  -8.802  1.00  0.00           H  
ATOM   2229  CA  LEU B 136     -15.001  23.975  -8.249  1.00  0.00           C  
ATOM   2230  HA  LEU B 136     -14.797  24.893  -8.799  1.00  0.00           H  
ATOM   2231  CB  LEU B 136     -16.410  24.059  -7.638  1.00  0.00           C  
ATOM   2232  HB2 LEU B 136     -17.119  24.216  -8.448  1.00  0.00           H  
ATOM   2233  HB3 LEU B 136     -16.633  23.098  -7.171  1.00  0.00           H  
ATOM   2234  CG  LEU B 136     -16.622  25.152  -6.577  1.00  0.00           C  
ATOM   2235  HG  LEU B 136     -15.896  25.029  -5.772  1.00  0.00           H  
ATOM   2236  CD1 LEU B 136     -16.483  26.552  -7.173  1.00  0.00           C  
ATOM   2237 HD11 LEU B 136     -16.692  27.297  -6.407  1.00  0.00           H  
ATOM   2238 HD12 LEU B 136     -15.464  26.702  -7.525  1.00  0.00           H  
ATOM   2239 HD13 LEU B 136     -17.180  26.681  -8.003  1.00  0.00           H  
ATOM   2240  CD2 LEU B 136     -18.018  25.016  -5.971  1.00  0.00           C  
ATOM   2241 HD21 LEU B 136     -18.163  24.001  -5.607  1.00  0.00           H  
ATOM   2242 HD22 LEU B 136     -18.783  25.229  -6.719  1.00  0.00           H  
ATOM   2243 HD23 LEU B 136     -18.127  25.704  -5.134  1.00  0.00           H  
ATOM   2244  C   LEU B 136     -13.915  23.833  -7.167  1.00  0.00           C  
ATOM   2245  O   LEU B 136     -13.352  24.831  -6.725  1.00  0.00           O  
ATOM   2246  N   GLN B 137     -13.596  22.596  -6.778  1.00  0.00           N  
ATOM   2247  H   GLN B 137     -14.107  21.827  -7.195  1.00  0.00           H  
ATOM   2248  CA  GLN B 137     -12.402  22.229  -6.009  1.00  0.00           C  
ATOM   2249  HA  GLN B 137     -11.695  23.060  -6.033  1.00  0.00           H  
ATOM   2250  CB  GLN B 137     -12.724  21.914  -4.541  1.00  0.00           C  
ATOM   2251  HB2 GLN B 137     -13.489  21.140  -4.499  1.00  0.00           H  
ATOM   2252  HB3 GLN B 137     -11.826  21.515  -4.068  1.00  0.00           H  
ATOM   2253  CG  GLN B 137     -13.175  23.149  -3.751  1.00  0.00           C  
ATOM   2254  HG2 GLN B 137     -12.382  23.899  -3.775  1.00  0.00           H  
ATOM   2255  HG3 GLN B 137     -14.067  23.576  -4.210  1.00  0.00           H  
ATOM   2256  CD  GLN B 137     -13.509  22.797  -2.305  1.00  0.00           C  
ATOM   2257  OE1 GLN B 137     -14.416  22.039  -2.026  1.00  0.00           O  
ATOM   2258  NE2 GLN B 137     -12.816  23.340  -1.329  1.00  0.00           N  
ATOM   2259 HE21 GLN B 137     -13.078  23.042  -0.403  1.00  0.00           H  
ATOM   2260 HE22 GLN B 137     -12.044  23.951  -1.521  1.00  0.00           H  
ATOM   2261  C   GLN B 137     -11.733  21.033  -6.687  1.00  0.00           C  
ATOM   2262  O   GLN B 137     -12.412  20.153  -7.217  1.00  0.00           O  
ATOM   2263  N   GLU B 138     -10.405  21.042  -6.710  1.00  0.00           N  
ATOM   2264  H   GLU B 138      -9.911  21.750  -6.190  1.00  0.00           H  
ATOM   2265  CA  GLU B 138      -9.598  20.192  -7.584  1.00  0.00           C  
ATOM   2266  HA  GLU B 138     -10.078  20.208  -8.558  1.00  0.00           H  
ATOM   2267  CB  GLU B 138      -8.228  20.864  -7.739  1.00  0.00           C  
ATOM   2268  HB2 GLU B 138      -8.407  21.933  -7.861  1.00  0.00           H  
ATOM   2269  HB3 GLU B 138      -7.622  20.713  -6.844  1.00  0.00           H  
ATOM   2270  CG  GLU B 138      -7.482  20.351  -8.972  1.00  0.00           C  
ATOM   2271  HG2 GLU B 138      -7.094  19.351  -8.765  1.00  0.00           H  
ATOM   2272  HG3 GLU B 138      -8.198  20.275  -9.792  1.00  0.00           H  
ATOM   2273  CD  GLU B 138      -6.347  21.269  -9.445  1.00  0.00           C  
ATOM   2274  OE1 GLU B 138      -6.311  22.454  -9.048  1.00  0.00           O  
ATOM   2275  OE2 GLU B 138      -5.549  20.771 -10.271  1.00  0.00           O  
ATOM   2276  C   GLU B 138      -9.497  18.726  -7.098  1.00  0.00           C  
ATOM   2277  O   GLU B 138      -9.404  18.516  -5.884  1.00  0.00           O  
ATOM   2278  N   PRO B 139      -9.505  17.716  -8.002  1.00  0.00           N  
ATOM   2279  CD  PRO B 139      -9.828  17.823  -9.422  1.00  0.00           C  
ATOM   2280  HD2 PRO B 139      -8.934  18.104  -9.977  1.00  0.00           H  
ATOM   2281  HD3 PRO B 139     -10.634  18.532  -9.602  1.00  0.00           H  
ATOM   2282  CG  PRO B 139     -10.285  16.435  -9.859  1.00  0.00           C  
ATOM   2283  HG2 PRO B 139     -10.100  16.259 -10.916  1.00  0.00           H  
ATOM   2284  HG3 PRO B 139     -11.343  16.300  -9.634  1.00  0.00           H  
ATOM   2285  CB  PRO B 139      -9.446  15.526  -8.970  1.00  0.00           C  
ATOM   2286  HB2 PRO B 139      -8.446  15.433  -9.390  1.00  0.00           H  
ATOM   2287  HB3 PRO B 139      -9.906  14.545  -8.854  1.00  0.00           H  
ATOM   2288  CA  PRO B 139      -9.407  16.297  -7.647  1.00  0.00           C  
ATOM   2289  HA  PRO B 139     -10.299  16.034  -7.090  1.00  0.00           H  
ATOM   2290  C   PRO B 139      -8.210  15.937  -6.758  1.00  0.00           C  
ATOM   2291  O   PRO B 139      -7.086  15.715  -7.213  1.00  0.00           O  
ATOM   2292  N   THR B 140      -8.493  15.843  -5.463  1.00  0.00           N  
ATOM   2293  H   THR B 140      -9.461  16.005  -5.197  1.00  0.00           H  
ATOM   2294  CA  THR B 140      -7.575  15.384  -4.417  1.00  0.00           C  
ATOM   2295  HA  THR B 140      -6.555  15.665  -4.687  1.00  0.00           H  
ATOM   2296  CB  THR B 140      -7.935  16.090  -3.098  1.00  0.00           C  
ATOM   2297  HB  THR B 140      -8.957  15.835  -2.811  1.00  0.00           H  
ATOM   2298  CG2 THR B 140      -6.990  15.755  -1.944  1.00  0.00           C  
ATOM   2299 HG21 THR B 140      -7.222  16.395  -1.093  1.00  0.00           H  
ATOM   2300 HG22 THR B 140      -7.119  14.718  -1.640  1.00  0.00           H  
ATOM   2301 HG23 THR B 140      -5.957  15.926  -2.245  1.00  0.00           H  
ATOM   2302  OG1 THR B 140      -7.852  17.487  -3.289  1.00  0.00           O  
ATOM   2303  HG1 THR B 140      -8.378  17.715  -4.071  1.00  0.00           H  
ATOM   2304  C   THR B 140      -7.656  13.856  -4.313  1.00  0.00           C  
ATOM   2305  O   THR B 140      -8.678  13.264  -4.665  1.00  0.00           O  
ATOM   2306  N   CYS B 141      -6.598  13.174  -3.864  1.00  0.00           N  
ATOM   2307  H   CYS B 141      -5.787  13.671  -3.524  1.00  0.00           H  
ATOM   2308  CA  CYS B 141      -6.561  11.707  -3.835  1.00  0.00           C  
ATOM   2309  HA  CYS B 141      -7.570  11.345  -3.654  1.00  0.00           H  
ATOM   2310  CB  CYS B 141      -6.113  11.220  -5.224  1.00  0.00           C  
ATOM   2311  HB2 CYS B 141      -6.759  11.677  -5.977  1.00  0.00           H  
ATOM   2312  HB3 CYS B 141      -5.086  11.537  -5.409  1.00  0.00           H  
ATOM   2313  SG  CYS B 141      -6.231   9.416  -5.393  1.00  0.00           S  
ATOM   2314  HG  CYS B 141      -5.152   9.110  -4.661  1.00  0.00           H  
ATOM   2315  C   CYS B 141      -5.683  11.182  -2.689  1.00  0.00           C  
ATOM   2316  O   CYS B 141      -4.699  11.825  -2.334  1.00  0.00           O  
ATOM   2317  N   VAL B 142      -6.026  10.027  -2.112  1.00  0.00           N  
ATOM   2318  H   VAL B 142      -6.868   9.571  -2.453  1.00  0.00           H  
ATOM   2319  CA  VAL B 142      -5.308   9.375  -0.996  1.00  0.00           C  
ATOM   2320  HA  VAL B 142      -4.268   9.692  -1.026  1.00  0.00           H  
ATOM   2321  CB  VAL B 142      -5.881   9.760   0.388  1.00  0.00           C  
ATOM   2322  HB  VAL B 142      -5.376   9.152   1.140  1.00  0.00           H  
ATOM   2323  CG1 VAL B 142      -5.619  11.225   0.750  1.00  0.00           C  
ATOM   2324 HG11 VAL B 142      -6.166  11.888   0.080  1.00  0.00           H  
ATOM   2325 HG12 VAL B 142      -5.929  11.414   1.777  1.00  0.00           H  
ATOM   2326 HG13 VAL B 142      -4.553  11.437   0.661  1.00  0.00           H  
ATOM   2327  CG2 VAL B 142      -7.388   9.487   0.517  1.00  0.00           C  
ATOM   2328 HG21 VAL B 142      -7.947  10.107  -0.186  1.00  0.00           H  
ATOM   2329 HG22 VAL B 142      -7.602   8.438   0.316  1.00  0.00           H  
ATOM   2330 HG23 VAL B 142      -7.715   9.720   1.530  1.00  0.00           H  
ATOM   2331  C   VAL B 142      -5.316   7.854  -1.152  1.00  0.00           C  
ATOM   2332  O   VAL B 142      -6.224   7.310  -1.776  1.00  0.00           O  
ATOM   2333  N   SER B 143      -4.333   7.146  -0.588  1.00  0.00           N  
ATOM   2334  H   SER B 143      -3.633   7.649  -0.047  1.00  0.00           H  
ATOM   2335  CA  SER B 143      -4.194   5.685  -0.720  1.00  0.00           C  
ATOM   2336  HA  SER B 143      -4.885   5.322  -1.476  1.00  0.00           H  
ATOM   2337  CB  SER B 143      -2.778   5.359  -1.197  1.00  0.00           C  
ATOM   2338  HB2 SER B 143      -2.549   5.943  -2.089  1.00  0.00           H  
ATOM   2339  HB3 SER B 143      -2.069   5.613  -0.408  1.00  0.00           H  
ATOM   2340  OG  SER B 143      -2.673   3.985  -1.506  1.00  0.00           O  
ATOM   2341  HG  SER B 143      -3.133   3.844  -2.342  1.00  0.00           H  
ATOM   2342  C   SER B 143      -4.467   4.927   0.583  1.00  0.00           C  
ATOM   2343  O   SER B 143      -3.954   5.328   1.625  1.00  0.00           O  
ATOM   2344  N   ASP B 144      -5.165   3.783   0.542  1.00  0.00           N  
ATOM   2345  H   ASP B 144      -5.582   3.467  -0.330  1.00  0.00           H  
ATOM   2346  CA  ASP B 144      -5.156   2.837   1.678  1.00  0.00           C  
ATOM   2347  HA  ASP B 144      -5.197   3.420   2.600  1.00  0.00           H  
ATOM   2348  CB  ASP B 144      -6.414   1.939   1.659  1.00  0.00           C  
ATOM   2349  HB2 ASP B 144      -6.527   1.493   2.648  1.00  0.00           H  
ATOM   2350  HB3 ASP B 144      -7.296   2.564   1.497  1.00  0.00           H  
ATOM   2351  CG  ASP B 144      -6.412   0.803   0.623  1.00  0.00           C  
ATOM   2352  OD1 ASP B 144      -5.495   0.721  -0.217  1.00  0.00           O  
ATOM   2353  OD2 ASP B 144      -7.319  -0.059   0.688  1.00  0.00           O  
ATOM   2354  C   ASP B 144      -3.854   1.997   1.752  1.00  0.00           C  
ATOM   2355  O   ASP B 144      -3.627   1.308   2.751  1.00  0.00           O  
ATOM   2356  N   TYR B 145      -3.007   2.068   0.714  1.00  0.00           N  
ATOM   2357  H   TYR B 145      -3.241   2.724  -0.021  1.00  0.00           H  
ATOM   2358  CA  TYR B 145      -1.782   1.292   0.495  1.00  0.00           C  
ATOM   2359  HA  TYR B 145      -1.489   1.535  -0.521  1.00  0.00           H  
ATOM   2360  CB  TYR B 145      -0.657   1.810   1.406  1.00  0.00           C  
ATOM   2361  HB2 TYR B 145      -0.923   2.797   1.783  1.00  0.00           H  
ATOM   2362  HB3 TYR B 145      -0.571   1.150   2.267  1.00  0.00           H  
ATOM   2363  CG  TYR B 145       0.689   1.947   0.716  1.00  0.00           C  
ATOM   2364  CD1 TYR B 145       0.828   2.839  -0.367  1.00  0.00           C  
ATOM   2365  HD1 TYR B 145      -0.022   3.418  -0.701  1.00  0.00           H  
ATOM   2366  CE1 TYR B 145       2.073   2.991  -1.005  1.00  0.00           C  
ATOM   2367  HE1 TYR B 145       2.186   3.655  -1.845  1.00  0.00           H  
ATOM   2368  CZ  TYR B 145       3.197   2.286  -0.530  1.00  0.00           C  
ATOM   2369  OH  TYR B 145       4.401   2.488  -1.117  1.00  0.00           O  
ATOM   2370  HH  TYR B 145       5.105   1.917  -0.742  1.00  0.00           H  
ATOM   2371  CE2 TYR B 145       3.065   1.400   0.560  1.00  0.00           C  
ATOM   2372  HE2 TYR B 145       3.932   0.876   0.927  1.00  0.00           H  
ATOM   2373  CD2 TYR B 145       1.808   1.221   1.171  1.00  0.00           C  
ATOM   2374  HD2 TYR B 145       1.701   0.549   2.008  1.00  0.00           H  
ATOM   2375  C   TYR B 145      -1.958  -0.244   0.484  1.00  0.00           C  
ATOM   2376  O   TYR B 145      -1.042  -0.992   0.839  1.00  0.00           O  
ATOM   2377  N   MET B 146      -3.133  -0.743   0.093  1.00  0.00           N  
ATOM   2378  H   MET B 146      -3.863  -0.070  -0.129  1.00  0.00           H  
ATOM   2379  CA  MET B 146      -3.486  -2.169   0.131  1.00  0.00           C  
ATOM   2380  HA  MET B 146      -2.583  -2.768   0.005  1.00  0.00           H  
ATOM   2381  CB  MET B 146      -4.083  -2.465   1.518  1.00  0.00           C  
ATOM   2382  HB2 MET B 146      -3.272  -2.422   2.236  1.00  0.00           H  
ATOM   2383  HB3 MET B 146      -4.814  -1.694   1.768  1.00  0.00           H  
ATOM   2384  CG  MET B 146      -4.764  -3.831   1.658  1.00  0.00           C  
ATOM   2385  HG2 MET B 146      -5.640  -3.855   1.011  1.00  0.00           H  
ATOM   2386  HG3 MET B 146      -4.071  -4.605   1.329  1.00  0.00           H  
ATOM   2387  SD  MET B 146      -5.308  -4.212   3.342  1.00  0.00           S  
ATOM   2388  CE  MET B 146      -6.152  -5.783   3.029  1.00  0.00           C  
ATOM   2389  HE1 MET B 146      -6.974  -5.625   2.331  1.00  0.00           H  
ATOM   2390  HE2 MET B 146      -5.447  -6.497   2.602  1.00  0.00           H  
ATOM   2391  HE3 MET B 146      -6.543  -6.178   3.967  1.00  0.00           H  
ATOM   2392  C   MET B 146      -4.449  -2.625  -0.969  1.00  0.00           C  
ATOM   2393  O   MET B 146      -4.394  -3.791  -1.350  1.00  0.00           O  
ATOM   2394  N   SER B 147      -5.365  -1.777  -1.436  1.00  0.00           N  
ATOM   2395  H   SER B 147      -5.370  -0.820  -1.085  1.00  0.00           H  
ATOM   2396  CA  SER B 147      -6.449  -2.185  -2.333  1.00  0.00           C  
ATOM   2397  HA  SER B 147      -6.047  -2.863  -3.076  1.00  0.00           H  
ATOM   2398  CB  SER B 147      -7.487  -2.960  -1.507  1.00  0.00           C  
ATOM   2399  HB2 SER B 147      -7.034  -3.891  -1.162  1.00  0.00           H  
ATOM   2400  HB3 SER B 147      -7.744  -2.365  -0.636  1.00  0.00           H  
ATOM   2401  OG  SER B 147      -8.685  -3.261  -2.200  1.00  0.00           O  
ATOM   2402  HG  SER B 147      -8.467  -3.527  -3.101  1.00  0.00           H  
ATOM   2403  C   SER B 147      -7.085  -1.024  -3.096  1.00  0.00           C  
ATOM   2404  O   SER B 147      -7.315  -1.163  -4.300  1.00  0.00           O  
ATOM   2405  N   ILE B 148      -7.376   0.102  -2.438  1.00  0.00           N  
ATOM   2406  H   ILE B 148      -7.067   0.193  -1.473  1.00  0.00           H  
ATOM   2407  CA  ILE B 148      -8.130   1.213  -3.031  1.00  0.00           C  
ATOM   2408  HA  ILE B 148      -8.068   1.128  -4.113  1.00  0.00           H  
ATOM   2409  CB  ILE B 148      -9.637   1.145  -2.662  1.00  0.00           C  
ATOM   2410  HB  ILE B 148      -9.727   1.044  -1.578  1.00  0.00           H  
ATOM   2411  CG2 ILE B 148     -10.376   2.433  -3.075  1.00  0.00           C  
ATOM   2412 HG21 ILE B 148      -9.958   3.298  -2.564  1.00  0.00           H  
ATOM   2413 HG22 ILE B 148     -10.300   2.576  -4.153  1.00  0.00           H  
ATOM   2414 HG23 ILE B 148     -11.422   2.383  -2.779  1.00  0.00           H  
ATOM   2415  CG1 ILE B 148     -10.285  -0.095  -3.329  1.00  0.00           C  
ATOM   2416 HG12 ILE B 148     -10.028  -0.109  -4.390  1.00  0.00           H  
ATOM   2417 HG13 ILE B 148      -9.864  -0.987  -2.870  1.00  0.00           H  
ATOM   2418  CD1 ILE B 148     -11.811  -0.212  -3.211  1.00  0.00           C  
ATOM   2419 HD11 ILE B 148     -12.300   0.537  -3.835  1.00  0.00           H  
ATOM   2420 HD12 ILE B 148     -12.123  -1.198  -3.558  1.00  0.00           H  
ATOM   2421 HD13 ILE B 148     -12.119  -0.087  -2.173  1.00  0.00           H  
ATOM   2422  C   ILE B 148      -7.500   2.558  -2.668  1.00  0.00           C  
ATOM   2423  O   ILE B 148      -7.416   2.934  -1.497  1.00  0.00           O  
ATOM   2424  N   SER B 149      -7.174   3.346  -3.692  1.00  0.00           N  
ATOM   2425  H   SER B 149      -7.363   2.995  -4.629  1.00  0.00           H  
ATOM   2426  CA  SER B 149      -7.000   4.790  -3.521  1.00  0.00           C  
ATOM   2427  HA  SER B 149      -6.723   4.989  -2.488  1.00  0.00           H  
ATOM   2428  CB  SER B 149      -5.857   5.327  -4.383  1.00  0.00           C  
ATOM   2429  HB2 SER B 149      -6.069   5.152  -5.438  1.00  0.00           H  
ATOM   2430  HB3 SER B 149      -5.748   6.399  -4.217  1.00  0.00           H  
ATOM   2431  OG  SER B 149      -4.654   4.668  -4.013  1.00  0.00           O  
ATOM   2432  HG  SER B 149      -4.696   3.795  -4.420  1.00  0.00           H  
ATOM   2433  C   SER B 149      -8.330   5.505  -3.765  1.00  0.00           C  
ATOM   2434  O   SER B 149      -9.106   5.118  -4.636  1.00  0.00           O  
ATOM   2435  N   THR B 150      -8.638   6.525  -2.972  1.00  0.00           N  
ATOM   2436  H   THR B 150      -7.928   6.858  -2.323  1.00  0.00           H  
ATOM   2437  CA  THR B 150      -9.885   7.298  -3.079  1.00  0.00           C  
ATOM   2438  HA  THR B 150     -10.566   6.821  -3.784  1.00  0.00           H  
ATOM   2439  CB  THR B 150     -10.608   7.373  -1.728  1.00  0.00           C  
ATOM   2440  HB  THR B 150      -9.957   7.847  -0.992  1.00  0.00           H  
ATOM   2441  CG2 THR B 150     -11.934   8.133  -1.789  1.00  0.00           C  
ATOM   2442 HG21 THR B 150     -12.572   7.724  -2.572  1.00  0.00           H  
ATOM   2443 HG22 THR B 150     -12.442   8.055  -0.828  1.00  0.00           H  
ATOM   2444 HG23 THR B 150     -11.752   9.189  -1.993  1.00  0.00           H  
ATOM   2445  OG1 THR B 150     -10.902   6.061  -1.304  1.00  0.00           O  
ATOM   2446  HG1 THR B 150     -10.071   5.577  -1.276  1.00  0.00           H  
ATOM   2447  C   THR B 150      -9.577   8.691  -3.597  1.00  0.00           C  
ATOM   2448  O   THR B 150      -8.740   9.383  -3.018  1.00  0.00           O  
ATOM   2449  N   CYS B 151     -10.264   9.093  -4.665  1.00  0.00           N  
ATOM   2450  H   CYS B 151     -10.945   8.460  -5.071  1.00  0.00           H  
ATOM   2451  CA  CYS B 151     -10.236  10.443  -5.211  1.00  0.00           C  
ATOM   2452  HA  CYS B 151      -9.441  10.998  -4.724  1.00  0.00           H  
ATOM   2453  CB  CYS B 151      -9.902  10.349  -6.704  1.00  0.00           C  
ATOM   2454  HB2 CYS B 151      -8.946   9.840  -6.822  1.00  0.00           H  
ATOM   2455  HB3 CYS B 151     -10.677   9.770  -7.210  1.00  0.00           H  
ATOM   2456  SG  CYS B 151      -9.795  11.999  -7.452  1.00  0.00           S  
ATOM   2457  HG  CYS B 151      -8.979  12.555  -6.538  1.00  0.00           H  
ATOM   2458  C   CYS B 151     -11.556  11.177  -4.921  1.00  0.00           C  
ATOM   2459  O   CYS B 151     -12.630  10.569  -4.960  1.00  0.00           O  
ATOM   2460  N   GLU B 152     -11.482  12.478  -4.643  1.00  0.00           N  
ATOM   2461  H   GLU B 152     -10.577  12.938  -4.661  1.00  0.00           H  
ATOM   2462  CA  GLU B 152     -12.646  13.316  -4.359  1.00  0.00           C  
ATOM   2463  HA  GLU B 152     -13.503  12.883  -4.873  1.00  0.00           H  
ATOM   2464  CB  GLU B 152     -12.950  13.299  -2.850  1.00  0.00           C  
ATOM   2465  HB2 GLU B 152     -12.846  12.274  -2.487  1.00  0.00           H  
ATOM   2466  HB3 GLU B 152     -12.242  13.939  -2.320  1.00  0.00           H  
ATOM   2467  CG  GLU B 152     -14.386  13.768  -2.579  1.00  0.00           C  
ATOM   2468  HG2 GLU B 152     -14.486  14.814  -2.870  1.00  0.00           H  
ATOM   2469  HG3 GLU B 152     -15.058  13.170  -3.190  1.00  0.00           H  
ATOM   2470  CD  GLU B 152     -14.843  13.604  -1.130  1.00  0.00           C  
ATOM   2471  OE1 GLU B 152     -14.183  12.872  -0.358  1.00  0.00           O  
ATOM   2472  OE2 GLU B 152     -15.909  14.188  -0.828  1.00  0.00           O  
ATOM   2473  C   GLU B 152     -12.463  14.738  -4.909  1.00  0.00           C  
ATOM   2474  O   GLU B 152     -11.347  15.263  -4.968  1.00  0.00           O  
ATOM   2475  N   TRP B 153     -13.561  15.355  -5.345  1.00  0.00           N  
ATOM   2476  H   TRP B 153     -14.447  14.861  -5.260  1.00  0.00           H  
ATOM   2477  CA  TRP B 153     -13.620  16.729  -5.851  1.00  0.00           C  
ATOM   2478  HA  TRP B 153     -12.880  17.329  -5.317  1.00  0.00           H  
ATOM   2479  CB  TRP B 153     -13.279  16.773  -7.349  1.00  0.00           C  
ATOM   2480  HB2 TRP B 153     -13.236  17.809  -7.678  1.00  0.00           H  
ATOM   2481  HB3 TRP B 153     -12.281  16.370  -7.472  1.00  0.00           H  
ATOM   2482  CG  TRP B 153     -14.172  16.026  -8.289  1.00  0.00           C  
ATOM   2483  CD1 TRP B 153     -15.240  16.534  -8.944  1.00  0.00           C  
ATOM   2484  HD1 TRP B 153     -15.593  17.555  -8.847  1.00  0.00           H  
ATOM   2485  NE1 TRP B 153     -15.797  15.563  -9.755  1.00  0.00           N  
ATOM   2486  HE1 TRP B 153     -16.611  15.739 -10.335  1.00  0.00           H  
ATOM   2487  CE2 TRP B 153     -15.096  14.377  -9.672  1.00  0.00           C  
ATOM   2488  CZ2 TRP B 153     -15.226  13.135 -10.310  1.00  0.00           C  
ATOM   2489  HZ2 TRP B 153     -16.005  12.981 -11.039  1.00  0.00           H  
ATOM   2490  CH2 TRP B 153     -14.326  12.102  -9.983  1.00  0.00           C  
ATOM   2491  HH2 TRP B 153     -14.400  11.133 -10.456  1.00  0.00           H  
ATOM   2492  CZ3 TRP B 153     -13.320  12.322  -9.026  1.00  0.00           C  
ATOM   2493  HZ3 TRP B 153     -12.635  11.527  -8.764  1.00  0.00           H  
ATOM   2494  CE3 TRP B 153     -13.188  13.577  -8.407  1.00  0.00           C  
ATOM   2495  HE3 TRP B 153     -12.401  13.741  -7.686  1.00  0.00           H  
ATOM   2496  CD2 TRP B 153     -14.070  14.635  -8.713  1.00  0.00           C  
ATOM   2497  C   TRP B 153     -14.993  17.361  -5.602  1.00  0.00           C  
ATOM   2498  O   TRP B 153     -15.958  16.685  -5.242  1.00  0.00           O  
ATOM   2499  N   BCN B 154     -15.086  18.669  -5.838  1.00  0.00           N  
ATOM   2500  H27 BCN B 154     -14.259  19.129  -6.198  1.00  0.00           H  
ATOM   2501  C2  BCN B 154     -16.321  19.419  -5.769  1.00  0.00           C  
ATOM   2502  H   BCN B 154     -17.122  18.713  -5.547  1.00  0.00           H  
ATOM   2503  C4  BCN B 154     -16.292  20.416  -4.610  1.00  0.00           C  
ATOM   2504  H1  BCN B 154     -15.765  19.959  -3.760  1.00  0.00           H  
ATOM   2505  H2  BCN B 154     -15.723  21.311  -4.888  1.00  0.00           H  
ATOM   2506  C5  BCN B 154     -17.700  20.830  -4.135  1.00  0.00           C  
ATOM   2507  H3  BCN B 154     -18.191  21.439  -4.906  1.00  0.00           H  
ATOM   2508  H4  BCN B 154     -18.317  19.935  -3.985  1.00  0.00           H  
ATOM   2509  C6  BCN B 154     -17.618  21.603  -2.800  1.00  0.00           C  
ATOM   2510  H8  BCN B 154     -16.960  22.475  -2.910  1.00  0.00           H  
ATOM   2511  H9  BCN B 154     -17.155  20.958  -2.040  1.00  0.00           H  
ATOM   2512  C7  BCN B 154     -18.993  22.061  -2.287  1.00  0.00           C  
ATOM   2513  H5  BCN B 154     -18.887  22.455  -1.267  1.00  0.00           H  
ATOM   2514  H6  BCN B 154     -19.688  21.211  -2.252  1.00  0.00           H  
ATOM   2515  N2  BCN B 154     -19.536  23.113  -3.145  1.00  0.00           N  
ATOM   2516  H7  BCN B 154     -19.018  23.440  -3.944  1.00  0.00           H  
ATOM   2517  C8  BCN B 154     -20.704  23.769  -2.909  1.00  0.00           C  
ATOM   2518  O1  BCN B 154     -21.490  23.524  -2.014  1.00  0.00           O  
ATOM   2519  O2  BCN B 154     -20.813  24.731  -3.850  1.00  0.00           O  
ATOM   2520  C9  BCN B 154     -21.954  25.591  -3.826  1.00  0.00           C  
ATOM   2521  H21 BCN B 154     -21.997  26.151  -2.883  1.00  0.00           H  
ATOM   2522  H22 BCN B 154     -22.878  25.007  -3.933  1.00  0.00           H  
ATOM   2523  C10 BCN B 154     -21.786  26.534  -5.010  1.00  0.00           C  
ATOM   2524  H23 BCN B 154     -21.617  26.004  -5.946  1.00  0.00           H  
ATOM   2525  C11 BCN B 154     -21.069  27.857  -4.838  1.00  0.00           C  
ATOM   2526  H12 BCN B 154     -20.788  28.126  -3.822  1.00  0.00           H  
ATOM   2527  C12 BCN B 154     -19.961  28.268  -5.845  1.00  0.00           C  
ATOM   2528  H13 BCN B 154     -20.177  27.833  -6.831  1.00  0.00           H  
ATOM   2529  H14 BCN B 154     -19.011  27.829  -5.523  1.00  0.00           H  
ATOM   2530  C13 BCN B 154     -19.761  29.809  -5.995  1.00  0.00           C  
ATOM   2531  H19 BCN B 154     -19.438  30.259  -5.048  1.00  0.00           H  
ATOM   2532  H20 BCN B 154     -19.018  30.038  -6.768  1.00  0.00           H  
ATOM   2533  C14 BCN B 154     -21.066  30.317  -6.374  1.00  0.00           C  
ATOM   2534  C15 BCN B 154     -22.240  30.279  -6.575  1.00  0.00           C  
ATOM   2535  C16 BCN B 154     -23.561  29.682  -6.644  1.00  0.00           C  
ATOM   2536  H17 BCN B 154     -24.017  29.867  -7.624  1.00  0.00           H  
ATOM   2537  H18 BCN B 154     -24.208  30.101  -5.864  1.00  0.00           H  
ATOM   2538  C17 BCN B 154     -23.318  28.157  -6.415  1.00  0.00           C  
ATOM   2539  H15 BCN B 154     -24.285  27.639  -6.430  1.00  0.00           H  
ATOM   2540  H16 BCN B 154     -22.749  27.753  -7.264  1.00  0.00           H  
ATOM   2541  C18 BCN B 154     -22.583  27.817  -5.092  1.00  0.00           C  
ATOM   2542  H11 BCN B 154     -23.192  28.071  -4.227  1.00  0.00           H  
ATOM   2543  C3  BCN B 154     -16.648  20.060  -7.101  1.00  0.00           C  
ATOM   2544  O3  BCN B 154     -15.784  20.574  -7.794  1.00  0.00           O  
ATOM   2545  N   MET B 155     -17.918  20.006  -7.501  1.00  0.00           N  
ATOM   2546  H   MET B 155     -18.587  19.549  -6.886  1.00  0.00           H  
ATOM   2547  CA  MET B 155     -18.431  20.527  -8.775  1.00  0.00           C  
ATOM   2548  HA  MET B 155     -17.617  20.571  -9.499  1.00  0.00           H  
ATOM   2549  CB  MET B 155     -19.503  19.568  -9.322  1.00  0.00           C  
ATOM   2550  HB2 MET B 155     -20.304  19.479  -8.588  1.00  0.00           H  
ATOM   2551  HB3 MET B 155     -19.927  19.973 -10.241  1.00  0.00           H  
ATOM   2552  CG  MET B 155     -18.947  18.166  -9.605  1.00  0.00           C  
ATOM   2553  HG2 MET B 155     -18.530  17.764  -8.682  1.00  0.00           H  
ATOM   2554  HG3 MET B 155     -19.777  17.521  -9.889  1.00  0.00           H  
ATOM   2555  SD  MET B 155     -17.675  18.050 -10.896  1.00  0.00           S  
ATOM   2556  CE  MET B 155     -18.637  18.440 -12.381  1.00  0.00           C  
ATOM   2557  HE1 MET B 155     -18.897  19.499 -12.390  1.00  0.00           H  
ATOM   2558  HE2 MET B 155     -18.038  18.215 -13.263  1.00  0.00           H  
ATOM   2559  HE3 MET B 155     -19.544  17.837 -12.410  1.00  0.00           H  
ATOM   2560  C   MET B 155     -18.997  21.948  -8.638  1.00  0.00           C  
ATOM   2561  O   MET B 155     -19.342  22.389  -7.546  1.00  0.00           O  
ATOM   2562  N   ASN B 156     -19.131  22.656  -9.764  1.00  0.00           N  
ATOM   2563  H   ASN B 156     -18.795  22.246 -10.624  1.00  0.00           H  
ATOM   2564  CA  ASN B 156     -19.673  24.026  -9.846  1.00  0.00           C  
ATOM   2565  HA  ASN B 156     -19.123  24.654  -9.147  1.00  0.00           H  
ATOM   2566  CB  ASN B 156     -19.385  24.508 -11.289  1.00  0.00           C  
ATOM   2567  HB2 ASN B 156     -18.552  23.948 -11.713  1.00  0.00           H  
ATOM   2568  HB3 ASN B 156     -20.256  24.303 -11.907  1.00  0.00           H  
ATOM   2569  CG  ASN B 156     -18.987  25.973 -11.431  1.00  0.00           C  
ATOM   2570  OD1 ASN B 156     -18.400  26.599 -10.562  1.00  0.00           O  
ATOM   2571  ND2 ASN B 156     -19.188  26.532 -12.602  1.00  0.00           N  
ATOM   2572 HD21 ASN B 156     -19.304  27.531 -12.592  1.00  0.00           H  
ATOM   2573 HD22 ASN B 156     -19.751  26.009 -13.252  1.00  0.00           H  
ATOM   2574  C   ASN B 156     -21.172  24.138  -9.427  1.00  0.00           C  
ATOM   2575  O   ASN B 156     -21.709  25.235  -9.305  1.00  0.00           O  
ATOM   2576  N   GLY B 157     -21.838  23.002  -9.171  1.00  0.00           N  
ATOM   2577  H   GLY B 157     -21.315  22.142  -9.234  1.00  0.00           H  
ATOM   2578  CA  GLY B 157     -23.200  22.871  -8.642  1.00  0.00           C  
ATOM   2579  HA2 GLY B 157     -23.266  23.396  -7.689  1.00  0.00           H  
ATOM   2580  HA3 GLY B 157     -23.906  23.323  -9.338  1.00  0.00           H  
ATOM   2581  C   GLY B 157     -23.586  21.392  -8.429  1.00  0.00           C  
ATOM   2582  O   GLY B 157     -22.760  20.510  -8.683  1.00  0.00           O  
ATOM   2583  N   PRO B 158     -24.816  21.083  -7.974  1.00  0.00           N  
ATOM   2584  CD  PRO B 158     -25.818  22.003  -7.464  1.00  0.00           C  
ATOM   2585  HD2 PRO B 158     -26.438  22.356  -8.290  1.00  0.00           H  
ATOM   2586  HD3 PRO B 158     -25.373  22.848  -6.937  1.00  0.00           H  
ATOM   2587  CG  PRO B 158     -26.662  21.171  -6.499  1.00  0.00           C  
ATOM   2588  HG2 PRO B 158     -27.674  21.568  -6.399  1.00  0.00           H  
ATOM   2589  HG3 PRO B 158     -26.168  21.123  -5.527  1.00  0.00           H  
ATOM   2590  CB  PRO B 158     -26.658  19.785  -7.146  1.00  0.00           C  
ATOM   2591  HB2 PRO B 158     -27.450  19.740  -7.895  1.00  0.00           H  
ATOM   2592  HB3 PRO B 158     -26.792  18.994  -6.407  1.00  0.00           H  
ATOM   2593  CA  PRO B 158     -25.284  19.701  -7.825  1.00  0.00           C  
ATOM   2594  HA  PRO B 158     -24.583  19.186  -7.179  1.00  0.00           H  
ATOM   2595  C   PRO B 158     -25.367  18.958  -9.168  1.00  0.00           C  
ATOM   2596  O   PRO B 158     -25.761  19.559 -10.167  1.00  0.00           O  
ATOM   2597  N   THR B 159     -25.034  17.659  -9.225  1.00  0.00           N  
ATOM   2598  H   THR B 159     -24.737  17.174  -8.387  1.00  0.00           H  
ATOM   2599  CA  THR B 159     -24.983  16.940 -10.519  1.00  0.00           C  
ATOM   2600  HA  THR B 159     -25.823  17.292 -11.120  1.00  0.00           H  
ATOM   2601  CB  THR B 159     -23.699  17.334 -11.273  1.00  0.00           C  
ATOM   2602  HB  THR B 159     -23.608  18.421 -11.281  1.00  0.00           H  
ATOM   2603  CG2 THR B 159     -22.418  16.747 -10.689  1.00  0.00           C  
ATOM   2604 HG21 THR B 159     -21.574  17.090 -11.286  1.00  0.00           H  
ATOM   2605 HG22 THR B 159     -22.289  17.081  -9.658  1.00  0.00           H  
ATOM   2606 HG23 THR B 159     -22.448  15.659 -10.720  1.00  0.00           H  
ATOM   2607  OG1 THR B 159     -23.779  16.895 -12.603  1.00  0.00           O  
ATOM   2608  HG1 THR B 159     -23.988  17.656 -13.153  1.00  0.00           H  
ATOM   2609  C   THR B 159     -25.126  15.409 -10.444  1.00  0.00           C  
ATOM   2610  O   THR B 159     -24.778  14.793  -9.436  1.00  0.00           O  
ATOM   2611  N   GLN B 160     -25.611  14.802 -11.536  1.00  0.00           N  
ATOM   2612  H   GLN B 160     -25.777  15.390 -12.339  1.00  0.00           H  
ATOM   2613  CA  GLN B 160     -25.701  13.353 -11.781  1.00  0.00           C  
ATOM   2614  HA  GLN B 160     -25.942  12.847 -10.845  1.00  0.00           H  
ATOM   2615  CB  GLN B 160     -26.820  13.080 -12.808  1.00  0.00           C  
ATOM   2616  HB2 GLN B 160     -26.620  13.674 -13.702  1.00  0.00           H  
ATOM   2617  HB3 GLN B 160     -26.794  12.029 -13.097  1.00  0.00           H  
ATOM   2618  CG  GLN B 160     -28.244  13.394 -12.325  1.00  0.00           C  
ATOM   2619  HG2 GLN B 160     -28.275  14.353 -11.811  1.00  0.00           H  
ATOM   2620  HG3 GLN B 160     -28.886  13.460 -13.202  1.00  0.00           H  
ATOM   2621  CD  GLN B 160     -28.798  12.313 -11.403  1.00  0.00           C  
ATOM   2622  OE1 GLN B 160     -28.140  11.802 -10.517  1.00  0.00           O  
ATOM   2623  NE2 GLN B 160     -30.046  11.930 -11.546  1.00  0.00           N  
ATOM   2624 HE21 GLN B 160     -30.324  11.189 -10.926  1.00  0.00           H  
ATOM   2625 HE22 GLN B 160     -30.638  12.319 -12.253  1.00  0.00           H  
ATOM   2626  C   GLN B 160     -24.353  12.777 -12.261  1.00  0.00           C  
ATOM   2627  O   GLN B 160     -24.230  12.257 -13.375  1.00  0.00           O  
ATOM   2628  N   CYS B 161     -23.313  12.887 -11.433  1.00  0.00           N  
ATOM   2629  H   CYS B 161     -23.465  13.263 -10.505  1.00  0.00           H  
ATOM   2630  CA  CYS B 161     -21.956  12.483 -11.814  1.00  0.00           C  
ATOM   2631  HA  CYS B 161     -21.681  13.037 -12.712  1.00  0.00           H  
ATOM   2632  CB  CYS B 161     -20.972  12.860 -10.699  1.00  0.00           C  
ATOM   2633  HB2 CYS B 161     -20.018  12.367 -10.889  1.00  0.00           H  
ATOM   2634  HB3 CYS B 161     -20.819  13.941 -10.692  1.00  0.00           H  
ATOM   2635  SG  CYS B 161     -21.594  12.340  -9.080  1.00  0.00           S  
ATOM   2636  HG  CYS B 161     -20.493  12.599  -8.369  1.00  0.00           H  
ATOM   2637  C   CYS B 161     -21.840  10.995 -12.188  1.00  0.00           C  
ATOM   2638  O   CYS B 161     -21.111  10.688 -13.127  1.00  0.00           O  
ATOM   2639  N   SER B 162     -22.610  10.111 -11.553  1.00  0.00           N  
ATOM   2640  H   SER B 162     -23.198  10.425 -10.793  1.00  0.00           H  
ATOM   2641  CA  SER B 162     -22.696   8.672 -11.845  1.00  0.00           C  
ATOM   2642  HA  SER B 162     -21.679   8.290 -11.900  1.00  0.00           H  
ATOM   2643  CB  SER B 162     -23.378   7.956 -10.663  1.00  0.00           C  
ATOM   2644  HB2 SER B 162     -23.784   6.995 -10.979  1.00  0.00           H  
ATOM   2645  HB3 SER B 162     -22.630   7.762  -9.895  1.00  0.00           H  
ATOM   2646  OG  SER B 162     -24.403   8.748 -10.088  1.00  0.00           O  
ATOM   2647  HG  SER B 162     -24.347   8.614  -9.109  1.00  0.00           H  
ATOM   2648  C   SER B 162     -23.331   8.319 -13.206  1.00  0.00           C  
ATOM   2649  O   SER B 162     -23.480   7.142 -13.527  1.00  0.00           O  
ATOM   2650  N   THR B 163     -23.645   9.313 -14.053  1.00  0.00           N  
ATOM   2651  H   THR B 163     -23.476  10.256 -13.731  1.00  0.00           H  
ATOM   2652  CA  THR B 163     -23.945   9.113 -15.490  1.00  0.00           C  
ATOM   2653  HA  THR B 163     -23.767   8.069 -15.748  1.00  0.00           H  
ATOM   2654  CB  THR B 163     -25.413   9.419 -15.828  1.00  0.00           C  
ATOM   2655  HB  THR B 163     -25.513   9.481 -16.912  1.00  0.00           H  
ATOM   2656  CG2 THR B 163     -26.375   8.338 -15.342  1.00  0.00           C  
ATOM   2657 HG21 THR B 163     -26.276   8.198 -14.265  1.00  0.00           H  
ATOM   2658 HG22 THR B 163     -27.397   8.630 -15.584  1.00  0.00           H  
ATOM   2659 HG23 THR B 163     -26.148   7.399 -15.850  1.00  0.00           H  
ATOM   2660  OG1 THR B 163     -25.827  10.651 -15.281  1.00  0.00           O  
ATOM   2661  HG1 THR B 163     -25.544  10.680 -14.360  1.00  0.00           H  
ATOM   2662  C   THR B 163     -23.030   9.921 -16.413  1.00  0.00           C  
ATOM   2663  O   THR B 163     -22.482   9.361 -17.359  1.00  0.00           O  
ATOM   2664  N   GLU B 164     -22.848  11.217 -16.151  1.00  0.00           N  
ATOM   2665  H   GLU B 164     -23.383  11.630 -15.398  1.00  0.00           H  
ATOM   2666  CA  GLU B 164     -22.126  12.125 -17.055  1.00  0.00           C  
ATOM   2667  HA  GLU B 164     -22.409  11.888 -18.083  1.00  0.00           H  
ATOM   2668  CB  GLU B 164     -22.599  13.556 -16.730  1.00  0.00           C  
ATOM   2669  HB2 GLU B 164     -23.684  13.593 -16.826  1.00  0.00           H  
ATOM   2670  HB3 GLU B 164     -22.353  13.778 -15.692  1.00  0.00           H  
ATOM   2671  CG  GLU B 164     -22.003  14.668 -17.605  1.00  0.00           C  
ATOM   2672  HG2 GLU B 164     -22.460  15.616 -17.313  1.00  0.00           H  
ATOM   2673  HG3 GLU B 164     -20.937  14.748 -17.385  1.00  0.00           H  
ATOM   2674  CD  GLU B 164     -22.197  14.463 -19.116  1.00  0.00           C  
ATOM   2675  OE1 GLU B 164     -21.398  15.049 -19.878  1.00  0.00           O  
ATOM   2676  OE2 GLU B 164     -23.123  13.726 -19.520  1.00  0.00           O  
ATOM   2677  C   GLU B 164     -20.590  12.008 -16.975  1.00  0.00           C  
ATOM   2678  O   GLU B 164     -19.890  12.228 -17.969  1.00  0.00           O  
ATOM   2679  N   LEU B 165     -20.049  11.705 -15.784  1.00  0.00           N  
ATOM   2680  H   LEU B 165     -20.667  11.399 -15.040  1.00  0.00           H  
ATOM   2681  CA  LEU B 165     -18.613  11.784 -15.492  1.00  0.00           C  
ATOM   2682  HA  LEU B 165     -18.144  12.403 -16.254  1.00  0.00           H  
ATOM   2683  CB  LEU B 165     -18.377  12.460 -14.129  1.00  0.00           C  
ATOM   2684  HB2 LEU B 165     -18.854  11.839 -13.378  1.00  0.00           H  
ATOM   2685  HB3 LEU B 165     -17.303  12.463 -13.938  1.00  0.00           H  
ATOM   2686  CG  LEU B 165     -18.905  13.893 -13.944  1.00  0.00           C  
ATOM   2687  HG  LEU B 165     -19.993  13.881 -13.885  1.00  0.00           H  
ATOM   2688  CD1 LEU B 165     -18.336  14.491 -12.652  1.00  0.00           C  
ATOM   2689 HD11 LEU B 165     -18.781  15.471 -12.482  1.00  0.00           H  
ATOM   2690 HD12 LEU B 165     -18.574  13.847 -11.809  1.00  0.00           H  
ATOM   2691 HD13 LEU B 165     -17.253  14.593 -12.730  1.00  0.00           H  
ATOM   2692  CD2 LEU B 165     -18.486  14.811 -15.082  1.00  0.00           C  
ATOM   2693 HD21 LEU B 165     -18.781  15.836 -14.864  1.00  0.00           H  
ATOM   2694 HD22 LEU B 165     -18.992  14.503 -15.996  1.00  0.00           H  
ATOM   2695 HD23 LEU B 165     -17.408  14.754 -15.233  1.00  0.00           H  
ATOM   2696  C   LEU B 165     -17.902  10.422 -15.534  1.00  0.00           C  
ATOM   2697  O   LEU B 165     -18.462   9.375 -15.216  1.00  0.00           O  
ATOM   2698  N   ARG B 166     -16.607  10.458 -15.872  1.00  0.00           N  
ATOM   2699  H   ARG B 166     -16.222  11.366 -16.128  1.00  0.00           H  
ATOM   2700  CA  ARG B 166     -15.695   9.302 -15.880  1.00  0.00           C  
ATOM   2701  HA  ARG B 166     -15.999   8.619 -15.082  1.00  0.00           H  
ATOM   2702  CB  ARG B 166     -15.818   8.543 -17.220  1.00  0.00           C  
ATOM   2703  HB2 ARG B 166     -15.201   7.644 -17.177  1.00  0.00           H  
ATOM   2704  HB3 ARG B 166     -16.857   8.231 -17.346  1.00  0.00           H  
ATOM   2705  CG  ARG B 166     -15.393   9.389 -18.435  1.00  0.00           C  
ATOM   2706  HG2 ARG B 166     -15.908  10.350 -18.411  1.00  0.00           H  
ATOM   2707  HG3 ARG B 166     -14.318   9.560 -18.385  1.00  0.00           H  
ATOM   2708  CD  ARG B 166     -15.708   8.708 -19.770  1.00  0.00           C  
ATOM   2709  HD2 ARG B 166     -15.166   7.760 -19.817  1.00  0.00           H  
ATOM   2710  HD3 ARG B 166     -16.776   8.482 -19.816  1.00  0.00           H  
ATOM   2711  NE  ARG B 166     -15.309   9.560 -20.914  1.00  0.00           N  
ATOM   2712  HE  ARG B 166     -14.356   9.484 -21.224  1.00  0.00           H  
ATOM   2713  CZ  ARG B 166     -16.077  10.405 -21.586  1.00  0.00           C  
ATOM   2714  NH1 ARG B 166     -17.331  10.604 -21.299  1.00  0.00           N  
ATOM   2715 HH11 ARG B 166     -17.767  10.148 -20.517  1.00  0.00           H  
ATOM   2716 HH12 ARG B 166     -17.845  11.282 -21.853  1.00  0.00           H  
ATOM   2717  NH2 ARG B 166     -15.617  11.089 -22.591  1.00  0.00           N  
ATOM   2718 HH21 ARG B 166     -14.663  11.024 -22.884  1.00  0.00           H  
ATOM   2719 HH22 ARG B 166     -16.268  11.707 -23.068  1.00  0.00           H  
ATOM   2720  C   ARG B 166     -14.259   9.749 -15.589  1.00  0.00           C  
ATOM   2721  O   ARG B 166     -13.823  10.776 -16.109  1.00  0.00           O  
ATOM   2722  N   LEU B 167     -13.529   8.980 -14.779  1.00  0.00           N  
ATOM   2723  H   LEU B 167     -13.959   8.140 -14.402  1.00  0.00           H  
ATOM   2724  CA  LEU B 167     -12.135   9.236 -14.400  1.00  0.00           C  
ATOM   2725  HA  LEU B 167     -11.820  10.195 -14.816  1.00  0.00           H  
ATOM   2726  CB  LEU B 167     -12.053   9.335 -12.862  1.00  0.00           C  
ATOM   2727  HB2 LEU B 167     -12.706  10.144 -12.533  1.00  0.00           H  
ATOM   2728  HB3 LEU B 167     -12.439   8.405 -12.439  1.00  0.00           H  
ATOM   2729  CG  LEU B 167     -10.644   9.570 -12.277  1.00  0.00           C  
ATOM   2730  HG  LEU B 167      -9.990   8.738 -12.541  1.00  0.00           H  
ATOM   2731  CD1 LEU B 167     -10.022  10.876 -12.774  1.00  0.00           C  
ATOM   2732 HD11 LEU B 167      -9.842  10.825 -13.844  1.00  0.00           H  
ATOM   2733 HD12 LEU B 167     -10.680  11.713 -12.551  1.00  0.00           H  
ATOM   2734 HD13 LEU B 167      -9.064  11.038 -12.281  1.00  0.00           H  
ATOM   2735  CD2 LEU B 167     -10.733   9.667 -10.753  1.00  0.00           C  
ATOM   2736 HD21 LEU B 167     -11.223   8.783 -10.349  1.00  0.00           H  
ATOM   2737 HD22 LEU B 167      -9.732   9.746 -10.329  1.00  0.00           H  
ATOM   2738 HD23 LEU B 167     -11.307  10.548 -10.466  1.00  0.00           H  
ATOM   2739  C   LEU B 167     -11.223   8.149 -14.985  1.00  0.00           C  
ATOM   2740  O   LEU B 167     -11.442   6.958 -14.753  1.00  0.00           O  
ATOM   2741  N   LEU B 168     -10.218   8.547 -15.766  1.00  0.00           N  
ATOM   2742  H   LEU B 168     -10.073   9.544 -15.901  1.00  0.00           H  
ATOM   2743  CA  LEU B 168      -9.203   7.656 -16.334  1.00  0.00           C  
ATOM   2744  HA  LEU B 168      -9.533   6.621 -16.239  1.00  0.00           H  
ATOM   2745  CB  LEU B 168      -9.005   7.937 -17.837  1.00  0.00           C  
ATOM   2746  HB2 LEU B 168      -8.699   8.973 -17.985  1.00  0.00           H  
ATOM   2747  HB3 LEU B 168      -8.184   7.300 -18.173  1.00  0.00           H  
ATOM   2748  CG  LEU B 168     -10.251   7.624 -18.695  1.00  0.00           C  
ATOM   2749  HG  LEU B 168     -10.856   6.866 -18.201  1.00  0.00           H  
ATOM   2750  CD1 LEU B 168     -11.120   8.861 -18.951  1.00  0.00           C  
ATOM   2751 HD11 LEU B 168     -11.459   9.282 -18.005  1.00  0.00           H  
ATOM   2752 HD12 LEU B 168     -10.544   9.615 -19.488  1.00  0.00           H  
ATOM   2753 HD13 LEU B 168     -11.993   8.582 -19.539  1.00  0.00           H  
ATOM   2754  CD2 LEU B 168      -9.851   7.077 -20.066  1.00  0.00           C  
ATOM   2755 HD21 LEU B 168      -9.242   7.810 -20.597  1.00  0.00           H  
ATOM   2756 HD22 LEU B 168     -10.740   6.844 -20.653  1.00  0.00           H  
ATOM   2757 HD23 LEU B 168      -9.273   6.161 -19.940  1.00  0.00           H  
ATOM   2758  C   LEU B 168      -7.892   7.773 -15.546  1.00  0.00           C  
ATOM   2759  O   LEU B 168      -7.538   8.858 -15.077  1.00  0.00           O  
ATOM   2760  N   TYR B 169      -7.180   6.653 -15.402  1.00  0.00           N  
ATOM   2761  H   TYR B 169      -7.526   5.792 -15.823  1.00  0.00           H  
ATOM   2762  CA  TYR B 169      -5.907   6.569 -14.679  1.00  0.00           C  
ATOM   2763  HA  TYR B 169      -5.426   7.544 -14.742  1.00  0.00           H  
ATOM   2764  CB  TYR B 169      -6.140   6.273 -13.184  1.00  0.00           C  
ATOM   2765  HB2 TYR B 169      -5.172   6.304 -12.684  1.00  0.00           H  
ATOM   2766  HB3 TYR B 169      -6.726   7.093 -12.776  1.00  0.00           H  
ATOM   2767  CG  TYR B 169      -6.855   4.987 -12.779  1.00  0.00           C  
ATOM   2768  CD1 TYR B 169      -8.242   4.851 -12.997  1.00  0.00           C  
ATOM   2769  HD1 TYR B 169      -8.781   5.616 -13.537  1.00  0.00           H  
ATOM   2770  CE1 TYR B 169      -8.943   3.747 -12.474  1.00  0.00           C  
ATOM   2771  HE1 TYR B 169     -10.005   3.656 -12.634  1.00  0.00           H  
ATOM   2772  CZ  TYR B 169      -8.260   2.779 -11.706  1.00  0.00           C  
ATOM   2773  OH  TYR B 169      -8.939   1.731 -11.171  1.00  0.00           O  
ATOM   2774  HH  TYR B 169      -9.798   1.613 -11.588  1.00  0.00           H  
ATOM   2775  CE2 TYR B 169      -6.870   2.896 -11.505  1.00  0.00           C  
ATOM   2776  HE2 TYR B 169      -6.354   2.131 -10.940  1.00  0.00           H  
ATOM   2777  CD2 TYR B 169      -6.169   3.993 -12.048  1.00  0.00           C  
ATOM   2778  HD2 TYR B 169      -5.103   4.075 -11.892  1.00  0.00           H  
ATOM   2779  C   TYR B 169      -4.951   5.562 -15.327  1.00  0.00           C  
ATOM   2780  O   TYR B 169      -5.390   4.536 -15.838  1.00  0.00           O  
ATOM   2781  N   GLN B 170      -3.646   5.855 -15.312  1.00  0.00           N  
ATOM   2782  H   GLN B 170      -3.352   6.740 -14.910  1.00  0.00           H  
ATOM   2783  CA  GLN B 170      -2.602   5.003 -15.903  1.00  0.00           C  
ATOM   2784  HA  GLN B 170      -2.918   3.965 -15.829  1.00  0.00           H  
ATOM   2785  CB  GLN B 170      -2.443   5.341 -17.395  1.00  0.00           C  
ATOM   2786  HB2 GLN B 170      -3.421   5.276 -17.875  1.00  0.00           H  
ATOM   2787  HB3 GLN B 170      -2.078   6.364 -17.496  1.00  0.00           H  
ATOM   2788  CG  GLN B 170      -1.487   4.385 -18.125  1.00  0.00           C  
ATOM   2789  HG2 GLN B 170      -0.478   4.471 -17.721  1.00  0.00           H  
ATOM   2790  HG3 GLN B 170      -1.837   3.365 -17.979  1.00  0.00           H  
ATOM   2791  CD  GLN B 170      -1.425   4.657 -19.623  1.00  0.00           C  
ATOM   2792  OE1 GLN B 170      -1.673   5.749 -20.107  1.00  0.00           O  
ATOM   2793  NE2 GLN B 170      -1.067   3.682 -20.423  1.00  0.00           N  
ATOM   2794 HE21 GLN B 170      -1.011   3.900 -21.398  1.00  0.00           H  
ATOM   2795 HE22 GLN B 170      -0.728   2.798 -20.046  1.00  0.00           H  
ATOM   2796  C   GLN B 170      -1.281   5.148 -15.137  1.00  0.00           C  
ATOM   2797  O   GLN B 170      -0.909   6.259 -14.758  1.00  0.00           O  
ATOM   2798  N   LEU B 171      -0.578   4.041 -14.881  1.00  0.00           N  
ATOM   2799  H   LEU B 171      -0.886   3.167 -15.302  1.00  0.00           H  
ATOM   2800  CA  LEU B 171       0.696   3.989 -14.152  1.00  0.00           C  
ATOM   2801  HA  LEU B 171       0.672   4.741 -13.362  1.00  0.00           H  
ATOM   2802  CB  LEU B 171       0.795   2.600 -13.484  1.00  0.00           C  
ATOM   2803  HB2 LEU B 171      -0.053   2.477 -12.813  1.00  0.00           H  
ATOM   2804  HB3 LEU B 171       0.706   1.850 -14.269  1.00  0.00           H  
ATOM   2805  CG  LEU B 171       2.079   2.285 -12.701  1.00  0.00           C  
ATOM   2806  HG  LEU B 171       2.934   2.410 -13.361  1.00  0.00           H  
ATOM   2807  CD1 LEU B 171       2.272   3.171 -11.472  1.00  0.00           C  
ATOM   2808 HD11 LEU B 171       2.280   4.213 -11.761  1.00  0.00           H  
ATOM   2809 HD12 LEU B 171       1.463   3.000 -10.764  1.00  0.00           H  
ATOM   2810 HD13 LEU B 171       3.220   2.923 -10.991  1.00  0.00           H  
ATOM   2811  CD2 LEU B 171       2.046   0.838 -12.210  1.00  0.00           C  
ATOM   2812 HD21 LEU B 171       1.960   0.156 -13.055  1.00  0.00           H  
ATOM   2813 HD22 LEU B 171       2.968   0.612 -11.672  1.00  0.00           H  
ATOM   2814 HD23 LEU B 171       1.196   0.691 -11.545  1.00  0.00           H  
ATOM   2815  C   LEU B 171       1.895   4.299 -15.074  1.00  0.00           C  
ATOM   2816  O   LEU B 171       2.016   3.752 -16.167  1.00  0.00           O  
ATOM   2817  N   VAL B 172       2.823   5.144 -14.614  1.00  0.00           N  
ATOM   2818  H   VAL B 172       2.641   5.604 -13.728  1.00  0.00           H  
ATOM   2819  CA  VAL B 172       4.010   5.578 -15.383  1.00  0.00           C  
ATOM   2820  HA  VAL B 172       3.673   5.919 -16.363  1.00  0.00           H  
ATOM   2821  CB  VAL B 172       4.685   6.774 -14.674  1.00  0.00           C  
ATOM   2822  HB  VAL B 172       4.797   6.538 -13.615  1.00  0.00           H  
ATOM   2823  CG1 VAL B 172       6.074   7.135 -15.218  1.00  0.00           C  
ATOM   2824 HG11 VAL B 172       6.770   6.315 -15.049  1.00  0.00           H  
ATOM   2825 HG12 VAL B 172       6.013   7.337 -16.288  1.00  0.00           H  
ATOM   2826 HG13 VAL B 172       6.457   8.016 -14.704  1.00  0.00           H  
ATOM   2827  CG2 VAL B 172       3.812   8.030 -14.818  1.00  0.00           C  
ATOM   2828 HG21 VAL B 172       4.246   8.851 -14.248  1.00  0.00           H  
ATOM   2829 HG22 VAL B 172       3.742   8.318 -15.867  1.00  0.00           H  
ATOM   2830 HG23 VAL B 172       2.809   7.844 -14.437  1.00  0.00           H  
ATOM   2831  C   VAL B 172       5.006   4.439 -15.653  1.00  0.00           C  
ATOM   2832  O   VAL B 172       5.629   4.423 -16.712  1.00  0.00           O  
ATOM   2833  N   PHE B 173       5.134   3.463 -14.745  1.00  0.00           N  
ATOM   2834  H   PHE B 173       4.565   3.505 -13.916  1.00  0.00           H  
ATOM   2835  CA  PHE B 173       5.922   2.247 -14.980  1.00  0.00           C  
ATOM   2836  HA  PHE B 173       6.956   2.535 -15.178  1.00  0.00           H  
ATOM   2837  CB  PHE B 173       5.915   1.357 -13.726  1.00  0.00           C  
ATOM   2838  HB2 PHE B 173       6.545   1.816 -12.964  1.00  0.00           H  
ATOM   2839  HB3 PHE B 173       4.903   1.315 -13.325  1.00  0.00           H  
ATOM   2840  CG  PHE B 173       6.381  -0.072 -13.955  1.00  0.00           C  
ATOM   2841  CD1 PHE B 173       7.751  -0.366 -14.074  1.00  0.00           C  
ATOM   2842  HD1 PHE B 173       8.474   0.432 -14.028  1.00  0.00           H  
ATOM   2843  CE1 PHE B 173       8.181  -1.695 -14.257  1.00  0.00           C  
ATOM   2844  HE1 PHE B 173       9.237  -1.925 -14.330  1.00  0.00           H  
ATOM   2845  CZ  PHE B 173       7.235  -2.730 -14.347  1.00  0.00           C  
ATOM   2846  HZ  PHE B 173       7.559  -3.751 -14.498  1.00  0.00           H  
ATOM   2847  CE2 PHE B 173       5.863  -2.437 -14.264  1.00  0.00           C  
ATOM   2848  HE2 PHE B 173       5.137  -3.232 -14.359  1.00  0.00           H  
ATOM   2849  CD2 PHE B 173       5.437  -1.112 -14.064  1.00  0.00           C  
ATOM   2850  HD2 PHE B 173       4.379  -0.895 -14.012  1.00  0.00           H  
ATOM   2851  C   PHE B 173       5.388   1.500 -16.211  1.00  0.00           C  
ATOM   2852  O   PHE B 173       4.261   0.996 -16.208  1.00  0.00           O  
ATOM   2853  N   LEU B 174       6.187   1.466 -17.284  1.00  0.00           N  
ATOM   2854  H   LEU B 174       7.081   1.929 -17.203  1.00  0.00           H  
ATOM   2855  CA  LEU B 174       5.868   0.856 -18.588  1.00  0.00           C  
ATOM   2856  HA  LEU B 174       6.642   1.185 -19.281  1.00  0.00           H  
ATOM   2857  CB  LEU B 174       5.967  -0.683 -18.492  1.00  0.00           C  
ATOM   2858  HB2 LEU B 174       5.173  -1.036 -17.834  1.00  0.00           H  
ATOM   2859  HB3 LEU B 174       5.780  -1.109 -19.478  1.00  0.00           H  
ATOM   2860  CG  LEU B 174       7.304  -1.243 -17.979  1.00  0.00           C  
ATOM   2861  HG  LEU B 174       7.520  -0.842 -16.989  1.00  0.00           H  
ATOM   2862  CD1 LEU B 174       7.207  -2.764 -17.876  1.00  0.00           C  
ATOM   2863 HD11 LEU B 174       6.379  -3.029 -17.216  1.00  0.00           H  
ATOM   2864 HD12 LEU B 174       8.122  -3.159 -17.439  1.00  0.00           H  
ATOM   2865 HD13 LEU B 174       7.038  -3.205 -18.858  1.00  0.00           H  
ATOM   2866  CD2 LEU B 174       8.469  -0.913 -18.916  1.00  0.00           C  
ATOM   2867 HD21 LEU B 174       8.253  -1.263 -19.925  1.00  0.00           H  
ATOM   2868 HD22 LEU B 174       9.378  -1.389 -18.547  1.00  0.00           H  
ATOM   2869 HD23 LEU B 174       8.637   0.163 -18.929  1.00  0.00           H  
ATOM   2870  C   LEU B 174       4.545   1.313 -19.255  1.00  0.00           C  
ATOM   2871  O   LEU B 174       4.121   0.679 -20.219  1.00  0.00           O  
ATOM   2872  N   LEU B 175       3.907   2.396 -18.784  1.00  0.00           N  
ATOM   2873  H   LEU B 175       4.330   2.884 -18.005  1.00  0.00           H  
ATOM   2874  CA  LEU B 175       2.535   2.789 -19.162  1.00  0.00           C  
ATOM   2875  HA  LEU B 175       2.272   3.637 -18.535  1.00  0.00           H  
ATOM   2876  CB  LEU B 175       2.482   3.303 -20.619  1.00  0.00           C  
ATOM   2877  HB2 LEU B 175       2.660   2.466 -21.295  1.00  0.00           H  
ATOM   2878  HB3 LEU B 175       1.480   3.669 -20.821  1.00  0.00           H  
ATOM   2879  CG  LEU B 175       3.473   4.432 -20.956  1.00  0.00           C  
ATOM   2880  HG  LEU B 175       4.495   4.087 -20.793  1.00  0.00           H  
ATOM   2881  CD1 LEU B 175       3.334   4.816 -22.429  1.00  0.00           C  
ATOM   2882 HD11 LEU B 175       4.069   5.578 -22.684  1.00  0.00           H  
ATOM   2883 HD12 LEU B 175       2.331   5.194 -22.628  1.00  0.00           H  
ATOM   2884 HD13 LEU B 175       3.516   3.938 -23.049  1.00  0.00           H  
ATOM   2885  CD2 LEU B 175       3.235   5.690 -20.116  1.00  0.00           C  
ATOM   2886 HD21 LEU B 175       3.427   5.477 -19.065  1.00  0.00           H  
ATOM   2887 HD22 LEU B 175       3.917   6.478 -20.435  1.00  0.00           H  
ATOM   2888 HD23 LEU B 175       2.206   6.030 -20.235  1.00  0.00           H  
ATOM   2889  C   LEU B 175       1.475   1.714 -18.803  1.00  0.00           C  
ATOM   2890  O   LEU B 175       0.495   1.513 -19.525  1.00  0.00           O  
ATOM   2891  N   SER B 176       1.683   1.013 -17.685  1.00  0.00           N  
ATOM   2892  H   SER B 176       2.477   1.289 -17.122  1.00  0.00           H  
ATOM   2893  CA  SER B 176       0.822  -0.065 -17.163  1.00  0.00           C  
ATOM   2894  HA  SER B 176       0.580  -0.746 -17.979  1.00  0.00           H  
ATOM   2895  CB  SER B 176       1.576  -0.859 -16.087  1.00  0.00           C  
ATOM   2896  HB2 SER B 176       1.695  -0.238 -15.201  1.00  0.00           H  
ATOM   2897  HB3 SER B 176       1.004  -1.750 -15.818  1.00  0.00           H  
ATOM   2898  OG  SER B 176       2.853  -1.251 -16.542  1.00  0.00           O  
ATOM   2899  HG  SER B 176       3.422  -0.459 -16.527  1.00  0.00           H  
ATOM   2900  C   SER B 176      -0.497   0.451 -16.563  1.00  0.00           C  
ATOM   2901  O   SER B 176      -0.710   1.656 -16.441  1.00  0.00           O  
ATOM   2902  N   GLU B 177      -1.388  -0.460 -16.144  1.00  0.00           N  
ATOM   2903  H   GLU B 177      -1.142  -1.443 -16.215  1.00  0.00           H  
ATOM   2904  CA  GLU B 177      -2.583  -0.150 -15.336  1.00  0.00           C  
ATOM   2905  HA  GLU B 177      -3.238  -1.021 -15.382  1.00  0.00           H  
ATOM   2906  CB  GLU B 177      -2.199   0.038 -13.853  1.00  0.00           C  
ATOM   2907  HB2 GLU B 177      -1.594   0.939 -13.747  1.00  0.00           H  
ATOM   2908  HB3 GLU B 177      -3.111   0.182 -13.274  1.00  0.00           H  
ATOM   2909  CG  GLU B 177      -1.433  -1.153 -13.250  1.00  0.00           C  
ATOM   2910  HG2 GLU B 177      -0.378  -1.048 -13.522  1.00  0.00           H  
ATOM   2911  HG3 GLU B 177      -1.498  -1.095 -12.161  1.00  0.00           H  
ATOM   2912  CD  GLU B 177      -1.959  -2.513 -13.741  1.00  0.00           C  
ATOM   2913  OE1 GLU B 177      -3.142  -2.812 -13.449  1.00  0.00           O  
ATOM   2914  OE2 GLU B 177      -1.193  -3.168 -14.483  1.00  0.00           O  
ATOM   2915  C   GLU B 177      -3.454   0.989 -15.893  1.00  0.00           C  
ATOM   2916  O   GLU B 177      -3.883   1.877 -15.156  1.00  0.00           O  
ATOM   2917  N   ALA B 178      -3.689   0.963 -17.208  1.00  0.00           N  
ATOM   2918  H   ALA B 178      -3.267   0.222 -17.741  1.00  0.00           H  
ATOM   2919  CA  ALA B 178      -4.629   1.842 -17.893  1.00  0.00           C  
ATOM   2920  HA  ALA B 178      -4.486   2.860 -17.529  1.00  0.00           H  
ATOM   2921  CB  ALA B 178      -4.307   1.826 -19.392  1.00  0.00           C  
ATOM   2922  HB1 ALA B 178      -4.966   2.523 -19.909  1.00  0.00           H  
ATOM   2923  HB2 ALA B 178      -3.274   2.129 -19.554  1.00  0.00           H  
ATOM   2924  HB3 ALA B 178      -4.455   0.826 -19.802  1.00  0.00           H  
ATOM   2925  C   ALA B 178      -6.078   1.412 -17.588  1.00  0.00           C  
ATOM   2926  O   ALA B 178      -6.603   0.473 -18.184  1.00  0.00           O  
ATOM   2927  N   HIE B 179      -6.723   2.124 -16.668  1.00  0.00           N  
ATOM   2928  H   HIE B 179      -6.233   2.922 -16.271  1.00  0.00           H  
ATOM   2929  CA  HIE B 179      -8.045   1.806 -16.122  1.00  0.00           C  
ATOM   2930  HA  HIE B 179      -8.510   1.023 -16.725  1.00  0.00           H  
ATOM   2931  CB  HIE B 179      -7.881   1.268 -14.692  1.00  0.00           C  
ATOM   2932  HB2 HIE B 179      -7.315   2.002 -14.122  1.00  0.00           H  
ATOM   2933  HB3 HIE B 179      -8.860   1.156 -14.227  1.00  0.00           H  
ATOM   2934  CG  HIE B 179      -7.175  -0.059 -14.585  1.00  0.00           C  
ATOM   2935  ND1 HIE B 179      -7.682  -1.284 -15.017  1.00  0.00           N  
ATOM   2936  CE1 HIE B 179      -6.738  -2.191 -14.718  1.00  0.00           C  
ATOM   2937  HE1 HIE B 179      -6.821  -3.246 -14.935  1.00  0.00           H  
ATOM   2938  NE2 HIE B 179      -5.689  -1.612 -14.104  1.00  0.00           N  
ATOM   2939  HE2 HIE B 179      -4.844  -2.099 -13.777  1.00  0.00           H  
ATOM   2940  CD2 HIE B 179      -5.960  -0.263 -14.005  1.00  0.00           C  
ATOM   2941  HD2 HIE B 179      -5.344   0.505 -13.566  1.00  0.00           H  
ATOM   2942  C   HIE B 179      -8.974   3.027 -16.132  1.00  0.00           C  
ATOM   2943  O   HIE B 179      -8.567   4.164 -16.382  1.00  0.00           O  
ATOM   2944  N   THR B 180     -10.255   2.804 -15.827  1.00  0.00           N  
ATOM   2945  H   THR B 180     -10.550   1.860 -15.613  1.00  0.00           H  
ATOM   2946  CA  THR B 180     -11.233   3.878 -15.631  1.00  0.00           C  
ATOM   2947  HA  THR B 180     -10.690   4.730 -15.231  1.00  0.00           H  
ATOM   2948  CB  THR B 180     -11.843   4.319 -16.976  1.00  0.00           C  
ATOM   2949  HB  THR B 180     -11.034   4.614 -17.645  1.00  0.00           H  
ATOM   2950  CG2 THR B 180     -12.682   3.247 -17.671  1.00  0.00           C  
ATOM   2951 HG21 THR B 180     -12.072   2.366 -17.869  1.00  0.00           H  
ATOM   2952 HG22 THR B 180     -13.529   2.966 -17.044  1.00  0.00           H  
ATOM   2953 HG23 THR B 180     -13.055   3.636 -18.618  1.00  0.00           H  
ATOM   2954  OG1 THR B 180     -12.697   5.423 -16.791  1.00  0.00           O  
ATOM   2955  HG1 THR B 180     -12.238   6.054 -16.218  1.00  0.00           H  
ATOM   2956  C   THR B 180     -12.288   3.500 -14.590  1.00  0.00           C  
ATOM   2957  O   THR B 180     -12.625   2.324 -14.456  1.00  0.00           O  
ATOM   2958  N   CYS B 181     -12.780   4.501 -13.854  1.00  0.00           N  
ATOM   2959  H   CYS B 181     -12.438   5.437 -14.041  1.00  0.00           H  
ATOM   2960  CA  CYS B 181     -13.839   4.385 -12.852  1.00  0.00           C  
ATOM   2961  HA  CYS B 181     -14.365   3.438 -12.993  1.00  0.00           H  
ATOM   2962  CB  CYS B 181     -13.223   4.382 -11.443  1.00  0.00           C  
ATOM   2963  HB2 CYS B 181     -12.582   5.257 -11.311  1.00  0.00           H  
ATOM   2964  HB3 CYS B 181     -14.018   4.426 -10.696  1.00  0.00           H  
ATOM   2965  SG  CYS B 181     -12.258   2.873 -11.149  1.00  0.00           S  
ATOM   2966  HG  CYS B 181     -12.100   3.102  -9.836  1.00  0.00           H  
ATOM   2967  C   CYS B 181     -14.873   5.518 -13.007  1.00  0.00           C  
ATOM   2968  O   CYS B 181     -14.548   6.623 -13.452  1.00  0.00           O  
ATOM   2969  N   ILE B 182     -16.124   5.252 -12.627  1.00  0.00           N  
ATOM   2970  H   ILE B 182     -16.320   4.355 -12.207  1.00  0.00           H  
ATOM   2971  CA  ILE B 182     -17.218   6.242 -12.602  1.00  0.00           C  
ATOM   2972  HA  ILE B 182     -16.965   7.048 -13.286  1.00  0.00           H  
ATOM   2973  CB  ILE B 182     -18.520   5.593 -13.145  1.00  0.00           C  
ATOM   2974  HB  ILE B 182     -18.721   4.689 -12.569  1.00  0.00           H  
ATOM   2975  CG2 ILE B 182     -19.745   6.514 -13.011  1.00  0.00           C  
ATOM   2976 HG21 ILE B 182     -20.648   6.012 -13.357  1.00  0.00           H  
ATOM   2977 HG22 ILE B 182     -19.912   6.770 -11.966  1.00  0.00           H  
ATOM   2978 HG23 ILE B 182     -19.606   7.426 -13.593  1.00  0.00           H  
ATOM   2979  CG1 ILE B 182     -18.313   5.198 -14.631  1.00  0.00           C  
ATOM   2980 HG12 ILE B 182     -18.102   6.095 -15.216  1.00  0.00           H  
ATOM   2981 HG13 ILE B 182     -17.450   4.538 -14.712  1.00  0.00           H  
ATOM   2982  CD1 ILE B 182     -19.492   4.459 -15.280  1.00  0.00           C  
ATOM   2983 HD11 ILE B 182     -19.789   3.614 -14.659  1.00  0.00           H  
ATOM   2984 HD12 ILE B 182     -20.337   5.134 -15.415  1.00  0.00           H  
ATOM   2985 HD13 ILE B 182     -19.188   4.091 -16.260  1.00  0.00           H  
ATOM   2986  C   ILE B 182     -17.330   6.824 -11.171  1.00  0.00           C  
ATOM   2987  O   ILE B 182     -17.061   6.088 -10.215  1.00  0.00           O  
ATOM   2988  N   PRO B 183     -17.635   8.125 -10.971  1.00  0.00           N  
ATOM   2989  CD  PRO B 183     -17.815   9.169 -11.966  1.00  0.00           C  
ATOM   2990  HD2 PRO B 183     -18.877   9.276 -12.195  1.00  0.00           H  
ATOM   2991  HD3 PRO B 183     -17.249   8.995 -12.879  1.00  0.00           H  
ATOM   2992  CG  PRO B 183     -17.296  10.434 -11.293  1.00  0.00           C  
ATOM   2993  HG2 PRO B 183     -17.847  11.316 -11.600  1.00  0.00           H  
ATOM   2994  HG3 PRO B 183     -16.241  10.546 -11.535  1.00  0.00           H  
ATOM   2995  CB  PRO B 183     -17.475  10.210  -9.793  1.00  0.00           C  
ATOM   2996  HB2 PRO B 183     -18.283  10.839  -9.416  1.00  0.00           H  
ATOM   2997  HB3 PRO B 183     -16.560  10.455  -9.261  1.00  0.00           H  
ATOM   2998  CA  PRO B 183     -17.816   8.721  -9.643  1.00  0.00           C  
ATOM   2999  HA  PRO B 183     -17.137   8.261  -8.928  1.00  0.00           H  
ATOM   3000  C   PRO B 183     -19.255   8.579  -9.123  1.00  0.00           C  
ATOM   3001  O   PRO B 183     -20.174   8.336  -9.894  1.00  0.00           O  
ATOM   3002  N   GLU B 184     -19.463   8.855  -7.839  1.00  0.00           N  
ATOM   3003  H   GLU B 184     -18.659   9.076  -7.260  1.00  0.00           H  
ATOM   3004  CA  GLU B 184     -20.786   8.950  -7.215  1.00  0.00           C  
ATOM   3005  HA  GLU B 184     -21.530   8.976  -8.010  1.00  0.00           H  
ATOM   3006  CB  GLU B 184     -21.044   7.691  -6.365  1.00  0.00           C  
ATOM   3007  HB2 GLU B 184     -20.815   6.813  -6.971  1.00  0.00           H  
ATOM   3008  HB3 GLU B 184     -20.356   7.693  -5.518  1.00  0.00           H  
ATOM   3009  CG  GLU B 184     -22.479   7.534  -5.833  1.00  0.00           C  
ATOM   3010  HG2 GLU B 184     -22.535   6.598  -5.271  1.00  0.00           H  
ATOM   3011  HG3 GLU B 184     -22.693   8.343  -5.132  1.00  0.00           H  
ATOM   3012  CD  GLU B 184     -23.530   7.533  -6.956  1.00  0.00           C  
ATOM   3013  OE1 GLU B 184     -23.996   6.439  -7.333  1.00  0.00           O  
ATOM   3014  OE2 GLU B 184     -23.848   8.636  -7.468  1.00  0.00           O  
ATOM   3015  C   GLU B 184     -20.940  10.270  -6.438  1.00  0.00           C  
ATOM   3016  O   GLU B 184     -19.949  10.895  -6.035  1.00  0.00           O  
ATOM   3017  N   ASN B 185     -22.176  10.746  -6.280  1.00  0.00           N  
ATOM   3018  H   ASN B 185     -22.952  10.181  -6.627  1.00  0.00           H  
ATOM   3019  CA  ASN B 185     -22.458  12.044  -5.670  1.00  0.00           C  
ATOM   3020  HA  ASN B 185     -21.761  12.775  -6.084  1.00  0.00           H  
ATOM   3021  CB  ASN B 185     -23.882  12.475  -6.057  1.00  0.00           C  
ATOM   3022  HB2 ASN B 185     -24.015  12.372  -7.135  1.00  0.00           H  
ATOM   3023  HB3 ASN B 185     -24.612  11.835  -5.561  1.00  0.00           H  
ATOM   3024  CG  ASN B 185     -24.134  13.916  -5.659  1.00  0.00           C  
ATOM   3025  OD1 ASN B 185     -24.246  14.268  -4.495  1.00  0.00           O  
ATOM   3026  ND2 ASN B 185     -24.208  14.816  -6.607  1.00  0.00           N  
ATOM   3027 HD21 ASN B 185     -24.252  15.778  -6.296  1.00  0.00           H  
ATOM   3028 HD22 ASN B 185     -24.195  14.548  -7.584  1.00  0.00           H  
ATOM   3029  C   ASN B 185     -22.249  12.010  -4.145  1.00  0.00           C  
ATOM   3030  O   ASN B 185     -23.037  11.403  -3.423  1.00  0.00           O  
ATOM   3031  N   ASN B 186     -21.229  12.713  -3.638  1.00  0.00           N  
ATOM   3032  H   ASN B 186     -20.691  13.288  -4.273  1.00  0.00           H  
ATOM   3033  CA  ASN B 186     -20.921  12.783  -2.201  1.00  0.00           C  
ATOM   3034  HA  ASN B 186     -21.296  11.853  -1.771  1.00  0.00           H  
ATOM   3035  CB  ASN B 186     -19.396  12.804  -1.957  1.00  0.00           C  
ATOM   3036  HB2 ASN B 186     -18.893  12.193  -2.702  1.00  0.00           H  
ATOM   3037  HB3 ASN B 186     -19.015  13.821  -2.035  1.00  0.00           H  
ATOM   3038  CG  ASN B 186     -19.048  12.230  -0.583  1.00  0.00           C  
ATOM   3039  OD1 ASN B 186     -19.745  11.396  -0.031  1.00  0.00           O  
ATOM   3040  ND2 ASN B 186     -17.954  12.606   0.027  1.00  0.00           N  
ATOM   3041 HD21 ASN B 186     -17.755  12.189   0.911  1.00  0.00           H  
ATOM   3042 HD22 ASN B 186     -17.294  13.279  -0.377  1.00  0.00           H  
ATOM   3043  C   ASN B 186     -21.692  13.904  -1.468  1.00  0.00           C  
ATOM   3044  O   ASN B 186     -21.145  14.620  -0.630  1.00  0.00           O  
ATOM   3045  N   GLY B 187     -22.969  14.079  -1.815  1.00  0.00           N  
ATOM   3046  H   GLY B 187     -23.327  13.501  -2.568  1.00  0.00           H  
ATOM   3047  CA  GLY B 187     -23.856  15.099  -1.266  1.00  0.00           C  
ATOM   3048  HA2 GLY B 187     -24.874  14.710  -1.266  1.00  0.00           H  
ATOM   3049  HA3 GLY B 187     -23.575  15.314  -0.234  1.00  0.00           H  
ATOM   3050  C   GLY B 187     -23.813  16.408  -2.059  1.00  0.00           C  
ATOM   3051  O   GLY B 187     -22.811  17.125  -2.083  1.00  0.00           O  
ATOM   3052  N   GLY B 188     -24.934  16.752  -2.699  1.00  0.00           N  
ATOM   3053  H   GLY B 188     -25.666  16.061  -2.763  1.00  0.00           H  
ATOM   3054  CA  GLY B 188     -25.090  18.007  -3.432  1.00  0.00           C  
ATOM   3055  HA2 GLY B 188     -26.097  18.065  -3.843  1.00  0.00           H  
ATOM   3056  HA3 GLY B 188     -24.951  18.845  -2.747  1.00  0.00           H  
ATOM   3057  C   GLY B 188     -24.092  18.124  -4.587  1.00  0.00           C  
ATOM   3058  O   GLY B 188     -24.268  17.492  -5.627  1.00  0.00           O  
ATOM   3059  N   ALA B 189     -23.077  18.973  -4.405  1.00  0.00           N  
ATOM   3060  H   ALA B 189     -22.983  19.386  -3.489  1.00  0.00           H  
ATOM   3061  CA  ALA B 189     -22.002  19.242  -5.364  1.00  0.00           C  
ATOM   3062  HA  ALA B 189     -22.356  19.002  -6.367  1.00  0.00           H  
ATOM   3063  CB  ALA B 189     -21.712  20.748  -5.313  1.00  0.00           C  
ATOM   3064  HB1 ALA B 189     -21.303  21.017  -4.338  1.00  0.00           H  
ATOM   3065  HB2 ALA B 189     -20.985  21.006  -6.084  1.00  0.00           H  
ATOM   3066  HB3 ALA B 189     -22.626  21.316  -5.491  1.00  0.00           H  
ATOM   3067  C   ALA B 189     -20.713  18.412  -5.140  1.00  0.00           C  
ATOM   3068  O   ALA B 189     -19.784  18.513  -5.944  1.00  0.00           O  
ATOM   3069  N   GLY B 190     -20.623  17.618  -4.064  1.00  0.00           N  
ATOM   3070  H   GLY B 190     -21.421  17.532  -3.442  1.00  0.00           H  
ATOM   3071  CA  GLY B 190     -19.489  16.715  -3.824  1.00  0.00           C  
ATOM   3072  HA2 GLY B 190     -18.552  17.262  -3.942  1.00  0.00           H  
ATOM   3073  HA3 GLY B 190     -19.534  16.339  -2.801  1.00  0.00           H  
ATOM   3074  C   GLY B 190     -19.493  15.516  -4.780  1.00  0.00           C  
ATOM   3075  O   GLY B 190     -20.556  15.060  -5.201  1.00  0.00           O  
ATOM   3076  N   CYS B 191     -18.321  14.991  -5.139  1.00  0.00           N  
ATOM   3077  H   CYS B 191     -17.467  15.435  -4.804  1.00  0.00           H  
ATOM   3078  CA  CYS B 191     -18.154  13.856  -6.055  1.00  0.00           C  
ATOM   3079  HA  CYS B 191     -19.049  13.231  -6.053  1.00  0.00           H  
ATOM   3080  CB  CYS B 191     -17.917  14.388  -7.474  1.00  0.00           C  
ATOM   3081  HB2 CYS B 191     -17.167  15.180  -7.425  1.00  0.00           H  
ATOM   3082  HB3 CYS B 191     -17.529  13.583  -8.100  1.00  0.00           H  
ATOM   3083  SG  CYS B 191     -19.450  15.024  -8.208  1.00  0.00           S  
ATOM   3084  HG  CYS B 191     -19.865  15.695  -7.122  1.00  0.00           H  
ATOM   3085  C   CYS B 191     -16.962  12.990  -5.632  1.00  0.00           C  
ATOM   3086  O   CYS B 191     -15.846  13.495  -5.534  1.00  0.00           O  
ATOM   3087  N   VAL B 192     -17.182  11.688  -5.440  1.00  0.00           N  
ATOM   3088  H   VAL B 192     -18.114  11.316  -5.612  1.00  0.00           H  
ATOM   3089  CA  VAL B 192     -16.174  10.739  -4.941  1.00  0.00           C  
ATOM   3090  HA  VAL B 192     -15.211  11.246  -4.883  1.00  0.00           H  
ATOM   3091  CB  VAL B 192     -16.532  10.306  -3.503  1.00  0.00           C  
ATOM   3092  HB  VAL B 192     -16.676  11.211  -2.910  1.00  0.00           H  
ATOM   3093  CG1 VAL B 192     -17.827   9.481  -3.424  1.00  0.00           C  
ATOM   3094 HG11 VAL B 192     -18.654  10.030  -3.872  1.00  0.00           H  
ATOM   3095 HG12 VAL B 192     -17.709   8.531  -3.944  1.00  0.00           H  
ATOM   3096 HG13 VAL B 192     -18.077   9.291  -2.380  1.00  0.00           H  
ATOM   3097  CG2 VAL B 192     -15.404   9.508  -2.839  1.00  0.00           C  
ATOM   3098 HG21 VAL B 192     -15.652   9.341  -1.790  1.00  0.00           H  
ATOM   3099 HG22 VAL B 192     -15.261   8.549  -3.335  1.00  0.00           H  
ATOM   3100 HG23 VAL B 192     -14.480  10.086  -2.880  1.00  0.00           H  
ATOM   3101  C   VAL B 192     -16.001   9.570  -5.914  1.00  0.00           C  
ATOM   3102  O   VAL B 192     -16.957   9.157  -6.570  1.00  0.00           O  
ATOM   3103  N   CYS B 193     -14.782   9.041  -6.041  1.00  0.00           N  
ATOM   3104  H   CYS B 193     -14.019   9.469  -5.521  1.00  0.00           H  
ATOM   3105  CA  CYS B 193     -14.452   7.960  -6.972  1.00  0.00           C  
ATOM   3106  HA  CYS B 193     -15.340   7.339  -7.112  1.00  0.00           H  
ATOM   3107  CB  CYS B 193     -14.089   8.578  -8.327  1.00  0.00           C  
ATOM   3108  HB2 CYS B 193     -14.849   9.302  -8.616  1.00  0.00           H  
ATOM   3109  HB3 CYS B 193     -13.130   9.094  -8.237  1.00  0.00           H  
ATOM   3110  SG  CYS B 193     -13.974   7.280  -9.594  1.00  0.00           S  
ATOM   3111  HG  CYS B 193     -15.263   6.891  -9.579  1.00  0.00           H  
ATOM   3112  C   CYS B 193     -13.319   7.061  -6.444  1.00  0.00           C  
ATOM   3113  O   CYS B 193     -12.233   7.533  -6.100  1.00  0.00           O  
ATOM   3114  N   HIE B 194     -13.566   5.751  -6.393  1.00  0.00           N  
ATOM   3115  H   HIE B 194     -14.487   5.433  -6.655  1.00  0.00           H  
ATOM   3116  CA  HIE B 194     -12.605   4.737  -5.943  1.00  0.00           C  
ATOM   3117  HA  HIE B 194     -11.912   5.208  -5.243  1.00  0.00           H  
ATOM   3118  CB  HIE B 194     -13.349   3.632  -5.177  1.00  0.00           C  
ATOM   3119  HB2 HIE B 194     -13.990   3.084  -5.871  1.00  0.00           H  
ATOM   3120  HB3 HIE B 194     -12.630   2.929  -4.762  1.00  0.00           H  
ATOM   3121  CG  HIE B 194     -14.206   4.185  -4.065  1.00  0.00           C  
ATOM   3122  ND1 HIE B 194     -15.597   4.262  -4.092  1.00  0.00           N  
ATOM   3123  CE1 HIE B 194     -15.951   4.998  -3.028  1.00  0.00           C  
ATOM   3124  HE1 HIE B 194     -16.969   5.274  -2.783  1.00  0.00           H  
ATOM   3125  NE2 HIE B 194     -14.862   5.379  -2.339  1.00  0.00           N  
ATOM   3126  HE2 HIE B 194     -14.866   5.990  -1.533  1.00  0.00           H  
ATOM   3127  CD2 HIE B 194     -13.750   4.876  -2.979  1.00  0.00           C  
ATOM   3128  HD2 HIE B 194     -12.717   5.058  -2.724  1.00  0.00           H  
ATOM   3129  C   HIE B 194     -11.757   4.187  -7.095  1.00  0.00           C  
ATOM   3130  O   HIE B 194     -12.247   4.002  -8.210  1.00  0.00           O  
ATOM   3131  N   LEU B 195     -10.481   3.908  -6.816  1.00  0.00           N  
ATOM   3132  H   LEU B 195     -10.136   4.115  -5.884  1.00  0.00           H  
ATOM   3133  CA  LEU B 195      -9.464   3.533  -7.800  1.00  0.00           C  
ATOM   3134  HA  LEU B 195      -9.933   3.323  -8.760  1.00  0.00           H  
ATOM   3135  CB  LEU B 195      -8.476   4.703  -7.969  1.00  0.00           C  
ATOM   3136  HB2 LEU B 195      -7.986   4.868  -7.010  1.00  0.00           H  
ATOM   3137  HB3 LEU B 195      -7.709   4.405  -8.685  1.00  0.00           H  
ATOM   3138  CG  LEU B 195      -9.100   6.037  -8.429  1.00  0.00           C  
ATOM   3139  HG  LEU B 195     -10.007   6.257  -7.868  1.00  0.00           H  
ATOM   3140  CD1 LEU B 195      -8.126   7.194  -8.204  1.00  0.00           C  
ATOM   3141 HD11 LEU B 195      -8.573   8.126  -8.553  1.00  0.00           H  
ATOM   3142 HD12 LEU B 195      -7.913   7.290  -7.139  1.00  0.00           H  
ATOM   3143 HD13 LEU B 195      -7.195   7.017  -8.744  1.00  0.00           H  
ATOM   3144  CD2 LEU B 195      -9.431   5.989  -9.917  1.00  0.00           C  
ATOM   3145 HD21 LEU B 195      -9.889   6.923 -10.228  1.00  0.00           H  
ATOM   3146 HD22 LEU B 195      -8.519   5.834 -10.491  1.00  0.00           H  
ATOM   3147 HD23 LEU B 195     -10.131   5.177 -10.113  1.00  0.00           H  
ATOM   3148  C   LEU B 195      -8.726   2.270  -7.336  1.00  0.00           C  
ATOM   3149  O   LEU B 195      -8.194   2.241  -6.227  1.00  0.00           O  
ATOM   3150  N   LEU B 196      -8.704   1.230  -8.166  1.00  0.00           N  
ATOM   3151  H   LEU B 196      -9.031   1.350  -9.116  1.00  0.00           H  
ATOM   3152  CA  LEU B 196      -8.093  -0.056  -7.827  1.00  0.00           C  
ATOM   3153  HA  LEU B 196      -8.406  -0.345  -6.822  1.00  0.00           H  
ATOM   3154  CB  LEU B 196      -8.580  -1.119  -8.829  1.00  0.00           C  
ATOM   3155  HB2 LEU B 196      -8.273  -0.803  -9.827  1.00  0.00           H  
ATOM   3156  HB3 LEU B 196      -8.078  -2.062  -8.611  1.00  0.00           H  
ATOM   3157  CG  LEU B 196     -10.107  -1.347  -8.829  1.00  0.00           C  
ATOM   3158  HG  LEU B 196     -10.630  -0.396  -8.929  1.00  0.00           H  
ATOM   3159  CD1 LEU B 196     -10.510  -2.219 -10.017  1.00  0.00           C  
ATOM   3160 HD11 LEU B 196     -10.006  -3.184  -9.956  1.00  0.00           H  
ATOM   3161 HD12 LEU B 196     -10.222  -1.724 -10.945  1.00  0.00           H  
ATOM   3162 HD13 LEU B 196     -11.589  -2.372 -10.017  1.00  0.00           H  
ATOM   3163  CD2 LEU B 196     -10.583  -2.033  -7.545  1.00  0.00           C  
ATOM   3164 HD21 LEU B 196     -10.059  -2.980  -7.413  1.00  0.00           H  
ATOM   3165 HD22 LEU B 196     -10.392  -1.391  -6.686  1.00  0.00           H  
ATOM   3166 HD23 LEU B 196     -11.657  -2.218  -7.604  1.00  0.00           H  
ATOM   3167  C   LEU B 196      -6.563   0.093  -7.823  1.00  0.00           C  
ATOM   3168  O   LEU B 196      -5.964   0.384  -8.857  1.00  0.00           O  
ATOM   3169  N   MET B 197      -5.940  -0.038  -6.649  1.00  0.00           N  
ATOM   3170  H   MET B 197      -6.498  -0.312  -5.845  1.00  0.00           H  
ATOM   3171  CA  MET B 197      -4.517   0.251  -6.418  1.00  0.00           C  
ATOM   3172  HA  MET B 197      -3.951  -0.018  -7.310  1.00  0.00           H  
ATOM   3173  CB  MET B 197      -4.322   1.764  -6.159  1.00  0.00           C  
ATOM   3174  HB2 MET B 197      -4.972   2.084  -5.345  1.00  0.00           H  
ATOM   3175  HB3 MET B 197      -3.294   1.926  -5.853  1.00  0.00           H  
ATOM   3176  CG  MET B 197      -4.570   2.658  -7.382  1.00  0.00           C  
ATOM   3177  HG2 MET B 197      -4.117   2.188  -8.256  1.00  0.00           H  
ATOM   3178  HG3 MET B 197      -5.644   2.732  -7.555  1.00  0.00           H  
ATOM   3179  SD  MET B 197      -3.883   4.333  -7.237  1.00  0.00           S  
ATOM   3180  CE  MET B 197      -4.450   5.042  -8.807  1.00  0.00           C  
ATOM   3181  HE1 MET B 197      -4.061   4.453  -9.637  1.00  0.00           H  
ATOM   3182  HE2 MET B 197      -5.538   5.034  -8.843  1.00  0.00           H  
ATOM   3183  HE3 MET B 197      -4.094   6.068  -8.898  1.00  0.00           H  
ATOM   3184  C   MET B 197      -3.975  -0.620  -5.266  1.00  0.00           C  
ATOM   3185  O   MET B 197      -3.716  -0.127  -4.168  1.00  0.00           O  
ATOM   3186  N   ASP B 198      -3.853  -1.934  -5.496  1.00  0.00           N  
ATOM   3187  H   ASP B 198      -4.091  -2.308  -6.411  1.00  0.00           H  
ATOM   3188  CA  ASP B 198      -3.460  -2.933  -4.486  1.00  0.00           C  
ATOM   3189  HA  ASP B 198      -3.729  -2.548  -3.505  1.00  0.00           H  
ATOM   3190  CB  ASP B 198      -4.269  -4.234  -4.702  1.00  0.00           C  
ATOM   3191  HB2 ASP B 198      -4.010  -4.940  -3.911  1.00  0.00           H  
ATOM   3192  HB3 ASP B 198      -5.329  -4.006  -4.613  1.00  0.00           H  
ATOM   3193  CG  ASP B 198      -4.101  -4.924  -6.059  1.00  0.00           C  
ATOM   3194  OD1 ASP B 198      -3.646  -4.254  -7.010  1.00  0.00           O  
ATOM   3195  OD2 ASP B 198      -4.364  -6.151  -6.104  1.00  0.00           O  
ATOM   3196  C   ASP B 198      -1.942  -3.214  -4.440  1.00  0.00           C  
ATOM   3197  O   ASP B 198      -1.324  -3.130  -3.374  1.00  0.00           O  
ATOM   3198  N   ASP B 199      -1.309  -3.488  -5.588  1.00  0.00           N  
ATOM   3199  H   ASP B 199      -1.909  -3.603  -6.408  1.00  0.00           H  
ATOM   3200  CA  ASP B 199       0.135  -3.748  -5.718  1.00  0.00           C  
ATOM   3201  HA  ASP B 199       0.416  -4.291  -4.826  1.00  0.00           H  
ATOM   3202  CB  ASP B 199       0.416  -4.646  -6.941  1.00  0.00           C  
ATOM   3203  HB2 ASP B 199      -0.352  -4.478  -7.694  1.00  0.00           H  
ATOM   3204  HB3 ASP B 199       1.370  -4.401  -7.401  1.00  0.00           H  
ATOM   3205  CG  ASP B 199       0.468  -6.131  -6.611  1.00  0.00           C  
ATOM   3206  OD1 ASP B 199       0.614  -6.518  -5.422  1.00  0.00           O  
ATOM   3207  OD2 ASP B 199       0.347  -6.950  -7.540  1.00  0.00           O  
ATOM   3208  C   ASP B 199       1.023  -2.494  -5.661  1.00  0.00           C  
ATOM   3209  O   ASP B 199       2.138  -2.481  -6.184  1.00  0.00           O  
ATOM   3210  N   VAL B 200       0.546  -1.437  -5.007  1.00  0.00           N  
ATOM   3211  H   VAL B 200      -0.346  -1.527  -4.542  1.00  0.00           H  
ATOM   3212  CA  VAL B 200       1.263  -0.168  -4.905  1.00  0.00           C  
ATOM   3213  HA  VAL B 200       1.482   0.112  -5.927  1.00  0.00           H  
ATOM   3214  CB  VAL B 200       0.413   0.958  -4.299  1.00  0.00           C  
ATOM   3215  HB  VAL B 200       1.036   1.847  -4.185  1.00  0.00           H  
ATOM   3216  CG1 VAL B 200      -0.717   1.319  -5.262  1.00  0.00           C  
ATOM   3217 HG11 VAL B 200      -1.374   0.462  -5.401  1.00  0.00           H  
ATOM   3218 HG12 VAL B 200      -0.300   1.610  -6.226  1.00  0.00           H  
ATOM   3219 HG13 VAL B 200      -1.285   2.152  -4.851  1.00  0.00           H  
ATOM   3220  CG2 VAL B 200      -0.183   0.623  -2.928  1.00  0.00           C  
ATOM   3221 HG21 VAL B 200      -0.722   1.494  -2.557  1.00  0.00           H  
ATOM   3222 HG22 VAL B 200       0.612   0.375  -2.224  1.00  0.00           H  
ATOM   3223 HG23 VAL B 200      -0.877  -0.215  -3.002  1.00  0.00           H  
ATOM   3224  C   VAL B 200       2.618  -0.274  -4.213  1.00  0.00           C  
ATOM   3225  O   VAL B 200       2.828  -1.093  -3.312  1.00  0.00           O  
ATOM   3226  N   VAL B 201       3.541   0.571  -4.653  1.00  0.00           N  
ATOM   3227  H   VAL B 201       3.272   1.208  -5.401  1.00  0.00           H  
ATOM   3228  CA  VAL B 201       4.923   0.652  -4.166  1.00  0.00           C  
ATOM   3229  HA  VAL B 201       4.977   0.256  -3.151  1.00  0.00           H  
ATOM   3230  CB  VAL B 201       5.889  -0.161  -5.051  1.00  0.00           C  
ATOM   3231  HB  VAL B 201       6.877  -0.026  -4.631  1.00  0.00           H  
ATOM   3232  CG1 VAL B 201       5.592  -1.665  -5.076  1.00  0.00           C  
ATOM   3233 HG11 VAL B 201       4.610  -1.846  -5.510  1.00  0.00           H  
ATOM   3234 HG12 VAL B 201       6.339  -2.181  -5.679  1.00  0.00           H  
ATOM   3235 HG13 VAL B 201       5.631  -2.062  -4.066  1.00  0.00           H  
ATOM   3236  CG2 VAL B 201       5.955   0.318  -6.505  1.00  0.00           C  
ATOM   3237 HG21 VAL B 201       6.195   1.379  -6.550  1.00  0.00           H  
ATOM   3238 HG22 VAL B 201       6.735  -0.224  -7.035  1.00  0.00           H  
ATOM   3239 HG23 VAL B 201       4.998   0.150  -6.994  1.00  0.00           H  
ATOM   3240  C   VAL B 201       5.372   2.110  -4.113  1.00  0.00           C  
ATOM   3241  O   VAL B 201       4.786   2.978  -4.763  1.00  0.00           O  
ATOM   3242  N   SER B 202       6.466   2.393  -3.412  1.00  0.00           N  
ATOM   3243  H   SER B 202       6.910   1.643  -2.884  1.00  0.00           H  
ATOM   3244  CA  SER B 202       6.982   3.758  -3.279  1.00  0.00           C  
ATOM   3245  HA  SER B 202       6.176   4.388  -2.913  1.00  0.00           H  
ATOM   3246  CB  SER B 202       8.086   3.789  -2.228  1.00  0.00           C  
ATOM   3247  HB2 SER B 202       8.819   3.005  -2.431  1.00  0.00           H  
ATOM   3248  HB3 SER B 202       8.576   4.763  -2.259  1.00  0.00           H  
ATOM   3249  OG  SER B 202       7.508   3.610  -0.945  1.00  0.00           O  
ATOM   3250  HG  SER B 202       7.170   2.699  -0.851  1.00  0.00           H  
ATOM   3251  C   SER B 202       7.442   4.377  -4.605  1.00  0.00           C  
ATOM   3252  O   SER B 202       7.334   5.591  -4.767  1.00  0.00           O  
ATOM   3253  N   ALA B 203       7.889   3.560  -5.567  1.00  0.00           N  
ATOM   3254  H   ALA B 203       8.000   2.584  -5.331  1.00  0.00           H  
ATOM   3255  CA  ALA B 203       8.261   3.978  -6.923  1.00  0.00           C  
ATOM   3256  HA  ALA B 203       8.898   4.860  -6.847  1.00  0.00           H  
ATOM   3257  CB  ALA B 203       9.081   2.836  -7.534  1.00  0.00           C  
ATOM   3258  HB1 ALA B 203       8.452   1.957  -7.668  1.00  0.00           H  
ATOM   3259  HB2 ALA B 203       9.463   3.141  -8.507  1.00  0.00           H  
ATOM   3260  HB3 ALA B 203       9.920   2.585  -6.883  1.00  0.00           H  
ATOM   3261  C   ALA B 203       7.082   4.358  -7.854  1.00  0.00           C  
ATOM   3262  O   ALA B 203       7.313   4.778  -8.990  1.00  0.00           O  
ATOM   3263  N   ASP B 204       5.829   4.186  -7.421  1.00  0.00           N  
ATOM   3264  H   ASP B 204       5.675   3.893  -6.463  1.00  0.00           H  
ATOM   3265  CA  ASP B 204       4.654   4.463  -8.251  1.00  0.00           C  
ATOM   3266  HA  ASP B 204       4.809   3.982  -9.219  1.00  0.00           H  
ATOM   3267  CB  ASP B 204       3.374   3.894  -7.633  1.00  0.00           C  
ATOM   3268  HB2 ASP B 204       3.335   4.166  -6.577  1.00  0.00           H  
ATOM   3269  HB3 ASP B 204       2.515   4.357  -8.122  1.00  0.00           H  
ATOM   3270  CG  ASP B 204       3.194   2.397  -7.791  1.00  0.00           C  
ATOM   3271  OD1 ASP B 204       3.745   1.775  -8.721  1.00  0.00           O  
ATOM   3272  OD2 ASP B 204       2.356   1.856  -7.046  1.00  0.00           O  
ATOM   3273  C   ASP B 204       4.395   5.950  -8.501  1.00  0.00           C  
ATOM   3274  O   ASP B 204       4.456   6.792  -7.605  1.00  0.00           O  
ATOM   3275  N   GLN B 205       3.913   6.229  -9.715  1.00  0.00           N  
ATOM   3276  H   GLN B 205       3.899   5.487 -10.400  1.00  0.00           H  
ATOM   3277  CA  GLN B 205       3.236   7.478 -10.060  1.00  0.00           C  
ATOM   3278  HA  GLN B 205       2.714   7.833  -9.173  1.00  0.00           H  
ATOM   3279  CB  GLN B 205       4.288   8.528 -10.451  1.00  0.00           C  
ATOM   3280  HB2 GLN B 205       5.015   8.590  -9.640  1.00  0.00           H  
ATOM   3281  HB3 GLN B 205       4.813   8.212 -11.355  1.00  0.00           H  
ATOM   3282  CG  GLN B 205       3.676   9.918 -10.678  1.00  0.00           C  
ATOM   3283  HG2 GLN B 205       3.142   9.922 -11.629  1.00  0.00           H  
ATOM   3284  HG3 GLN B 205       2.962  10.136  -9.885  1.00  0.00           H  
ATOM   3285  CD  GLN B 205       4.717  11.036 -10.683  1.00  0.00           C  
ATOM   3286  OE1 GLN B 205       5.815  10.946 -10.155  1.00  0.00           O  
ATOM   3287  NE2 GLN B 205       4.398  12.173 -11.250  1.00  0.00           N  
ATOM   3288 HE21 GLN B 205       5.119  12.868 -11.302  1.00  0.00           H  
ATOM   3289 HE22 GLN B 205       3.464  12.320 -11.614  1.00  0.00           H  
ATOM   3290  C   GLN B 205       2.195   7.236 -11.163  1.00  0.00           C  
ATOM   3291  O   GLN B 205       2.498   6.603 -12.169  1.00  0.00           O  
ATOM   3292  N   TYR B 206       0.969   7.722 -10.983  1.00  0.00           N  
ATOM   3293  H   TYR B 206       0.786   8.273 -10.152  1.00  0.00           H  
ATOM   3294  CA  TYR B 206      -0.131   7.614 -11.937  1.00  0.00           C  
ATOM   3295  HA  TYR B 206       0.141   6.913 -12.723  1.00  0.00           H  
ATOM   3296  CB  TYR B 206      -1.393   7.076 -11.239  1.00  0.00           C  
ATOM   3297  HB2 TYR B 206      -1.563   7.652 -10.329  1.00  0.00           H  
ATOM   3298  HB3 TYR B 206      -2.247   7.263 -11.892  1.00  0.00           H  
ATOM   3299  CG  TYR B 206      -1.391   5.594 -10.887  1.00  0.00           C  
ATOM   3300  CD1 TYR B 206      -0.719   5.123  -9.739  1.00  0.00           C  
ATOM   3301  HD1 TYR B 206      -0.158   5.807  -9.119  1.00  0.00           H  
ATOM   3302  CE1 TYR B 206      -0.789   3.759  -9.388  1.00  0.00           C  
ATOM   3303  HE1 TYR B 206      -0.272   3.386  -8.514  1.00  0.00           H  
ATOM   3304  CZ  TYR B 206      -1.533   2.857 -10.180  1.00  0.00           C  
ATOM   3305  OH  TYR B 206      -1.626   1.548  -9.817  1.00  0.00           O  
ATOM   3306  HH  TYR B 206      -2.239   1.076 -10.389  1.00  0.00           H  
ATOM   3307  CE2 TYR B 206      -2.196   3.326 -11.336  1.00  0.00           C  
ATOM   3308  HE2 TYR B 206      -2.754   2.638 -11.959  1.00  0.00           H  
ATOM   3309  CD2 TYR B 206      -2.119   4.689 -11.686  1.00  0.00           C  
ATOM   3310  HD2 TYR B 206      -2.632   5.041 -12.572  1.00  0.00           H  
ATOM   3311  C   TYR B 206      -0.421   8.975 -12.587  1.00  0.00           C  
ATOM   3312  O   TYR B 206      -0.494   9.991 -11.897  1.00  0.00           O  
ATOM   3313  N   THR B 207      -0.654   8.971 -13.896  1.00  0.00           N  
ATOM   3314  H   THR B 207      -0.593   8.074 -14.368  1.00  0.00           H  
ATOM   3315  CA  THR B 207      -1.310  10.056 -14.648  1.00  0.00           C  
ATOM   3316  HA  THR B 207      -1.017  11.024 -14.239  1.00  0.00           H  
ATOM   3317  CB  THR B 207      -0.864   9.988 -16.116  1.00  0.00           C  
ATOM   3318  HB  THR B 207      -0.919   8.952 -16.454  1.00  0.00           H  
ATOM   3319  CG2 THR B 207      -1.667  10.852 -17.090  1.00  0.00           C  
ATOM   3320 HG21 THR B 207      -2.675  10.447 -17.196  1.00  0.00           H  
ATOM   3321 HG22 THR B 207      -1.730  11.880 -16.727  1.00  0.00           H  
ATOM   3322 HG23 THR B 207      -1.197  10.837 -18.073  1.00  0.00           H  
ATOM   3323  OG1 THR B 207       0.474  10.418 -16.182  1.00  0.00           O  
ATOM   3324  HG1 THR B 207       0.806  10.194 -17.053  1.00  0.00           H  
ATOM   3325  C   THR B 207      -2.830   9.923 -14.535  1.00  0.00           C  
ATOM   3326  O   THR B 207      -3.333   8.796 -14.536  1.00  0.00           O  
ATOM   3327  N   LEU B 208      -3.560  11.041 -14.449  1.00  0.00           N  
ATOM   3328  H   LEU B 208      -3.081  11.935 -14.484  1.00  0.00           H  
ATOM   3329  CA  LEU B 208      -5.022  11.087 -14.272  1.00  0.00           C  
ATOM   3330  HA  LEU B 208      -5.457  10.107 -14.482  1.00  0.00           H  
ATOM   3331  CB  LEU B 208      -5.332  11.467 -12.810  1.00  0.00           C  
ATOM   3332  HB2 LEU B 208      -4.741  12.347 -12.552  1.00  0.00           H  
ATOM   3333  HB3 LEU B 208      -6.379  11.759 -12.736  1.00  0.00           H  
ATOM   3334  CG  LEU B 208      -5.066  10.344 -11.791  1.00  0.00           C  
ATOM   3335  HG  LEU B 208      -4.337   9.636 -12.176  1.00  0.00           H  
ATOM   3336  CD1 LEU B 208      -4.526  10.923 -10.485  1.00  0.00           C  
ATOM   3337 HD11 LEU B 208      -5.216  11.674 -10.098  1.00  0.00           H  
ATOM   3338 HD12 LEU B 208      -4.421  10.124  -9.755  1.00  0.00           H  
ATOM   3339 HD13 LEU B 208      -3.555  11.383 -10.667  1.00  0.00           H  
ATOM   3340  CD2 LEU B 208      -6.359   9.602 -11.456  1.00  0.00           C  
ATOM   3341 HD21 LEU B 208      -6.136   8.721 -10.854  1.00  0.00           H  
ATOM   3342 HD22 LEU B 208      -7.035  10.255 -10.902  1.00  0.00           H  
ATOM   3343 HD23 LEU B 208      -6.845   9.295 -12.380  1.00  0.00           H  
ATOM   3344  C   LEU B 208      -5.682  12.108 -15.214  1.00  0.00           C  
ATOM   3345  O   LEU B 208      -5.229  13.249 -15.291  1.00  0.00           O  
ATOM   3346  N   ASP B 209      -6.812  11.732 -15.818  1.00  0.00           N  
ATOM   3347  H   ASP B 209      -7.105  10.770 -15.688  1.00  0.00           H  
ATOM   3348  CA  ASP B 209      -7.676  12.592 -16.645  1.00  0.00           C  
ATOM   3349  HA  ASP B 209      -7.411  13.641 -16.481  1.00  0.00           H  
ATOM   3350  CB  ASP B 209      -7.516  12.282 -18.147  1.00  0.00           C  
ATOM   3351  HB2 ASP B 209      -7.539  11.199 -18.304  1.00  0.00           H  
ATOM   3352  HB3 ASP B 209      -8.376  12.709 -18.658  1.00  0.00           H  
ATOM   3353  CG  ASP B 209      -6.263  12.867 -18.797  1.00  0.00           C  
ATOM   3354  OD1 ASP B 209      -5.135  12.619 -18.340  1.00  0.00           O  
ATOM   3355  OD2 ASP B 209      -6.401  13.622 -19.795  1.00  0.00           O  
ATOM   3356  C   ASP B 209      -9.157  12.418 -16.268  1.00  0.00           C  
ATOM   3357  O   ASP B 209      -9.719  11.326 -16.385  1.00  0.00           O  
ATOM   3358  N   LEU B 210      -9.818  13.509 -15.875  1.00  0.00           N  
ATOM   3359  H   LEU B 210      -9.316  14.393 -15.903  1.00  0.00           H  
ATOM   3360  CA  LEU B 210     -11.252  13.550 -15.562  1.00  0.00           C  
ATOM   3361  HA  LEU B 210     -11.595  12.529 -15.375  1.00  0.00           H  
ATOM   3362  CB  LEU B 210     -11.465  14.373 -14.274  1.00  0.00           C  
ATOM   3363  HB2 LEU B 210     -10.893  13.921 -13.464  1.00  0.00           H  
ATOM   3364  HB3 LEU B 210     -11.070  15.376 -14.446  1.00  0.00           H  
ATOM   3365  CG  LEU B 210     -12.934  14.506 -13.831  1.00  0.00           C  
ATOM   3366  HG  LEU B 210     -13.513  14.936 -14.646  1.00  0.00           H  
ATOM   3367  CD1 LEU B 210     -13.563  13.167 -13.447  1.00  0.00           C  
ATOM   3368 HD11 LEU B 210     -13.005  12.716 -12.627  1.00  0.00           H  
ATOM   3369 HD12 LEU B 210     -14.596  13.325 -13.139  1.00  0.00           H  
ATOM   3370 HD13 LEU B 210     -13.565  12.495 -14.298  1.00  0.00           H  
ATOM   3371  CD2 LEU B 210     -13.039  15.436 -12.622  1.00  0.00           C  
ATOM   3372 HD21 LEU B 210     -12.635  16.417 -12.872  1.00  0.00           H  
ATOM   3373 HD22 LEU B 210     -14.083  15.552 -12.330  1.00  0.00           H  
ATOM   3374 HD23 LEU B 210     -12.483  15.022 -11.781  1.00  0.00           H  
ATOM   3375  C   LEU B 210     -12.046  14.119 -16.747  1.00  0.00           C  
ATOM   3376  O   LEU B 210     -11.733  15.202 -17.238  1.00  0.00           O  
ATOM   3377  N   TRP B 211     -13.101  13.422 -17.169  1.00  0.00           N  
ATOM   3378  H   TRP B 211     -13.327  12.555 -16.693  1.00  0.00           H  
ATOM   3379  CA  TRP B 211     -13.933  13.756 -18.334  1.00  0.00           C  
ATOM   3380  HA  TRP B 211     -13.634  14.722 -18.741  1.00  0.00           H  
ATOM   3381  CB  TRP B 211     -13.722  12.691 -19.421  1.00  0.00           C  
ATOM   3382  HB2 TRP B 211     -13.823  11.706 -18.970  1.00  0.00           H  
ATOM   3383  HB3 TRP B 211     -14.520  12.794 -20.156  1.00  0.00           H  
ATOM   3384  CG  TRP B 211     -12.422  12.741 -20.163  1.00  0.00           C  
ATOM   3385  CD1 TRP B 211     -11.205  12.419 -19.666  1.00  0.00           C  
ATOM   3386  HD1 TRP B 211     -11.018  12.078 -18.653  1.00  0.00           H  
ATOM   3387  NE1 TRP B 211     -10.238  12.619 -20.633  1.00  0.00           N  
ATOM   3388  HE1 TRP B 211      -9.244  12.519 -20.461  1.00  0.00           H  
ATOM   3389  CE2 TRP B 211     -10.787  13.077 -21.810  1.00  0.00           C  
ATOM   3390  CZ2 TRP B 211     -10.236  13.426 -23.051  1.00  0.00           C  
ATOM   3391  HZ2 TRP B 211      -9.169  13.357 -23.210  1.00  0.00           H  
ATOM   3392  CH2 TRP B 211     -11.091  13.852 -24.082  1.00  0.00           C  
ATOM   3393  HH2 TRP B 211     -10.687  14.119 -25.050  1.00  0.00           H  
ATOM   3394  CZ3 TRP B 211     -12.477  13.927 -23.857  1.00  0.00           C  
ATOM   3395  HZ3 TRP B 211     -13.132  14.256 -24.656  1.00  0.00           H  
ATOM   3396  CE3 TRP B 211     -13.017  13.587 -22.602  1.00  0.00           C  
ATOM   3397  HE3 TRP B 211     -14.081  13.674 -22.434  1.00  0.00           H  
ATOM   3398  CD2 TRP B 211     -12.186  13.159 -21.543  1.00  0.00           C  
ATOM   3399  C   TRP B 211     -15.425  13.843 -17.978  1.00  0.00           C  
ATOM   3400  O   TRP B 211     -15.903  13.115 -17.107  1.00  0.00           O  
ATOM   3401  N   ALA B 212     -16.157  14.679 -18.714  1.00  0.00           N  
ATOM   3402  H   ALA B 212     -15.683  15.214 -19.438  1.00  0.00           H  
ATOM   3403  CA  ALA B 212     -17.617  14.734 -18.775  1.00  0.00           C  
ATOM   3404  HA  ALA B 212     -18.057  13.943 -18.171  1.00  0.00           H  
ATOM   3405  CB  ALA B 212     -18.086  16.096 -18.253  1.00  0.00           C  
ATOM   3406  HB1 ALA B 212     -19.176  16.145 -18.281  1.00  0.00           H  
ATOM   3407  HB2 ALA B 212     -17.743  16.241 -17.234  1.00  0.00           H  
ATOM   3408  HB3 ALA B 212     -17.686  16.890 -18.886  1.00  0.00           H  
ATOM   3409  C   ALA B 212     -18.040  14.558 -20.238  1.00  0.00           C  
ATOM   3410  O   ALA B 212     -17.478  15.237 -21.100  1.00  0.00           O  
ATOM   3411  N   GLY B 213     -18.968  13.646 -20.539  1.00  0.00           N  
ATOM   3412  H   GLY B 213     -19.471  13.224 -19.762  1.00  0.00           H  
ATOM   3413  CA  GLY B 213     -19.604  13.581 -21.861  1.00  0.00           C  
ATOM   3414  HA2 GLY B 213     -20.232  12.692 -21.911  1.00  0.00           H  
ATOM   3415  HA3 GLY B 213     -20.258  14.447 -21.976  1.00  0.00           H  
ATOM   3416  C   GLY B 213     -18.610  13.548 -23.026  1.00  0.00           C  
ATOM   3417  O   GLY B 213     -17.933  12.536 -23.232  1.00  0.00           O  
ATOM   3418  N   GLN B 214     -18.493  14.649 -23.772  1.00  0.00           N  
ATOM   3419  H   GLN B 214     -18.987  15.481 -23.464  1.00  0.00           H  
ATOM   3420  CA  GLN B 214     -17.600  14.773 -24.933  1.00  0.00           C  
ATOM   3421  HA  GLN B 214     -17.410  13.777 -25.332  1.00  0.00           H  
ATOM   3422  CB  GLN B 214     -18.314  15.587 -26.031  1.00  0.00           C  
ATOM   3423  HB2 GLN B 214     -18.515  16.589 -25.653  1.00  0.00           H  
ATOM   3424  HB3 GLN B 214     -17.651  15.688 -26.891  1.00  0.00           H  
ATOM   3425  CG  GLN B 214     -19.644  14.979 -26.514  1.00  0.00           C  
ATOM   3426  HG2 GLN B 214     -20.331  14.874 -25.674  1.00  0.00           H  
ATOM   3427  HG3 GLN B 214     -20.102  15.673 -27.219  1.00  0.00           H  
ATOM   3428  CD  GLN B 214     -19.505  13.626 -27.213  1.00  0.00           C  
ATOM   3429  OE1 GLN B 214     -18.434  13.131 -27.516  1.00  0.00           O  
ATOM   3430  NE2 GLN B 214     -20.601  12.969 -27.522  1.00  0.00           N  
ATOM   3431 HE21 GLN B 214     -20.464  12.092 -27.992  1.00  0.00           H  
ATOM   3432 HE22 GLN B 214     -21.504  13.326 -27.271  1.00  0.00           H  
ATOM   3433  C   GLN B 214     -16.207  15.369 -24.628  1.00  0.00           C  
ATOM   3434  O   GLN B 214     -15.371  15.416 -25.529  1.00  0.00           O  
ATOM   3435  N   GLN B 215     -15.918  15.831 -23.405  1.00  0.00           N  
ATOM   3436  H   GLN B 215     -16.613  15.729 -22.669  1.00  0.00           H  
ATOM   3437  CA  GLN B 215     -14.751  16.688 -23.133  1.00  0.00           C  
ATOM   3438  HA  GLN B 215     -13.982  16.462 -23.874  1.00  0.00           H  
ATOM   3439  CB  GLN B 215     -15.151  18.158 -23.341  1.00  0.00           C  
ATOM   3440  HB2 GLN B 215     -14.269  18.781 -23.194  1.00  0.00           H  
ATOM   3441  HB3 GLN B 215     -15.469  18.300 -24.376  1.00  0.00           H  
ATOM   3442  CG  GLN B 215     -16.253  18.648 -22.385  1.00  0.00           C  
ATOM   3443  HG2 GLN B 215     -16.396  17.953 -21.557  1.00  0.00           H  
ATOM   3444  HG3 GLN B 215     -15.948  19.605 -21.961  1.00  0.00           H  
ATOM   3445  CD  GLN B 215     -17.583  18.826 -23.107  1.00  0.00           C  
ATOM   3446  OE1 GLN B 215     -18.307  17.893 -23.400  1.00  0.00           O  
ATOM   3447  NE2 GLN B 215     -17.969  20.044 -23.423  1.00  0.00           N  
ATOM   3448 HE21 GLN B 215     -18.829  20.086 -23.945  1.00  0.00           H  
ATOM   3449 HE22 GLN B 215     -17.340  20.824 -23.346  1.00  0.00           H  
ATOM   3450  C   GLN B 215     -14.074  16.494 -21.762  1.00  0.00           C  
ATOM   3451  O   GLN B 215     -14.628  15.962 -20.802  1.00  0.00           O  
ATOM   3452  N   LEU B 216     -12.824  16.951 -21.687  1.00  0.00           N  
ATOM   3453  H   LEU B 216     -12.435  17.374 -22.514  1.00  0.00           H  
ATOM   3454  CA  LEU B 216     -11.984  16.962 -20.491  1.00  0.00           C  
ATOM   3455  HA  LEU B 216     -12.059  15.988 -20.003  1.00  0.00           H  
ATOM   3456  CB  LEU B 216     -10.535  17.176 -20.970  1.00  0.00           C  
ATOM   3457  HB2 LEU B 216     -10.300  16.442 -21.745  1.00  0.00           H  
ATOM   3458  HB3 LEU B 216     -10.483  18.167 -21.424  1.00  0.00           H  
ATOM   3459  CG  LEU B 216      -9.467  17.086 -19.866  1.00  0.00           C  
ATOM   3460  HG  LEU B 216      -9.804  17.612 -18.976  1.00  0.00           H  
ATOM   3461  CD1 LEU B 216      -9.168  15.631 -19.515  1.00  0.00           C  
ATOM   3462 HD11 LEU B 216     -10.069  15.141 -19.152  1.00  0.00           H  
ATOM   3463 HD12 LEU B 216      -8.797  15.098 -20.389  1.00  0.00           H  
ATOM   3464 HD13 LEU B 216      -8.411  15.585 -18.737  1.00  0.00           H  
ATOM   3465  CD2 LEU B 216      -8.165  17.734 -20.327  1.00  0.00           C  
ATOM   3466 HD21 LEU B 216      -7.455  17.728 -19.503  1.00  0.00           H  
ATOM   3467 HD22 LEU B 216      -7.755  17.187 -21.176  1.00  0.00           H  
ATOM   3468 HD23 LEU B 216      -8.348  18.768 -20.617  1.00  0.00           H  
ATOM   3469  C   LEU B 216     -12.433  18.053 -19.498  1.00  0.00           C  
ATOM   3470  O   LEU B 216     -12.686  19.190 -19.897  1.00  0.00           O  
ATOM   3471  N   LEU B 217     -12.487  17.719 -18.206  1.00  0.00           N  
ATOM   3472  H   LEU B 217     -12.281  16.757 -17.960  1.00  0.00           H  
ATOM   3473  CA  LEU B 217     -12.678  18.683 -17.111  1.00  0.00           C  
ATOM   3474  HA  LEU B 217     -13.208  19.562 -17.479  1.00  0.00           H  
ATOM   3475  CB  LEU B 217     -13.478  18.040 -15.962  1.00  0.00           C  
ATOM   3476  HB2 LEU B 217     -12.908  17.208 -15.548  1.00  0.00           H  
ATOM   3477  HB3 LEU B 217     -13.570  18.795 -15.179  1.00  0.00           H  
ATOM   3478  CG  LEU B 217     -14.880  17.528 -16.311  1.00  0.00           C  
ATOM   3479  HG  LEU B 217     -14.804  16.596 -16.870  1.00  0.00           H  
ATOM   3480  CD1 LEU B 217     -15.641  17.268 -15.007  1.00  0.00           C  
ATOM   3481 HD11 LEU B 217     -16.686  17.054 -15.224  1.00  0.00           H  
ATOM   3482 HD12 LEU B 217     -15.209  16.419 -14.485  1.00  0.00           H  
ATOM   3483 HD13 LEU B 217     -15.601  18.141 -14.355  1.00  0.00           H  
ATOM   3484  CD2 LEU B 217     -15.636  18.547 -17.158  1.00  0.00           C  
ATOM   3485 HD21 LEU B 217     -16.684  18.271 -17.199  1.00  0.00           H  
ATOM   3486 HD22 LEU B 217     -15.239  18.552 -18.172  1.00  0.00           H  
ATOM   3487 HD23 LEU B 217     -15.547  19.542 -16.723  1.00  0.00           H  
ATOM   3488  C   LEU B 217     -11.361  19.175 -16.505  1.00  0.00           C  
ATOM   3489  O   LEU B 217     -11.255  20.334 -16.106  1.00  0.00           O  
ATOM   3490  N   TRP B 218     -10.418  18.247 -16.341  1.00  0.00           N  
ATOM   3491  H   TRP B 218     -10.604  17.319 -16.705  1.00  0.00           H  
ATOM   3492  CA  TRP B 218      -9.212  18.378 -15.526  1.00  0.00           C  
ATOM   3493  HA  TRP B 218      -8.712  19.320 -15.751  1.00  0.00           H  
ATOM   3494  CB  TRP B 218      -9.615  18.364 -14.041  1.00  0.00           C  
ATOM   3495  HB2 TRP B 218     -10.166  19.279 -13.812  1.00  0.00           H  
ATOM   3496  HB3 TRP B 218     -10.291  17.525 -13.868  1.00  0.00           H  
ATOM   3497  CG  TRP B 218      -8.485  18.236 -13.070  1.00  0.00           C  
ATOM   3498  CD1 TRP B 218      -7.797  19.266 -12.533  1.00  0.00           C  
ATOM   3499  HD1 TRP B 218      -7.987  20.318 -12.708  1.00  0.00           H  
ATOM   3500  NE1 TRP B 218      -6.799  18.779 -11.718  1.00  0.00           N  
ATOM   3501  HE1 TRP B 218      -6.167  19.406 -11.199  1.00  0.00           H  
ATOM   3502  CE2 TRP B 218      -6.812  17.404 -11.652  1.00  0.00           C  
ATOM   3503  CZ2 TRP B 218      -6.059  16.469 -10.929  1.00  0.00           C  
ATOM   3504  HZ2 TRP B 218      -5.316  16.812 -10.223  1.00  0.00           H  
ATOM   3505  CH2 TRP B 218      -6.314  15.097 -11.109  1.00  0.00           C  
ATOM   3506  HH2 TRP B 218      -5.762  14.366 -10.535  1.00  0.00           H  
ATOM   3507  CZ3 TRP B 218      -7.313  14.685 -12.012  1.00  0.00           C  
ATOM   3508  HZ3 TRP B 218      -7.520  13.634 -12.140  1.00  0.00           H  
ATOM   3509  CE3 TRP B 218      -8.068  15.637 -12.726  1.00  0.00           C  
ATOM   3510  HE3 TRP B 218      -8.836  15.309 -13.409  1.00  0.00           H  
ATOM   3511  CD2 TRP B 218      -7.855  17.022 -12.546  1.00  0.00           C  
ATOM   3512  C   TRP B 218      -8.255  17.221 -15.829  1.00  0.00           C  
ATOM   3513  O   TRP B 218      -8.698  16.145 -16.238  1.00  0.00           O  
ATOM   3514  N   LYS B 219      -6.956  17.411 -15.591  1.00  0.00           N  
ATOM   3515  H   LYS B 219      -6.669  18.286 -15.169  1.00  0.00           H  
ATOM   3516  CA  LYS B 219      -5.957  16.335 -15.621  1.00  0.00           C  
ATOM   3517  HA  LYS B 219      -6.422  15.431 -15.226  1.00  0.00           H  
ATOM   3518  CB  LYS B 219      -5.496  16.023 -17.060  1.00  0.00           C  
ATOM   3519  HB2 LYS B 219      -4.740  15.237 -17.013  1.00  0.00           H  
ATOM   3520  HB3 LYS B 219      -6.348  15.632 -17.618  1.00  0.00           H  
ATOM   3521  CG  LYS B 219      -4.922  17.234 -17.812  1.00  0.00           C  
ATOM   3522  HG2 LYS B 219      -5.658  18.039 -17.804  1.00  0.00           H  
ATOM   3523  HG3 LYS B 219      -4.023  17.587 -17.307  1.00  0.00           H  
ATOM   3524  CD  LYS B 219      -4.580  16.938 -19.280  1.00  0.00           C  
ATOM   3525  HD2 LYS B 219      -5.461  16.572 -19.804  1.00  0.00           H  
ATOM   3526  HD3 LYS B 219      -4.301  17.884 -19.739  1.00  0.00           H  
ATOM   3527  CE  LYS B 219      -3.417  15.962 -19.487  1.00  0.00           C  
ATOM   3528  HE2 LYS B 219      -2.917  16.237 -20.422  1.00  0.00           H  
ATOM   3529  HE3 LYS B 219      -2.699  16.079 -18.674  1.00  0.00           H  
ATOM   3530  NZ  LYS B 219      -3.876  14.556 -19.580  1.00  0.00           N  
ATOM   3531  HZ1 LYS B 219      -3.213  13.942 -20.015  1.00  0.00           H  
ATOM   3532  HZ2 LYS B 219      -4.103  14.120 -18.676  1.00  0.00           H  
ATOM   3533  HZ3 LYS B 219      -4.776  14.444 -20.054  1.00  0.00           H  
ATOM   3534  C   LYS B 219      -4.785  16.647 -14.694  1.00  0.00           C  
ATOM   3535  O   LYS B 219      -4.361  17.794 -14.598  1.00  0.00           O  
ATOM   3536  N   GLY B 220      -4.235  15.619 -14.065  1.00  0.00           N  
ATOM   3537  H   GLY B 220      -4.577  14.689 -14.291  1.00  0.00           H  
ATOM   3538  CA  GLY B 220      -3.178  15.743 -13.068  1.00  0.00           C  
ATOM   3539  HA2 GLY B 220      -2.486  16.532 -13.362  1.00  0.00           H  
ATOM   3540  HA3 GLY B 220      -3.622  16.028 -12.115  1.00  0.00           H  
ATOM   3541  C   GLY B 220      -2.380  14.454 -12.884  1.00  0.00           C  
ATOM   3542  O   GLY B 220      -2.220  13.649 -13.803  1.00  0.00           O  
ATOM   3543  N   SER B 221      -1.838  14.271 -11.682  1.00  0.00           N  
ATOM   3544  H   SER B 221      -2.079  14.918 -10.940  1.00  0.00           H  
ATOM   3545  CA  SER B 221      -0.856  13.233 -11.361  1.00  0.00           C  
ATOM   3546  HA  SER B 221      -1.097  12.332 -11.926  1.00  0.00           H  
ATOM   3547  CB  SER B 221       0.536  13.720 -11.802  1.00  0.00           C  
ATOM   3548  HB2 SER B 221       0.640  13.543 -12.873  1.00  0.00           H  
ATOM   3549  HB3 SER B 221       0.616  14.794 -11.622  1.00  0.00           H  
ATOM   3550  OG  SER B 221       1.596  13.081 -11.117  1.00  0.00           O  
ATOM   3551  HG  SER B 221       1.671  13.495 -10.248  1.00  0.00           H  
ATOM   3552  C   SER B 221      -0.907  12.893  -9.869  1.00  0.00           C  
ATOM   3553  O   SER B 221      -1.118  13.774  -9.040  1.00  0.00           O  
ATOM   3554  N   PHE B 222      -0.679  11.627  -9.524  1.00  0.00           N  
ATOM   3555  H   PHE B 222      -0.487  10.965 -10.271  1.00  0.00           H  
ATOM   3556  CA  PHE B 222      -0.802  11.102  -8.163  1.00  0.00           C  
ATOM   3557  HA  PHE B 222      -0.703  11.923  -7.450  1.00  0.00           H  
ATOM   3558  CB  PHE B 222      -2.201  10.492  -8.003  1.00  0.00           C  
ATOM   3559  HB2 PHE B 222      -2.938  11.285  -8.121  1.00  0.00           H  
ATOM   3560  HB3 PHE B 222      -2.349   9.768  -8.804  1.00  0.00           H  
ATOM   3561  CG  PHE B 222      -2.465   9.802  -6.680  1.00  0.00           C  
ATOM   3562  CD1 PHE B 222      -2.537  10.565  -5.501  1.00  0.00           C  
ATOM   3563  HD1 PHE B 222      -2.406  11.639  -5.533  1.00  0.00           H  
ATOM   3564  CE1 PHE B 222      -2.794   9.937  -4.273  1.00  0.00           C  
ATOM   3565  HE1 PHE B 222      -2.851  10.537  -3.378  1.00  0.00           H  
ATOM   3566  CZ  PHE B 222      -2.982   8.548  -4.211  1.00  0.00           C  
ATOM   3567  HZ  PHE B 222      -3.175   8.073  -3.260  1.00  0.00           H  
ATOM   3568  CE2 PHE B 222      -2.918   7.781  -5.386  1.00  0.00           C  
ATOM   3569  HE2 PHE B 222      -3.077   6.712  -5.342  1.00  0.00           H  
ATOM   3570  CD2 PHE B 222      -2.654   8.406  -6.620  1.00  0.00           C  
ATOM   3571  HD2 PHE B 222      -2.606   7.809  -7.520  1.00  0.00           H  
ATOM   3572  C   PHE B 222       0.280  10.065  -7.840  1.00  0.00           C  
ATOM   3573  O   PHE B 222       0.660   9.260  -8.686  1.00  0.00           O  
ATOM   3574  N   LYS B 223       0.733  10.033  -6.585  1.00  0.00           N  
ATOM   3575  H   LYS B 223       0.354  10.691  -5.917  1.00  0.00           H  
ATOM   3576  CA  LYS B 223       1.583   8.971  -6.036  1.00  0.00           C  
ATOM   3577  HA  LYS B 223       1.781   8.208  -6.786  1.00  0.00           H  
ATOM   3578  CB  LYS B 223       2.933   9.545  -5.611  1.00  0.00           C  
ATOM   3579  HB2 LYS B 223       2.766  10.363  -4.907  1.00  0.00           H  
ATOM   3580  HB3 LYS B 223       3.482   8.757  -5.091  1.00  0.00           H  
ATOM   3581  CG  LYS B 223       3.794  10.053  -6.776  1.00  0.00           C  
ATOM   3582  HG2 LYS B 223       4.012   9.244  -7.468  1.00  0.00           H  
ATOM   3583  HG3 LYS B 223       3.294  10.865  -7.306  1.00  0.00           H  
ATOM   3584  CD  LYS B 223       5.082  10.562  -6.138  1.00  0.00           C  
ATOM   3585  HD2 LYS B 223       4.818  11.432  -5.537  1.00  0.00           H  
ATOM   3586  HD3 LYS B 223       5.483   9.788  -5.480  1.00  0.00           H  
ATOM   3587  CE  LYS B 223       6.180  10.969  -7.111  1.00  0.00           C  
ATOM   3588  HE2 LYS B 223       6.414  10.134  -7.780  1.00  0.00           H  
ATOM   3589  HE3 LYS B 223       5.827  11.805  -7.720  1.00  0.00           H  
ATOM   3590  NZ  LYS B 223       7.364  11.366  -6.315  1.00  0.00           N  
ATOM   3591  HZ1 LYS B 223       8.040  11.874  -6.857  1.00  0.00           H  
ATOM   3592  HZ2 LYS B 223       7.060  11.928  -5.508  1.00  0.00           H  
ATOM   3593  HZ3 LYS B 223       7.785  10.559  -5.879  1.00  0.00           H  
ATOM   3594  C   LYS B 223       0.883   8.355  -4.819  1.00  0.00           C  
ATOM   3595  O   LYS B 223       0.609   9.103  -3.880  1.00  0.00           O  
ATOM   3596  N   PRO B 224       0.615   7.036  -4.787  1.00  0.00           N  
ATOM   3597  CD  PRO B 224       0.775   6.095  -5.886  1.00  0.00           C  
ATOM   3598  HD2 PRO B 224       1.811   5.758  -5.928  1.00  0.00           H  
ATOM   3599  HD3 PRO B 224       0.479   6.533  -6.839  1.00  0.00           H  
ATOM   3600  CG  PRO B 224      -0.147   4.926  -5.560  1.00  0.00           C  
ATOM   3601  HG2 PRO B 224       0.231   3.996  -5.983  1.00  0.00           H  
ATOM   3602  HG3 PRO B 224      -1.154   5.138  -5.926  1.00  0.00           H  
ATOM   3603  CB  PRO B 224      -0.142   4.904  -4.033  1.00  0.00           C  
ATOM   3604  HB2 PRO B 224       0.737   4.354  -3.692  1.00  0.00           H  
ATOM   3605  HB3 PRO B 224      -1.050   4.451  -3.639  1.00  0.00           H  
ATOM   3606  CA  PRO B 224      -0.027   6.385  -3.645  1.00  0.00           C  
ATOM   3607  HA  PRO B 224      -1.022   6.804  -3.520  1.00  0.00           H  
ATOM   3608  C   PRO B 224       0.745   6.562  -2.328  1.00  0.00           C  
ATOM   3609  O   PRO B 224       0.143   6.761  -1.277  1.00  0.00           O  
ATOM   3610  N   SER B 225       2.076   6.502  -2.408  1.00  0.00           N  
ATOM   3611  H   SER B 225       2.487   6.368  -3.320  1.00  0.00           H  
ATOM   3612  CA  SER B 225       3.030   6.563  -1.294  1.00  0.00           C  
ATOM   3613  HA  SER B 225       2.768   5.803  -0.555  1.00  0.00           H  
ATOM   3614  CB  SER B 225       4.412   6.209  -1.860  1.00  0.00           C  
ATOM   3615  HB2 SER B 225       5.182   6.389  -1.108  1.00  0.00           H  
ATOM   3616  HB3 SER B 225       4.411   5.150  -2.111  1.00  0.00           H  
ATOM   3617  OG  SER B 225       4.686   6.961  -3.038  1.00  0.00           O  
ATOM   3618  HG  SER B 225       5.456   6.582  -3.490  1.00  0.00           H  
ATOM   3619  C   SER B 225       3.069   7.913  -0.567  1.00  0.00           C  
ATOM   3620  O   SER B 225       3.098   7.938   0.661  1.00  0.00           O  
ATOM   3621  N   GLU B 226       3.014   9.038  -1.284  1.00  0.00           N  
ATOM   3622  H   GLU B 226       3.001   8.955  -2.288  1.00  0.00           H  
ATOM   3623  CA  GLU B 226       3.071  10.386  -0.682  1.00  0.00           C  
ATOM   3624  HA  GLU B 226       3.783  10.370   0.144  1.00  0.00           H  
ATOM   3625  CB  GLU B 226       3.604  11.396  -1.718  1.00  0.00           C  
ATOM   3626  HB2 GLU B 226       2.894  11.492  -2.541  1.00  0.00           H  
ATOM   3627  HB3 GLU B 226       3.671  12.361  -1.216  1.00  0.00           H  
ATOM   3628  CG  GLU B 226       4.987  11.018  -2.295  1.00  0.00           C  
ATOM   3629  HG2 GLU B 226       5.593  10.581  -1.500  1.00  0.00           H  
ATOM   3630  HG3 GLU B 226       4.845  10.248  -3.058  1.00  0.00           H  
ATOM   3631  CD  GLU B 226       5.751  12.215  -2.904  1.00  0.00           C  
ATOM   3632  OE1 GLU B 226       6.532  12.000  -3.866  1.00  0.00           O  
ATOM   3633  OE2 GLU B 226       5.540  13.362  -2.470  1.00  0.00           O  
ATOM   3634  C   GLU B 226       1.732  10.852  -0.057  1.00  0.00           C  
ATOM   3635  O   GLU B 226       1.649  11.947   0.492  1.00  0.00           O  
ATOM   3636  N   HIE B 227       0.686  10.020  -0.136  1.00  0.00           N  
ATOM   3637  H   HIE B 227       0.854   9.127  -0.576  1.00  0.00           H  
ATOM   3638  CA  HIE B 227      -0.703  10.361   0.211  1.00  0.00           C  
ATOM   3639  HA  HIE B 227      -0.693  11.198   0.915  1.00  0.00           H  
ATOM   3640  CB  HIE B 227      -1.446  10.827  -1.052  1.00  0.00           C  
ATOM   3641  HB2 HIE B 227      -1.367  10.043  -1.806  1.00  0.00           H  
ATOM   3642  HB3 HIE B 227      -2.498  10.979  -0.815  1.00  0.00           H  
ATOM   3643  CG  HIE B 227      -0.952  12.128  -1.625  1.00  0.00           C  
ATOM   3644  ND1 HIE B 227      -1.374  13.393  -1.216  1.00  0.00           N  
ATOM   3645  CE1 HIE B 227      -0.606  14.266  -1.881  1.00  0.00           C  
ATOM   3646  HE1 HIE B 227      -0.660  15.340  -1.757  1.00  0.00           H  
ATOM   3647  NE2 HIE B 227       0.255  13.620  -2.690  1.00  0.00           N  
ATOM   3648  HE2 HIE B 227       0.993  14.059  -3.221  1.00  0.00           H  
ATOM   3649  CD2 HIE B 227       0.039  12.267  -2.551  1.00  0.00           C  
ATOM   3650  HD2 HIE B 227       0.592  11.459  -3.005  1.00  0.00           H  
ATOM   3651  C   HIE B 227      -1.443   9.210   0.918  1.00  0.00           C  
ATOM   3652  O   HIE B 227      -2.654   9.032   0.769  1.00  0.00           O  
ATOM   3653  N   VAL B 228      -0.739   8.381   1.690  1.00  0.00           N  
ATOM   3654  H   VAL B 228       0.261   8.515   1.758  1.00  0.00           H  
ATOM   3655  CA  VAL B 228      -1.370   7.278   2.436  1.00  0.00           C  
ATOM   3656  HA  VAL B 228      -1.997   6.733   1.735  1.00  0.00           H  
ATOM   3657  CB  VAL B 228      -0.322   6.283   2.964  1.00  0.00           C  
ATOM   3658  HB  VAL B 228       0.382   6.832   3.583  1.00  0.00           H  
ATOM   3659  CG1 VAL B 228      -0.948   5.159   3.804  1.00  0.00           C  
ATOM   3660 HG11 VAL B 228      -0.169   4.459   4.104  1.00  0.00           H  
ATOM   3661 HG12 VAL B 228      -1.402   5.562   4.707  1.00  0.00           H  
ATOM   3662 HG13 VAL B 228      -1.702   4.629   3.221  1.00  0.00           H  
ATOM   3663  CG2 VAL B 228       0.456   5.626   1.819  1.00  0.00           C  
ATOM   3664 HG21 VAL B 228      -0.230   5.118   1.144  1.00  0.00           H  
ATOM   3665 HG22 VAL B 228       1.004   6.384   1.262  1.00  0.00           H  
ATOM   3666 HG23 VAL B 228       1.178   4.910   2.212  1.00  0.00           H  
ATOM   3667  C   VAL B 228      -2.274   7.795   3.568  1.00  0.00           C  
ATOM   3668  O   VAL B 228      -1.883   8.654   4.364  1.00  0.00           O  
ATOM   3669  N   LYS B 229      -3.469   7.202   3.681  1.00  0.00           N  
ATOM   3670  H   LYS B 229      -3.711   6.525   2.958  1.00  0.00           H  
ATOM   3671  CA  LYS B 229      -4.376   7.261   4.835  1.00  0.00           C  
ATOM   3672  HA  LYS B 229      -3.868   7.736   5.669  1.00  0.00           H  
ATOM   3673  CB  LYS B 229      -5.609   8.123   4.501  1.00  0.00           C  
ATOM   3674  HB2 LYS B 229      -5.278   9.134   4.253  1.00  0.00           H  
ATOM   3675  HB3 LYS B 229      -6.134   7.702   3.640  1.00  0.00           H  
ATOM   3676  CG  LYS B 229      -6.559   8.180   5.709  1.00  0.00           C  
ATOM   3677  HG2 LYS B 229      -6.937   7.179   5.921  1.00  0.00           H  
ATOM   3678  HG3 LYS B 229      -5.990   8.521   6.571  1.00  0.00           H  
ATOM   3679  CD  LYS B 229      -7.759   9.114   5.503  1.00  0.00           C  
ATOM   3680  HD2 LYS B 229      -7.399  10.130   5.333  1.00  0.00           H  
ATOM   3681  HD3 LYS B 229      -8.334   8.781   4.638  1.00  0.00           H  
ATOM   3682  CE  LYS B 229      -8.634   9.068   6.763  1.00  0.00           C  
ATOM   3683  HE2 LYS B 229      -8.956   8.036   6.934  1.00  0.00           H  
ATOM   3684  HE3 LYS B 229      -8.028   9.368   7.623  1.00  0.00           H  
ATOM   3685  NZ  LYS B 229      -9.820   9.951   6.667  1.00  0.00           N  
ATOM   3686  HZ1 LYS B 229      -9.569  10.918   6.532  1.00  0.00           H  
ATOM   3687  HZ2 LYS B 229     -10.470   9.645   5.960  1.00  0.00           H  
ATOM   3688  HZ3 LYS B 229     -10.348   9.918   7.547  1.00  0.00           H  
ATOM   3689  C   LYS B 229      -4.755   5.822   5.224  1.00  0.00           C  
ATOM   3690  O   LYS B 229      -5.515   5.197   4.481  1.00  0.00           O  
ATOM   3691  N   PRO B 230      -4.232   5.262   6.333  1.00  0.00           N  
ATOM   3692  CD  PRO B 230      -3.197   5.795   7.203  1.00  0.00           C  
ATOM   3693  HD2 PRO B 230      -3.667   6.281   8.059  1.00  0.00           H  
ATOM   3694  HD3 PRO B 230      -2.534   6.484   6.684  1.00  0.00           H  
ATOM   3695  CG  PRO B 230      -2.403   4.587   7.688  1.00  0.00           C  
ATOM   3696  HG2 PRO B 230      -1.902   4.779   8.633  1.00  0.00           H  
ATOM   3697  HG3 PRO B 230      -1.688   4.276   6.925  1.00  0.00           H  
ATOM   3698  CB  PRO B 230      -3.505   3.545   7.831  1.00  0.00           C  
ATOM   3699  HB2 PRO B 230      -4.037   3.703   8.769  1.00  0.00           H  
ATOM   3700  HB3 PRO B 230      -3.101   2.536   7.787  1.00  0.00           H  
ATOM   3701  CA  PRO B 230      -4.417   3.852   6.635  1.00  0.00           C  
ATOM   3702  HA  PRO B 230      -4.048   3.311   5.769  1.00  0.00           H  
ATOM   3703  C   PRO B 230      -5.871   3.435   6.887  1.00  0.00           C  
ATOM   3704  O   PRO B 230      -6.747   4.245   7.199  1.00  0.00           O  
ATOM   3705  N   ARG B 231      -6.116   2.126   6.812  1.00  0.00           N  
ATOM   3706  H   ARG B 231      -5.350   1.524   6.526  1.00  0.00           H  
ATOM   3707  CA  ARG B 231      -7.372   1.500   7.247  1.00  0.00           C  
ATOM   3708  HA  ARG B 231      -8.200   2.053   6.802  1.00  0.00           H  
ATOM   3709  CB  ARG B 231      -7.398   0.050   6.740  1.00  0.00           C  
ATOM   3710  HB2 ARG B 231      -6.495  -0.467   7.069  1.00  0.00           H  
ATOM   3711  HB3 ARG B 231      -8.271  -0.460   7.154  1.00  0.00           H  
ATOM   3712  CG  ARG B 231      -7.474   0.010   5.205  1.00  0.00           C  
ATOM   3713  HG2 ARG B 231      -8.366   0.553   4.888  1.00  0.00           H  
ATOM   3714  HG3 ARG B 231      -6.598   0.496   4.774  1.00  0.00           H  
ATOM   3715  CD  ARG B 231      -7.547  -1.419   4.665  1.00  0.00           C  
ATOM   3716  HD2 ARG B 231      -6.566  -1.891   4.765  1.00  0.00           H  
ATOM   3717  HD3 ARG B 231      -8.261  -1.981   5.269  1.00  0.00           H  
ATOM   3718  NE  ARG B 231      -7.963  -1.405   3.248  1.00  0.00           N  
ATOM   3719  HE  ARG B 231      -7.509  -0.743   2.622  1.00  0.00           H  
ATOM   3720  CZ  ARG B 231      -8.872  -2.159   2.664  1.00  0.00           C  
ATOM   3721  NH1 ARG B 231      -9.461  -3.158   3.261  1.00  0.00           N  
ATOM   3722 HH11 ARG B 231      -9.177  -3.379   4.198  1.00  0.00           H  
ATOM   3723 HH12 ARG B 231     -10.113  -3.732   2.766  1.00  0.00           H  
ATOM   3724  NH2 ARG B 231      -9.190  -1.907   1.434  1.00  0.00           N  
ATOM   3725 HH21 ARG B 231      -8.643  -1.180   0.955  1.00  0.00           H  
ATOM   3726 HH22 ARG B 231      -9.829  -2.473   0.914  1.00  0.00           H  
ATOM   3727  C   ARG B 231      -7.535   1.594   8.773  1.00  0.00           C  
ATOM   3728  O   ARG B 231      -6.546   1.598   9.503  1.00  0.00           O  
ATOM   3729  N   ALA B 232      -8.777   1.687   9.255  1.00  0.00           N  
ATOM   3730  H   ALA B 232      -9.545   1.652   8.609  1.00  0.00           H  
ATOM   3731  CA  ALA B 232      -9.095   1.787  10.684  1.00  0.00           C  
ATOM   3732  HA  ALA B 232      -8.450   2.547  11.116  1.00  0.00           H  
ATOM   3733  CB  ALA B 232     -10.543   2.272  10.836  1.00  0.00           C  
ATOM   3734  HB1 ALA B 232     -11.231   1.545  10.403  1.00  0.00           H  
ATOM   3735  HB2 ALA B 232     -10.780   2.395  11.894  1.00  0.00           H  
ATOM   3736  HB3 ALA B 232     -10.670   3.233  10.337  1.00  0.00           H  
ATOM   3737  C   ALA B 232      -8.882   0.442  11.420  1.00  0.00           C  
ATOM   3738  O   ALA B 232      -9.249  -0.597  10.864  1.00  0.00           O  
ATOM   3739  N   PRO B 233      -8.335   0.416  12.655  1.00  0.00           N  
ATOM   3740  CD  PRO B 233      -7.739   1.525  13.382  1.00  0.00           C  
ATOM   3741  HD2 PRO B 233      -8.510   2.046  13.954  1.00  0.00           H  
ATOM   3742  HD3 PRO B 233      -7.219   2.215  12.719  1.00  0.00           H  
ATOM   3743  CG  PRO B 233      -6.723   0.884  14.323  1.00  0.00           C  
ATOM   3744  HG2 PRO B 233      -6.556   1.491  15.212  1.00  0.00           H  
ATOM   3745  HG3 PRO B 233      -5.787   0.721  13.788  1.00  0.00           H  
ATOM   3746  CB  PRO B 233      -7.351  -0.467  14.660  1.00  0.00           C  
ATOM   3747  HB2 PRO B 233      -8.030  -0.365  15.503  1.00  0.00           H  
ATOM   3748  HB3 PRO B 233      -6.587  -1.211  14.881  1.00  0.00           H  
ATOM   3749  CA  PRO B 233      -8.141  -0.830  13.399  1.00  0.00           C  
ATOM   3750  HA  PRO B 233      -7.532  -1.498  12.791  1.00  0.00           H  
ATOM   3751  C   PRO B 233      -9.461  -1.538  13.742  1.00  0.00           C  
ATOM   3752  O   PRO B 233     -10.473  -0.896  14.026  1.00  0.00           O  
ATOM   3753  N   GLY B 234      -9.442  -2.872  13.747  1.00  0.00           N  
ATOM   3754  H   GLY B 234      -8.559  -3.337  13.587  1.00  0.00           H  
ATOM   3755  CA  GLY B 234     -10.622  -3.701  14.012  1.00  0.00           C  
ATOM   3756  HA2 GLY B 234     -11.525  -3.136  13.783  1.00  0.00           H  
ATOM   3757  HA3 GLY B 234     -10.604  -4.566  13.351  1.00  0.00           H  
ATOM   3758  C   GLY B 234     -10.720  -4.208  15.452  1.00  0.00           C  
ATOM   3759  O   GLY B 234      -9.728  -4.241  16.179  1.00  0.00           O  
ATOM   3760  N   ASN B 235     -11.918  -4.671  15.826  1.00  0.00           N  
ATOM   3761  H   ASN B 235     -12.639  -4.687  15.116  1.00  0.00           H  
ATOM   3762  CA  ASN B 235     -12.176  -5.523  16.995  1.00  0.00           C  
ATOM   3763  HA  ASN B 235     -13.254  -5.515  17.162  1.00  0.00           H  
ATOM   3764  CB  ASN B 235     -11.792  -6.982  16.660  1.00  0.00           C  
ATOM   3765  HB2 ASN B 235     -10.726  -7.038  16.441  1.00  0.00           H  
ATOM   3766  HB3 ASN B 235     -11.974  -7.595  17.543  1.00  0.00           H  
ATOM   3767  CG  ASN B 235     -12.557  -7.587  15.492  1.00  0.00           C  
ATOM   3768  OD1 ASN B 235     -12.946  -6.932  14.538  1.00  0.00           O  
ATOM   3769  ND2 ASN B 235     -12.809  -8.874  15.531  1.00  0.00           N  
ATOM   3770 HD21 ASN B 235     -13.324  -9.256  14.758  1.00  0.00           H  
ATOM   3771 HD22 ASN B 235     -12.494  -9.429  16.308  1.00  0.00           H  
ATOM   3772  C   ASN B 235     -11.576  -5.007  18.320  1.00  0.00           C  
ATOM   3773  O   ASN B 235     -10.968  -5.774  19.065  1.00  0.00           O  
ATOM   3774  N   LEU B 236     -11.729  -3.709  18.604  1.00  0.00           N  
ATOM   3775  H   LEU B 236     -12.211  -3.128  17.939  1.00  0.00           H  
ATOM   3776  CA  LEU B 236     -11.339  -3.113  19.884  1.00  0.00           C  
ATOM   3777  HA  LEU B 236     -10.285  -3.335  20.047  1.00  0.00           H  
ATOM   3778  CB  LEU B 236     -11.514  -1.586  19.818  1.00  0.00           C  
ATOM   3779  HB2 LEU B 236     -10.840  -1.185  19.060  1.00  0.00           H  
ATOM   3780  HB3 LEU B 236     -12.539  -1.384  19.505  1.00  0.00           H  
ATOM   3781  CG  LEU B 236     -11.273  -0.855  21.156  1.00  0.00           C  
ATOM   3782  HG  LEU B 236     -11.922  -1.259  21.932  1.00  0.00           H  
ATOM   3783  CD1 LEU B 236      -9.825  -0.915  21.633  1.00  0.00           C  
ATOM   3784 HD11 LEU B 236      -9.574  -1.933  21.906  1.00  0.00           H  
ATOM   3785 HD12 LEU B 236      -9.154  -0.563  20.849  1.00  0.00           H  
ATOM   3786 HD13 LEU B 236      -9.697  -0.301  22.524  1.00  0.00           H  
ATOM   3787  CD2 LEU B 236     -11.617   0.614  20.987  1.00  0.00           C  
ATOM   3788 HD21 LEU B 236     -10.941   1.059  20.259  1.00  0.00           H  
ATOM   3789 HD22 LEU B 236     -12.647   0.701  20.638  1.00  0.00           H  
ATOM   3790 HD23 LEU B 236     -11.513   1.121  21.944  1.00  0.00           H  
ATOM   3791  C   LEU B 236     -12.146  -3.717  21.046  1.00  0.00           C  
ATOM   3792  O   LEU B 236     -13.377  -3.754  21.003  1.00  0.00           O  
ATOM   3793  N   THR B 237     -11.447  -4.116  22.107  1.00  0.00           N  
ATOM   3794  H   THR B 237     -10.433  -4.042  22.063  1.00  0.00           H  
ATOM   3795  CA  THR B 237     -12.017  -4.726  23.314  1.00  0.00           C  
ATOM   3796  HA  THR B 237     -13.050  -4.395  23.411  1.00  0.00           H  
ATOM   3797  CB  THR B 237     -12.054  -6.255  23.159  1.00  0.00           C  
ATOM   3798  HB  THR B 237     -12.545  -6.501  22.217  1.00  0.00           H  
ATOM   3799  CG2 THR B 237     -10.690  -6.941  23.207  1.00  0.00           C  
ATOM   3800 HG21 THR B 237     -10.045  -6.544  22.421  1.00  0.00           H  
ATOM   3801 HG22 THR B 237     -10.219  -6.781  24.177  1.00  0.00           H  
ATOM   3802 HG23 THR B 237     -10.817  -8.012  23.046  1.00  0.00           H  
ATOM   3803  OG1 THR B 237     -12.807  -6.820  24.200  1.00  0.00           O  
ATOM   3804  HG1 THR B 237     -12.955  -7.741  23.968  1.00  0.00           H  
ATOM   3805  C   THR B 237     -11.289  -4.267  24.583  1.00  0.00           C  
ATOM   3806  O   THR B 237     -10.243  -3.614  24.508  1.00  0.00           O  
ATOM   3807  N   VAL B 238     -11.861  -4.575  25.748  1.00  0.00           N  
ATOM   3808  H   VAL B 238     -12.632  -5.233  25.729  1.00  0.00           H  
ATOM   3809  CA  VAL B 238     -11.442  -4.094  27.070  1.00  0.00           C  
ATOM   3810  HA  VAL B 238     -10.395  -3.806  27.003  1.00  0.00           H  
ATOM   3811  CB  VAL B 238     -12.248  -2.835  27.453  1.00  0.00           C  
ATOM   3812  HB  VAL B 238     -12.172  -2.126  26.629  1.00  0.00           H  
ATOM   3813  CG1 VAL B 238     -13.741  -3.104  27.680  1.00  0.00           C  
ATOM   3814 HG11 VAL B 238     -14.254  -2.162  27.856  1.00  0.00           H  
ATOM   3815 HG12 VAL B 238     -14.178  -3.574  26.800  1.00  0.00           H  
ATOM   3816 HG13 VAL B 238     -13.889  -3.751  28.545  1.00  0.00           H  
ATOM   3817  CG2 VAL B 238     -11.685  -2.150  28.701  1.00  0.00           C  
ATOM   3818 HG21 VAL B 238     -12.202  -1.203  28.854  1.00  0.00           H  
ATOM   3819 HG22 VAL B 238     -11.836  -2.776  29.580  1.00  0.00           H  
ATOM   3820 HG23 VAL B 238     -10.622  -1.956  28.569  1.00  0.00           H  
ATOM   3821  C   VAL B 238     -11.547  -5.206  28.117  1.00  0.00           C  
ATOM   3822  O   VAL B 238     -12.431  -6.057  28.044  1.00  0.00           O  
ATOM   3823  N   HIE B 239     -10.639  -5.206  29.093  1.00  0.00           N  
ATOM   3824  H   HIE B 239      -9.901  -4.509  29.057  1.00  0.00           H  
ATOM   3825  CA  HIE B 239     -10.576  -6.185  30.184  1.00  0.00           C  
ATOM   3826  HA  HIE B 239     -11.589  -6.514  30.424  1.00  0.00           H  
ATOM   3827  CB  HIE B 239      -9.798  -7.413  29.683  1.00  0.00           C  
ATOM   3828  HB2 HIE B 239      -8.786  -7.103  29.415  1.00  0.00           H  
ATOM   3829  HB3 HIE B 239     -10.280  -7.795  28.783  1.00  0.00           H  
ATOM   3830  CG  HIE B 239      -9.716  -8.544  30.675  1.00  0.00           C  
ATOM   3831  ND1 HIE B 239     -10.744  -8.949  31.529  1.00  0.00           N  
ATOM   3832  CE1 HIE B 239     -10.271 -10.009  32.196  1.00  0.00           C  
ATOM   3833  HE1 HIE B 239     -10.826 -10.555  32.947  1.00  0.00           H  
ATOM   3834  NE2 HIE B 239      -9.021 -10.298  31.796  1.00  0.00           N  
ATOM   3835  HE2 HIE B 239      -8.462 -11.058  32.153  1.00  0.00           H  
ATOM   3836  CD2 HIE B 239      -8.655  -9.388  30.828  1.00  0.00           C  
ATOM   3837  HD2 HIE B 239      -7.730  -9.354  30.274  1.00  0.00           H  
ATOM   3838  C   HIE B 239      -9.971  -5.570  31.458  1.00  0.00           C  
ATOM   3839  O   HIE B 239      -9.282  -4.548  31.401  1.00  0.00           O  
ATOM   3840  N   THR B 240     -10.230  -6.176  32.618  1.00  0.00           N  
ATOM   3841  H   THR B 240     -10.695  -7.077  32.569  1.00  0.00           H  
ATOM   3842  CA  THR B 240      -9.670  -5.775  33.923  1.00  0.00           C  
ATOM   3843  HA  THR B 240      -9.284  -4.759  33.841  1.00  0.00           H  
ATOM   3844  CB  THR B 240     -10.762  -5.748  35.006  1.00  0.00           C  
ATOM   3845  HB  THR B 240     -11.581  -5.115  34.662  1.00  0.00           H  
ATOM   3846  CG2 THR B 240     -11.330  -7.121  35.373  1.00  0.00           C  
ATOM   3847 HG21 THR B 240     -10.561  -7.740  35.835  1.00  0.00           H  
ATOM   3848 HG22 THR B 240     -12.150  -6.992  36.079  1.00  0.00           H  
ATOM   3849 HG23 THR B 240     -11.709  -7.621  34.482  1.00  0.00           H  
ATOM   3850  OG1 THR B 240     -10.238  -5.198  36.190  1.00  0.00           O  
ATOM   3851  HG1 THR B 240     -10.274  -4.239  36.130  1.00  0.00           H  
ATOM   3852  C   THR B 240      -8.494  -6.673  34.324  1.00  0.00           C  
ATOM   3853  O   THR B 240      -8.473  -7.860  33.999  1.00  0.00           O  
ATOM   3854  N   GLN B 241      -7.493  -6.125  35.012  1.00  0.00           N  
ATOM   3855  H   GLN B 241      -7.540  -5.135  35.236  1.00  0.00           H  
ATOM   3856  CA  GLN B 241      -6.283  -6.830  35.441  1.00  0.00           C  
ATOM   3857  HA  GLN B 241      -6.487  -7.901  35.428  1.00  0.00           H  
ATOM   3858  CB  GLN B 241      -5.110  -6.564  34.471  1.00  0.00           C  
ATOM   3859  HB2 GLN B 241      -4.765  -5.539  34.590  1.00  0.00           H  
ATOM   3860  HB3 GLN B 241      -4.289  -7.226  34.752  1.00  0.00           H  
ATOM   3861  CG  GLN B 241      -5.455  -6.800  32.989  1.00  0.00           C  
ATOM   3862  HG2 GLN B 241      -6.188  -7.602  32.924  1.00  0.00           H  
ATOM   3863  HG3 GLN B 241      -5.904  -5.898  32.570  1.00  0.00           H  
ATOM   3864  CD  GLN B 241      -4.257  -7.209  32.138  1.00  0.00           C  
ATOM   3865  OE1 GLN B 241      -3.209  -6.573  32.089  1.00  0.00           O  
ATOM   3866  NE2 GLN B 241      -4.368  -8.300  31.409  1.00  0.00           N  
ATOM   3867 HE21 GLN B 241      -3.610  -8.554  30.803  1.00  0.00           H  
ATOM   3868 HE22 GLN B 241      -5.227  -8.819  31.435  1.00  0.00           H  
ATOM   3869  C   GLN B 241      -5.904  -6.464  36.885  1.00  0.00           C  
ATOM   3870  O   GLN B 241      -6.229  -5.387  37.389  1.00  0.00           O  
ATOM   3871  N   VAL B 242      -5.193  -7.384  37.547  1.00  0.00           N  
ATOM   3872  H   VAL B 242      -4.947  -8.233  37.065  1.00  0.00           H  
ATOM   3873  CA  VAL B 242      -4.673  -7.205  38.914  1.00  0.00           C  
ATOM   3874  HA  VAL B 242      -5.528  -7.056  39.573  1.00  0.00           H  
ATOM   3875  CB  VAL B 242      -3.912  -8.457  39.403  1.00  0.00           C  
ATOM   3876  HB  VAL B 242      -3.560  -8.262  40.417  1.00  0.00           H  
ATOM   3877  CG1 VAL B 242      -4.840  -9.678  39.468  1.00  0.00           C  
ATOM   3878 HG11 VAL B 242      -5.708  -9.450  40.086  1.00  0.00           H  
ATOM   3879 HG12 VAL B 242      -4.307 -10.519  39.913  1.00  0.00           H  
ATOM   3880 HG13 VAL B 242      -5.175  -9.962  38.470  1.00  0.00           H  
ATOM   3881  CG2 VAL B 242      -2.693  -8.812  38.540  1.00  0.00           C  
ATOM   3882 HG21 VAL B 242      -2.995  -9.034  37.517  1.00  0.00           H  
ATOM   3883 HG22 VAL B 242      -1.990  -7.978  38.529  1.00  0.00           H  
ATOM   3884 HG23 VAL B 242      -2.185  -9.681  38.959  1.00  0.00           H  
ATOM   3885  C   VAL B 242      -3.790  -5.957  39.035  1.00  0.00           C  
ATOM   3886  O   VAL B 242      -3.155  -5.543  38.067  1.00  0.00           O  
ATOM   3887  N   SER B 243      -3.752  -5.375  40.237  1.00  0.00           N  
ATOM   3888  H   SER B 243      -4.240  -5.823  40.992  1.00  0.00           H  
ATOM   3889  CA  SER B 243      -3.085  -4.099  40.538  1.00  0.00           C  
ATOM   3890  HA  SER B 243      -3.303  -3.859  41.577  1.00  0.00           H  
ATOM   3891  CB  SER B 243      -1.561  -4.219  40.445  1.00  0.00           C  
ATOM   3892  HB2 SER B 243      -1.264  -4.513  39.437  1.00  0.00           H  
ATOM   3893  HB3 SER B 243      -1.111  -3.253  40.674  1.00  0.00           H  
ATOM   3894  OG  SER B 243      -1.109  -5.177  41.382  1.00  0.00           O  
ATOM   3895  HG  SER B 243      -0.154  -5.098  41.442  1.00  0.00           H  
ATOM   3896  C   SER B 243      -3.627  -2.924  39.716  1.00  0.00           C  
ATOM   3897  O   SER B 243      -2.925  -2.361  38.879  1.00  0.00           O  
ATOM   3898  N   ASP B 244      -4.894  -2.569  39.968  1.00  0.00           N  
ATOM   3899  H   ASP B 244      -5.413  -3.120  40.631  1.00  0.00           H  
ATOM   3900  CA  ASP B 244      -5.540  -1.327  39.503  1.00  0.00           C  
ATOM   3901  HA  ASP B 244      -6.611  -1.439  39.684  1.00  0.00           H  
ATOM   3902  CB  ASP B 244      -5.063  -0.141  40.370  1.00  0.00           C  
ATOM   3903  HB2 ASP B 244      -5.150  -0.421  41.422  1.00  0.00           H  
ATOM   3904  HB3 ASP B 244      -4.011   0.058  40.158  1.00  0.00           H  
ATOM   3905  CG  ASP B 244      -5.886   1.135  40.148  1.00  0.00           C  
ATOM   3906  OD1 ASP B 244      -5.325   2.240  40.311  1.00  0.00           O  
ATOM   3907  OD2 ASP B 244      -7.094   1.022  39.846  1.00  0.00           O  
ATOM   3908  C   ASP B 244      -5.401  -1.070  37.989  1.00  0.00           C  
ATOM   3909  O   ASP B 244      -5.167   0.052  37.558  1.00  0.00           O  
ATOM   3910  N   THR B 245      -5.474  -2.110  37.154  1.00  0.00           N  
ATOM   3911  H   THR B 245      -5.672  -3.027  37.534  1.00  0.00           H  
ATOM   3912  CA  THR B 245      -5.069  -2.015  35.744  1.00  0.00           C  
ATOM   3913  HA  THR B 245      -4.765  -0.995  35.510  1.00  0.00           H  
ATOM   3914  CB  THR B 245      -3.829  -2.886  35.504  1.00  0.00           C  
ATOM   3915  HB  THR B 245      -3.990  -3.880  35.922  1.00  0.00           H  
ATOM   3916  CG2 THR B 245      -3.436  -3.010  34.030  1.00  0.00           C  
ATOM   3917 HG21 THR B 245      -3.276  -2.016  33.613  1.00  0.00           H  
ATOM   3918 HG22 THR B 245      -4.213  -3.519  33.461  1.00  0.00           H  
ATOM   3919 HG23 THR B 245      -2.519  -3.593  33.968  1.00  0.00           H  
ATOM   3920  OG1 THR B 245      -2.709  -2.296  36.123  1.00  0.00           O  
ATOM   3921  HG1 THR B 245      -2.848  -2.318  37.090  1.00  0.00           H  
ATOM   3922  C   THR B 245      -6.214  -2.363  34.802  1.00  0.00           C  
ATOM   3923  O   THR B 245      -6.660  -3.506  34.742  1.00  0.00           O  
ATOM   3924  N   LEU B 246      -6.652  -1.402  33.992  1.00  0.00           N  
ATOM   3925  H   LEU B 246      -6.237  -0.478  34.081  1.00  0.00           H  
ATOM   3926  CA  LEU B 246      -7.442  -1.678  32.793  1.00  0.00           C  
ATOM   3927  HA  LEU B 246      -8.094  -2.529  32.994  1.00  0.00           H  
ATOM   3928  CB  LEU B 246      -8.312  -0.452  32.465  1.00  0.00           C  
ATOM   3929  HB2 LEU B 246      -8.699  -0.020  33.389  1.00  0.00           H  
ATOM   3930  HB3 LEU B 246      -7.677   0.298  31.990  1.00  0.00           H  
ATOM   3931  CG  LEU B 246      -9.499  -0.789  31.540  1.00  0.00           C  
ATOM   3932  HG  LEU B 246      -9.181  -1.469  30.750  1.00  0.00           H  
ATOM   3933  CD1 LEU B 246     -10.643  -1.432  32.327  1.00  0.00           C  
ATOM   3934 HD11 LEU B 246     -11.483  -1.636  31.665  1.00  0.00           H  
ATOM   3935 HD12 LEU B 246     -10.984  -0.762  33.118  1.00  0.00           H  
ATOM   3936 HD13 LEU B 246     -10.318  -2.370  32.773  1.00  0.00           H  
ATOM   3937  CD2 LEU B 246     -10.028   0.481  30.883  1.00  0.00           C  
ATOM   3938 HD21 LEU B 246      -9.249   0.926  30.265  1.00  0.00           H  
ATOM   3939 HD22 LEU B 246     -10.884   0.245  30.255  1.00  0.00           H  
ATOM   3940 HD23 LEU B 246     -10.340   1.185  31.650  1.00  0.00           H  
ATOM   3941  C   LEU B 246      -6.505  -2.049  31.631  1.00  0.00           C  
ATOM   3942  O   LEU B 246      -5.422  -1.472  31.510  1.00  0.00           O  
ATOM   3943  N   LEU B 247      -6.935  -2.960  30.754  1.00  0.00           N  
ATOM   3944  H   LEU B 247      -7.824  -3.419  30.938  1.00  0.00           H  
ATOM   3945  CA  LEU B 247      -6.271  -3.288  29.489  1.00  0.00           C  
ATOM   3946  HA  LEU B 247      -5.442  -2.599  29.328  1.00  0.00           H  
ATOM   3947  CB  LEU B 247      -5.696  -4.716  29.576  1.00  0.00           C  
ATOM   3948  HB2 LEU B 247      -4.935  -4.737  30.358  1.00  0.00           H  
ATOM   3949  HB3 LEU B 247      -6.505  -5.386  29.871  1.00  0.00           H  
ATOM   3950  CG  LEU B 247      -5.091  -5.252  28.261  1.00  0.00           C  
ATOM   3951  HG  LEU B 247      -5.844  -5.247  27.472  1.00  0.00           H  
ATOM   3952  CD1 LEU B 247      -3.877  -4.439  27.809  1.00  0.00           C  
ATOM   3953 HD11 LEU B 247      -3.436  -4.904  26.927  1.00  0.00           H  
ATOM   3954 HD12 LEU B 247      -3.131  -4.395  28.600  1.00  0.00           H  
ATOM   3955 HD13 LEU B 247      -4.181  -3.431  27.534  1.00  0.00           H  
ATOM   3956  CD2 LEU B 247      -4.621  -6.692  28.464  1.00  0.00           C  
ATOM   3957 HD21 LEU B 247      -5.456  -7.305  28.802  1.00  0.00           H  
ATOM   3958 HD22 LEU B 247      -4.260  -7.091  27.514  1.00  0.00           H  
ATOM   3959 HD23 LEU B 247      -3.815  -6.720  29.195  1.00  0.00           H  
ATOM   3960  C   LEU B 247      -7.244  -3.125  28.314  1.00  0.00           C  
ATOM   3961  O   LEU B 247      -8.313  -3.733  28.306  1.00  0.00           O  
ATOM   3962  N   LEU B 248      -6.848  -2.334  27.319  1.00  0.00           N  
ATOM   3963  H   LEU B 248      -5.960  -1.855  27.434  1.00  0.00           H  
ATOM   3964  CA  LEU B 248      -7.489  -2.185  26.006  1.00  0.00           C  
ATOM   3965  HA  LEU B 248      -8.454  -2.692  26.004  1.00  0.00           H  
ATOM   3966  CB  LEU B 248      -7.696  -0.686  25.723  1.00  0.00           C  
ATOM   3967  HB2 LEU B 248      -6.745  -0.180  25.894  1.00  0.00           H  
ATOM   3968  HB3 LEU B 248      -7.956  -0.544  24.673  1.00  0.00           H  
ATOM   3969  CG  LEU B 248      -8.785  -0.050  26.608  1.00  0.00           C  
ATOM   3970  HG  LEU B 248      -8.828  -0.546  27.577  1.00  0.00           H  
ATOM   3971  CD1 LEU B 248      -8.488   1.429  26.849  1.00  0.00           C  
ATOM   3972 HD11 LEU B 248      -8.455   1.964  25.901  1.00  0.00           H  
ATOM   3973 HD12 LEU B 248      -9.263   1.857  27.486  1.00  0.00           H  
ATOM   3974 HD13 LEU B 248      -7.525   1.523  27.353  1.00  0.00           H  
ATOM   3975  CD2 LEU B 248     -10.152  -0.142  25.932  1.00  0.00           C  
ATOM   3976 HD21 LEU B 248     -10.929   0.204  26.616  1.00  0.00           H  
ATOM   3977 HD22 LEU B 248     -10.166   0.463  25.027  1.00  0.00           H  
ATOM   3978 HD23 LEU B 248     -10.347  -1.178  25.661  1.00  0.00           H  
ATOM   3979  C   LEU B 248      -6.613  -2.825  24.919  1.00  0.00           C  
ATOM   3980  O   LEU B 248      -5.388  -2.769  25.016  1.00  0.00           O  
ATOM   3981  N   THR B 249      -7.222  -3.421  23.893  1.00  0.00           N  
ATOM   3982  H   THR B 249      -8.238  -3.445  23.870  1.00  0.00           H  
ATOM   3983  CA  THR B 249      -6.493  -4.056  22.776  1.00  0.00           C  
ATOM   3984  HA  THR B 249      -5.657  -3.410  22.518  1.00  0.00           H  
ATOM   3985  CB  THR B 249      -5.894  -5.403  23.217  1.00  0.00           C  
ATOM   3986  HB  THR B 249      -5.217  -5.233  24.054  1.00  0.00           H  
ATOM   3987  CG2 THR B 249      -6.942  -6.432  23.645  1.00  0.00           C  
ATOM   3988 HG21 THR B 249      -7.596  -6.667  22.806  1.00  0.00           H  
ATOM   3989 HG22 THR B 249      -6.436  -7.341  23.966  1.00  0.00           H  
ATOM   3990 HG23 THR B 249      -7.533  -6.044  24.475  1.00  0.00           H  
ATOM   3991  OG1 THR B 249      -5.155  -5.977  22.171  1.00  0.00           O  
ATOM   3992  HG1 THR B 249      -4.478  -5.348  21.864  1.00  0.00           H  
ATOM   3993  C   THR B 249      -7.355  -4.177  21.511  1.00  0.00           C  
ATOM   3994  O   THR B 249      -8.580  -4.084  21.586  1.00  0.00           O  
ATOM   3995  N   TRP B 250      -6.731  -4.314  20.338  1.00  0.00           N  
ATOM   3996  H   TRP B 250      -5.723  -4.454  20.352  1.00  0.00           H  
ATOM   3997  CA  TRP B 250      -7.361  -4.284  19.010  1.00  0.00           C  
ATOM   3998  HA  TRP B 250      -8.356  -4.727  19.069  1.00  0.00           H  
ATOM   3999  CB  TRP B 250      -7.502  -2.815  18.567  1.00  0.00           C  
ATOM   4000  HB2 TRP B 250      -7.917  -2.775  17.559  1.00  0.00           H  
ATOM   4001  HB3 TRP B 250      -8.229  -2.336  19.223  1.00  0.00           H  
ATOM   4002  CG  TRP B 250      -6.247  -1.991  18.608  1.00  0.00           C  
ATOM   4003  CD1 TRP B 250      -5.381  -1.822  17.583  1.00  0.00           C  
ATOM   4004  HD1 TRP B 250      -5.492  -2.265  16.600  1.00  0.00           H  
ATOM   4005  NE1 TRP B 250      -4.315  -1.048  17.998  1.00  0.00           N  
ATOM   4006  HE1 TRP B 250      -3.540  -0.787  17.395  1.00  0.00           H  
ATOM   4007  CE2 TRP B 250      -4.415  -0.721  19.333  1.00  0.00           C  
ATOM   4008  CZ2 TRP B 250      -3.578  -0.022  20.212  1.00  0.00           C  
ATOM   4009  HZ2 TRP B 250      -2.616   0.333  19.879  1.00  0.00           H  
ATOM   4010  CH2 TRP B 250      -3.982   0.168  21.542  1.00  0.00           C  
ATOM   4011  HH2 TRP B 250      -3.328   0.674  22.238  1.00  0.00           H  
ATOM   4012  CZ3 TRP B 250      -5.222  -0.331  21.973  1.00  0.00           C  
ATOM   4013  HZ3 TRP B 250      -5.521  -0.204  23.004  1.00  0.00           H  
ATOM   4014  CE3 TRP B 250      -6.054  -1.034  21.080  1.00  0.00           C  
ATOM   4015  HE3 TRP B 250      -6.995  -1.427  21.426  1.00  0.00           H  
ATOM   4016  CD2 TRP B 250      -5.664  -1.271  19.742  1.00  0.00           C  
ATOM   4017  C   TRP B 250      -6.550  -5.116  17.995  1.00  0.00           C  
ATOM   4018  O   TRP B 250      -5.532  -5.711  18.341  1.00  0.00           O  
ATOM   4019  N   SER B 251      -7.003  -5.196  16.738  1.00  0.00           N  
ATOM   4020  H   SER B 251      -7.870  -4.717  16.516  1.00  0.00           H  
ATOM   4021  CA  SER B 251      -6.289  -5.892  15.652  1.00  0.00           C  
ATOM   4022  HA  SER B 251      -5.472  -6.469  16.088  1.00  0.00           H  
ATOM   4023  CB  SER B 251      -7.215  -6.906  14.978  1.00  0.00           C  
ATOM   4024  HB2 SER B 251      -7.648  -7.558  15.738  1.00  0.00           H  
ATOM   4025  HB3 SER B 251      -8.016  -6.380  14.454  1.00  0.00           H  
ATOM   4026  OG  SER B 251      -6.483  -7.692  14.058  1.00  0.00           O  
ATOM   4027  HG  SER B 251      -7.088  -8.259  13.572  1.00  0.00           H  
ATOM   4028  C   SER B 251      -5.651  -4.944  14.624  1.00  0.00           C  
ATOM   4029  O   SER B 251      -6.164  -3.849  14.360  1.00  0.00           O  
ATOM   4030  N   ASN B 252      -4.545  -5.382  14.015  1.00  0.00           N  
ATOM   4031  H   ASN B 252      -4.281  -6.342  14.183  1.00  0.00           H  
ATOM   4032  CA  ASN B 252      -3.857  -4.680  12.931  1.00  0.00           C  
ATOM   4033  HA  ASN B 252      -3.738  -3.635  13.225  1.00  0.00           H  
ATOM   4034  CB  ASN B 252      -2.448  -5.283  12.793  1.00  0.00           C  
ATOM   4035  HB2 ASN B 252      -1.993  -5.353  13.782  1.00  0.00           H  
ATOM   4036  HB3 ASN B 252      -2.506  -6.288  12.378  1.00  0.00           H  
ATOM   4037  CG  ASN B 252      -1.543  -4.447  11.906  1.00  0.00           C  
ATOM   4038  OD1 ASN B 252      -1.937  -3.919  10.877  1.00  0.00           O  
ATOM   4039  ND2 ASN B 252      -0.299  -4.284  12.291  1.00  0.00           N  
ATOM   4040 HD21 ASN B 252       0.307  -3.739  11.704  1.00  0.00           H  
ATOM   4041 HD22 ASN B 252       0.031  -4.708  13.139  1.00  0.00           H  
ATOM   4042  C   ASN B 252      -4.679  -4.791  11.621  1.00  0.00           C  
ATOM   4043  O   ASN B 252      -4.976  -5.907  11.189  1.00  0.00           O  
ATOM   4044  N   PRO B 253      -5.066  -3.679  10.960  1.00  0.00           N  
ATOM   4045  CD  PRO B 253      -4.850  -2.310  11.412  1.00  0.00           C  
ATOM   4046  HD2 PRO B 253      -3.789  -2.086  11.495  1.00  0.00           H  
ATOM   4047  HD3 PRO B 253      -5.341  -2.167  12.373  1.00  0.00           H  
ATOM   4048  CG  PRO B 253      -5.502  -1.402  10.374  1.00  0.00           C  
ATOM   4049  HG2 PRO B 253      -4.778  -1.127   9.606  1.00  0.00           H  
ATOM   4050  HG3 PRO B 253      -5.924  -0.515  10.844  1.00  0.00           H  
ATOM   4051  CB  PRO B 253      -6.586  -2.294   9.775  1.00  0.00           C  
ATOM   4052  HB2 PRO B 253      -6.884  -1.968   8.781  1.00  0.00           H  
ATOM   4053  HB3 PRO B 253      -7.448  -2.302  10.441  1.00  0.00           H  
ATOM   4054  CA  PRO B 253      -5.958  -3.690   9.790  1.00  0.00           C  
ATOM   4055  HA  PRO B 253      -6.752  -4.417   9.961  1.00  0.00           H  
ATOM   4056  C   PRO B 253      -5.298  -4.080   8.447  1.00  0.00           C  
ATOM   4057  O   PRO B 253      -5.918  -3.927   7.391  1.00  0.00           O  
ATOM   4058  N   TYR B 254      -4.067  -4.597   8.475  1.00  0.00           N  
ATOM   4059  H   TYR B 254      -3.630  -4.734   9.379  1.00  0.00           H  
ATOM   4060  CA  TYR B 254      -3.323  -5.070   7.300  1.00  0.00           C  
ATOM   4061  HA  TYR B 254      -3.961  -4.978   6.422  1.00  0.00           H  
ATOM   4062  CB  TYR B 254      -2.091  -4.185   7.084  1.00  0.00           C  
ATOM   4063  HB2 TYR B 254      -1.500  -4.148   8.002  1.00  0.00           H  
ATOM   4064  HB3 TYR B 254      -1.470  -4.638   6.314  1.00  0.00           H  
ATOM   4065  CG  TYR B 254      -2.450  -2.784   6.649  1.00  0.00           C  
ATOM   4066  CD1 TYR B 254      -2.670  -2.516   5.285  1.00  0.00           C  
ATOM   4067  HD1 TYR B 254      -2.554  -3.300   4.555  1.00  0.00           H  
ATOM   4068  CE1 TYR B 254      -3.073  -1.232   4.874  1.00  0.00           C  
ATOM   4069  HE1 TYR B 254      -3.239  -1.011   3.833  1.00  0.00           H  
ATOM   4070  CZ  TYR B 254      -3.287  -0.226   5.833  1.00  0.00           C  
ATOM   4071  OH  TYR B 254      -3.747   0.987   5.440  1.00  0.00           O  
ATOM   4072  HH  TYR B 254      -3.654   1.102   4.475  1.00  0.00           H  
ATOM   4073  CE2 TYR B 254      -3.061  -0.492   7.200  1.00  0.00           C  
ATOM   4074  HE2 TYR B 254      -3.226   0.282   7.930  1.00  0.00           H  
ATOM   4075  CD2 TYR B 254      -2.635  -1.770   7.606  1.00  0.00           C  
ATOM   4076  HD2 TYR B 254      -2.482  -1.990   8.655  1.00  0.00           H  
ATOM   4077  C   TYR B 254      -2.894  -6.539   7.432  1.00  0.00           C  
ATOM   4078  O   TYR B 254      -2.585  -6.982   8.537  1.00  0.00           O  
ATOM   4079  N   PRO B 255      -2.802  -7.298   6.323  1.00  0.00           N  
ATOM   4080  CD  PRO B 255      -3.185  -6.928   4.967  1.00  0.00           C  
ATOM   4081  HD2 PRO B 255      -2.795  -5.949   4.687  1.00  0.00           H  
ATOM   4082  HD3 PRO B 255      -4.272  -6.936   4.898  1.00  0.00           H  
ATOM   4083  CG  PRO B 255      -2.604  -8.008   4.055  1.00  0.00           C  
ATOM   4084  HG2 PRO B 255      -1.597  -7.728   3.746  1.00  0.00           H  
ATOM   4085  HG3 PRO B 255      -3.237  -8.184   3.185  1.00  0.00           H  
ATOM   4086  CB  PRO B 255      -2.542  -9.233   4.969  1.00  0.00           C  
ATOM   4087  HB2 PRO B 255      -1.795  -9.953   4.630  1.00  0.00           H  
ATOM   4088  HB3 PRO B 255      -3.526  -9.702   5.014  1.00  0.00           H  
ATOM   4089  CA  PRO B 255      -2.198  -8.630   6.334  1.00  0.00           C  
ATOM   4090  HA  PRO B 255      -2.663  -9.220   7.121  1.00  0.00           H  
ATOM   4091  C   PRO B 255      -0.667  -8.555   6.548  1.00  0.00           C  
ATOM   4092  O   PRO B 255      -0.052  -7.545   6.183  1.00  0.00           O  
ATOM   4093  N   PRO B 256      -0.020  -9.626   7.051  1.00  0.00           N  
ATOM   4094  CD  PRO B 256      -0.628 -10.831   7.605  1.00  0.00           C  
ATOM   4095  HD2 PRO B 256      -0.851 -11.535   6.800  1.00  0.00           H  
ATOM   4096  HD3 PRO B 256      -1.531 -10.615   8.180  1.00  0.00           H  
ATOM   4097  CG  PRO B 256       0.423 -11.426   8.539  1.00  0.00           C  
ATOM   4098  HG2 PRO B 256       0.326 -12.510   8.624  1.00  0.00           H  
ATOM   4099  HG3 PRO B 256       0.353 -10.954   9.522  1.00  0.00           H  
ATOM   4100  CB  PRO B 256       1.731 -11.023   7.863  1.00  0.00           C  
ATOM   4101  HB2 PRO B 256       1.941 -11.708   7.041  1.00  0.00           H  
ATOM   4102  HB3 PRO B 256       2.562 -11.000   8.568  1.00  0.00           H  
ATOM   4103  CA  PRO B 256       1.423  -9.632   7.311  1.00  0.00           C  
ATOM   4104  HA  PRO B 256       1.622  -8.897   8.089  1.00  0.00           H  
ATOM   4105  C   PRO B 256       2.319  -9.305   6.101  1.00  0.00           C  
ATOM   4106  O   PRO B 256       3.424  -8.796   6.290  1.00  0.00           O  
ATOM   4107  N   ASP B 257       1.861  -9.536   4.869  1.00  0.00           N  
ATOM   4108  H   ASP B 257       1.033 -10.109   4.767  1.00  0.00           H  
ATOM   4109  CA  ASP B 257       2.549  -9.116   3.640  1.00  0.00           C  
ATOM   4110  HA  ASP B 257       3.570  -9.506   3.670  1.00  0.00           H  
ATOM   4111  CB  ASP B 257       1.846  -9.738   2.429  1.00  0.00           C  
ATOM   4112  HB2 ASP B 257       0.774  -9.538   2.489  1.00  0.00           H  
ATOM   4113  HB3 ASP B 257       2.222  -9.274   1.517  1.00  0.00           H  
ATOM   4114  CG  ASP B 257       2.112 -11.235   2.327  1.00  0.00           C  
ATOM   4115  OD1 ASP B 257       3.299 -11.589   2.119  1.00  0.00           O  
ATOM   4116  OD2 ASP B 257       1.122 -11.991   2.435  1.00  0.00           O  
ATOM   4117  C   ASP B 257       2.654  -7.597   3.416  1.00  0.00           C  
ATOM   4118  O   ASP B 257       3.555  -7.162   2.698  1.00  0.00           O  
ATOM   4119  N   ASN B 258       1.778  -6.762   3.988  1.00  0.00           N  
ATOM   4120  H   ASN B 258       1.121  -7.120   4.671  1.00  0.00           H  
ATOM   4121  CA  ASN B 258       1.774  -5.333   3.655  1.00  0.00           C  
ATOM   4122  HA  ASN B 258       1.834  -5.245   2.567  1.00  0.00           H  
ATOM   4123  CB  ASN B 258       0.458  -4.680   4.102  1.00  0.00           C  
ATOM   4124  HB2 ASN B 258      -0.380  -5.325   3.834  1.00  0.00           H  
ATOM   4125  HB3 ASN B 258       0.463  -4.547   5.183  1.00  0.00           H  
ATOM   4126  CG  ASN B 258       0.278  -3.331   3.437  1.00  0.00           C  
ATOM   4127  OD1 ASN B 258       1.005  -2.391   3.705  1.00  0.00           O  
ATOM   4128  ND2 ASN B 258      -0.652  -3.233   2.520  1.00  0.00           N  
ATOM   4129 HD21 ASN B 258      -0.720  -2.339   2.022  1.00  0.00           H  
ATOM   4130 HD22 ASN B 258      -1.231  -4.009   2.268  1.00  0.00           H  
ATOM   4131  C   ASN B 258       2.997  -4.614   4.246  1.00  0.00           C  
ATOM   4132  O   ASN B 258       3.361  -4.833   5.405  1.00  0.00           O  
ATOM   4133  N   TYR B 259       3.637  -3.744   3.469  1.00  0.00           N  
ATOM   4134  H   TYR B 259       3.296  -3.591   2.532  1.00  0.00           H  
ATOM   4135  CA  TYR B 259       4.803  -2.968   3.896  1.00  0.00           C  
ATOM   4136  HA  TYR B 259       5.605  -3.660   4.143  1.00  0.00           H  
ATOM   4137  CB  TYR B 259       5.273  -2.097   2.723  1.00  0.00           C  
ATOM   4138  HB2 TYR B 259       4.547  -1.292   2.592  1.00  0.00           H  
ATOM   4139  HB3 TYR B 259       6.223  -1.639   3.004  1.00  0.00           H  
ATOM   4140  CG  TYR B 259       5.465  -2.790   1.373  1.00  0.00           C  
ATOM   4141  CD1 TYR B 259       6.049  -4.071   1.268  1.00  0.00           C  
ATOM   4142  HD1 TYR B 259       6.344  -4.603   2.154  1.00  0.00           H  
ATOM   4143  CE1 TYR B 259       6.264  -4.661   0.005  1.00  0.00           C  
ATOM   4144  HE1 TYR B 259       6.717  -5.638  -0.072  1.00  0.00           H  
ATOM   4145  CZ  TYR B 259       5.890  -3.971  -1.169  1.00  0.00           C  
ATOM   4146  OH  TYR B 259       6.115  -4.513  -2.394  1.00  0.00           O  
ATOM   4147  HH  TYR B 259       6.823  -5.177  -2.370  1.00  0.00           H  
ATOM   4148  CE2 TYR B 259       5.301  -2.695  -1.064  1.00  0.00           C  
ATOM   4149  HE2 TYR B 259       5.040  -2.142  -1.952  1.00  0.00           H  
ATOM   4150  CD2 TYR B 259       5.095  -2.111   0.197  1.00  0.00           C  
ATOM   4151  HD2 TYR B 259       4.690  -1.111   0.252  1.00  0.00           H  
ATOM   4152  C   TYR B 259       4.530  -2.132   5.167  1.00  0.00           C  
ATOM   4153  O   TYR B 259       5.386  -2.069   6.048  1.00  0.00           O  
ATOM   4154  N   LEU B 260       3.309  -1.609   5.333  1.00  0.00           N  
ATOM   4155  H   LEU B 260       2.634  -1.732   4.581  1.00  0.00           H  
ATOM   4156  CA  LEU B 260       2.868  -0.887   6.537  1.00  0.00           C  
ATOM   4157  HA  LEU B 260       3.575  -0.080   6.737  1.00  0.00           H  
ATOM   4158  CB  LEU B 260       1.463  -0.292   6.310  1.00  0.00           C  
ATOM   4159  HB2 LEU B 260       0.779  -1.104   6.056  1.00  0.00           H  
ATOM   4160  HB3 LEU B 260       1.119   0.134   7.254  1.00  0.00           H  
ATOM   4161  CG  LEU B 260       1.349   0.803   5.234  1.00  0.00           C  
ATOM   4162  HG  LEU B 260       1.684   0.409   4.278  1.00  0.00           H  
ATOM   4163  CD1 LEU B 260      -0.114   1.233   5.115  1.00  0.00           C  
ATOM   4164 HD11 LEU B 260      -0.490   1.584   6.076  1.00  0.00           H  
ATOM   4165 HD12 LEU B 260      -0.706   0.385   4.776  1.00  0.00           H  
ATOM   4166 HD13 LEU B 260      -0.200   2.033   4.382  1.00  0.00           H  
ATOM   4167  CD2 LEU B 260       2.181   2.035   5.590  1.00  0.00           C  
ATOM   4168 HD21 LEU B 260       2.029   2.810   4.840  1.00  0.00           H  
ATOM   4169 HD22 LEU B 260       1.886   2.414   6.568  1.00  0.00           H  
ATOM   4170 HD23 LEU B 260       3.236   1.776   5.597  1.00  0.00           H  
ATOM   4171  C   LEU B 260       2.813  -1.747   7.812  1.00  0.00           C  
ATOM   4172  O   LEU B 260       2.926  -1.201   8.907  1.00  0.00           O  
ATOM   4173  N   TYR B 261       2.636  -3.069   7.714  1.00  0.00           N  
ATOM   4174  H   TYR B 261       2.615  -3.480   6.790  1.00  0.00           H  
ATOM   4175  CA  TYR B 261       2.352  -3.954   8.861  1.00  0.00           C  
ATOM   4176  HA  TYR B 261       1.400  -3.660   9.302  1.00  0.00           H  
ATOM   4177  CB  TYR B 261       2.219  -5.393   8.335  1.00  0.00           C  
ATOM   4178  HB2 TYR B 261       1.471  -5.409   7.542  1.00  0.00           H  
ATOM   4179  HB3 TYR B 261       3.166  -5.690   7.888  1.00  0.00           H  
ATOM   4180  CG  TYR B 261       1.837  -6.441   9.364  1.00  0.00           C  
ATOM   4181  CD1 TYR B 261       2.831  -7.179  10.038  1.00  0.00           C  
ATOM   4182  HD1 TYR B 261       3.874  -6.963   9.860  1.00  0.00           H  
ATOM   4183  CE1 TYR B 261       2.469  -8.178  10.964  1.00  0.00           C  
ATOM   4184  HE1 TYR B 261       3.233  -8.734  11.483  1.00  0.00           H  
ATOM   4185  CZ  TYR B 261       1.104  -8.445  11.213  1.00  0.00           C  
ATOM   4186  OH  TYR B 261       0.739  -9.390  12.120  1.00  0.00           O  
ATOM   4187  HH  TYR B 261       1.490  -9.792  12.557  1.00  0.00           H  
ATOM   4188  CE2 TYR B 261       0.112  -7.715  10.529  1.00  0.00           C  
ATOM   4189  HE2 TYR B 261      -0.932  -7.928  10.712  1.00  0.00           H  
ATOM   4190  CD2 TYR B 261       0.479  -6.709   9.615  1.00  0.00           C  
ATOM   4191  HD2 TYR B 261      -0.287  -6.140   9.111  1.00  0.00           H  
ATOM   4192  C   TYR B 261       3.415  -3.881   9.973  1.00  0.00           C  
ATOM   4193  O   TYR B 261       3.108  -4.053  11.150  1.00  0.00           O  
ATOM   4194  N   ASN B 262       4.671  -3.607   9.603  1.00  0.00           N  
ATOM   4195  H   ASN B 262       4.836  -3.432   8.623  1.00  0.00           H  
ATOM   4196  CA  ASN B 262       5.815  -3.511  10.518  1.00  0.00           C  
ATOM   4197  HA  ASN B 262       5.587  -4.078  11.424  1.00  0.00           H  
ATOM   4198  CB  ASN B 262       7.029  -4.165   9.836  1.00  0.00           C  
ATOM   4199  HB2 ASN B 262       7.261  -3.625   8.917  1.00  0.00           H  
ATOM   4200  HB3 ASN B 262       7.896  -4.093  10.493  1.00  0.00           H  
ATOM   4201  CG  ASN B 262       6.788  -5.624   9.501  1.00  0.00           C  
ATOM   4202  OD1 ASN B 262       6.414  -5.982   8.393  1.00  0.00           O  
ATOM   4203  ND2 ASN B 262       6.965  -6.518  10.446  1.00  0.00           N  
ATOM   4204 HD21 ASN B 262       6.812  -7.478  10.199  1.00  0.00           H  
ATOM   4205 HD22 ASN B 262       7.259  -6.236  11.365  1.00  0.00           H  
ATOM   4206  C   ASN B 262       6.132  -2.080  10.997  1.00  0.00           C  
ATOM   4207  O   ASN B 262       7.131  -1.893  11.685  1.00  0.00           O  
ATOM   4208  N   HIE B 263       5.307  -1.092  10.631  1.00  0.00           N  
ATOM   4209  H   HIE B 263       4.502  -1.335  10.064  1.00  0.00           H  
ATOM   4210  CA  HIE B 263       5.535   0.344  10.867  1.00  0.00           C  
ATOM   4211  HA  HIE B 263       6.314   0.473  11.622  1.00  0.00           H  
ATOM   4212  CB  HIE B 263       6.036   0.975   9.559  1.00  0.00           C  
ATOM   4213  HB2 HIE B 263       5.354   0.718   8.748  1.00  0.00           H  
ATOM   4214  HB3 HIE B 263       6.020   2.058   9.671  1.00  0.00           H  
ATOM   4215  CG  HIE B 263       7.445   0.587   9.179  1.00  0.00           C  
ATOM   4216  ND1 HIE B 263       8.597   1.115   9.773  1.00  0.00           N  
ATOM   4217  CE1 HIE B 263       9.630   0.557   9.128  1.00  0.00           C  
ATOM   4218  HE1 HIE B 263      10.671   0.747   9.349  1.00  0.00           H  
ATOM   4219  NE2 HIE B 263       9.194  -0.264   8.161  1.00  0.00           N  
ATOM   4220  HE2 HIE B 263       9.811  -0.784   7.534  1.00  0.00           H  
ATOM   4221  CD2 HIE B 263       7.814  -0.258   8.170  1.00  0.00           C  
ATOM   4222  HD2 HIE B 263       7.151  -0.792   7.500  1.00  0.00           H  
ATOM   4223  C   HIE B 263       4.295   1.096  11.391  1.00  0.00           C  
ATOM   4224  O   HIE B 263       4.344   2.308  11.604  1.00  0.00           O  
ATOM   4225  N   LEU B 264       3.169   0.398  11.570  1.00  0.00           N  
ATOM   4226  H   LEU B 264       3.177  -0.584  11.342  1.00  0.00           H  
ATOM   4227  CA  LEU B 264       1.910   0.965  12.045  1.00  0.00           C  
ATOM   4228  HA  LEU B 264       1.799   1.945  11.584  1.00  0.00           H  
ATOM   4229  CB  LEU B 264       0.764   0.051  11.563  1.00  0.00           C  
ATOM   4230  HB2 LEU B 264       1.015  -0.374  10.591  1.00  0.00           H  
ATOM   4231  HB3 LEU B 264       0.668  -0.779  12.266  1.00  0.00           H  
ATOM   4232  CG  LEU B 264      -0.587   0.771  11.434  1.00  0.00           C  
ATOM   4233  HG  LEU B 264      -0.738   1.405  12.307  1.00  0.00           H  
ATOM   4234  CD1 LEU B 264      -0.655   1.623  10.158  1.00  0.00           C  
ATOM   4235 HD11 LEU B 264      -1.628   2.104  10.082  1.00  0.00           H  
ATOM   4236 HD12 LEU B 264      -0.496   0.998   9.280  1.00  0.00           H  
ATOM   4237 HD13 LEU B 264       0.112   2.395  10.188  1.00  0.00           H  
ATOM   4238  CD2 LEU B 264      -1.722  -0.251  11.363  1.00  0.00           C  
ATOM   4239 HD21 LEU B 264      -1.733  -0.842  12.279  1.00  0.00           H  
ATOM   4240 HD22 LEU B 264      -2.680   0.258  11.258  1.00  0.00           H  
ATOM   4241 HD23 LEU B 264      -1.569  -0.919  10.516  1.00  0.00           H  
ATOM   4242  C   LEU B 264       1.914   1.147  13.577  1.00  0.00           C  
ATOM   4243  O   LEU B 264       2.163   0.195  14.315  1.00  0.00           O  
ATOM   4244  N   THR B 265       1.587   2.350  14.055  1.00  0.00           N  
ATOM   4245  H   THR B 265       1.328   3.068  13.387  1.00  0.00           H  
ATOM   4246  CA  THR B 265       1.423   2.676  15.487  1.00  0.00           C  
ATOM   4247  HA  THR B 265       1.360   1.747  16.052  1.00  0.00           H  
ATOM   4248  CB  THR B 265       2.615   3.465  16.059  1.00  0.00           C  
ATOM   4249  HB  THR B 265       2.507   3.513  17.140  1.00  0.00           H  
ATOM   4250  CG2 THR B 265       3.984   2.861  15.747  1.00  0.00           C  
ATOM   4251 HG21 THR B 265       4.003   1.822  16.071  1.00  0.00           H  
ATOM   4252 HG22 THR B 265       4.188   2.902  14.677  1.00  0.00           H  
ATOM   4253 HG23 THR B 265       4.757   3.415  16.282  1.00  0.00           H  
ATOM   4254  OG1 THR B 265       2.641   4.780  15.560  1.00  0.00           O  
ATOM   4255  HG1 THR B 265       2.773   4.702  14.609  1.00  0.00           H  
ATOM   4256  C   THR B 265       0.097   3.407  15.708  1.00  0.00           C  
ATOM   4257  O   THR B 265      -0.559   3.804  14.736  1.00  0.00           O  
ATOM   4258  N   TYR B 266      -0.353   3.555  16.958  1.00  0.00           N  
ATOM   4259  H   TYR B 266       0.258   3.332  17.740  1.00  0.00           H  
ATOM   4260  CA  TYR B 266      -1.769   3.802  17.245  1.00  0.00           C  
ATOM   4261  HA  TYR B 266      -2.280   4.009  16.309  1.00  0.00           H  
ATOM   4262  CB  TYR B 266      -2.413   2.521  17.810  1.00  0.00           C  
ATOM   4263  HB2 TYR B 266      -2.086   2.392  18.837  1.00  0.00           H  
ATOM   4264  HB3 TYR B 266      -3.497   2.650  17.833  1.00  0.00           H  
ATOM   4265  CG  TYR B 266      -2.096   1.241  17.052  1.00  0.00           C  
ATOM   4266  CD1 TYR B 266      -2.835   0.889  15.905  1.00  0.00           C  
ATOM   4267  HD1 TYR B 266      -3.625   1.541  15.561  1.00  0.00           H  
ATOM   4268  CE1 TYR B 266      -2.541  -0.306  15.213  1.00  0.00           C  
ATOM   4269  HE1 TYR B 266      -3.096  -0.583  14.329  1.00  0.00           H  
ATOM   4270  CZ  TYR B 266      -1.499  -1.148  15.664  1.00  0.00           C  
ATOM   4271  OH  TYR B 266      -1.223  -2.309  15.011  1.00  0.00           O  
ATOM   4272  HH  TYR B 266      -0.450  -2.737  15.398  1.00  0.00           H  
ATOM   4273  CE2 TYR B 266      -0.769  -0.796  16.818  1.00  0.00           C  
ATOM   4274  HE2 TYR B 266       0.026  -1.432  17.180  1.00  0.00           H  
ATOM   4275  CD2 TYR B 266      -1.064   0.395  17.506  1.00  0.00           C  
ATOM   4276  HD2 TYR B 266      -0.482   0.651  18.384  1.00  0.00           H  
ATOM   4277  C   TYR B 266      -2.027   5.026  18.136  1.00  0.00           C  
ATOM   4278  O   TYR B 266      -1.134   5.558  18.795  1.00  0.00           O  
ATOM   4279  N   ALA B 267      -3.284   5.462  18.182  1.00  0.00           N  
ATOM   4280  H   ALA B 267      -3.962   5.022  17.565  1.00  0.00           H  
ATOM   4281  CA  ALA B 267      -3.784   6.389  19.195  1.00  0.00           C  
ATOM   4282  HA  ALA B 267      -3.154   6.301  20.081  1.00  0.00           H  
ATOM   4283  CB  ALA B 267      -3.688   7.833  18.689  1.00  0.00           C  
ATOM   4284  HB1 ALA B 267      -4.282   7.949  17.782  1.00  0.00           H  
ATOM   4285  HB2 ALA B 267      -4.056   8.513  19.459  1.00  0.00           H  
ATOM   4286  HB3 ALA B 267      -2.646   8.075  18.475  1.00  0.00           H  
ATOM   4287  C   ALA B 267      -5.206   6.007  19.608  1.00  0.00           C  
ATOM   4288  O   ALA B 267      -6.061   5.743  18.761  1.00  0.00           O  
ATOM   4289  N   VAL B 268      -5.450   5.993  20.917  1.00  0.00           N  
ATOM   4290  H   VAL B 268      -4.714   6.331  21.532  1.00  0.00           H  
ATOM   4291  CA  VAL B 268      -6.718   5.632  21.564  1.00  0.00           C  
ATOM   4292  HA  VAL B 268      -7.372   5.148  20.841  1.00  0.00           H  
ATOM   4293  CB  VAL B 268      -6.469   4.627  22.712  1.00  0.00           C  
ATOM   4294  HB  VAL B 268      -5.788   5.082  23.431  1.00  0.00           H  
ATOM   4295  CG1 VAL B 268      -7.760   4.248  23.451  1.00  0.00           C  
ATOM   4296 HG11 VAL B 268      -8.181   5.116  23.957  1.00  0.00           H  
ATOM   4297 HG12 VAL B 268      -8.490   3.849  22.746  1.00  0.00           H  
ATOM   4298 HG13 VAL B 268      -7.545   3.490  24.203  1.00  0.00           H  
ATOM   4299  CG2 VAL B 268      -5.828   3.324  22.208  1.00  0.00           C  
ATOM   4300 HG21 VAL B 268      -4.878   3.527  21.715  1.00  0.00           H  
ATOM   4301 HG22 VAL B 268      -5.634   2.655  23.047  1.00  0.00           H  
ATOM   4302 HG23 VAL B 268      -6.495   2.823  21.509  1.00  0.00           H  
ATOM   4303  C   VAL B 268      -7.402   6.901  22.073  1.00  0.00           C  
ATOM   4304  O   VAL B 268      -6.763   7.758  22.678  1.00  0.00           O  
ATOM   4305  N   ASN B 269      -8.710   7.013  21.855  1.00  0.00           N  
ATOM   4306  H   ASN B 269      -9.151   6.267  21.327  1.00  0.00           H  
ATOM   4307  CA  ASN B 269      -9.614   7.982  22.475  1.00  0.00           C  
ATOM   4308  HA  ASN B 269      -9.035   8.700  23.052  1.00  0.00           H  
ATOM   4309  CB  ASN B 269     -10.343   8.727  21.336  1.00  0.00           C  
ATOM   4310  HB2 ASN B 269      -9.604   9.292  20.777  1.00  0.00           H  
ATOM   4311  HB3 ASN B 269     -10.785   7.993  20.665  1.00  0.00           H  
ATOM   4312  CG  ASN B 269     -11.432   9.710  21.728  1.00  0.00           C  
ATOM   4313  OD1 ASN B 269     -12.329   9.987  20.941  1.00  0.00           O  
ATOM   4314  ND2 ASN B 269     -11.409  10.265  22.913  1.00  0.00           N  
ATOM   4315 HD21 ASN B 269     -12.146  10.906  23.169  1.00  0.00           H  
ATOM   4316 HD22 ASN B 269     -10.627  10.156  23.552  1.00  0.00           H  
ATOM   4317  C   ASN B 269     -10.561   7.235  23.434  1.00  0.00           C  
ATOM   4318  O   ASN B 269     -11.142   6.220  23.054  1.00  0.00           O  
ATOM   4319  N   ILE B 270     -10.719   7.738  24.660  1.00  0.00           N  
ATOM   4320  H   ILE B 270     -10.233   8.600  24.889  1.00  0.00           H  
ATOM   4321  CA  ILE B 270     -11.562   7.194  25.743  1.00  0.00           C  
ATOM   4322  HA  ILE B 270     -12.247   6.463  25.319  1.00  0.00           H  
ATOM   4323  CB  ILE B 270     -10.697   6.458  26.805  1.00  0.00           C  
ATOM   4324  HB  ILE B 270     -10.346   5.535  26.338  1.00  0.00           H  
ATOM   4325  CG2 ILE B 270      -9.450   7.265  27.221  1.00  0.00           C  
ATOM   4326 HG21 ILE B 270      -9.750   8.192  27.711  1.00  0.00           H  
ATOM   4327 HG22 ILE B 270      -8.844   6.672  27.900  1.00  0.00           H  
ATOM   4328 HG23 ILE B 270      -8.828   7.493  26.356  1.00  0.00           H  
ATOM   4329  CG1 ILE B 270     -11.506   6.068  28.067  1.00  0.00           C  
ATOM   4330 HG12 ILE B 270     -11.803   6.966  28.611  1.00  0.00           H  
ATOM   4331 HG13 ILE B 270     -12.411   5.550  27.756  1.00  0.00           H  
ATOM   4332  CD1 ILE B 270     -10.770   5.143  29.046  1.00  0.00           C  
ATOM   4333 HD11 ILE B 270     -11.470   4.806  29.811  1.00  0.00           H  
ATOM   4334 HD12 ILE B 270     -10.372   4.277  28.517  1.00  0.00           H  
ATOM   4335 HD13 ILE B 270      -9.959   5.675  29.541  1.00  0.00           H  
ATOM   4336  C   ILE B 270     -12.422   8.321  26.333  1.00  0.00           C  
ATOM   4337  O   ILE B 270     -11.972   9.466  26.373  1.00  0.00           O  
ATOM   4338  N   TRP B 271     -13.655   8.019  26.752  1.00  0.00           N  
ATOM   4339  H   TRP B 271     -13.967   7.054  26.693  1.00  0.00           H  
ATOM   4340  CA  TRP B 271     -14.587   8.981  27.366  1.00  0.00           C  
ATOM   4341  HA  TRP B 271     -14.027   9.596  28.073  1.00  0.00           H  
ATOM   4342  CB  TRP B 271     -15.172   9.913  26.287  1.00  0.00           C  
ATOM   4343  HB2 TRP B 271     -15.625  10.763  26.799  1.00  0.00           H  
ATOM   4344  HB3 TRP B 271     -14.360  10.319  25.682  1.00  0.00           H  
ATOM   4345  CG  TRP B 271     -16.199   9.342  25.351  1.00  0.00           C  
ATOM   4346  CD1 TRP B 271     -17.515   9.650  25.390  1.00  0.00           C  
ATOM   4347  HD1 TRP B 271     -17.973  10.322  26.111  1.00  0.00           H  
ATOM   4348  NE1 TRP B 271     -18.185   8.990  24.382  1.00  0.00           N  
ATOM   4349  HE1 TRP B 271     -19.185   9.072  24.258  1.00  0.00           H  
ATOM   4350  CE2 TRP B 271     -17.329   8.220  23.625  1.00  0.00           C  
ATOM   4351  CZ2 TRP B 271     -17.523   7.393  22.506  1.00  0.00           C  
ATOM   4352  HZ2 TRP B 271     -18.504   7.300  22.065  1.00  0.00           H  
ATOM   4353  CH2 TRP B 271     -16.432   6.676  21.984  1.00  0.00           C  
ATOM   4354  HH2 TRP B 271     -16.570   6.019  21.137  1.00  0.00           H  
ATOM   4355  CZ3 TRP B 271     -15.164   6.813  22.575  1.00  0.00           C  
ATOM   4356  HZ3 TRP B 271     -14.327   6.248  22.192  1.00  0.00           H  
ATOM   4357  CE3 TRP B 271     -14.973   7.681  23.667  1.00  0.00           C  
ATOM   4358  HE3 TRP B 271     -13.989   7.792  24.090  1.00  0.00           H  
ATOM   4359  CD2 TRP B 271     -16.049   8.401  24.236  1.00  0.00           C  
ATOM   4360  C   TRP B 271     -15.706   8.271  28.157  1.00  0.00           C  
ATOM   4361  O   TRP B 271     -15.859   7.052  28.051  1.00  0.00           O  
ATOM   4362  N   SER B 272     -16.472   9.020  28.958  1.00  0.00           N  
ATOM   4363  H   SER B 272     -16.324  10.019  28.960  1.00  0.00           H  
ATOM   4364  CA  SER B 272     -17.616   8.521  29.746  1.00  0.00           C  
ATOM   4365  HA  SER B 272     -17.436   7.480  30.006  1.00  0.00           H  
ATOM   4366  CB  SER B 272     -17.708   9.312  31.057  1.00  0.00           C  
ATOM   4367  HB2 SER B 272     -16.763   9.241  31.597  1.00  0.00           H  
ATOM   4368  HB3 SER B 272     -17.904  10.360  30.828  1.00  0.00           H  
ATOM   4369  OG  SER B 272     -18.750   8.810  31.871  1.00  0.00           O  
ATOM   4370  HG  SER B 272     -18.437   7.985  32.268  1.00  0.00           H  
ATOM   4371  C   SER B 272     -18.952   8.607  28.983  1.00  0.00           C  
ATOM   4372  O   SER B 272     -19.125   9.488  28.146  1.00  0.00           O  
ATOM   4373  N   GLU B 273     -19.929   7.748  29.301  1.00  0.00           N  
ATOM   4374  H   GLU B 273     -19.726   7.055  30.015  1.00  0.00           H  
ATOM   4375  CA  GLU B 273     -21.348   7.960  28.934  1.00  0.00           C  
ATOM   4376  HA  GLU B 273     -21.428   8.258  27.887  1.00  0.00           H  
ATOM   4377  CB  GLU B 273     -22.151   6.663  29.157  1.00  0.00           C  
ATOM   4378  HB2 GLU B 273     -21.983   6.351  30.190  1.00  0.00           H  
ATOM   4379  HB3 GLU B 273     -23.217   6.874  29.059  1.00  0.00           H  
ATOM   4380  CG  GLU B 273     -21.816   5.482  28.235  1.00  0.00           C  
ATOM   4381  HG2 GLU B 273     -20.741   5.452  28.034  1.00  0.00           H  
ATOM   4382  HG3 GLU B 273     -22.081   4.568  28.767  1.00  0.00           H  
ATOM   4383  CD  GLU B 273     -22.601   5.502  26.918  1.00  0.00           C  
ATOM   4384  OE1 GLU B 273     -23.315   4.514  26.626  1.00  0.00           O  
ATOM   4385  OE2 GLU B 273     -22.384   6.405  26.083  1.00  0.00           O  
ATOM   4386  C   GLU B 273     -22.024   9.060  29.784  1.00  0.00           C  
ATOM   4387  O   GLU B 273     -23.105   9.532  29.432  1.00  0.00           O  
ATOM   4388  N   ASN B 274     -21.438   9.418  30.934  1.00  0.00           N  
ATOM   4389  H   ASN B 274     -20.542   8.997  31.156  1.00  0.00           H  
ATOM   4390  CA  ASN B 274     -22.044  10.282  31.952  1.00  0.00           C  
ATOM   4391  HA  ASN B 274     -23.106  10.405  31.733  1.00  0.00           H  
ATOM   4392  CB  ASN B 274     -21.893   9.589  33.316  1.00  0.00           C  
ATOM   4393  HB2 ASN B 274     -20.852   9.317  33.469  1.00  0.00           H  
ATOM   4394  HB3 ASN B 274     -22.159  10.295  34.102  1.00  0.00           H  
ATOM   4395  CG  ASN B 274     -22.767   8.358  33.467  1.00  0.00           C  
ATOM   4396  OD1 ASN B 274     -22.359   7.219  33.284  1.00  0.00           O  
ATOM   4397  ND2 ASN B 274     -24.012   8.550  33.827  1.00  0.00           N  
ATOM   4398 HD21 ASN B 274     -24.589   7.736  33.916  1.00  0.00           H  
ATOM   4399 HD22 ASN B 274     -24.359   9.484  33.950  1.00  0.00           H  
ATOM   4400  C   ASN B 274     -21.458  11.701  32.030  1.00  0.00           C  
ATOM   4401  O   ASN B 274     -22.130  12.590  32.549  1.00  0.00           O  
ATOM   4402  N   ASP B 275     -20.219  11.909  31.579  1.00  0.00           N  
ATOM   4403  H   ASP B 275     -19.712  11.130  31.185  1.00  0.00           H  
ATOM   4404  CA  ASP B 275     -19.477  13.151  31.819  1.00  0.00           C  
ATOM   4405  HA  ASP B 275     -20.181  13.967  31.983  1.00  0.00           H  
ATOM   4406  CB  ASP B 275     -18.693  13.004  33.135  1.00  0.00           C  
ATOM   4407  HB2 ASP B 275     -19.387  12.717  33.928  1.00  0.00           H  
ATOM   4408  HB3 ASP B 275     -17.962  12.200  33.032  1.00  0.00           H  
ATOM   4409  CG  ASP B 275     -17.969  14.283  33.567  1.00  0.00           C  
ATOM   4410  OD1 ASP B 275     -17.437  14.255  34.703  1.00  0.00           O  
ATOM   4411  OD2 ASP B 275     -17.915  15.248  32.772  1.00  0.00           O  
ATOM   4412  C   ASP B 275     -18.561  13.508  30.627  1.00  0.00           C  
ATOM   4413  O   ASP B 275     -17.548  12.835  30.406  1.00  0.00           O  
ATOM   4414  N   PRO B 276     -18.867  14.574  29.859  1.00  0.00           N  
ATOM   4415  CD  PRO B 276     -20.128  15.303  29.853  1.00  0.00           C  
ATOM   4416  HD2 PRO B 276     -20.095  16.094  30.604  1.00  0.00           H  
ATOM   4417  HD3 PRO B 276     -20.978  14.643  30.032  1.00  0.00           H  
ATOM   4418  CG  PRO B 276     -20.233  15.909  28.456  1.00  0.00           C  
ATOM   4419  HG2 PRO B 276     -20.843  16.813  28.450  1.00  0.00           H  
ATOM   4420  HG3 PRO B 276     -20.634  15.167  27.762  1.00  0.00           H  
ATOM   4421  CB  PRO B 276     -18.772  16.199  28.118  1.00  0.00           C  
ATOM   4422  HB2 PRO B 276     -18.474  17.137  28.589  1.00  0.00           H  
ATOM   4423  HB3 PRO B 276     -18.611  16.247  27.040  1.00  0.00           H  
ATOM   4424  CA  PRO B 276     -18.019  15.023  28.754  1.00  0.00           C  
ATOM   4425  HA  PRO B 276     -17.955  14.213  28.026  1.00  0.00           H  
ATOM   4426  C   PRO B 276     -16.587  15.420  29.157  1.00  0.00           C  
ATOM   4427  O   PRO B 276     -15.691  15.353  28.316  1.00  0.00           O  
ATOM   4428  N   ALA B 277     -16.340  15.810  30.415  1.00  0.00           N  
ATOM   4429  H   ALA B 277     -17.081  15.753  31.114  1.00  0.00           H  
ATOM   4430  CA  ALA B 277     -15.005  16.193  30.889  1.00  0.00           C  
ATOM   4431  HA  ALA B 277     -14.552  16.842  30.138  1.00  0.00           H  
ATOM   4432  CB  ALA B 277     -15.166  17.011  32.176  1.00  0.00           C  
ATOM   4433  HB1 ALA B 277     -14.194  17.388  32.493  1.00  0.00           H  
ATOM   4434  HB2 ALA B 277     -15.834  17.854  31.999  1.00  0.00           H  
ATOM   4435  HB3 ALA B 277     -15.581  16.386  32.968  1.00  0.00           H  
ATOM   4436  C   ALA B 277     -14.044  14.998  31.079  1.00  0.00           C  
ATOM   4437  O   ALA B 277     -12.829  15.192  31.138  1.00  0.00           O  
ATOM   4438  N   ASP B 278     -14.552  13.759  31.112  1.00  0.00           N  
ATOM   4439  H   ASP B 278     -15.560  13.661  31.070  1.00  0.00           H  
ATOM   4440  CA  ASP B 278     -13.736  12.530  31.114  1.00  0.00           C  
ATOM   4441  HA  ASP B 278     -12.899  12.681  31.796  1.00  0.00           H  
ATOM   4442  CB  ASP B 278     -14.567  11.343  31.634  1.00  0.00           C  
ATOM   4443  HB2 ASP B 278     -15.540  11.340  31.145  1.00  0.00           H  
ATOM   4444  HB3 ASP B 278     -14.070  10.415  31.360  1.00  0.00           H  
ATOM   4445  CG  ASP B 278     -14.750  11.317  33.151  1.00  0.00           C  
ATOM   4446  OD1 ASP B 278     -14.032  12.017  33.897  1.00  0.00           O  
ATOM   4447  OD2 ASP B 278     -15.612  10.541  33.631  1.00  0.00           O  
ATOM   4448  C   ASP B 278     -13.109  12.187  29.745  1.00  0.00           C  
ATOM   4449  O   ASP B 278     -12.427  11.168  29.606  1.00  0.00           O  
ATOM   4450  N   PHE B 279     -13.342  12.999  28.709  1.00  0.00           N  
ATOM   4451  H   PHE B 279     -13.900  13.829  28.871  1.00  0.00           H  
ATOM   4452  CA  PHE B 279     -12.758  12.810  27.382  1.00  0.00           C  
ATOM   4453  HA  PHE B 279     -13.021  11.809  27.043  1.00  0.00           H  
ATOM   4454  CB  PHE B 279     -13.394  13.818  26.415  1.00  0.00           C  
ATOM   4455  HB2 PHE B 279     -14.465  13.617  26.358  1.00  0.00           H  
ATOM   4456  HB3 PHE B 279     -13.277  14.820  26.831  1.00  0.00           H  
ATOM   4457  CG  PHE B 279     -12.815  13.808  25.013  1.00  0.00           C  
ATOM   4458  CD1 PHE B 279     -11.713  14.629  24.708  1.00  0.00           C  
ATOM   4459  HD1 PHE B 279     -11.280  15.255  25.478  1.00  0.00           H  
ATOM   4460  CE1 PHE B 279     -11.185  14.650  23.405  1.00  0.00           C  
ATOM   4461  HE1 PHE B 279     -10.349  15.297  23.178  1.00  0.00           H  
ATOM   4462  CZ  PHE B 279     -11.763  13.856  22.399  1.00  0.00           C  
ATOM   4463  HZ  PHE B 279     -11.368  13.892  21.394  1.00  0.00           H  
ATOM   4464  CE2 PHE B 279     -12.868  13.037  22.699  1.00  0.00           C  
ATOM   4465  HE2 PHE B 279     -13.326  12.443  21.922  1.00  0.00           H  
ATOM   4466  CD2 PHE B 279     -13.387  13.005  24.007  1.00  0.00           C  
ATOM   4467  HD2 PHE B 279     -14.244  12.387  24.237  1.00  0.00           H  
ATOM   4468  C   PHE B 279     -11.220  12.908  27.396  1.00  0.00           C  
ATOM   4469  O   PHE B 279     -10.638  13.883  27.878  1.00  0.00           O  
ATOM   4470  N   ARG B 280     -10.548  11.902  26.820  1.00  0.00           N  
ATOM   4471  H   ARG B 280     -11.090  11.113  26.480  1.00  0.00           H  
ATOM   4472  CA  ARG B 280      -9.083  11.796  26.771  1.00  0.00           C  
ATOM   4473  HA  ARG B 280      -8.682  12.810  26.785  1.00  0.00           H  
ATOM   4474  CB  ARG B 280      -8.579  11.031  28.013  1.00  0.00           C  
ATOM   4475  HB2 ARG B 280      -9.425  10.671  28.604  1.00  0.00           H  
ATOM   4476  HB3 ARG B 280      -8.004  10.157  27.699  1.00  0.00           H  
ATOM   4477  CG  ARG B 280      -7.694  11.913  28.904  1.00  0.00           C  
ATOM   4478  HG2 ARG B 280      -8.297  12.722  29.321  1.00  0.00           H  
ATOM   4479  HG3 ARG B 280      -6.881  12.334  28.310  1.00  0.00           H  
ATOM   4480  CD  ARG B 280      -7.102  11.058  30.032  1.00  0.00           C  
ATOM   4481  HD2 ARG B 280      -6.477  10.287  29.580  1.00  0.00           H  
ATOM   4482  HD3 ARG B 280      -7.907  10.558  30.572  1.00  0.00           H  
ATOM   4483  NE  ARG B 280      -6.279  11.843  30.972  1.00  0.00           N  
ATOM   4484  HE  ARG B 280      -5.283  11.777  30.852  1.00  0.00           H  
ATOM   4485  CZ  ARG B 280      -6.719  12.559  31.992  1.00  0.00           C  
ATOM   4486  NH1 ARG B 280      -7.989  12.727  32.229  1.00  0.00           N  
ATOM   4487 HH11 ARG B 280      -8.663  12.265  31.639  1.00  0.00           H  
ATOM   4488 HH12 ARG B 280      -8.313  13.308  32.979  1.00  0.00           H  
ATOM   4489  NH2 ARG B 280      -5.867  13.132  32.798  1.00  0.00           N  
ATOM   4490 HH21 ARG B 280      -4.885  12.964  32.679  1.00  0.00           H  
ATOM   4491 HH22 ARG B 280      -6.204  13.691  33.560  1.00  0.00           H  
ATOM   4492  C   ARG B 280      -8.581  11.137  25.490  1.00  0.00           C  
ATOM   4493  O   ARG B 280      -9.294  10.372  24.836  1.00  0.00           O  
ATOM   4494  N   ILE B 281      -7.312  11.385  25.176  1.00  0.00           N  
ATOM   4495  H   ILE B 281      -6.782  11.989  25.786  1.00  0.00           H  
ATOM   4496  CA  ILE B 281      -6.543  10.660  24.165  1.00  0.00           C  
ATOM   4497  HA  ILE B 281      -7.091   9.759  23.899  1.00  0.00           H  
ATOM   4498  CB  ILE B 281      -6.375  11.514  22.881  1.00  0.00           C  
ATOM   4499  HB  ILE B 281      -6.197  12.550  23.177  1.00  0.00           H  
ATOM   4500  CG2 ILE B 281      -5.181  11.069  22.013  1.00  0.00           C  
ATOM   4501 HG21 ILE B 281      -5.301  10.028  21.704  1.00  0.00           H  
ATOM   4502 HG22 ILE B 281      -5.091  11.702  21.132  1.00  0.00           H  
ATOM   4503 HG23 ILE B 281      -4.248  11.176  22.569  1.00  0.00           H  
ATOM   4504  CG1 ILE B 281      -7.687  11.444  22.064  1.00  0.00           C  
ATOM   4505 HG12 ILE B 281      -7.828  10.423  21.715  1.00  0.00           H  
ATOM   4506 HG13 ILE B 281      -8.525  11.702  22.711  1.00  0.00           H  
ATOM   4507  CD1 ILE B 281      -7.763  12.385  20.856  1.00  0.00           C  
ATOM   4508 HD11 ILE B 281      -7.044  12.092  20.091  1.00  0.00           H  
ATOM   4509 HD12 ILE B 281      -8.764  12.332  20.425  1.00  0.00           H  
ATOM   4510 HD13 ILE B 281      -7.568  13.412  21.171  1.00  0.00           H  
ATOM   4511  C   ILE B 281      -5.229  10.190  24.794  1.00  0.00           C  
ATOM   4512  O   ILE B 281      -4.626  10.900  25.598  1.00  0.00           O  
ATOM   4513  N   TYR B 282      -4.798   8.997  24.400  1.00  0.00           N  
ATOM   4514  H   TYR B 282      -5.380   8.487  23.739  1.00  0.00           H  
ATOM   4515  CA  TYR B 282      -3.463   8.454  24.637  1.00  0.00           C  
ATOM   4516  HA  TYR B 282      -2.827   9.211  25.098  1.00  0.00           H  
ATOM   4517  CB  TYR B 282      -3.539   7.234  25.569  1.00  0.00           C  
ATOM   4518  HB2 TYR B 282      -4.163   6.475  25.095  1.00  0.00           H  
ATOM   4519  HB3 TYR B 282      -2.539   6.806  25.658  1.00  0.00           H  
ATOM   4520  CG  TYR B 282      -4.068   7.506  26.966  1.00  0.00           C  
ATOM   4521  CD1 TYR B 282      -5.405   7.202  27.292  1.00  0.00           C  
ATOM   4522  HD1 TYR B 282      -6.058   6.789  26.535  1.00  0.00           H  
ATOM   4523  CE1 TYR B 282      -5.881   7.414  28.602  1.00  0.00           C  
ATOM   4524  HE1 TYR B 282      -6.899   7.175  28.856  1.00  0.00           H  
ATOM   4525  CZ  TYR B 282      -5.022   7.938  29.591  1.00  0.00           C  
ATOM   4526  OH  TYR B 282      -5.469   8.137  30.861  1.00  0.00           O  
ATOM   4527  HH  TYR B 282      -6.140   7.503  31.135  1.00  0.00           H  
ATOM   4528  CE2 TYR B 282      -3.689   8.255  29.261  1.00  0.00           C  
ATOM   4529  HE2 TYR B 282      -3.033   8.647  30.022  1.00  0.00           H  
ATOM   4530  CD2 TYR B 282      -3.211   8.028  27.955  1.00  0.00           C  
ATOM   4531  HD2 TYR B 282      -2.178   8.241  27.715  1.00  0.00           H  
ATOM   4532  C   TYR B 282      -2.863   8.056  23.287  1.00  0.00           C  
ATOM   4533  O   TYR B 282      -3.533   7.397  22.487  1.00  0.00           O  
ATOM   4534  N   GLN B 283      -1.611   8.427  23.015  1.00  0.00           N  
ATOM   4535  H   GLN B 283      -1.078   8.919  23.715  1.00  0.00           H  
ATOM   4536  CA  GLN B 283      -0.885   7.845  21.885  1.00  0.00           C  
ATOM   4537  HA  GLN B 283      -1.620   7.561  21.133  1.00  0.00           H  
ATOM   4538  CB  GLN B 283       0.009   8.872  21.174  1.00  0.00           C  
ATOM   4539  HB2 GLN B 283      -0.098   8.691  20.102  1.00  0.00           H  
ATOM   4540  HB3 GLN B 283      -0.368   9.877  21.371  1.00  0.00           H  
ATOM   4541  CG  GLN B 283       1.511   8.815  21.494  1.00  0.00           C  
ATOM   4542  HG2 GLN B 283       1.683   9.105  22.530  1.00  0.00           H  
ATOM   4543  HG3 GLN B 283       1.877   7.801  21.344  1.00  0.00           H  
ATOM   4544  CD  GLN B 283       2.303   9.737  20.571  1.00  0.00           C  
ATOM   4545  OE1 GLN B 283       1.803  10.705  20.026  1.00  0.00           O  
ATOM   4546  NE2 GLN B 283       3.567   9.472  20.335  1.00  0.00           N  
ATOM   4547 HE21 GLN B 283       4.044  10.092  19.707  1.00  0.00           H  
ATOM   4548 HE22 GLN B 283       3.990   8.627  20.705  1.00  0.00           H  
ATOM   4549  C   GLN B 283      -0.197   6.542  22.307  1.00  0.00           C  
ATOM   4550  O   GLN B 283       0.146   6.349  23.472  1.00  0.00           O  
ATOM   4551  N   VAL B 284      -0.004   5.646  21.345  1.00  0.00           N  
ATOM   4552  H   VAL B 284      -0.324   5.874  20.407  1.00  0.00           H  
ATOM   4553  CA  VAL B 284       0.547   4.303  21.520  1.00  0.00           C  
ATOM   4554  HA  VAL B 284       1.014   4.217  22.502  1.00  0.00           H  
ATOM   4555  CB  VAL B 284      -0.573   3.248  21.433  1.00  0.00           C  
ATOM   4556  HB  VAL B 284      -1.039   3.321  20.456  1.00  0.00           H  
ATOM   4557  CG1 VAL B 284      -0.040   1.824  21.618  1.00  0.00           C  
ATOM   4558 HG11 VAL B 284       0.707   1.583  20.861  1.00  0.00           H  
ATOM   4559 HG12 VAL B 284       0.396   1.710  22.610  1.00  0.00           H  
ATOM   4560 HG13 VAL B 284      -0.855   1.106  21.519  1.00  0.00           H  
ATOM   4561  CG2 VAL B 284      -1.662   3.492  22.488  1.00  0.00           C  
ATOM   4562 HG21 VAL B 284      -2.408   2.704  22.431  1.00  0.00           H  
ATOM   4563 HG22 VAL B 284      -1.216   3.494  23.482  1.00  0.00           H  
ATOM   4564 HG23 VAL B 284      -2.161   4.444  22.311  1.00  0.00           H  
ATOM   4565  C   VAL B 284       1.625   4.127  20.456  1.00  0.00           C  
ATOM   4566  O   VAL B 284       1.380   3.628  19.360  1.00  0.00           O  
ATOM   4567  N   THR B 285       2.825   4.622  20.765  1.00  0.00           N  
ATOM   4568  H   THR B 285       2.924   5.043  21.672  1.00  0.00           H  
ATOM   4569  CA  THR B 285       3.973   4.720  19.837  1.00  0.00           C  
ATOM   4570  HA  THR B 285       3.577   5.033  18.870  1.00  0.00           H  
ATOM   4571  CB  THR B 285       4.993   5.793  20.293  1.00  0.00           C  
ATOM   4572  HB  THR B 285       5.785   5.334  20.885  1.00  0.00           H  
ATOM   4573  CG2 THR B 285       5.607   6.516  19.095  1.00  0.00           C  
ATOM   4574 HG21 THR B 285       6.114   5.798  18.451  1.00  0.00           H  
ATOM   4575 HG22 THR B 285       4.829   7.025  18.525  1.00  0.00           H  
ATOM   4576 HG23 THR B 285       6.336   7.248  19.443  1.00  0.00           H  
ATOM   4577  OG1 THR B 285       4.396   6.798  21.094  1.00  0.00           O  
ATOM   4578  HG1 THR B 285       4.518   6.525  22.009  1.00  0.00           H  
ATOM   4579  C   THR B 285       4.657   3.358  19.600  1.00  0.00           C  
ATOM   4580  O   THR B 285       5.881   3.260  19.580  1.00  0.00           O  
ATOM   4581  N   TYR B 286       3.866   2.291  19.486  1.00  0.00           N  
ATOM   4582  H   TYR B 286       2.864   2.445  19.441  1.00  0.00           H  
ATOM   4583  CA  TYR B 286       4.306   0.902  19.418  1.00  0.00           C  
ATOM   4584  HA  TYR B 286       5.373   0.877  19.196  1.00  0.00           H  
ATOM   4585  CB  TYR B 286       4.074   0.208  20.773  1.00  0.00           C  
ATOM   4586  HB2 TYR B 286       2.998   0.087  20.918  1.00  0.00           H  
ATOM   4587  HB3 TYR B 286       4.508  -0.791  20.729  1.00  0.00           H  
ATOM   4588  CG  TYR B 286       4.656   0.917  21.987  1.00  0.00           C  
ATOM   4589  CD1 TYR B 286       6.050   1.081  22.110  1.00  0.00           C  
ATOM   4590  HD1 TYR B 286       6.705   0.717  21.330  1.00  0.00           H  
ATOM   4591  CE1 TYR B 286       6.593   1.719  23.242  1.00  0.00           C  
ATOM   4592  HE1 TYR B 286       7.662   1.841  23.330  1.00  0.00           H  
ATOM   4593  CZ  TYR B 286       5.736   2.200  24.256  1.00  0.00           C  
ATOM   4594  OH  TYR B 286       6.249   2.804  25.358  1.00  0.00           O  
ATOM   4595  HH  TYR B 286       7.200   2.699  25.408  1.00  0.00           H  
ATOM   4596  CE2 TYR B 286       4.340   2.041  24.133  1.00  0.00           C  
ATOM   4597  HE2 TYR B 286       3.695   2.400  24.922  1.00  0.00           H  
ATOM   4598  CD2 TYR B 286       3.803   1.393  23.004  1.00  0.00           C  
ATOM   4599  HD2 TYR B 286       2.735   1.243  22.928  1.00  0.00           H  
ATOM   4600  C   TYR B 286       3.567   0.160  18.300  1.00  0.00           C  
ATOM   4601  O   TYR B 286       2.430   0.490  17.965  1.00  0.00           O  
ATOM   4602  N   LEU B 287       4.219  -0.873  17.758  1.00  0.00           N  
ATOM   4603  H   LEU B 287       5.160  -1.055  18.065  1.00  0.00           H  
ATOM   4604  CA  LEU B 287       3.604  -1.852  16.849  1.00  0.00           C  
ATOM   4605  HA  LEU B 287       3.060  -1.324  16.064  1.00  0.00           H  
ATOM   4606  CB  LEU B 287       4.714  -2.715  16.211  1.00  0.00           C  
ATOM   4607  HB2 LEU B 287       5.112  -3.381  16.978  1.00  0.00           H  
ATOM   4608  HB3 LEU B 287       4.250  -3.337  15.444  1.00  0.00           H  
ATOM   4609  CG  LEU B 287       5.901  -1.958  15.581  1.00  0.00           C  
ATOM   4610  HG  LEU B 287       6.433  -1.402  16.353  1.00  0.00           H  
ATOM   4611  CD1 LEU B 287       6.873  -2.965  14.966  1.00  0.00           C  
ATOM   4612 HD11 LEU B 287       7.730  -2.435  14.546  1.00  0.00           H  
ATOM   4613 HD12 LEU B 287       6.379  -3.522  14.170  1.00  0.00           H  
ATOM   4614 HD13 LEU B 287       7.230  -3.653  15.731  1.00  0.00           H  
ATOM   4615  CD2 LEU B 287       5.468  -0.983  14.487  1.00  0.00           C  
ATOM   4616 HD21 LEU B 287       4.891  -1.510  13.729  1.00  0.00           H  
ATOM   4617 HD22 LEU B 287       4.846  -0.197  14.913  1.00  0.00           H  
ATOM   4618 HD23 LEU B 287       6.343  -0.526  14.023  1.00  0.00           H  
ATOM   4619  C   LEU B 287       2.585  -2.754  17.577  1.00  0.00           C  
ATOM   4620  O   LEU B 287       1.696  -3.337  16.959  1.00  0.00           O  
ATOM   4621  N   GLU B 288       2.725  -2.846  18.900  1.00  0.00           N  
ATOM   4622  H   GLU B 288       3.451  -2.301  19.328  1.00  0.00           H  
ATOM   4623  CA  GLU B 288       1.868  -3.593  19.820  1.00  0.00           C  
ATOM   4624  HA  GLU B 288       1.795  -4.621  19.471  1.00  0.00           H  
ATOM   4625  CB  GLU B 288       2.583  -3.605  21.185  1.00  0.00           C  
ATOM   4626  HB2 GLU B 288       3.473  -4.230  21.095  1.00  0.00           H  
ATOM   4627  HB3 GLU B 288       2.921  -2.594  21.418  1.00  0.00           H  
ATOM   4628  CG  GLU B 288       1.760  -4.094  22.384  1.00  0.00           C  
ATOM   4629  HG2 GLU B 288       2.432  -4.202  23.240  1.00  0.00           H  
ATOM   4630  HG3 GLU B 288       1.034  -3.318  22.635  1.00  0.00           H  
ATOM   4631  CD  GLU B 288       1.016  -5.413  22.150  1.00  0.00           C  
ATOM   4632  OE1 GLU B 288       1.456  -6.203  21.286  1.00  0.00           O  
ATOM   4633  OE2 GLU B 288       0.002  -5.607  22.856  1.00  0.00           O  
ATOM   4634  C   GLU B 288       0.457  -2.971  19.909  1.00  0.00           C  
ATOM   4635  O   GLU B 288       0.327  -1.817  20.337  1.00  0.00           O  
ATOM   4636  N   PRO B 289      -0.613  -3.693  19.521  1.00  0.00           N  
ATOM   4637  CD  PRO B 289      -0.606  -5.015  18.898  1.00  0.00           C  
ATOM   4638  HD2 PRO B 289      -0.229  -5.776  19.578  1.00  0.00           H  
ATOM   4639  HD3 PRO B 289       0.002  -4.991  17.993  1.00  0.00           H  
ATOM   4640  CG  PRO B 289      -2.055  -5.337  18.530  1.00  0.00           C  
ATOM   4641  HG2 PRO B 289      -2.530  -5.883  19.347  1.00  0.00           H  
ATOM   4642  HG3 PRO B 289      -2.122  -5.898  17.598  1.00  0.00           H  
ATOM   4643  CB  PRO B 289      -2.677  -3.950  18.403  1.00  0.00           C  
ATOM   4644  HB2 PRO B 289      -3.757  -3.964  18.519  1.00  0.00           H  
ATOM   4645  HB3 PRO B 289      -2.412  -3.521  17.436  1.00  0.00           H  
ATOM   4646  CA  PRO B 289      -1.975  -3.169  19.517  1.00  0.00           C  
ATOM   4647  HA  PRO B 289      -1.953  -2.116  19.241  1.00  0.00           H  
ATOM   4648  C   PRO B 289      -2.650  -3.280  20.898  1.00  0.00           C  
ATOM   4649  O   PRO B 289      -3.730  -3.866  21.040  1.00  0.00           O  
ATOM   4650  N   SER B 290      -2.034  -2.706  21.937  1.00  0.00           N  
ATOM   4651  H   SER B 290      -1.145  -2.240  21.786  1.00  0.00           H  
ATOM   4652  CA  SER B 290      -2.657  -2.606  23.261  1.00  0.00           C  
ATOM   4653  HA  SER B 290      -3.727  -2.498  23.102  1.00  0.00           H  
ATOM   4654  CB  SER B 290      -2.469  -3.905  24.056  1.00  0.00           C  
ATOM   4655  HB2 SER B 290      -3.135  -3.894  24.914  1.00  0.00           H  
ATOM   4656  HB3 SER B 290      -2.741  -4.764  23.442  1.00  0.00           H  
ATOM   4657  OG  SER B 290      -1.154  -4.064  24.524  1.00  0.00           O  
ATOM   4658  HG  SER B 290      -0.690  -4.644  23.857  1.00  0.00           H  
ATOM   4659  C   SER B 290      -2.240  -1.370  24.066  1.00  0.00           C  
ATOM   4660  O   SER B 290      -1.296  -0.650  23.738  1.00  0.00           O  
ATOM   4661  N   LEU B 291      -3.011  -1.087  25.123  1.00  0.00           N  
ATOM   4662  H   LEU B 291      -3.809  -1.699  25.281  1.00  0.00           H  
ATOM   4663  CA  LEU B 291      -2.815   0.028  26.053  1.00  0.00           C  
ATOM   4664  HA  LEU B 291      -1.747   0.238  26.125  1.00  0.00           H  
ATOM   4665  CB  LEU B 291      -3.528   1.275  25.489  1.00  0.00           C  
ATOM   4666  HB2 LEU B 291      -3.038   1.567  24.559  1.00  0.00           H  
ATOM   4667  HB3 LEU B 291      -4.555   0.992  25.249  1.00  0.00           H  
ATOM   4668  CG  LEU B 291      -3.580   2.489  26.436  1.00  0.00           C  
ATOM   4669  HG  LEU B 291      -4.049   2.208  27.379  1.00  0.00           H  
ATOM   4670  CD1 LEU B 291      -2.196   3.071  26.720  1.00  0.00           C  
ATOM   4671 HD11 LEU B 291      -1.704   3.358  25.792  1.00  0.00           H  
ATOM   4672 HD12 LEU B 291      -2.294   3.945  27.365  1.00  0.00           H  
ATOM   4673 HD13 LEU B 291      -1.581   2.340  27.241  1.00  0.00           H  
ATOM   4674  CD2 LEU B 291      -4.436   3.584  25.806  1.00  0.00           C  
ATOM   4675 HD21 LEU B 291      -5.441   3.205  25.621  1.00  0.00           H  
ATOM   4676 HD22 LEU B 291      -4.503   4.425  26.494  1.00  0.00           H  
ATOM   4677 HD23 LEU B 291      -3.987   3.911  24.868  1.00  0.00           H  
ATOM   4678  C   LEU B 291      -3.335  -0.328  27.453  1.00  0.00           C  
ATOM   4679  O   LEU B 291      -4.482  -0.748  27.603  1.00  0.00           O  
ATOM   4680  N   ARG B 292      -2.522  -0.093  28.487  1.00  0.00           N  
ATOM   4681  H   ARG B 292      -1.618   0.311  28.290  1.00  0.00           H  
ATOM   4682  CA  ARG B 292      -2.957  -0.134  29.893  1.00  0.00           C  
ATOM   4683  HA  ARG B 292      -3.885  -0.699  29.949  1.00  0.00           H  
ATOM   4684  CB  ARG B 292      -1.911  -0.830  30.777  1.00  0.00           C  
ATOM   4685  HB2 ARG B 292      -0.918  -0.432  30.558  1.00  0.00           H  
ATOM   4686  HB3 ARG B 292      -2.141  -0.624  31.824  1.00  0.00           H  
ATOM   4687  CG  ARG B 292      -1.931  -2.350  30.575  1.00  0.00           C  
ATOM   4688  HG2 ARG B 292      -2.927  -2.725  30.818  1.00  0.00           H  
ATOM   4689  HG3 ARG B 292      -1.705  -2.590  29.536  1.00  0.00           H  
ATOM   4690  CD  ARG B 292      -0.904  -3.028  31.487  1.00  0.00           C  
ATOM   4691  HD2 ARG B 292       0.100  -2.742  31.170  1.00  0.00           H  
ATOM   4692  HD3 ARG B 292      -1.041  -2.666  32.508  1.00  0.00           H  
ATOM   4693  NE  ARG B 292      -1.077  -4.493  31.474  1.00  0.00           N  
ATOM   4694  HE  ARG B 292      -1.910  -4.859  31.921  1.00  0.00           H  
ATOM   4695  CZ  ARG B 292      -0.291  -5.398  30.926  1.00  0.00           C  
ATOM   4696  NH1 ARG B 292       0.821  -5.103  30.314  1.00  0.00           N  
ATOM   4697 HH11 ARG B 292       1.087  -4.139  30.236  1.00  0.00           H  
ATOM   4698 HH12 ARG B 292       1.359  -5.813  29.854  1.00  0.00           H  
ATOM   4699  NH2 ARG B 292      -0.641  -6.645  30.994  1.00  0.00           N  
ATOM   4700 HH21 ARG B 292      -1.525  -6.853  31.452  1.00  0.00           H  
ATOM   4701 HH22 ARG B 292      -0.059  -7.367  30.621  1.00  0.00           H  
ATOM   4702  C   ARG B 292      -3.282   1.261  30.427  1.00  0.00           C  
ATOM   4703  O   ARG B 292      -2.695   2.241  29.977  1.00  0.00           O  
ATOM   4704  N   ILE B 293      -4.171   1.335  31.415  1.00  0.00           N  
ATOM   4705  H   ILE B 293      -4.602   0.472  31.731  1.00  0.00           H  
ATOM   4706  CA  ILE B 293      -4.480   2.558  32.175  1.00  0.00           C  
ATOM   4707  HA  ILE B 293      -3.623   3.230  32.107  1.00  0.00           H  
ATOM   4708  CB  ILE B 293      -5.742   3.302  31.651  1.00  0.00           C  
ATOM   4709  HB  ILE B 293      -6.605   2.916  32.196  1.00  0.00           H  
ATOM   4710  CG2 ILE B 293      -5.605   4.802  31.989  1.00  0.00           C  
ATOM   4711 HG21 ILE B 293      -5.365   4.937  33.043  1.00  0.00           H  
ATOM   4712 HG22 ILE B 293      -4.821   5.255  31.379  1.00  0.00           H  
ATOM   4713 HG23 ILE B 293      -6.550   5.317  31.818  1.00  0.00           H  
ATOM   4714  CG1 ILE B 293      -6.052   3.111  30.144  1.00  0.00           C  
ATOM   4715 HG12 ILE B 293      -5.226   3.495  29.543  1.00  0.00           H  
ATOM   4716 HG13 ILE B 293      -6.165   2.046  29.937  1.00  0.00           H  
ATOM   4717  CD1 ILE B 293      -7.356   3.785  29.692  1.00  0.00           C  
ATOM   4718 HD11 ILE B 293      -7.571   3.508  28.662  1.00  0.00           H  
ATOM   4719 HD12 ILE B 293      -8.183   3.460  30.326  1.00  0.00           H  
ATOM   4720 HD13 ILE B 293      -7.266   4.869  29.737  1.00  0.00           H  
ATOM   4721  C   ILE B 293      -4.672   2.172  33.647  1.00  0.00           C  
ATOM   4722  O   ILE B 293      -5.220   1.103  33.910  1.00  0.00           O  
ATOM   4723  N   ALA B 294      -4.269   3.019  34.599  1.00  0.00           N  
ATOM   4724  H   ALA B 294      -3.807   3.878  34.354  1.00  0.00           H  
ATOM   4725  CA  ALA B 294      -4.684   2.833  35.989  1.00  0.00           C  
ATOM   4726  HA  ALA B 294      -4.433   1.815  36.270  1.00  0.00           H  
ATOM   4727  CB  ALA B 294      -3.882   3.764  36.902  1.00  0.00           C  
ATOM   4728  HB1 ALA B 294      -4.211   3.627  37.934  1.00  0.00           H  
ATOM   4729  HB2 ALA B 294      -2.823   3.513  36.841  1.00  0.00           H  
ATOM   4730  HB3 ALA B 294      -4.026   4.803  36.612  1.00  0.00           H  
ATOM   4731  C   ALA B 294      -6.212   3.017  36.107  1.00  0.00           C  
ATOM   4732  O   ALA B 294      -6.745   4.061  35.714  1.00  0.00           O  
ATOM   4733  N   ALA B 295      -6.921   1.990  36.579  1.00  0.00           N  
ATOM   4734  H   ALA B 295      -6.410   1.196  36.948  1.00  0.00           H  
ATOM   4735  CA  ALA B 295      -8.382   1.939  36.595  1.00  0.00           C  
ATOM   4736  HA  ALA B 295      -8.746   2.179  35.596  1.00  0.00           H  
ATOM   4737  CB  ALA B 295      -8.823   0.507  36.924  1.00  0.00           C  
ATOM   4738  HB1 ALA B 295      -9.910   0.442  36.874  1.00  0.00           H  
ATOM   4739  HB2 ALA B 295      -8.390  -0.189  36.205  1.00  0.00           H  
ATOM   4740  HB3 ALA B 295      -8.503   0.229  37.927  1.00  0.00           H  
ATOM   4741  C   ALA B 295      -8.982   2.988  37.549  1.00  0.00           C  
ATOM   4742  O   ALA B 295     -10.010   3.578  37.226  1.00  0.00           O  
ATOM   4743  N   SER B 296      -8.284   3.325  38.638  1.00  0.00           N  
ATOM   4744  H   SER B 296      -7.535   2.692  38.925  1.00  0.00           H  
ATOM   4745  CA  SER B 296      -8.576   4.460  39.528  1.00  0.00           C  
ATOM   4746  HA  SER B 296      -9.567   4.315  39.960  1.00  0.00           H  
ATOM   4747  CB  SER B 296      -7.556   4.473  40.671  1.00  0.00           C  
ATOM   4748  HB2 SER B 296      -7.778   5.299  41.346  1.00  0.00           H  
ATOM   4749  HB3 SER B 296      -7.626   3.538  41.231  1.00  0.00           H  
ATOM   4750  OG  SER B 296      -6.240   4.621  40.173  1.00  0.00           O  
ATOM   4751  HG  SER B 296      -5.827   3.716  40.220  1.00  0.00           H  
ATOM   4752  C   SER B 296      -8.584   5.839  38.842  1.00  0.00           C  
ATOM   4753  O   SER B 296      -9.072   6.804  39.430  1.00  0.00           O  
ATOM   4754  N   THR B 297      -8.103   5.970  37.597  1.00  0.00           N  
ATOM   4755  H   THR B 297      -7.691   5.155  37.159  1.00  0.00           H  
ATOM   4756  CA  THR B 297      -8.310   7.195  36.795  1.00  0.00           C  
ATOM   4757  HA  THR B 297      -8.190   8.048  37.462  1.00  0.00           H  
ATOM   4758  CB  THR B 297      -7.273   7.362  35.669  1.00  0.00           C  
ATOM   4759  HB  THR B 297      -7.434   8.339  35.212  1.00  0.00           H  
ATOM   4760  CG2 THR B 297      -5.830   7.327  36.170  1.00  0.00           C  
ATOM   4761 HG21 THR B 297      -5.669   8.148  36.868  1.00  0.00           H  
ATOM   4762 HG22 THR B 297      -5.626   6.389  36.683  1.00  0.00           H  
ATOM   4763 HG23 THR B 297      -5.148   7.435  35.328  1.00  0.00           H  
ATOM   4764  OG1 THR B 297      -7.406   6.397  34.651  1.00  0.00           O  
ATOM   4765  HG1 THR B 297      -7.202   5.524  35.040  1.00  0.00           H  
ATOM   4766  C   THR B 297      -9.729   7.312  36.218  1.00  0.00           C  
ATOM   4767  O   THR B 297     -10.068   8.350  35.651  1.00  0.00           O  
ATOM   4768  N   LEU B 298     -10.568   6.279  36.356  1.00  0.00           N  
ATOM   4769  H   LEU B 298     -10.239   5.458  36.852  1.00  0.00           H  
ATOM   4770  CA  LEU B 298     -11.962   6.241  35.917  1.00  0.00           C  
ATOM   4771  HA  LEU B 298     -12.167   7.113  35.293  1.00  0.00           H  
ATOM   4772  CB  LEU B 298     -12.215   4.974  35.078  1.00  0.00           C  
ATOM   4773  HB2 LEU B 298     -12.226   4.118  35.753  1.00  0.00           H  
ATOM   4774  HB3 LEU B 298     -13.203   5.056  34.627  1.00  0.00           H  
ATOM   4775  CG  LEU B 298     -11.182   4.693  33.971  1.00  0.00           C  
ATOM   4776  HG  LEU B 298     -10.184   4.593  34.399  1.00  0.00           H  
ATOM   4777  CD1 LEU B 298     -11.521   3.380  33.273  1.00  0.00           C  
ATOM   4778 HD11 LEU B 298     -12.523   3.429  32.852  1.00  0.00           H  
ATOM   4779 HD12 LEU B 298     -10.794   3.196  32.485  1.00  0.00           H  
ATOM   4780 HD13 LEU B 298     -11.479   2.566  33.999  1.00  0.00           H  
ATOM   4781  CD2 LEU B 298     -11.155   5.790  32.904  1.00  0.00           C  
ATOM   4782 HD21 LEU B 298     -10.419   5.543  32.142  1.00  0.00           H  
ATOM   4783 HD22 LEU B 298     -12.139   5.894  32.449  1.00  0.00           H  
ATOM   4784 HD23 LEU B 298     -10.867   6.737  33.361  1.00  0.00           H  
ATOM   4785  C   LEU B 298     -12.913   6.290  37.121  1.00  0.00           C  
ATOM   4786  O   LEU B 298     -12.624   5.755  38.192  1.00  0.00           O  
ATOM   4787  N   LYS B 299     -14.082   6.905  36.947  1.00  0.00           N  
ATOM   4788  H   LYS B 299     -14.283   7.317  36.041  1.00  0.00           H  
ATOM   4789  CA  LYS B 299     -15.130   6.917  37.975  1.00  0.00           C  
ATOM   4790  HA  LYS B 299     -14.667   7.151  38.935  1.00  0.00           H  
ATOM   4791  CB  LYS B 299     -16.172   8.004  37.651  1.00  0.00           C  
ATOM   4792  HB2 LYS B 299     -16.633   7.776  36.690  1.00  0.00           H  
ATOM   4793  HB3 LYS B 299     -16.945   7.979  38.420  1.00  0.00           H  
ATOM   4794  CG  LYS B 299     -15.571   9.422  37.588  1.00  0.00           C  
ATOM   4795  HG2 LYS B 299     -15.064   9.636  38.530  1.00  0.00           H  
ATOM   4796  HG3 LYS B 299     -14.837   9.475  36.783  1.00  0.00           H  
ATOM   4797  CD  LYS B 299     -16.649  10.492  37.346  1.00  0.00           C  
ATOM   4798  HD2 LYS B 299     -17.241  10.232  36.466  1.00  0.00           H  
ATOM   4799  HD3 LYS B 299     -17.313  10.517  38.213  1.00  0.00           H  
ATOM   4800  CE  LYS B 299     -16.016  11.883  37.167  1.00  0.00           C  
ATOM   4801  HE2 LYS B 299     -16.619  12.625  37.698  1.00  0.00           H  
ATOM   4802  HE3 LYS B 299     -15.019  11.876  37.613  1.00  0.00           H  
ATOM   4803  NZ  LYS B 299     -15.918  12.271  35.743  1.00  0.00           N  
ATOM   4804  HZ1 LYS B 299     -14.985  12.564  35.452  1.00  0.00           H  
ATOM   4805  HZ2 LYS B 299     -16.081  11.495  35.100  1.00  0.00           H  
ATOM   4806  HZ3 LYS B 299     -16.545  13.034  35.481  1.00  0.00           H  
ATOM   4807  C   LYS B 299     -15.764   5.521  38.091  1.00  0.00           C  
ATOM   4808  O   LYS B 299     -16.188   4.952  37.084  1.00  0.00           O  
ATOM   4809  N   SER B 300     -15.846   4.991  39.314  1.00  0.00           N  
ATOM   4810  H   SER B 300     -15.438   5.501  40.077  1.00  0.00           H  
ATOM   4811  CA  SER B 300     -16.608   3.771  39.628  1.00  0.00           C  
ATOM   4812  HA  SER B 300     -16.375   3.037  38.867  1.00  0.00           H  
ATOM   4813  CB  SER B 300     -16.164   3.168  40.965  1.00  0.00           C  
ATOM   4814  HB2 SER B 300     -15.098   2.938  40.917  1.00  0.00           H  
ATOM   4815  HB3 SER B 300     -16.335   3.894  41.761  1.00  0.00           H  
ATOM   4816  OG  SER B 300     -16.876   1.985  41.263  1.00  0.00           O  
ATOM   4817  HG  SER B 300     -16.852   1.395  40.466  1.00  0.00           H  
ATOM   4818  C   SER B 300     -18.120   4.027  39.585  1.00  0.00           C  
ATOM   4819  O   SER B 300     -18.561   5.164  39.767  1.00  0.00           O  
ATOM   4820  N   GLY B 301     -18.917   3.000  39.281  1.00  0.00           N  
ATOM   4821  H   GLY B 301     -18.494   2.079  39.142  1.00  0.00           H  
ATOM   4822  CA  GLY B 301     -20.372   3.070  39.091  1.00  0.00           C  
ATOM   4823  HA2 GLY B 301     -20.760   2.051  39.077  1.00  0.00           H  
ATOM   4824  HA3 GLY B 301     -20.817   3.599  39.932  1.00  0.00           H  
ATOM   4825  C   GLY B 301     -20.818   3.760  37.795  1.00  0.00           C  
ATOM   4826  O   GLY B 301     -22.017   3.836  37.521  1.00  0.00           O  
ATOM   4827  N   ILE B 302     -19.869   4.246  36.991  1.00  0.00           N  
ATOM   4828  H   ILE B 302     -18.915   4.045  37.255  1.00  0.00           H  
ATOM   4829  CA  ILE B 302     -20.054   5.051  35.777  1.00  0.00           C  
ATOM   4830  HA  ILE B 302     -21.106   5.313  35.671  1.00  0.00           H  
ATOM   4831  CB  ILE B 302     -19.228   6.354  35.916  1.00  0.00           C  
ATOM   4832  HB  ILE B 302     -18.224   6.061  36.209  1.00  0.00           H  
ATOM   4833  CG2 ILE B 302     -19.071   7.135  34.603  1.00  0.00           C  
ATOM   4834 HG21 ILE B 302     -18.514   6.546  33.877  1.00  0.00           H  
ATOM   4835 HG22 ILE B 302     -20.045   7.358  34.184  1.00  0.00           H  
ATOM   4836 HG23 ILE B 302     -18.527   8.064  34.779  1.00  0.00           H  
ATOM   4837  CG1 ILE B 302     -19.760   7.286  37.031  1.00  0.00           C  
ATOM   4838 HG12 ILE B 302     -19.782   6.740  37.974  1.00  0.00           H  
ATOM   4839 HG13 ILE B 302     -19.057   8.109  37.157  1.00  0.00           H  
ATOM   4840  CD1 ILE B 302     -21.148   7.896  36.796  1.00  0.00           C  
ATOM   4841 HD11 ILE B 302     -21.893   7.115  36.656  1.00  0.00           H  
ATOM   4842 HD12 ILE B 302     -21.426   8.491  37.665  1.00  0.00           H  
ATOM   4843 HD13 ILE B 302     -21.128   8.548  35.925  1.00  0.00           H  
ATOM   4844  C   ILE B 302     -19.664   4.233  34.539  1.00  0.00           C  
ATOM   4845  O   ILE B 302     -18.728   3.431  34.576  1.00  0.00           O  
ATOM   4846  N   SER B 303     -20.367   4.443  33.421  1.00  0.00           N  
ATOM   4847  H   SER B 303     -21.064   5.180  33.422  1.00  0.00           H  
ATOM   4848  CA  SER B 303     -20.062   3.761  32.158  1.00  0.00           C  
ATOM   4849  HA  SER B 303     -19.589   2.811  32.401  1.00  0.00           H  
ATOM   4850  CB  SER B 303     -21.351   3.417  31.412  1.00  0.00           C  
ATOM   4851  HB2 SER B 303     -22.024   2.877  32.075  1.00  0.00           H  
ATOM   4852  HB3 SER B 303     -21.846   4.335  31.099  1.00  0.00           H  
ATOM   4853  OG  SER B 303     -21.070   2.614  30.284  1.00  0.00           O  
ATOM   4854  HG  SER B 303     -20.482   1.886  30.573  1.00  0.00           H  
ATOM   4855  C   SER B 303     -19.076   4.544  31.281  1.00  0.00           C  
ATOM   4856  O   SER B 303     -19.097   5.777  31.247  1.00  0.00           O  
ATOM   4857  N   TYR B 304     -18.230   3.819  30.545  1.00  0.00           N  
ATOM   4858  H   TYR B 304     -18.322   2.811  30.580  1.00  0.00           H  
ATOM   4859  CA  TYR B 304     -17.165   4.354  29.691  1.00  0.00           C  
ATOM   4860  HA  TYR B 304     -17.358   5.406  29.491  1.00  0.00           H  
ATOM   4861  CB  TYR B 304     -15.808   4.241  30.403  1.00  0.00           C  
ATOM   4862  HB2 TYR B 304     -15.721   3.249  30.847  1.00  0.00           H  
ATOM   4863  HB3 TYR B 304     -15.008   4.339  29.668  1.00  0.00           H  
ATOM   4864  CG  TYR B 304     -15.579   5.283  31.473  1.00  0.00           C  
ATOM   4865  CD1 TYR B 304     -14.824   6.435  31.180  1.00  0.00           C  
ATOM   4866  HD1 TYR B 304     -14.405   6.575  30.194  1.00  0.00           H  
ATOM   4867  CE1 TYR B 304     -14.618   7.413  32.170  1.00  0.00           C  
ATOM   4868  HE1 TYR B 304     -14.034   8.293  31.959  1.00  0.00           H  
ATOM   4869  CZ  TYR B 304     -15.163   7.230  33.455  1.00  0.00           C  
ATOM   4870  OH  TYR B 304     -14.983   8.168  34.414  1.00  0.00           O  
ATOM   4871  HH  TYR B 304     -15.175   9.074  34.072  1.00  0.00           H  
ATOM   4872  CE2 TYR B 304     -15.896   6.067  33.754  1.00  0.00           C  
ATOM   4873  HE2 TYR B 304     -16.304   5.935  34.743  1.00  0.00           H  
ATOM   4874  CD2 TYR B 304     -16.118   5.101  32.759  1.00  0.00           C  
ATOM   4875  HD2 TYR B 304     -16.709   4.222  32.983  1.00  0.00           H  
ATOM   4876  C   TYR B 304     -17.111   3.654  28.332  1.00  0.00           C  
ATOM   4877  O   TYR B 304     -17.640   2.556  28.145  1.00  0.00           O  
ATOM   4878  N   ARG B 305     -16.456   4.319  27.374  1.00  0.00           N  
ATOM   4879  H   ARG B 305     -16.054   5.219  27.630  1.00  0.00           H  
ATOM   4880  CA  ARG B 305     -16.233   3.870  25.992  1.00  0.00           C  
ATOM   4881  HA  ARG B 305     -16.416   2.799  25.934  1.00  0.00           H  
ATOM   4882  CB  ARG B 305     -17.165   4.619  25.032  1.00  0.00           C  
ATOM   4883  HB2 ARG B 305     -16.984   5.690  25.137  1.00  0.00           H  
ATOM   4884  HB3 ARG B 305     -16.913   4.333  24.009  1.00  0.00           H  
ATOM   4885  CG  ARG B 305     -18.655   4.347  25.242  1.00  0.00           C  
ATOM   4886  HG2 ARG B 305     -18.853   3.279  25.161  1.00  0.00           H  
ATOM   4887  HG3 ARG B 305     -18.970   4.709  26.222  1.00  0.00           H  
ATOM   4888  CD  ARG B 305     -19.413   5.100  24.147  1.00  0.00           C  
ATOM   4889  HD2 ARG B 305     -19.159   6.158  24.227  1.00  0.00           H  
ATOM   4890  HD3 ARG B 305     -19.092   4.745  23.167  1.00  0.00           H  
ATOM   4891  NE  ARG B 305     -20.866   4.981  24.304  1.00  0.00           N  
ATOM   4892  HE  ARG B 305     -21.291   5.563  25.030  1.00  0.00           H  
ATOM   4893  CZ  ARG B 305     -21.744   4.386  23.528  1.00  0.00           C  
ATOM   4894  NH1 ARG B 305     -21.405   3.707  22.462  1.00  0.00           N  
ATOM   4895 HH11 ARG B 305     -20.429   3.622  22.239  1.00  0.00           H  
ATOM   4896 HH12 ARG B 305     -22.108   3.289  21.885  1.00  0.00           H  
ATOM   4897  NH2 ARG B 305     -23.002   4.482  23.829  1.00  0.00           N  
ATOM   4898 HH21 ARG B 305     -23.224   4.938  24.728  1.00  0.00           H  
ATOM   4899 HH22 ARG B 305     -23.726   4.143  23.232  1.00  0.00           H  
ATOM   4900  C   ARG B 305     -14.804   4.132  25.540  1.00  0.00           C  
ATOM   4901  O   ARG B 305     -14.155   5.043  26.041  1.00  0.00           O  
ATOM   4902  N   ALA B 306     -14.352   3.406  24.513  1.00  0.00           N  
ATOM   4903  H   ALA B 306     -14.960   2.694  24.127  1.00  0.00           H  
ATOM   4904  CA  ALA B 306     -13.092   3.680  23.818  1.00  0.00           C  
ATOM   4905  HA  ALA B 306     -12.871   4.741  23.922  1.00  0.00           H  
ATOM   4906  CB  ALA B 306     -11.956   2.901  24.496  1.00  0.00           C  
ATOM   4907  HB1 ALA B 306     -11.004   3.145  24.026  1.00  0.00           H  
ATOM   4908  HB2 ALA B 306     -11.898   3.175  25.551  1.00  0.00           H  
ATOM   4909  HB3 ALA B 306     -12.134   1.828  24.413  1.00  0.00           H  
ATOM   4910  C   ALA B 306     -13.170   3.393  22.305  1.00  0.00           C  
ATOM   4911  O   ALA B 306     -13.973   2.571  21.859  1.00  0.00           O  
ATOM   4912  N   ARG B 307     -12.307   4.062  21.531  1.00  0.00           N  
ATOM   4913  H   ARG B 307     -11.722   4.749  22.005  1.00  0.00           H  
ATOM   4914  CA  ARG B 307     -12.059   3.875  20.085  1.00  0.00           C  
ATOM   4915  HA  ARG B 307     -12.274   2.841  19.823  1.00  0.00           H  
ATOM   4916  CB  ARG B 307     -13.024   4.739  19.252  1.00  0.00           C  
ATOM   4917  HB2 ARG B 307     -12.898   4.493  18.197  1.00  0.00           H  
ATOM   4918  HB3 ARG B 307     -14.047   4.477  19.530  1.00  0.00           H  
ATOM   4919  CG  ARG B 307     -12.830   6.253  19.442  1.00  0.00           C  
ATOM   4920  HG2 ARG B 307     -12.870   6.495  20.503  1.00  0.00           H  
ATOM   4921  HG3 ARG B 307     -11.850   6.537  19.065  1.00  0.00           H  
ATOM   4922  CD  ARG B 307     -13.905   7.063  18.706  1.00  0.00           C  
ATOM   4923  HD2 ARG B 307     -13.821   6.873  17.636  1.00  0.00           H  
ATOM   4924  HD3 ARG B 307     -14.889   6.734  19.045  1.00  0.00           H  
ATOM   4925  NE  ARG B 307     -13.755   8.504  18.981  1.00  0.00           N  
ATOM   4926  HE  ARG B 307     -13.189   8.764  19.781  1.00  0.00           H  
ATOM   4927  CZ  ARG B 307     -14.300   9.520  18.343  1.00  0.00           C  
ATOM   4928  NH1 ARG B 307     -15.067   9.365  17.301  1.00  0.00           N  
ATOM   4929 HH11 ARG B 307     -15.200   8.438  16.944  1.00  0.00           H  
ATOM   4930 HH12 ARG B 307     -15.496  10.150  16.850  1.00  0.00           H  
ATOM   4931  NH2 ARG B 307     -14.080  10.728  18.777  1.00  0.00           N  
ATOM   4932 HH21 ARG B 307     -13.476  10.819  19.590  1.00  0.00           H  
ATOM   4933 HH22 ARG B 307     -14.509  11.529  18.352  1.00  0.00           H  
ATOM   4934  C   ARG B 307     -10.579   4.117  19.749  1.00  0.00           C  
ATOM   4935  O   ARG B 307      -9.906   4.866  20.455  1.00  0.00           O  
ATOM   4936  N   VAL B 308     -10.063   3.512  18.682  1.00  0.00           N  
ATOM   4937  H   VAL B 308     -10.669   2.895  18.144  1.00  0.00           H
[truncated: 30,538 more chars]
