# Supplementary material for: Insights into receptor structure and dynamics at the surface of living cells
Source: Nat Commun. 2023 Mar 22;14:1596. doi: 10.1038/s41467-023-37284-4 (PMC10033668; doi:10.1038/s41467-023-37284-4)
Supplement: Supplementary file 15 — Source Data [file 41467_2023_37284_MOESM15_ESM.zip › Source data/Main/Figure 5/b/Average structures of MD sub-trajectories/K87B/MD_sub-average_3bpn_K87B_1.pdb]

ATOM      1  N   CYS A   1       8.274  -2.001  11.464  1.00  0.00           N  
ATOM      2  H1  CYS A   1       7.562  -1.646  10.832  1.00  0.00           H  
ATOM      3  H2  CYS A   1       9.121  -1.574  11.098  1.00  0.00           H  
ATOM      4  H3  CYS A   1       8.071  -1.641  12.381  1.00  0.00           H  
ATOM      5  CA  CYS A   1       8.341  -3.473  11.436  1.00  0.00           C  
ATOM      6  HA  CYS A   1       9.045  -3.808  12.194  1.00  0.00           H  
ATOM      7  CB  CYS A   1       6.965  -4.103  11.712  1.00  0.00           C  
ATOM      8  HB2 CYS A   1       6.228  -3.726  10.995  1.00  0.00           H  
ATOM      9  HB3 CYS A   1       7.023  -5.190  11.596  1.00  0.00           H  
ATOM     10  SG  CYS A   1       6.450  -3.703  13.401  1.00  0.00           S  
ATOM     11  HG  CYS A   1       5.377  -4.504  13.422  1.00  0.00           H  
ATOM     12  C   CYS A   1       8.862  -3.951  10.095  1.00  0.00           C  
ATOM     13  O   CYS A   1       8.711  -3.248   9.105  1.00  0.00           O  
ATOM     14  N   ASP A   2       9.419  -5.164  10.034  1.00  0.00           N  
ATOM     15  H   ASP A   2       9.480  -5.745  10.856  1.00  0.00           H  
ATOM     16  CA  ASP A   2       9.448  -5.857   8.744  1.00  0.00           C  
ATOM     17  HA  ASP A   2       9.608  -5.110   7.966  1.00  0.00           H  
ATOM     18  CB  ASP A   2      10.601  -6.871   8.631  1.00  0.00           C  
ATOM     19  HB2 ASP A   2      11.539  -6.387   8.907  1.00  0.00           H  
ATOM     20  HB3 ASP A   2      10.423  -7.708   9.308  1.00  0.00           H  
ATOM     21  CG  ASP A   2      10.702  -7.364   7.180  1.00  0.00           C  
ATOM     22  OD1 ASP A   2      10.484  -6.523   6.273  1.00  0.00           O  
ATOM     23  OD2 ASP A   2      10.832  -8.579   6.931  1.00  0.00           O  
ATOM     24  C   ASP A   2       8.098  -6.540   8.460  1.00  0.00           C  
ATOM     25  O   ASP A   2       7.386  -6.934   9.385  1.00  0.00           O  
ATOM     26  N   ILE A   3       7.798  -6.705   7.172  1.00  0.00           N  
ATOM     27  H   ILE A   3       8.444  -6.280   6.514  1.00  0.00           H  
ATOM     28  CA  ILE A   3       6.825  -7.659   6.620  1.00  0.00           C  
ATOM     29  HA  ILE A   3       6.818  -8.520   7.287  1.00  0.00           H  
ATOM     30  CB  ILE A   3       5.402  -7.039   6.653  1.00  0.00           C  
ATOM     31  HB  ILE A   3       5.231  -6.701   7.678  1.00  0.00           H  
ATOM     32  CG2 ILE A   3       5.263  -5.815   5.734  1.00  0.00           C  
ATOM     33 HG21 ILE A   3       4.323  -5.303   5.940  1.00  0.00           H  
ATOM     34 HG22 ILE A   3       6.072  -5.107   5.902  1.00  0.00           H  
ATOM     35 HG23 ILE A   3       5.273  -6.128   4.691  1.00  0.00           H  
ATOM     36  CG1 ILE A   3       4.308  -8.079   6.328  1.00  0.00           C  
ATOM     37 HG12 ILE A   3       4.236  -8.224   5.251  1.00  0.00           H  
ATOM     38 HG13 ILE A   3       4.586  -9.026   6.788  1.00  0.00           H  
ATOM     39  CD1 ILE A   3       2.921  -7.718   6.863  1.00  0.00           C  
ATOM     40 HD11 ILE A   3       2.202  -8.468   6.536  1.00  0.00           H  
ATOM     41 HD12 ILE A   3       2.954  -7.714   7.951  1.00  0.00           H  
ATOM     42 HD13 ILE A   3       2.605  -6.741   6.498  1.00  0.00           H  
ATOM     43  C   ILE A   3       7.285  -8.203   5.242  1.00  0.00           C  
ATOM     44  O   ILE A   3       6.565  -8.953   4.584  1.00  0.00           O  
ATOM     45  N   THR A   4       8.511  -7.882   4.800  1.00  0.00           N  
ATOM     46  H   THR A   4       9.136  -7.396   5.437  1.00  0.00           H  
ATOM     47  CA  THR A   4       9.007  -8.068   3.423  1.00  0.00           C  
ATOM     48  HA  THR A   4       8.368  -7.502   2.745  1.00  0.00           H  
ATOM     49  CB  THR A   4      10.454  -7.542   3.284  1.00  0.00           C  
ATOM     50  HB  THR A   4      11.122  -8.154   3.895  1.00  0.00           H  
ATOM     51  CG2 THR A   4      10.962  -7.563   1.843  1.00  0.00           C  
ATOM     52 HG21 THR A   4      11.952  -7.106   1.793  1.00  0.00           H  
ATOM     53 HG22 THR A   4      11.033  -8.586   1.480  1.00  0.00           H  
ATOM     54 HG23 THR A   4      10.280  -6.999   1.210  1.00  0.00           H  
ATOM     55  OG1 THR A   4      10.577  -6.206   3.712  1.00  0.00           O  
ATOM     56  HG1 THR A   4      10.618  -6.252   4.696  1.00  0.00           H  
ATOM     57  C   THR A   4       8.968  -9.533   2.983  1.00  0.00           C  
ATOM     58  O   THR A   4       8.491  -9.842   1.893  1.00  0.00           O  
ATOM     59  N   LEU A   5       9.411 -10.460   3.837  1.00  0.00           N  
ATOM     60  H   LEU A   5       9.817 -10.142   4.710  1.00  0.00           H  
ATOM     61  CA  LEU A   5       9.389 -11.899   3.541  1.00  0.00           C  
ATOM     62  HA  LEU A   5       9.911 -12.064   2.596  1.00  0.00           H  
ATOM     63  CB  LEU A   5      10.176 -12.599   4.661  1.00  0.00           C  
ATOM     64  HB2 LEU A   5      11.188 -12.190   4.679  1.00  0.00           H  
ATOM     65  HB3 LEU A   5       9.709 -12.361   5.618  1.00  0.00           H  
ATOM     66  CG  LEU A   5      10.271 -14.129   4.544  1.00  0.00           C  
ATOM     67  HG  LEU A   5       9.274 -14.563   4.596  1.00  0.00           H  
ATOM     68  CD1 LEU A   5      10.950 -14.588   3.252  1.00  0.00           C  
ATOM     69 HD11 LEU A   5      11.957 -14.176   3.187  1.00  0.00           H  
ATOM     70 HD12 LEU A   5      10.995 -15.675   3.232  1.00  0.00           H  
ATOM     71 HD13 LEU A   5      10.366 -14.262   2.392  1.00  0.00           H  
ATOM     72  CD2 LEU A   5      11.095 -14.640   5.723  1.00  0.00           C  
ATOM     73 HD21 LEU A   5      10.597 -14.390   6.660  1.00  0.00           H  
ATOM     74 HD22 LEU A   5      11.194 -15.718   5.659  1.00  0.00           H  
ATOM     75 HD23 LEU A   5      12.086 -14.187   5.720  1.00  0.00           H  
ATOM     76  C   LEU A   5       7.954 -12.448   3.370  1.00  0.00           C  
ATOM     77  O   LEU A   5       7.672 -13.200   2.436  1.00  0.00           O  
ATOM     78  N   GLN A   6       7.029 -12.014   4.231  1.00  0.00           N  
ATOM     79  H   GLN A   6       7.319 -11.337   4.922  1.00  0.00           H  
ATOM     80  CA  GLN A   6       5.602 -12.340   4.142  1.00  0.00           C  
ATOM     81  HA  GLN A   6       5.488 -13.426   4.066  1.00  0.00           H  
ATOM     82  CB  GLN A   6       4.936 -11.872   5.447  1.00  0.00           C  
ATOM     83  HB2 GLN A   6       5.497 -12.255   6.298  1.00  0.00           H  
ATOM     84  HB3 GLN A   6       4.999 -10.789   5.479  1.00  0.00           H  
ATOM     85  CG  GLN A   6       3.458 -12.261   5.605  1.00  0.00           C  
ATOM     86  HG2 GLN A   6       2.996 -11.555   6.295  1.00  0.00           H  
ATOM     87  HG3 GLN A   6       2.935 -12.181   4.653  1.00  0.00           H  
ATOM     88  CD  GLN A   6       3.256 -13.655   6.181  1.00  0.00           C  
ATOM     89  OE1 GLN A   6       2.902 -14.588   5.481  1.00  0.00           O  
ATOM     90  NE2 GLN A   6       3.432 -13.821   7.474  1.00  0.00           N  
ATOM     91 HE21 GLN A   6       3.384 -14.768   7.838  1.00  0.00           H  
ATOM     92 HE22 GLN A   6       3.704 -13.056   8.062  1.00  0.00           H  
ATOM     93  C   GLN A   6       4.957 -11.701   2.894  1.00  0.00           C  
ATOM     94  O   GLN A   6       4.158 -12.341   2.209  1.00  0.00           O  
ATOM     95  N   GLU A   7       5.333 -10.464   2.548  1.00  0.00           N  
ATOM     96  H   GLU A   7       5.971  -9.967   3.166  1.00  0.00           H  
ATOM     97  CA  GLU A   7       4.864  -9.751   1.351  1.00  0.00           C  
ATOM     98  HA  GLU A   7       3.776  -9.809   1.338  1.00  0.00           H  
ATOM     99  CB  GLU A   7       5.237  -8.260   1.465  1.00  0.00           C  
ATOM    100  HB2 GLU A   7       5.018  -7.923   2.481  1.00  0.00           H  
ATOM    101  HB3 GLU A   7       6.305  -8.136   1.283  1.00  0.00           H  
ATOM    102  CG  GLU A   7       4.427  -7.389   0.492  1.00  0.00           C  
ATOM    103  HG2 GLU A   7       4.680  -7.666  -0.534  1.00  0.00           H  
ATOM    104  HG3 GLU A   7       3.364  -7.590   0.648  1.00  0.00           H  
ATOM    105  CD  GLU A   7       4.708  -5.893   0.693  1.00  0.00           C  
ATOM    106  OE1 GLU A   7       3.808  -5.137   1.125  1.00  0.00           O  
ATOM    107  OE2 GLU A   7       5.857  -5.477   0.430  1.00  0.00           O  
ATOM    108  C   GLU A   7       5.386 -10.382   0.044  1.00  0.00           C  
ATOM    109  O   GLU A   7       4.683 -10.407  -0.970  1.00  0.00           O  
ATOM    110  N   ILE A   8       6.580 -10.988   0.060  1.00  0.00           N  
ATOM    111  H   ILE A   8       7.164 -10.877   0.888  1.00  0.00           H  
ATOM    112  CA  ILE A   8       7.085 -11.822  -1.041  1.00  0.00           C  
ATOM    113  HA  ILE A   8       6.971 -11.273  -1.975  1.00  0.00           H  
ATOM    114  CB  ILE A   8       8.593 -12.130  -0.866  1.00  0.00           C  
ATOM    115  HB  ILE A   8       8.761 -12.485   0.151  1.00  0.00           H  
ATOM    116  CG2 ILE A   8       9.044 -13.233  -1.839  1.00  0.00           C  
ATOM    117 HG21 ILE A   8      10.130 -13.315  -1.853  1.00  0.00           H  
ATOM    118 HG22 ILE A   8       8.648 -14.191  -1.507  1.00  0.00           H  
ATOM    119 HG23 ILE A   8       8.692 -13.018  -2.846  1.00  0.00           H  
ATOM    120  CG1 ILE A   8       9.440 -10.859  -1.096  1.00  0.00           C  
ATOM    121 HG12 ILE A   8       9.532 -10.661  -2.165  1.00  0.00           H  
ATOM    122 HG13 ILE A   8       8.939 -10.005  -0.640  1.00  0.00           H  
ATOM    123  CD1 ILE A   8      10.840 -10.951  -0.474  1.00  0.00           C  
ATOM    124 HD11 ILE A   8      11.425 -11.741  -0.941  1.00  0.00           H  
ATOM    125 HD12 ILE A   8      11.365 -10.009  -0.615  1.00  0.00           H  
ATOM    126 HD13 ILE A   8      10.754 -11.143   0.594  1.00  0.00           H  
ATOM    127  C   ILE A   8       6.237 -13.096  -1.177  1.00  0.00           C  
ATOM    128  O   ILE A   8       5.807 -13.418  -2.281  1.00  0.00           O  
ATOM    129  N   ILE A   9       5.915 -13.793  -0.080  1.00  0.00           N  
ATOM    130  H   ILE A   9       6.297 -13.496   0.816  1.00  0.00           H  
ATOM    131  CA  ILE A   9       5.041 -14.983  -0.123  1.00  0.00           C  
ATOM    132  HA  ILE A   9       5.446 -15.678  -0.860  1.00  0.00           H  
ATOM    133  CB  ILE A   9       5.042 -15.697   1.247  1.00  0.00           C  
ATOM    134  HB  ILE A   9       4.833 -14.961   2.026  1.00  0.00           H  
ATOM    135  CG2 ILE A   9       3.966 -16.798   1.324  1.00  0.00           C  
ATOM    136 HG21 ILE A   9       3.994 -17.287   2.297  1.00  0.00           H  
ATOM    137 HG22 ILE A   9       2.972 -16.366   1.213  1.00  0.00           H  
ATOM    138 HG23 ILE A   9       4.129 -17.540   0.540  1.00  0.00           H  
ATOM    139  CG1 ILE A   9       6.441 -16.308   1.500  1.00  0.00           C  
ATOM    140 HG12 ILE A   9       6.602 -17.153   0.830  1.00  0.00           H  
ATOM    141 HG13 ILE A   9       7.210 -15.568   1.285  1.00  0.00           H  
ATOM    142  CD1 ILE A   9       6.663 -16.766   2.943  1.00  0.00           C  
ATOM    143 HD11 ILE A   9       6.470 -15.942   3.633  1.00  0.00           H  
ATOM    144 HD12 ILE A   9       6.020 -17.611   3.189  1.00  0.00           H  
ATOM    145 HD13 ILE A   9       7.699 -17.079   3.050  1.00  0.00           H  
ATOM    146  C   ILE A   9       3.635 -14.603  -0.616  1.00  0.00           C  
ATOM    147  O   ILE A   9       3.077 -15.282  -1.480  1.00  0.00           O  
ATOM    148  N   LYS A  10       3.106 -13.453  -0.180  1.00  0.00           N  
ATOM    149  H   LYS A  10       3.610 -12.963   0.558  1.00  0.00           H  
ATOM    150  CA  LYS A  10       1.886 -12.831  -0.713  1.00  0.00           C  
ATOM    151  HA  LYS A  10       1.052 -13.514  -0.565  1.00  0.00           H  
ATOM    152  CB  LYS A  10       1.642 -11.539   0.098  1.00  0.00           C  
ATOM    153  HB2 LYS A  10       1.664 -11.778   1.163  1.00  0.00           H  
ATOM    154  HB3 LYS A  10       2.462 -10.854  -0.086  1.00  0.00           H  
ATOM    155  CG  LYS A  10       0.356 -10.756  -0.187  1.00  0.00           C  
ATOM    156  HG2 LYS A  10       0.436  -9.795   0.327  1.00  0.00           H  
ATOM    157  HG3 LYS A  10       0.268 -10.565  -1.256  1.00  0.00           H  
ATOM    158  CD  LYS A  10      -0.904 -11.466   0.315  1.00  0.00           C  
ATOM    159  HD2 LYS A  10      -1.116 -12.319  -0.332  1.00  0.00           H  
ATOM    160  HD3 LYS A  10      -0.748 -11.818   1.338  1.00  0.00           H  
ATOM    161  CE  LYS A  10      -2.075 -10.477   0.291  1.00  0.00           C  
ATOM    162  HE2 LYS A  10      -1.865  -9.652   0.982  1.00  0.00           H  
ATOM    163  HE3 LYS A  10      -2.164 -10.058  -0.716  1.00  0.00           H  
ATOM    164  NZ  LYS A  10      -3.338 -11.142   0.671  1.00  0.00           N  
ATOM    165  HZ1 LYS A  10      -3.318 -11.479   1.622  1.00  0.00           H  
ATOM    166  HZ2 LYS A  10      -4.132 -10.511   0.565  1.00  0.00           H  
ATOM    167  HZ3 LYS A  10      -3.550 -11.905   0.042  1.00  0.00           H  
ATOM    168  C   LYS A  10       1.998 -12.591  -2.228  1.00  0.00           C  
ATOM    169  O   LYS A  10       1.078 -12.946  -2.970  1.00  0.00           O  
ATOM    170  N   THR A  11       3.109 -12.032  -2.707  1.00  0.00           N  
ATOM    171  H   THR A  11       3.818 -11.742  -2.042  1.00  0.00           H  
ATOM    172  CA  THR A  11       3.334 -11.727  -4.129  1.00  0.00           C  
ATOM    173  HA  THR A  11       2.468 -11.188  -4.514  1.00  0.00           H  
ATOM    174  CB  THR A  11       4.559 -10.816  -4.289  1.00  0.00           C  
ATOM    175  HB  THR A  11       5.451 -11.336  -3.939  1.00  0.00           H  
ATOM    176  CG2 THR A  11       4.772 -10.382  -5.736  1.00  0.00           C  
ATOM    177 HG21 THR A  11       5.139 -11.222  -6.325  1.00  0.00           H  
ATOM    178 HG22 THR A  11       3.839 -10.020  -6.167  1.00  0.00           H  
ATOM    179 HG23 THR A  11       5.510  -9.581  -5.768  1.00  0.00           H  
ATOM    180  OG1 THR A  11       4.403  -9.635  -3.536  1.00  0.00           O  
ATOM    181  HG1 THR A  11       4.560  -9.860  -2.596  1.00  0.00           H  
ATOM    182  C   THR A  11       3.505 -12.992  -4.979  1.00  0.00           C  
ATOM    183  O   THR A  11       2.926 -13.082  -6.054  1.00  0.00           O  
ATOM    184  N   LEU A  12       4.213 -14.007  -4.486  1.00  0.00           N  
ATOM    185  H   LEU A  12       4.681 -13.880  -3.597  1.00  0.00           H  
ATOM    186  CA  LEU A  12       4.390 -15.288  -5.175  1.00  0.00           C  
ATOM    187  HA  LEU A  12       4.670 -15.095  -6.210  1.00  0.00           H  
ATOM    188  CB  LEU A  12       5.525 -16.070  -4.490  1.00  0.00           C  
ATOM    189  HB2 LEU A  12       5.291 -16.160  -3.427  1.00  0.00           H  
ATOM    190  HB3 LEU A  12       5.569 -17.072  -4.915  1.00  0.00           H  
ATOM    191  CG  LEU A  12       6.910 -15.411  -4.651  1.00  0.00           C  
ATOM    192  HG  LEU A  12       6.855 -14.349  -4.421  1.00  0.00           H  
ATOM    193  CD1 LEU A  12       7.932 -16.050  -3.713  1.00  0.00           C  
ATOM    194 HD11 LEU A  12       7.568 -16.019  -2.687  1.00  0.00           H  
ATOM    195 HD12 LEU A  12       8.107 -17.078  -4.017  1.00  0.00           H  
ATOM    196 HD13 LEU A  12       8.871 -15.500  -3.775  1.00  0.00           H  
ATOM    197  CD2 LEU A  12       7.441 -15.565  -6.074  1.00  0.00           C  
ATOM    198 HD21 LEU A  12       8.429 -15.112  -6.143  1.00  0.00           H  
ATOM    199 HD22 LEU A  12       7.511 -16.620  -6.343  1.00  0.00           H  
ATOM    200 HD23 LEU A  12       6.783 -15.056  -6.773  1.00  0.00           H  
ATOM    201  C   LEU A  12       3.078 -16.085  -5.238  1.00  0.00           C  
ATOM    202  O   LEU A  12       2.764 -16.666  -6.279  1.00  0.00           O  
ATOM    203  N   ASN A  13       2.258 -16.038  -4.181  1.00  0.00           N  
ATOM    204  H   ASN A  13       2.591 -15.609  -3.325  1.00  0.00           H  
ATOM    205  CA  ASN A  13       0.871 -16.503  -4.238  1.00  0.00           C  
ATOM    206  HA  ASN A  13       0.860 -17.547  -4.555  1.00  0.00           H  
ATOM    207  CB  ASN A  13       0.206 -16.405  -2.853  1.00  0.00           C  
ATOM    208  HB2 ASN A  13       0.372 -15.413  -2.441  1.00  0.00           H  
ATOM    209  HB3 ASN A  13      -0.868 -16.533  -2.979  1.00  0.00           H  
ATOM    210  CG  ASN A  13       0.656 -17.439  -1.831  1.00  0.00           C  
ATOM    211  OD1 ASN A  13       1.421 -18.356  -2.084  1.00  0.00           O  
ATOM    212  ND2 ASN A  13       0.135 -17.347  -0.630  1.00  0.00           N  
ATOM    213 HD21 ASN A  13       0.458 -18.011   0.048  1.00  0.00           H  
ATOM    214 HD22 ASN A  13      -0.534 -16.633  -0.411  1.00  0.00           H  
ATOM    215  C   ASN A  13       0.061 -15.715  -5.284  1.00  0.00           C  
ATOM    216  O   ASN A  13      -0.619 -16.327  -6.098  1.00  0.00           O  
ATOM    217  N   SER A  14       0.168 -14.380  -5.316  1.00  0.00           N  
ATOM    218  H   SER A  14       0.776 -13.929  -4.645  1.00  0.00           H  
ATOM    219  CA  SER A  14      -0.569 -13.532  -6.274  1.00  0.00           C  
ATOM    220  HA  SER A  14      -1.633 -13.753  -6.178  1.00  0.00           H  
ATOM    221  CB  SER A  14      -0.374 -12.037  -5.970  1.00  0.00           C  
ATOM    222  HB2 SER A  14       0.669 -11.759  -6.126  1.00  0.00           H  
ATOM    223  HB3 SER A  14      -0.991 -11.462  -6.659  1.00  0.00           H  
ATOM    224  OG  SER A  14      -0.756 -11.718  -4.640  1.00  0.00           O  
ATOM    225  HG  SER A  14      -0.161 -12.177  -4.028  1.00  0.00           H  
ATOM    226  C   SER A  14      -0.186 -13.812  -7.736  1.00  0.00           C  
ATOM    227  O   SER A  14      -1.058 -13.821  -8.603  1.00  0.00           O  
ATOM    228  N   LEU A  15       1.095 -14.103  -7.997  1.00  0.00           N  
ATOM    229  H   LEU A  15       1.762 -14.045  -7.236  1.00  0.00           H  
ATOM    230  CA  LEU A  15       1.583 -14.557  -9.301  1.00  0.00           C  
ATOM    231  HA  LEU A  15       1.243 -13.864 -10.071  1.00  0.00           H  
ATOM    232  CB  LEU A  15       3.126 -14.585  -9.285  1.00  0.00           C  
ATOM    233  HB2 LEU A  15       3.451 -15.059  -8.358  1.00  0.00           H  
ATOM    234  HB3 LEU A  15       3.486 -15.197 -10.114  1.00  0.00           H  
ATOM    235  CG  LEU A  15       3.761 -13.184  -9.393  1.00  0.00           C  
ATOM    236  HG  LEU A  15       3.170 -12.475  -8.817  1.00  0.00           H  
ATOM    237  CD1 LEU A  15       5.182 -13.168  -8.833  1.00  0.00           C  
ATOM    238 HD11 LEU A  15       5.819 -13.849  -9.396  1.00  0.00           H  
ATOM    239 HD12 LEU A  15       5.584 -12.158  -8.899  1.00  0.00           H  
ATOM    240 HD13 LEU A  15       5.163 -13.466  -7.788  1.00  0.00           H  
ATOM    241  CD2 LEU A  15       3.838 -12.712 -10.845  1.00  0.00           C  
ATOM    242 HD21 LEU A  15       4.415 -13.422 -11.441  1.00  0.00           H  
ATOM    243 HD22 LEU A  15       2.836 -12.636 -11.265  1.00  0.00           H  
ATOM    244 HD23 LEU A  15       4.321 -11.737 -10.898  1.00  0.00           H  
ATOM    245  C   LEU A  15       1.018 -15.936  -9.670  1.00  0.00           C  
ATOM    246  O   LEU A  15       0.729 -16.166 -10.837  1.00  0.00           O  
ATOM    247  N   THR A  16       0.830 -16.836  -8.693  1.00  0.00           N  
ATOM    248  H   THR A  16       1.007 -16.545  -7.741  1.00  0.00           H  
ATOM    249  CA  THR A  16       0.386 -18.224  -8.939  1.00  0.00           C  
ATOM    250  HA  THR A  16       1.069 -18.680  -9.658  1.00  0.00           H  
ATOM    251  CB  THR A  16       0.449 -19.060  -7.641  1.00  0.00           C  
ATOM    252  HB  THR A  16      -0.248 -18.648  -6.914  1.00  0.00           H  
ATOM    253  CG2 THR A  16       0.120 -20.540  -7.830  1.00  0.00           C  
ATOM    254 HG21 THR A  16       0.252 -21.074  -6.889  1.00  0.00           H  
ATOM    255 HG22 THR A  16      -0.917 -20.658  -8.144  1.00  0.00           H  
ATOM    256 HG23 THR A  16       0.775 -20.973  -8.589  1.00  0.00           H  
ATOM    257  OG1 THR A  16       1.753 -19.055  -7.075  1.00  0.00           O  
ATOM    258  HG1 THR A  16       2.034 -18.123  -7.001  1.00  0.00           H  
ATOM    259  C   THR A  16      -1.014 -18.290  -9.577  1.00  0.00           C  
ATOM    260  O   THR A  16      -1.278 -19.210 -10.346  1.00  0.00           O  
ATOM    261  N   GLU A  17      -1.893 -17.314  -9.317  1.00  0.00           N  
ATOM    262  H   GLU A  17      -1.629 -16.611  -8.642  1.00  0.00           H  
ATOM    263  CA  GLU A  17      -3.198 -17.174  -9.995  1.00  0.00           C  
ATOM    264  HA  GLU A  17      -3.661 -18.159 -10.101  1.00  0.00           H  
ATOM    265  CB  GLU A  17      -4.111 -16.314  -9.102  1.00  0.00           C  
ATOM    266  HB2 GLU A  17      -4.260 -16.839  -8.160  1.00  0.00           H  
ATOM    267  HB3 GLU A  17      -3.595 -15.382  -8.872  1.00  0.00           H  
ATOM    268  CG  GLU A  17      -5.492 -15.945  -9.678  1.00  0.00           C  
ATOM    269  HG2 GLU A  17      -6.083 -15.486  -8.883  1.00  0.00           H  
ATOM    270  HG3 GLU A  17      -5.348 -15.182 -10.447  1.00  0.00           H  
ATOM    271  CD  GLU A  17      -6.291 -17.113 -10.281  1.00  0.00           C  
ATOM    272  OE1 GLU A  17      -6.935 -16.869 -11.333  1.00  0.00           O  
ATOM    273  OE2 GLU A  17      -6.263 -18.219  -9.698  1.00  0.00           O  
ATOM    274  C   GLU A  17      -3.086 -16.575 -11.416  1.00  0.00           C  
ATOM    275  O   GLU A  17      -3.885 -16.907 -12.295  1.00  0.00           O  
ATOM    276  N   GLN A  18      -2.094 -15.716 -11.700  1.00  0.00           N  
ATOM    277  H   GLN A  18      -1.365 -15.577 -11.009  1.00  0.00           H  
ATOM    278  CA  GLN A  18      -1.936 -15.048 -13.008  1.00  0.00           C  
ATOM    279  HA  GLN A  18      -2.938 -14.786 -13.350  1.00  0.00           H  
ATOM    280  CB  GLN A  18      -1.149 -13.724 -12.888  1.00  0.00           C  
ATOM    281  HB2 GLN A  18      -0.123 -13.943 -12.592  1.00  0.00           H  
ATOM    282  HB3 GLN A  18      -1.123 -13.253 -13.871  1.00  0.00           H  
ATOM    283  CG  GLN A  18      -1.734 -12.704 -11.903  1.00  0.00           C  
ATOM    284  HG2 GLN A  18      -1.480 -13.023 -10.897  1.00  0.00           H  
ATOM    285  HG3 GLN A  18      -1.262 -11.736 -12.073  1.00  0.00           H  
ATOM    286  CD  GLN A  18      -3.249 -12.534 -12.003  1.00  0.00           C  
ATOM    287  OE1 GLN A  18      -3.815 -12.234 -13.045  1.00  0.00           O  
ATOM    288  NE2 GLN A  18      -3.969 -12.737 -10.922  1.00  0.00           N  
ATOM    289 HE21 GLN A  18      -4.967 -12.719 -11.034  1.00  0.00           H  
ATOM    290 HE22 GLN A  18      -3.530 -13.082 -10.083  1.00  0.00           H  
ATOM    291  C   GLN A  18      -1.372 -15.962 -14.115  1.00  0.00           C  
ATOM    292  O   GLN A  18      -0.503 -15.560 -14.886  1.00  0.00           O  
ATOM    293  N   LYS A  19      -1.905 -17.184 -14.237  1.00  0.00           N  
ATOM    294  H   LYS A  19      -2.612 -17.424 -13.550  1.00  0.00           H  
ATOM    295  CA  LYS A  19      -1.648 -18.136 -15.328  1.00  0.00           C  
ATOM    296  HA  LYS A  19      -0.613 -18.483 -15.278  1.00  0.00           H  
ATOM    297  CB  LYS A  19      -2.616 -19.326 -15.176  1.00  0.00           C  
ATOM    298  HB2 LYS A  19      -3.620 -18.941 -15.021  1.00  0.00           H  
ATOM    299  HB3 LYS A  19      -2.628 -19.905 -16.102  1.00  0.00           H  
ATOM    300  CG  LYS A  19      -2.297 -20.262 -14.001  1.00  0.00           C  
ATOM    301  HG2 LYS A  19      -2.053 -19.682 -13.109  1.00  0.00           H  
ATOM    302  HG3 LYS A  19      -3.181 -20.866 -13.794  1.00  0.00           H  
ATOM    303  CD  LYS A  19      -1.141 -21.200 -14.353  1.00  0.00           C  
ATOM    304  HD2 LYS A  19      -1.395 -21.754 -15.260  1.00  0.00           H  
ATOM    305  HD3 LYS A  19      -0.233 -20.624 -14.543  1.00  0.00           H  
ATOM    306  CE  LYS A  19      -0.869 -22.187 -13.220  1.00  0.00           C  
ATOM    307  HE2 LYS A  19      -0.435 -21.637 -12.377  1.00  0.00           H  
ATOM    308  HE3 LYS A  19      -1.803 -22.645 -12.890  1.00  0.00           H  
ATOM    309  NZ  LYS A  19       0.068 -23.222 -13.698  1.00  0.00           N  
ATOM    310  HZ1 LYS A  19      -0.305 -23.880 -14.359  1.00  0.00           H  
ATOM    311  HZ2 LYS A  19       0.879 -22.762 -14.128  1.00  0.00           H  
ATOM    312  HZ3 LYS A  19       0.588 -23.696 -12.962  1.00  0.00           H  
ATOM    313  C   LYS A  19      -1.854 -17.444 -16.682  1.00  0.00           C  
ATOM    314  O   LYS A  19      -2.989 -17.098 -17.030  1.00  0.00           O  
ATOM    315  N   THR A  20      -0.780 -17.218 -17.437  1.00  0.00           N  
ATOM    316  H   THR A  20       0.121 -17.562 -17.110  1.00  0.00           H  
ATOM    317  CA  THR A  20      -0.764 -16.443 -18.691  1.00  0.00           C  
ATOM    318  HA  THR A  20      -1.655 -16.692 -19.266  1.00  0.00           H  
ATOM    319  CB  THR A  20      -0.788 -14.929 -18.408  1.00  0.00           C  
ATOM    320  HB  THR A  20      -1.585 -14.713 -17.702  1.00  0.00           H  
ATOM    321  CG2 THR A  20       0.521 -14.347 -17.876  1.00  0.00           C  
ATOM    322 HG21 THR A  20       0.358 -13.322 -17.541  1.00  0.00           H  
ATOM    323 HG22 THR A  20       0.867 -14.934 -17.023  1.00  0.00           H  
ATOM    324 HG23 THR A  20       1.293 -14.353 -18.646  1.00  0.00           H  
ATOM    325  OG1 THR A  20      -1.052 -14.265 -19.614  1.00  0.00           O  
ATOM    326  HG1 THR A  20      -0.799 -13.342 -19.515  1.00  0.00           H  
ATOM    327  C   THR A  20       0.460 -16.818 -19.525  1.00  0.00           C  
ATOM    328  O   THR A  20       1.454 -17.249 -18.960  1.00  0.00           O  
ATOM    329  N   LEU A  21       0.433 -16.629 -20.849  1.00  0.00           N  
ATOM    330  H   LEU A  21      -0.368 -16.156 -21.236  1.00  0.00           H  
ATOM    331  CA  LEU A  21       1.448 -17.157 -21.789  1.00  0.00           C  
ATOM    332  HA  LEU A  21       1.435 -18.245 -21.725  1.00  0.00           H  
ATOM    333  CB  LEU A  21       1.055 -16.727 -23.214  1.00  0.00           C  
ATOM    334  HB2 LEU A  21       1.000 -15.638 -23.238  1.00  0.00           H  
ATOM    335  HB3 LEU A  21       1.838 -17.035 -23.909  1.00  0.00           H  
ATOM    336  CG  LEU A  21      -0.290 -17.300 -23.705  1.00  0.00           C  
ATOM    337  HG  LEU A  21      -1.062 -17.119 -22.957  1.00  0.00           H  
ATOM    338  CD1 LEU A  21      -0.728 -16.604 -24.991  1.00  0.00           C  
ATOM    339 HD11 LEU A  21       0.029 -16.749 -25.763  1.00  0.00           H  
ATOM    340 HD12 LEU A  21      -1.678 -17.010 -25.335  1.00  0.00           H  
ATOM    341 HD13 LEU A  21      -0.836 -15.533 -24.810  1.00  0.00           H  
ATOM    342  CD2 LEU A  21      -0.206 -18.804 -23.962  1.00  0.00           C  
ATOM    343 HD21 LEU A  21       0.552 -19.007 -24.719  1.00  0.00           H  
ATOM    344 HD22 LEU A  21       0.058 -19.338 -23.050  1.00  0.00           H  
ATOM    345 HD23 LEU A  21      -1.169 -19.176 -24.314  1.00  0.00           H  
ATOM    346  C   LEU A  21       2.906 -16.745 -21.481  1.00  0.00           C  
ATOM    347  O   LEU A  21       3.843 -17.398 -21.928  1.00  0.00           O  
ATOM    348  N   CYS A  22       3.097 -15.692 -20.683  1.00  0.00           N  
ATOM    349  H   CYS A  22       2.271 -15.223 -20.346  1.00  0.00           H  
ATOM    350  CA  CYS A  22       4.394 -15.271 -20.163  1.00  0.00           C  
ATOM    351  HA  CYS A  22       5.076 -15.142 -21.006  1.00  0.00           H  
ATOM    352  CB  CYS A  22       4.167 -13.903 -19.502  1.00  0.00           C  
ATOM    353  HB2 CYS A  22       3.508 -13.291 -20.119  1.00  0.00           H  
ATOM    354  HB3 CYS A  22       3.701 -14.046 -18.528  1.00  0.00           H  
ATOM    355  SG  CYS A  22       5.731 -13.022 -19.297  1.00  0.00           S  
ATOM    356  HG  CYS A  22       6.043 -12.967 -20.601  1.00  0.00           H  
ATOM    357  C   CYS A  22       5.055 -16.290 -19.199  1.00  0.00           C  
ATOM    358  O   CYS A  22       6.282 -16.362 -19.148  1.00  0.00           O  
ATOM    359  N   THR A  23       4.283 -17.100 -18.453  1.00  0.00           N  
ATOM    360  H   THR A  23       3.276 -17.080 -18.593  1.00  0.00           H  
ATOM    361  CA  THR A  23       4.793 -18.072 -17.449  1.00  0.00           C  
ATOM    362  HA  THR A  23       5.486 -17.550 -16.794  1.00  0.00           H  
ATOM    363  CB  THR A  23       3.667 -18.649 -16.569  1.00  0.00           C  
ATOM    364  HB  THR A  23       4.098 -19.389 -15.894  1.00  0.00           H  
ATOM    365  CG2 THR A  23       3.033 -17.552 -15.711  1.00  0.00           C  
ATOM    366 HG21 THR A  23       3.801 -17.068 -15.109  1.00  0.00           H  
ATOM    367 HG22 THR A  23       2.547 -16.809 -16.343  1.00  0.00           H  
ATOM    368 HG23 THR A  23       2.292 -17.996 -15.048  1.00  0.00           H  
ATOM    369  OG1 THR A  23       2.631 -19.262 -17.308  1.00  0.00           O  
ATOM    370  HG1 THR A  23       2.943 -20.124 -17.676  1.00  0.00           H  
ATOM    371  C   THR A  23       5.568 -19.241 -18.050  1.00  0.00           C  
ATOM    372  O   THR A  23       6.406 -19.839 -17.371  1.00  0.00           O  
ATOM    373  N   GLU A  24       5.330 -19.518 -19.331  1.00  0.00           N  
ATOM    374  H   GLU A  24       4.584 -19.008 -19.783  1.00  0.00           H  
ATOM    375  CA  GLU A  24       5.977 -20.583 -20.097  1.00  0.00           C  
ATOM    376  HA  GLU A  24       6.121 -21.451 -19.451  1.00  0.00           H  
ATOM    377  CB  GLU A  24       5.065 -20.992 -21.273  1.00  0.00           C  
ATOM    378  HB2 GLU A  24       5.079 -20.202 -22.028  1.00  0.00           H  
ATOM    379  HB3 GLU A  24       5.482 -21.893 -21.726  1.00  0.00           H  
ATOM    380  CG  GLU A  24       3.596 -21.273 -20.905  1.00  0.00           C  
ATOM    381  HG2 GLU A  24       3.092 -20.318 -20.733  1.00  0.00           H  
ATOM    382  HG3 GLU A  24       3.098 -21.744 -21.757  1.00  0.00           H  
ATOM    383  CD  GLU A  24       3.463 -22.148 -19.650  1.00  0.00           C  
ATOM    384  OE1 GLU A  24       3.525 -23.391 -19.800  1.00  0.00           O  
ATOM    385  OE2 GLU A  24       3.295 -21.549 -18.558  1.00  0.00           O  
ATOM    386  C   GLU A  24       7.357 -20.150 -20.620  1.00  0.00           C  
ATOM    387  O   GLU A  24       8.195 -20.994 -20.940  1.00  0.00           O  
ATOM    388  N   LEU A  25       7.619 -18.837 -20.705  1.00  0.00           N  
ATOM    389  H   LEU A  25       6.936 -18.187 -20.335  1.00  0.00           H  
ATOM    390  CA  LEU A  25       8.921 -18.311 -21.111  1.00  0.00           C  
ATOM    391  HA  LEU A  25       9.216 -18.823 -22.025  1.00  0.00           H  
ATOM    392  CB  LEU A  25       8.837 -16.803 -21.399  1.00  0.00           C  
ATOM    393  HB2 LEU A  25       8.561 -16.296 -20.478  1.00  0.00           H  
ATOM    394  HB3 LEU A  25       9.832 -16.460 -21.686  1.00  0.00           H  
ATOM    395  CG  LEU A  25       7.840 -16.382 -22.493  1.00  0.00           C  
ATOM    396  HG  LEU A  25       6.820 -16.595 -22.172  1.00  0.00           H  
ATOM    397  CD1 LEU A  25       7.983 -14.879 -22.727  1.00  0.00           C  
ATOM    398 HD11 LEU A  25       9.003 -14.632 -23.015  1.00  0.00           H  
ATOM    399 HD12 LEU A  25       7.309 -14.558 -23.520  1.00  0.00           H  
ATOM    400 HD13 LEU A  25       7.732 -14.340 -21.814  1.00  0.00           H  
ATOM    401  CD2 LEU A  25       8.096 -17.080 -23.831  1.00  0.00           C  
ATOM    402 HD21 LEU A  25       9.131 -16.935 -24.138  1.00  0.00           H  
ATOM    403 HD22 LEU A  25       7.884 -18.144 -23.735  1.00  0.00           H  
ATOM    404 HD23 LEU A  25       7.428 -16.668 -24.587  1.00  0.00           H  
ATOM    405  C   LEU A  25       9.993 -18.621 -20.059  1.00  0.00           C  
ATOM    406  O   LEU A  25       9.751 -18.563 -18.851  1.00  0.00           O  
ATOM    407  N   THR A  26      11.194 -18.958 -20.526  1.00  0.00           N  
ATOM    408  H   THR A  26      11.357 -18.988 -21.520  1.00  0.00           H  
ATOM    409  CA  THR A  26      12.262 -19.469 -19.663  1.00  0.00           C  
ATOM    410  HA  THR A  26      11.773 -20.009 -18.862  1.00  0.00           H  
ATOM    411  CB  THR A  26      13.152 -20.479 -20.399  1.00  0.00           C  
ATOM    412  HB  THR A  26      13.910 -20.846 -19.710  1.00  0.00           H  
ATOM    413  CG2 THR A  26      12.366 -21.689 -20.909  1.00  0.00           C  
ATOM    414 HG21 THR A  26      13.058 -22.406 -21.349  1.00  0.00           H  
ATOM    415 HG22 THR A  26      11.847 -22.164 -20.078  1.00  0.00           H  
ATOM    416 HG23 THR A  26      11.636 -21.387 -21.660  1.00  0.00           H  
ATOM    417  OG1 THR A  26      13.789 -19.868 -21.496  1.00  0.00           O  
ATOM    418  HG1 THR A  26      14.605 -19.449 -21.156  1.00  0.00           H  
ATOM    419  C   THR A  26      13.106 -18.381 -18.999  1.00  0.00           C  
ATOM    420  O   THR A  26      13.233 -17.261 -19.502  1.00  0.00           O  
ATOM    421  N   VAL A  27      13.687 -18.740 -17.853  1.00  0.00           N  
ATOM    422  H   VAL A  27      13.488 -19.676 -17.505  1.00  0.00           H  
ATOM    423  CA  VAL A  27      14.595 -17.936 -17.024  1.00  0.00           C  
ATOM    424  HA  VAL A  27      15.130 -17.234 -17.665  1.00  0.00           H  
ATOM    425  CB  VAL A  27      13.833 -17.141 -15.940  1.00  0.00           C  
ATOM    426  HB  VAL A  27      14.559 -16.802 -15.202  1.00  0.00           H  
ATOM    427  CG1 VAL A  27      13.155 -15.897 -16.513  1.00  0.00           C  
ATOM    428 HG11 VAL A  27      13.882 -15.302 -17.065  1.00  0.00           H  
ATOM    429 HG12 VAL A  27      12.347 -16.193 -17.183  1.00  0.00           H  
ATOM    430 HG13 VAL A  27      12.742 -15.293 -15.705  1.00  0.00           H  
ATOM    431  CG2 VAL A  27      12.770 -17.966 -15.209  1.00  0.00           C  
ATOM    432 HG21 VAL A  27      11.956 -18.224 -15.887  1.00  0.00           H  
ATOM    433 HG22 VAL A  27      13.217 -18.887 -14.838  1.00  0.00           H  
ATOM    434 HG23 VAL A  27      12.372 -17.392 -14.374  1.00  0.00           H  
ATOM    435  C   VAL A  27      15.641 -18.852 -16.374  1.00  0.00           C  
ATOM    436  O   VAL A  27      15.368 -20.017 -16.084  1.00  0.00           O  
ATOM    437  N   THR A  28      16.851 -18.335 -16.159  1.00  0.00           N  
ATOM    438  H   THR A  28      17.030 -17.388 -16.459  1.00  0.00           H  
ATOM    439  CA  THR A  28      18.024 -19.109 -15.719  1.00  0.00           C  
ATOM    440  HA  THR A  28      18.239 -19.849 -16.484  1.00  0.00           H  
ATOM    441  CB  THR A  28      19.246 -18.180 -15.605  1.00  0.00           C  
ATOM    442  HB  THR A  28      19.097 -17.499 -14.767  1.00  0.00           H  
ATOM    443  CG2 THR A  28      20.571 -18.911 -15.429  1.00  0.00           C  
ATOM    444 HG21 THR A  28      20.587 -19.434 -14.474  1.00  0.00           H  
ATOM    445 HG22 THR A  28      20.703 -19.629 -16.240  1.00  0.00           H  
ATOM    446 HG23 THR A  28      21.393 -18.196 -15.445  1.00  0.00           H  
ATOM    447  OG1 THR A  28      19.399 -17.408 -16.770  1.00  0.00           O  
ATOM    448  HG1 THR A  28      20.191 -17.729 -17.215  1.00  0.00           H  
ATOM    449  C   THR A  28      17.820 -19.866 -14.400  1.00  0.00           C  
ATOM    450  O   THR A  28      17.303 -19.323 -13.422  1.00  0.00           O  
ATOM    451  N   ASP A  29      18.332 -21.098 -14.341  1.00  0.00           N  
ATOM    452  H   ASP A  29      18.732 -21.475 -15.196  1.00  0.00           H  
ATOM    453  CA  ASP A  29      18.361 -22.000 -13.182  1.00  0.00           C  
ATOM    454  HA  ASP A  29      17.369 -21.989 -12.729  1.00  0.00           H  
ATOM    455  CB  ASP A  29      18.646 -23.447 -13.643  1.00  0.00           C  
ATOM    456  HB2 ASP A  29      19.577 -23.463 -14.212  1.00  0.00           H  
ATOM    457  HB3 ASP A  29      18.780 -24.080 -12.764  1.00  0.00           H  
ATOM    458  CG  ASP A  29      17.529 -24.084 -14.474  1.00  0.00           C  
ATOM    459  OD1 ASP A  29      17.809 -25.108 -15.129  1.00  0.00           O  
ATOM    460  OD2 ASP A  29      16.379 -23.596 -14.402  1.00  0.00           O  
ATOM    461  C   ASP A  29      19.349 -21.548 -12.087  1.00  0.00           C  
ATOM    462  O   ASP A  29      20.153 -22.328 -11.573  1.00  0.00           O  
ATOM    463  N   ILE A  30      19.287 -20.277 -11.672  1.00  0.00           N  
ATOM    464  H   ILE A  30      18.600 -19.683 -12.128  1.00  0.00           H  
ATOM    465  CA  ILE A  30      20.217 -19.667 -10.697  1.00  0.00           C  
ATOM    466  HA  ILE A  30      21.222 -19.732 -11.116  1.00  0.00           H  
ATOM    467  CB  ILE A  30      19.883 -18.179 -10.461  1.00  0.00           C  
ATOM    468  HB  ILE A  30      20.591 -17.815  -9.714  1.00  0.00           H  
ATOM    469  CG2 ILE A  30      20.114 -17.349 -11.732  1.00  0.00           C  
ATOM    470 HG21 ILE A  30      19.377 -17.612 -12.490  1.00  0.00           H  
ATOM    471 HG22 ILE A  30      20.026 -16.287 -11.506  1.00  0.00           H  
ATOM    472 HG23 ILE A  30      21.111 -17.550 -12.126  1.00  0.00           H  
ATOM    473  CG1 ILE A  30      18.453 -17.973  -9.914  1.00  0.00           C  
ATOM    474 HG12 ILE A  30      17.748 -17.906 -10.741  1.00  0.00           H  
ATOM    475 HG13 ILE A  30      18.150 -18.815  -9.295  1.00  0.00           H  
ATOM    476  CD1 ILE A  30      18.335 -16.724  -9.044  1.00  0.00           C  
ATOM    477 HD11 ILE A  30      18.991 -16.810  -8.176  1.00  0.00           H  
ATOM    478 HD12 ILE A  30      18.602 -15.842  -9.622  1.00  0.00           H  
ATOM    479 HD13 ILE A  30      17.306 -16.634  -8.701  1.00  0.00           H  
ATOM    480  C   ILE A  30      20.269 -20.381  -9.337  1.00  0.00           C  
ATOM    481  O   ILE A  30      21.195 -20.161  -8.564  1.00  0.00           O  
ATOM    482  N   PHE A  31      19.275 -21.221  -9.037  1.00  0.00           N  
ATOM    483  H   PHE A  31      18.562 -21.345  -9.740  1.00  0.00           H  
ATOM    484  CA  PHE A  31      19.160 -22.009  -7.812  1.00  0.00           C  
ATOM    485  HA  PHE A  31      19.496 -21.390  -6.979  1.00  0.00           H  
ATOM    486  CB  PHE A  31      17.674 -22.330  -7.594  1.00  0.00           C  
ATOM    487  HB2 PHE A  31      17.370 -23.083  -8.324  1.00  0.00           H  
ATOM    488  HB3 PHE A  31      17.547 -22.761  -6.599  1.00  0.00           H  
ATOM    489  CG  PHE A  31      16.761 -21.119  -7.720  1.00  0.00           C  
ATOM    490  CD1 PHE A  31      16.785 -20.113  -6.736  1.00  0.00           C  
ATOM    491  HD1 PHE A  31      17.455 -20.201  -5.893  1.00  0.00           H  
ATOM    492  CE1 PHE A  31      15.942 -18.992  -6.843  1.00  0.00           C  
ATOM    493  HE1 PHE A  31      15.964 -18.227  -6.081  1.00  0.00           H  
ATOM    494  CZ  PHE A  31      15.077 -18.869  -7.944  1.00  0.00           C  
ATOM    495  HZ  PHE A  31      14.425 -18.011  -8.037  1.00  0.00           H  
ATOM    496  CE2 PHE A  31      15.066 -19.859  -8.940  1.00  0.00           C  
ATOM    497  HE2 PHE A  31      14.403 -19.759  -9.787  1.00  0.00           H  
ATOM    498  CD2 PHE A  31      15.916 -20.974  -8.838  1.00  0.00           C  
ATOM    499  HD2 PHE A  31      15.908 -21.721  -9.620  1.00  0.00           H  
ATOM    500  C   PHE A  31      20.044 -23.274  -7.799  1.00  0.00           C  
ATOM    501  O   PHE A  31      20.079 -23.980  -6.791  1.00  0.00           O  
ATOM    502  N   ALA A  32      20.765 -23.557  -8.890  1.00  0.00           N  
ATOM    503  H   ALA A  32      20.629 -22.981  -9.717  1.00  0.00           H  
ATOM    504  CA  ALA A  32      21.783 -24.611  -8.980  1.00  0.00           C  
ATOM    505  HA  ALA A  32      21.424 -25.487  -8.435  1.00  0.00           H  
ATOM    506  CB  ALA A  32      21.920 -24.996 -10.461  1.00  0.00           C  
ATOM    507  HB1 ALA A  32      22.314 -24.155 -11.035  1.00  0.00           H  
ATOM    508  HB2 ALA A  32      22.600 -25.842 -10.561  1.00  0.00           H  
ATOM    509  HB3 ALA A  32      20.948 -25.280 -10.866  1.00  0.00           H  
ATOM    510  C   ALA A  32      23.146 -24.219  -8.350  1.00  0.00           C  
ATOM    511  O   ALA A  32      24.170 -24.837  -8.638  1.00  0.00           O  
ATOM    512  N   ALA A  33      23.197 -23.155  -7.542  1.00  0.00           N  
ATOM    513  H   ALA A  33      22.337 -22.676  -7.337  1.00  0.00           H  
ATOM    514  CA  ALA A  33      24.428 -22.648  -6.937  1.00  0.00           C  
ATOM    515  HA  ALA A  33      25.186 -22.604  -7.722  1.00  0.00           H  
ATOM    516  CB  ALA A  33      24.167 -21.213  -6.466  1.00  0.00           C  
ATOM    517  HB1 ALA A  33      25.108 -20.746  -6.183  1.00  0.00           H  
ATOM    518  HB2 ALA A  33      23.724 -20.628  -7.272  1.00  0.00           H  
ATOM    519  HB3 ALA A  33      23.491 -21.214  -5.609  1.00  0.00           H  
ATOM    520  C   ALA A  33      24.987 -23.553  -5.810  1.00  0.00           C  
ATOM    521  O   ALA A  33      24.260 -24.297  -5.153  1.00  0.00           O  
ATOM    522  N   SER A  34      26.302 -23.474  -5.562  1.00  0.00           N  
ATOM    523  H   SER A  34      26.841 -22.814  -6.098  1.00  0.00           H  
ATOM    524  CA  SER A  34      26.967 -24.202  -4.467  1.00  0.00           C  
ATOM    525  HA  SER A  34      26.692 -25.254  -4.537  1.00  0.00           H  
ATOM    526  CB  SER A  34      28.491 -24.100  -4.603  1.00  0.00           C  
ATOM    527  HB2 SER A  34      28.802 -24.529  -5.557  1.00  0.00           H  
ATOM    528  HB3 SER A  34      28.791 -23.052  -4.565  1.00  0.00           H  
ATOM    529  OG  SER A  34      29.109 -24.805  -3.544  1.00  0.00           O  
ATOM    530  HG  SER A  34      30.068 -24.730  -3.620  1.00  0.00           H  
ATOM    531  C   SER A  34      26.531 -23.683  -3.089  1.00  0.00           C  
ATOM    532  O   SER A  34      26.254 -22.494  -2.945  1.00  0.00           O  
ATOM    533  N   LYS A  35      26.546 -24.536  -2.052  1.00  0.00           N  
ATOM    534  H   LYS A  35      26.889 -25.467  -2.236  1.00  0.00           H  
ATOM    535  CA  LYS A  35      26.127 -24.190  -0.674  1.00  0.00           C  
ATOM    536  HA  LYS A  35      25.111 -23.794  -0.721  1.00  0.00           H  
ATOM    537  CB  LYS A  35      26.125 -25.451   0.212  1.00  0.00           C  
ATOM    538  HB2 LYS A  35      27.009 -26.056   0.003  1.00  0.00           H  
ATOM    539  HB3 LYS A  35      26.166 -25.146   1.259  1.00  0.00           H  
ATOM    540  CG  LYS A  35      24.849 -26.284   0.015  1.00  0.00           C  
ATOM    541  HG2 LYS A  35      23.983 -25.638   0.174  1.00  0.00           H  
ATOM    542  HG3 LYS A  35      24.816 -26.674  -1.004  1.00  0.00           H  
ATOM    543  CD  LYS A  35      24.787 -27.447   1.016  1.00  0.00           C  
ATOM    544  HD2 LYS A  35      25.584 -28.159   0.790  1.00  0.00           H  
ATOM    545  HD3 LYS A  35      24.933 -27.056   2.024  1.00  0.00           H  
ATOM    546  CE  LYS A  35      23.419 -28.138   0.933  1.00  0.00           C  
ATOM    547  HE2 LYS A  35      22.641 -27.380   1.080  1.00  0.00           H  
ATOM    548  HE3 LYS A  35      23.297 -28.550  -0.073  1.00  0.00           H  
ATOM    549  NZ  LYS A  35      23.279 -29.212   1.951  1.00  0.00           N  
ATOM    550  HZ1 LYS A  35      22.364 -29.644   1.897  1.00  0.00           H  
ATOM    551  HZ2 LYS A  35      23.982 -29.927   1.812  1.00  0.00           H  
ATOM    552  HZ3 LYS A  35      23.391 -28.828   2.880  1.00  0.00           H  
ATOM    553  C   LYS A  35      26.927 -23.061   0.002  1.00  0.00           C  
ATOM    554  O   LYS A  35      26.479 -22.549   1.020  1.00  0.00           O  
ATOM    555  N   ASN A  36      28.077 -22.668  -0.547  1.00  0.00           N  
ATOM    556  H   ASN A  36      28.445 -23.218  -1.307  1.00  0.00           H  
ATOM    557  CA  ASN A  36      28.836 -21.485  -0.118  1.00  0.00           C  
ATOM    558  HA  ASN A  36      28.867 -21.467   0.974  1.00  0.00           H  
ATOM    559  CB  ASN A  36      30.280 -21.585  -0.657  1.00  0.00           C  
ATOM    560  HB2 ASN A  36      30.260 -21.569  -1.746  1.00  0.00           H  
ATOM    561  HB3 ASN A  36      30.827 -20.703  -0.322  1.00  0.00           H  
ATOM    562  CG  ASN A  36      31.046 -22.828  -0.226  1.00  0.00           C  
ATOM    563  OD1 ASN A  36      30.642 -23.956  -0.454  1.00  0.00           O  
ATOM    564  ND2 ASN A  36      32.206 -22.674   0.373  1.00  0.00           N  
ATOM    565 HD21 ASN A  36      32.694 -23.514   0.626  1.00  0.00           H  
ATOM    566 HD22 ASN A  36      32.573 -21.755   0.542  1.00  0.00           H  
ATOM    567  C   ASN A  36      28.200 -20.142  -0.561  1.00  0.00           C  
ATOM    568  O   ASN A  36      28.624 -19.090  -0.090  1.00  0.00           O  
ATOM    569  N   THR A  37      27.239 -20.172  -1.491  1.00  0.00           N  
ATOM    570  H   THR A  37      26.904 -21.075  -1.796  1.00  0.00           H  
ATOM    571  CA  THR A  37      26.523 -18.991  -2.013  1.00  0.00           C  
ATOM    572  HA  THR A  37      27.239 -18.204  -2.258  1.00  0.00           H  
ATOM    573  CB  THR A  37      25.716 -19.350  -3.275  1.00  0.00           C  
ATOM    574  HB  THR A  37      24.850 -19.947  -2.985  1.00  0.00           H  
ATOM    575  CG2 THR A  37      25.231 -18.141  -4.067  1.00  0.00           C  
ATOM    576 HG21 THR A  37      24.611 -18.480  -4.896  1.00  0.00           H  
ATOM    577 HG22 THR A  37      24.639 -17.484  -3.431  1.00  0.00           H  
ATOM    578 HG23 THR A  37      26.095 -17.604  -4.450  1.00  0.00           H  
ATOM    579  OG1 THR A  37      26.494 -20.118  -4.166  1.00  0.00           O  
ATOM    580  HG1 THR A  37      26.458 -21.013  -3.788  1.00  0.00           H  
ATOM    581  C   THR A  37      25.546 -18.472  -0.961  1.00  0.00           C  
ATOM    582  O   THR A  37      24.821 -19.268  -0.361  1.00  0.00           O  
ATOM    583  N   THR A  38      25.464 -17.158  -0.741  1.00  0.00           N  
ATOM    584  H   THR A  38      26.015 -16.526  -1.320  1.00  0.00           H  
ATOM    585  CA  THR A  38      24.489 -16.634   0.238  1.00  0.00           C  
ATOM    586  HA  THR A  38      24.479 -17.317   1.089  1.00  0.00           H  
ATOM    587  CB  THR A  38      24.859 -15.262   0.819  1.00  0.00           C  
ATOM    588  HB  THR A  38      24.157 -15.036   1.624  1.00  0.00           H  
ATOM    589  CG2 THR A  38      26.271 -15.223   1.398  1.00  0.00           C  
ATOM    590 HG21 THR A  38      26.380 -16.010   2.145  1.00  0.00           H  
ATOM    591 HG22 THR A  38      27.012 -15.377   0.613  1.00  0.00           H  
ATOM    592 HG23 THR A  38      26.446 -14.258   1.872  1.00  0.00           H  
ATOM    593  OG1 THR A  38      24.768 -14.238  -0.136  1.00  0.00           O  
ATOM    594  HG1 THR A  38      25.449 -14.429  -0.797  1.00  0.00           H  
ATOM    595  C   THR A  38      23.066 -16.623  -0.327  1.00  0.00           C  
ATOM    596  O   THR A  38      22.843 -16.483  -1.535  1.00  0.00           O  
ATOM    597  N   GLU A  39      22.063 -16.708   0.549  1.00  0.00           N  
ATOM    598  H   GLU A  39      22.266 -16.685   1.544  1.00  0.00           H  
ATOM    599  CA  GLU A  39      20.669 -16.538   0.142  1.00  0.00           C  
ATOM    600  HA  GLU A  39      20.510 -17.185  -0.720  1.00  0.00           H  
ATOM    601  CB  GLU A  39      19.692 -17.013   1.233  1.00  0.00           C  
ATOM    602  HB2 GLU A  39      18.772 -17.296   0.716  1.00  0.00           H  
ATOM    603  HB3 GLU A  39      20.089 -17.917   1.706  1.00  0.00           H  
ATOM    604  CG  GLU A  39      19.288 -16.001   2.322  1.00  0.00           C  
ATOM    605  HG2 GLU A  39      18.943 -15.072   1.866  1.00  0.00           H  
ATOM    606  HG3 GLU A  39      18.436 -16.426   2.855  1.00  0.00           H  
ATOM    607  CD  GLU A  39      20.384 -15.673   3.340  1.00  0.00           C  
ATOM    608  OE1 GLU A  39      20.046 -15.704   4.548  1.00  0.00           O  
ATOM    609  OE2 GLU A  39      21.520 -15.350   2.930  1.00  0.00           O  
ATOM    610  C   GLU A  39      20.409 -15.100  -0.323  1.00  0.00           C  
ATOM    611  O   GLU A  39      19.687 -14.902  -1.291  1.00  0.00           O  
ATOM    612  N   LYS A  40      21.078 -14.103   0.276  1.00  0.00           N  
ATOM    613  H   LYS A  40      21.607 -14.352   1.108  1.00  0.00           H  
ATOM    614  CA  LYS A  40      21.033 -12.694  -0.157  1.00  0.00           C  
ATOM    615  HA  LYS A  40      20.008 -12.337  -0.070  1.00  0.00           H  
ATOM    616  CB  LYS A  40      21.957 -11.819   0.706  1.00  0.00           C  
ATOM    617  HB2 LYS A  40      22.995 -11.988   0.412  1.00  0.00           H  
ATOM    618  HB3 LYS A  40      21.725 -10.777   0.487  1.00  0.00           H  
ATOM    619  CG  LYS A  40      21.866 -12.060   2.215  1.00  0.00           C  
ATOM    620  HG2 LYS A  40      20.824 -12.086   2.535  1.00  0.00           H  
ATOM    621  HG3 LYS A  40      22.345 -13.012   2.442  1.00  0.00           H  
ATOM    622  CD  LYS A  40      22.610 -10.945   2.952  1.00  0.00           C  
ATOM    623  HD2 LYS A  40      23.537 -10.713   2.424  1.00  0.00           H  
ATOM    624  HD3 LYS A  40      21.978 -10.058   2.974  1.00  0.00           H  
ATOM    625  CE  LYS A  40      22.940 -11.373   4.378  1.00  0.00           C  
ATOM    626  HE2 LYS A  40      22.012 -11.658   4.887  1.00  0.00           H  
ATOM    627  HE3 LYS A  40      23.586 -12.257   4.332  1.00  0.00           H  
ATOM    628  NZ  LYS A  40      23.618 -10.268   5.096  1.00  0.00           N  
ATOM    629  HZ1 LYS A  40      23.893 -10.563   6.023  1.00  0.00           H  
ATOM    630  HZ2 LYS A  40      22.999  -9.470   5.169  1.00  0.00           H  
ATOM    631  HZ3 LYS A  40      24.443  -9.981   4.580  1.00  0.00           H  
ATOM    632  C   LYS A  40      21.457 -12.522  -1.613  1.00  0.00           C  
ATOM    633  O   LYS A  40      20.774 -11.886  -2.407  1.00  0.00           O  
ATOM    634  N   GLU A  41      22.593 -13.110  -1.960  1.00  0.00           N  
ATOM    635  H   GLU A  41      23.094 -13.611  -1.235  1.00  0.00           H  
ATOM    636  CA  GLU A  41      23.169 -13.133  -3.302  1.00  0.00           C  
ATOM    637  HA  GLU A  41      23.301 -12.118  -3.672  1.00  0.00           H  
ATOM    638  CB  GLU A  41      24.542 -13.782  -3.123  1.00  0.00           C  
ATOM    639  HB2 GLU A  41      25.107 -13.198  -2.396  1.00  0.00           H  
ATOM    640  HB3 GLU A  41      24.363 -14.781  -2.724  1.00  0.00           H  
ATOM    641  CG  GLU A  41      25.427 -13.918  -4.351  1.00  0.00           C  
ATOM    642  HG2 GLU A  41      24.818 -14.248  -5.192  1.00  0.00           H  
ATOM    643  HG3 GLU A  41      25.849 -12.940  -4.585  1.00  0.00           H  
ATOM    644  CD  GLU A  41      26.561 -14.927  -4.113  1.00  0.00           C  
ATOM    645  OE1 GLU A  41      26.744 -15.389  -2.960  1.00  0.00           O  
ATOM    646  OE2 GLU A  41      27.196 -15.272  -5.141  1.00  0.00           O  
ATOM    647  C   GLU A  41      22.267 -13.898  -4.283  1.00  0.00           C  
ATOM    648  O   GLU A  41      22.022 -13.436  -5.397  1.00  0.00           O  
ATOM    649  N   THR A  42      21.680 -15.011  -3.830  1.00  0.00           N  
ATOM    650  H   THR A  42      21.937 -15.334  -2.901  1.00  0.00           H  
ATOM    651  CA  THR A  42      20.686 -15.787  -4.584  1.00  0.00           C  
ATOM    652  HA  THR A  42      21.118 -16.058  -5.546  1.00  0.00           H  
ATOM    653  CB  THR A  42      20.349 -17.090  -3.837  1.00  0.00           C  
ATOM    654  HB  THR A  42      19.893 -16.853  -2.878  1.00  0.00           H  
ATOM    655  CG2 THR A  42      19.390 -17.990  -4.617  1.00  0.00           C  
ATOM    656 HG21 THR A  42      19.255 -18.925  -4.072  1.00  0.00           H  
ATOM    657 HG22 THR A  42      18.420 -17.507  -4.726  1.00  0.00           H  
ATOM    658 HG23 THR A  42      19.804 -18.211  -5.603  1.00  0.00           H  
ATOM    659  OG1 THR A  42      21.524 -17.839  -3.615  1.00  0.00           O  
ATOM    660  HG1 THR A  42      22.042 -17.406  -2.915  1.00  0.00           H  
ATOM    661  C   THR A  42      19.418 -14.966  -4.867  1.00  0.00           C  
ATOM    662  O   THR A  42      18.942 -14.949  -6.001  1.00  0.00           O  
ATOM    663  N   PHE A  43      18.889 -14.241  -3.875  1.00  0.00           N  
ATOM    664  H   PHE A  43      19.308 -14.321  -2.952  1.00  0.00           H  
ATOM    665  CA  PHE A  43      17.733 -13.345  -4.013  1.00  0.00           C  
ATOM    666  HA  PHE A  43      16.914 -13.892  -4.479  1.00  0.00           H  
ATOM    667  CB  PHE A  43      17.268 -12.847  -2.632  1.00  0.00           C  
ATOM    668  HB2 PHE A  43      18.065 -12.229  -2.217  1.00  0.00           H  
ATOM    669  HB3 PHE A  43      16.406 -12.196  -2.780  1.00  0.00           H  
ATOM    670  CG  PHE A  43      16.891 -13.870  -1.568  1.00  0.00           C  
ATOM    671  CD1 PHE A  43      16.836 -13.442  -0.228  1.00  0.00           C  
ATOM    672  HD1 PHE A  43      17.044 -12.408   0.013  1.00  0.00           H  
ATOM    673  CE1 PHE A  43      16.517 -14.346   0.800  1.00  0.00           C  
ATOM    674  HE1 PHE A  43      16.480 -14.005   1.825  1.00  0.00           H  
ATOM    675  CZ  PHE A  43      16.258 -15.693   0.497  1.00  0.00           C  
ATOM    676  HZ  PHE A  43      16.014 -16.391   1.284  1.00  0.00           H  
ATOM    677  CE2 PHE A  43      16.320 -16.132  -0.836  1.00  0.00           C  
ATOM    678  HE2 PHE A  43      16.139 -17.172  -1.068  1.00  0.00           H  
ATOM    679  CD2 PHE A  43      16.620 -15.223  -1.868  1.00  0.00           C  
ATOM    680  HD2 PHE A  43      16.666 -15.580  -2.886  1.00  0.00           H  
ATOM    681  C   PHE A  43      18.059 -12.149  -4.917  1.00  0.00           C  
ATOM    682  O   PHE A  43      17.279 -11.836  -5.809  1.00  0.00           O  
ATOM    683  N   CYS A  44      19.234 -11.540  -4.757  1.00  0.00           N  
ATOM    684  H   CYS A  44      19.814 -11.833  -3.976  1.00  0.00           H  
ATOM    685  CA  CYS A  44      19.731 -10.459  -5.608  1.00  0.00           C  
ATOM    686  HA  CYS A  44      19.023  -9.627  -5.574  1.00  0.00           H  
ATOM    687  CB  CYS A  44      21.064 -10.008  -4.998  1.00  0.00           C  
ATOM    688  HB2 CYS A  44      20.918  -9.733  -3.952  1.00  0.00           H  
ATOM    689  HB3 CYS A  44      21.782 -10.828  -5.048  1.00  0.00           H  
ATOM    690  SG  CYS A  44      21.717  -8.587  -5.899  1.00  0.00           S  
ATOM    691  HG  CYS A  44      21.141  -7.635  -5.144  1.00  0.00           H  
ATOM    692  C   CYS A  44      19.877 -10.884  -7.086  1.00  0.00           C  
ATOM    693  O   CYS A  44      19.482 -10.144  -7.993  1.00  0.00           O  
ATOM    694  N   ARG A  45      20.366 -12.109  -7.347  1.00  0.00           N  
ATOM    695  H   ARG A  45      20.726 -12.654  -6.566  1.00  0.00           H  
ATOM    696  CA  ARG A  45      20.332 -12.729  -8.686  1.00  0.00           C  
ATOM    697  HA  ARG A  45      20.775 -12.042  -9.408  1.00  0.00           H  
ATOM    698  CB  ARG A  45      21.121 -14.046  -8.713  1.00  0.00           C  
ATOM    699  HB2 ARG A  45      20.866 -14.653  -7.844  1.00  0.00           H  
ATOM    700  HB3 ARG A  45      20.844 -14.603  -9.610  1.00  0.00           H  
ATOM    701  CG  ARG A  45      22.631 -13.802  -8.755  1.00  0.00           C  
ATOM    702  HG2 ARG A  45      22.876 -13.173  -9.613  1.00  0.00           H  
ATOM    703  HG3 ARG A  45      22.944 -13.296  -7.842  1.00  0.00           H  
ATOM    704  CD  ARG A  45      23.371 -15.136  -8.880  1.00  0.00           C  
ATOM    705  HD2 ARG A  45      23.064 -15.784  -8.058  1.00  0.00           H  
ATOM    706  HD3 ARG A  45      23.095 -15.619  -9.820  1.00  0.00           H  
ATOM    707  NE  ARG A  45      24.823 -14.909  -8.854  1.00  0.00           N  
ATOM    708  HE  ARG A  45      25.195 -14.249  -9.530  1.00  0.00           H  
ATOM    709  CZ  ARG A  45      25.649 -15.275  -7.893  1.00  0.00           C  
ATOM    710  NH1 ARG A  45      25.358 -16.146  -6.974  1.00  0.00           N  
ATOM    711 HH11 ARG A  45      24.469 -16.605  -6.939  1.00  0.00           H  
ATOM    712 HH12 ARG A  45      26.019 -16.216  -6.195  1.00  0.00           H  
ATOM    713  NH2 ARG A  45      26.828 -14.749  -7.804  1.00  0.00           N  
ATOM    714 HH21 ARG A  45      27.036 -13.944  -8.361  1.00  0.00           H  
ATOM    715 HH22 ARG A  45      27.302 -14.914  -6.909  1.00  0.00           H  
ATOM    716  C   ARG A  45      18.905 -12.974  -9.161  1.00  0.00           C  
ATOM    717  O   ARG A  45      18.627 -12.700 -10.321  1.00  0.00           O  
ATOM    718  N   ALA A  46      17.997 -13.442  -8.301  1.00  0.00           N  
ATOM    719  H   ALA A  46      18.295 -13.695  -7.365  1.00  0.00           H  
ATOM    720  CA  ALA A  46      16.592 -13.637  -8.662  1.00  0.00           C  
ATOM    721  HA  ALA A  46      16.562 -14.310  -9.519  1.00  0.00           H  
ATOM    722  CB  ALA A  46      15.833 -14.305  -7.504  1.00  0.00           C  
ATOM    723  HB1 ALA A  46      15.750 -13.627  -6.658  1.00  0.00           H  
ATOM    724  HB2 ALA A  46      14.828 -14.566  -7.839  1.00  0.00           H  
ATOM    725  HB3 ALA A  46      16.349 -15.209  -7.183  1.00  0.00           H  
ATOM    726  C   ALA A  46      15.935 -12.316  -9.092  1.00  0.00           C  
ATOM    727  O   ALA A  46      15.347 -12.258 -10.168  1.00  0.00           O  
ATOM    728  N   ALA A  47      16.100 -11.250  -8.305  1.00  0.00           N  
ATOM    729  H   ALA A  47      16.573 -11.376  -7.417  1.00  0.00           H  
ATOM    730  CA  ALA A  47      15.627  -9.907  -8.640  1.00  0.00           C  
ATOM    731  HA  ALA A  47      14.543  -9.935  -8.754  1.00  0.00           H  
ATOM    732  CB  ALA A  47      15.971  -8.983  -7.472  1.00  0.00           C  
ATOM    733  HB1 ALA A  47      17.050  -8.864  -7.394  1.00  0.00           H  
ATOM    734  HB2 ALA A  47      15.504  -8.010  -7.628  1.00  0.00           H  
ATOM    735  HB3 ALA A  47      15.610  -9.400  -6.539  1.00  0.00           H  
ATOM    736  C   ALA A  47      16.236  -9.392  -9.957  1.00  0.00           C  
ATOM    737  O   ALA A  47      15.513  -8.876 -10.802  1.00  0.00           O  
ATOM    738  N   THR A  48      17.536  -9.624 -10.174  1.00  0.00           N  
ATOM    739  H   THR A  48      18.075 -10.006  -9.407  1.00  0.00           H  
ATOM    740  CA  THR A  48      18.235  -9.307 -11.433  1.00  0.00           C  
ATOM    741  HA  THR A  48      18.110  -8.243 -11.627  1.00  0.00           H  
ATOM    742  CB  THR A  48      19.747  -9.576 -11.316  1.00  0.00           C  
ATOM    743  HB  THR A  48      19.917 -10.630 -11.103  1.00  0.00           H  
ATOM    744  CG2 THR A  48      20.522  -9.202 -12.576  1.00  0.00           C  
ATOM    745 HG21 THR A  48      20.312  -8.167 -12.844  1.00  0.00           H  
ATOM    746 HG22 THR A  48      21.591  -9.312 -12.390  1.00  0.00           H  
ATOM    747 HG23 THR A  48      20.242  -9.855 -13.403  1.00  0.00           H  
ATOM    748  OG1 THR A  48      20.293  -8.806 -10.270  1.00  0.00           O  
ATOM    749  HG1 THR A  48      20.023  -9.217  -9.432  1.00  0.00           H  
ATOM    750  C   THR A  48      17.637 -10.054 -12.634  1.00  0.00           C  
ATOM    751  O   THR A  48      17.290  -9.418 -13.630  1.00  0.00           O  
ATOM    752  N   VAL A  49      17.450 -11.377 -12.530  1.00  0.00           N  
ATOM    753  H   VAL A  49      17.750 -11.827 -11.672  1.00  0.00           H  
ATOM    754  CA  VAL A  49      16.813 -12.227 -13.559  1.00  0.00           C  
ATOM    755  HA  VAL A  49      17.368 -12.113 -14.491  1.00  0.00           H  
ATOM    756  CB  VAL A  49      16.848 -13.723 -13.157  1.00  0.00           C  
ATOM    757  HB  VAL A  49      16.505 -13.826 -12.127  1.00  0.00           H  
ATOM    758  CG1 VAL A  49      15.972 -14.625 -14.037  1.00  0.00           C  
ATOM    759 HG11 VAL A  49      14.918 -14.381 -13.909  1.00  0.00           H  
ATOM    760 HG12 VAL A  49      16.245 -14.505 -15.086  1.00  0.00           H  
ATOM    761 HG13 VAL A  49      16.107 -15.669 -13.750  1.00  0.00           H  
ATOM    762  CG2 VAL A  49      18.267 -14.287 -13.258  1.00  0.00           C  
ATOM    763 HG21 VAL A  49      18.271 -15.338 -12.969  1.00  0.00           H  
ATOM    764 HG22 VAL A  49      18.633 -14.196 -14.281  1.00  0.00           H  
ATOM    765 HG23 VAL A  49      18.927 -13.744 -12.589  1.00  0.00           H  
ATOM    766  C   VAL A  49      15.379 -11.778 -13.843  1.00  0.00           C  
ATOM    767  O   VAL A  49      15.017 -11.609 -15.004  1.00  0.00           O  
ATOM    768  N   LEU A  50      14.576 -11.522 -12.807  1.00  0.00           N  
ATOM    769  H   LEU A  50      14.931 -11.685 -11.870  1.00  0.00           H  
ATOM    770  CA  LEU A  50      13.203 -11.036 -12.964  1.00  0.00           C  
ATOM    771  HA  LEU A  50      12.692 -11.688 -13.671  1.00  0.00           H  
ATOM    772  CB  LEU A  50      12.460 -11.093 -11.620  1.00  0.00           C  
ATOM    773  HB2 LEU A  50      13.027 -10.523 -10.881  1.00  0.00           H  
ATOM    774  HB3 LEU A  50      11.492 -10.605 -11.745  1.00  0.00           H  
ATOM    775  CG  LEU A  50      12.215 -12.515 -11.075  1.00  0.00           C  
ATOM    776  HG  LEU A  50      13.158 -13.019 -10.890  1.00  0.00           H  
ATOM    777  CD1 LEU A  50      11.471 -12.402  -9.742  1.00  0.00           C  
ATOM    778 HD11 LEU A  50      10.500 -11.935  -9.900  1.00  0.00           H  
ATOM    779 HD12 LEU A  50      11.333 -13.394  -9.312  1.00  0.00           H  
ATOM    780 HD13 LEU A  50      12.055 -11.796  -9.049  1.00  0.00           H  
ATOM    781  CD2 LEU A  50      11.415 -13.390 -12.045  1.00  0.00           C  
ATOM    782 HD21 LEU A  50      11.042 -14.275 -11.531  1.00  0.00           H  
ATOM    783 HD22 LEU A  50      10.576 -12.838 -12.464  1.00  0.00           H  
ATOM    784 HD23 LEU A  50      12.064 -13.720 -12.856  1.00  0.00           H  
ATOM    785  C   LEU A  50      13.140  -9.628 -13.571  1.00  0.00           C  
ATOM    786  O   LEU A  50      12.301  -9.399 -14.436  1.00  0.00           O  
ATOM    787  N   ARG A  51      14.029  -8.701 -13.189  1.00  0.00           N  
ATOM    788  H   ARG A  51      14.650  -8.941 -12.420  1.00  0.00           H  
ATOM    789  CA  ARG A  51      14.153  -7.361 -13.793  1.00  0.00           C  
ATOM    790  HA  ARG A  51      13.201  -6.842 -13.691  1.00  0.00           H  
ATOM    791  CB  ARG A  51      15.256  -6.589 -13.046  1.00  0.00           C  
ATOM    792  HB2 ARG A  51      15.047  -6.625 -11.975  1.00  0.00           H  
ATOM    793  HB3 ARG A  51      16.211  -7.088 -13.208  1.00  0.00           H  
ATOM    794  CG  ARG A  51      15.406  -5.119 -13.471  1.00  0.00           C  
ATOM    795  HG2 ARG A  51      16.400  -4.771 -13.190  1.00  0.00           H  
ATOM    796  HG3 ARG A  51      15.296  -5.015 -14.550  1.00  0.00           H  
ATOM    797  CD  ARG A  51      14.367  -4.257 -12.755  1.00  0.00           C  
ATOM    798  HD2 ARG A  51      13.378  -4.636 -12.997  1.00  0.00           H  
ATOM    799  HD3 ARG A  51      14.521  -4.365 -11.679  1.00  0.00           H  
ATOM    800  NE  ARG A  51      14.455  -2.834 -13.143  1.00  0.00           N  
ATOM    801  HE  ARG A  51      14.915  -2.627 -14.012  1.00  0.00           H  
ATOM    802  CZ  ARG A  51      13.972  -1.816 -12.447  1.00  0.00           C  
ATOM    803  NH1 ARG A  51      13.319  -2.008 -11.335  1.00  0.00           N  
ATOM    804 HH11 ARG A  51      13.118  -2.966 -11.024  1.00  0.00           H  
ATOM    805 HH12 ARG A  51      12.898  -1.257 -10.831  1.00  0.00           H  
ATOM    806  NH2 ARG A  51      14.143  -0.584 -12.858  1.00  0.00           N  
ATOM    807 HH21 ARG A  51      14.660  -0.397 -13.699  1.00  0.00           H  
ATOM    808 HH22 ARG A  51      13.820   0.183 -12.292  1.00  0.00           H  
ATOM    809  C   ARG A  51      14.456  -7.452 -15.288  1.00  0.00           C  
ATOM    810  O   ARG A  51      13.751  -6.845 -16.097  1.00  0.00           O  
ATOM    811  N   GLN A  52      15.478  -8.230 -15.645  1.00  0.00           N  
ATOM    812  H   GLN A  52      15.989  -8.703 -14.908  1.00  0.00           H  
ATOM    813  CA  GLN A  52      15.850  -8.513 -17.034  1.00  0.00           C  
ATOM    814  HA  GLN A  52      16.084  -7.578 -17.545  1.00  0.00           H  
ATOM    815  CB  GLN A  52      17.095  -9.417 -17.067  1.00  0.00           C  
ATOM    816  HB2 GLN A  52      16.944 -10.260 -16.392  1.00  0.00           H  
ATOM    817  HB3 GLN A  52      17.218  -9.814 -18.077  1.00  0.00           H  
ATOM    818  CG  GLN A  52      18.392  -8.679 -16.696  1.00  0.00           C  
ATOM    819  HG2 GLN A  52      18.577  -7.903 -17.439  1.00  0.00           H  
ATOM    820  HG3 GLN A  52      18.293  -8.202 -15.721  1.00  0.00           H  
ATOM    821  CD  GLN A  52      19.591  -9.628 -16.652  1.00  0.00           C  
ATOM    822  OE1 GLN A  52      19.513 -10.770 -16.234  1.00  0.00           O  
ATOM    823  NE2 GLN A  52      20.758  -9.208 -17.095  1.00  0.00           N  
ATOM    824 HE21 GLN A  52      21.495  -9.893 -17.094  1.00  0.00           H  
ATOM    825 HE22 GLN A  52      20.861  -8.281 -17.467  1.00  0.00           H  
ATOM    826  C   GLN A  52      14.698  -9.167 -17.808  1.00  0.00           C  
ATOM    827  O   GLN A  52      14.495  -8.841 -18.969  1.00  0.00           O  
ATOM    828  N   PHE A  53      13.918 -10.039 -17.169  1.00  0.00           N  
ATOM    829  H   PHE A  53      14.194 -10.347 -16.242  1.00  0.00           H  
ATOM    830  CA  PHE A  53      12.767 -10.680 -17.796  1.00  0.00           C  
ATOM    831  HA  PHE A  53      13.067 -11.050 -18.779  1.00  0.00           H  
ATOM    832  CB  PHE A  53      12.364 -11.891 -16.947  1.00  0.00           C  
ATOM    833  HB2 PHE A  53      13.217 -12.567 -16.870  1.00  0.00           H  
ATOM    834  HB3 PHE A  53      12.119 -11.564 -15.938  1.00  0.00           H  
ATOM    835  CG  PHE A  53      11.187 -12.656 -17.500  1.00  0.00           C  
ATOM    836  CD1 PHE A  53       9.879 -12.245 -17.189  1.00  0.00           C  
ATOM    837  HD1 PHE A  53       9.709 -11.403 -16.537  1.00  0.00           H  
ATOM    838  CE1 PHE A  53       8.784 -12.927 -17.737  1.00  0.00           C  
ATOM    839  HE1 PHE A  53       7.778 -12.612 -17.499  1.00  0.00           H  
ATOM    840  CZ  PHE A  53       8.994 -14.048 -18.560  1.00  0.00           C  
ATOM    841  HZ  PHE A  53       8.147 -14.594 -18.951  1.00  0.00           H  
ATOM    842  CE2 PHE A  53      10.300 -14.480 -18.845  1.00  0.00           C  
ATOM    843  HE2 PHE A  53      10.460 -15.365 -19.444  1.00  0.00           H  
ATOM    844  CD2 PHE A  53      11.396 -13.768 -18.336  1.00  0.00           C  
ATOM    845  HD2 PHE A  53      12.397 -14.095 -18.575  1.00  0.00           H  
ATOM    846  C   PHE A  53      11.599  -9.704 -18.034  1.00  0.00           C  
ATOM    847  O   PHE A  53      11.145  -9.549 -19.167  1.00  0.00           O  
ATOM    848  N   TYR A  54      11.092  -9.023 -16.996  1.00  0.00           N  
ATOM    849  H   TYR A  54      11.511  -9.130 -16.076  1.00  0.00           H  
ATOM    850  CA  TYR A  54       9.869  -8.224 -17.149  1.00  0.00           C  
ATOM    851  HA  TYR A  54       9.154  -8.831 -17.710  1.00  0.00           H  
ATOM    852  CB  TYR A  54       9.210  -7.930 -15.786  1.00  0.00           C  
ATOM    853  HB2 TYR A  54       8.177  -7.647 -15.976  1.00  0.00           H  
ATOM    854  HB3 TYR A  54       9.169  -8.863 -15.223  1.00  0.00           H  
ATOM    855  CG  TYR A  54       9.801  -6.837 -14.904  1.00  0.00           C  
ATOM    856  CD1 TYR A  54      10.295  -7.159 -13.626  1.00  0.00           C  
ATOM    857  HD1 TYR A  54      10.327  -8.191 -13.307  1.00  0.00           H  
ATOM    858  CE1 TYR A  54      10.727  -6.147 -12.746  1.00  0.00           C  
ATOM    859  HE1 TYR A  54      11.065  -6.400 -11.753  1.00  0.00           H  
ATOM    860  CZ  TYR A  54      10.705  -4.800 -13.165  1.00  0.00           C  
ATOM    861  OH  TYR A  54      11.092  -3.797 -12.335  1.00  0.00           O  
ATOM    862  HH  TYR A  54      11.411  -4.124 -11.463  1.00  0.00           H  
ATOM    863  CE2 TYR A  54      10.243  -4.477 -14.458  1.00  0.00           C  
ATOM    864  HE2 TYR A  54      10.238  -3.447 -14.771  1.00  0.00           H  
ATOM    865  CD2 TYR A  54       9.751  -5.487 -15.306  1.00  0.00           C  
ATOM    866  HD2 TYR A  54       9.334  -5.219 -16.266  1.00  0.00           H  
ATOM    867  C   TYR A  54      10.094  -6.964 -17.994  1.00  0.00           C  
ATOM    868  O   TYR A  54       9.180  -6.526 -18.687  1.00  0.00           O  
ATOM    869  N   SER A  55      11.294  -6.373 -17.956  1.00  0.00           N  
ATOM    870  H   SER A  55      12.013  -6.762 -17.357  1.00  0.00           H  
ATOM    871  CA  SER A  55      11.629  -5.226 -18.813  1.00  0.00           C  
ATOM    872  HA  SER A  55      10.813  -4.506 -18.751  1.00  0.00           H  
ATOM    873  CB  SER A  55      12.893  -4.522 -18.315  1.00  0.00           C  
ATOM    874  HB2 SER A  55      13.102  -3.672 -18.967  1.00  0.00           H  
ATOM    875  HB3 SER A  55      12.721  -4.150 -17.304  1.00  0.00           H  
ATOM    876  OG  SER A  55      14.018  -5.377 -18.306  1.00  0.00           O  
ATOM    877  HG  SER A  55      13.935  -5.991 -17.553  1.00  0.00           H  
ATOM    878  C   SER A  55      11.758  -5.595 -20.296  1.00  0.00           C  
ATOM    879  O   SER A  55      11.640  -4.707 -21.138  1.00  0.00           O  
ATOM    880  N   HIE A  56      11.940  -6.881 -20.615  1.00  0.00           N  
ATOM    881  H   HIE A  56      12.060  -7.545 -19.864  1.00  0.00           H  
ATOM    882  CA  HIE A  56      11.967  -7.401 -21.988  1.00  0.00           C  
ATOM    883  HA  HIE A  56      12.346  -6.623 -22.654  1.00  0.00           H  
ATOM    884  CB  HIE A  56      12.947  -8.589 -22.030  1.00  0.00           C  
ATOM    885  HB2 HIE A  56      13.735  -8.411 -21.304  1.00  0.00           H  
ATOM    886  HB3 HIE A  56      12.432  -9.506 -21.743  1.00  0.00           H  
ATOM    887  CG  HIE A  56      13.659  -8.800 -23.342  1.00  0.00           C  
ATOM    888  ND1 HIE A  56      14.243  -7.788 -24.105  1.00  0.00           N  
ATOM    889  CE1 HIE A  56      15.019  -8.396 -25.009  1.00  0.00           C  
ATOM    890  HE1 HIE A  56      15.632  -7.876 -25.733  1.00  0.00           H  
ATOM    891  NE2 HIE A  56      14.976  -9.729 -24.845  1.00  0.00           N  
ATOM    892  HE2 HIE A  56      15.552 -10.393 -25.341  1.00  0.00           H  
ATOM    893  CD2 HIE A  56      14.134 -10.000 -23.788  1.00  0.00           C  
ATOM    894  HD2 HIE A  56      13.962 -10.956 -23.317  1.00  0.00           H  
ATOM    895  C   HIE A  56      10.558  -7.764 -22.484  1.00  0.00           C  
ATOM    896  O   HIE A  56      10.133  -7.307 -23.543  1.00  0.00           O  
ATOM    897  N   HIE A  57       9.789  -8.526 -21.693  1.00  0.00           N  
ATOM    898  H   HIE A  57      10.200  -8.877 -20.835  1.00  0.00           H  
ATOM    899  CA  HIE A  57       8.476  -9.052 -22.107  1.00  0.00           C  
ATOM    900  HA  HIE A  57       8.476  -9.098 -23.196  1.00  0.00           H  
ATOM    901  CB  HIE A  57       8.310 -10.503 -21.636  1.00  0.00           C  
ATOM    902  HB2 HIE A  57       8.185 -10.516 -20.553  1.00  0.00           H  
ATOM    903  HB3 HIE A  57       7.411 -10.928 -22.083  1.00  0.00           H  
ATOM    904  CG  HIE A  57       9.478 -11.384 -22.004  1.00  0.00           C  
ATOM    905  ND1 HIE A  57       9.889 -11.719 -23.298  1.00  0.00           N  
ATOM    906  CE1 HIE A  57      10.972 -12.493 -23.147  1.00  0.00           C  
ATOM    907  HE1 HIE A  57      11.522 -12.937 -23.964  1.00  0.00           H  
ATOM    908  NE2 HIE A  57      11.256 -12.662 -21.845  1.00  0.00           N  
ATOM    909  HE2 HIE A  57      11.993 -13.237 -21.465  1.00  0.00           H  
ATOM    910  CD2 HIE A  57      10.325 -11.965 -21.112  1.00  0.00           C  
ATOM    911  HD2 HIE A  57      10.263 -11.879 -20.037  1.00  0.00           H  
ATOM    912  C   HIE A  57       7.261  -8.182 -21.738  1.00  0.00           C  
ATOM    913  O   HIE A  57       6.134  -8.566 -22.056  1.00  0.00           O  
ATOM    914  N   GLU A  58       7.433  -6.997 -21.129  1.00  0.00           N  
ATOM    915  H   GLU A  58       8.368  -6.762 -20.808  1.00  0.00           H  
ATOM    916  CA  GLU A  58       6.326  -6.076 -20.776  1.00  0.00           C  
ATOM    917  HA  GLU A  58       5.757  -6.510 -19.957  1.00  0.00           H  
ATOM    918  CB  GLU A  58       6.920  -4.731 -20.288  1.00  0.00           C  
ATOM    919  HB2 GLU A  58       7.375  -4.887 -19.312  1.00  0.00           H  
ATOM    920  HB3 GLU A  58       7.700  -4.414 -20.984  1.00  0.00           H  
ATOM    921  CG  GLU A  58       5.900  -3.586 -20.155  1.00  0.00           C  
ATOM    922  HG2 GLU A  58       5.441  -3.387 -21.123  1.00  0.00           H  
ATOM    923  HG3 GLU A  58       5.108  -3.895 -19.469  1.00  0.00           H  
ATOM    924  CD  GLU A  58       6.536  -2.283 -19.653  1.00  0.00           C  
ATOM    925  OE1 GLU A  58       6.876  -1.431 -20.505  1.00  0.00           O  
ATOM    926  OE2 GLU A  58       6.614  -2.099 -18.413  1.00  0.00           O  
ATOM    927  C   GLU A  58       5.333  -5.841 -21.936  1.00  0.00           C  
ATOM    928  O   GLU A  58       4.126  -5.698 -21.717  1.00  0.00           O  
ATOM    929  N   LYS A  59       5.849  -5.823 -23.168  1.00  0.00           N  
ATOM    930  H   LYS A  59       6.841  -6.005 -23.241  1.00  0.00           H  
ATOM    931  CA  LYS A  59       5.118  -5.476 -24.395  1.00  0.00           C  
ATOM    932  HA  LYS A  59       4.085  -5.242 -24.137  1.00  0.00           H  
ATOM    933  CB  LYS A  59       5.751  -4.227 -25.039  1.00  0.00           C  
ATOM    934  HB2 LYS A  59       6.685  -4.521 -25.524  1.00  0.00           H  
ATOM    935  HB3 LYS A  59       5.073  -3.849 -25.807  1.00  0.00           H  
ATOM    936  CG  LYS A  59       6.052  -3.102 -24.035  1.00  0.00           C  
ATOM    937  HG2 LYS A  59       5.135  -2.816 -23.517  1.00  0.00           H  
ATOM    938  HG3 LYS A  59       6.782  -3.456 -23.306  1.00  0.00           H  
ATOM    939  CD  LYS A  59       6.646  -1.880 -24.732  1.00  0.00           C  
ATOM    940  HD2 LYS A  59       7.440  -2.202 -25.409  1.00  0.00           H  
ATOM    941  HD3 LYS A  59       5.868  -1.372 -25.304  1.00  0.00           H  
ATOM    942  CE  LYS A  59       7.230  -0.952 -23.661  1.00  0.00           C  
ATOM    943  HE2 LYS A  59       7.935  -1.523 -23.046  1.00  0.00           H  
ATOM    944  HE3 LYS A  59       6.430  -0.618 -22.991  1.00  0.00           H  
ATOM    945  NZ  LYS A  59       7.920   0.203 -24.280  1.00  0.00           N  
ATOM    946  HZ1 LYS A  59       7.274   0.743 -24.840  1.00  0.00           H  
ATOM    947  HZ2 LYS A  59       8.307   0.793 -23.555  1.00  0.00           H  
ATOM    948  HZ3 LYS A  59       8.675  -0.125 -24.868  1.00  0.00           H  
ATOM    949  C   LYS A  59       5.037  -6.626 -25.406  1.00  0.00           C  
ATOM    950  O   LYS A  59       4.639  -6.391 -26.543  1.00  0.00           O  
ATOM    951  N   ASP A  60       5.456  -7.835 -25.031  1.00  0.00           N  
ATOM    952  H   ASP A  60       5.725  -7.994 -24.069  1.00  0.00           H  
ATOM    953  CA  ASP A  60       5.515  -8.954 -25.971  1.00  0.00           C  
ATOM    954  HA  ASP A  60       6.022  -8.614 -26.876  1.00  0.00           H  
ATOM    955  CB  ASP A  60       6.357 -10.096 -25.384  1.00  0.00           C  
ATOM    956  HB2 ASP A  60       7.352  -9.712 -25.157  1.00  0.00           H  
ATOM    957  HB3 ASP A  60       5.902 -10.434 -24.452  1.00  0.00           H  
ATOM    958  CG  ASP A  60       6.504 -11.293 -26.331  1.00  0.00           C  
ATOM    959  OD1 ASP A  60       6.001 -11.276 -27.475  1.00  0.00           O  
ATOM    960  OD2 ASP A  60       7.140 -12.290 -25.939  1.00  0.00           O  
ATOM    961  C   ASP A  60       4.108  -9.421 -26.372  1.00  0.00           C  
ATOM    962  O   ASP A  60       3.359  -9.957 -25.554  1.00  0.00           O  
ATOM    963  N   THR A  61       3.764  -9.277 -27.654  1.00  0.00           N  
ATOM    964  H   THR A  61       4.391  -8.772 -28.265  1.00  0.00           H  
ATOM    965  CA  THR A  61       2.491  -9.713 -28.251  1.00  0.00           C  
ATOM    966  HA  THR A  61       1.686  -9.105 -27.849  1.00  0.00           H  
ATOM    967  CB  THR A  61       2.533  -9.518 -29.776  1.00  0.00           C  
ATOM    968  HB  THR A  61       3.097 -10.333 -30.231  1.00  0.00           H  
ATOM    969  CG2 THR A  61       1.139  -9.465 -30.397  1.00  0.00           C  
ATOM    970 HG21 THR A  61       0.604 -10.394 -30.197  1.00  0.00           H  
ATOM    971 HG22 THR A  61       0.573  -8.634 -29.972  1.00  0.00           H  
ATOM    972 HG23 THR A  61       1.215  -9.334 -31.477  1.00  0.00           H  
ATOM    973  OG1 THR A  61       3.172  -8.304 -30.110  1.00  0.00           O  
ATOM    974  HG1 THR A  61       3.011  -8.139 -31.041  1.00  0.00           H  
ATOM    975  C   THR A  61       2.174 -11.181 -27.950  1.00  0.00           C  
ATOM    976  O   THR A  61       1.012 -11.541 -27.774  1.00  0.00           O  
ATOM    977  N   ARG A  62       3.200 -12.033 -27.812  1.00  0.00           N  
ATOM    978  H   ARG A  62       4.145 -11.647 -27.875  1.00  0.00           H  
ATOM    979  CA  ARG A  62       3.050 -13.459 -27.468  1.00  0.00           C  
ATOM    980  HA  ARG A  62       2.284 -13.899 -28.109  1.00  0.00           H  
ATOM    981  CB  ARG A  62       4.385 -14.182 -27.705  1.00  0.00           C  
ATOM    982  HB2 ARG A  62       5.113 -13.793 -26.994  1.00  0.00           H  
ATOM    983  HB3 ARG A  62       4.254 -15.246 -27.497  1.00  0.00           H  
ATOM    984  CG  ARG A  62       4.910 -14.019 -29.148  1.00  0.00           C  
ATOM    985  HG2 ARG A  62       4.252 -14.563 -29.828  1.00  0.00           H  
ATOM    986  HG3 ARG A  62       4.908 -12.970 -29.443  1.00  0.00           H  
ATOM    987  CD  ARG A  62       6.342 -14.536 -29.309  1.00  0.00           C  
ATOM    988  HD2 ARG A  62       6.370 -15.591 -29.034  1.00  0.00           H  
ATOM    989  HD3 ARG A  62       6.629 -14.429 -30.356  1.00  0.00           H  
ATOM    990  NE  ARG A  62       7.273 -13.776 -28.458  1.00  0.00           N  
ATOM    991  HE  ARG A  62       6.868 -13.070 -27.832  1.00  0.00           H  
ATOM    992  CZ  ARG A  62       8.573 -13.924 -28.338  1.00  0.00           C  
ATOM    993  NH1 ARG A  62       9.256 -14.716 -29.120  1.00  0.00           N  
ATOM    994 HH11 ARG A  62       8.756 -15.240 -29.812  1.00  0.00           H  
ATOM    995 HH12 ARG A  62      10.238 -14.833 -28.972  1.00  0.00           H  
ATOM    996  NH2 ARG A  62       9.196 -13.288 -27.397  1.00  0.00           N  
ATOM    997 HH21 ARG A  62       8.597 -12.799 -26.714  1.00  0.00           H  
ATOM    998 HH22 ARG A  62      10.179 -13.343 -27.242  1.00  0.00           H  
ATOM    999  C   ARG A  62       2.576 -13.668 -26.025  1.00  0.00           C  
ATOM   1000  O   ARG A  62       1.868 -14.632 -25.760  1.00  0.00           O  
ATOM   1001  N   CYS A  63       2.925 -12.753 -25.122  1.00  0.00           N  
ATOM   1002  H   CYS A  63       3.457 -11.958 -25.446  1.00  0.00           H  
ATOM   1003  CA  CYS A  63       2.442 -12.724 -23.741  1.00  0.00           C  
ATOM   1004  HA  CYS A  63       2.320 -13.744 -23.376  1.00  0.00           H  
ATOM   1005  CB  CYS A  63       3.491 -12.025 -22.871  1.00  0.00           C  
ATOM   1006  HB2 CYS A  63       3.658 -11.002 -23.212  1.00  0.00           H  
ATOM   1007  HB3 CYS A  63       3.108 -11.990 -21.853  1.00  0.00           H  
ATOM   1008  SG  CYS A  63       5.059 -12.940 -22.872  1.00  0.00           S  
ATOM   1009  HG  CYS A  63       5.509 -12.598 -24.085  1.00  0.00           H  
ATOM   1010  C   CYS A  63       1.073 -12.028 -23.606  1.00  0.00           C  
ATOM   1011  O   CYS A  63       0.224 -12.483 -22.840  1.00  0.00           O  
ATOM   1012  N   LEU A  64       0.843 -10.944 -24.363  1.00  0.00           N  
ATOM   1013  H   LEU A  64       1.611 -10.590 -24.927  1.00  0.00           H  
ATOM   1014  CA  LEU A  64      -0.454 -10.249 -24.437  1.00  0.00           C  
ATOM   1015  HA  LEU A  64      -0.748  -9.949 -23.432  1.00  0.00           H  
ATOM   1016  CB  LEU A  64      -0.337  -9.000 -25.341  1.00  0.00           C  
ATOM   1017  HB2 LEU A  64      -0.028  -9.334 -26.332  1.00  0.00           H  
ATOM   1018  HB3 LEU A  64      -1.329  -8.559 -25.445  1.00  0.00           H  
ATOM   1019  CG  LEU A  64       0.634  -7.902 -24.868  1.00  0.00           C  
ATOM   1020  HG  LEU A  64       1.617  -8.329 -24.686  1.00  0.00           H  
ATOM   1021  CD1 LEU A  64       0.766  -6.809 -25.931  1.00  0.00           C  
ATOM   1022 HD11 LEU A  64       1.171  -7.232 -26.848  1.00  0.00           H  
ATOM   1023 HD12 LEU A  64      -0.207  -6.365 -26.143  1.00  0.00           H  
ATOM   1024 HD13 LEU A  64       1.454  -6.039 -25.586  1.00  0.00           H  
ATOM   1025  CD2 LEU A  64       0.159  -7.221 -23.583  1.00  0.00           C  
ATOM   1026 HD21 LEU A  64       0.929  -6.530 -23.239  1.00  0.00           H  
ATOM   1027 HD22 LEU A  64      -0.014  -7.966 -22.811  1.00  0.00           H  
ATOM   1028 HD23 LEU A  64      -0.762  -6.676 -23.767  1.00  0.00           H  
ATOM   1029  C   LEU A  64      -1.575 -11.155 -24.976  1.00  0.00           C  
ATOM   1030  O   LEU A  64      -2.726 -11.025 -24.561  1.00  0.00           O  
ATOM   1031  N   GLY A  65      -1.241 -12.068 -25.888  1.00  0.00           N  
ATOM   1032  H   GLY A  65      -0.299 -12.042 -26.262  1.00  0.00           H  
ATOM   1033  CA  GLY A  65      -2.181 -13.008 -26.490  1.00  0.00           C  
ATOM   1034  HA2 GLY A  65      -1.626 -13.768 -27.039  1.00  0.00           H  
ATOM   1035  HA3 GLY A  65      -2.741 -13.502 -25.695  1.00  0.00           H  
ATOM   1036  C   GLY A  65      -3.170 -12.350 -27.459  1.00  0.00           C  
ATOM   1037  O   GLY A  65      -2.850 -11.378 -28.142  1.00  0.00           O  
ATOM   1038  N   ALA A  66      -4.369 -12.925 -27.538  1.00  0.00           N  
ATOM   1039  H   ALA A  66      -4.561 -13.682 -26.890  1.00  0.00           H  
ATOM   1040  CA  ALA A  66      -5.436 -12.562 -28.475  1.00  0.00           C  
ATOM   1041  HA  ALA A  66      -5.099 -11.723 -29.086  1.00  0.00           H  
ATOM   1042  CB  ALA A  66      -5.671 -13.757 -29.411  1.00  0.00           C  
ATOM   1043  HB1 ALA A  66      -6.412 -13.491 -30.165  1.00  0.00           H  
ATOM   1044  HB2 ALA A  66      -4.741 -14.024 -29.913  1.00  0.00           H  
ATOM   1045  HB3 ALA A  66      -6.037 -14.612 -28.841  1.00  0.00           H  
ATOM   1046  C   ALA A  66      -6.736 -12.098 -27.783  1.00  0.00           C  
ATOM   1047  O   ALA A  66      -7.736 -11.853 -28.457  1.00  0.00           O  
ATOM   1048  N   THR A  67      -6.751 -11.981 -26.447  1.00  0.00           N  
ATOM   1049  H   THR A  67      -5.914 -12.218 -25.931  1.00  0.00           H  
ATOM   1050  CA  THR A  67      -7.931 -11.540 -25.683  1.00  0.00           C  
ATOM   1051  HA  THR A  67      -8.611 -11.048 -26.378  1.00  0.00           H  
ATOM   1052  CB  THR A  67      -8.726 -12.704 -25.052  1.00  0.00           C  
ATOM   1053  HB  THR A  67      -9.732 -12.336 -24.844  1.00  0.00           H  
ATOM   1054  CG2 THR A  67      -8.864 -13.943 -25.937  1.00  0.00           C  
ATOM   1055 HG21 THR A  67      -9.530 -14.666 -25.467  1.00  0.00           H  
ATOM   1056 HG22 THR A  67      -9.287 -13.656 -26.901  1.00  0.00           H  
ATOM   1057 HG23 THR A  67      -7.891 -14.407 -26.102  1.00  0.00           H  
ATOM   1058  OG1 THR A  67      -8.181 -13.134 -23.822  1.00  0.00           O  
ATOM   1059  HG1 THR A  67      -8.578 -13.993 -23.643  1.00  0.00           H  
ATOM   1060  C   THR A  67      -7.579 -10.504 -24.616  1.00  0.00           C  
ATOM   1061  O   THR A  67      -6.495 -10.516 -24.031  1.00  0.00           O  
ATOM   1062  N   ALA A  68      -8.544  -9.637 -24.288  1.00  0.00           N  
ATOM   1063  H   ALA A  68      -9.395  -9.627 -24.828  1.00  0.00           H  
ATOM   1064  CA  ALA A  68      -8.409  -8.665 -23.203  1.00  0.00           C  
ATOM   1065  HA  ALA A  68      -7.576  -8.000 -23.433  1.00  0.00           H  
ATOM   1066  CB  ALA A  68      -9.693  -7.829 -23.160  1.00  0.00           C  
ATOM   1067  HB1 ALA A  68      -9.850  -7.336 -24.120  1.00  0.00           H  
ATOM   1068  HB2 ALA A  68     -10.549  -8.466 -22.935  1.00  0.00           H  
ATOM   1069  HB3 ALA A  68      -9.607  -7.066 -22.384  1.00  0.00           H  
ATOM   1070  C   ALA A  68      -8.121  -9.326 -21.836  1.00  0.00           C  
ATOM   1071  O   ALA A  68      -7.445  -8.741 -20.993  1.00  0.00           O  
ATOM   1072  N   GLN A  69      -8.591 -10.562 -21.618  1.00  0.00           N  
ATOM   1073  H   GLN A  69      -9.098 -11.016 -22.362  1.00  0.00           H  
ATOM   1074  CA  GLN A  69      -8.321 -11.317 -20.392  1.00  0.00           C  
ATOM   1075  HA  GLN A  69      -8.537 -10.668 -19.542  1.00  0.00           H  
ATOM   1076  CB  GLN A  69      -9.273 -12.523 -20.327  1.00  0.00           C  
ATOM   1077  HB2 GLN A  69     -10.291 -12.173 -20.510  1.00  0.00           H  
ATOM   1078  HB3 GLN A  69      -9.010 -13.241 -21.106  1.00  0.00           H  
ATOM   1079  CG  GLN A  69      -9.251 -13.225 -18.958  1.00  0.00           C  
ATOM   1080  HG2 GLN A  69      -8.280 -13.692 -18.793  1.00  0.00           H  
ATOM   1081  HG3 GLN A  69      -9.410 -12.480 -18.178  1.00  0.00           H  
ATOM   1082  CD  GLN A  69     -10.333 -14.299 -18.835  1.00  0.00           C  
ATOM   1083  OE1 GLN A  69     -10.687 -14.971 -19.788  1.00  0.00           O  
ATOM   1084  NE2 GLN A  69     -10.888 -14.512 -17.663  1.00  0.00           N  
ATOM   1085 HE21 GLN A  69     -11.593 -15.230 -17.642  1.00  0.00           H  
ATOM   1086 HE22 GLN A  69     -10.661 -13.959 -16.858  1.00  0.00           H  
ATOM   1087  C   GLN A  69      -6.843 -11.735 -20.284  1.00  0.00           C  
ATOM   1088  O   GLN A  69      -6.264 -11.635 -19.201  1.00  0.00           O  
ATOM   1089  N   GLN A  70      -6.220 -12.153 -21.395  1.00  0.00           N  
ATOM   1090  H   GLN A  70      -6.743 -12.174 -22.264  1.00  0.00           H  
ATOM   1091  CA  GLN A  70      -4.784 -12.472 -21.468  1.00  0.00           C  
ATOM   1092  HA  GLN A  70      -4.525 -13.158 -20.662  1.00  0.00           H  
ATOM   1093  CB  GLN A  70      -4.471 -13.158 -22.811  1.00  0.00           C  
ATOM   1094  HB2 GLN A  70      -4.855 -12.539 -23.621  1.00  0.00           H  
ATOM   1095  HB3 GLN A  70      -3.389 -13.247 -22.932  1.00  0.00           H  
ATOM   1096  CG  GLN A  70      -5.089 -14.564 -22.895  1.00  0.00           C  
ATOM   1097  HG2 GLN A  70      -4.510 -15.235 -22.259  1.00  0.00           H  
ATOM   1098  HG3 GLN A  70      -6.110 -14.550 -22.513  1.00  0.00           H  
ATOM   1099  CD  GLN A  70      -5.139 -15.136 -24.308  1.00  0.00           C  
ATOM   1100  OE1 GLN A  70      -5.214 -14.449 -25.315  1.00  0.00           O  
ATOM   1101  NE2 GLN A  70      -5.094 -16.439 -24.448  1.00  0.00           N  
ATOM   1102 HE21 GLN A  70      -5.120 -16.792 -25.389  1.00  0.00           H  
ATOM   1103 HE22 GLN A  70      -4.951 -17.037 -23.653  1.00  0.00           H  
ATOM   1104  C   GLN A  70      -3.935 -11.208 -21.269  1.00  0.00           C  
ATOM   1105  O   GLN A  70      -3.113 -11.158 -20.354  1.00  0.00           O  
ATOM   1106  N   PHE A  71      -4.233 -10.151 -22.028  1.00  0.00           N  
ATOM   1107  H   PHE A  71      -4.875 -10.300 -22.802  1.00  0.00           H  
ATOM   1108  CA  PHE A  71      -3.653  -8.811 -21.890  1.00  0.00           C  
ATOM   1109  HA  PHE A  71      -2.611  -8.839 -22.208  1.00  0.00           H  
ATOM   1110  CB  PHE A  71      -4.442  -7.912 -22.859  1.00  0.00           C  
ATOM   1111  HB2 PHE A  71      -4.317  -8.311 -23.867  1.00  0.00           H  
ATOM   1112  HB3 PHE A  71      -5.500  -8.005 -22.622  1.00  0.00           H  
ATOM   1113  CG  PHE A  71      -4.123  -6.429 -22.888  1.00  0.00           C  
ATOM   1114  CD1 PHE A  71      -4.726  -5.555 -21.963  1.00  0.00           C  
ATOM   1115  HD1 PHE A  71      -5.362  -5.951 -21.183  1.00  0.00           H  
ATOM   1116  CE1 PHE A  71      -4.562  -4.163 -22.090  1.00  0.00           C  
ATOM   1117  HE1 PHE A  71      -5.072  -3.500 -21.405  1.00  0.00           H  
ATOM   1118  CZ  PHE A  71      -3.784  -3.638 -23.138  1.00  0.00           C  
ATOM   1119  HZ  PHE A  71      -3.689  -2.568 -23.263  1.00  0.00           H  
ATOM   1120  CE2 PHE A  71      -3.166  -4.507 -24.053  1.00  0.00           C  
ATOM   1121  HE2 PHE A  71      -2.592  -4.110 -24.879  1.00  0.00           H  
ATOM   1122  CD2 PHE A  71      -3.346  -5.898 -23.935  1.00  0.00           C  
ATOM   1123  HD2 PHE A  71      -2.923  -6.559 -24.680  1.00  0.00           H  
ATOM   1124  C   PHE A  71      -3.695  -8.299 -20.434  1.00  0.00           C  
ATOM   1125  O   PHE A  71      -2.691  -7.805 -19.915  1.00  0.00           O  
ATOM   1126  N   HIE A  72      -4.832  -8.470 -19.745  1.00  0.00           N  
ATOM   1127  H   HIE A  72      -5.634  -8.846 -20.240  1.00  0.00           H  
ATOM   1128  CA  HIE A  72      -5.022  -8.087 -18.338  1.00  0.00           C  
ATOM   1129  HA  HIE A  72      -4.694  -7.055 -18.204  1.00  0.00           H  
ATOM   1130  CB  HIE A  72      -6.518  -8.148 -18.003  1.00  0.00           C  
ATOM   1131  HB2 HIE A  72      -7.056  -7.450 -18.647  1.00  0.00           H  
ATOM   1132  HB3 HIE A  72      -6.894  -9.152 -18.203  1.00  0.00           H  
ATOM   1133  CG  HIE A  72      -6.821  -7.791 -16.572  1.00  0.00           C  
ATOM   1134  ND1 HIE A  72      -6.559  -6.554 -15.983  1.00  0.00           N  
ATOM   1135  CE1 HIE A  72      -6.987  -6.653 -14.717  1.00  0.00           C  
ATOM   1136  HE1 HIE A  72      -6.933  -5.854 -13.989  1.00  0.00           H  
ATOM   1137  NE2 HIE A  72      -7.505  -7.873 -14.489  1.00  0.00           N  
ATOM   1138  HE2 HIE A  72      -7.935  -8.172 -13.624  1.00  0.00           H  
ATOM   1139  CD2 HIE A  72      -7.404  -8.608 -15.649  1.00  0.00           C  
ATOM   1140  HD2 HIE A  72      -7.731  -9.624 -15.809  1.00  0.00           H  
ATOM   1141  C   HIE A  72      -4.201  -8.936 -17.359  1.00  0.00           C  
ATOM   1142  O   HIE A  72      -3.485  -8.381 -16.524  1.00  0.00           O  
ATOM   1143  N   ARG A  73      -4.229 -10.272 -17.487  1.00  0.00           N  
ATOM   1144  H   ARG A  73      -4.823 -10.682 -18.205  1.00  0.00           H  
ATOM   1145  CA  ARG A  73      -3.382 -11.156 -16.665  1.00  0.00           C  
ATOM   1146  HA  ARG A  73      -3.563 -10.948 -15.606  1.00  0.00           H  
ATOM   1147  CB  ARG A  73      -3.682 -12.638 -16.931  1.00  0.00           C  
ATOM   1148  HB2 ARG A  73      -3.756 -12.826 -18.005  1.00  0.00           H  
ATOM   1149  HB3 ARG A  73      -2.838 -13.210 -16.543  1.00  0.00           H  
ATOM   1150  CG  ARG A  73      -4.952 -13.127 -16.213  1.00  0.00           C  
ATOM   1151  HG2 ARG A  73      -4.933 -12.785 -15.181  1.00  0.00           H  
ATOM   1152  HG3 ARG A  73      -5.840 -12.725 -16.701  1.00  0.00           H  
ATOM   1153  CD  ARG A  73      -4.995 -14.660 -16.223  1.00  0.00           C  
ATOM   1154  HD2 ARG A  73      -5.330 -14.992 -17.210  1.00  0.00           H  
ATOM   1155  HD3 ARG A  73      -3.983 -15.033 -16.064  1.00  0.00           H  
ATOM   1156  NE  ARG A  73      -5.848 -15.233 -15.156  1.00  0.00           N  
ATOM   1157  HE  ARG A  73      -6.227 -14.615 -14.457  1.00  0.00           H  
ATOM   1158  CZ  ARG A  73      -6.083 -16.525 -14.988  1.00  0.00           C  
ATOM   1159  NH1 ARG A  73      -5.587 -17.399 -15.817  1.00  0.00           N  
ATOM   1160 HH11 ARG A  73      -4.843 -17.106 -16.445  1.00  0.00           H  
ATOM   1161 HH12 ARG A  73      -5.738 -18.371 -15.644  1.00  0.00           H  
ATOM   1162  NH2 ARG A  73      -6.805 -16.983 -14.004  1.00  0.00           N  
ATOM   1163 HH21 ARG A  73      -6.920 -16.465 -13.123  1.00  0.00           H  
ATOM   1164 HH22 ARG A  73      -6.862 -17.964 -13.812  1.00  0.00           H  
ATOM   1165  C   ARG A  73      -1.895 -10.875 -16.872  1.00  0.00           C  
ATOM   1166  O   ARG A  73      -1.155 -10.839 -15.894  1.00  0.00           O  
ATOM   1167  N   HIE A  74      -1.452 -10.604 -18.105  1.00  0.00           N  
ATOM   1168  H   HIE A  74      -2.108 -10.668 -18.878  1.00  0.00           H  
ATOM   1169  CA  HIE A  74      -0.074 -10.179 -18.376  1.00  0.00           C  
ATOM   1170  HA  HIE A  74       0.614 -10.922 -17.967  1.00  0.00           H  
ATOM   1171  CB  HIE A  74       0.195 -10.100 -19.884  1.00  0.00           C  
ATOM   1172  HB2 HIE A  74      -0.070 -11.048 -20.353  1.00  0.00           H  
ATOM   1173  HB3 HIE A  74      -0.414  -9.314 -20.330  1.00  0.00           H  
ATOM   1174  CG  HIE A  74       1.652  -9.828 -20.159  1.00  0.00           C  
ATOM   1175  ND1 HIE A  74       2.698 -10.639 -19.726  1.00  0.00           N  
ATOM   1176  CE1 HIE A  74       3.824 -10.059 -20.175  1.00  0.00           C  
ATOM   1177  HE1 HIE A  74       4.825 -10.452 -20.037  1.00  0.00           H  
ATOM   1178  NE2 HIE A  74       3.535  -8.945 -20.865  1.00  0.00           N  
ATOM   1179  HE2 HIE A  74       4.218  -8.392 -21.378  1.00  0.00           H  
ATOM   1180  CD2 HIE A  74       2.170  -8.768 -20.847  1.00  0.00           C  
ATOM   1181  HD2 HIE A  74       1.619  -7.957 -21.297  1.00  0.00           H  
ATOM   1182  C   HIE A  74       0.262  -8.859 -17.678  1.00  0.00           C  
ATOM   1183  O   HIE A  74       1.292  -8.768 -17.017  1.00  0.00           O  
ATOM   1184  N   LYS A  75      -0.625  -7.856 -17.708  1.00  0.00           N  
ATOM   1185  H   LYS A  75      -1.482  -7.976 -18.240  1.00  0.00           H  
ATOM   1186  CA  LYS A  75      -0.409  -6.602 -16.966  1.00  0.00           C  
ATOM   1187  HA  LYS A  75       0.573  -6.212 -17.236  1.00  0.00           H  
ATOM   1188  CB  LYS A  75      -1.477  -5.567 -17.344  1.00  0.00           C  
ATOM   1189  HB2 LYS A  75      -2.465  -6.030 -17.353  1.00  0.00           H  
ATOM   1190  HB3 LYS A  75      -1.475  -4.766 -16.603  1.00  0.00           H  
ATOM   1191  CG  LYS A  75      -1.162  -4.961 -18.719  1.00  0.00           C  
ATOM   1192  HG2 LYS A  75      -0.164  -4.524 -18.683  1.00  0.00           H  
ATOM   1193  HG3 LYS A  75      -1.169  -5.741 -19.481  1.00  0.00           H  
ATOM   1194  CD  LYS A  75      -2.182  -3.879 -19.095  1.00  0.00           C  
ATOM   1195  HD2 LYS A  75      -3.174  -4.331 -19.132  1.00  0.00           H  
ATOM   1196  HD3 LYS A  75      -2.189  -3.101 -18.330  1.00  0.00           H  
ATOM   1197  CE  LYS A  75      -1.874  -3.259 -20.464  1.00  0.00           C  
ATOM   1198  HE2 LYS A  75      -1.911  -4.052 -21.219  1.00  0.00           H  
ATOM   1199  HE3 LYS A  75      -2.664  -2.541 -20.700  1.00  0.00           H  
ATOM   1200  NZ  LYS A  75      -0.552  -2.585 -20.491  1.00  0.00           N  
ATOM   1201  HZ1 LYS A  75       0.179  -3.258 -20.296  1.00  0.00           H  
ATOM   1202  HZ2 LYS A  75      -0.376  -2.188 -21.404  1.00  0.00           H  
ATOM   1203  HZ3 LYS A  75      -0.516  -1.851 -19.796  1.00  0.00           H  
ATOM   1204  C   LYS A  75      -0.330  -6.811 -15.450  1.00  0.00           C  
ATOM   1205  O   LYS A  75       0.583  -6.261 -14.832  1.00  0.00           O  
ATOM   1206  N   GLN A  76      -1.218  -7.619 -14.863  1.00  0.00           N  
ATOM   1207  H   GLN A  76      -1.971  -8.007 -15.421  1.00  0.00           H  
ATOM   1208  CA  GLN A  76      -1.149  -7.942 -13.433  1.00  0.00           C  
ATOM   1209  HA  GLN A  76      -1.088  -7.008 -12.875  1.00  0.00           H  
ATOM   1210  CB  GLN A  76      -2.413  -8.690 -12.967  1.00  0.00           C  
ATOM   1211  HB2 GLN A  76      -2.520  -9.600 -13.561  1.00  0.00           H  
ATOM   1212  HB3 GLN A  76      -2.274  -8.991 -11.928  1.00  0.00           H  
ATOM   1213  CG  GLN A  76      -3.732  -7.895 -13.057  1.00  0.00           C  
ATOM   1214  HG2 GLN A  76      -3.914  -7.590 -14.086  1.00  0.00           H  
ATOM   1215  HG3 GLN A  76      -4.545  -8.563 -12.771  1.00  0.00           H  
ATOM   1216  CD  GLN A  76      -3.793  -6.646 -12.175  1.00  0.00           C  
ATOM   1217  OE1 GLN A  76      -3.074  -5.679 -12.373  1.00  0.00           O  
ATOM   1218  NE2 GLN A  76      -4.674  -6.604 -11.199  1.00  0.00           N  
ATOM   1219 HE21 GLN A  76      -4.687  -5.789 -10.580  1.00  0.00           H  
ATOM   1220 HE22 GLN A  76      -5.231  -7.408 -10.988  1.00  0.00           H  
ATOM   1221  C   GLN A  76       0.134  -8.716 -13.080  1.00  0.00           C  
ATOM   1222  O   GLN A  76       0.750  -8.414 -12.060  1.00  0.00           O  
ATOM   1223  N   LEU A  77       0.604  -9.636 -13.935  1.00  0.00           N  
ATOM   1224  H   LEU A  77       0.049  -9.865 -14.754  1.00  0.00           H  
ATOM   1225  CA  LEU A  77       1.869 -10.355 -13.735  1.00  0.00           C  
ATOM   1226  HA  LEU A  77       1.863 -10.796 -12.737  1.00  0.00           H  
ATOM   1227  CB  LEU A  77       1.965 -11.510 -14.753  1.00  0.00           C  
ATOM   1228  HB2 LEU A  77       1.084 -12.142 -14.632  1.00  0.00           H  
ATOM   1229  HB3 LEU A  77       1.927 -11.109 -15.768  1.00  0.00           H  
ATOM   1230  CG  LEU A  77       3.240 -12.370 -14.577  1.00  0.00           C  
ATOM   1231  HG  LEU A  77       3.803 -12.032 -13.710  1.00  0.00           H  
ATOM   1232  CD1 LEU A  77       2.889 -13.843 -14.356  1.00  0.00           C  
ATOM   1233 HD11 LEU A  77       2.351 -14.242 -15.215  1.00  0.00           H  
ATOM   1234 HD12 LEU A  77       3.800 -14.422 -14.204  1.00  0.00           H  
ATOM   1235 HD13 LEU A  77       2.262 -13.945 -13.470  1.00  0.00           H  
ATOM   1236  CD2 LEU A  77       4.149 -12.282 -15.803  1.00  0.00           C  
ATOM   1237 HD21 LEU A  77       5.025 -12.916 -15.666  1.00  0.00           H  
ATOM   1238 HD22 LEU A  77       3.612 -12.619 -16.689  1.00  0.00           H  
ATOM   1239 HD23 LEU A  77       4.470 -11.252 -15.956  1.00  0.00           H  
ATOM   1240  C   LEU A  77       3.081  -9.413 -13.801  1.00  0.00           C  
ATOM   1241  O   LEU A  77       3.918  -9.429 -12.899  1.00  0.00           O  
ATOM   1242  N   ILE A  78       3.162  -8.535 -14.807  1.00  0.00           N  
ATOM   1243  H   ILE A  78       2.453  -8.568 -15.534  1.00  0.00           H  
ATOM   1244  CA  ILE A  78       4.235  -7.529 -14.909  1.00  0.00           C  
ATOM   1245  HA  ILE A  78       5.199  -8.042 -14.883  1.00  0.00           H  
ATOM   1246  CB  ILE A  78       4.132  -6.768 -16.256  1.00  0.00           C  
ATOM   1247  HB  ILE A  78       3.106  -6.407 -16.359  1.00  0.00           H  
ATOM   1248  CG2 ILE A  78       5.050  -5.528 -16.294  1.00  0.00           C  
ATOM   1249 HG21 ILE A  78       4.688  -4.774 -15.598  1.00  0.00           H  
ATOM   1250 HG22 ILE A  78       6.069  -5.810 -16.025  1.00  0.00           H  
ATOM   1251 HG23 ILE A  78       5.053  -5.098 -17.296  1.00  0.00           H  
ATOM   1252  CG1 ILE A  78       4.418  -7.680 -17.477  1.00  0.00           C  
ATOM   1253 HG12 ILE A  78       3.769  -8.553 -17.437  1.00  0.00           H  
ATOM   1254 HG13 ILE A  78       4.159  -7.131 -18.383  1.00  0.00           H  
ATOM   1255  CD1 ILE A  78       5.860  -8.190 -17.624  1.00  0.00           C  
ATOM   1256 HD11 ILE A  78       6.143  -8.789 -16.760  1.00  0.00           H  
ATOM   1257 HD12 ILE A  78       5.931  -8.816 -18.513  1.00  0.00           H  
ATOM   1258 HD13 ILE A  78       6.553  -7.358 -17.741  1.00  0.00           H  
ATOM   1259  C   ILE A  78       4.230  -6.589 -13.687  1.00  0.00           C  
ATOM   1260  O   ILE A  78       5.298  -6.282 -13.157  1.00  0.00           O  
ATOM   1261  N   ARG A  79       3.053  -6.184 -13.182  1.00  0.00           N  
ATOM   1262  H   ARG A  79       2.205  -6.453 -13.677  1.00  0.00           H  
ATOM   1263  CA  ARG A  79       2.921  -5.431 -11.916  1.00  0.00           C  
ATOM   1264  HA  ARG A  79       3.549  -4.540 -11.953  1.00  0.00           H  
ATOM   1265  CB  ARG A  79       1.470  -4.973 -11.692  1.00  0.00           C  
ATOM   1266  HB2 ARG A  79       0.781  -5.792 -11.900  1.00  0.00           H  
ATOM   1267  HB3 ARG A  79       1.353  -4.688 -10.645  1.00  0.00           H  
ATOM   1268  CG  ARG A  79       1.117  -3.761 -12.567  1.00  0.00           C  
ATOM   1269  HG2 ARG A  79       1.785  -2.932 -12.326  1.00  0.00           H  
ATOM   1270  HG3 ARG A  79       1.258  -4.020 -13.616  1.00  0.00           H  
ATOM   1271  CD  ARG A  79      -0.337  -3.318 -12.362  1.00  0.00           C  
ATOM   1272  HD2 ARG A  79      -0.566  -2.537 -13.088  1.00  0.00           H  
ATOM   1273  HD3 ARG A  79      -0.988  -4.171 -12.554  1.00  0.00           H  
ATOM   1274  NE  ARG A  79      -0.556  -2.789 -11.003  1.00  0.00           N  
ATOM   1275  HE  ARG A  79       0.245  -2.346 -10.546  1.00  0.00           H  
ATOM   1276  CZ  ARG A  79      -1.615  -2.955 -10.233  1.00  0.00           C  
ATOM   1277  NH1 ARG A  79      -2.644  -3.668 -10.579  1.00  0.00           N  
ATOM   1278 HH11 ARG A  79      -2.636  -4.222 -11.425  1.00  0.00           H  
ATOM   1279 HH12 ARG A  79      -3.408  -3.804  -9.914  1.00  0.00           H  
ATOM   1280  NH2 ARG A  79      -1.652  -2.441  -9.046  1.00  0.00           N  
ATOM   1281 HH21 ARG A  79      -0.828  -1.949  -8.695  1.00  0.00           H  
ATOM   1282 HH22 ARG A  79      -2.349  -2.810  -8.402  1.00  0.00           H  
ATOM   1283  C   ARG A  79       3.427  -6.224 -10.710  1.00  0.00           C  
ATOM   1284  O   ARG A  79       4.255  -5.713  -9.961  1.00  0.00           O  
ATOM   1285  N   PHE A  80       3.011  -7.478 -10.530  1.00  0.00           N  
ATOM   1286  H   PHE A  80       2.288  -7.854 -11.136  1.00  0.00           H  
ATOM   1287  CA  PHE A  80       3.516  -8.294  -9.419  1.00  0.00           C  
ATOM   1288  HA  PHE A  80       3.382  -7.731  -8.494  1.00  0.00           H  
ATOM   1289  CB  PHE A  80       2.718  -9.601  -9.305  1.00  0.00           C  
ATOM   1290  HB2 PHE A  80       2.794 -10.125 -10.257  1.00  0.00           H  
ATOM   1291  HB3 PHE A  80       3.196 -10.216  -8.544  1.00  0.00           H  
ATOM   1292  CG  PHE A  80       1.244  -9.488  -8.932  1.00  0.00           C  
ATOM   1293  CD1 PHE A  80       0.804  -8.592  -7.934  1.00  0.00           C  
ATOM   1294  HD1 PHE A  80       1.507  -7.958  -7.419  1.00  0.00           H  
ATOM   1295  CE1 PHE A  80      -0.560  -8.521  -7.595  1.00  0.00           C  
ATOM   1296  HE1 PHE A  80      -0.899  -7.829  -6.838  1.00  0.00           H  
ATOM   1297  CZ  PHE A  80      -1.490  -9.356  -8.233  1.00  0.00           C  
ATOM   1298  HZ  PHE A  80      -2.537  -9.308  -7.966  1.00  0.00           H  
ATOM   1299  CE2 PHE A  80      -1.054 -10.272  -9.203  1.00  0.00           C  
ATOM   1300  HE2 PHE A  80      -1.768 -10.928  -9.677  1.00  0.00           H  
ATOM   1301  CD2 PHE A  80       0.307 -10.337  -9.552  1.00  0.00           C  
ATOM   1302  HD2 PHE A  80       0.629 -11.040 -10.306  1.00  0.00           H  
ATOM   1303  C   PHE A  80       5.033  -8.552  -9.521  1.00  0.00           C  
ATOM   1304  O   PHE A  80       5.712  -8.488  -8.498  1.00  0.00           O  
ATOM   1305  N   LEU A  81       5.600  -8.744 -10.719  1.00  0.00           N  
ATOM   1306  H   LEU A  81       4.998  -8.807 -11.535  1.00  0.00           H  
ATOM   1307  CA  LEU A  81       7.058  -8.825 -10.907  1.00  0.00           C  
ATOM   1308  HA  LEU A  81       7.449  -9.553 -10.199  1.00  0.00           H  
ATOM   1309  CB  LEU A  81       7.391  -9.311 -12.333  1.00  0.00           C  
ATOM   1310  HB2 LEU A  81       6.879  -8.665 -13.048  1.00  0.00           H  
ATOM   1311  HB3 LEU A  81       8.462  -9.189 -12.487  1.00  0.00           H  
ATOM   1312  CG  LEU A  81       7.038 -10.782 -12.642  1.00  0.00           C  
ATOM   1313  HG  LEU A  81       5.973 -10.944 -12.494  1.00  0.00           H  
ATOM   1314  CD1 LEU A  81       7.375 -11.106 -14.099  1.00  0.00           C  
ATOM   1315 HD11 LEU A  81       6.873 -10.394 -14.755  1.00  0.00           H  
ATOM   1316 HD12 LEU A  81       8.450 -11.061 -14.265  1.00  0.00           H  
ATOM   1317 HD13 LEU A  81       7.014 -12.103 -14.346  1.00  0.00           H  
ATOM   1318  CD2 LEU A  81       7.808 -11.763 -11.757  1.00  0.00           C  
ATOM   1319 HD21 LEU A  81       7.443 -11.700 -10.735  1.00  0.00           H  
ATOM   1320 HD22 LEU A  81       7.649 -12.783 -12.109  1.00  0.00           H  
ATOM   1321 HD23 LEU A  81       8.871 -11.531 -11.784  1.00  0.00           H  
ATOM   1322  C   LEU A  81       7.771  -7.494 -10.577  1.00  0.00           C  
ATOM   1323  O   LEU A  81       8.840  -7.519  -9.965  1.00  0.00           O  
ATOM   1324  N   LYS A  82       7.157  -6.340 -10.886  1.00  0.00           N  
ATOM   1325  H   LYS A  82       6.297  -6.401 -11.419  1.00  0.00           H  
ATOM   1326  CA  LYS A  82       7.639  -4.984 -10.530  1.00  0.00           C  
ATOM   1327  HA  LYS A  82       8.703  -4.914 -10.760  1.00  0.00           H  
ATOM   1328  CB  LYS A  82       6.871  -3.931 -11.347  1.00  0.00           C  
ATOM   1329  HB2 LYS A  82       5.812  -4.185 -11.382  1.00  0.00           H  
ATOM   1330  HB3 LYS A  82       6.969  -2.955 -10.868  1.00  0.00           H  
ATOM   1331  CG  LYS A  82       7.428  -3.809 -12.765  1.00  0.00           C  
ATOM   1332  HG2 LYS A  82       8.443  -3.426 -12.694  1.00  0.00           H  
ATOM   1333  HG3 LYS A  82       7.442  -4.784 -13.253  1.00  0.00           H  
ATOM   1334  CD  LYS A  82       6.607  -2.826 -13.599  1.00  0.00           C  
ATOM   1335  HD2 LYS A  82       5.577  -3.177 -13.666  1.00  0.00           H  
ATOM   1336  HD3 LYS A  82       6.626  -1.848 -13.114  1.00  0.00           H  
ATOM   1337  CE  LYS A  82       7.222  -2.731 -14.998  1.00  0.00           C  
ATOM   1338  HE2 LYS A  82       8.291  -2.525 -14.899  1.00  0.00           H  
ATOM   1339  HE3 LYS A  82       7.110  -3.699 -15.499  1.00  0.00           H  
ATOM   1340  NZ  LYS A  82       6.580  -1.665 -15.798  1.00  0.00           N  
ATOM   1341  HZ1 LYS A  82       6.802  -0.743 -15.455  1.00  0.00           H  
ATOM   1342  HZ2 LYS A  82       6.870  -1.729 -16.782  1.00  0.00           H  
ATOM   1343  HZ3 LYS A  82       5.582  -1.792 -15.839  1.00  0.00           H  
ATOM   1344  C   LYS A  82       7.541  -4.628  -9.043  1.00  0.00           C  
ATOM   1345  O   LYS A  82       8.155  -3.652  -8.615  1.00  0.00           O  
ATOM   1346  N   ARG A  83       6.748  -5.371  -8.260  1.00  0.00           N  
ATOM   1347  H   ARG A  83       6.158  -6.048  -8.723  1.00  0.00           H  
ATOM   1348  CA  ARG A  83       6.768  -5.362  -6.784  1.00  0.00           C  
ATOM   1349  HA  ARG A  83       7.043  -4.372  -6.412  1.00  0.00           H  
ATOM   1350  CB  ARG A  83       5.378  -5.744  -6.230  1.00  0.00           C  
ATOM   1351  HB2 ARG A  83       5.079  -6.704  -6.650  1.00  0.00           H  
ATOM   1352  HB3 ARG A  83       5.448  -5.871  -5.149  1.00  0.00           H  
ATOM   1353  CG  ARG A  83       4.269  -4.716  -6.520  1.00  0.00           C  
ATOM   1354  HG2 ARG A  83       4.536  -3.746  -6.101  1.00  0.00           H  
ATOM   1355  HG3 ARG A  83       4.134  -4.615  -7.597  1.00  0.00           H  
ATOM   1356  CD  ARG A  83       2.958  -5.197  -5.886  1.00  0.00           C  
ATOM   1357  HD2 ARG A  83       2.846  -6.261  -6.091  1.00  0.00           H  
ATOM   1358  HD3 ARG A  83       3.005  -5.046  -4.805  1.00  0.00           H  
ATOM   1359  NE  ARG A  83       1.786  -4.497  -6.434  1.00  0.00           N  
ATOM   1360  HE  ARG A  83       1.943  -3.685  -7.014  1.00  0.00           H  
ATOM   1361  CZ  ARG A  83       0.517  -4.795  -6.244  1.00  0.00           C  
ATOM   1362  NH1 ARG A  83       0.109  -5.768  -5.488  1.00  0.00           N  
ATOM   1363 HH11 ARG A  83       0.777  -6.340  -5.006  1.00  0.00           H  
ATOM   1364 HH12 ARG A  83      -0.888  -5.875  -5.328  1.00  0.00           H  
ATOM   1365  NH2 ARG A  83      -0.384  -4.074  -6.824  1.00  0.00           N  
ATOM   1366 HH21 ARG A  83      -0.079  -3.217  -7.289  1.00  0.00           H  
ATOM   1367 HH22 ARG A  83      -1.380  -4.299  -6.809  1.00  0.00           H  
ATOM   1368  C   ARG A  83       7.836  -6.326  -6.252  1.00  0.00           C  
ATOM   1369  O   ARG A  83       8.570  -6.009  -5.315  1.00  0.00           O  
ATOM   1370  N   LEU A  84       7.937  -7.507  -6.864  1.00  0.00           N  
ATOM   1371  H   LEU A  84       7.308  -7.700  -7.632  1.00  0.00           H  
ATOM   1372  CA  LEU A  84       8.778  -8.598  -6.382  1.00  0.00           C  
ATOM   1373  HA  LEU A  84       8.538  -8.756  -5.329  1.00  0.00           H  
ATOM   1374  CB  LEU A  84       8.392  -9.863  -7.167  1.00  0.00           C  
ATOM   1375  HB2 LEU A  84       7.321 -10.023  -7.065  1.00  0.00           H  
ATOM   1376  HB3 LEU A  84       8.609  -9.693  -8.222  1.00  0.00           H  
ATOM   1377  CG  LEU A  84       9.112 -11.145  -6.731  1.00  0.00           C  
ATOM   1378  HG  LEU A  84      10.172 -11.054  -6.959  1.00  0.00           H  
ATOM   1379  CD1 LEU A  84       8.939 -11.479  -5.245  1.00  0.00           C  
ATOM   1380 HD11 LEU A  84       9.428 -10.722  -4.633  1.00  0.00           H  
ATOM   1381 HD12 LEU A  84       7.882 -11.531  -4.987  1.00  0.00           H  
ATOM   1382 HD13 LEU A  84       9.412 -12.438  -5.037  1.00  0.00           H  
ATOM   1383  CD2 LEU A  84       8.542 -12.318  -7.522  1.00  0.00           C  
ATOM   1384 HD21 LEU A  84       7.515 -12.516  -7.215  1.00  0.00           H  
ATOM   1385 HD22 LEU A  84       8.564 -12.096  -8.586  1.00  0.00           H  
ATOM   1386 HD23 LEU A  84       9.151 -13.204  -7.341  1.00  0.00           H  
ATOM   1387  C   LEU A  84      10.282  -8.287  -6.456  1.00  0.00           C  
ATOM   1388  O   LEU A  84      11.001  -8.640  -5.522  1.00  0.00           O  
ATOM   1389  N   ASP A  85      10.758  -7.611  -7.514  1.00  0.00           N  
ATOM   1390  H   ASP A  85      10.117  -7.284  -8.233  1.00  0.00           H  
ATOM   1391  CA  ASP A  85      12.181  -7.268  -7.660  1.00  0.00           C  
ATOM   1392  HA  ASP A  85      12.741  -8.201  -7.614  1.00  0.00           H  
ATOM   1393  CB  ASP A  85      12.492  -6.635  -9.039  1.00  0.00           C  
ATOM   1394  HB2 ASP A  85      13.574  -6.598  -9.153  1.00  0.00           H  
ATOM   1395  HB3 ASP A  85      12.123  -7.310  -9.811  1.00  0.00           H  
ATOM   1396  CG  ASP A  85      11.915  -5.232  -9.314  1.00  0.00           C  
ATOM   1397  OD1 ASP A  85      12.429  -4.526 -10.222  1.00  0.00           O  
ATOM   1398  OD2 ASP A  85      10.933  -4.842  -8.659  1.00  0.00           O  
ATOM   1399  C   ASP A  85      12.689  -6.402  -6.489  1.00  0.00           C  
ATOM   1400  O   ASP A  85      13.643  -6.788  -5.814  1.00  0.00           O  
ATOM   1401  N   ARG A  86      12.032  -5.274  -6.186  1.00  0.00           N  
ATOM   1402  H   ARG A  86      11.280  -4.996  -6.819  1.00  0.00           H  
ATOM   1403  CA  ARG A  86      12.442  -4.364  -5.103  1.00  0.00           C  
ATOM   1404  HA  ARG A  86      13.479  -4.075  -5.268  1.00  0.00           H  
ATOM   1405  CB  ARG A  86      11.594  -3.082  -5.084  1.00  0.00           C  
ATOM   1406  HB2 ARG A  86      10.543  -3.329  -4.917  1.00  0.00           H  
ATOM   1407  HB3 ARG A  86      11.938  -2.458  -4.256  1.00  0.00           H  
ATOM   1408  CG  ARG A  86      11.723  -2.284  -6.391  1.00  0.00           C  
ATOM   1409  HG2 ARG A  86      12.747  -2.342  -6.758  1.00  0.00           H  
ATOM   1410  HG3 ARG A  86      11.070  -2.723  -7.144  1.00  0.00           H  
ATOM   1411  CD  ARG A  86      11.376  -0.801  -6.211  1.00  0.00           C  
ATOM   1412  HD2 ARG A  86      12.157  -0.338  -5.606  1.00  0.00           H  
ATOM   1413  HD3 ARG A  86      11.369  -0.307  -7.185  1.00  0.00           H  
ATOM   1414  NE  ARG A  86      10.086  -0.580  -5.537  1.00  0.00           N  
ATOM   1415  HE  ARG A  86      10.125  -0.191  -4.592  1.00  0.00           H  
ATOM   1416  CZ  ARG A  86       8.871  -0.750  -6.009  1.00  0.00           C  
ATOM   1417  NH1 ARG A  86       8.615  -1.317  -7.150  1.00  0.00           N  
ATOM   1418 HH11 ARG A  86       9.318  -1.873  -7.606  1.00  0.00           H  
ATOM   1419 HH12 ARG A  86       7.656  -1.455  -7.418  1.00  0.00           H  
ATOM   1420  NH2 ARG A  86       7.840  -0.387  -5.322  1.00  0.00           N  
ATOM   1421 HH21 ARG A  86       7.970   0.058  -4.407  1.00  0.00           H  
ATOM   1422 HH22 ARG A  86       6.890  -0.563  -5.636  1.00  0.00           H  
ATOM   1423  C   ARG A  86      12.430  -5.053  -3.742  1.00  0.00           C  
ATOM   1424  O   ARG A  86      13.385  -4.893  -2.985  1.00  0.00           O  
ATOM   1425  N   ASN A  87      11.420  -5.882  -3.452  1.00  0.00           N  
ATOM   1426  H   ASN A  87      10.665  -5.975  -4.118  1.00  0.00           H  
ATOM   1427  CA  ASN A  87      11.370  -6.640  -2.199  1.00  0.00           C  
ATOM   1428  HA  ASN A  87      11.570  -5.956  -1.374  1.00  0.00           H  
ATOM   1429  CB  ASN A  87       9.967  -7.252  -2.018  1.00  0.00           C  
ATOM   1430  HB2 ASN A  87       9.534  -7.499  -2.986  1.00  0.00           H  
ATOM   1431  HB3 ASN A  87      10.073  -8.171  -1.450  1.00  0.00           H  
ATOM   1432  CG  ASN A  87       9.005  -6.383  -1.222  1.00  0.00           C  
ATOM   1433  OD1 ASN A  87       9.365  -5.385  -0.612  1.00  0.00           O  
ATOM   1434  ND2 ASN A  87       7.756  -6.789  -1.146  1.00  0.00           N  
ATOM   1435 HD21 ASN A  87       7.122  -6.234  -0.568  1.00  0.00           H  
ATOM   1436 HD22 ASN A  87       7.447  -7.606  -1.627  1.00  0.00           H  
ATOM   1437  C   ASN A  87      12.465  -7.718  -2.095  1.00  0.00           C  
ATOM   1438  O   ASN A  87      13.050  -7.873  -1.024  1.00  0.00           O  
ATOM   1439  N   LEU A  88      12.784  -8.450  -3.170  1.00  0.00           N  
ATOM   1440  H   LEU A  88      12.290  -8.287  -4.043  1.00  0.00           H  
ATOM   1441  CA  LEU A  88      13.910  -9.400  -3.168  1.00  0.00           C  
ATOM   1442  HA  LEU A  88      13.787 -10.107  -2.346  1.00  0.00           H  
ATOM   1443  CB  LEU A  88      13.953 -10.163  -4.500  1.00  0.00           C  
ATOM   1444  HB2 LEU A  88      13.804  -9.435  -5.298  1.00  0.00           H  
ATOM   1445  HB3 LEU A  88      14.946 -10.599  -4.623  1.00  0.00           H  
ATOM   1446  CG  LEU A  88      12.921 -11.285  -4.667  1.00  0.00           C  
ATOM   1447  HG  LEU A  88      11.933 -10.928  -4.381  1.00  0.00           H  
ATOM   1448  CD1 LEU A  88      12.892 -11.712  -6.134  1.00  0.00           C  
ATOM   1449 HD11 LEU A  88      12.675 -10.843  -6.755  1.00  0.00           H  
ATOM   1450 HD12 LEU A  88      13.858 -12.122  -6.426  1.00  0.00           H  
ATOM   1451 HD13 LEU A  88      12.111 -12.452  -6.289  1.00  0.00           H  
ATOM   1452  CD2 LEU A  88      13.272 -12.516  -3.830  1.00  0.00           C  
ATOM   1453 HD21 LEU A  88      14.257 -12.892  -4.110  1.00  0.00           H  
ATOM   1454 HD22 LEU A  88      13.273 -12.256  -2.772  1.00  0.00           H  
ATOM   1455 HD23 LEU A  88      12.525 -13.289  -4.000  1.00  0.00           H  
ATOM   1456  C   LEU A  88      15.254  -8.685  -2.944  1.00  0.00           C  
ATOM   1457  O   LEU A  88      16.119  -9.211  -2.239  1.00  0.00           O  
ATOM   1458  N   TRP A  89      15.434  -7.487  -3.508  1.00  0.00           N  
ATOM   1459  H   TRP A  89      14.729  -7.135  -4.149  1.00  0.00           H  
ATOM   1460  CA  TRP A  89      16.629  -6.673  -3.278  1.00  0.00           C  
ATOM   1461  HA  TRP A  89      17.501  -7.320  -3.354  1.00  0.00           H  
ATOM   1462  CB  TRP A  89      16.727  -5.593  -4.365  1.00  0.00           C  
ATOM   1463  HB2 TRP A  89      15.732  -5.205  -4.584  1.00  0.00           H  
ATOM   1464  HB3 TRP A  89      17.317  -4.763  -3.973  1.00  0.00           H  
ATOM   1465  CG  TRP A  89      17.390  -6.031  -5.639  1.00  0.00           C  
ATOM   1466  CD1 TRP A  89      18.540  -6.735  -5.702  1.00  0.00           C  
ATOM   1467  HD1 TRP A  89      19.076  -7.096  -4.840  1.00  0.00           H  
ATOM   1468  NE1 TRP A  89      18.945  -6.874  -7.011  1.00  0.00           N  
ATOM   1469  HE1 TRP A  89      19.807  -7.323  -7.285  1.00  0.00           H  
ATOM   1470  CE2 TRP A  89      18.050  -6.290  -7.874  1.00  0.00           C  
ATOM   1471  CZ2 TRP A  89      18.014  -6.188  -9.269  1.00  0.00           C  
ATOM   1472  HZ2 TRP A  89      18.826  -6.585  -9.863  1.00  0.00           H  
ATOM   1473  CH2 TRP A  89      16.907  -5.575  -9.873  1.00  0.00           C  
ATOM   1474  HH2 TRP A  89      16.859  -5.492 -10.947  1.00  0.00           H  
ATOM   1475  CZ3 TRP A  89      15.859  -5.082  -9.073  1.00  0.00           C  
ATOM   1476  HZ3 TRP A  89      14.994  -4.631  -9.534  1.00  0.00           H  
ATOM   1477  CE3 TRP A  89      15.917  -5.168  -7.669  1.00  0.00           C  
ATOM   1478  HE3 TRP A  89      15.099  -4.794  -7.068  1.00  0.00           H  
ATOM   1479  CD2 TRP A  89      17.022  -5.766  -7.028  1.00  0.00           C  
ATOM   1480  C   TRP A  89      16.700  -6.079  -1.868  1.00  0.00           C  
ATOM   1481  O   TRP A  89      17.770  -6.104  -1.261  1.00  0.00           O  
ATOM   1482  N   GLY A  90      15.579  -5.612  -1.305  1.00  0.00           N  
ATOM   1483  H   GLY A  90      14.735  -5.575  -1.870  1.00  0.00           H  
ATOM   1484  CA  GLY A  90      15.508  -5.135   0.081  1.00  0.00           C  
ATOM   1485  HA2 GLY A  90      16.203  -4.308   0.229  1.00  0.00           H  
ATOM   1486  HA3 GLY A  90      14.497  -4.783   0.283  1.00  0.00           H  
ATOM   1487  C   GLY A  90      15.831  -6.239   1.093  1.00  0.00           C  
ATOM   1488  O   GLY A  90      16.626  -6.033   2.008  1.00  0.00           O  
ATOM   1489  N   LEU A  91      15.281  -7.442   0.875  1.00  0.00           N  
ATOM   1490  H   LEU A  91      14.595  -7.527   0.129  1.00  0.00           H  
ATOM   1491  CA  LEU A  91      15.585  -8.641   1.668  1.00  0.00           C  
ATOM   1492  HA  LEU A  91      15.369  -8.419   2.714  1.00  0.00           H  
ATOM   1493  CB  LEU A  91      14.653  -9.770   1.182  1.00  0.00           C  
ATOM   1494  HB2 LEU A  91      13.622  -9.416   1.219  1.00  0.00           H  
ATOM   1495  HB3 LEU A  91      14.889  -9.978   0.137  1.00  0.00           H  
ATOM   1496  CG  LEU A  91      14.744 -11.087   1.975  1.00  0.00           C  
ATOM   1497  HG  LEU A  91      15.777 -11.433   2.011  1.00  0.00           H  
ATOM   1498  CD1 LEU A  91      14.209 -10.936   3.399  1.00  0.00           C  
ATOM   1499 HD11 LEU A  91      14.840 -10.247   3.959  1.00  0.00           H  
ATOM   1500 HD12 LEU A  91      14.219 -11.900   3.907  1.00  0.00           H  
ATOM   1501 HD13 LEU A  91      13.190 -10.549   3.381  1.00  0.00           H  
ATOM   1502  CD2 LEU A  91      13.908 -12.158   1.277  1.00  0.00           C  
ATOM   1503 HD21 LEU A  91      14.232 -12.268   0.243  1.00  0.00           H  
ATOM   1504 HD22 LEU A  91      14.025 -13.114   1.785  1.00  0.00           H  
ATOM   1505 HD23 LEU A  91      12.857 -11.879   1.297  1.00  0.00           H  
ATOM   1506  C   LEU A  91      17.070  -9.050   1.576  1.00  0.00           C  
ATOM   1507  O   LEU A  91      17.650  -9.513   2.559  1.00  0.00           O  
ATOM   1508  N   ALA A  92      17.694  -8.875   0.405  1.00  0.00           N  
ATOM   1509  H   ALA A  92      17.158  -8.518  -0.380  1.00  0.00           H  
ATOM   1510  CA  ALA A  92      19.112  -9.156   0.196  1.00  0.00           C  
ATOM   1511  HA  ALA A  92      19.349 -10.120   0.648  1.00  0.00           H  
ATOM   1512  CB  ALA A  92      19.362  -9.247  -1.315  1.00  0.00           C  
ATOM   1513  HB1 ALA A  92      18.744 -10.033  -1.748  1.00  0.00           H  
ATOM   1514  HB2 ALA A  92      19.116  -8.300  -1.797  1.00  0.00           H  
ATOM   1515  HB3 ALA A  92      20.412  -9.471  -1.498  1.00  0.00           H  
ATOM   1516  C   ALA A  92      20.050  -8.108   0.824  1.00  0.00           C  
ATOM   1517  O   ALA A  92      21.152  -8.448   1.261  1.00  0.00           O  
ATOM   1518  N   GLY A  93      19.677  -6.825   0.790  1.00  0.00           N  
ATOM   1519  H   GLY A  93      18.764  -6.602   0.402  1.00  0.00           H  
ATOM   1520  CA  GLY A  93      20.583  -5.708   1.083  1.00  0.00           C  
ATOM   1521  HA2 GLY A  93      19.999  -4.788   1.118  1.00  0.00           H  
ATOM   1522  HA3 GLY A  93      21.038  -5.863   2.061  1.00  0.00           H  
ATOM   1523  C   GLY A  93      21.711  -5.522   0.051  1.00  0.00           C  
ATOM   1524  O   GLY A  93      22.520  -4.608   0.185  1.00  0.00           O  
ATOM   1525  N   LEU A  94      21.784  -6.368  -0.982  1.00  0.00           N  
ATOM   1526  H   LEU A  94      21.073  -7.082  -1.041  1.00  0.00           H  
ATOM   1527  CA  LEU A  94      22.665  -6.213  -2.136  1.00  0.00           C  
ATOM   1528  HA  LEU A  94      23.463  -5.505  -1.915  1.00  0.00           H  
ATOM   1529  CB  LEU A  94      23.275  -7.578  -2.519  1.00  0.00           C  
ATOM   1530  HB2 LEU A  94      22.457  -8.285  -2.663  1.00  0.00           H  
ATOM   1531  HB3 LEU A  94      23.789  -7.471  -3.478  1.00  0.00           H  
ATOM   1532  CG  LEU A  94      24.257  -8.182  -1.504  1.00  0.00           C  
ATOM   1533  HG  LEU A  94      23.784  -8.265  -0.525  1.00  0.00           H  
ATOM   1534  CD1 LEU A  94      24.659  -9.583  -1.972  1.00  0.00           C  
ATOM   1535 HD11 LEU A  94      25.342 -10.034  -1.253  1.00  0.00           H  
ATOM   1536 HD12 LEU A  94      25.150  -9.527  -2.944  1.00  0.00           H  
ATOM   1537 HD13 LEU A  94      23.771 -10.210  -2.052  1.00  0.00           H  
ATOM   1538  CD2 LEU A  94      25.528  -7.339  -1.383  1.00  0.00           C  
ATOM   1539 HD21 LEU A  94      26.242  -7.842  -0.733  1.00  0.00           H  
ATOM   1540 HD22 LEU A  94      25.293  -6.370  -0.944  1.00  0.00           H  
ATOM   1541 HD23 LEU A  94      25.981  -7.193  -2.364  1.00  0.00           H  
ATOM   1542  C   LEU A  94      21.842  -5.673  -3.304  1.00  0.00           C  
ATOM   1543  O   LEU A  94      20.989  -6.390  -3.811  1.00  0.00           O  
ATOM   1544  N   ASN A  95      22.119  -4.459  -3.776  1.00  0.00           N  
ATOM   1545  H   ASN A  95      22.770  -3.880  -3.268  1.00  0.00           H  
ATOM   1546  CA  ASN A  95      21.478  -3.906  -4.977  1.00  0.00           C  
ATOM   1547  HA  ASN A  95      20.392  -4.008  -4.887  1.00  0.00           H  
ATOM   1548  CB  ASN A  95      21.826  -2.413  -5.075  1.00  0.00           C  
ATOM   1549  HB2 ASN A  95      22.905  -2.281  -5.120  1.00  0.00           H  
ATOM   1550  HB3 ASN A  95      21.404  -2.020  -5.995  1.00  0.00           H  
ATOM   1551  CG  ASN A  95      21.243  -1.587  -3.947  1.00  0.00           C  
ATOM   1552  OD1 ASN A  95      20.059  -1.313  -3.902  1.00  0.00           O  
ATOM   1553  ND2 ASN A  95      22.055  -1.132  -3.018  1.00  0.00           N  
ATOM   1554 HD21 ASN A  95      21.606  -0.594  -2.297  1.00  0.00           H  
ATOM   1555 HD22 ASN A  95      23.043  -1.285  -3.052  1.00  0.00           H  
ATOM   1556  C   ASN A  95      21.883  -4.620  -6.284  1.00  0.00           C  
ATOM   1557  O   ASN A  95      21.207  -4.472  -7.294  1.00  0.00           O  
ATOM   1558  N   SER A  96      23.013  -5.337  -6.312  1.00  0.00           N  
ATOM   1559  H   SER A  96      23.521  -5.498  -5.456  1.00  0.00           H  
ATOM   1560  CA  SER A  96      23.556  -5.922  -7.541  1.00  0.00           C  
ATOM   1561  HA  SER A  96      22.726  -6.211  -8.189  1.00  0.00           H  
ATOM   1562  CB  SER A  96      24.394  -4.886  -8.298  1.00  0.00           C  
ATOM   1563  HB2 SER A  96      23.760  -4.042  -8.578  1.00  0.00           H  
ATOM   1564  HB3 SER A  96      25.200  -4.532  -7.653  1.00  0.00           H  
ATOM   1565  OG  SER A  96      24.949  -5.464  -9.464  1.00  0.00           O  
ATOM   1566  HG  SER A  96      25.364  -4.773  -9.989  1.00  0.00           H  
ATOM   1567  C   SER A  96      24.383  -7.170  -7.255  1.00  0.00           C  
ATOM   1568  O   SER A  96      25.131  -7.231  -6.275  1.00  0.00           O  
ATOM   1569  N   CYS A  97      24.237  -8.160  -8.135  1.00  0.00           N  
ATOM   1570  H   CYS A  97      23.584  -8.020  -8.893  1.00  0.00           H  
ATOM   1571  CA  CYS A  97      25.029  -9.374  -8.184  1.00  0.00           C  
ATOM   1572  HA  CYS A  97      26.050  -9.123  -7.899  1.00  0.00           H  
ATOM   1573  CB  CYS A  97      24.464 -10.381  -7.179  1.00  0.00           C  
ATOM   1574  HB2 CYS A  97      24.420  -9.935  -6.183  1.00  0.00           H  
ATOM   1575  HB3 CYS A  97      23.458 -10.674  -7.485  1.00  0.00           H  
ATOM   1576  SG  CYS A  97      25.545 -11.832  -7.153  1.00  0.00           S  
ATOM   1577  HG  CYS A  97      26.360 -11.402  -6.181  1.00  0.00           H  
ATOM   1578  C   CYS A  97      24.993  -9.946  -9.614  1.00  0.00           C  
ATOM   1579  O   CYS A  97      23.902 -10.113 -10.171  1.00  0.00           O  
ATOM   1580  N   PRO A  98      26.144 -10.272 -10.236  1.00  0.00           N  
ATOM   1581  CD  PRO A  98      27.505 -10.102  -9.743  1.00  0.00           C  
ATOM   1582  HD2 PRO A  98      27.617 -10.465  -8.722  1.00  0.00           H  
ATOM   1583  HD3 PRO A  98      27.776  -9.047  -9.799  1.00  0.00           H  
ATOM   1584  CG  PRO A  98      28.395 -10.915 -10.683  1.00  0.00           C  
ATOM   1585  HG2 PRO A  98      28.468 -11.942 -10.323  1.00  0.00           H  
ATOM   1586  HG3 PRO A  98      29.387 -10.471 -10.784  1.00  0.00           H  
ATOM   1587  CB  PRO A  98      27.625 -10.883 -12.003  1.00  0.00           C  
ATOM   1588  HB2 PRO A  98      27.861 -11.744 -12.632  1.00  0.00           H  
ATOM   1589  HB3 PRO A  98      27.851  -9.954 -12.532  1.00  0.00           H  
ATOM   1590  CA  PRO A  98      26.159 -10.873 -11.562  1.00  0.00           C  
ATOM   1591  HA  PRO A  98      25.595 -10.242 -12.250  1.00  0.00           H  
ATOM   1592  C   PRO A  98      25.537 -12.276 -11.549  1.00  0.00           C  
ATOM   1593  O   PRO A  98      25.988 -13.188 -10.843  1.00  0.00           O  
ATOM   1594  N   VAL A  99      24.515 -12.448 -12.385  1.00  0.00           N  
ATOM   1595  H   VAL A  99      24.173 -11.629 -12.866  1.00  0.00           H  
ATOM   1596  CA  VAL A  99      24.032 -13.750 -12.867  1.00  0.00           C  
ATOM   1597  HA  VAL A  99      23.844 -14.394 -12.012  1.00  0.00           H  
ATOM   1598  CB  VAL A  99      22.707 -13.559 -13.646  1.00  0.00           C  
ATOM   1599  HB  VAL A  99      22.905 -12.939 -14.521  1.00  0.00           H  
ATOM   1600  CG1 VAL A  99      22.109 -14.887 -14.118  1.00  0.00           C  
ATOM   1601 HG11 VAL A  99      22.743 -15.343 -14.877  1.00  0.00           H  
ATOM   1602 HG12 VAL A  99      21.984 -15.571 -13.280  1.00  0.00           H  
ATOM   1603 HG13 VAL A  99      21.138 -14.712 -14.583  1.00  0.00           H  
ATOM   1604  CG2 VAL A  99      21.639 -12.850 -12.796  1.00  0.00           C  
ATOM   1605 HG21 VAL A  99      21.352 -13.469 -11.947  1.00  0.00           H  
ATOM   1606 HG22 VAL A  99      21.998 -11.888 -12.432  1.00  0.00           H  
ATOM   1607 HG23 VAL A  99      20.764 -12.654 -13.417  1.00  0.00           H  
ATOM   1608  C   VAL A  99      25.125 -14.401 -13.739  1.00  0.00           C  
ATOM   1609  O   VAL A  99      25.915 -13.697 -14.368  1.00  0.00           O  
ATOM   1610  N   LYS A 100      25.188 -15.738 -13.789  1.00  0.00           N  
ATOM   1611  H   LYS A 100      24.460 -16.267 -13.328  1.00  0.00           H  
ATOM   1612  CA  LYS A 100      26.033 -16.482 -14.743  1.00  0.00           C  
ATOM   1613  HA  LYS A 100      26.626 -15.778 -15.331  1.00  0.00           H  
ATOM   1614  CB  LYS A 100      26.997 -17.434 -14.014  1.00  0.00           C  
ATOM   1615  HB2 LYS A 100      26.437 -18.058 -13.315  1.00  0.00           H  
ATOM   1616  HB3 LYS A 100      27.451 -18.091 -14.760  1.00  0.00           H  
ATOM   1617  CG  LYS A 100      28.123 -16.694 -13.273  1.00  0.00           C  
ATOM   1618  HG2 LYS A 100      28.564 -15.953 -13.941  1.00  0.00           H  
ATOM   1619  HG3 LYS A 100      27.715 -16.184 -12.398  1.00  0.00           H  
ATOM   1620  CD  LYS A 100      29.217 -17.682 -12.839  1.00  0.00           C  
ATOM   1621  HD2 LYS A 100      28.792 -18.408 -12.144  1.00  0.00           H  
ATOM   1622  HD3 LYS A 100      29.581 -18.210 -13.724  1.00  0.00           H  
ATOM   1623  CE  LYS A 100      30.382 -16.938 -12.173  1.00  0.00           C  
ATOM   1624  HE2 LYS A 100      30.695 -16.122 -12.831  1.00  0.00           H  
ATOM   1625  HE3 LYS A 100      30.029 -16.495 -11.237  1.00  0.00           H  
ATOM   1626  NZ  LYS A 100      31.533 -17.842 -11.916  1.00  0.00           N  
ATOM   1627  HZ1 LYS A 100      31.259 -18.603 -11.308  1.00  0.00           H  
ATOM   1628  HZ2 LYS A 100      32.290 -17.336 -11.472  1.00  0.00           H  
ATOM   1629  HZ3 LYS A 100      31.879 -18.234 -12.783  1.00  0.00           H  
ATOM   1630  C   LYS A 100      25.178 -17.250 -15.749  1.00  0.00           C  
ATOM   1631  O   LYS A 100      24.047 -17.607 -15.438  1.00  0.00           O  
ATOM   1632  N   GLU A 101      25.757 -17.520 -16.915  1.00  0.00           N  
ATOM   1633  H   GLU A 101      26.687 -17.184 -17.085  1.00  0.00           H  
ATOM   1634  CA  GLU A 101      25.193 -18.447 -17.902  1.00  0.00           C  
ATOM   1635  HA  GLU A 101      24.214 -18.064 -18.191  1.00  0.00           H  
ATOM   1636  CB  GLU A 101      26.119 -18.477 -19.136  1.00  0.00           C  
ATOM   1637  HB2 GLU A 101      26.178 -17.473 -19.558  1.00  0.00           H  
ATOM   1638  HB3 GLU A 101      27.123 -18.739 -18.797  1.00  0.00           H  
ATOM   1639  CG  GLU A 101      25.741 -19.461 -20.258  1.00  0.00           C  
ATOM   1640  HG2 GLU A 101      26.558 -19.462 -20.985  1.00  0.00           H  
ATOM   1641  HG3 GLU A 101      25.678 -20.471 -19.850  1.00  0.00           H  
ATOM   1642  CD  GLU A 101      24.425 -19.117 -20.971  1.00  0.00           C  
ATOM   1643  OE1 GLU A 101      23.504 -18.611 -20.289  1.00  0.00           O  
ATOM   1644  OE2 GLU A 101      24.354 -19.364 -22.194  1.00  0.00           O  
ATOM   1645  C   GLU A 101      24.998 -19.853 -17.308  1.00  0.00           C  
ATOM   1646  O   GLU A 101      25.862 -20.329 -16.565  1.00  0.00           O  
ATOM   1647  N   ALA A 102      23.858 -20.483 -17.607  1.00  0.00           N  
ATOM   1648  H   ALA A 102      23.249 -20.053 -18.300  1.00  0.00           H  
ATOM   1649  CA  ALA A 102      23.445 -21.802 -17.111  1.00  0.00           C  
ATOM   1650  HA  ALA A 102      24.249 -22.517 -17.294  1.00  0.00           H  
ATOM   1651  CB  ALA A 102      23.182 -21.716 -15.592  1.00  0.00           C  
ATOM   1652  HB1 ALA A 102      24.070 -21.365 -15.068  1.00  0.00           H  
ATOM   1653  HB2 ALA A 102      22.360 -21.033 -15.393  1.00  0.00           H  
ATOM   1654  HB3 ALA A 102      22.924 -22.697 -15.196  1.00  0.00           H  
ATOM   1655  C   ALA A 102      22.175 -22.296 -17.845  1.00  0.00           C  
ATOM   1656  O   ALA A 102      21.611 -21.595 -18.686  1.00  0.00           O  
ATOM   1657  N   ASN A 103      21.692 -23.492 -17.485  1.00  0.00           N  
ATOM   1658  H   ASN A 103      22.214 -24.031 -16.816  1.00  0.00           H  
ATOM   1659  CA  ASN A 103      20.378 -24.010 -17.889  1.00  0.00           C  
ATOM   1660  HA  ASN A 103      20.375 -24.137 -18.973  1.00  0.00           H  
ATOM   1661  CB  ASN A 103      20.141 -25.374 -17.214  1.00  0.00           C  
ATOM   1662  HB2 ASN A 103      20.347 -25.298 -16.147  1.00  0.00           H  
ATOM   1663  HB3 ASN A 103      19.086 -25.626 -17.316  1.00  0.00           H  
ATOM   1664  CG  ASN A 103      20.930 -26.531 -17.790  1.00  0.00           C  
ATOM   1665  OD1 ASN A 103      22.001 -26.400 -18.351  1.00  0.00           O  
ATOM   1666  ND2 ASN A 103      20.393 -27.725 -17.686  1.00  0.00           N  
ATOM   1667 HD21 ASN A 103      20.907 -28.477 -18.105  1.00  0.00           H  
ATOM   1668 HD22 ASN A 103      19.523 -27.831 -17.194  1.00  0.00           H  
ATOM   1669  C   ASN A 103      19.219 -23.053 -17.531  1.00  0.00           C  
ATOM   1670  O   ASN A 103      19.382 -22.136 -16.723  1.00  0.00           O  
ATOM   1671  N   GLN A 104      18.034 -23.283 -18.106  1.00  0.00           N  
ATOM   1672  H   GLN A 104      17.922 -24.105 -18.679  1.00  0.00           H  
ATOM   1673  CA  GLN A 104      16.830 -22.496 -17.830  1.00  0.00           C  
ATOM   1674  HA  GLN A 104      16.976 -21.938 -16.905  1.00  0.00           H  
ATOM   1675  CB  GLN A 104      16.552 -21.484 -18.956  1.00  0.00           C  
ATOM   1676  HB2 GLN A 104      16.166 -22.010 -19.831  1.00  0.00           H  
ATOM   1677  HB3 GLN A 104      15.769 -20.826 -18.587  1.00  0.00           H  
ATOM   1678  CG  GLN A 104      17.742 -20.621 -19.404  1.00  0.00           C  
ATOM   1679  HG2 GLN A 104      18.319 -20.307 -18.538  1.00  0.00           H  
ATOM   1680  HG3 GLN A 104      18.400 -21.212 -20.041  1.00  0.00           H  
ATOM   1681  CD  GLN A 104      17.314 -19.368 -20.162  1.00  0.00           C  
ATOM   1682  OE1 GLN A 104      16.147 -19.106 -20.416  1.00  0.00           O  
ATOM   1683  NE2 GLN A 104      18.252 -18.542 -20.560  1.00  0.00           N  
ATOM   1684 HE21 GLN A 104      17.956 -17.716 -21.048  1.00  0.00           H  
ATOM   1685 HE22 GLN A 104      19.227 -18.762 -20.415  1.00  0.00           H  
ATOM   1686  C   GLN A 104      15.587 -23.374 -17.630  1.00  0.00           C  
ATOM   1687  O   GLN A 104      15.361 -24.329 -18.377  1.00  0.00           O  
ATOM   1688  N   SER A 105      14.733 -22.970 -16.692  1.00  0.00           N  
ATOM   1689  H   SER A 105      15.018 -22.180 -16.122  1.00  0.00           H  
ATOM   1690  CA  SER A 105      13.387 -23.512 -16.471  1.00  0.00           C  
ATOM   1691  HA  SER A 105      13.264 -24.438 -17.031  1.00  0.00           H  
ATOM   1692  CB  SER A 105      13.189 -23.814 -14.984  1.00  0.00           C  
ATOM   1693  HB2 SER A 105      13.329 -22.899 -14.405  1.00  0.00           H  
ATOM   1694  HB3 SER A 105      12.173 -24.177 -14.835  1.00  0.00           H  
ATOM   1695  OG  SER A 105      14.090 -24.802 -14.527  1.00  0.00           O  
ATOM   1696  HG  SER A 105      15.001 -24.401 -14.542  1.00  0.00           H  
ATOM   1697  C   SER A 105      12.322 -22.514 -16.935  1.00  0.00           C  
ATOM   1698  O   SER A 105      12.631 -21.348 -17.169  1.00  0.00           O  
ATOM   1699  N   THR A 106      11.053 -22.924 -17.031  1.00  0.00           N  
ATOM   1700  H   THR A 106      10.823 -23.881 -16.817  1.00  0.00           H  
ATOM   1701  CA  THR A 106       9.930 -21.979 -17.204  1.00  0.00           C  
ATOM   1702  HA  THR A 106      10.113 -21.375 -18.093  1.00  0.00           H  
ATOM   1703  CB  THR A 106       8.588 -22.703 -17.409  1.00  0.00           C  
ATOM   1704  HB  THR A 106       7.821 -21.951 -17.593  1.00  0.00           H  
ATOM   1705  CG2 THR A 106       8.615 -23.661 -18.597  1.00  0.00           C  
ATOM   1706 HG21 THR A 106       9.280 -24.499 -18.397  1.00  0.00           H  
ATOM   1707 HG22 THR A 106       7.609 -24.035 -18.784  1.00  0.00           H  
ATOM   1708 HG23 THR A 106       8.957 -23.132 -19.486  1.00  0.00           H  
ATOM   1709  OG1 THR A 106       8.203 -23.465 -16.282  1.00  0.00           O  
ATOM   1710  HG1 THR A 106       7.263 -23.642 -16.409  1.00  0.00           H  
ATOM   1711  C   THR A 106       9.816 -21.024 -16.009  1.00  0.00           C  
ATOM   1712  O   THR A 106      10.163 -21.392 -14.881  1.00  0.00           O  
ATOM   1713  N   LEU A 107       9.294 -19.811 -16.223  1.00  0.00           N  
ATOM   1714  H   LEU A 107       9.065 -19.525 -17.174  1.00  0.00           H  
ATOM   1715  CA  LEU A 107       9.066 -18.845 -15.144  1.00  0.00           C  
ATOM   1716  HA  LEU A 107      10.026 -18.638 -14.677  1.00  0.00           H  
ATOM   1717  CB  LEU A 107       8.543 -17.536 -15.761  1.00  0.00           C  
ATOM   1718  HB2 LEU A 107       9.277 -17.159 -16.477  1.00  0.00           H  
ATOM   1719  HB3 LEU A 107       7.635 -17.764 -16.316  1.00  0.00           H  
ATOM   1720  CG  LEU A 107       8.227 -16.430 -14.737  1.00  0.00           C  
ATOM   1721  HG  LEU A 107       7.581 -16.819 -13.955  1.00  0.00           H  
ATOM   1722  CD1 LEU A 107       9.495 -15.854 -14.100  1.00  0.00           C  
ATOM   1723 HD11 LEU A 107       9.228 -15.069 -13.395  1.00  0.00           H  
ATOM   1724 HD12 LEU A 107      10.031 -16.636 -13.564  1.00  0.00           H  
ATOM   1725 HD13 LEU A 107      10.139 -15.443 -14.879  1.00  0.00           H  
ATOM   1726  CD2 LEU A 107       7.469 -15.291 -15.409  1.00  0.00           C  
ATOM   1727 HD21 LEU A 107       6.547 -15.666 -15.850  1.00  0.00           H  
ATOM   1728 HD22 LEU A 107       7.228 -14.521 -14.679  1.00  0.00           H  
ATOM   1729 HD23 LEU A 107       8.086 -14.872 -16.194  1.00  0.00           H  
ATOM   1730  C   LEU A 107       8.137 -19.397 -14.047  1.00  0.00           C  
ATOM   1731  O   LEU A 107       8.307 -19.062 -12.877  1.00  0.00           O  
ATOM   1732  N   GLU A 108       7.204 -20.290 -14.378  1.00  0.00           N  
ATOM   1733  H   GLU A 108       7.046 -20.479 -15.362  1.00  0.00           H  
ATOM   1734  CA  GLU A 108       6.413 -21.002 -13.363  1.00  0.00           C  
ATOM   1735  HA  GLU A 108       5.927 -20.262 -12.728  1.00  0.00           H  
ATOM   1736  CB  GLU A 108       5.312 -21.824 -14.045  1.00  0.00           C  
ATOM   1737  HB2 GLU A 108       4.660 -21.121 -14.561  1.00  0.00           H  
ATOM   1738  HB3 GLU A 108       5.745 -22.506 -14.779  1.00  0.00           H  
ATOM   1739  CG  GLU A 108       4.517 -22.635 -13.007  1.00  0.00           C  
ATOM   1740  HG2 GLU A 108       5.039 -23.576 -12.819  1.00  0.00           H  
ATOM   1741  HG3 GLU A 108       4.488 -22.083 -12.065  1.00  0.00           H  
ATOM   1742  CD  GLU A 108       3.070 -22.919 -13.403  1.00  0.00           C  
ATOM   1743  OE1 GLU A 108       2.452 -22.143 -14.175  1.00  0.00           O  
ATOM   1744  OE2 GLU A 108       2.479 -23.873 -12.860  1.00  0.00           O  
ATOM   1745  C   GLU A 108       7.271 -21.881 -12.430  1.00  0.00           C  
ATOM   1746  O   GLU A 108       7.180 -21.755 -11.205  1.00  0.00           O  
ATOM   1747  N   ASN A 109       8.143 -22.729 -12.990  1.00  0.00           N  
ATOM   1748  H   ASN A 109       8.229 -22.735 -13.999  1.00  0.00           H  
ATOM   1749  CA  ASN A 109       9.068 -23.548 -12.198  1.00  0.00           C  
ATOM   1750  HA  ASN A 109       8.487 -24.159 -11.505  1.00  0.00           H  
ATOM   1751  CB  ASN A 109       9.891 -24.463 -13.127  1.00  0.00           C  
ATOM   1752  HB2 ASN A 109       9.679 -24.247 -14.173  1.00  0.00           H  
ATOM   1753  HB3 ASN A 109      10.954 -24.291 -12.963  1.00  0.00           H  
ATOM   1754  CG  ASN A 109       9.639 -25.930 -12.839  1.00  0.00           C  
ATOM   1755  OD1 ASN A 109       9.927 -26.428 -11.762  1.00  0.00           O  
ATOM   1756  ND2 ASN A 109       9.095 -26.670 -13.778  1.00  0.00           N  
ATOM   1757 HD21 ASN A 109       8.903 -27.627 -13.542  1.00  0.00           H  
ATOM   1758 HD22 ASN A 109       8.807 -26.246 -14.641  1.00  0.00           H  
ATOM   1759  C   ASN A 109       9.986 -22.658 -11.349  1.00  0.00           C  
ATOM   1760  O   ASN A 109      10.180 -22.925 -10.164  1.00  0.00           O  
ATOM   1761  N   PHE A 110      10.503 -21.573 -11.930  1.00  0.00           N  
ATOM   1762  H   PHE A 110      10.298 -21.425 -12.916  1.00  0.00           H  
ATOM   1763  CA  PHE A 110      11.326 -20.582 -11.236  1.00  0.00           C  
ATOM   1764  HA  PHE A 110      12.223 -21.073 -10.856  1.00  0.00           H  
ATOM   1765  CB  PHE A 110      11.748 -19.521 -12.258  1.00  0.00           C  
ATOM   1766  HB2 PHE A 110      12.198 -20.033 -13.108  1.00  0.00           H  
ATOM   1767  HB3 PHE A 110      10.861 -19.011 -12.623  1.00  0.00           H  
ATOM   1768  CG  PHE A 110      12.716 -18.463 -11.761  1.00  0.00           C  
ATOM   1769  CD1 PHE A 110      14.074 -18.526 -12.128  1.00  0.00           C  
ATOM   1770  HD1 PHE A 110      14.442 -19.346 -12.733  1.00  0.00           H  
ATOM   1771  CE1 PHE A 110      14.957 -17.506 -11.740  1.00  0.00           C  
ATOM   1772  HE1 PHE A 110      15.987 -17.546 -12.060  1.00  0.00           H  
ATOM   1773  CZ  PHE A 110      14.495 -16.423 -10.972  1.00  0.00           C  
ATOM   1774  HZ  PHE A 110      15.175 -15.634 -10.689  1.00  0.00           H  
ATOM   1775  CE2 PHE A 110      13.144 -16.359 -10.595  1.00  0.00           C  
ATOM   1776  HE2 PHE A 110      12.787 -15.514 -10.022  1.00  0.00           H  
ATOM   1777  CD2 PHE A 110      12.253 -17.371 -11.000  1.00  0.00           C  
ATOM   1778  HD2 PHE A 110      11.207 -17.300 -10.740  1.00  0.00           H  
ATOM   1779  C   PHE A 110      10.591 -19.949 -10.045  1.00  0.00           C  
ATOM   1780  O   PHE A 110      11.165 -19.824  -8.961  1.00  0.00           O  
ATOM   1781  N   LEU A 111       9.312 -19.581 -10.198  1.00  0.00           N  
ATOM   1782  H   LEU A 111       8.868 -19.708 -11.106  1.00  0.00           H  
ATOM   1783  CA  LEU A 111       8.525 -18.958  -9.133  1.00  0.00           C  
ATOM   1784  HA  LEU A 111       9.172 -18.257  -8.610  1.00  0.00           H  
ATOM   1785  CB  LEU A 111       7.359 -18.155  -9.735  1.00  0.00           C  
ATOM   1786  HB2 LEU A 111       6.805 -18.815 -10.405  1.00  0.00           H  
ATOM   1787  HB3 LEU A 111       6.685 -17.850  -8.933  1.00  0.00           H  
ATOM   1788  CG  LEU A 111       7.797 -16.893 -10.514  1.00  0.00           C  
ATOM   1789  HG  LEU A 111       8.549 -17.148 -11.258  1.00  0.00           H  
ATOM   1790  CD1 LEU A 111       6.576 -16.311 -11.231  1.00  0.00           C  
ATOM   1791 HD11 LEU A 111       6.861 -15.430 -11.804  1.00  0.00           H  
ATOM   1792 HD12 LEU A 111       6.181 -17.056 -11.925  1.00  0.00           H  
ATOM   1793 HD13 LEU A 111       5.800 -16.051 -10.513  1.00  0.00           H  
ATOM   1794  CD2 LEU A 111       8.376 -15.793  -9.616  1.00  0.00           C  
ATOM   1795 HD21 LEU A 111       9.304 -16.131  -9.161  1.00  0.00           H  
ATOM   1796 HD22 LEU A 111       8.588 -14.909 -10.217  1.00  0.00           H  
ATOM   1797 HD23 LEU A 111       7.658 -15.530  -8.844  1.00  0.00           H  
ATOM   1798  C   LEU A 111       8.053 -19.946  -8.057  1.00  0.00           C  
ATOM   1799  O   LEU A 111       8.042 -19.568  -6.885  1.00  0.00           O  
ATOM   1800  N   GLU A 112       7.722 -21.208  -8.363  1.00  0.00           N  
ATOM   1801  H   GLU A 112       7.673 -21.482  -9.345  1.00  0.00           H  
ATOM   1802  CA  GLU A 112       7.466 -22.218  -7.313  1.00  0.00           C  
ATOM   1803  HA  GLU A 112       6.819 -21.770  -6.561  1.00  0.00           H  
ATOM   1804  CB  GLU A 112       6.730 -23.453  -7.865  1.00  0.00           C  
ATOM   1805  HB2 GLU A 112       5.842 -23.125  -8.409  1.00  0.00           H  
ATOM   1806  HB3 GLU A 112       7.390 -23.964  -8.570  1.00  0.00           H  
ATOM   1807  CG  GLU A 112       6.303 -24.452  -6.762  1.00  0.00           C  
ATOM   1808  HG2 GLU A 112       5.862 -25.322  -7.255  1.00  0.00           H  
ATOM   1809  HG3 GLU A 112       7.191 -24.807  -6.231  1.00  0.00           H  
ATOM   1810  CD  GLU A 112       5.278 -23.869  -5.763  1.00  0.00           C  
ATOM   1811  OE1 GLU A 112       4.168 -23.474  -6.208  1.00  0.00           O  
ATOM   1812  OE2 GLU A 112       5.581 -23.721  -4.556  1.00  0.00           O  
ATOM   1813  C   GLU A 112       8.766 -22.620  -6.599  1.00  0.00           C  
ATOM   1814  O   GLU A 112       8.789 -22.746  -5.371  1.00  0.00           O  
ATOM   1815  N   ARG A 113       9.878 -22.731  -7.343  1.00  0.00           N  
ATOM   1816  H   ARG A 113       9.787 -22.625  -8.352  1.00  0.00           H  
ATOM   1817  CA  ARG A 113      11.224 -22.939  -6.789  1.00  0.00           C  
ATOM   1818  HA  ARG A 113      11.225 -23.876  -6.233  1.00  0.00           H  
ATOM   1819  CB  ARG A 113      12.249 -23.011  -7.936  1.00  0.00           C  
ATOM   1820  HB2 ARG A 113      11.981 -23.838  -8.593  1.00  0.00           H  
ATOM   1821  HB3 ARG A 113      12.185 -22.098  -8.525  1.00  0.00           H  
ATOM   1822  CG  ARG A 113      13.717 -23.169  -7.510  1.00  0.00           C  
ATOM   1823  HG2 ARG A 113      14.330 -23.143  -8.410  1.00  0.00           H  
ATOM   1824  HG3 ARG A 113      14.012 -22.331  -6.877  1.00  0.00           H  
ATOM   1825  CD  ARG A 113      14.024 -24.481  -6.785  1.00  0.00           C  
ATOM   1826  HD2 ARG A 113      15.076 -24.456  -6.492  1.00  0.00           H  
ATOM   1827  HD3 ARG A 113      13.416 -24.544  -5.881  1.00  0.00           H  
ATOM   1828  NE  ARG A 113      13.747 -25.644  -7.652  1.00  0.00           N  
ATOM   1829  HE  ARG A 113      13.035 -25.516  -8.357  1.00  0.00           H  
ATOM   1830  CZ  ARG A 113      14.310 -26.835  -7.580  1.00  0.00           C  
ATOM   1831  NH1 ARG A 113      15.243 -27.106  -6.708  1.00  0.00           N  
ATOM   1832 HH11 ARG A 113      15.540 -26.382  -6.082  1.00  0.00           H  
ATOM   1833 HH12 ARG A 113      15.637 -28.023  -6.643  1.00  0.00           H  
ATOM   1834  NH2 ARG A 113      13.926 -27.794  -8.368  1.00  0.00           N  
ATOM   1835 HH21 ARG A 113      13.196 -27.627  -9.045  1.00  0.00           H  
ATOM   1836 HH22 ARG A 113      14.358 -28.695  -8.311  1.00  0.00           H  
ATOM   1837  C   ARG A 113      11.563 -21.829  -5.803  1.00  0.00           C  
ATOM   1838  O   ARG A 113      12.000 -22.135  -4.700  1.00  0.00           O  
ATOM   1839  N   LEU A 114      11.311 -20.568  -6.162  1.00  0.00           N  
ATOM   1840  H   LEU A 114      11.010 -20.406  -7.119  1.00  0.00           H  
ATOM   1841  CA  LEU A 114      11.545 -19.403  -5.305  1.00  0.00           C  
ATOM   1842  HA  LEU A 114      12.556 -19.485  -4.907  1.00  0.00           H  
ATOM   1843  CB  LEU A 114      11.477 -18.140  -6.182  1.00  0.00           C  
ATOM   1844  HB2 LEU A 114      12.188 -18.247  -7.002  1.00  0.00           H  
ATOM   1845  HB3 LEU A 114      10.480 -18.080  -6.617  1.00  0.00           H  
ATOM   1846  CG  LEU A 114      11.768 -16.815  -5.452  1.00  0.00           C  
ATOM   1847  HG  LEU A 114      11.034 -16.666  -4.660  1.00  0.00           H  
ATOM   1848  CD1 LEU A 114      13.176 -16.748  -4.853  1.00  0.00           C  
ATOM   1849 HD11 LEU A 114      13.281 -17.492  -4.065  1.00  0.00           H  
ATOM   1850 HD12 LEU A 114      13.921 -16.927  -5.629  1.00  0.00           H  
ATOM   1851 HD13 LEU A 114      13.340 -15.765  -4.417  1.00  0.00           H  
ATOM   1852  CD2 LEU A 114      11.637 -15.664  -6.450  1.00  0.00           C  
ATOM   1853 HD21 LEU A 114      10.659 -15.697  -6.929  1.00  0.00           H  
ATOM   1854 HD22 LEU A 114      11.732 -14.718  -5.924  1.00  0.00           H  
ATOM   1855 HD23 LEU A 114      12.411 -15.735  -7.216  1.00  0.00           H  
ATOM   1856  C   LEU A 114      10.583 -19.344  -4.106  1.00  0.00           C  
ATOM   1857  O   LEU A 114      11.026 -19.081  -2.989  1.00  0.00           O  
ATOM   1858  N   LYS A 115       9.289 -19.638  -4.303  1.00  0.00           N  
ATOM   1859  H   LYS A 115       8.989 -19.811  -5.262  1.00  0.00           H  
ATOM   1860  CA  LYS A 115       8.273 -19.723  -3.233  1.00  0.00           C  
ATOM   1861  HA  LYS A 115       8.266 -18.788  -2.676  1.00  0.00           H  
ATOM   1862  CB  LYS A 115       6.905 -19.916  -3.911  1.00  0.00           C  
ATOM   1863  HB2 LYS A 115       6.793 -19.146  -4.675  1.00  0.00           H  
ATOM   1864  HB3 LYS A 115       6.920 -20.887  -4.408  1.00  0.00           H  
ATOM   1865  CG  LYS A 115       5.667 -19.837  -2.995  1.00  0.00           C  
ATOM   1866  HG2 LYS A 115       5.661 -20.706  -2.334  1.00  0.00           H  
ATOM   1867  HG3 LYS A 115       5.729 -18.937  -2.382  1.00  0.00           H  
ATOM   1868  CD  LYS A 115       4.341 -19.802  -3.793  1.00  0.00           C  
ATOM   1869  HD2 LYS A 115       3.504 -19.898  -3.100  1.00  0.00           H  
ATOM   1870  HD3 LYS A 115       4.250 -18.855  -4.322  1.00  0.00           H  
ATOM   1871  CE  LYS A 115       4.315 -20.951  -4.806  1.00  0.00           C  
ATOM   1872  HE2 LYS A 115       5.161 -20.847  -5.490  1.00  0.00           H  
ATOM   1873  HE3 LYS A 115       4.469 -21.882  -4.258  1.00  0.00           H  
ATOM   1874  NZ  LYS A 115       3.078 -21.086  -5.610  1.00  0.00           N  
ATOM   1875  HZ1 LYS A 115       2.258 -21.199  -5.040  1.00  0.00           H  
ATOM   1876  HZ2 LYS A 115       2.928 -20.311  -6.250  1.00  0.00           H  
ATOM   1877  HZ3 LYS A 115       3.195 -21.945  -6.165  1.00  0.00           H  
ATOM   1878  C   LYS A 115       8.600 -20.826  -2.220  1.00  0.00           C  
ATOM   1879  O   LYS A 115       8.393 -20.629  -1.025  1.00  0.00           O  
ATOM   1880  N   THR A 116       9.185 -21.932  -2.684  1.00  0.00           N  
ATOM   1881  H   THR A 116       9.251 -22.032  -3.690  1.00  0.00           H  
ATOM   1882  CA  THR A 116       9.748 -23.001  -1.845  1.00  0.00           C  
ATOM   1883  HA  THR A 116       8.966 -23.369  -1.180  1.00  0.00           H  
ATOM   1884  CB  THR A 116      10.226 -24.195  -2.697  1.00  0.00           C  
ATOM   1885  HB  THR A 116      11.016 -23.876  -3.372  1.00  0.00           H  
ATOM   1886  CG2 THR A 116      10.755 -25.351  -1.850  1.00  0.00           C  
ATOM   1887 HG21 THR A 116      10.997 -26.194  -2.497  1.00  0.00           H  
ATOM   1888 HG22 THR A 116      11.657 -25.052  -1.319  1.00  0.00           H  
ATOM   1889 HG23 THR A 116       9.997 -25.662  -1.132  1.00  0.00           H  
ATOM   1890  OG1 THR A 116       9.163 -24.732  -3.453  1.00  0.00           O  
ATOM   1891  HG1 THR A 116       8.875 -24.087  -4.122  1.00  0.00           H  
ATOM   1892  C   THR A 116      10.885 -22.483  -0.955  1.00  0.00           C  
ATOM   1893  O   THR A 116      10.840 -22.714   0.252  1.00  0.00           O  
ATOM   1894  N   ILE A 117      11.865 -21.729  -1.484  1.00  0.00           N  
ATOM   1895  H   ILE A 117      11.899 -21.588  -2.487  1.00  0.00           H  
ATOM   1896  CA  ILE A 117      12.928 -21.147  -0.631  1.00  0.00           C  
ATOM   1897  HA  ILE A 117      13.331 -21.965  -0.032  1.00  0.00           H  
ATOM   1898  CB  ILE A 117      14.108 -20.506  -1.407  1.00  0.00           C  
ATOM   1899  HB  ILE A 117      13.858 -19.464  -1.619  1.00  0.00           H  
ATOM   1900  CG2 ILE A 117      15.352 -20.518  -0.498  1.00  0.00           C  
ATOM   1901 HG21 ILE A 117      15.698 -21.543  -0.356  1.00  0.00           H  
ATOM   1902 HG22 ILE A 117      16.154 -19.929  -0.941  1.00  0.00           H  
ATOM   1903 HG23 ILE A 117      15.128 -20.088   0.477  1.00  0.00           H  
ATOM   1904  CG1 ILE A 117      14.395 -21.186  -2.756  1.00  0.00           C  
ATOM   1905 HG12 ILE A 117      14.445 -22.268  -2.624  1.00  0.00           H  
ATOM   1906 HG13 ILE A 117      13.565 -20.939  -3.404  1.00  0.00           H  
ATOM   1907  CD1 ILE A 117      15.654 -20.716  -3.489  1.00  0.00           C  
ATOM   1908 HD11 ILE A 117      15.649 -19.630  -3.585  1.00  0.00           H  
ATOM   1909 HD12 ILE A 117      16.551 -21.038  -2.960  1.00  0.00           H  
ATOM   1910 HD13 ILE A 117      15.660 -21.165  -4.481  1.00  0.00           H  
ATOM   1911  C   ILE A 117      12.365 -20.109   0.350  1.00  0.00           C  
ATOM   1912  O   ILE A 117      12.756 -20.081   1.513  1.00  0.00           O  
ATOM   1913  N   MET A 118      11.423 -19.270  -0.096  1.00  0.00           N  
ATOM   1914  H   MET A 118      11.182 -19.305  -1.082  1.00  0.00           H  
ATOM   1915  CA  MET A 118      10.785 -18.257   0.755  1.00  0.00           C  
ATOM   1916  HA  MET A 118      11.569 -17.664   1.233  1.00  0.00           H  
ATOM   1917  CB  MET A 118       9.924 -17.309  -0.093  1.00  0.00           C  
ATOM   1918  HB2 MET A 118       9.220 -17.890  -0.689  1.00  0.00           H  
ATOM   1919  HB3 MET A 118       9.358 -16.648   0.563  1.00  0.00           H  
ATOM   1920  CG  MET A 118      10.793 -16.450  -1.018  1.00  0.00           C  
ATOM   1921  HG2 MET A 118      11.478 -17.097  -1.564  1.00  0.00           H  
ATOM   1922  HG3 MET A 118      10.154 -15.959  -1.750  1.00  0.00           H  
ATOM   1923  SD  MET A 118      11.761 -15.180  -0.159  1.00  0.00           S  
ATOM   1924  CE  MET A 118      13.160 -15.060  -1.295  1.00  0.00           C  
ATOM   1925  HE1 MET A 118      12.804 -14.783  -2.283  1.00  0.00           H  
ATOM   1926  HE2 MET A 118      13.863 -14.308  -0.935  1.00  0.00           H  
ATOM   1927  HE3 MET A 118      13.663 -16.024  -1.349  1.00  0.00           H  
ATOM   1928  C   MET A 118       9.964 -18.880   1.893  1.00  0.00           C  
ATOM   1929  O   MET A 118       9.970 -18.344   2.997  1.00  0.00           O  
ATOM   1930  N   ARG A 119       9.324 -20.037   1.663  1.00  0.00           N  
ATOM   1931  H   ARG A 119       9.330 -20.398   0.713  1.00  0.00           H  
ATOM   1932  CA  ARG A 119       8.668 -20.843   2.711  1.00  0.00           C  
ATOM   1933  HA  ARG A 119       7.979 -20.207   3.272  1.00  0.00           H  
ATOM   1934  CB  ARG A 119       7.881 -22.003   2.076  1.00  0.00           C  
ATOM   1935  HB2 ARG A 119       8.485 -22.473   1.300  1.00  0.00           H  
ATOM   1936  HB3 ARG A 119       7.677 -22.753   2.840  1.00  0.00           H  
ATOM   1937  CG  ARG A 119       6.535 -21.558   1.487  1.00  0.00           C  
ATOM   1938  HG2 ARG A 119       5.856 -21.314   2.304  1.00  0.00           H  
ATOM   1939  HG3 ARG A 119       6.663 -20.670   0.868  1.00  0.00           H  
ATOM   1940  CD  ARG A 119       5.943 -22.692   0.637  1.00  0.00           C  
ATOM   1941  HD2 ARG A 119       6.563 -22.818  -0.252  1.00  0.00           H  
ATOM   1942  HD3 ARG A 119       5.965 -23.619   1.218  1.00  0.00           H  
ATOM   1943  NE  ARG A 119       4.554 -22.402   0.239  1.00  0.00           N  
ATOM   1944  HE  ARG A 119       4.070 -21.721   0.796  1.00  0.00           H  
ATOM   1945  CZ  ARG A 119       3.857 -22.996  -0.716  1.00  0.00           C  
ATOM   1946  NH1 ARG A 119       4.350 -23.892  -1.533  1.00  0.00           N  
ATOM   1947 HH11 ARG A 119       5.340 -24.085  -1.546  1.00  0.00           H  
ATOM   1948 HH12 ARG A 119       3.816 -24.288  -2.292  1.00  0.00           H  
ATOM   1949  NH2 ARG A 119       2.602 -22.684  -0.854  1.00  0.00           N  
ATOM   1950 HH21 ARG A 119       2.180 -22.007  -0.245  1.00  0.00           H  
ATOM   1951 HH22 ARG A 119       2.052 -23.166  -1.539  1.00  0.00           H  
ATOM   1952  C   ARG A 119       9.666 -21.376   3.746  1.00  0.00           C  
ATOM   1953  O   ARG A 119       9.389 -21.264   4.932  1.00  0.00           O  
ATOM   1954  N   GLU A 120      10.821 -21.896   3.331  1.00  0.00           N  
ATOM   1955  H   GLU A 120      10.982 -21.993   2.337  1.00  0.00           H  
ATOM   1956  CA  GLU A 120      11.874 -22.342   4.264  1.00  0.00           C  
ATOM   1957  HA  GLU A 120      11.414 -22.964   5.031  1.00  0.00           H  
ATOM   1958  CB  GLU A 120      12.882 -23.211   3.493  1.00  0.00           C  
ATOM   1959  HB2 GLU A 120      12.409 -24.168   3.264  1.00  0.00           H  
ATOM   1960  HB3 GLU A 120      13.101 -22.723   2.543  1.00  0.00           H  
ATOM   1961  CG  GLU A 120      14.232 -23.481   4.185  1.00  0.00           C  
ATOM   1962  HG2 GLU A 120      14.794 -24.174   3.554  1.00  0.00           H  
ATOM   1963  HG3 GLU A 120      14.797 -22.545   4.202  1.00  0.00           H  
ATOM   1964  CD  GLU A 120      14.177 -24.046   5.618  1.00  0.00           C  
ATOM   1965  OE1 GLU A 120      15.285 -24.203   6.187  1.00  0.00           O  
ATOM   1966  OE2 GLU A 120      13.080 -24.319   6.156  1.00  0.00           O  
ATOM   1967  C   GLU A 120      12.551 -21.169   4.997  1.00  0.00           C  
ATOM   1968  O   GLU A 120      12.893 -21.257   6.174  1.00  0.00           O  
ATOM   1969  N   LYS A 121      12.704 -20.015   4.343  1.00  0.00           N  
ATOM   1970  H   LYS A 121      12.477 -19.987   3.353  1.00  0.00           H  
ATOM   1971  CA  LYS A 121      13.173 -18.801   5.021  1.00  0.00           C  
ATOM   1972  HA  LYS A 121      14.056 -19.077   5.593  1.00  0.00           H  
ATOM   1973  CB  LYS A 121      13.547 -17.738   3.971  1.00  0.00           C  
ATOM   1974  HB2 LYS A 121      14.140 -18.208   3.184  1.00  0.00           H  
ATOM   1975  HB3 LYS A 121      12.633 -17.363   3.511  1.00  0.00           H  
ATOM   1976  CG  LYS A 121      14.348 -16.549   4.532  1.00  0.00           C  
ATOM   1977  HG2 LYS A 121      14.426 -15.794   3.748  1.00  0.00           H  
ATOM   1978  HG3 LYS A 121      13.803 -16.109   5.367  1.00  0.00           H  
ATOM   1979  CD  LYS A 121      15.772 -16.922   4.987  1.00  0.00           C  
ATOM   1980  HD2 LYS A 121      15.721 -17.694   5.754  1.00  0.00           H  
ATOM   1981  HD3 LYS A 121      16.337 -17.302   4.132  1.00  0.00           H  
ATOM   1982  CE  LYS A 121      16.472 -15.692   5.581  1.00  0.00           C  
ATOM   1983  HE2 LYS A 121      16.489 -14.898   4.832  1.00  0.00           H  
ATOM   1984  HE3 LYS A 121      15.872 -15.342   6.430  1.00  0.00           H  
ATOM   1985  NZ  LYS A 121      17.860 -15.988   6.023  1.00  0.00           N  
ATOM   1986  HZ1 LYS A 121      17.910 -16.844   6.547  1.00  0.00           H  
ATOM   1987  HZ2 LYS A 121      18.528 -16.060   5.241  1.00  0.00           H  
ATOM   1988  HZ3 LYS A 121      18.230 -15.243   6.595  1.00  0.00           H  
ATOM   1989  C   LYS A 121      12.145 -18.309   6.050  1.00  0.00           C  
ATOM   1990  O   LYS A 121      12.542 -17.814   7.101  1.00  0.00           O  
ATOM   1991  N   TYR A 122      10.846 -18.457   5.763  1.00  0.00           N  
ATOM   1992  H   TYR A 122      10.605 -18.814   4.846  1.00  0.00           H  
ATOM   1993  CA  TYR A 122       9.742 -18.040   6.636  1.00  0.00           C  
ATOM   1994  HA  TYR A 122      10.045 -17.126   7.146  1.00  0.00           H  
ATOM   1995  CB  TYR A 122       8.520 -17.698   5.773  1.00  0.00           C  
ATOM   1996  HB2 TYR A 122       8.799 -16.903   5.084  1.00  0.00           H  
ATOM   1997  HB3 TYR A 122       8.249 -18.576   5.183  1.00  0.00           H  
ATOM   1998  CG  TYR A 122       7.309 -17.235   6.563  1.00  0.00           C  
ATOM   1999  CD1 TYR A 122       7.418 -16.127   7.426  1.00  0.00           C  
ATOM   2000  HD1 TYR A 122       8.345 -15.579   7.494  1.00  0.00           H  
ATOM   2001  CE1 TYR A 122       6.349 -15.776   8.268  1.00  0.00           C  
ATOM   2002  HE1 TYR A 122       6.464 -14.966   8.973  1.00  0.00           H  
ATOM   2003  CZ  TYR A 122       5.151 -16.518   8.231  1.00  0.00           C  
ATOM   2004  OH  TYR A 122       4.132 -16.207   9.077  1.00  0.00           O  
ATOM   2005  HH  TYR A 122       4.478 -15.966   9.944  1.00  0.00           H  
ATOM   2006  CE2 TYR A 122       5.012 -17.581   7.316  1.00  0.00           C  
ATOM   2007  HE2 TYR A 122       4.087 -18.132   7.290  1.00  0.00           H  
ATOM   2008  CD2 TYR A 122       6.097 -17.951   6.495  1.00  0.00           C  
ATOM   2009  HD2 TYR A 122       6.011 -18.808   5.846  1.00  0.00           H  
ATOM   2010  C   TYR A 122       9.388 -19.042   7.749  1.00  0.00           C  
ATOM   2011  O   TYR A 122       8.980 -18.609   8.820  1.00  0.00           O  
ATOM   2012  N   SER A 123       9.625 -20.351   7.577  1.00  0.00           N  
ATOM   2013  H   SER A 123       9.936 -20.680   6.670  1.00  0.00           H  
ATOM   2014  CA  SER A 123       9.471 -21.351   8.655  1.00  0.00           C  
ATOM   2015  HA  SER A 123       8.422 -21.384   8.954  1.00  0.00           H  
ATOM   2016  CB  SER A 123       9.886 -22.746   8.148  1.00  0.00           C  
ATOM   2017  HB2 SER A 123       9.531 -23.498   8.853  1.00  0.00           H  
ATOM   2018  HB3 SER A 123       9.423 -22.936   7.179  1.00  0.00           H  
ATOM   2019  OG  SER A 123      11.299 -22.843   8.046  1.00  0.00           O  
ATOM   2020  HG  SER A 123      11.603 -23.461   7.354  1.00  0.00           H  
ATOM   2021  C   SER A 123      10.300 -20.971   9.895  1.00  0.00           C  
ATOM   2022  O   SER A 123       9.900 -21.203  11.032  1.00  0.00           O  
ATOM   2023  N   LYS A 124      11.437 -20.309   9.649  1.00  0.00           N  
ATOM   2024  H   LYS A 124      11.683 -20.256   8.670  1.00  0.00           H  
ATOM   2025  CA  LYS A 124      12.397 -19.763  10.614  1.00  0.00           C  
ATOM   2026  HA  LYS A 124      12.338 -20.352  11.529  1.00  0.00           H  
ATOM   2027  CB  LYS A 124      13.796 -19.941   9.994  1.00  0.00           C  
ATOM   2028  HB2 LYS A 124      13.783 -19.570   8.966  1.00  0.00           H  
ATOM   2029  HB3 LYS A 124      14.539 -19.374  10.558  1.00  0.00           H  
ATOM   2030  CG  LYS A 124      14.202 -21.423  10.016  1.00  0.00           C  
ATOM   2031  HG2 LYS A 124      14.473 -21.693  11.038  1.00  0.00           H  
ATOM   2032  HG3 LYS A 124      13.366 -22.053   9.708  1.00  0.00           H  
ATOM   2033  CD  LYS A 124      15.372 -21.718   9.077  1.00  0.00           C  
ATOM   2034  HD2 LYS A 124      15.033 -21.602   8.045  1.00  0.00           H  
ATOM   2035  HD3 LYS A 124      16.197 -21.033   9.275  1.00  0.00           H  
ATOM   2036  CE  LYS A 124      15.810 -23.163   9.326  1.00  0.00           C  
ATOM   2037  HE2 LYS A 124      14.915 -23.796   9.298  1.00  0.00           H  
ATOM   2038  HE3 LYS A 124      16.255 -23.234  10.322  1.00  0.00           H  
ATOM   2039  NZ  LYS A 124      16.753 -23.633   8.292  1.00  0.00           N  
ATOM   2040  HZ1 LYS A 124      17.560 -23.041   8.191  1.00  0.00           H  
ATOM   2041  HZ2 LYS A 124      17.015 -24.595   8.442  1.00  0.00           H  
ATOM   2042  HZ3 LYS A 124      16.246 -23.656   7.400  1.00  0.00           H  
ATOM   2043  C   LYS A 124      12.120 -18.311  11.053  1.00  0.00           C  
ATOM   2044  O   LYS A 124      12.982 -17.719  11.695  1.00  0.00           O  
ATOM   2045  N   CYS A 125      10.962 -17.736  10.718  1.00  0.00           N  
ATOM   2046  H   CYS A 125      10.292 -18.284  10.190  1.00  0.00           H  
ATOM   2047  CA  CYS A 125      10.572 -16.356  11.043  1.00  0.00           C  
ATOM   2048  HA  CYS A 125      11.228 -15.974  11.826  1.00  0.00           H  
ATOM   2049  CB  CYS A 125      10.748 -15.453   9.807  1.00  0.00           C  
ATOM   2050  HB2 CYS A 125      10.066 -15.789   9.027  1.00  0.00           H  
ATOM   2051  HB3 CYS A 125      10.471 -14.434  10.086  1.00  0.00           H  
ATOM   2052  SG  CYS A 125      12.454 -15.443   9.173  1.00  0.00           S  
ATOM   2053  HG  CYS A 125      12.396 -16.627   8.541  1.00  0.00           H  
ATOM   2054  C   CYS A 125       9.137 -16.291  11.616  1.00  0.00           C  
ATOM   2055  O   CYS A 125       8.260 -15.656  11.026  1.00  0.00           O  
ATOM   2056  N   SER A 126       8.916 -16.988  12.740  1.00  0.00           N  
ATOM   2057  H   SER A 126       9.721 -17.370  13.212  1.00  0.00           H  
ATOM   2058  CA  SER A 126       7.676 -16.976  13.548  1.00  0.00           C  
ATOM   2059  HA  SER A 126       6.854 -16.535  12.988  1.00  0.00           H  
ATOM   2060  CB  SER A 126       7.287 -18.395  13.952  1.00  0.00           C  
ATOM   2061  HB2 SER A 126       8.100 -18.851  14.523  1.00  0.00           H  
ATOM   2062  HB3 SER A 126       6.400 -18.361  14.587  1.00  0.00           H  
ATOM   2063  OG  SER A 126       7.015 -19.152  12.791  1.00  0.00           O  
ATOM   2064  HG  SER A 126       7.778 -19.058  12.213  1.00  0.00           H  
ATOM   2065  C   SER A 126       7.827 -16.139  14.817  1.00  0.00           C  
ATOM   2066  O   SER A 126       8.941 -16.171  15.385  1.00  0.00           O  
ATOM   2067  OXT SER A 126       6.814 -15.527  15.213  1.00  0.00           O  
TER    2068      SER   126                                                      
ATOM   2068  N   MET B 127       4.334  41.185   8.601  1.00  0.00           N  
ATOM   2069  H1  MET B 127       4.051  42.144   8.453  1.00  0.00           H  
ATOM   2070  H2  MET B 127       3.520  40.606   8.432  1.00  0.00           H  
ATOM   2071  H3  MET B 127       4.660  41.056   9.548  1.00  0.00           H  
ATOM   2072  CA  MET B 127       5.382  40.821   7.620  1.00  0.00           C  
ATOM   2073  HA  MET B 127       6.246  41.472   7.751  1.00  0.00           H  
ATOM   2074  CB  MET B 127       5.817  39.361   7.831  1.00  0.00           C  
ATOM   2075  HB2 MET B 127       5.850  39.167   8.902  1.00  0.00           H  
ATOM   2076  HB3 MET B 127       5.085  38.683   7.386  1.00  0.00           H  
ATOM   2077  CG  MET B 127       7.205  39.062   7.256  1.00  0.00           C  
ATOM   2078  HG2 MET B 127       7.910  39.817   7.607  1.00  0.00           H  
ATOM   2079  HG3 MET B 127       7.158  39.118   6.169  1.00  0.00           H  
ATOM   2080  SD  MET B 127       7.852  37.427   7.697  1.00  0.00           S  
ATOM   2081  CE  MET B 127       8.104  37.567   9.487  1.00  0.00           C  
ATOM   2082  HE1 MET B 127       7.144  37.634   9.997  1.00  0.00           H  
ATOM   2083  HE2 MET B 127       8.625  36.677   9.841  1.00  0.00           H  
ATOM   2084  HE3 MET B 127       8.707  38.446   9.711  1.00  0.00           H  
ATOM   2085  C   MET B 127       4.813  41.050   6.226  1.00  0.00           C  
ATOM   2086  O   MET B 127       3.600  41.210   6.132  1.00  0.00           O  
ATOM   2087  N   HIE B 128       5.627  41.078   5.172  1.00  0.00           N  
ATOM   2088  H   HIE B 128       6.633  41.030   5.286  1.00  0.00           H  
ATOM   2089  CA  HIE B 128       5.137  41.032   3.789  1.00  0.00           C  
ATOM   2090  HA  HIE B 128       4.499  41.898   3.604  1.00  0.00           H  
ATOM   2091  CB  HIE B 128       6.318  41.070   2.811  1.00  0.00           C  
ATOM   2092  HB2 HIE B 128       5.907  41.148   1.805  1.00  0.00           H  
ATOM   2093  HB3 HIE B 128       6.870  40.130   2.874  1.00  0.00           H  
ATOM   2094  CG  HIE B 128       7.298  42.201   3.009  1.00  0.00           C  
ATOM   2095  ND1 HIE B 128       8.076  42.417   4.151  1.00  0.00           N  
ATOM   2096  CE1 HIE B 128       8.874  43.455   3.858  1.00  0.00           C  
ATOM   2097  HE1 HIE B 128       9.619  43.865   4.527  1.00  0.00           H  
ATOM   2098  NE2 HIE B 128       8.634  43.899   2.612  1.00  0.00           N  
ATOM   2099  HE2 HIE B 128       9.124  44.658   2.155  1.00  0.00           H  
ATOM   2100  CD2 HIE B 128       7.645  43.116   2.059  1.00  0.00           C  
ATOM   2101  HD2 HIE B 128       7.242  43.178   1.057  1.00  0.00           H  
ATOM   2102  C   HIE B 128       4.313  39.762   3.533  1.00  0.00           C  
ATOM   2103  O   HIE B 128       4.594  38.718   4.115  1.00  0.00           O  
ATOM   2104  N   HIE B 129       3.315  39.851   2.655  1.00  0.00           N  
ATOM   2105  H   HIE B 129       3.140  40.735   2.189  1.00  0.00           H  
ATOM   2106  CA  HIE B 129       2.427  38.740   2.280  1.00  0.00           C  
ATOM   2107  HA  HIE B 129       2.140  38.189   3.176  1.00  0.00           H  
ATOM   2108  CB  HIE B 129       1.165  39.339   1.641  1.00  0.00           C  
ATOM   2109  HB2 HIE B 129       0.632  39.925   2.390  1.00  0.00           H  
ATOM   2110  HB3 HIE B 129       0.505  38.531   1.320  1.00  0.00           H  
ATOM   2111  CG  HIE B 129       1.463  40.234   0.463  1.00  0.00           C  
ATOM   2112  ND1 HIE B 129       2.019  41.516   0.548  1.00  0.00           N  
ATOM   2113  CE1 HIE B 129       2.181  41.926  -0.719  1.00  0.00           C  
ATOM   2114  HE1 HIE B 129       2.588  42.888  -1.005  1.00  0.00           H  
ATOM   2115  NE2 HIE B 129       1.774  40.975  -1.577  1.00  0.00           N  
ATOM   2116  HE2 HIE B 129       1.810  41.038  -2.584  1.00  0.00           H  
ATOM   2117  CD2 HIE B 129       1.323  39.896  -0.850  1.00  0.00           C  
ATOM   2118  HD2 HIE B 129       0.952  38.953  -1.232  1.00  0.00           H  
ATOM   2119  C   HIE B 129       3.066  37.719   1.327  1.00  0.00           C  
ATOM   2120  O   HIE B 129       2.561  36.607   1.221  1.00  0.00           O  
ATOM   2121  N   HIE B 130       4.156  38.080   0.637  1.00  0.00           N  
ATOM   2122  H   HIE B 130       4.502  39.023   0.739  1.00  0.00           H  
ATOM   2123  CA  HIE B 130       4.899  37.193  -0.272  1.00  0.00           C  
ATOM   2124  HA  HIE B 130       4.223  36.430  -0.663  1.00  0.00           H  
ATOM   2125  CB  HIE B 130       5.416  38.017  -1.464  1.00  0.00           C  
ATOM   2126  HB2 HIE B 130       4.646  38.713  -1.797  1.00  0.00           H  
ATOM   2127  HB3 HIE B 130       5.617  37.333  -2.289  1.00  0.00           H  
ATOM   2128  CG  HIE B 130       6.685  38.777  -1.163  1.00  0.00           C  
ATOM   2129  ND1 HIE B 130       6.803  39.872  -0.301  1.00  0.00           N  
ATOM   2130  CE1 HIE B 130       8.121  40.111  -0.202  1.00  0.00           C  
ATOM   2131  HE1 HIE B 130       8.561  40.872   0.427  1.00  0.00           H  
ATOM   2132  NE2 HIE B 130       8.819  39.245  -0.956  1.00  0.00           N  
ATOM   2133  HE2 HIE B 130       9.826  39.180  -1.006  1.00  0.00           H  
ATOM   2134  CD2 HIE B 130       7.930  38.393  -1.566  1.00  0.00           C  
ATOM   2135  HD2 HIE B 130       8.156  37.521  -2.168  1.00  0.00           H  
ATOM   2136  C   HIE B 130       6.052  36.430   0.409  1.00  0.00           C  
ATOM   2137  O   HIE B 130       6.748  35.670  -0.253  1.00  0.00           O  
ATOM   2138  N   HIE B 131       6.301  36.656   1.705  1.00  0.00           N  
ATOM   2139  H   HIE B 131       5.654  37.232   2.219  1.00  0.00           H  
ATOM   2140  CA  HIE B 131       7.315  35.920   2.470  1.00  0.00           C  
ATOM   2141  HA  HIE B 131       8.035  35.482   1.775  1.00  0.00           H  
ATOM   2142  CB  HIE B 131       8.099  36.872   3.386  1.00  0.00           C  
ATOM   2143  HB2 HIE B 131       7.438  37.272   4.156  1.00  0.00           H  
ATOM   2144  HB3 HIE B 131       8.497  37.697   2.795  1.00  0.00           H  
ATOM   2145  CG  HIE B 131       9.248  36.146   4.031  1.00  0.00           C  
ATOM   2146  ND1 HIE B 131      10.439  35.806   3.389  1.00  0.00           N  
ATOM   2147  CE1 HIE B 131      11.009  34.856   4.147  1.00  0.00           C  
ATOM   2148  HE1 HIE B 131      11.917  34.328   3.887  1.00  0.00           H  
ATOM   2149  NE2 HIE B 131      10.240  34.586   5.216  1.00  0.00           N  
ATOM   2150  HE2 HIE B 131      10.310  33.760   5.799  1.00  0.00           H  
ATOM   2151  CD2 HIE B 131       9.141  35.411   5.171  1.00  0.00           C  
ATOM   2152  HD2 HIE B 131       8.258  35.340   5.793  1.00  0.00           H  
ATOM   2153  C   HIE B 131       6.669  34.760   3.244  1.00  0.00           C  
ATOM   2154  O   HIE B 131       5.568  34.907   3.772  1.00  0.00           O  
ATOM   2155  N   HIE B 132       7.334  33.605   3.325  1.00  0.00           N  
ATOM   2156  H   HIE B 132       8.280  33.569   2.975  1.00  0.00           H  
ATOM   2157  CA  HIE B 132       6.788  32.408   3.984  1.00  0.00           C  
ATOM   2158  HA  HIE B 132       5.717  32.374   3.769  1.00  0.00           H  
ATOM   2159  CB  HIE B 132       7.403  31.142   3.376  1.00  0.00           C  
ATOM   2160  HB2 HIE B 132       7.084  31.068   2.337  1.00  0.00           H  
ATOM   2161  HB3 HIE B 132       7.016  30.270   3.903  1.00  0.00           H  
ATOM   2162  CG  HIE B 132       8.909  31.088   3.415  1.00  0.00           C  
ATOM   2163  ND1 HIE B 132       9.683  30.692   4.506  1.00  0.00           N  
ATOM   2164  CE1 HIE B 132      10.953  30.687   4.071  1.00  0.00           C  
ATOM   2165  HE1 HIE B 132      11.804  30.367   4.660  1.00  0.00           H  
ATOM   2166  NE2 HIE B 132      11.009  31.061   2.781  1.00  0.00           N  
ATOM   2167  HE2 HIE B 132      11.825  30.971   2.186  1.00  0.00           H  
ATOM   2168  CD2 HIE B 132       9.728  31.327   2.350  1.00  0.00           C  
ATOM   2169  HD2 HIE B 132       9.408  31.607   1.351  1.00  0.00           H  
ATOM   2170  C   HIE B 132       6.919  32.429   5.515  1.00  0.00           C  
ATOM   2171  O   HIE B 132       7.902  32.897   6.089  1.00  0.00           O  
ATOM   2172  N   HIE B 133       5.902  31.919   6.208  1.00  0.00           N  
ATOM   2173  H   HIE B 133       5.104  31.563   5.693  1.00  0.00           H  
ATOM   2174  CA  HIE B 133       5.871  31.884   7.670  1.00  0.00           C  
ATOM   2175  HA  HIE B 133       6.297  32.824   8.022  1.00  0.00           H  
ATOM   2176  CB  HIE B 133       4.425  31.803   8.171  1.00  0.00           C  
ATOM   2177  HB2 HIE B 133       4.228  30.820   8.599  1.00  0.00           H  
ATOM   2178  HB3 HIE B 133       3.729  31.948   7.347  1.00  0.00           H  
ATOM   2179  CG  HIE B 133       4.141  32.855   9.204  1.00  0.00           C  
ATOM   2180  ND1 HIE B 133       4.799  32.989  10.429  1.00  0.00           N  
ATOM   2181  CE1 HIE B 133       4.196  34.016  11.046  1.00  0.00           C  
ATOM   2182  HE1 HIE B 133       4.420  34.344  12.053  1.00  0.00           H  
ATOM   2183  NE2 HIE B 133       3.237  34.543  10.266  1.00  0.00           N  
ATOM   2184  HE2 HIE B 133       2.592  35.267  10.544  1.00  0.00           H  
ATOM   2185  CD2 HIE B 133       3.201  33.833   9.088  1.00  0.00           C  
ATOM   2186  HD2 HIE B 133       2.541  33.979   8.241  1.00  0.00           H  
ATOM   2187  C   HIE B 133       6.733  30.765   8.261  1.00  0.00           C  
ATOM   2188  O   HIE B 133       7.010  29.755   7.615  1.00  0.00           O  
ATOM   2189  N   LYS B 134       7.110  30.909   9.538  1.00  0.00           N  
ATOM   2190  H   LYS B 134       6.727  31.693  10.051  1.00  0.00           H  
ATOM   2191  CA  LYS B 134       7.846  29.857  10.258  1.00  0.00           C  
ATOM   2192  HA  LYS B 134       8.737  29.606   9.680  1.00  0.00           H  
ATOM   2193  CB  LYS B 134       8.252  30.318  11.662  1.00  0.00           C  
ATOM   2194  HB2 LYS B 134       7.428  30.870  12.114  1.00  0.00           H  
ATOM   2195  HB3 LYS B 134       8.436  29.429  12.270  1.00  0.00           H  
ATOM   2196  CG  LYS B 134       9.515  31.181  11.688  1.00  0.00           C  
ATOM   2197  HG2 LYS B 134      10.310  30.680  11.134  1.00  0.00           H  
ATOM   2198  HG3 LYS B 134       9.310  32.151  11.234  1.00  0.00           H  
ATOM   2199  CD  LYS B 134       9.949  31.358  13.150  1.00  0.00           C  
ATOM   2200  HD2 LYS B 134       9.154  31.864  13.701  1.00  0.00           H  
ATOM   2201  HD3 LYS B 134      10.106  30.371  13.590  1.00  0.00           H  
ATOM   2202  CE  LYS B 134      11.245  32.166  13.246  1.00  0.00           C  
ATOM   2203  HE2 LYS B 134      11.997  31.694  12.604  1.00  0.00           H  
ATOM   2204  HE3 LYS B 134      11.058  33.173  12.862  1.00  0.00           H  
ATOM   2205  NZ  LYS B 134      11.731  32.221  14.648  1.00  0.00           N  
ATOM   2206  HZ1 LYS B 134      11.022  32.619  15.251  1.00  0.00           H  
ATOM   2207  HZ2 LYS B 134      11.936  31.286  14.980  1.00  0.00           H  
ATOM   2208  HZ3 LYS B 134      12.573  32.781  14.716  1.00  0.00           H  
ATOM   2209  C   LYS B 134       7.015  28.578  10.380  1.00  0.00           C  
ATOM   2210  O   LYS B 134       5.813  28.640  10.624  1.00  0.00           O  
ATOM   2211  N   VAL B 135       7.685  27.431  10.302  1.00  0.00           N  
ATOM   2212  H   VAL B 135       8.672  27.480  10.115  1.00  0.00           H  
ATOM   2213  CA  VAL B 135       7.132  26.124  10.679  1.00  0.00           C  
ATOM   2214  HA  VAL B 135       6.150  26.013  10.220  1.00  0.00           H  
ATOM   2215  CB  VAL B 135       8.029  24.981  10.156  1.00  0.00           C  
ATOM   2216  HB  VAL B 135       9.015  25.061  10.618  1.00  0.00           H  
ATOM   2217  CG1 VAL B 135       7.454  23.599  10.472  1.00  0.00           C  
ATOM   2218 HG11 VAL B 135       7.422  23.443  11.549  1.00  0.00           H  
ATOM   2219 HG12 VAL B 135       6.449  23.499  10.060  1.00  0.00           H  
ATOM   2220 HG13 VAL B 135       8.095  22.831  10.042  1.00  0.00           H  
ATOM   2221  CG2 VAL B 135       8.208  25.071   8.633  1.00  0.00           C  
ATOM   2222 HG21 VAL B 135       8.840  24.253   8.285  1.00  0.00           H  
ATOM   2223 HG22 VAL B 135       7.239  25.009   8.134  1.00  0.00           H  
ATOM   2224 HG23 VAL B 135       8.691  26.008   8.368  1.00  0.00           H  
ATOM   2225  C   VAL B 135       6.963  26.067  12.204  1.00  0.00           C  
ATOM   2226  O   VAL B 135       7.899  26.363  12.946  1.00  0.00           O  
ATOM   2227  N   LEU B 136       5.762  25.699  12.650  1.00  0.00           N  
ATOM   2228  H   LEU B 136       5.084  25.443  11.944  1.00  0.00           H  
ATOM   2229  CA  LEU B 136       5.354  25.532  14.052  1.00  0.00           C  
ATOM   2230  HA  LEU B 136       6.042  26.089  14.691  1.00  0.00           H  
ATOM   2231  CB  LEU B 136       3.939  26.137  14.190  1.00  0.00           C  
ATOM   2232  HB2 LEU B 136       3.998  27.203  13.968  1.00  0.00           H  
ATOM   2233  HB3 LEU B 136       3.300  25.673  13.439  1.00  0.00           H  
ATOM   2234  CG  LEU B 136       3.241  25.954  15.553  1.00  0.00           C  
ATOM   2235  HG  LEU B 136       3.149  24.893  15.782  1.00  0.00           H  
ATOM   2236  CD1 LEU B 136       3.982  26.653  16.695  1.00  0.00           C  
ATOM   2237 HD11 LEU B 136       4.036  27.721  16.507  1.00  0.00           H  
ATOM   2238 HD12 LEU B 136       3.457  26.475  17.634  1.00  0.00           H  
ATOM   2239 HD13 LEU B 136       4.988  26.243  16.788  1.00  0.00           H  
ATOM   2240  CD2 LEU B 136       1.830  26.541  15.483  1.00  0.00           C  
ATOM   2241 HD21 LEU B 136       1.873  27.607  15.261  1.00  0.00           H  
ATOM   2242 HD22 LEU B 136       1.262  26.040  14.699  1.00  0.00           H  
ATOM   2243 HD23 LEU B 136       1.319  26.390  16.435  1.00  0.00           H  
ATOM   2244  C   LEU B 136       5.394  24.057  14.503  1.00  0.00           C  
ATOM   2245  O   LEU B 136       5.572  23.788  15.685  1.00  0.00           O  
ATOM   2246  N   GLN B 137       5.219  23.122  13.563  1.00  0.00           N  
ATOM   2247  H   GLN B 137       5.075  23.436  12.613  1.00  0.00           H  
ATOM   2248  CA  GLN B 137       5.365  21.672  13.740  1.00  0.00           C  
ATOM   2249  HA  GLN B 137       6.178  21.476  14.444  1.00  0.00           H  
ATOM   2250  CB  GLN B 137       4.066  21.066  14.300  1.00  0.00           C  
ATOM   2251  HB2 GLN B 137       3.808  21.574  15.230  1.00  0.00           H  
ATOM   2252  HB3 GLN B 137       3.260  21.217  13.583  1.00  0.00           H  
ATOM   2253  CG  GLN B 137       4.198  19.563  14.580  1.00  0.00           C  
ATOM   2254  HG2 GLN B 137       4.406  19.024  13.655  1.00  0.00           H  
ATOM   2255  HG3 GLN B 137       5.042  19.409  15.255  1.00  0.00           H  
ATOM   2256  CD  GLN B 137       2.942  18.962  15.206  1.00  0.00           C  
ATOM   2257  OE1 GLN B 137       1.806  19.333  14.929  1.00  0.00           O  
ATOM   2258  NE2 GLN B 137       3.103  17.989  16.077  1.00  0.00           N  
ATOM   2259 HE21 GLN B 137       2.281  17.604  16.503  1.00  0.00           H  
ATOM   2260 HE22 GLN B 137       4.033  17.663  16.282  1.00  0.00           H  
ATOM   2261  C   GLN B 137       5.732  21.056  12.383  1.00  0.00           C  
ATOM   2262  O   GLN B 137       5.109  21.397  11.374  1.00  0.00           O  
ATOM   2263  N   GLU B 138       6.764  20.218  12.354  1.00  0.00           N  
ATOM   2264  H   GLU B 138       7.163  19.910  13.245  1.00  0.00           H  
ATOM   2265  CA  GLU B 138       7.483  19.792  11.149  1.00  0.00           C  
ATOM   2266  HA  GLU B 138       7.607  20.686  10.548  1.00  0.00           H  
ATOM   2267  CB  GLU B 138       8.901  19.329  11.552  1.00  0.00           C  
ATOM   2268  HB2 GLU B 138       9.479  19.165  10.645  1.00  0.00           H  
ATOM   2269  HB3 GLU B 138       9.403  20.140  12.081  1.00  0.00           H  
ATOM   2270  CG  GLU B 138       8.995  18.044  12.395  1.00  0.00           C  
ATOM   2271  HG2 GLU B 138       8.158  17.383  12.168  1.00  0.00           H  
ATOM   2272  HG3 GLU B 138       9.908  17.520  12.097  1.00  0.00           H  
ATOM   2273  CD  GLU B 138       9.053  18.338  13.903  1.00  0.00           C  
ATOM   2274  OE1 GLU B 138       8.087  18.954  14.418  1.00  0.00           O  
ATOM   2275  OE2 GLU B 138      10.073  17.964  14.520  1.00  0.00           O  
ATOM   2276  C   GLU B 138       6.736  18.767  10.257  1.00  0.00           C  
ATOM   2277  O   GLU B 138       5.773  18.136  10.702  1.00  0.00           O  
ATOM   2278  N   PRO B 139       7.158  18.586   8.984  1.00  0.00           N  
ATOM   2279  CD  PRO B 139       8.180  19.354   8.281  1.00  0.00           C  
ATOM   2280  HD2 PRO B 139       9.153  18.907   8.470  1.00  0.00           H  
ATOM   2281  HD3 PRO B 139       8.183  20.404   8.569  1.00  0.00           H  
ATOM   2282  CG  PRO B 139       7.854  19.234   6.798  1.00  0.00           C  
ATOM   2283  HG2 PRO B 139       8.747  19.334   6.180  1.00  0.00           H  
ATOM   2284  HG3 PRO B 139       7.107  19.978   6.526  1.00  0.00           H  
ATOM   2285  CB  PRO B 139       7.257  17.835   6.710  1.00  0.00           C  
ATOM   2286  HB2 PRO B 139       8.067  17.108   6.652  1.00  0.00           H  
ATOM   2287  HB3 PRO B 139       6.599  17.733   5.849  1.00  0.00           H  
ATOM   2288  CA  PRO B 139       6.496  17.690   8.034  1.00  0.00           C  
ATOM   2289  HA  PRO B 139       5.483  18.050   7.882  1.00  0.00           H  
ATOM   2290  C   PRO B 139       6.423  16.229   8.490  1.00  0.00           C  
ATOM   2291  O   PRO B 139       7.444  15.564   8.675  1.00  0.00           O  
ATOM   2292  N   THR B 140       5.198  15.705   8.589  1.00  0.00           N  
ATOM   2293  H   THR B 140       4.413  16.344   8.486  1.00  0.00           H  
ATOM   2294  CA  THR B 140       4.926  14.275   8.826  1.00  0.00           C  
ATOM   2295  HA  THR B 140       5.884  13.757   8.840  1.00  0.00           H  
ATOM   2296  CB  THR B 140       4.282  14.058  10.206  1.00  0.00           C  
ATOM   2297  HB  THR B 140       4.561  14.876  10.872  1.00  0.00           H  
ATOM   2298  CG2 THR B 140       2.758  13.908  10.221  1.00  0.00           C  
ATOM   2299 HG21 THR B 140       2.462  12.996   9.701  1.00  0.00           H  
ATOM   2300 HG22 THR B 140       2.413  13.849  11.253  1.00  0.00           H  
ATOM   2301 HG23 THR B 140       2.296  14.771   9.740  1.00  0.00           H  
ATOM   2302  OG1 THR B 140       4.828  12.879  10.738  1.00  0.00           O  
ATOM   2303  HG1 THR B 140       5.683  13.142  11.094  1.00  0.00           H  
ATOM   2304  C   THR B 140       4.124  13.661   7.673  1.00  0.00           C  
ATOM   2305  O   THR B 140       3.338  14.374   7.049  1.00  0.00           O  
ATOM   2306  N   CYS B 141       4.323  12.374   7.347  1.00  0.00           N  
ATOM   2307  H   CYS B 141       4.871  11.794   7.969  1.00  0.00           H  
ATOM   2308  CA  CYS B 141       3.905  11.778   6.064  1.00  0.00           C  
ATOM   2309  HA  CYS B 141       3.095  12.373   5.648  1.00  0.00           H  
ATOM   2310  CB  CYS B 141       5.103  11.853   5.100  1.00  0.00           C  
ATOM   2311  HB2 CYS B 141       5.421  12.892   5.005  1.00  0.00           H  
ATOM   2312  HB3 CYS B 141       5.929  11.272   5.512  1.00  0.00           H  
ATOM   2313  SG  CYS B 141       4.693  11.212   3.447  1.00  0.00           S  
ATOM   2314  HG  CYS B 141       4.771   9.903   3.738  1.00  0.00           H  
ATOM   2315  C   CYS B 141       3.402  10.326   6.213  1.00  0.00           C  
ATOM   2316  O   CYS B 141       4.072   9.527   6.860  1.00  0.00           O  
ATOM   2317  N   VAL B 142       2.266   9.981   5.590  1.00  0.00           N  
ATOM   2318  H   VAL B 142       1.822  10.687   5.008  1.00  0.00           H  
ATOM   2319  CA  VAL B 142       1.584   8.671   5.690  1.00  0.00           C  
ATOM   2320  HA  VAL B 142       2.296   7.946   6.078  1.00  0.00           H  
ATOM   2321  CB  VAL B 142       0.389   8.704   6.670  1.00  0.00           C  
ATOM   2322  HB  VAL B 142      -0.082   7.723   6.660  1.00  0.00           H  
ATOM   2323  CG1 VAL B 142       0.842   8.969   8.111  1.00  0.00           C  
ATOM   2324 HG11 VAL B 142       1.608   8.247   8.394  1.00  0.00           H  
ATOM   2325 HG12 VAL B 142       1.256   9.973   8.202  1.00  0.00           H  
ATOM   2326 HG13 VAL B 142      -0.002   8.863   8.789  1.00  0.00           H  
ATOM   2327  CG2 VAL B 142      -0.697   9.722   6.291  1.00  0.00           C  
ATOM   2328 HG21 VAL B 142      -1.501   9.694   7.025  1.00  0.00           H  
ATOM   2329 HG22 VAL B 142      -0.279  10.729   6.257  1.00  0.00           H  
ATOM   2330 HG23 VAL B 142      -1.113   9.475   5.315  1.00  0.00           H  
ATOM   2331  C   VAL B 142       1.132   8.155   4.320  1.00  0.00           C  
ATOM   2332  O   VAL B 142       0.779   8.949   3.450  1.00  0.00           O  
ATOM   2333  N   SER B 143       1.126   6.837   4.115  1.00  0.00           N  
ATOM   2334  H   SER B 143       1.328   6.231   4.906  1.00  0.00           H  
ATOM   2335  CA  SER B 143       0.799   6.194   2.834  1.00  0.00           C  
ATOM   2336  HA  SER B 143       0.896   6.923   2.037  1.00  0.00           H  
ATOM   2337  CB  SER B 143       1.797   5.063   2.579  1.00  0.00           C  
ATOM   2338  HB2 SER B 143       2.812   5.441   2.691  1.00  0.00           H  
ATOM   2339  HB3 SER B 143       1.632   4.263   3.303  1.00  0.00           H  
ATOM   2340  OG  SER B 143       1.629   4.559   1.272  1.00  0.00           O  
ATOM   2341  HG  SER B 143       1.901   5.249   0.651  1.00  0.00           H  
ATOM   2342  C   SER B 143      -0.623   5.641   2.778  1.00  0.00           C  
ATOM   2343  O   SER B 143      -1.068   5.041   3.753  1.00  0.00           O  
ATOM   2344  N   ASP B 144      -1.311   5.724   1.634  1.00  0.00           N  
ATOM   2345  H   ASP B 144      -0.937   6.242   0.841  1.00  0.00           H  
ATOM   2346  CA  ASP B 144      -2.509   4.902   1.399  1.00  0.00           C  
ATOM   2347  HA  ASP B 144      -3.061   4.836   2.339  1.00  0.00           H  
ATOM   2348  CB  ASP B 144      -3.448   5.583   0.389  1.00  0.00           C  
ATOM   2349  HB2 ASP B 144      -4.428   5.117   0.485  1.00  0.00           H  
ATOM   2350  HB3 ASP B 144      -3.573   6.633   0.665  1.00  0.00           H  
ATOM   2351  CG  ASP B 144      -3.029   5.494  -1.088  1.00  0.00           C  
ATOM   2352  OD1 ASP B 144      -1.975   4.918  -1.437  1.00  0.00           O  
ATOM   2353  OD2 ASP B 144      -3.822   5.936  -1.947  1.00  0.00           O  
ATOM   2354  C   ASP B 144      -2.173   3.454   0.974  1.00  0.00           C  
ATOM   2355  O   ASP B 144      -3.087   2.658   0.758  1.00  0.00           O  
ATOM   2356  N   TYR B 145      -0.883   3.123   0.837  1.00  0.00           N  
ATOM   2357  H   TYR B 145      -0.205   3.847   1.032  1.00  0.00           H  
ATOM   2358  CA  TYR B 145      -0.326   1.849   0.378  1.00  0.00           C  
ATOM   2359  HA  TYR B 145       0.709   2.073   0.122  1.00  0.00           H  
ATOM   2360  CB  TYR B 145      -0.270   0.831   1.527  1.00  0.00           C  
ATOM   2361  HB2 TYR B 145      -0.230   1.364   2.474  1.00  0.00           H  
ATOM   2362  HB3 TYR B 145      -1.180   0.234   1.531  1.00  0.00           H  
ATOM   2363  CG  TYR B 145       0.949  -0.069   1.470  1.00  0.00           C  
ATOM   2364  CD1 TYR B 145       2.215   0.470   1.776  1.00  0.00           C  
ATOM   2365  HD1 TYR B 145       2.305   1.514   2.041  1.00  0.00           H  
ATOM   2366  CE1 TYR B 145       3.359  -0.349   1.741  1.00  0.00           C  
ATOM   2367  HE1 TYR B 145       4.334   0.052   1.962  1.00  0.00           H  
ATOM   2368  CZ  TYR B 145       3.238  -1.715   1.414  1.00  0.00           C  
ATOM   2369  OH  TYR B 145       4.344  -2.503   1.442  1.00  0.00           O  
ATOM   2370  HH  TYR B 145       4.135  -3.441   1.261  1.00  0.00           H  
ATOM   2371  CE2 TYR B 145       1.973  -2.252   1.091  1.00  0.00           C  
ATOM   2372  HE2 TYR B 145       1.888  -3.295   0.830  1.00  0.00           H  
ATOM   2373  CD2 TYR B 145       0.830  -1.428   1.114  1.00  0.00           C  
ATOM   2374  HD2 TYR B 145      -0.136  -1.836   0.856  1.00  0.00           H  
ATOM   2375  C   TYR B 145      -0.947   1.326  -0.932  1.00  0.00           C  
ATOM   2376  O   TYR B 145      -1.219   0.135  -1.083  1.00  0.00           O  
ATOM   2377  N   MET B 146      -1.216   2.231  -1.881  1.00  0.00           N  
ATOM   2378  H   MET B 146      -1.117   3.212  -1.630  1.00  0.00           H  
ATOM   2379  CA  MET B 146      -1.812   1.926  -3.185  1.00  0.00           C  
ATOM   2380  HA  MET B 146      -1.535   0.912  -3.474  1.00  0.00           H  
ATOM   2381  CB  MET B 146      -3.343   1.986  -3.050  1.00  0.00           C  
ATOM   2382  HB2 MET B 146      -3.655   1.162  -2.416  1.00  0.00           H  
ATOM   2383  HB3 MET B 146      -3.631   2.922  -2.568  1.00  0.00           H  
ATOM   2384  CG  MET B 146      -4.105   1.878  -4.375  1.00  0.00           C  
ATOM   2385  HG2 MET B 146      -3.898   2.764  -4.975  1.00  0.00           H  
ATOM   2386  HG3 MET B 146      -3.749   1.004  -4.922  1.00  0.00           H  
ATOM   2387  SD  MET B 146      -5.903   1.741  -4.168  1.00  0.00           S  
ATOM   2388  CE  MET B 146      -6.406   1.890  -5.900  1.00  0.00           C  
ATOM   2389  HE1 MET B 146      -6.082   2.855  -6.290  1.00  0.00           H  
ATOM   2390  HE2 MET B 146      -5.944   1.095  -6.484  1.00  0.00           H  
ATOM   2391  HE3 MET B 146      -7.491   1.813  -5.971  1.00  0.00           H  
ATOM   2392  C   MET B 146      -1.320   2.846  -4.307  1.00  0.00           C  
ATOM   2393  O   MET B 146      -1.009   2.337  -5.380  1.00  0.00           O  
ATOM   2394  N   SER B 147      -1.317   4.167  -4.089  1.00  0.00           N  
ATOM   2395  H   SER B 147      -1.563   4.496  -3.158  1.00  0.00           H  
ATOM   2396  CA  SER B 147      -1.007   5.174  -5.120  1.00  0.00           C  
ATOM   2397  HA  SER B 147      -0.145   4.840  -5.696  1.00  0.00           H  
ATOM   2398  CB  SER B 147      -2.206   5.276  -6.076  1.00  0.00           C  
ATOM   2399  HB2 SER B 147      -2.368   4.309  -6.552  1.00  0.00           H  
ATOM   2400  HB3 SER B 147      -3.092   5.539  -5.499  1.00  0.00           H  
ATOM   2401  OG  SER B 147      -2.031   6.246  -7.083  1.00  0.00           O  
ATOM   2402  HG  SER B 147      -1.233   5.958  -7.611  1.00  0.00           H  
ATOM   2403  C   SER B 147      -0.664   6.567  -4.568  1.00  0.00           C  
ATOM   2404  O   SER B 147       0.131   7.282  -5.178  1.00  0.00           O  
ATOM   2405  N   ILE B 148      -1.222   6.981  -3.420  1.00  0.00           N  
ATOM   2406  H   ILE B 148      -1.810   6.343  -2.890  1.00  0.00           H  
ATOM   2407  CA  ILE B 148      -1.012   8.331  -2.871  1.00  0.00           C  
ATOM   2408  HA  ILE B 148      -0.202   8.802  -3.425  1.00  0.00           H  
ATOM   2409  CB  ILE B 148      -2.250   9.242  -3.077  1.00  0.00           C  
ATOM   2410  HB  ILE B 148      -3.113   8.786  -2.588  1.00  0.00           H  
ATOM   2411  CG2 ILE B 148      -2.009  10.629  -2.441  1.00  0.00           C  
ATOM   2412 HG21 ILE B 148      -2.881  11.269  -2.558  1.00  0.00           H  
ATOM   2413 HG22 ILE B 148      -1.829  10.539  -1.370  1.00  0.00           H  
ATOM   2414 HG23 ILE B 148      -1.143  11.105  -2.904  1.00  0.00           H  
ATOM   2415  CG1 ILE B 148      -2.549   9.380  -4.590  1.00  0.00           C  
ATOM   2416 HG12 ILE B 148      -1.637   9.692  -5.100  1.00  0.00           H  
ATOM   2417 HG13 ILE B 148      -2.831   8.403  -4.983  1.00  0.00           H  
ATOM   2418  CD1 ILE B 148      -3.669  10.359  -4.968  1.00  0.00           C  
ATOM   2419 HD11 ILE B 148      -4.569  10.135  -4.398  1.00  0.00           H  
ATOM   2420 HD12 ILE B 148      -3.356  11.386  -4.780  1.00  0.00           H  
ATOM   2421 HD13 ILE B 148      -3.884  10.259  -6.031  1.00  0.00           H  
ATOM   2422  C   ILE B 148      -0.553   8.275  -1.413  1.00  0.00           C  
ATOM   2423  O   ILE B 148      -1.264   7.808  -0.524  1.00  0.00           O  
ATOM   2424  N   SER B 149       0.617   8.855  -1.148  1.00  0.00           N  
ATOM   2425  H   SER B 149       1.086   9.313  -1.927  1.00  0.00           H  
ATOM   2426  CA  SER B 149       1.027   9.229   0.212  1.00  0.00           C  
ATOM   2427  HA  SER B 149       0.402   8.703   0.931  1.00  0.00           H  
ATOM   2428  CB  SER B 149       2.473   8.811   0.495  1.00  0.00           C  
ATOM   2429  HB2 SER B 149       3.153   9.339  -0.176  1.00  0.00           H  
ATOM   2430  HB3 SER B 149       2.724   9.069   1.524  1.00  0.00           H  
ATOM   2431  OG  SER B 149       2.617   7.409   0.314  1.00  0.00           O  
ATOM   2432  HG  SER B 149       2.731   7.258  -0.634  1.00  0.00           H  
ATOM   2433  C   SER B 149       0.786  10.725   0.437  1.00  0.00           C  
ATOM   2434  O   SER B 149       0.818  11.517  -0.507  1.00  0.00           O  
ATOM   2435  N   THR B 150       0.503  11.135   1.673  1.00  0.00           N  
ATOM   2436  H   THR B 150       0.494  10.443   2.418  1.00  0.00           H  
ATOM   2437  CA  THR B 150       0.143  12.520   2.022  1.00  0.00           C  
ATOM   2438  HA  THR B 150       0.432  13.171   1.198  1.00  0.00           H  
ATOM   2439  CB  THR B 150      -1.376  12.674   2.185  1.00  0.00           C  
ATOM   2440  HB  THR B 150      -1.868  12.238   1.315  1.00  0.00           H  
ATOM   2441  CG2 THR B 150      -1.945  12.022   3.445  1.00  0.00           C  
ATOM   2442 HG21 THR B 150      -1.541  12.500   4.338  1.00  0.00           H  
ATOM   2443 HG22 THR B 150      -3.029  12.129   3.447  1.00  0.00           H  
ATOM   2444 HG23 THR B 150      -1.693  10.962   3.454  1.00  0.00           H  
ATOM   2445  OG1 THR B 150      -1.708  14.035   2.239  1.00  0.00           O  
ATOM   2446  HG1 THR B 150      -1.770  14.341   1.316  1.00  0.00           H  
ATOM   2447  C   THR B 150       0.908  13.020   3.242  1.00  0.00           C  
ATOM   2448  O   THR B 150       1.260  12.237   4.125  1.00  0.00           O  
ATOM   2449  N   CYS B 151       1.195  14.321   3.262  1.00  0.00           N  
ATOM   2450  H   CYS B 151       0.818  14.903   2.519  1.00  0.00           H  
ATOM   2451  CA  CYS B 151       2.111  14.968   4.188  1.00  0.00           C  
ATOM   2452  HA  CYS B 151       2.156  14.368   5.089  1.00  0.00           H  
ATOM   2453  CB  CYS B 151       3.491  14.989   3.511  1.00  0.00           C  
ATOM   2454  HB2 CYS B 151       3.798  13.965   3.297  1.00  0.00           H  
ATOM   2455  HB3 CYS B 151       3.409  15.530   2.567  1.00  0.00           H  
ATOM   2456  SG  CYS B 151       4.752  15.790   4.539  1.00  0.00           S  
ATOM   2457  HG  CYS B 151       4.504  15.098   5.662  1.00  0.00           H  
ATOM   2458  C   CYS B 151       1.604  16.364   4.582  1.00  0.00           C  
ATOM   2459  O   CYS B 151       1.066  17.080   3.738  1.00  0.00           O  
ATOM   2460  N   GLU B 152       1.767  16.768   5.843  1.00  0.00           N  
ATOM   2461  H   GLU B 152       2.262  16.165   6.495  1.00  0.00           H  
ATOM   2462  CA  GLU B 152       1.389  18.112   6.303  1.00  0.00           C  
ATOM   2463  HA  GLU B 152       1.507  18.778   5.449  1.00  0.00           H  
ATOM   2464  CB  GLU B 152      -0.103  18.186   6.720  1.00  0.00           C  
ATOM   2465  HB2 GLU B 152      -0.415  19.214   6.573  1.00  0.00           H  
ATOM   2466  HB3 GLU B 152      -0.692  17.591   6.023  1.00  0.00           H  
ATOM   2467  CG  GLU B 152      -0.469  17.754   8.163  1.00  0.00           C  
ATOM   2468  HG2 GLU B 152      -1.106  16.869   8.096  1.00  0.00           H  
ATOM   2469  HG3 GLU B 152       0.432  17.450   8.699  1.00  0.00           H  
ATOM   2470  CD  GLU B 152      -1.214  18.821   9.004  1.00  0.00           C  
ATOM   2471  OE1 GLU B 152      -1.949  19.663   8.438  1.00  0.00           O  
ATOM   2472  OE2 GLU B 152      -1.083  18.786  10.254  1.00  0.00           O  
ATOM   2473  C   GLU B 152       2.340  18.656   7.377  1.00  0.00           C  
ATOM   2474  O   GLU B 152       3.053  17.901   8.042  1.00  0.00           O  
ATOM   2475  N   TRP B 153       2.346  19.979   7.533  1.00  0.00           N  
ATOM   2476  H   TRP B 153       1.718  20.521   6.945  1.00  0.00           H  
ATOM   2477  CA  TRP B 153       3.079  20.713   8.568  1.00  0.00           C  
ATOM   2478  HA  TRP B 153       3.174  20.071   9.448  1.00  0.00           H  
ATOM   2479  CB  TRP B 153       4.501  21.073   8.106  1.00  0.00           C  
ATOM   2480  HB2 TRP B 153       4.974  21.688   8.869  1.00  0.00           H  
ATOM   2481  HB3 TRP B 153       5.071  20.152   8.053  1.00  0.00           H  
ATOM   2482  CG  TRP B 153       4.658  21.770   6.789  1.00  0.00           C  
ATOM   2483  CD1 TRP B 153       4.767  23.106   6.612  1.00  0.00           C  
ATOM   2484  HD1 TRP B 153       4.733  23.838   7.410  1.00  0.00           H  
ATOM   2485  NE1 TRP B 153       4.916  23.389   5.267  1.00  0.00           N  
ATOM   2486  HE1 TRP B 153       4.956  24.332   4.900  1.00  0.00           H  
ATOM   2487  CE2 TRP B 153       4.918  22.234   4.507  1.00  0.00           C  
ATOM   2488  CZ2 TRP B 153       5.039  21.987   3.131  1.00  0.00           C  
ATOM   2489  HZ2 TRP B 153       5.162  22.806   2.441  1.00  0.00           H  
ATOM   2490  CH2 TRP B 153       4.976  20.665   2.661  1.00  0.00           C  
ATOM   2491  HH2 TRP B 153       5.065  20.459   1.606  1.00  0.00           H  
ATOM   2492  CZ3 TRP B 153       4.796  19.606   3.568  1.00  0.00           C  
ATOM   2493  HZ3 TRP B 153       4.746  18.587   3.207  1.00  0.00           H  
ATOM   2494  CE3 TRP B 153       4.679  19.863   4.947  1.00  0.00           C  
ATOM   2495  HE3 TRP B 153       4.546  19.042   5.635  1.00  0.00           H  
ATOM   2496  CD2 TRP B 153       4.733  21.181   5.454  1.00  0.00           C  
ATOM   2497  C   TRP B 153       2.298  21.963   8.986  1.00  0.00           C  
ATOM   2498  O   TRP B 153       1.544  22.540   8.197  1.00  0.00           O  
ATOM   2499  N   LYS B 154       2.479  22.389  10.237  1.00  0.00           N  
ATOM   2500  H   LYS B 154       3.214  21.938  10.774  1.00  0.00           H  
ATOM   2501  CA  LYS B 154       1.813  23.577  10.802  1.00  0.00           C  
ATOM   2502  HA  LYS B 154       0.978  23.853  10.160  1.00  0.00           H  
ATOM   2503  CB  LYS B 154       1.222  23.277  12.184  1.00  0.00           C  
ATOM   2504  HB2 LYS B 154       2.002  22.920  12.855  1.00  0.00           H  
ATOM   2505  HB3 LYS B 154       0.799  24.193  12.599  1.00  0.00           H  
ATOM   2506  CG  LYS B 154       0.105  22.232  12.048  1.00  0.00           C  
ATOM   2507  HG2 LYS B 154      -0.656  22.612  11.364  1.00  0.00           H  
ATOM   2508  HG3 LYS B 154       0.521  21.315  11.632  1.00  0.00           H  
ATOM   2509  CD  LYS B 154      -0.552  21.916  13.396  1.00  0.00           C  
ATOM   2510  HD2 LYS B 154       0.195  21.515  14.085  1.00  0.00           H  
ATOM   2511  HD3 LYS B 154      -0.962  22.837  13.818  1.00  0.00           H  
ATOM   2512  CE  LYS B 154      -1.689  20.901  13.219  1.00  0.00           C  
ATOM   2513  HE2 LYS B 154      -2.200  20.785  14.179  1.00  0.00           H  
ATOM   2514  HE3 LYS B 154      -2.408  21.299  12.495  1.00  0.00           H  
ATOM   2515  NZ  LYS B 154      -1.179  19.590  12.750  1.00  0.00           N  
ATOM   2516  HZ1 LYS B 154      -0.375  19.283  13.279  1.00  0.00           H  
ATOM   2517  HZ2 LYS B 154      -1.893  18.878  12.747  1.00  0.00           H  
ATOM   2518  HZ3 LYS B 154      -0.906  19.619  11.758  1.00  0.00           H  
ATOM   2519  C   LYS B 154       2.757  24.767  10.809  1.00  0.00           C  
ATOM   2520  O   LYS B 154       3.976  24.596  10.824  1.00  0.00           O  
ATOM   2521  N   MET B 155       2.212  25.979  10.804  1.00  0.00           N  
ATOM   2522  H   MET B 155       1.197  26.058  10.836  1.00  0.00           H  
ATOM   2523  CA  MET B 155       2.970  27.223  10.633  1.00  0.00           C  
ATOM   2524  HA  MET B 155       4.010  27.037  10.889  1.00  0.00           H  
ATOM   2525  CB  MET B 155       2.924  27.652   9.151  1.00  0.00           C  
ATOM   2526  HB2 MET B 155       1.890  27.619   8.801  1.00  0.00           H  
ATOM   2527  HB3 MET B 155       3.287  28.674   9.052  1.00  0.00           H  
ATOM   2528  CG  MET B 155       3.795  26.739   8.268  1.00  0.00           C  
ATOM   2529  HG2 MET B 155       4.841  27.022   8.396  1.00  0.00           H  
ATOM   2530  HG3 MET B 155       3.692  25.711   8.603  1.00  0.00           H  
ATOM   2531  SD  MET B 155       3.403  26.708   6.500  1.00  0.00           S  
ATOM   2532  CE  MET B 155       3.983  28.353   6.012  1.00  0.00           C  
ATOM   2533  HE1 MET B 155       3.888  28.454   4.932  1.00  0.00           H  
ATOM   2534  HE2 MET B 155       3.381  29.119   6.502  1.00  0.00           H  
ATOM   2535  HE3 MET B 155       5.030  28.479   6.291  1.00  0.00           H  
ATOM   2536  C   MET B 155       2.487  28.325  11.585  1.00  0.00           C  
ATOM   2537  O   MET B 155       1.343  28.339  12.031  1.00  0.00           O  
ATOM   2538  N   ASN B 156       3.370  29.275  11.897  1.00  0.00           N  
ATOM   2539  H   ASN B 156       4.303  29.188  11.502  1.00  0.00           H  
ATOM   2540  CA  ASN B 156       3.105  30.425  12.773  1.00  0.00           C  
ATOM   2541  HA  ASN B 156       2.585  30.058  13.657  1.00  0.00           H  
ATOM   2542  CB  ASN B 156       4.459  31.013  13.215  1.00  0.00           C  
ATOM   2543  HB2 ASN B 156       5.091  31.161  12.342  1.00  0.00           H  
ATOM   2544  HB3 ASN B 156       4.305  31.983  13.689  1.00  0.00           H  
ATOM   2545  CG  ASN B 156       5.188  30.131  14.204  1.00  0.00           C  
ATOM   2546  OD1 ASN B 156       6.175  29.489  13.906  1.00  0.00           O  
ATOM   2547  ND2 ASN B 156       4.737  30.092  15.431  1.00  0.00           N  
ATOM   2548 HD21 ASN B 156       5.219  29.473  16.060  1.00  0.00           H  
ATOM   2549 HD22 ASN B 156       3.932  30.628  15.699  1.00  0.00           H  
ATOM   2550  C   ASN B 156       2.167  31.498  12.168  1.00  0.00           C  
ATOM   2551  O   ASN B 156       2.011  32.577  12.743  1.00  0.00           O  
ATOM   2552  N   GLY B 157       1.549  31.210  11.023  1.00  0.00           N  
ATOM   2553  H   GLY B 157       1.730  30.308  10.608  1.00  0.00           H  
ATOM   2554  CA  GLY B 157       0.599  32.067  10.324  1.00  0.00           C  
ATOM   2555  HA2 GLY B 157      -0.390  31.919  10.758  1.00  0.00           H  
ATOM   2556  HA3 GLY B 157       0.879  33.111  10.452  1.00  0.00           H  
ATOM   2557  C   GLY B 157       0.534  31.743   8.824  1.00  0.00           C  
ATOM   2558  O   GLY B 157       1.252  30.854   8.357  1.00  0.00           O  
ATOM   2559  N   PRO B 158      -0.316  32.448   8.057  1.00  0.00           N  
ATOM   2560  CD  PRO B 158      -1.190  33.515   8.517  1.00  0.00           C  
ATOM   2561  HD2 PRO B 158      -0.648  34.252   9.109  1.00  0.00           H  
ATOM   2562  HD3 PRO B 158      -2.007  33.086   9.101  1.00  0.00           H  
ATOM   2563  CG  PRO B 158      -1.745  34.164   7.252  1.00  0.00           C  
ATOM   2564  HG2 PRO B 158      -1.046  34.919   6.889  1.00  0.00           H  
ATOM   2565  HG3 PRO B 158      -2.732  34.597   7.419  1.00  0.00           H  
ATOM   2566  CB  PRO B 158      -1.800  32.997   6.267  1.00  0.00           C  
ATOM   2567  HB2 PRO B 158      -1.761  33.341   5.233  1.00  0.00           H  
ATOM   2568  HB3 PRO B 158      -2.712  32.422   6.436  1.00  0.00           H  
ATOM   2569  CA  PRO B 158      -0.583  32.144   6.651  1.00  0.00           C  
ATOM   2570  HA  PRO B 158      -0.856  31.092   6.566  1.00  0.00           H  
ATOM   2571  C   PRO B 158       0.608  32.376   5.714  1.00  0.00           C  
ATOM   2572  O   PRO B 158       1.566  33.083   6.023  1.00  0.00           O  
ATOM   2573  N   THR B 159       0.534  31.751   4.538  1.00  0.00           N  
ATOM   2574  H   THR B 159      -0.289  31.194   4.359  1.00  0.00           H  
ATOM   2575  CA  THR B 159       1.521  31.771   3.444  1.00  0.00           C  
ATOM   2576  HA  THR B 159       1.900  32.783   3.293  1.00  0.00           H  
ATOM   2577  CB  THR B 159       2.696  30.841   3.788  1.00  0.00           C  
ATOM   2578  HB  THR B 159       2.299  29.899   4.169  1.00  0.00           H  
ATOM   2579  CG2 THR B 159       3.677  30.530   2.655  1.00  0.00           C  
ATOM   2580 HG21 THR B 159       4.530  29.980   3.054  1.00  0.00           H  
ATOM   2581 HG22 THR B 159       3.199  29.904   1.905  1.00  0.00           H  
ATOM   2582 HG23 THR B 159       4.029  31.453   2.194  1.00  0.00           H  
ATOM   2583  OG1 THR B 159       3.453  31.463   4.795  1.00  0.00           O  
ATOM   2584  HG1 THR B 159       2.846  32.030   5.307  1.00  0.00           H  
ATOM   2585  C   THR B 159       0.841  31.300   2.159  1.00  0.00           C  
ATOM   2586  O   THR B 159      -0.060  30.454   2.221  1.00  0.00           O  
ATOM   2587  N   GLN B 160       1.253  31.823   1.002  1.00  0.00           N  
ATOM   2588  H   GLN B 160       1.992  32.513   1.004  1.00  0.00           H  
ATOM   2589  CA  GLN B 160       0.844  31.293  -0.301  1.00  0.00           C  
ATOM   2590  HA  GLN B 160      -0.204  30.987  -0.255  1.00  0.00           H  
ATOM   2591  CB  GLN B 160       0.957  32.383  -1.373  1.00  0.00           C  
ATOM   2592  HB2 GLN B 160       1.994  32.706  -1.483  1.00  0.00           H  
ATOM   2593  HB3 GLN B 160       0.624  31.947  -2.316  1.00  0.00           H  
ATOM   2594  CG  GLN B 160       0.077  33.602  -1.052  1.00  0.00           C  
ATOM   2595  HG2 GLN B 160      -0.854  33.268  -0.593  1.00  0.00           H  
ATOM   2596  HG3 GLN B 160       0.602  34.248  -0.347  1.00  0.00           H  
ATOM   2597  CD  GLN B 160      -0.283  34.415  -2.290  1.00  0.00           C  
ATOM   2598  OE1 GLN B 160      -1.359  34.978  -2.390  1.00  0.00           O  
ATOM   2599  NE2 GLN B 160       0.570  34.496  -3.287  1.00  0.00           N  
ATOM   2600 HE21 GLN B 160       0.248  34.972  -4.109  1.00  0.00           H  
ATOM   2601 HE22 GLN B 160       1.433  33.967  -3.271  1.00  0.00           H  
ATOM   2602  C   GLN B 160       1.670  30.046  -0.648  1.00  0.00           C  
ATOM   2603  O   GLN B 160       2.648  30.108  -1.385  1.00  0.00           O  
ATOM   2604  N   CYS B 161       1.318  28.903  -0.057  1.00  0.00           N  
ATOM   2605  H   CYS B 161       0.549  28.907   0.599  1.00  0.00           H  
ATOM   2606  CA  CYS B 161       2.097  27.670  -0.193  1.00  0.00           C  
ATOM   2607  HA  CYS B 161       3.090  27.839   0.220  1.00  0.00           H  
ATOM   2608  CB  CYS B 161       1.405  26.570   0.615  1.00  0.00           C  
ATOM   2609  HB2 CYS B 161       0.423  26.377   0.182  1.00  0.00           H  
ATOM   2610  HB3 CYS B 161       1.995  25.654   0.551  1.00  0.00           H  
ATOM   2611  SG  CYS B 161       1.227  27.079   2.353  1.00  0.00           S  
ATOM   2612  HG  CYS B 161       0.785  25.894   2.788  1.00  0.00           H  
ATOM   2613  C   CYS B 161       2.286  27.240  -1.657  1.00  0.00           C  
ATOM   2614  O   CYS B 161       3.396  26.874  -2.035  1.00  0.00           O  
ATOM   2615  N   SER B 162       1.241  27.368  -2.476  1.00  0.00           N  
ATOM   2616  H   SER B 162       0.361  27.704  -2.111  1.00  0.00           H  
ATOM   2617  CA  SER B 162       1.228  26.996  -3.892  1.00  0.00           C  
ATOM   2618  HA  SER B 162       1.662  26.004  -3.965  1.00  0.00           H  
ATOM   2619  CB  SER B 162      -0.232  26.885  -4.358  1.00  0.00           C  
ATOM   2620  HB2 SER B 162      -0.282  26.884  -5.448  1.00  0.00           H  
ATOM   2621  HB3 SER B 162      -0.630  25.937  -3.994  1.00  0.00           H  
ATOM   2622  OG  SER B 162      -1.044  27.926  -3.834  1.00  0.00           O  
ATOM   2623  HG  SER B 162      -1.883  27.512  -3.546  1.00  0.00           H  
ATOM   2624  C   SER B 162       2.091  27.881  -4.809  1.00  0.00           C  
ATOM   2625  O   SER B 162       2.249  27.551  -5.986  1.00  0.00           O  
ATOM   2626  N   THR B 163       2.717  28.943  -4.283  1.00  0.00           N  
ATOM   2627  H   THR B 163       2.517  29.181  -3.321  1.00  0.00           H  
ATOM   2628  CA  THR B 163       3.780  29.712  -4.962  1.00  0.00           C  
ATOM   2629  HA  THR B 163       3.986  29.254  -5.930  1.00  0.00           H  
ATOM   2630  CB  THR B 163       3.345  31.165  -5.239  1.00  0.00           C  
ATOM   2631  HB  THR B 163       4.212  31.736  -5.577  1.00  0.00           H  
ATOM   2632  CG2 THR B 163       2.281  31.224  -6.336  1.00  0.00           C  
ATOM   2633 HG21 THR B 163       2.679  30.799  -7.257  1.00  0.00           H  
ATOM   2634 HG22 THR B 163       1.398  30.663  -6.033  1.00  0.00           H  
ATOM   2635 HG23 THR B 163       2.004  32.262  -6.513  1.00  0.00           H  
ATOM   2636  OG1 THR B 163       2.799  31.799  -4.104  1.00  0.00           O  
ATOM   2637  HG1 THR B 163       3.540  32.279  -3.648  1.00  0.00           H  
ATOM   2638  C   THR B 163       5.110  29.673  -4.208  1.00  0.00           C  
ATOM   2639  O   THR B 163       6.150  29.433  -4.824  1.00  0.00           O  
ATOM   2640  N   GLU B 164       5.103  29.842  -2.884  1.00  0.00           N  
ATOM   2641  H   GLU B 164       4.221  30.074  -2.436  1.00  0.00           H  
ATOM   2642  CA  GLU B 164       6.345  29.964  -2.105  1.00  0.00           C  
ATOM   2643  HA  GLU B 164       7.071  30.519  -2.700  1.00  0.00           H  
ATOM   2644  CB  GLU B 164       6.106  30.744  -0.794  1.00  0.00           C  
ATOM   2645  HB2 GLU B 164       5.471  30.150  -0.135  1.00  0.00           H  
ATOM   2646  HB3 GLU B 164       7.072  30.847  -0.298  1.00  0.00           H  
ATOM   2647  CG  GLU B 164       5.501  32.156  -0.911  1.00  0.00           C  
ATOM   2648  HG2 GLU B 164       4.433  32.082  -0.692  1.00  0.00           H  
ATOM   2649  HG3 GLU B 164       5.936  32.792  -0.138  1.00  0.00           H  
ATOM   2650  CD  GLU B 164       5.686  32.805  -2.290  1.00  0.00           C  
ATOM   2651  OE1 GLU B 164       6.843  32.896  -2.756  1.00  0.00           O  
ATOM   2652  OE2 GLU B 164       4.640  33.123  -2.905  1.00  0.00           O  
ATOM   2653  C   GLU B 164       7.017  28.627  -1.777  1.00  0.00           C  
ATOM   2654  O   GLU B 164       8.223  28.602  -1.530  1.00  0.00           O  
ATOM   2655  N   LEU B 165       6.282  27.509  -1.733  1.00  0.00           N  
ATOM   2656  H   LEU B 165       5.310  27.556  -2.033  1.00  0.00           H  
ATOM   2657  CA  LEU B 165       6.797  26.211  -1.275  1.00  0.00           C  
ATOM   2658  HA  LEU B 165       7.803  26.357  -0.885  1.00  0.00           H  
ATOM   2659  CB  LEU B 165       5.944  25.665  -0.112  1.00  0.00           C  
ATOM   2660  HB2 LEU B 165       4.955  25.409  -0.496  1.00  0.00           H  
ATOM   2661  HB3 LEU B 165       6.410  24.747   0.243  1.00  0.00           H  
ATOM   2662  CG  LEU B 165       5.766  26.611   1.091  1.00  0.00           C  
ATOM   2663  HG  LEU B 165       5.195  27.489   0.791  1.00  0.00           H  
ATOM   2664  CD1 LEU B 165       5.001  25.888   2.200  1.00  0.00           C  
ATOM   2665 HD11 LEU B 165       5.594  25.061   2.590  1.00  0.00           H  
ATOM   2666 HD12 LEU B 165       4.778  26.588   3.005  1.00  0.00           H  
ATOM   2667 HD13 LEU B 165       4.061  25.511   1.801  1.00  0.00           H  
ATOM   2668  CD2 LEU B 165       7.095  27.074   1.686  1.00  0.00           C  
ATOM   2669 HD21 LEU B 165       7.595  27.735   0.981  1.00  0.00           H  
ATOM   2670 HD22 LEU B 165       6.921  27.635   2.604  1.00  0.00           H  
ATOM   2671 HD23 LEU B 165       7.731  26.213   1.894  1.00  0.00           H  
ATOM   2672  C   LEU B 165       6.927  25.185  -2.408  1.00  0.00           C  
ATOM   2673  O   LEU B 165       6.193  25.203  -3.394  1.00  0.00           O  
ATOM   2674  N   ARG B 166       7.859  24.241  -2.240  1.00  0.00           N  
ATOM   2675  H   ARG B 166       8.436  24.309  -1.404  1.00  0.00           H  
ATOM   2676  CA  ARG B 166       8.055  23.057  -3.095  1.00  0.00           C  
ATOM   2677  HA  ARG B 166       7.105  22.771  -3.551  1.00  0.00           H  
ATOM   2678  CB  ARG B 166       9.081  23.345  -4.205  1.00  0.00           C  
ATOM   2679  HB2 ARG B 166       9.869  23.990  -3.815  1.00  0.00           H  
ATOM   2680  HB3 ARG B 166       9.541  22.403  -4.512  1.00  0.00           H  
ATOM   2681  CG  ARG B 166       8.433  23.975  -5.443  1.00  0.00           C  
ATOM   2682  HG2 ARG B 166       7.699  23.273  -5.833  1.00  0.00           H  
ATOM   2683  HG3 ARG B 166       7.930  24.905  -5.184  1.00  0.00           H  
ATOM   2684  CD  ARG B 166       9.461  24.259  -6.543  1.00  0.00           C  
ATOM   2685  HD2 ARG B 166      10.051  23.355  -6.709  1.00  0.00           H  
ATOM   2686  HD3 ARG B 166       8.920  24.495  -7.461  1.00  0.00           H  
ATOM   2687  NE  ARG B 166      10.332  25.398  -6.194  1.00  0.00           N  
ATOM   2688  HE  ARG B 166       9.982  26.038  -5.492  1.00  0.00           H  
ATOM   2689  CZ  ARG B 166      11.484  25.703  -6.756  1.00  0.00           C  
ATOM   2690  NH1 ARG B 166      12.024  24.959  -7.680  1.00  0.00           N  
ATOM   2691 HH11 ARG B 166      11.552  24.115  -7.947  1.00  0.00           H  
ATOM   2692 HH12 ARG B 166      12.907  25.200  -8.083  1.00  0.00           H  
ATOM   2693  NH2 ARG B 166      12.137  26.762  -6.387  1.00  0.00           N  
ATOM   2694 HH21 ARG B 166      11.774  27.331  -5.627  1.00  0.00           H  
ATOM   2695 HH22 ARG B 166      13.008  27.004  -6.815  1.00  0.00           H  
ATOM   2696  C   ARG B 166       8.547  21.891  -2.246  1.00  0.00           C  
ATOM   2697  O   ARG B 166       9.372  22.107  -1.363  1.00  0.00           O  
ATOM   2698  N   LEU B 167       8.108  20.670  -2.554  1.00  0.00           N  
ATOM   2699  H   LEU B 167       7.468  20.569  -3.337  1.00  0.00           H  
ATOM   2700  CA  LEU B 167       8.612  19.441  -1.921  1.00  0.00           C  
ATOM   2701  HA  LEU B 167       9.410  19.706  -1.227  1.00  0.00           H  
ATOM   2702  CB  LEU B 167       7.486  18.766  -1.109  1.00  0.00           C  
ATOM   2703  HB2 LEU B 167       7.041  19.497  -0.433  1.00  0.00           H  
ATOM   2704  HB3 LEU B 167       6.715  18.443  -1.809  1.00  0.00           H  
ATOM   2705  CG  LEU B 167       7.952  17.544  -0.285  1.00  0.00           C  
ATOM   2706  HG  LEU B 167       8.579  16.897  -0.897  1.00  0.00           H  
ATOM   2707  CD1 LEU B 167       8.726  17.964   0.965  1.00  0.00           C  
ATOM   2708 HD11 LEU B 167       9.091  17.082   1.491  1.00  0.00           H  
ATOM   2709 HD12 LEU B 167       9.582  18.569   0.687  1.00  0.00           H  
ATOM   2710 HD13 LEU B 167       8.087  18.543   1.632  1.00  0.00           H  
ATOM   2711  CD2 LEU B 167       6.750  16.730   0.189  1.00  0.00           C  
ATOM   2712 HD21 LEU B 167       6.091  17.355   0.794  1.00  0.00           H  
ATOM   2713 HD22 LEU B 167       6.206  16.346  -0.673  1.00  0.00           H  
ATOM   2714 HD23 LEU B 167       7.090  15.886   0.790  1.00  0.00           H  
ATOM   2715  C   LEU B 167       9.218  18.508  -2.978  1.00  0.00           C  
ATOM   2716  O   LEU B 167       8.511  18.051  -3.881  1.00  0.00           O  
ATOM   2717  N   LEU B 168      10.520  18.236  -2.869  1.00  0.00           N  
ATOM   2718  H   LEU B 168      11.025  18.605  -2.066  1.00  0.00           H  
ATOM   2719  CA  LEU B 168      11.178  17.184  -3.644  1.00  0.00           C  
ATOM   2720  HA  LEU B 168      10.663  17.081  -4.596  1.00  0.00           H  
ATOM   2721  CB  LEU B 168      12.657  17.512  -3.938  1.00  0.00           C  
ATOM   2722  HB2 LEU B 168      13.190  17.623  -2.995  1.00  0.00           H  
ATOM   2723  HB3 LEU B 168      13.084  16.640  -4.439  1.00  0.00           H  
ATOM   2724  CG  LEU B 168      12.971  18.728  -4.833  1.00  0.00           C  
ATOM   2725  HG  LEU B 168      14.002  18.616  -5.170  1.00  0.00           H  
ATOM   2726  CD1 LEU B 168      12.087  18.793  -6.077  1.00  0.00           C  
ATOM   2727 HD11 LEU B 168      12.462  19.550  -6.764  1.00  0.00           H  
ATOM   2728 HD12 LEU B 168      11.060  19.030  -5.803  1.00  0.00           H  
ATOM   2729 HD13 LEU B 168      12.105  17.827  -6.584  1.00  0.00           H  
ATOM   2730  CD2 LEU B 168      12.883  20.070  -4.106  1.00  0.00           C  
ATOM   2731 HD21 LEU B 168      13.472  20.021  -3.191  1.00  0.00           H  
ATOM   2732 HD22 LEU B 168      13.285  20.853  -4.748  1.00  0.00           H  
ATOM   2733 HD23 LEU B 168      11.851  20.303  -3.853  1.00  0.00           H  
ATOM   2734  C   LEU B 168      11.057  15.838  -2.922  1.00  0.00           C  
ATOM   2735  O   LEU B 168      11.046  15.777  -1.690  1.00  0.00           O  
ATOM   2736  N   TYR B 169      10.980  14.758  -3.700  1.00  0.00           N  
ATOM   2737  H   TYR B 169      10.942  14.882  -4.709  1.00  0.00           H  
ATOM   2738  CA  TYR B 169      10.951  13.389  -3.193  1.00  0.00           C  
ATOM   2739  HA  TYR B 169      11.545  13.362  -2.277  1.00  0.00           H  
ATOM   2740  CB  TYR B 169       9.512  12.981  -2.827  1.00  0.00           C  
ATOM   2741  HB2 TYR B 169       9.561  12.009  -2.335  1.00  0.00           H  
ATOM   2742  HB3 TYR B 169       9.145  13.688  -2.082  1.00  0.00           H  
ATOM   2743  CG  TYR B 169       8.470  12.914  -3.938  1.00  0.00           C  
ATOM   2744  CD1 TYR B 169       7.958  14.099  -4.510  1.00  0.00           C  
ATOM   2745  HD1 TYR B 169       8.380  15.056  -4.235  1.00  0.00           H  
ATOM   2746  CE1 TYR B 169       6.885  14.048  -5.422  1.00  0.00           C  
ATOM   2747  HE1 TYR B 169       6.498  14.955  -5.858  1.00  0.00           H  
ATOM   2748  CZ  TYR B 169       6.299  12.807  -5.747  1.00  0.00           C  
ATOM   2749  OH  TYR B 169       5.233  12.764  -6.588  1.00  0.00           O  
ATOM   2750  HH  TYR B 169       5.261  13.488  -7.220  1.00  0.00           H  
ATOM   2751  CE2 TYR B 169       6.822  11.617  -5.199  1.00  0.00           C  
ATOM   2752  HE2 TYR B 169       6.375  10.671  -5.473  1.00  0.00           H  
ATOM   2753  CD2 TYR B 169       7.906  11.671  -4.299  1.00  0.00           C  
ATOM   2754  HD2 TYR B 169       8.287  10.757  -3.865  1.00  0.00           H  
ATOM   2755  C   TYR B 169      11.595  12.414  -4.182  1.00  0.00           C  
ATOM   2756  O   TYR B 169      11.421  12.542  -5.391  1.00  0.00           O  
ATOM   2757  N   GLN B 170      12.317  11.413  -3.671  1.00  0.00           N  
ATOM   2758  H   GLN B 170      12.443  11.378  -2.664  1.00  0.00           H  
ATOM   2759  CA  GLN B 170      13.030  10.411  -4.478  1.00  0.00           C  
ATOM   2760  HA  GLN B 170      12.519  10.295  -5.435  1.00  0.00           H  
ATOM   2761  CB  GLN B 170      14.458  10.913  -4.761  1.00  0.00           C  
ATOM   2762  HB2 GLN B 170      14.387  11.890  -5.241  1.00  0.00           H  
ATOM   2763  HB3 GLN B 170      14.990  11.041  -3.817  1.00  0.00           H  
ATOM   2764  CG  GLN B 170      15.274   9.980  -5.674  1.00  0.00           C  
ATOM   2765  HG2 GLN B 170      15.568   9.083  -5.127  1.00  0.00           H  
ATOM   2766  HG3 GLN B 170      14.659   9.682  -6.522  1.00  0.00           H  
ATOM   2767  CD  GLN B 170      16.535  10.656  -6.213  1.00  0.00           C  
ATOM   2768  OE1 GLN B 170      17.096  11.553  -5.606  1.00  0.00           O  
ATOM   2769  NE2 GLN B 170      17.033  10.255  -7.359  1.00  0.00           N  
ATOM   2770 HE21 GLN B 170      17.809  10.779  -7.718  1.00  0.00           H  
ATOM   2771 HE22 GLN B 170      16.582   9.529  -7.909  1.00  0.00           H  
ATOM   2772  C   GLN B 170      13.038   9.050  -3.771  1.00  0.00           C  
ATOM   2773  O   GLN B 170      13.209   8.995  -2.552  1.00  0.00           O  
ATOM   2774  N   LEU B 171      12.838   7.959  -4.519  1.00  0.00           N  
ATOM   2775  H   LEU B 171      12.736   8.076  -5.516  1.00  0.00           H  
ATOM   2776  CA  LEU B 171      12.912   6.587  -3.999  1.00  0.00           C  
ATOM   2777  HA  LEU B 171      12.431   6.560  -3.020  1.00  0.00           H  
ATOM   2778  CB  LEU B 171      12.133   5.643  -4.944  1.00  0.00           C  
ATOM   2779  HB2 LEU B 171      11.096   5.969  -5.001  1.00  0.00           H  
ATOM   2780  HB3 LEU B 171      12.559   5.742  -5.939  1.00  0.00           H  
ATOM   2781  CG  LEU B 171      12.163   4.148  -4.567  1.00  0.00           C  
ATOM   2782  HG  LEU B 171      13.190   3.843  -4.381  1.00  0.00           H  
ATOM   2783  CD1 LEU B 171      11.335   3.850  -3.319  1.00  0.00           C  
ATOM   2784 HD11 LEU B 171      11.683   4.448  -2.484  1.00  0.00           H  
ATOM   2785 HD12 LEU B 171      10.283   4.068  -3.505  1.00  0.00           H  
ATOM   2786 HD13 LEU B 171      11.441   2.793  -3.065  1.00  0.00           H  
ATOM   2787  CD2 LEU B 171      11.608   3.293  -5.710  1.00  0.00           C  
ATOM   2788 HD21 LEU B 171      10.556   3.529  -5.882  1.00  0.00           H  
ATOM   2789 HD22 LEU B 171      12.178   3.478  -6.620  1.00  0.00           H  
ATOM   2790 HD23 LEU B 171      11.699   2.238  -5.449  1.00  0.00           H  
ATOM   2791  C   LEU B 171      14.382   6.159  -3.824  1.00  0.00           C  
ATOM   2792  O   LEU B 171      15.183   6.263  -4.752  1.00  0.00           O  
ATOM   2793  N   VAL B 172      14.723   5.621  -2.650  1.00  0.00           N  
ATOM   2794  H   VAL B 172      14.010   5.560  -1.932  1.00  0.00           H  
ATOM   2795  CA  VAL B 172      16.055   5.089  -2.314  1.00  0.00           C  
ATOM   2796  HA  VAL B 172      16.801   5.740  -2.770  1.00  0.00           H  
ATOM   2797  CB  VAL B 172      16.298   5.131  -0.785  1.00  0.00           C  
ATOM   2798  HB  VAL B 172      15.595   4.465  -0.284  1.00  0.00           H  
ATOM   2799  CG1 VAL B 172      17.727   4.712  -0.410  1.00  0.00           C  
ATOM   2800 HG11 VAL B 172      17.915   3.680  -0.702  1.00  0.00           H  
ATOM   2801 HG12 VAL B 172      18.450   5.363  -0.901  1.00  0.00           H  
ATOM   2802 HG13 VAL B 172      17.860   4.783   0.670  1.00  0.00           H  
ATOM   2803  CG2 VAL B 172      16.109   6.553  -0.225  1.00  0.00           C  
ATOM   2804 HG21 VAL B 172      16.799   7.244  -0.710  1.00  0.00           H  
ATOM   2805 HG22 VAL B 172      15.092   6.903  -0.392  1.00  0.00           H  
ATOM   2806 HG23 VAL B 172      16.293   6.560   0.848  1.00  0.00           H  
ATOM   2807  C   VAL B 172      16.237   3.698  -2.944  1.00  0.00           C  
ATOM   2808  O   VAL B 172      16.205   2.669  -2.273  1.00  0.00           O  
ATOM   2809  N   PHE B 173      16.357   3.676  -4.272  1.00  0.00           N  
ATOM   2810  H   PHE B 173      16.278   4.562  -4.762  1.00  0.00           H  
ATOM   2811  CA  PHE B 173      16.513   2.471  -5.088  1.00  0.00           C  
ATOM   2812  HA  PHE B 173      17.139   1.761  -4.545  1.00  0.00           H  
ATOM   2813  CB  PHE B 173      15.134   1.826  -5.305  1.00  0.00           C  
ATOM   2814  HB2 PHE B 173      14.697   1.572  -4.339  1.00  0.00           H  
ATOM   2815  HB3 PHE B 173      14.480   2.552  -5.786  1.00  0.00           H  
ATOM   2816  CG  PHE B 173      15.186   0.578  -6.157  1.00  0.00           C  
ATOM   2817  CD1 PHE B 173      15.645  -0.630  -5.600  1.00  0.00           C  
ATOM   2818  HD1 PHE B 173      15.896  -0.683  -4.548  1.00  0.00           H  
ATOM   2819  CE1 PHE B 173      15.812  -1.760  -6.419  1.00  0.00           C  
ATOM   2820  HE1 PHE B 173      16.185  -2.683  -5.996  1.00  0.00           H  
ATOM   2821  CZ  PHE B 173      15.525  -1.677  -7.792  1.00  0.00           C  
ATOM   2822  HZ  PHE B 173      15.678  -2.534  -8.425  1.00  0.00           H  
ATOM   2823  CE2 PHE B 173      15.064  -0.473  -8.348  1.00  0.00           C  
ATOM   2824  HE2 PHE B 173      14.877  -0.402  -9.408  1.00  0.00           H  
ATOM   2825  CD2 PHE B 173      14.888   0.655  -7.531  1.00  0.00           C  
ATOM   2826  HD2 PHE B 173      14.574   1.593  -7.969  1.00  0.00           H  
ATOM   2827  C   PHE B 173      17.205   2.792  -6.425  1.00  0.00           C  
ATOM   2828  O   PHE B 173      17.135   3.925  -6.909  1.00  0.00           O  
ATOM   2829  N   LEU B 174      17.854   1.794  -7.042  1.00  0.00           N  
ATOM   2830  H   LEU B 174      17.787   0.875  -6.629  1.00  0.00           H  
ATOM   2831  CA  LEU B 174      18.632   1.944  -8.281  1.00  0.00           C  
ATOM   2832  HA  LEU B 174      19.524   2.525  -8.050  1.00  0.00           H  
ATOM   2833  CB  LEU B 174      19.057   0.566  -8.822  1.00  0.00           C  
ATOM   2834  HB2 LEU B 174      18.160  -0.047  -8.938  1.00  0.00           H  
ATOM   2835  HB3 LEU B 174      19.475   0.719  -9.818  1.00  0.00           H  
ATOM   2836  CG  LEU B 174      20.081  -0.228  -7.997  1.00  0.00           C  
ATOM   2837  HG  LEU B 174      19.656  -0.491  -7.027  1.00  0.00           H  
ATOM   2838  CD1 LEU B 174      20.411  -1.506  -8.771  1.00  0.00           C  
ATOM   2839 HD11 LEU B 174      20.778  -1.269  -9.770  1.00  0.00           H  
ATOM   2840 HD12 LEU B 174      19.518  -2.127  -8.852  1.00  0.00           H  
ATOM   2841 HD13 LEU B 174      21.174  -2.080  -8.251  1.00  0.00           H  
ATOM   2842  CD2 LEU B 174      21.382   0.552  -7.788  1.00  0.00           C  
ATOM   2843 HD21 LEU B 174      22.130  -0.087  -7.321  1.00  0.00           H  
ATOM   2844 HD22 LEU B 174      21.204   1.397  -7.123  1.00  0.00           H  
ATOM   2845 HD23 LEU B 174      21.770   0.908  -8.742  1.00  0.00           H  
ATOM   2846  C   LEU B 174      17.879   2.679  -9.406  1.00  0.00           C  
ATOM   2847  O   LEU B 174      16.829   2.229  -9.864  1.00  0.00           O  
ATOM   2848  N   LEU B 175      18.498   3.757  -9.907  1.00  0.00           N  
ATOM   2849  H   LEU B 175      19.334   4.069  -9.438  1.00  0.00           H  
ATOM   2850  CA  LEU B 175      18.066   4.538 -11.081  1.00  0.00           C  
ATOM   2851  HA  LEU B 175      18.702   5.422 -11.122  1.00  0.00           H  
ATOM   2852  CB  LEU B 175      18.313   3.744 -12.382  1.00  0.00           C  
ATOM   2853  HB2 LEU B 175      17.618   2.903 -12.400  1.00  0.00           H  
ATOM   2854  HB3 LEU B 175      18.073   4.387 -13.231  1.00  0.00           H  
ATOM   2855  CG  LEU B 175      19.743   3.203 -12.571  1.00  0.00           C  
ATOM   2856  HG  LEU B 175      20.025   2.587 -11.717  1.00  0.00           H  
ATOM   2857  CD1 LEU B 175      19.784   2.319 -13.817  1.00  0.00           C  
ATOM   2858 HD11 LEU B 175      19.084   1.492 -13.703  1.00  0.00           H  
ATOM   2859 HD12 LEU B 175      19.514   2.904 -14.696  1.00  0.00           H  
ATOM   2860 HD13 LEU B 175      20.787   1.913 -13.948  1.00  0.00           H  
ATOM   2861  CD2 LEU B 175      20.780   4.316 -12.738  1.00  0.00           C  
ATOM   2862 HD21 LEU B 175      20.508   4.959 -13.577  1.00  0.00           H  
ATOM   2863 HD22 LEU B 175      20.833   4.918 -11.832  1.00  0.00           H  
ATOM   2864 HD23 LEU B 175      21.763   3.884 -12.924  1.00  0.00           H  
ATOM   2865  C   LEU B 175      16.638   5.115 -10.971  1.00  0.00           C  
ATOM   2866  O   LEU B 175      15.950   5.304 -11.975  1.00  0.00           O  
ATOM   2867  N   SER B 176      16.197   5.385  -9.741  1.00  0.00           N  
ATOM   2868  H   SER B 176      16.817   5.208  -8.966  1.00  0.00           H  
ATOM   2869  CA  SER B 176      14.947   6.094  -9.460  1.00  0.00           C  
ATOM   2870  HA  SER B 176      14.178   5.770 -10.161  1.00  0.00           H  
ATOM   2871  CB  SER B 176      14.461   5.802  -8.041  1.00  0.00           C  
ATOM   2872  HB2 SER B 176      15.107   6.307  -7.321  1.00  0.00           H  
ATOM   2873  HB3 SER B 176      13.447   6.186  -7.932  1.00  0.00           H  
ATOM   2874  OG  SER B 176      14.479   4.415  -7.778  1.00  0.00           O  
ATOM   2875  HG  SER B 176      15.399   4.197  -7.554  1.00  0.00           H  
ATOM   2876  C   SER B 176      15.158   7.599  -9.593  1.00  0.00           C  
ATOM   2877  O   SER B 176      16.072   8.138  -8.970  1.00  0.00           O  
ATOM   2878  N   GLU B 177      14.311   8.287 -10.354  1.00  0.00           N  
ATOM   2879  H   GLU B 177      13.613   7.799 -10.887  1.00  0.00           H  
ATOM   2880  CA  GLU B 177      14.382   9.746 -10.488  1.00  0.00           C  
ATOM   2881  HA  GLU B 177      15.441  10.003 -10.520  1.00  0.00           H  
ATOM   2882  CB  GLU B 177      13.718  10.211 -11.801  1.00  0.00           C  
ATOM   2883  HB2 GLU B 177      12.897   9.540 -12.058  1.00  0.00           H  
ATOM   2884  HB3 GLU B 177      13.289  11.205 -11.667  1.00  0.00           H  
ATOM   2885  CG  GLU B 177      14.710  10.286 -12.974  1.00  0.00           C  
ATOM   2886  HG2 GLU B 177      15.054   9.274 -13.198  1.00  0.00           H  
ATOM   2887  HG3 GLU B 177      14.175  10.656 -13.850  1.00  0.00           H  
ATOM   2888  CD  GLU B 177      15.924  11.196 -12.699  1.00  0.00           C  
ATOM   2889  OE1 GLU B 177      16.908  11.086 -13.461  1.00  0.00           O  
ATOM   2890  OE2 GLU B 177      15.874  11.977 -11.715  1.00  0.00           O  
ATOM   2891  C   GLU B 177      13.823  10.531  -9.293  1.00  0.00           C  
ATOM   2892  O   GLU B 177      13.009  10.036  -8.505  1.00  0.00           O  
ATOM   2893  N   ALA B 178      14.273  11.783  -9.180  1.00  0.00           N  
ATOM   2894  H   ALA B 178      14.892  12.122  -9.919  1.00  0.00           H  
ATOM   2895  CA  ALA B 178      13.730  12.761  -8.244  1.00  0.00           C  
ATOM   2896  HA  ALA B 178      13.437  12.246  -7.328  1.00  0.00           H  
ATOM   2897  CB  ALA B 178      14.825  13.773  -7.889  1.00  0.00           C  
ATOM   2898  HB1 ALA B 178      14.444  14.485  -7.158  1.00  0.00           H  
ATOM   2899  HB2 ALA B 178      15.683  13.253  -7.461  1.00  0.00           H  
ATOM   2900  HB3 ALA B 178      15.141  14.308  -8.787  1.00  0.00           H  
ATOM   2901  C   ALA B 178      12.479  13.447  -8.826  1.00  0.00           C  
ATOM   2902  O   ALA B 178      12.441  13.853  -9.987  1.00  0.00           O  
ATOM   2903  N   HIE B 179      11.444  13.620  -8.008  1.00  0.00           N  
ATOM   2904  H   HIE B 179      11.537  13.312  -7.046  1.00  0.00           H  
ATOM   2905  CA  HIE B 179      10.143  14.153  -8.414  1.00  0.00           C  
ATOM   2906  HA  HIE B 179      10.200  14.451  -9.462  1.00  0.00           H  
ATOM   2907  CB  HIE B 179       9.106  13.024  -8.313  1.00  0.00           C  
ATOM   2908  HB2 HIE B 179       9.557  12.104  -8.693  1.00  0.00           H  
ATOM   2909  HB3 HIE B 179       8.856  12.861  -7.265  1.00  0.00           H  
ATOM   2910  CG  HIE B 179       7.839  13.246  -9.103  1.00  0.00           C  
ATOM   2911  ND1 HIE B 179       7.592  14.296  -9.992  1.00  0.00           N  
ATOM   2912  CE1 HIE B 179       6.401  14.034 -10.551  1.00  0.00           C  
ATOM   2913  HE1 HIE B 179       5.936  14.645 -11.313  1.00  0.00           H  
ATOM   2914  NE2 HIE B 179       5.893  12.889 -10.065  1.00  0.00           N  
ATOM   2915  HE2 HIE B 179       5.041  12.445 -10.381  1.00  0.00           H  
ATOM   2916  CD2 HIE B 179       6.792  12.375  -9.158  1.00  0.00           C  
ATOM   2917  HD2 HIE B 179       6.718  11.439  -8.619  1.00  0.00           H  
ATOM   2918  C   HIE B 179       9.783  15.402  -7.600  1.00  0.00           C  
ATOM   2919  O   HIE B 179      10.243  15.573  -6.471  1.00  0.00           O  
ATOM   2920  N   THR B 180       8.965  16.290  -8.169  1.00  0.00           N  
ATOM   2921  H   THR B 180       8.521  16.019  -9.040  1.00  0.00           H  
ATOM   2922  CA  THR B 180       8.564  17.567  -7.546  1.00  0.00           C  
ATOM   2923  HA  THR B 180       9.118  17.711  -6.616  1.00  0.00           H  
ATOM   2924  CB  THR B 180       8.899  18.762  -8.455  1.00  0.00           C  
ATOM   2925  HB  THR B 180       8.367  18.665  -9.402  1.00  0.00           H  
ATOM   2926  CG2 THR B 180       8.575  20.127  -7.835  1.00  0.00           C  
ATOM   2927 HG21 THR B 180       8.963  20.916  -8.478  1.00  0.00           H  
ATOM   2928 HG22 THR B 180       7.497  20.258  -7.745  1.00  0.00           H  
ATOM   2929 HG23 THR B 180       9.036  20.204  -6.849  1.00  0.00           H  
ATOM   2930  OG1 THR B 180      10.279  18.763  -8.718  1.00  0.00           O  
ATOM   2931  HG1 THR B 180      10.487  17.919  -9.134  1.00  0.00           H  
ATOM   2932  C   THR B 180       7.078  17.578  -7.209  1.00  0.00           C  
ATOM   2933  O   THR B 180       6.253  17.121  -7.998  1.00  0.00           O  
ATOM   2934  N   CYS B 181       6.724  18.173  -6.069  1.00  0.00           N  
ATOM   2935  H   CYS B 181       7.453  18.434  -5.410  1.00  0.00           H  
ATOM   2936  CA  CYS B 181       5.357  18.553  -5.728  1.00  0.00           C  
ATOM   2937  HA  CYS B 181       4.730  18.427  -6.613  1.00  0.00           H  
ATOM   2938  CB  CYS B 181       4.828  17.587  -4.662  1.00  0.00           C  
ATOM   2939  HB2 CYS B 181       4.978  16.560  -4.998  1.00  0.00           H  
ATOM   2940  HB3 CYS B 181       5.355  17.735  -3.717  1.00  0.00           H  
ATOM   2941  SG  CYS B 181       3.050  17.873  -4.449  1.00  0.00           S  
ATOM   2942  HG  CYS B 181       2.750  16.642  -4.014  1.00  0.00           H  
ATOM   2943  C   CYS B 181       5.254  20.037  -5.315  1.00  0.00           C  
ATOM   2944  O   CYS B 181       6.223  20.637  -4.834  1.00  0.00           O  
ATOM   2945  N   ILE B 182       4.067  20.616  -5.512  1.00  0.00           N  
ATOM   2946  H   ILE B 182       3.318  20.021  -5.837  1.00  0.00           H  
ATOM   2947  CA  ILE B 182       3.656  21.943  -5.045  1.00  0.00           C  
ATOM   2948  HA  ILE B 182       4.529  22.526  -4.756  1.00  0.00           H  
ATOM   2949  CB  ILE B 182       2.953  22.714  -6.189  1.00  0.00           C  
ATOM   2950  HB  ILE B 182       2.035  22.182  -6.444  1.00  0.00           H  
ATOM   2951  CG2 ILE B 182       2.543  24.117  -5.718  1.00  0.00           C  
ATOM   2952 HG21 ILE B 182       3.396  24.662  -5.311  1.00  0.00           H  
ATOM   2953 HG22 ILE B 182       2.121  24.689  -6.546  1.00  0.00           H  
ATOM   2954 HG23 ILE B 182       1.777  24.032  -4.946  1.00  0.00           H  
ATOM   2955  CG1 ILE B 182       3.781  22.802  -7.494  1.00  0.00           C  
ATOM   2956 HG12 ILE B 182       3.835  21.813  -7.948  1.00  0.00           H  
ATOM   2957 HG13 ILE B 182       3.253  23.444  -8.199  1.00  0.00           H  
ATOM   2958  CD1 ILE B 182       5.212  23.332  -7.337  1.00  0.00           C  
ATOM   2959 HD11 ILE B 182       5.217  24.266  -6.774  1.00  0.00           H  
ATOM   2960 HD12 ILE B 182       5.817  22.588  -6.823  1.00  0.00           H  
ATOM   2961 HD13 ILE B 182       5.642  23.509  -8.323  1.00  0.00           H  
ATOM   2962  C   ILE B 182       2.723  21.765  -3.826  1.00  0.00           C  
ATOM   2963  O   ILE B 182       1.629  21.225  -3.992  1.00  0.00           O  
ATOM   2964  N   PRO B 183       3.129  22.158  -2.603  1.00  0.00           N  
ATOM   2965  CD  PRO B 183       4.481  22.508  -2.217  1.00  0.00           C  
ATOM   2966  HD2 PRO B 183       4.605  23.587  -2.295  1.00  0.00           H  
ATOM   2967  HD3 PRO B 183       5.224  21.981  -2.812  1.00  0.00           H  
ATOM   2968  CG  PRO B 183       4.592  22.071  -0.764  1.00  0.00           C  
ATOM   2969  HG2 PRO B 183       5.378  22.608  -0.235  1.00  0.00           H  
ATOM   2970  HG3 PRO B 183       4.758  20.994  -0.720  1.00  0.00           H  
ATOM   2971  CB  PRO B 183       3.202  22.410  -0.232  1.00  0.00           C  
ATOM   2972  HB2 PRO B 183       3.183  23.467   0.042  1.00  0.00           H  
ATOM   2973  HB3 PRO B 183       2.936  21.786   0.620  1.00  0.00           H  
ATOM   2974  CA  PRO B 183       2.264  22.161  -1.420  1.00  0.00           C  
ATOM   2975  HA  PRO B 183       1.798  21.181  -1.318  1.00  0.00           H  
ATOM   2976  C   PRO B 183       1.171  23.242  -1.490  1.00  0.00           C  
ATOM   2977  O   PRO B 183       1.336  24.246  -2.175  1.00  0.00           O  
ATOM   2978  N   GLU B 184       0.096  23.085  -0.712  1.00  0.00           N  
ATOM   2979  H   GLU B 184       0.035  22.242  -0.149  1.00  0.00           H  
ATOM   2980  CA  GLU B 184      -1.054  23.999  -0.659  1.00  0.00           C  
ATOM   2981  HA  GLU B 184      -0.770  24.929  -1.150  1.00  0.00           H  
ATOM   2982  CB  GLU B 184      -2.224  23.390  -1.460  1.00  0.00           C  
ATOM   2983  HB2 GLU B 184      -1.859  23.128  -2.455  1.00  0.00           H  
ATOM   2984  HB3 GLU B 184      -2.532  22.462  -0.973  1.00  0.00           H  
ATOM   2985  CG  GLU B 184      -3.465  24.286  -1.637  1.00  0.00           C  
ATOM   2986  HG2 GLU B 184      -4.175  23.764  -2.285  1.00  0.00           H  
ATOM   2987  HG3 GLU B 184      -3.951  24.400  -0.666  1.00  0.00           H  
ATOM   2988  CD  GLU B 184      -3.126  25.680  -2.209  1.00  0.00           C  
ATOM   2989  OE1 GLU B 184      -3.396  25.942  -3.396  1.00  0.00           O  
ATOM   2990  OE2 GLU B 184      -2.547  26.507  -1.469  1.00  0.00           O  
ATOM   2991  C   GLU B 184      -1.448  24.346   0.793  1.00  0.00           C  
ATOM   2992  O   GLU B 184      -1.159  23.596   1.725  1.00  0.00           O  
ATOM   2993  N   ASN B 185      -2.086  25.492   1.027  1.00  0.00           N  
ATOM   2994  H   ASN B 185      -2.349  26.062   0.221  1.00  0.00           H  
ATOM   2995  CA  ASN B 185      -2.476  25.955   2.355  1.00  0.00           C  
ATOM   2996  HA  ASN B 185      -1.590  25.929   2.991  1.00  0.00           H  
ATOM   2997  CB  ASN B 185      -2.928  27.417   2.225  1.00  0.00           C  
ATOM   2998  HB2 ASN B 185      -2.203  27.978   1.636  1.00  0.00           H  
ATOM   2999  HB3 ASN B 185      -3.890  27.460   1.711  1.00  0.00           H  
ATOM   3000  CG  ASN B 185      -3.074  28.053   3.591  1.00  0.00           C  
ATOM   3001  OD1 ASN B 185      -3.975  27.746   4.356  1.00  0.00           O  
ATOM   3002  ND2 ASN B 185      -2.176  28.937   3.966  1.00  0.00           N  
ATOM   3003 HD21 ASN B 185      -2.249  29.258   4.912  1.00  0.00           H  
ATOM   3004 HD22 ASN B 185      -1.431  29.204   3.333  1.00  0.00           H  
ATOM   3005  C   ASN B 185      -3.552  25.056   3.010  1.00  0.00           C  
ATOM   3006  O   ASN B 185      -4.646  24.887   2.473  1.00  0.00           O  
ATOM   3007  N   ASN B 186      -3.270  24.532   4.210  1.00  0.00           N  
ATOM   3008  H   ASN B 186      -2.394  24.792   4.645  1.00  0.00           H  
ATOM   3009  CA  ASN B 186      -4.236  23.810   5.042  1.00  0.00           C  
ATOM   3010  HA  ASN B 186      -5.086  23.510   4.424  1.00  0.00           H  
ATOM   3011  CB  ASN B 186      -3.592  22.516   5.599  1.00  0.00           C  
ATOM   3012  HB2 ASN B 186      -3.132  21.966   4.782  1.00  0.00           H  
ATOM   3013  HB3 ASN B 186      -2.820  22.772   6.321  1.00  0.00           H  
ATOM   3014  CG  ASN B 186      -4.605  21.593   6.274  1.00  0.00           C  
ATOM   3015  OD1 ASN B 186      -5.799  21.669   6.030  1.00  0.00           O  
ATOM   3016  ND2 ASN B 186      -4.202  20.692   7.141  1.00  0.00           N  
ATOM   3017 HD21 ASN B 186      -4.912  20.126   7.560  1.00  0.00           H  
ATOM   3018 HD22 ASN B 186      -3.224  20.551   7.418  1.00  0.00           H  
ATOM   3019  C   ASN B 186      -4.759  24.743   6.150  1.00  0.00           C  
ATOM   3020  O   ASN B 186      -4.058  25.013   7.126  1.00  0.00           O  
ATOM   3021  N   GLY B 187      -5.988  25.250   6.006  1.00  0.00           N  
ATOM   3022  H   GLY B 187      -6.475  25.050   5.144  1.00  0.00           H  
ATOM   3023  CA  GLY B 187      -6.727  25.924   7.086  1.00  0.00           C  
ATOM   3024  HA2 GLY B 187      -7.720  26.169   6.712  1.00  0.00           H  
ATOM   3025  HA3 GLY B 187      -6.842  25.232   7.922  1.00  0.00           H  
ATOM   3026  C   GLY B 187      -6.110  27.223   7.627  1.00  0.00           C  
ATOM   3027  O   GLY B 187      -6.324  27.565   8.787  1.00  0.00           O  
ATOM   3028  N   GLY B 188      -5.316  27.943   6.831  1.00  0.00           N  
ATOM   3029  H   GLY B 188      -5.102  27.579   5.907  1.00  0.00           H  
ATOM   3030  CA  GLY B 188      -4.732  29.247   7.174  1.00  0.00           C  
ATOM   3031  HA2 GLY B 188      -4.473  29.765   6.251  1.00  0.00           H  
ATOM   3032  HA3 GLY B 188      -5.483  29.842   7.694  1.00  0.00           H  
ATOM   3033  C   GLY B 188      -3.480  29.206   8.060  1.00  0.00           C  
ATOM   3034  O   GLY B 188      -2.662  30.116   7.961  1.00  0.00           O  
ATOM   3035  N   ALA B 189      -3.292  28.158   8.870  1.00  0.00           N  
ATOM   3036  H   ALA B 189      -4.039  27.477   8.912  1.00  0.00           H  
ATOM   3037  CA  ALA B 189      -2.166  27.992   9.807  1.00  0.00           C  
ATOM   3038  HA  ALA B 189      -1.432  28.774   9.606  1.00  0.00           H  
ATOM   3039  CB  ALA B 189      -2.675  28.209  11.237  1.00  0.00           C  
ATOM   3040  HB1 ALA B 189      -1.837  28.170  11.935  1.00  0.00           H  
ATOM   3041  HB2 ALA B 189      -3.149  29.189  11.316  1.00  0.00           H  
ATOM   3042  HB3 ALA B 189      -3.397  27.435  11.498  1.00  0.00           H  
ATOM   3043  C   ALA B 189      -1.399  26.662   9.630  1.00  0.00           C  
ATOM   3044  O   ALA B 189      -0.653  26.226  10.510  1.00  0.00           O  
ATOM   3045  N   GLY B 190      -1.561  26.016   8.476  1.00  0.00           N  
ATOM   3046  H   GLY B 190      -2.224  26.375   7.801  1.00  0.00           H  
ATOM   3047  CA  GLY B 190      -0.814  24.831   8.073  1.00  0.00           C  
ATOM   3048  HA2 GLY B 190       0.194  24.875   8.478  1.00  0.00           H  
ATOM   3049  HA3 GLY B 190      -1.310  23.939   8.458  1.00  0.00           H  
ATOM   3050  C   GLY B 190      -0.692  24.713   6.558  1.00  0.00           C  
ATOM   3051  O   GLY B 190      -1.111  25.586   5.793  1.00  0.00           O  
ATOM   3052  N   CYS B 191      -0.084  23.621   6.117  1.00  0.00           N  
ATOM   3053  H   CYS B 191       0.272  22.960   6.806  1.00  0.00           H  
ATOM   3054  CA  CYS B 191       0.240  23.345   4.728  1.00  0.00           C  
ATOM   3055  HA  CYS B 191      -0.479  23.830   4.070  1.00  0.00           H  
ATOM   3056  CB  CYS B 191       1.629  23.924   4.466  1.00  0.00           C  
ATOM   3057  HB2 CYS B 191       1.613  25.000   4.644  1.00  0.00           H  
ATOM   3058  HB3 CYS B 191       2.336  23.464   5.157  1.00  0.00           H  
ATOM   3059  SG  CYS B 191       2.128  23.595   2.761  1.00  0.00           S  
ATOM   3060  HG  CYS B 191       2.385  22.285   2.916  1.00  0.00           H  
ATOM   3061  C   CYS B 191       0.191  21.836   4.478  1.00  0.00           C  
ATOM   3062  O   CYS B 191       0.695  21.068   5.296  1.00  0.00           O  
ATOM   3063  N   VAL B 192      -0.389  21.422   3.354  1.00  0.00           N  
ATOM   3064  H   VAL B 192      -0.707  22.130   2.694  1.00  0.00           H  
ATOM   3065  CA  VAL B 192      -0.593  20.022   2.968  1.00  0.00           C  
ATOM   3066  HA  VAL B 192      -0.052  19.392   3.672  1.00  0.00           H  
ATOM   3067  CB  VAL B 192      -2.082  19.643   3.084  1.00  0.00           C  
ATOM   3068  HB  VAL B 192      -2.408  19.883   4.097  1.00  0.00           H  
ATOM   3069  CG1 VAL B 192      -2.973  20.412   2.097  1.00  0.00           C  
ATOM   3070 HG11 VAL B 192      -2.707  20.168   1.069  1.00  0.00           H  
ATOM   3071 HG12 VAL B 192      -4.018  20.157   2.270  1.00  0.00           H  
ATOM   3072 HG13 VAL B 192      -2.856  21.486   2.244  1.00  0.00           H  
ATOM   3073  CG2 VAL B 192      -2.318  18.142   2.882  1.00  0.00           C  
ATOM   3074 HG21 VAL B 192      -2.097  17.848   1.857  1.00  0.00           H  
ATOM   3075 HG22 VAL B 192      -1.681  17.575   3.563  1.00  0.00           H  
ATOM   3076 HG23 VAL B 192      -3.359  17.905   3.105  1.00  0.00           H  
ATOM   3077  C   VAL B 192      -0.006  19.750   1.583  1.00  0.00           C  
ATOM   3078  O   VAL B 192       0.004  20.612   0.706  1.00  0.00           O  
ATOM   3079  N   CYS B 193       0.506  18.539   1.394  1.00  0.00           N  
ATOM   3080  H   CYS B 193       0.484  17.892   2.178  1.00  0.00           H  
ATOM   3081  CA  CYS B 193       1.241  18.113   0.216  1.00  0.00           C  
ATOM   3082  HA  CYS B 193       0.923  18.705  -0.647  1.00  0.00           H  
ATOM   3083  CB  CYS B 193       2.726  18.385   0.487  1.00  0.00           C  
ATOM   3084  HB2 CYS B 193       2.847  19.432   0.771  1.00  0.00           H  
ATOM   3085  HB3 CYS B 193       3.069  17.761   1.316  1.00  0.00           H  
ATOM   3086  SG  CYS B 193       3.718  18.060  -0.995  1.00  0.00           S  
ATOM   3087  HG  CYS B 193       3.559  16.732  -1.053  1.00  0.00           H  
ATOM   3088  C   CYS B 193       0.963  16.631  -0.072  1.00  0.00           C  
ATOM   3089  O   CYS B 193       0.941  15.806   0.841  1.00  0.00           O  
ATOM   3090  N   HIE B 194       0.785  16.273  -1.343  1.00  0.00           N  
ATOM   3091  H   HIE B 194       0.876  16.982  -2.059  1.00  0.00           H  
ATOM   3092  CA  HIE B 194       0.455  14.906  -1.778  1.00  0.00           C  
ATOM   3093  HA  HIE B 194       0.408  14.246  -0.910  1.00  0.00           H  
ATOM   3094  CB  HIE B 194      -0.940  14.888  -2.421  1.00  0.00           C  
ATOM   3095  HB2 HIE B 194      -0.928  15.493  -3.329  1.00  0.00           H  
ATOM   3096  HB3 HIE B 194      -1.192  13.864  -2.700  1.00  0.00           H  
ATOM   3097  CG  HIE B 194      -2.017  15.409  -1.497  1.00  0.00           C  
ATOM   3098  ND1 HIE B 194      -2.532  14.731  -0.387  1.00  0.00           N  
ATOM   3099  CE1 HIE B 194      -3.402  15.577   0.188  1.00  0.00           C  
ATOM   3100  HE1 HIE B 194      -3.962  15.366   1.091  1.00  0.00           H  
ATOM   3101  NE2 HIE B 194      -3.448  16.737  -0.487  1.00  0.00           N  
ATOM   3102  HE2 HIE B 194      -4.007  17.540  -0.228  1.00  0.00           H  
ATOM   3103  CD2 HIE B 194      -2.579  16.653  -1.551  1.00  0.00           C  
ATOM   3104  HD2 HIE B 194      -2.358  17.424  -2.276  1.00  0.00           H  
ATOM   3105  C   HIE B 194       1.543  14.348  -2.699  1.00  0.00           C  
ATOM   3106  O   HIE B 194       2.165  15.101  -3.447  1.00  0.00           O  
ATOM   3107  N   LEU B 195       1.785  13.041  -2.636  1.00  0.00           N  
ATOM   3108  H   LEU B 195       1.237  12.475  -1.992  1.00  0.00           H  
ATOM   3109  CA  LEU B 195       2.888  12.362  -3.314  1.00  0.00           C  
ATOM   3110  HA  LEU B 195       3.339  13.041  -4.039  1.00  0.00           H  
ATOM   3111  CB  LEU B 195       3.978  11.954  -2.302  1.00  0.00           C  
ATOM   3112  HB2 LEU B 195       3.600  11.145  -1.675  1.00  0.00           H  
ATOM   3113  HB3 LEU B 195       4.804  11.549  -2.889  1.00  0.00           H  
ATOM   3114  CG  LEU B 195       4.515  13.086  -1.399  1.00  0.00           C  
ATOM   3115  HG  LEU B 195       4.366  14.054  -1.879  1.00  0.00           H  
ATOM   3116  CD1 LEU B 195       3.856  13.095  -0.015  1.00  0.00           C  
ATOM   3117 HD11 LEU B 195       4.021  12.143   0.492  1.00  0.00           H  
ATOM   3118 HD12 LEU B 195       4.277  13.897   0.592  1.00  0.00           H  
ATOM   3119 HD13 LEU B 195       2.786  13.267  -0.107  1.00  0.00           H  
ATOM   3120  CD2 LEU B 195       6.013  12.906  -1.165  1.00  0.00           C  
ATOM   3121 HD21 LEU B 195       6.391  13.707  -0.529  1.00  0.00           H  
ATOM   3122 HD22 LEU B 195       6.212  11.942  -0.699  1.00  0.00           H  
ATOM   3123 HD23 LEU B 195       6.529  12.957  -2.122  1.00  0.00           H  
ATOM   3124  C   LEU B 195       2.360  11.140  -4.072  1.00  0.00           C  
ATOM   3125  O   LEU B 195       1.709  10.279  -3.481  1.00  0.00           O  
ATOM   3126  N   LEU B 196       2.659  11.067  -5.368  1.00  0.00           N  
ATOM   3127  H   LEU B 196       3.284  11.758  -5.758  1.00  0.00           H  
ATOM   3128  CA  LEU B 196       2.273   9.963  -6.246  1.00  0.00           C  
ATOM   3129  HA  LEU B 196       1.303   9.568  -5.938  1.00  0.00           H  
ATOM   3130  CB  LEU B 196       2.156  10.496  -7.687  1.00  0.00           C  
ATOM   3131  HB2 LEU B 196       3.135  10.878  -7.982  1.00  0.00           H  
ATOM   3132  HB3 LEU B 196       1.910   9.664  -8.351  1.00  0.00           H  
ATOM   3133  CG  LEU B 196       1.112  11.616  -7.878  1.00  0.00           C  
ATOM   3134  HG  LEU B 196       1.283  12.414  -7.155  1.00  0.00           H  
ATOM   3135  CD1 LEU B 196       1.268  12.238  -9.266  1.00  0.00           C  
ATOM   3136 HD11 LEU B 196       0.557  13.054  -9.383  1.00  0.00           H  
ATOM   3137 HD12 LEU B 196       2.275  12.636  -9.373  1.00  0.00           H  
ATOM   3138 HD13 LEU B 196       1.089  11.484 -10.032  1.00  0.00           H  
ATOM   3139  CD2 LEU B 196      -0.320  11.105  -7.706  1.00  0.00           C  
ATOM   3140 HD21 LEU B 196      -0.519  10.955  -6.648  1.00  0.00           H  
ATOM   3141 HD22 LEU B 196      -0.451  10.158  -8.233  1.00  0.00           H  
ATOM   3142 HD23 LEU B 196      -1.032  11.832  -8.095  1.00  0.00           H  
ATOM   3143  C   LEU B 196       3.308   8.834  -6.147  1.00  0.00           C  
ATOM   3144  O   LEU B 196       4.493   9.066  -6.393  1.00  0.00           O  
ATOM   3145  N   MET B 197       2.877   7.632  -5.769  1.00  0.00           N  
ATOM   3146  H   MET B 197       1.883   7.521  -5.587  1.00  0.00           H  
ATOM   3147  CA  MET B 197       3.712   6.435  -5.642  1.00  0.00           C  
ATOM   3148  HA  MET B 197       4.372   6.385  -6.507  1.00  0.00           H  
ATOM   3149  CB  MET B 197       4.613   6.527  -4.395  1.00  0.00           C  
ATOM   3150  HB2 MET B 197       5.101   5.564  -4.246  1.00  0.00           H  
ATOM   3151  HB3 MET B 197       5.394   7.252  -4.611  1.00  0.00           H  
ATOM   3152  CG  MET B 197       3.931   6.942  -3.083  1.00  0.00           C  
ATOM   3153  HG2 MET B 197       3.466   7.920  -3.210  1.00  0.00           H  
ATOM   3154  HG3 MET B 197       3.145   6.222  -2.854  1.00  0.00           H  
ATOM   3155  SD  MET B 197       5.065   7.023  -1.663  1.00  0.00           S  
ATOM   3156  CE  MET B 197       5.998   8.531  -2.051  1.00  0.00           C  
ATOM   3157  HE1 MET B 197       6.438   8.455  -3.045  1.00  0.00           H  
ATOM   3158  HE2 MET B 197       5.331   9.391  -2.016  1.00  0.00           H  
ATOM   3159  HE3 MET B 197       6.796   8.660  -1.319  1.00  0.00           H  
ATOM   3160  C   MET B 197       2.848   5.162  -5.669  1.00  0.00           C  
ATOM   3161  O   MET B 197       2.329   4.708  -4.649  1.00  0.00           O  
ATOM   3162  N   ASP B 198       2.681   4.610  -6.870  1.00  0.00           N  
ATOM   3163  H   ASP B 198       3.061   5.090  -7.671  1.00  0.00           H  
ATOM   3164  CA  ASP B 198       1.963   3.362  -7.139  1.00  0.00           C  
ATOM   3165  HA  ASP B 198       1.110   3.307  -6.467  1.00  0.00           H  
ATOM   3166  CB  ASP B 198       1.420   3.379  -8.577  1.00  0.00           C  
ATOM   3167  HB2 ASP B 198       2.218   3.068  -9.254  1.00  0.00           H  
ATOM   3168  HB3 ASP B 198       0.611   2.651  -8.658  1.00  0.00           H  
ATOM   3169  CG  ASP B 198       0.904   4.757  -9.014  1.00  0.00           C  
ATOM   3170  OD1 ASP B 198       0.007   5.298  -8.327  1.00  0.00           O  
ATOM   3171  OD2 ASP B 198       1.435   5.271 -10.022  1.00  0.00           O  
ATOM   3172  C   ASP B 198       2.837   2.118  -6.897  1.00  0.00           C  
ATOM   3173  O   ASP B 198       4.067   2.197  -6.921  1.00  0.00           O  
ATOM   3174  N   ASP B 199       2.190   0.962  -6.677  1.00  0.00           N  
ATOM   3175  H   ASP B 199       1.181   0.995  -6.669  1.00  0.00           H  
ATOM   3176  CA  ASP B 199       2.824  -0.362  -6.497  1.00  0.00           C  
ATOM   3177  HA  ASP B 199       2.098  -0.963  -5.947  1.00  0.00           H  
ATOM   3178  CB  ASP B 199       3.045  -1.072  -7.857  1.00  0.00           C  
ATOM   3179  HB2 ASP B 199       3.516  -0.378  -8.553  1.00  0.00           H  
ATOM   3180  HB3 ASP B 199       3.725  -1.913  -7.712  1.00  0.00           H  
ATOM   3181  CG  ASP B 199       1.761  -1.642  -8.485  1.00  0.00           C  
ATOM   3182  OD1 ASP B 199       1.782  -2.103  -9.649  1.00  0.00           O  
ATOM   3183  OD2 ASP B 199       0.726  -1.762  -7.787  1.00  0.00           O  
ATOM   3184  C   ASP B 199       4.048  -0.346  -5.546  1.00  0.00           C  
ATOM   3185  O   ASP B 199       5.102  -0.949  -5.802  1.00  0.00           O  
ATOM   3186  N   VAL B 200       3.876   0.354  -4.417  1.00  0.00           N  
ATOM   3187  H   VAL B 200       3.006   0.850  -4.310  1.00  0.00           H  
ATOM   3188  CA  VAL B 200       4.830   0.423  -3.301  1.00  0.00           C  
ATOM   3189  HA  VAL B 200       5.810   0.599  -3.737  1.00  0.00           H  
ATOM   3190  CB  VAL B 200       4.543   1.594  -2.338  1.00  0.00           C  
ATOM   3191  HB  VAL B 200       5.225   1.516  -1.491  1.00  0.00           H  
ATOM   3192  CG1 VAL B 200       4.817   2.944  -3.004  1.00  0.00           C  
ATOM   3193 HG11 VAL B 200       5.858   2.988  -3.328  1.00  0.00           H  
ATOM   3194 HG12 VAL B 200       4.175   3.065  -3.876  1.00  0.00           H  
ATOM   3195 HG13 VAL B 200       4.629   3.757  -2.304  1.00  0.00           H  
ATOM   3196  CG2 VAL B 200       3.113   1.589  -1.777  1.00  0.00           C  
ATOM   3197 HG21 VAL B 200       3.017   2.370  -1.023  1.00  0.00           H  
ATOM   3198 HG22 VAL B 200       2.392   1.780  -2.571  1.00  0.00           H  
ATOM   3199 HG23 VAL B 200       2.894   0.627  -1.312  1.00  0.00           H  
ATOM   3200  C   VAL B 200       4.910  -0.889  -2.518  1.00  0.00           C  
ATOM   3201  O   VAL B 200       3.960  -1.674  -2.484  1.00  0.00           O  
ATOM   3202  N   VAL B 201       6.059  -1.118  -1.879  1.00  0.00           N  
ATOM   3203  H   VAL B 201       6.792  -0.423  -1.991  1.00  0.00           H  
ATOM   3204  CA  VAL B 201       6.411  -2.362  -1.184  1.00  0.00           C  
ATOM   3205  HA  VAL B 201       5.488  -2.849  -0.873  1.00  0.00           H  
ATOM   3206  CB  VAL B 201       7.130  -3.342  -2.134  1.00  0.00           C  
ATOM   3207  HB  VAL B 201       7.244  -4.267  -1.587  1.00  0.00           H  
ATOM   3208  CG1 VAL B 201       6.302  -3.688  -3.376  1.00  0.00           C  
ATOM   3209 HG11 VAL B 201       5.304  -4.006  -3.074  1.00  0.00           H  
ATOM   3210 HG12 VAL B 201       6.223  -2.825  -4.036  1.00  0.00           H  
ATOM   3211 HG13 VAL B 201       6.795  -4.500  -3.904  1.00  0.00           H  
ATOM   3212  CG2 VAL B 201       8.527  -2.896  -2.581  1.00  0.00           C  
ATOM   3213 HG21 VAL B 201       8.460  -1.984  -3.170  1.00  0.00           H  
ATOM   3214 HG22 VAL B 201       9.162  -2.712  -1.716  1.00  0.00           H  
ATOM   3215 HG23 VAL B 201       8.984  -3.682  -3.181  1.00  0.00           H  
ATOM   3216  C   VAL B 201       7.226  -2.131   0.096  1.00  0.00           C  
ATOM   3217  O   VAL B 201       7.726  -1.040   0.377  1.00  0.00           O  
ATOM   3218  N   SER B 202       7.398  -3.195   0.882  1.00  0.00           N  
ATOM   3219  H   SER B 202       6.951  -4.057   0.582  1.00  0.00           H  
ATOM   3220  CA  SER B 202       8.008  -3.178   2.217  1.00  0.00           C  
ATOM   3221  HA  SER B 202       7.379  -2.581   2.868  1.00  0.00           H  
ATOM   3222  CB  SER B 202       8.057  -4.597   2.781  1.00  0.00           C  
ATOM   3223  HB2 SER B 202       8.661  -5.229   2.130  1.00  0.00           H  
ATOM   3224  HB3 SER B 202       8.499  -4.574   3.779  1.00  0.00           H  
ATOM   3225  OG  SER B 202       6.752  -5.124   2.870  1.00  0.00           O  
ATOM   3226  HG  SER B 202       6.388  -5.204   1.960  1.00  0.00           H  
ATOM   3227  C   SER B 202       9.421  -2.595   2.241  1.00  0.00           C  
ATOM   3228  O   SER B 202       9.756  -1.859   3.175  1.00  0.00           O  
ATOM   3229  N   ALA B 203      10.219  -2.893   1.214  1.00  0.00           N  
ATOM   3230  H   ALA B 203       9.857  -3.543   0.521  1.00  0.00           H  
ATOM   3231  CA  ALA B 203      11.576  -2.388   1.025  1.00  0.00           C  
ATOM   3232  HA  ALA B 203      12.157  -2.579   1.929  1.00  0.00           H  
ATOM   3233  CB  ALA B 203      12.191  -3.188  -0.128  1.00  0.00           C  
ATOM   3234  HB1 ALA B 203      13.218  -2.862  -0.295  1.00  0.00           H  
ATOM   3235  HB2 ALA B 203      12.186  -4.249   0.117  1.00  0.00           H  
ATOM   3236  HB3 ALA B 203      11.620  -3.026  -1.044  1.00  0.00           H  
ATOM   3237  C   ALA B 203      11.653  -0.874   0.735  1.00  0.00           C  
ATOM   3238  O   ALA B 203      12.699  -0.270   0.969  1.00  0.00           O  
ATOM   3239  N   ASP B 204      10.580  -0.253   0.235  1.00  0.00           N  
ATOM   3240  H   ASP B 204       9.713  -0.767   0.133  1.00  0.00           H  
ATOM   3241  CA  ASP B 204      10.611   1.139  -0.217  1.00  0.00           C  
ATOM   3242  HA  ASP B 204      11.457   1.224  -0.902  1.00  0.00           H  
ATOM   3243  CB  ASP B 204       9.338   1.523  -0.995  1.00  0.00           C  
ATOM   3244  HB2 ASP B 204       8.471   1.366  -0.354  1.00  0.00           H  
ATOM   3245  HB3 ASP B 204       9.391   2.587  -1.226  1.00  0.00           H  
ATOM   3246  CG  ASP B 204       9.122   0.784  -2.321  1.00  0.00           C  
ATOM   3247  OD1 ASP B 204      10.096   0.333  -2.951  1.00  0.00           O  
ATOM   3248  OD2 ASP B 204       7.965   0.703  -2.779  1.00  0.00           O  
ATOM   3249  C   ASP B 204      10.842   2.136   0.930  1.00  0.00           C  
ATOM   3250  O   ASP B 204      10.167   2.134   1.966  1.00  0.00           O  
ATOM   3251  N   GLN B 205      11.781   3.051   0.691  1.00  0.00           N  
ATOM   3252  H   GLN B 205      12.285   2.972  -0.179  1.00  0.00           H  
ATOM   3253  CA  GLN B 205      12.075   4.225   1.508  1.00  0.00           C  
ATOM   3254  HA  GLN B 205      11.209   4.448   2.131  1.00  0.00           H  
ATOM   3255  CB  GLN B 205      13.284   3.952   2.427  1.00  0.00           C  
ATOM   3256  HB2 GLN B 205      13.086   3.045   2.998  1.00  0.00           H  
ATOM   3257  HB3 GLN B 205      14.177   3.777   1.824  1.00  0.00           H  
ATOM   3258  CG  GLN B 205      13.555   5.121   3.393  1.00  0.00           C  
ATOM   3259  HG2 GLN B 205      13.979   5.952   2.829  1.00  0.00           H  
ATOM   3260  HG3 GLN B 205      12.618   5.460   3.833  1.00  0.00           H  
ATOM   3261  CD  GLN B 205      14.506   4.766   4.537  1.00  0.00           C  
ATOM   3262  OE1 GLN B 205      14.563   3.655   5.035  1.00  0.00           O  
ATOM   3263  NE2 GLN B 205      15.279   5.709   5.019  1.00  0.00           N  
ATOM   3264 HE21 GLN B 205      15.890   5.449   5.772  1.00  0.00           H  
ATOM   3265 HE22 GLN B 205      15.144   6.672   4.728  1.00  0.00           H  
ATOM   3266  C   GLN B 205      12.321   5.421   0.581  1.00  0.00           C  
ATOM   3267  O   GLN B 205      12.972   5.285  -0.451  1.00  0.00           O  
ATOM   3268  N   TYR B 206      11.813   6.591   0.952  1.00  0.00           N  
ATOM   3269  H   TYR B 206      11.280   6.632   1.813  1.00  0.00           H  
ATOM   3270  CA  TYR B 206      11.996   7.848   0.231  1.00  0.00           C  
ATOM   3271  HA  TYR B 206      12.495   7.653  -0.718  1.00  0.00           H  
ATOM   3272  CB  TYR B 206      10.632   8.490  -0.067  1.00  0.00           C  
ATOM   3273  HB2 TYR B 206      10.024   8.487   0.838  1.00  0.00           H  
ATOM   3274  HB3 TYR B 206      10.790   9.535  -0.338  1.00  0.00           H  
ATOM   3275  CG  TYR B 206       9.868   7.822  -1.194  1.00  0.00           C  
ATOM   3276  CD1 TYR B 206       9.181   6.613  -0.974  1.00  0.00           C  
ATOM   3277  HD1 TYR B 206       9.163   6.173   0.013  1.00  0.00           H  
ATOM   3278  CE1 TYR B 206       8.533   5.973  -2.046  1.00  0.00           C  
ATOM   3279  HE1 TYR B 206       8.020   5.032  -1.905  1.00  0.00           H  
ATOM   3280  CZ  TYR B 206       8.549   6.554  -3.330  1.00  0.00           C  
ATOM   3281  OH  TYR B 206       7.893   5.949  -4.350  1.00  0.00           O  
ATOM   3282  HH  TYR B 206       7.948   6.431  -5.176  1.00  0.00           H  
ATOM   3283  CE2 TYR B 206       9.229   7.771  -3.547  1.00  0.00           C  
ATOM   3284  HE2 TYR B 206       9.257   8.211  -4.532  1.00  0.00           H  
ATOM   3285  CD2 TYR B 206       9.879   8.406  -2.475  1.00  0.00           C  
ATOM   3286  HD2 TYR B 206      10.402   9.337  -2.636  1.00  0.00           H  
ATOM   3287  C   TYR B 206      12.862   8.817   1.035  1.00  0.00           C  
ATOM   3288  O   TYR B 206      12.751   8.873   2.263  1.00  0.00           O  
ATOM   3289  N   THR B 207      13.652   9.621   0.330  1.00  0.00           N  
ATOM   3290  H   THR B 207      13.707   9.451  -0.668  1.00  0.00           H  
ATOM   3291  CA  THR B 207      14.150  10.927   0.799  1.00  0.00           C  
ATOM   3292  HA  THR B 207      14.344  10.890   1.871  1.00  0.00           H  
ATOM   3293  CB  THR B 207      15.466  11.283   0.083  1.00  0.00           C  
ATOM   3294  HB  THR B 207      15.279  11.392  -0.986  1.00  0.00           H  
ATOM   3295  CG2 THR B 207      16.120  12.558   0.612  1.00  0.00           C  
ATOM   3296 HG21 THR B 207      16.244  12.501   1.693  1.00  0.00           H  
ATOM   3297 HG22 THR B 207      17.095  12.698   0.146  1.00  0.00           H  
ATOM   3298 HG23 THR B 207      15.512  13.427   0.364  1.00  0.00           H  
ATOM   3299  OG1 THR B 207      16.404  10.243   0.270  1.00  0.00           O  
ATOM   3300  HG1 THR B 207      17.181  10.474  -0.245  1.00  0.00           H  
ATOM   3301  C   THR B 207      13.081  11.996   0.528  1.00  0.00           C  
ATOM   3302  O   THR B 207      12.339  11.872  -0.452  1.00  0.00           O  
ATOM   3303  N   LEU B 208      12.980  13.025   1.377  1.00  0.00           N  
ATOM   3304  H   LEU B 208      13.627  13.068   2.162  1.00  0.00           H  
ATOM   3305  CA  LEU B 208      12.036  14.149   1.263  1.00  0.00           C  
ATOM   3306  HA  LEU B 208      11.659  14.218   0.243  1.00  0.00           H  
ATOM   3307  CB  LEU B 208      10.859  13.954   2.246  1.00  0.00           C  
ATOM   3308  HB2 LEU B 208      11.277  13.910   3.254  1.00  0.00           H  
ATOM   3309  HB3 LEU B 208      10.230  14.845   2.191  1.00  0.00           H  
ATOM   3310  CG  LEU B 208       9.958  12.719   2.066  1.00  0.00           C  
ATOM   3311  HG  LEU B 208      10.559  11.809   2.092  1.00  0.00           H  
ATOM   3312  CD1 LEU B 208       8.928  12.656   3.199  1.00  0.00           C  
ATOM   3313 HD11 LEU B 208       8.334  13.572   3.216  1.00  0.00           H  
ATOM   3314 HD12 LEU B 208       8.262  11.806   3.053  1.00  0.00           H  
ATOM   3315 HD13 LEU B 208       9.440  12.544   4.154  1.00  0.00           H  
ATOM   3316  CD2 LEU B 208       9.185  12.782   0.753  1.00  0.00           C  
ATOM   3317 HD21 LEU B 208       9.896  12.780  -0.068  1.00  0.00           H  
ATOM   3318 HD22 LEU B 208       8.539  11.910   0.658  1.00  0.00           H  
ATOM   3319 HD23 LEU B 208       8.588  13.693   0.709  1.00  0.00           H  
ATOM   3320  C   LEU B 208      12.738  15.475   1.608  1.00  0.00           C  
ATOM   3321  O   LEU B 208      13.282  15.582   2.704  1.00  0.00           O  
ATOM   3322  N   ASP B 209      12.667  16.486   0.737  1.00  0.00           N  
ATOM   3323  H   ASP B 209      12.177  16.330  -0.136  1.00  0.00           H  
ATOM   3324  CA  ASP B 209      13.315  17.801   0.922  1.00  0.00           C  
ATOM   3325  HA  ASP B 209      13.690  17.878   1.945  1.00  0.00           H  
ATOM   3326  CB  ASP B 209      14.526  17.954  -0.014  1.00  0.00           C  
ATOM   3327  HB2 ASP B 209      14.227  17.750  -1.041  1.00  0.00           H  
ATOM   3328  HB3 ASP B 209      14.862  18.990   0.025  1.00  0.00           H  
ATOM   3329  CG  ASP B 209      15.712  17.075   0.369  1.00  0.00           C  
ATOM   3330  OD1 ASP B 209      16.152  16.273  -0.481  1.00  0.00           O  
ATOM   3331  OD2 ASP B 209      16.208  17.248   1.502  1.00  0.00           O  
ATOM   3332  C   ASP B 209      12.336  18.961   0.687  1.00  0.00           C  
ATOM   3333  O   ASP B 209      11.779  19.106  -0.404  1.00  0.00           O  
ATOM   3334  N   LEU B 210      12.127  19.809   1.701  1.00  0.00           N  
ATOM   3335  H   LEU B 210      12.665  19.665   2.554  1.00  0.00           H  
ATOM   3336  CA  LEU B 210      11.215  20.959   1.659  1.00  0.00           C  
ATOM   3337  HA  LEU B 210      10.495  20.804   0.857  1.00  0.00           H  
ATOM   3338  CB  LEU B 210      10.433  21.012   2.984  1.00  0.00           C  
ATOM   3339  HB2 LEU B 210       9.868  20.085   3.093  1.00  0.00           H  
ATOM   3340  HB3 LEU B 210      11.161  21.059   3.792  1.00  0.00           H  
ATOM   3341  CG  LEU B 210       9.475  22.210   3.141  1.00  0.00           C  
ATOM   3342  HG  LEU B 210      10.036  23.144   3.096  1.00  0.00           H  
ATOM   3343  CD1 LEU B 210       8.385  22.235   2.067  1.00  0.00           C  
ATOM   3344 HD11 LEU B 210       7.858  21.280   2.045  1.00  0.00           H  
ATOM   3345 HD12 LEU B 210       7.678  23.036   2.277  1.00  0.00           H  
ATOM   3346 HD13 LEU B 210       8.831  22.428   1.095  1.00  0.00           H  
ATOM   3347  CD2 LEU B 210       8.781  22.133   4.501  1.00  0.00           C  
ATOM   3348 HD21 LEU B 210       9.524  22.122   5.298  1.00  0.00           H  
ATOM   3349 HD22 LEU B 210       8.127  22.992   4.641  1.00  0.00           H  
ATOM   3350 HD23 LEU B 210       8.178  21.226   4.557  1.00  0.00           H  
ATOM   3351  C   LEU B 210      11.963  22.270   1.371  1.00  0.00           C  
ATOM   3352  O   LEU B 210      12.815  22.693   2.156  1.00  0.00           O  
ATOM   3353  N   TRP B 211      11.603  22.938   0.274  1.00  0.00           N  
ATOM   3354  H   TRP B 211      10.857  22.539  -0.292  1.00  0.00           H  
ATOM   3355  CA  TRP B 211      12.115  24.248  -0.143  1.00  0.00           C  
ATOM   3356  HA  TRP B 211      12.975  24.511   0.471  1.00  0.00           H  
ATOM   3357  CB  TRP B 211      12.586  24.143  -1.600  1.00  0.00           C  
ATOM   3358  HB2 TRP B 211      13.372  23.388  -1.643  1.00  0.00           H  
ATOM   3359  HB3 TRP B 211      11.754  23.777  -2.203  1.00  0.00           H  
ATOM   3360  CG  TRP B 211      13.094  25.403  -2.243  1.00  0.00           C  
ATOM   3361  CD1 TRP B 211      14.392  25.775  -2.307  1.00  0.00           C  
ATOM   3362  HD1 TRP B 211      15.213  25.208  -1.886  1.00  0.00           H  
ATOM   3363  NE1 TRP B 211      14.506  26.982  -2.965  1.00  0.00           N  
ATOM   3364  HE1 TRP B 211      15.387  27.483  -3.058  1.00  0.00           H  
ATOM   3365  CE2 TRP B 211      13.272  27.468  -3.340  1.00  0.00           C  
ATOM   3366  CZ2 TRP B 211      12.863  28.639  -3.995  1.00  0.00           C  
ATOM   3367  HZ2 TRP B 211      13.589  29.376  -4.304  1.00  0.00           H  
ATOM   3368  CH2 TRP B 211      11.492  28.880  -4.187  1.00  0.00           C  
ATOM   3369  HH2 TRP B 211      11.155  29.812  -4.632  1.00  0.00           H  
ATOM   3370  CZ3 TRP B 211      10.553  27.931  -3.750  1.00  0.00           C  
ATOM   3371  HZ3 TRP B 211       9.494  28.146  -3.850  1.00  0.00           H  
ATOM   3372  CE3 TRP B 211      10.973  26.750  -3.106  1.00  0.00           C  
ATOM   3373  HE3 TRP B 211      10.232  26.064  -2.717  1.00  0.00           H  
ATOM   3374  CD2 TRP B 211      12.343  26.484  -2.883  1.00  0.00           C  
ATOM   3375  C   TRP B 211      11.066  25.354   0.041  1.00  0.00           C  
ATOM   3376  O   TRP B 211       9.876  25.123  -0.181  1.00  0.00           O  
ATOM   3377  N   ALA B 212      11.510  26.559   0.400  1.00  0.00           N  
ATOM   3378  H   ALA B 212      12.504  26.675   0.572  1.00  0.00           H  
ATOM   3379  CA  ALA B 212      10.646  27.701   0.678  1.00  0.00           C  
ATOM   3380  HA  ALA B 212       9.703  27.572   0.149  1.00  0.00           H  
ATOM   3381  CB  ALA B 212      10.357  27.692   2.182  1.00  0.00           C  
ATOM   3382  HB1 ALA B 212       9.945  26.726   2.472  1.00  0.00           H  
ATOM   3383  HB2 ALA B 212      11.273  27.871   2.747  1.00  0.00           H  
ATOM   3384  HB3 ALA B 212       9.632  28.469   2.423  1.00  0.00           H  
ATOM   3385  C   ALA B 212      11.276  29.029   0.215  1.00  0.00           C  
ATOM   3386  O   ALA B 212      12.290  29.464   0.772  1.00  0.00           O  
ATOM   3387  N   GLY B 213      10.677  29.663  -0.800  1.00  0.00           N  
ATOM   3388  H   GLY B 213       9.862  29.193  -1.186  1.00  0.00           H  
ATOM   3389  CA  GLY B 213      10.934  31.008  -1.355  1.00  0.00           C  
ATOM   3390  HA2 GLY B 213      10.159  31.236  -2.091  1.00  0.00           H  
ATOM   3391  HA3 GLY B 213      10.850  31.735  -0.548  1.00  0.00           H  
ATOM   3392  C   GLY B 213      12.300  31.219  -2.025  1.00  0.00           C  
ATOM   3393  O   GLY B 213      12.428  31.901  -3.039  1.00  0.00           O  
ATOM   3394  N   GLN B 214      13.341  30.611  -1.463  1.00  0.00           N  
ATOM   3395  H   GLN B 214      13.134  30.057  -0.645  1.00  0.00           H  
ATOM   3396  CA  GLN B 214      14.739  30.812  -1.815  1.00  0.00           C  
ATOM   3397  HA  GLN B 214      14.816  30.973  -2.891  1.00  0.00           H  
ATOM   3398  CB  GLN B 214      15.216  32.072  -1.071  1.00  0.00           C  
ATOM   3399  HB2 GLN B 214      14.404  32.802  -1.046  1.00  0.00           H  
ATOM   3400  HB3 GLN B 214      15.441  31.826  -0.032  1.00  0.00           H  
ATOM   3401  CG  GLN B 214      16.443  32.732  -1.715  1.00  0.00           C  
ATOM   3402  HG2 GLN B 214      17.276  32.706  -1.013  1.00  0.00           H  
ATOM   3403  HG3 GLN B 214      16.740  32.200  -2.619  1.00  0.00           H  
ATOM   3404  CD  GLN B 214      16.142  34.183  -2.072  1.00  0.00           C  
ATOM   3405  OE1 GLN B 214      16.535  35.104  -1.384  1.00  0.00           O  
ATOM   3406  NE2 GLN B 214      15.403  34.449  -3.125  1.00  0.00           N  
ATOM   3407 HE21 GLN B 214      15.162  35.416  -3.254  1.00  0.00           H  
ATOM   3408 HE22 GLN B 214      14.984  33.716  -3.667  1.00  0.00           H  
ATOM   3409  C   GLN B 214      15.599  29.598  -1.438  1.00  0.00           C  
ATOM   3410  O   GLN B 214      16.476  29.201  -2.204  1.00  0.00           O  
ATOM   3411  N   GLN B 215      15.330  28.982  -0.281  1.00  0.00           N  
ATOM   3412  H   GLN B 215      14.529  29.295   0.254  1.00  0.00           H  
ATOM   3413  CA  GLN B 215      16.231  28.040   0.389  1.00  0.00           C  
ATOM   3414  HA  GLN B 215      17.053  27.781  -0.279  1.00  0.00           H  
ATOM   3415  CB  GLN B 215      16.823  28.719   1.637  1.00  0.00           C  
ATOM   3416  HB2 GLN B 215      15.994  29.108   2.231  1.00  0.00           H  
ATOM   3417  HB3 GLN B 215      17.345  27.981   2.247  1.00  0.00           H  
ATOM   3418  CG  GLN B 215      17.818  29.848   1.305  1.00  0.00           C  
ATOM   3419  HG2 GLN B 215      17.444  30.453   0.482  1.00  0.00           H  
ATOM   3420  HG3 GLN B 215      18.762  29.400   0.992  1.00  0.00           H  
ATOM   3421  CD  GLN B 215      18.062  30.794   2.479  1.00  0.00           C  
ATOM   3422  OE1 GLN B 215      17.197  31.073   3.287  1.00  0.00           O  
ATOM   3423  NE2 GLN B 215      19.243  31.356   2.611  1.00  0.00           N  
ATOM   3424 HE21 GLN B 215      19.335  31.972   3.400  1.00  0.00           H  
ATOM   3425 HE22 GLN B 215      19.987  31.181   1.964  1.00  0.00           H  
ATOM   3426  C   GLN B 215      15.544  26.727   0.787  1.00  0.00           C  
ATOM   3427  O   GLN B 215      14.321  26.636   0.886  1.00  0.00           O  
ATOM   3428  N   LEU B 216      16.363  25.706   1.040  1.00  0.00           N  
ATOM   3429  H   LEU B 216      17.353  25.873   0.963  1.00  0.00           H  
ATOM   3430  CA  LEU B 216      15.980  24.501   1.772  1.00  0.00           C  
ATOM   3431  HA  LEU B 216      15.125  24.034   1.283  1.00  0.00           H  
ATOM   3432  CB  LEU B 216      17.184  23.550   1.711  1.00  0.00           C  
ATOM   3433  HB2 LEU B 216      17.466  23.387   0.669  1.00  0.00           H  
ATOM   3434  HB3 LEU B 216      18.016  24.054   2.207  1.00  0.00           H  
ATOM   3435  CG  LEU B 216      16.980  22.184   2.384  1.00  0.00           C  
ATOM   3436  HG  LEU B 216      16.507  22.301   3.360  1.00  0.00           H  
ATOM   3437  CD1 LEU B 216      16.131  21.251   1.519  1.00  0.00           C  
ATOM   3438 HD11 LEU B 216      15.158  21.690   1.315  1.00  0.00           H  
ATOM   3439 HD12 LEU B 216      16.639  21.028   0.580  1.00  0.00           H  
ATOM   3440 HD13 LEU B 216      15.973  20.308   2.046  1.00  0.00           H  
ATOM   3441  CD2 LEU B 216      18.361  21.572   2.589  1.00  0.00           C  
ATOM   3442 HD21 LEU B 216      18.904  21.524   1.645  1.00  0.00           H  
ATOM   3443 HD22 LEU B 216      18.930  22.156   3.310  1.00  0.00           H  
ATOM   3444 HD23 LEU B 216      18.250  20.564   2.969  1.00  0.00           H  
ATOM   3445  C   LEU B 216      15.595  24.853   3.225  1.00  0.00           C  
ATOM   3446  O   LEU B 216      16.253  25.678   3.855  1.00  0.00           O  
ATOM   3447  N   LEU B 217      14.532  24.227   3.733  1.00  0.00           N  
ATOM   3448  H   LEU B 217      14.049  23.577   3.124  1.00  0.00           H  
ATOM   3449  CA  LEU B 217      13.898  24.516   5.028  1.00  0.00           C  
ATOM   3450  HA  LEU B 217      14.473  25.285   5.544  1.00  0.00           H  
ATOM   3451  CB  LEU B 217      12.491  25.076   4.721  1.00  0.00           C  
ATOM   3452  HB2 LEU B 217      12.595  25.930   4.048  1.00  0.00           H  
ATOM   3453  HB3 LEU B 217      11.938  24.305   4.185  1.00  0.00           H  
ATOM   3454  CG  LEU B 217      11.647  25.507   5.938  1.00  0.00           C  
ATOM   3455  HG  LEU B 217      11.568  24.685   6.648  1.00  0.00           H  
ATOM   3456  CD1 LEU B 217      12.228  26.736   6.643  1.00  0.00           C  
ATOM   3457 HD11 LEU B 217      13.206  26.489   7.056  1.00  0.00           H  
ATOM   3458 HD12 LEU B 217      12.330  27.560   5.935  1.00  0.00           H  
ATOM   3459 HD13 LEU B 217      11.571  27.037   7.458  1.00  0.00           H  
ATOM   3460  CD2 LEU B 217      10.235  25.861   5.471  1.00  0.00           C  
ATOM   3461 HD21 LEU B 217      10.263  26.719   4.802  1.00  0.00           H  
ATOM   3462 HD22 LEU B 217       9.785  25.010   4.961  1.00  0.00           H  
ATOM   3463 HD23 LEU B 217       9.618  26.119   6.327  1.00  0.00           H  
ATOM   3464  C   LEU B 217      13.850  23.291   5.965  1.00  0.00           C  
ATOM   3465  O   LEU B 217      13.895  23.455   7.181  1.00  0.00           O  
ATOM   3466  N   TRP B 218      13.769  22.074   5.412  1.00  0.00           N  
ATOM   3467  H   TRP B 218      13.719  22.001   4.404  1.00  0.00           H  
ATOM   3468  CA  TRP B 218      13.704  20.811   6.164  1.00  0.00           C  
ATOM   3469  HA  TRP B 218      14.410  20.858   6.994  1.00  0.00           H  
ATOM   3470  CB  TRP B 218      12.291  20.655   6.752  1.00  0.00           C  
ATOM   3471  HB2 TRP B 218      12.131  21.444   7.489  1.00  0.00           H  
ATOM   3472  HB3 TRP B 218      11.562  20.814   5.960  1.00  0.00           H  
ATOM   3473  CG  TRP B 218      11.956  19.345   7.396  1.00  0.00           C  
ATOM   3474  CD1 TRP B 218      11.981  19.094   8.725  1.00  0.00           C  
ATOM   3475  HD1 TRP B 218      12.264  19.811   9.488  1.00  0.00           H  
ATOM   3476  NE1 TRP B 218      11.551  17.802   8.959  1.00  0.00           N  
ATOM   3477  HE1 TRP B 218      11.484  17.393   9.882  1.00  0.00           H  
ATOM   3478  CE2 TRP B 218      11.188  17.166   7.790  1.00  0.00           C  
ATOM   3479  CZ2 TRP B 218      10.622  15.913   7.515  1.00  0.00           C  
ATOM   3480  HZ2 TRP B 218      10.363  15.244   8.323  1.00  0.00           H  
ATOM   3481  CH2 TRP B 218      10.359  15.559   6.180  1.00  0.00           C  
ATOM   3482  HH2 TRP B 218       9.906  14.604   5.951  1.00  0.00           H  
ATOM   3483  CZ3 TRP B 218      10.681  16.453   5.143  1.00  0.00           C  
ATOM   3484  HZ3 TRP B 218      10.497  16.180   4.116  1.00  0.00           H  
ATOM   3485  CE3 TRP B 218      11.233  17.714   5.431  1.00  0.00           C  
ATOM   3486  HE3 TRP B 218      11.461  18.393   4.622  1.00  0.00           H  
ATOM   3487  CD2 TRP B 218      11.484  18.113   6.763  1.00  0.00           C  
ATOM   3488  C   TRP B 218      14.094  19.615   5.277  1.00  0.00           C  
ATOM   3489  O   TRP B 218      13.760  19.601   4.091  1.00  0.00           O  
ATOM   3490  N   BCN B 219      14.792  18.632   5.857  1.00  0.00           N  
ATOM   3491  H27 BCN B 219      14.932  18.699   6.853  1.00  0.00           H  
ATOM   3492  C2  BCN B 219      15.189  17.378   5.231  1.00  0.00           C  
ATOM   3493  H   BCN B 219      14.761  17.346   4.227  1.00  0.00           H  
ATOM   3494  C4  BCN B 219      16.712  17.217   5.075  1.00  0.00           C  
ATOM   3495  H1  BCN B 219      17.151  16.925   6.038  1.00  0.00           H  
ATOM   3496  H2  BCN B 219      16.901  16.388   4.380  1.00  0.00           H  
ATOM   3497  C5  BCN B 219      17.451  18.475   4.570  1.00  0.00           C  
ATOM   3498  H3  BCN B 219      16.997  18.798   3.626  1.00  0.00           H  
ATOM   3499  H4  BCN B 219      17.303  19.296   5.282  1.00  0.00           H  
ATOM   3500  C6  BCN B 219      18.980  18.252   4.401  1.00  0.00           C  
ATOM   3501  H8  BCN B 219      19.384  17.783   5.306  1.00  0.00           H  
ATOM   3502  H9  BCN B 219      19.480  19.225   4.318  1.00  0.00           H  
ATOM   3503  C7  BCN B 219      19.370  17.401   3.172  1.00  0.00           C  
ATOM   3504  H5  BCN B 219      18.977  16.383   3.286  1.00  0.00           H  
ATOM   3505  H6  BCN B 219      20.463  17.333   3.100  1.00  0.00           H  
ATOM   3506  N2  BCN B 219      18.843  17.961   1.929  1.00  0.00           N  
ATOM   3507  H7  BCN B 219      17.879  17.736   1.659  1.00  0.00           H  
ATOM   3508  C8  BCN B 219      19.524  18.763   1.059  1.00  0.00           C  
ATOM   3509  O1  BCN B 219      20.686  19.109   1.171  1.00  0.00           O  
ATOM   3510  O2  BCN B 219      18.688  19.116   0.055  1.00  0.00           O  
ATOM   3511  C9  BCN B 219      19.223  19.733  -1.118  1.00  0.00           C  
ATOM   3512  H21 BCN B 219      19.958  19.064  -1.585  1.00  0.00           H  
ATOM   3513  H22 BCN B 219      19.712  20.684  -0.873  1.00  0.00           H  
ATOM   3514  C10 BCN B 219      18.038  19.943  -2.058  1.00  0.00           C  
ATOM   3515  H23 BCN B 219      17.225  19.245  -1.857  1.00  0.00           H  
ATOM   3516  C11 BCN B 219      18.269  20.274  -3.517  1.00  0.00           C  
ATOM   3517  H12 BCN B 219      19.299  20.465  -3.815  1.00  0.00           H  
ATOM   3518  C12 BCN B 219      17.525  19.436  -4.592  1.00  0.00           C  
ATOM   3519  H13 BCN B 219      16.556  19.104  -4.194  1.00  0.00           H  
ATOM   3520  H14 BCN B 219      18.095  18.518  -4.783  1.00  0.00           H  
ATOM   3521  C13 BCN B 219      17.294  20.175  -5.947  1.00  0.00           C  
ATOM   3522  H19 BCN B 219      18.249  20.426  -6.424  1.00  0.00           H  
ATOM   3523  H20 BCN B 219      16.700  19.561  -6.635  1.00  0.00           H  
ATOM   3524  C14 BCN B 219      16.575  21.386  -5.584  1.00  0.00           C  
ATOM   3525  C15 BCN B 219      16.114  22.204  -4.858  1.00  0.00           C  
ATOM   3526  C16 BCN B 219      15.792  22.833  -3.590  1.00  0.00           C  
ATOM   3527  H17 BCN B 219      14.721  23.064  -3.547  1.00  0.00           H  
ATOM   3528  H18 BCN B 219      16.367  23.759  -3.473  1.00  0.00           H  
ATOM   3529  C17 BCN B 219      16.191  21.785  -2.503  1.00  0.00           C  
ATOM   3530  H15 BCN B 219      15.993  22.211  -1.512  1.00  0.00           H  
ATOM   3531  H16 BCN B 219      15.536  20.909  -2.586  1.00  0.00           H  
ATOM   3532  C18 BCN B 219      17.670  21.322  -2.568  1.00  0.00           C  
ATOM   3533  H11 BCN B 219      18.346  22.132  -2.302  1.00  0.00           H  
ATOM   3534  C3  BCN B 219      14.667  16.193   6.025  1.00  0.00           C  
ATOM   3535  O3  BCN B 219      14.782  16.157   7.242  1.00  0.00           O  
ATOM   3536  N   GLY B 220      14.136  15.171   5.354  1.00  0.00           N  
ATOM   3537  H   GLY B 220      14.036  15.250   4.344  1.00  0.00           H  
ATOM   3538  CA  GLY B 220      13.610  13.977   6.017  1.00  0.00           C  
ATOM   3539  HA2 GLY B 220      14.183  13.781   6.923  1.00  0.00           H  
ATOM   3540  HA3 GLY B 220      12.582  14.171   6.314  1.00  0.00           H  
ATOM   3541  C   GLY B 220      13.636  12.704   5.173  1.00  0.00           C  
ATOM   3542  O   GLY B 220      14.143  12.655   4.053  1.00  0.00           O  
ATOM   3543  N   SER B 221      13.071  11.635   5.730  1.00  0.00           N  
ATOM   3544  H   SER B 221      12.649  11.726   6.646  1.00  0.00           H  
ATOM   3545  CA  SER B 221      12.921  10.349   5.052  1.00  0.00           C  
ATOM   3546  HA  SER B 221      12.729  10.550   3.998  1.00  0.00           H  
ATOM   3547  CB  SER B 221      14.223   9.545   5.153  1.00  0.00           C  
ATOM   3548  HB2 SER B 221      15.038  10.118   4.710  1.00  0.00           H  
ATOM   3549  HB3 SER B 221      14.453   9.350   6.202  1.00  0.00           H  
ATOM   3550  OG  SER B 221      14.110   8.323   4.456  1.00  0.00           O  
ATOM   3551  HG  SER B 221      13.843   8.550   3.542  1.00  0.00           H  
ATOM   3552  C   SER B 221      11.719   9.578   5.605  1.00  0.00           C  
ATOM   3553  O   SER B 221      11.313   9.791   6.745  1.00  0.00           O  
ATOM   3554  N   PHE B 222      11.118   8.720   4.779  1.00  0.00           N  
ATOM   3555  H   PHE B 222      11.539   8.579   3.867  1.00  0.00           H  
ATOM   3556  CA  PHE B 222       9.814   8.097   5.020  1.00  0.00           C  
ATOM   3557  HA  PHE B 222       9.688   7.931   6.093  1.00  0.00           H  
ATOM   3558  CB  PHE B 222       8.728   9.091   4.556  1.00  0.00           C  
ATOM   3559  HB2 PHE B 222       8.500   9.762   5.386  1.00  0.00           H  
ATOM   3560  HB3 PHE B 222       9.146   9.712   3.763  1.00  0.00           H  
ATOM   3561  CG  PHE B 222       7.428   8.520   4.018  1.00  0.00           C  
ATOM   3562  CD1 PHE B 222       6.369   8.183   4.882  1.00  0.00           C  
ATOM   3563  HD1 PHE B 222       6.475   8.296   5.954  1.00  0.00           H  
ATOM   3564  CE1 PHE B 222       5.147   7.733   4.350  1.00  0.00           C  
ATOM   3565  HE1 PHE B 222       4.326   7.500   5.011  1.00  0.00           H  
ATOM   3566  CZ  PHE B 222       4.977   7.615   2.961  1.00  0.00           C  
ATOM   3567  HZ  PHE B 222       4.033   7.284   2.556  1.00  0.00           H  
ATOM   3568  CE2 PHE B 222       6.031   7.950   2.098  1.00  0.00           C  
ATOM   3569  HE2 PHE B 222       5.894   7.876   1.029  1.00  0.00           H  
ATOM   3570  CD2 PHE B 222       7.253   8.399   2.625  1.00  0.00           C  
ATOM   3571  HD2 PHE B 222       8.054   8.666   1.953  1.00  0.00           H  
ATOM   3572  C   PHE B 222       9.717   6.735   4.316  1.00  0.00           C  
ATOM   3573  O   PHE B 222      10.053   6.611   3.138  1.00  0.00           O  
ATOM   3574  N   LYS B 223       9.239   5.711   5.032  1.00  0.00           N  
ATOM   3575  H   LYS B 223       8.975   5.895   5.990  1.00  0.00           H  
ATOM   3576  CA  LYS B 223       8.878   4.391   4.482  1.00  0.00           C  
ATOM   3577  HA  LYS B 223       9.315   4.257   3.495  1.00  0.00           H  
ATOM   3578  CB  LYS B 223       9.416   3.261   5.376  1.00  0.00           C  
ATOM   3579  HB2 LYS B 223       9.175   3.463   6.418  1.00  0.00           H  
ATOM   3580  HB3 LYS B 223       8.894   2.347   5.092  1.00  0.00           H  
ATOM   3581  CG  LYS B 223      10.931   3.044   5.245  1.00  0.00           C  
ATOM   3582  HG2 LYS B 223      11.211   3.118   4.198  1.00  0.00           H  
ATOM   3583  HG3 LYS B 223      11.452   3.827   5.797  1.00  0.00           H  
ATOM   3584  CD  LYS B 223      11.370   1.668   5.773  1.00  0.00           C  
ATOM   3585  HD2 LYS B 223      12.459   1.641   5.824  1.00  0.00           H  
ATOM   3586  HD3 LYS B 223      10.968   1.524   6.778  1.00  0.00           H  
ATOM   3587  CE  LYS B 223      10.887   0.555   4.830  1.00  0.00           C  
ATOM   3588  HE2 LYS B 223       9.844   0.731   4.568  1.00  0.00           H  
ATOM   3589  HE3 LYS B 223      11.456   0.600   3.892  1.00  0.00           H  
ATOM   3590  NZ  LYS B 223      10.985  -0.791   5.438  1.00  0.00           N  
ATOM   3591  HZ1 LYS B 223      10.647  -1.468   4.753  1.00  0.00           H  
ATOM   3592  HZ2 LYS B 223      11.940  -1.018   5.661  1.00  0.00           H  
ATOM   3593  HZ3 LYS B 223      10.405  -0.863   6.268  1.00  0.00           H  
ATOM   3594  C   LYS B 223       7.355   4.256   4.373  1.00  0.00           C  
ATOM   3595  O   LYS B 223       6.706   4.296   5.421  1.00  0.00           O  
ATOM   3596  N   PRO B 224       6.776   4.016   3.179  1.00  0.00           N  
ATOM   3597  CD  PRO B 224       7.413   4.054   1.869  1.00  0.00           C  
ATOM   3598  HD2 PRO B 224       7.908   3.103   1.677  1.00  0.00           H  
ATOM   3599  HD3 PRO B 224       8.122   4.879   1.786  1.00  0.00           H  
ATOM   3600  CG  PRO B 224       6.278   4.245   0.866  1.00  0.00           C  
ATOM   3601  HG2 PRO B 224       6.519   3.816  -0.108  1.00  0.00           H  
ATOM   3602  HG3 PRO B 224       6.042   5.305   0.774  1.00  0.00           H  
ATOM   3603  CB  PRO B 224       5.121   3.512   1.540  1.00  0.00           C  
ATOM   3604  HB2 PRO B 224       5.212   2.441   1.346  1.00  0.00           H  
ATOM   3605  HB3 PRO B 224       4.161   3.880   1.186  1.00  0.00           H  
ATOM   3606  CA  PRO B 224       5.335   3.809   3.031  1.00  0.00           C  
ATOM   3607  HA  PRO B 224       4.833   4.741   3.288  1.00  0.00           H  
ATOM   3608  C   PRO B 224       4.784   2.684   3.923  1.00  0.00           C  
ATOM   3609  O   PRO B 224       3.721   2.846   4.518  1.00  0.00           O  
ATOM   3610  N   SER B 225       5.545   1.594   4.069  1.00  0.00           N  
ATOM   3611  H   SER B 225       6.418   1.554   3.565  1.00  0.00           H  
ATOM   3612  CA  SER B 225       5.207   0.405   4.861  1.00  0.00           C  
ATOM   3613  HA  SER B 225       4.205   0.073   4.585  1.00  0.00           H  
ATOM   3614  CB  SER B 225       6.199  -0.701   4.480  1.00  0.00           C  
ATOM   3615  HB2 SER B 225       6.021  -1.586   5.093  1.00  0.00           H  
ATOM   3616  HB3 SER B 225       6.029  -0.966   3.435  1.00  0.00           H  
ATOM   3617  OG  SER B 225       7.550  -0.268   4.634  1.00  0.00           O  
ATOM   3618  HG  SER B 225       8.087  -0.741   3.981  1.00  0.00           H  
ATOM   3619  C   SER B 225       5.205   0.609   6.385  1.00  0.00           C  
ATOM   3620  O   SER B 225       4.566  -0.164   7.089  1.00  0.00           O  
ATOM   3621  N   GLU B 226       5.890   1.632   6.901  1.00  0.00           N  
ATOM   3622  H   GLU B 226       6.347   2.255   6.253  1.00  0.00           H  
ATOM   3623  CA  GLU B 226       5.934   1.967   8.342  1.00  0.00           C  
ATOM   3624  HA  GLU B 226       5.746   1.071   8.939  1.00  0.00           H  
ATOM   3625  CB  GLU B 226       7.330   2.513   8.697  1.00  0.00           C  
ATOM   3626  HB2 GLU B 226       7.538   3.359   8.047  1.00  0.00           H  
ATOM   3627  HB3 GLU B 226       7.331   2.888   9.721  1.00  0.00           H  
ATOM   3628  CG  GLU B 226       8.484   1.509   8.551  1.00  0.00           C  
ATOM   3629  HG2 GLU B 226       8.434   1.022   7.574  1.00  0.00           H  
ATOM   3630  HG3 GLU B 226       9.417   2.076   8.582  1.00  0.00           H  
ATOM   3631  CD  GLU B 226       8.529   0.450   9.662  1.00  0.00           C  
ATOM   3632  OE1 GLU B 226       9.569  -0.238   9.791  1.00  0.00           O  
ATOM   3633  OE2 GLU B 226       7.552   0.283  10.426  1.00  0.00           O  
ATOM   3634  C   GLU B 226       4.873   3.002   8.757  1.00  0.00           C  
ATOM   3635  O   GLU B 226       4.707   3.291   9.938  1.00  0.00           O  
ATOM   3636  N   HIE B 227       4.184   3.605   7.781  1.00  0.00           N  
ATOM   3637  H   HIE B 227       4.350   3.288   6.835  1.00  0.00           H  
ATOM   3638  CA  HIE B 227       3.334   4.788   7.967  1.00  0.00           C  
ATOM   3639  HA  HIE B 227       3.068   4.868   9.023  1.00  0.00           H  
ATOM   3640  CB  HIE B 227       4.129   6.057   7.601  1.00  0.00           C  
ATOM   3641  HB2 HIE B 227       4.525   5.945   6.592  1.00  0.00           H  
ATOM   3642  HB3 HIE B 227       3.463   6.916   7.622  1.00  0.00           H  
ATOM   3643  CG  HIE B 227       5.261   6.373   8.543  1.00  0.00           C  
ATOM   3644  ND1 HIE B 227       5.128   7.028   9.767  1.00  0.00           N  
ATOM   3645  CE1 HIE B 227       6.344   7.022  10.326  1.00  0.00           C  
ATOM   3646  HE1 HIE B 227       6.568   7.433  11.301  1.00  0.00           H  
ATOM   3647  NE2 HIE B 227       7.228   6.413   9.517  1.00  0.00           N  
ATOM   3648  HE2 HIE B 227       8.185   6.210   9.757  1.00  0.00           H  
ATOM   3649  CD2 HIE B 227       6.564   6.009   8.379  1.00  0.00           C  
ATOM   3650  HD2 HIE B 227       6.955   5.454   7.543  1.00  0.00           H  
ATOM   3651  C   HIE B 227       2.011   4.662   7.199  1.00  0.00           C  
ATOM   3652  O   HIE B 227       1.502   5.640   6.658  1.00  0.00           O  
ATOM   3653  N   VAL B 228       1.431   3.465   7.108  1.00  0.00           N  
ATOM   3654  H   VAL B 228       1.887   2.673   7.537  1.00  0.00           H  
ATOM   3655  CA  VAL B 228       0.160   3.265   6.393  1.00  0.00           C  
ATOM   3656  HA  VAL B 228       0.243   3.771   5.433  1.00  0.00           H  
ATOM   3657  CB  VAL B 228      -0.083   1.777   6.087  1.00  0.00           C  
ATOM   3658  HB  VAL B 228      -0.147   1.253   7.035  1.00  0.00           H  
ATOM   3659  CG1 VAL B 228      -1.389   1.569   5.301  1.00  0.00           C  
ATOM   3660 HG11 VAL B 228      -2.251   1.857   5.899  1.00  0.00           H  
ATOM   3661 HG12 VAL B 228      -1.374   2.163   4.386  1.00  0.00           H  
ATOM   3662 HG13 VAL B 228      -1.493   0.517   5.039  1.00  0.00           H  
ATOM   3663  CG2 VAL B 228       1.063   1.154   5.276  1.00  0.00           C  
ATOM   3664 HG21 VAL B 228       0.835   0.114   5.039  1.00  0.00           H  
ATOM   3665 HG22 VAL B 228       1.214   1.710   4.351  1.00  0.00           H  
ATOM   3666 HG23 VAL B 228       1.986   1.170   5.853  1.00  0.00           H  
ATOM   3667  C   VAL B 228      -1.029   3.891   7.149  1.00  0.00           C  
ATOM   3668  O   VAL B 228      -1.237   3.642   8.339  1.00  0.00           O  
ATOM   3669  N   LYS B 229      -1.861   4.647   6.419  1.00  0.00           N  
ATOM   3670  H   LYS B 229      -1.576   4.831   5.459  1.00  0.00           H  
ATOM   3671  CA  LYS B 229      -3.197   5.142   6.796  1.00  0.00           C  
ATOM   3672  HA  LYS B 229      -3.494   4.698   7.746  1.00  0.00           H  
ATOM   3673  CB  LYS B 229      -3.158   6.671   6.988  1.00  0.00           C  
ATOM   3674  HB2 LYS B 229      -2.406   6.923   7.736  1.00  0.00           H  
ATOM   3675  HB3 LYS B 229      -2.890   7.163   6.051  1.00  0.00           H  
ATOM   3676  CG  LYS B 229      -4.537   7.167   7.457  1.00  0.00           C  
ATOM   3677  HG2 LYS B 229      -5.272   7.012   6.665  1.00  0.00           H  
ATOM   3678  HG3 LYS B 229      -4.834   6.568   8.314  1.00  0.00           H  
ATOM   3679  CD  LYS B 229      -4.562   8.647   7.858  1.00  0.00           C  
ATOM   3680  HD2 LYS B 229      -3.806   8.830   8.623  1.00  0.00           H  
ATOM   3681  HD3 LYS B 229      -4.347   9.259   6.980  1.00  0.00           H  
ATOM   3682  CE  LYS B 229      -5.958   8.980   8.409  1.00  0.00           C  
ATOM   3683  HE2 LYS B 229      -6.707   8.692   7.666  1.00  0.00           H  
ATOM   3684  HE3 LYS B 229      -6.138   8.370   9.301  1.00  0.00           H  
ATOM   3685  NZ  LYS B 229      -6.112  10.419   8.734  1.00  0.00           N  
ATOM   3686  HZ1 LYS B 229      -7.054  10.598   9.105  1.00  0.00           H  
ATOM   3687  HZ2 LYS B 229      -5.468  10.722   9.447  1.00  0.00           H  
ATOM   3688  HZ3 LYS B 229      -6.027  10.998   7.912  1.00  0.00           H  
ATOM   3689  C   LYS B 229      -4.211   4.748   5.705  1.00  0.00           C  
ATOM   3690  O   LYS B 229      -4.209   5.376   4.645  1.00  0.00           O  
ATOM   3691  N   PRO B 230      -5.060   3.721   5.909  1.00  0.00           N  
ATOM   3692  CD  PRO B 230      -5.119   2.839   7.064  1.00  0.00           C  
ATOM   3693  HD2 PRO B 230      -5.829   3.245   7.786  1.00  0.00           H  
ATOM   3694  HD3 PRO B 230      -4.142   2.699   7.520  1.00  0.00           H  
ATOM   3695  CG  PRO B 230      -5.634   1.505   6.534  1.00  0.00           C  
ATOM   3696  HG2 PRO B 230      -6.139   0.928   7.305  1.00  0.00           H  
ATOM   3697  HG3 PRO B 230      -4.813   0.934   6.100  1.00  0.00           H  
ATOM   3698  CB  PRO B 230      -6.598   1.946   5.436  1.00  0.00           C  
ATOM   3699  HB2 PRO B 230      -7.560   2.197   5.882  1.00  0.00           H  
ATOM   3700  HB3 PRO B 230      -6.722   1.167   4.686  1.00  0.00           H  
ATOM   3701  CA  PRO B 230      -5.924   3.198   4.857  1.00  0.00           C  
ATOM   3702  HA  PRO B 230      -5.274   2.889   4.043  1.00  0.00           H  
ATOM   3703  C   PRO B 230      -6.945   4.211   4.316  1.00  0.00           C  
ATOM   3704  O   PRO B 230      -7.311   5.184   4.983  1.00  0.00           O  
ATOM   3705  N   ARG B 231      -7.437   3.953   3.099  1.00  0.00           N  
ATOM   3706  H   ARG B 231      -7.020   3.186   2.581  1.00  0.00           H  
ATOM   3707  CA  ARG B 231      -8.580   4.659   2.502  1.00  0.00           C  
ATOM   3708  HA  ARG B 231      -8.392   5.729   2.586  1.00  0.00           H  
ATOM   3709  CB  ARG B 231      -8.686   4.278   1.011  1.00  0.00           C  
ATOM   3710  HB2 ARG B 231      -8.730   3.192   0.923  1.00  0.00           H  
ATOM   3711  HB3 ARG B 231      -9.608   4.695   0.604  1.00  0.00           H  
ATOM   3712  CG  ARG B 231      -7.495   4.795   0.176  1.00  0.00           C  
ATOM   3713  HG2 ARG B 231      -7.464   5.884   0.237  1.00  0.00           H  
ATOM   3714  HG3 ARG B 231      -6.567   4.395   0.582  1.00  0.00           H  
ATOM   3715  CD  ARG B 231      -7.607   4.371  -1.297  1.00  0.00           C  
ATOM   3716  HD2 ARG B 231      -7.553   3.280  -1.349  1.00  0.00           H  
ATOM   3717  HD3 ARG B 231      -8.586   4.683  -1.665  1.00  0.00           H  
ATOM   3718  NE  ARG B 231      -6.535   4.962  -2.139  1.00  0.00           N  
ATOM   3719  HE  ARG B 231      -5.635   5.167  -1.706  1.00  0.00           H  
ATOM   3720  CZ  ARG B 231      -6.558   5.209  -3.437  1.00  0.00           C  
ATOM   3721  NH1 ARG B 231      -7.601   4.965  -4.182  1.00  0.00           N  
ATOM   3722 HH11 ARG B 231      -8.387   4.508  -3.757  1.00  0.00           H  
ATOM   3723 HH12 ARG B 231      -7.574   5.162  -5.161  1.00  0.00           H  
ATOM   3724  NH2 ARG B 231      -5.500   5.701  -4.015  1.00  0.00           N  
ATOM   3725 HH21 ARG B 231      -4.700   5.899  -3.398  1.00  0.00           H  
ATOM   3726 HH22 ARG B 231      -5.452   5.935  -4.986  1.00  0.00           H  
ATOM   3727  C   ARG B 231      -9.872   4.368   3.289  1.00  0.00           C  
ATOM   3728  O   ARG B 231     -10.047   3.275   3.826  1.00  0.00           O  
ATOM   3729  N   ALA B 232     -10.762   5.357   3.388  1.00  0.00           N  
ATOM   3730  H   ALA B 232     -10.585   6.213   2.894  1.00  0.00           H  
ATOM   3731  CA  ALA B 232     -11.997   5.261   4.179  1.00  0.00           C  
ATOM   3732  HA  ALA B 232     -11.727   4.881   5.162  1.00  0.00           H  
ATOM   3733  CB  ALA B 232     -12.566   6.672   4.376  1.00  0.00           C  
ATOM   3734  HB1 ALA B 232     -13.464   6.619   4.993  1.00  0.00           H  
ATOM   3735  HB2 ALA B 232     -11.834   7.305   4.878  1.00  0.00           H  
ATOM   3736  HB3 ALA B 232     -12.827   7.110   3.413  1.00  0.00           H  
ATOM   3737  C   ALA B 232     -13.044   4.320   3.531  1.00  0.00           C  
ATOM   3738  O   ALA B 232     -13.186   4.356   2.304  1.00  0.00           O  
ATOM   3739  N   PRO B 233     -13.805   3.507   4.298  1.00  0.00           N  
ATOM   3740  CD  PRO B 233     -13.662   3.241   5.722  1.00  0.00           C  
ATOM   3741  HD2 PRO B 233     -14.293   3.928   6.288  1.00  0.00           H  
ATOM   3742  HD3 PRO B 233     -12.627   3.307   6.052  1.00  0.00           H  
ATOM   3743  CG  PRO B 233     -14.144   1.805   5.910  1.00  0.00           C  
ATOM   3744  HG2 PRO B 233     -14.519   1.630   6.918  1.00  0.00           H  
ATOM   3745  HG3 PRO B 233     -13.331   1.114   5.680  1.00  0.00           H  
ATOM   3746  CB  PRO B 233     -15.241   1.660   4.859  1.00  0.00           C  
ATOM   3747  HB2 PRO B 233     -16.192   2.001   5.264  1.00  0.00           H  
ATOM   3748  HB3 PRO B 233     -15.330   0.630   4.516  1.00  0.00           H  
ATOM   3749  CA  PRO B 233     -14.795   2.588   3.727  1.00  0.00           C  
ATOM   3750  HA  PRO B 233     -14.302   1.986   2.964  1.00  0.00           H  
ATOM   3751  C   PRO B 233     -15.999   3.301   3.093  1.00  0.00           C  
ATOM   3752  O   PRO B 233     -16.486   4.314   3.597  1.00  0.00           O  
ATOM   3753  N   GLY B 234     -16.508   2.735   1.996  1.00  0.00           N  
ATOM   3754  H   GLY B 234     -16.109   1.859   1.687  1.00  0.00           H  
ATOM   3755  CA  GLY B 234     -17.614   3.306   1.222  1.00  0.00           C  
ATOM   3756  HA2 GLY B 234     -17.712   4.368   1.452  1.00  0.00           H  
ATOM   3757  HA3 GLY B 234     -17.383   3.228   0.159  1.00  0.00           H  
ATOM   3758  C   GLY B 234     -18.970   2.638   1.462  1.00  0.00           C  
ATOM   3759  O   GLY B 234     -19.067   1.587   2.098  1.00  0.00           O  
ATOM   3760  N   ASN B 235     -20.016   3.231   0.877  1.00  0.00           N  
ATOM   3761  H   ASN B 235     -19.810   4.043   0.315  1.00  0.00           H  
ATOM   3762  CA  ASN B 235     -21.326   2.602   0.645  1.00  0.00           C  
ATOM   3763  HA  ASN B 235     -21.985   3.382   0.263  1.00  0.00           H  
ATOM   3764  CB  ASN B 235     -21.202   1.543  -0.478  1.00  0.00           C  
ATOM   3765  HB2 ASN B 235     -20.574   0.722  -0.134  1.00  0.00           H  
ATOM   3766  HB3 ASN B 235     -22.193   1.128  -0.668  1.00  0.00           H  
ATOM   3767  CG  ASN B 235     -20.631   2.057  -1.797  1.00  0.00           C  
ATOM   3768  OD1 ASN B 235     -19.642   2.768  -1.866  1.00  0.00           O  
ATOM   3769  ND2 ASN B 235     -21.237   1.701  -2.907  1.00  0.00           N  
ATOM   3770 HD21 ASN B 235     -20.836   2.037  -3.765  1.00  0.00           H  
ATOM   3771 HD22 ASN B 235     -22.037   1.095  -2.880  1.00  0.00           H  
ATOM   3772  C   ASN B 235     -22.044   2.074   1.911  1.00  0.00           C  
ATOM   3773  O   ASN B 235     -22.812   1.115   1.829  1.00  0.00           O  
ATOM   3774  N   LEU B 236     -21.792   2.677   3.081  1.00  0.00           N  
ATOM   3775  H   LEU B 236     -21.146   3.449   3.091  1.00  0.00           H  
ATOM   3776  CA  LEU B 236     -22.340   2.219   4.361  1.00  0.00           C  
ATOM   3777  HA  LEU B 236     -21.967   1.209   4.524  1.00  0.00           H  
ATOM   3778  CB  LEU B 236     -21.811   3.103   5.504  1.00  0.00           C  
ATOM   3779  HB2 LEU B 236     -20.724   3.020   5.542  1.00  0.00           H  
ATOM   3780  HB3 LEU B 236     -22.064   4.140   5.276  1.00  0.00           H  
ATOM   3781  CG  LEU B 236     -22.393   2.756   6.888  1.00  0.00           C  
ATOM   3782  HG  LEU B 236     -23.476   2.827   6.856  1.00  0.00           H  
ATOM   3783  CD1 LEU B 236     -22.010   1.370   7.399  1.00  0.00           C  
ATOM   3784 HD11 LEU B 236     -22.373   1.235   8.417  1.00  0.00           H  
ATOM   3785 HD12 LEU B 236     -22.476   0.608   6.781  1.00  0.00           H  
ATOM   3786 HD13 LEU B 236     -20.928   1.251   7.383  1.00  0.00           H  
ATOM   3787  CD2 LEU B 236     -21.888   3.758   7.911  1.00  0.00           C  
ATOM   3788 HD21 LEU B 236     -20.809   3.658   8.003  1.00  0.00           H  
ATOM   3789 HD22 LEU B 236     -22.135   4.767   7.581  1.00  0.00           H  
ATOM   3790 HD23 LEU B 236     -22.358   3.567   8.873  1.00  0.00           H  
ATOM   3791  C   LEU B 236     -23.877   2.160   4.329  1.00  0.00           C  
ATOM   3792  O   LEU B 236     -24.549   3.149   4.036  1.00  0.00           O  
ATOM   3793  N   THR B 237     -24.412   0.991   4.662  1.00  0.00           N  
ATOM   3794  H   THR B 237     -23.773   0.251   4.934  1.00  0.00           H  
ATOM   3795  CA  THR B 237     -25.809   0.586   4.488  1.00  0.00           C  
ATOM   3796  HA  THR B 237     -26.417   1.462   4.259  1.00  0.00           H  
ATOM   3797  CB  THR B 237     -25.909  -0.395   3.302  1.00  0.00           C  
ATOM   3798  HB  THR B 237     -25.246  -1.243   3.481  1.00  0.00           H  
ATOM   3799  CG2 THR B 237     -27.319  -0.925   3.045  1.00  0.00           C  
ATOM   3800 HG21 THR B 237     -27.317  -1.510   2.124  1.00  0.00           H  
ATOM   3801 HG22 THR B 237     -27.636  -1.571   3.860  1.00  0.00           H  
ATOM   3802 HG23 THR B 237     -28.015  -0.093   2.932  1.00  0.00           H  
ATOM   3803  OG1 THR B 237     -25.530   0.251   2.102  1.00  0.00           O  
ATOM   3804  HG1 THR B 237     -24.592   0.493   2.160  1.00  0.00           H  
ATOM   3805  C   THR B 237     -26.327  -0.038   5.786  1.00  0.00           C  
ATOM   3806  O   THR B 237     -25.562  -0.650   6.531  1.00  0.00           O  
ATOM   3807  N   VAL B 238     -27.623   0.123   6.064  1.00  0.00           N  
ATOM   3808  H   VAL B 238     -28.213   0.557   5.368  1.00  0.00           H  
ATOM   3809  CA  VAL B 238     -28.312  -0.383   7.264  1.00  0.00           C  
ATOM   3810  HA  VAL B 238     -27.662  -1.104   7.758  1.00  0.00           H  
ATOM   3811  CB  VAL B 238     -28.574   0.763   8.269  1.00  0.00           C  
ATOM   3812  HB  VAL B 238     -27.616   1.242   8.482  1.00  0.00           H  
ATOM   3813  CG1 VAL B 238     -29.533   1.845   7.749  1.00  0.00           C  
ATOM   3814 HG11 VAL B 238     -29.622   2.641   8.487  1.00  0.00           H  
ATOM   3815 HG12 VAL B 238     -30.523   1.425   7.566  1.00  0.00           H  
ATOM   3816 HG13 VAL B 238     -29.151   2.276   6.825  1.00  0.00           H  
ATOM   3817  CG2 VAL B 238     -29.134   0.248   9.597  1.00  0.00           C  
ATOM   3818 HG21 VAL B 238     -28.501  -0.549   9.984  1.00  0.00           H  
ATOM   3819 HG22 VAL B 238     -29.157   1.061  10.323  1.00  0.00           H  
ATOM   3820 HG23 VAL B 238     -30.149  -0.127   9.461  1.00  0.00           H  
ATOM   3821  C   VAL B 238     -29.582  -1.134   6.850  1.00  0.00           C  
ATOM   3822  O   VAL B 238     -30.223  -0.761   5.868  1.00  0.00           O  
ATOM   3823  N   HIE B 239     -29.927  -2.208   7.567  1.00  0.00           N  
ATOM   3824  H   HIE B 239     -29.331  -2.474   8.347  1.00  0.00           H  
ATOM   3825  CA  HIE B 239     -31.051  -3.104   7.260  1.00  0.00           C  
ATOM   3826  HA  HIE B 239     -31.879  -2.511   6.865  1.00  0.00           H  
ATOM   3827  CB  HIE B 239     -30.600  -4.084   6.164  1.00  0.00           C  
ATOM   3828  HB2 HIE B 239     -30.275  -3.518   5.291  1.00  0.00           H  
ATOM   3829  HB3 HIE B 239     -29.749  -4.658   6.534  1.00  0.00           H  
ATOM   3830  CG  HIE B 239     -31.674  -5.041   5.714  1.00  0.00           C  
ATOM   3831  ND1 HIE B 239     -32.983  -4.684   5.398  1.00  0.00           N  
ATOM   3832  CE1 HIE B 239     -33.588  -5.811   4.999  1.00  0.00           C  
ATOM   3833  HE1 HIE B 239     -34.619  -5.870   4.679  1.00  0.00           H  
ATOM   3834  NE2 HIE B 239     -32.729  -6.844   5.035  1.00  0.00           N  
ATOM   3835  HE2 HIE B 239     -32.951  -7.786   4.748  1.00  0.00           H  
ATOM   3836  CD2 HIE B 239     -31.512  -6.376   5.483  1.00  0.00           C  
ATOM   3837  HD2 HIE B 239     -30.595  -6.933   5.597  1.00  0.00           H  
ATOM   3838  C   HIE B 239     -31.565  -3.841   8.510  1.00  0.00           C  
ATOM   3839  O   HIE B 239     -30.823  -4.036   9.472  1.00  0.00           O  
ATOM   3840  N   THR B 240     -32.826  -4.275   8.509  1.00  0.00           N  
ATOM   3841  H   THR B 240     -33.361  -4.177   7.654  1.00  0.00           H  
ATOM   3842  CA  THR B 240     -33.459  -4.969   9.649  1.00  0.00           C  
ATOM   3843  HA  THR B 240     -32.842  -4.835  10.537  1.00  0.00           H  
ATOM   3844  CB  THR B 240     -34.831  -4.361   9.976  1.00  0.00           C  
ATOM   3845  HB  THR B 240     -35.511  -4.502   9.135  1.00  0.00           H  
ATOM   3846  CG2 THR B 240     -35.466  -4.917  11.250  1.00  0.00           C  
ATOM   3847 HG21 THR B 240     -35.735  -5.964  11.118  1.00  0.00           H  
ATOM   3848 HG22 THR B 240     -34.768  -4.823  12.082  1.00  0.00           H  
ATOM   3849 HG23 THR B 240     -36.373  -4.359  11.484  1.00  0.00           H  
ATOM   3850  OG1 THR B 240     -34.667  -2.986  10.210  1.00  0.00           O  
ATOM   3851  HG1 THR B 240     -35.470  -2.654  10.618  1.00  0.00           H  
ATOM   3852  C   THR B 240     -33.579  -6.469   9.386  1.00  0.00           C  
ATOM   3853  O   THR B 240     -33.883  -6.886   8.270  1.00  0.00           O  
ATOM   3854  N   GLN B 241     -33.364  -7.300  10.406  1.00  0.00           N  
ATOM   3855  H   GLN B 241     -33.066  -6.917  11.297  1.00  0.00           H  
ATOM   3856  CA  GLN B 241     -33.526  -8.755  10.350  1.00  0.00           C  
ATOM   3857  HA  GLN B 241     -33.980  -9.019   9.395  1.00  0.00           H  
ATOM   3858  CB  GLN B 241     -32.161  -9.465  10.433  1.00  0.00           C  
ATOM   3859  HB2 GLN B 241     -31.760  -9.381  11.443  1.00  0.00           H  
ATOM   3860  HB3 GLN B 241     -32.324 -10.524  10.225  1.00  0.00           H  
ATOM   3861  CG  GLN B 241     -31.131  -8.912   9.432  1.00  0.00           C  
ATOM   3862  HG2 GLN B 241     -31.656  -8.567   8.540  1.00  0.00           H  
ATOM   3863  HG3 GLN B 241     -30.618  -8.056   9.872  1.00  0.00           H  
ATOM   3864  CD  GLN B 241     -30.104  -9.953   9.000  1.00  0.00           C  
ATOM   3865  OE1 GLN B 241     -29.437 -10.611   9.791  1.00  0.00           O  
ATOM   3866  NE2 GLN B 241     -29.931 -10.150   7.710  1.00  0.00           N  
ATOM   3867 HE21 GLN B 241     -29.261 -10.838   7.419  1.00  0.00           H  
ATOM   3868 HE22 GLN B 241     -30.457  -9.605   7.050  1.00  0.00           H  
ATOM   3869  C   GLN B 241     -34.481  -9.254  11.444  1.00  0.00           C  
ATOM   3870  O   GLN B 241     -34.725  -8.570  12.439  1.00  0.00           O  
ATOM   3871  N   VAL B 242     -35.016 -10.462  11.240  1.00  0.00           N  
ATOM   3872  H   VAL B 242     -34.735 -10.965  10.414  1.00  0.00           H  
ATOM   3873  CA  VAL B 242     -35.889 -11.167  12.194  1.00  0.00           C  
ATOM   3874  HA  VAL B 242     -36.798 -10.573  12.306  1.00  0.00           H  
ATOM   3875  CB  VAL B 242     -36.290 -12.540  11.611  1.00  0.00           C  
ATOM   3876  HB  VAL B 242     -36.703 -12.364  10.616  1.00  0.00           H  
ATOM   3877  CG1 VAL B 242     -35.105 -13.505  11.453  1.00  0.00           C  
ATOM   3878 HG11 VAL B 242     -34.320 -13.050  10.852  1.00  0.00           H  
ATOM   3879 HG12 VAL B 242     -34.695 -13.763  12.430  1.00  0.00           H  
ATOM   3880 HG13 VAL B 242     -35.438 -14.419  10.960  1.00  0.00           H  
ATOM   3881  CG2 VAL B 242     -37.377 -13.241  12.431  1.00  0.00           C  
ATOM   3882 HG21 VAL B 242     -37.710 -14.136  11.904  1.00  0.00           H  
ATOM   3883 HG22 VAL B 242     -36.991 -13.538  13.407  1.00  0.00           H  
ATOM   3884 HG23 VAL B 242     -38.232 -12.578  12.560  1.00  0.00           H  
ATOM   3885  C   VAL B 242     -35.239 -11.284  13.581  1.00  0.00           C  
ATOM   3886  O   VAL B 242     -34.017 -11.387  13.684  1.00  0.00           O  
ATOM   3887  N   SER B 243     -36.062 -11.268  14.635  1.00  0.00           N  
ATOM   3888  H   SER B 243     -37.049 -11.199  14.462  1.00  0.00           H  
ATOM   3889  CA  SER B 243     -35.626 -11.266  16.042  1.00  0.00           C  
ATOM   3890  HA  SER B 243     -36.523 -11.193  16.657  1.00  0.00           H  
ATOM   3891  CB  SER B 243     -34.938 -12.588  16.413  1.00  0.00           C  
ATOM   3892  HB2 SER B 243     -34.003 -12.684  15.858  1.00  0.00           H  
ATOM   3893  HB3 SER B 243     -34.708 -12.591  17.479  1.00  0.00           H  
ATOM   3894  OG  SER B 243     -35.779 -13.688  16.105  1.00  0.00           O  
ATOM   3895  HG  SER B 243     -36.467 -13.743  16.772  1.00  0.00           H  
ATOM   3896  C   SER B 243     -34.789 -10.028  16.395  1.00  0.00           C  
ATOM   3897  O   SER B 243     -33.634 -10.137  16.805  1.00  0.00           O  
ATOM   3898  N   ASP B 244     -35.388  -8.850  16.181  1.00  0.00           N  
ATOM   3899  H   ASP B 244     -36.378  -8.870  15.968  1.00  0.00           H  
ATOM   3900  CA  ASP B 244     -34.931  -7.527  16.631  1.00  0.00           C  
ATOM   3901  HA  ASP B 244     -35.459  -6.802  16.010  1.00  0.00           H  
ATOM   3902  CB  ASP B 244     -35.384  -7.246  18.077  1.00  0.00           C  
ATOM   3903  HB2 ASP B 244     -34.848  -7.919  18.748  1.00  0.00           H  
ATOM   3904  HB3 ASP B 244     -35.108  -6.222  18.333  1.00  0.00           H  
ATOM   3905  CG  ASP B 244     -36.893  -7.413  18.325  1.00  0.00           C  
ATOM   3906  OD1 ASP B 244     -37.296  -7.140  19.476  1.00  0.00           O  
ATOM   3907  OD2 ASP B 244     -37.627  -7.803  17.382  1.00  0.00           O  
ATOM   3908  C   ASP B 244     -33.441  -7.266  16.375  1.00  0.00           C  
ATOM   3909  O   ASP B 244     -32.716  -6.734  17.216  1.00  0.00           O  
ATOM   3910  N   THR B 245     -32.966  -7.681  15.200  1.00  0.00           N  
ATOM   3911  H   THR B 245     -33.623  -8.116  14.561  1.00  0.00           H  
ATOM   3912  CA  THR B 245     -31.545  -7.702  14.851  1.00  0.00           C  
ATOM   3913  HA  THR B 245     -30.954  -7.376  15.707  1.00  0.00           H  
ATOM   3914  CB  THR B 245     -31.106  -9.139  14.544  1.00  0.00           C  
ATOM   3915  HB  THR B 245     -31.822  -9.613  13.870  1.00  0.00           H  
ATOM   3916  CG2 THR B 245     -29.702  -9.250  13.948  1.00  0.00           C  
ATOM   3917 HG21 THR B 245     -28.988  -8.741  14.595  1.00  0.00           H  
ATOM   3918 HG22 THR B 245     -29.445 -10.305  13.871  1.00  0.00           H  
ATOM   3919 HG23 THR B 245     -29.674  -8.810  12.952  1.00  0.00           H  
ATOM   3920  OG1 THR B 245     -31.050  -9.850  15.758  1.00  0.00           O  
ATOM   3921  HG1 THR B 245     -31.962  -9.928  16.100  1.00  0.00           H  
ATOM   3922  C   THR B 245     -31.267  -6.737  13.708  1.00  0.00           C  
ATOM   3923  O   THR B 245     -31.595  -6.994  12.551  1.00  0.00           O  
ATOM   3924  N   LEU B 246     -30.622  -5.620  14.027  1.00  0.00           N  
ATOM   3925  H   LEU B 246     -30.296  -5.523  14.982  1.00  0.00           H  
ATOM   3926  CA  LEU B 246     -30.089  -4.689  13.046  1.00  0.00           C  
ATOM   3927  HA  LEU B 246     -30.864  -4.481  12.306  1.00  0.00           H  
ATOM   3928  CB  LEU B 246     -29.708  -3.392  13.781  1.00  0.00           C  
ATOM   3929  HB2 LEU B 246     -30.520  -3.110  14.454  1.00  0.00           H  
ATOM   3930  HB3 LEU B 246     -28.830  -3.596  14.393  1.00  0.00           H  
ATOM   3931  CG  LEU B 246     -29.407  -2.199  12.857  1.00  0.00           C  
ATOM   3932  HG  LEU B 246     -28.667  -2.474  12.107  1.00  0.00           H  
ATOM   3933  CD1 LEU B 246     -30.685  -1.708  12.176  1.00  0.00           C  
ATOM   3934 HD11 LEU B 246     -30.509  -0.752  11.691  1.00  0.00           H  
ATOM   3935 HD12 LEU B 246     -31.014  -2.420  11.423  1.00  0.00           H  
ATOM   3936 HD13 LEU B 246     -31.481  -1.572  12.909  1.00  0.00           H  
ATOM   3937  CD2 LEU B 246     -28.844  -1.047  13.690  1.00  0.00           C  
ATOM   3938 HD21 LEU B 246     -29.583  -0.728  14.424  1.00  0.00           H  
ATOM   3939 HD22 LEU B 246     -27.938  -1.367  14.202  1.00  0.00           H  
ATOM   3940 HD23 LEU B 246     -28.603  -0.209  13.037  1.00  0.00           H  
ATOM   3941  C   LEU B 246     -28.878  -5.319  12.341  1.00  0.00           C  
ATOM   3942  O   LEU B 246     -28.072  -5.998  12.982  1.00  0.00           O  
ATOM   3943  N   LEU B 247     -28.717  -5.032  11.055  1.00  0.00           N  
ATOM   3944  H   LEU B 247     -29.447  -4.500  10.591  1.00  0.00           H  
ATOM   3945  CA  LEU B 247     -27.517  -5.311  10.272  1.00  0.00           C  
ATOM   3946  HA  LEU B 247     -26.749  -5.721  10.928  1.00  0.00           H  
ATOM   3947  CB  LEU B 247     -27.868  -6.363   9.204  1.00  0.00           C  
ATOM   3948  HB2 LEU B 247     -28.234  -7.261   9.702  1.00  0.00           H  
ATOM   3949  HB3 LEU B 247     -28.680  -5.961   8.597  1.00  0.00           H  
ATOM   3950  CG  LEU B 247     -26.706  -6.745   8.267  1.00  0.00           C  
ATOM   3951  HG  LEU B 247     -26.274  -5.848   7.829  1.00  0.00           H  
ATOM   3952  CD1 LEU B 247     -25.614  -7.523   9.004  1.00  0.00           C  
ATOM   3953 HD11 LEU B 247     -26.027  -8.424   9.456  1.00  0.00           H  
ATOM   3954 HD12 LEU B 247     -24.826  -7.799   8.302  1.00  0.00           H  
ATOM   3955 HD13 LEU B 247     -25.165  -6.899   9.774  1.00  0.00           H  
ATOM   3956  CD2 LEU B 247     -27.231  -7.623   7.131  1.00  0.00           C  
ATOM   3957 HD21 LEU B 247     -27.660  -8.538   7.533  1.00  0.00           H  
ATOM   3958 HD22 LEU B 247     -27.984  -7.075   6.564  1.00  0.00           H  
ATOM   3959 HD23 LEU B 247     -26.408  -7.872   6.459  1.00  0.00           H  
ATOM   3960  C   LEU B 247     -26.979  -4.005   9.670  1.00  0.00           C  
ATOM   3961  O   LEU B 247     -27.744  -3.199   9.142  1.00  0.00           O  
ATOM   3962  N   LEU B 248     -25.658  -3.829   9.705  1.00  0.00           N  
ATOM   3963  H   LEU B 248     -25.098  -4.511  10.205  1.00  0.00           H  
ATOM   3964  CA  LEU B 248     -24.920  -2.788   8.987  1.00  0.00           C  
ATOM   3965  HA  LEU B 248     -25.610  -2.242   8.347  1.00  0.00           H  
ATOM   3966  CB  LEU B 248     -24.283  -1.797   9.973  1.00  0.00           C  
ATOM   3967  HB2 LEU B 248     -23.601  -2.350  10.621  1.00  0.00           H  
ATOM   3968  HB3 LEU B 248     -23.676  -1.094   9.400  1.00  0.00           H  
ATOM   3969  CG  LEU B 248     -25.312  -1.021  10.822  1.00  0.00           C  
ATOM   3970  HG  LEU B 248     -26.326  -1.307  10.552  1.00  0.00           H  
ATOM   3971  CD1 LEU B 248     -25.105  -1.307  12.310  1.00  0.00           C  
ATOM   3972 HD11 LEU B 248     -25.828  -0.737  12.892  1.00  0.00           H  
ATOM   3973 HD12 LEU B 248     -25.257  -2.369  12.498  1.00  0.00           H  
ATOM   3974 HD13 LEU B 248     -24.094  -1.028  12.609  1.00  0.00           H  
ATOM   3975  CD2 LEU B 248     -25.171   0.486  10.596  1.00  0.00           C  
ATOM   3976 HD21 LEU B 248     -24.179   0.819  10.901  1.00  0.00           H  
ATOM   3977 HD22 LEU B 248     -25.317   0.705   9.537  1.00  0.00           H  
ATOM   3978 HD23 LEU B 248     -25.929   1.019  11.171  1.00  0.00           H  
ATOM   3979  C   LEU B 248     -23.851  -3.426   8.095  1.00  0.00           C  
ATOM   3980  O   LEU B 248     -23.278  -4.451   8.465  1.00  0.00           O  
ATOM   3981  N   THR B 249     -23.589  -2.825   6.932  1.00  0.00           N  
ATOM   3982  H   THR B 249     -24.107  -1.979   6.709  1.00  0.00           H  
ATOM   3983  CA  THR B 249     -22.649  -3.329   5.912  1.00  0.00           C  
ATOM   3984  HA  THR B 249     -21.875  -3.923   6.399  1.00  0.00           H  
ATOM   3985  CB  THR B 249     -23.373  -4.214   4.882  1.00  0.00           C  
ATOM   3986  HB  THR B 249     -24.078  -3.589   4.330  1.00  0.00           H  
ATOM   3987  CG2 THR B 249     -24.144  -5.401   5.454  1.00  0.00           C  
ATOM   3988 HG21 THR B 249     -24.996  -5.039   6.024  1.00  0.00           H  
ATOM   3989 HG22 THR B 249     -23.496  -5.993   6.096  1.00  0.00           H  
ATOM   3990 HG23 THR B 249     -24.511  -6.022   4.637  1.00  0.00           H  
ATOM   3991  OG1 THR B 249     -22.458  -4.751   3.963  1.00  0.00           O  
ATOM   3992  HG1 THR B 249     -21.855  -5.354   4.414  1.00  0.00           H  
ATOM   3993  C   THR B 249     -21.965  -2.175   5.169  1.00  0.00           C  
ATOM   3994  O   THR B 249     -22.552  -1.102   5.037  1.00  0.00           O  
ATOM   3995  N   TRP B 250     -20.739  -2.368   4.683  1.00  0.00           N  
ATOM   3996  H   TRP B 250     -20.309  -3.283   4.807  1.00  0.00           H  
ATOM   3997  CA  TRP B 250     -19.967  -1.374   3.923  1.00  0.00           C  
ATOM   3998  HA  TRP B 250     -20.652  -0.737   3.363  1.00  0.00           H  
ATOM   3999  CB  TRP B 250     -19.172  -0.488   4.895  1.00  0.00           C  
ATOM   4000  HB2 TRP B 250     -18.535   0.194   4.332  1.00  0.00           H  
ATOM   4001  HB3 TRP B 250     -19.881   0.126   5.451  1.00  0.00           H  
ATOM   4002  CG  TRP B 250     -18.330  -1.231   5.886  1.00  0.00           C  
ATOM   4003  CD1 TRP B 250     -17.045  -1.607   5.701  1.00  0.00           C  
ATOM   4004  HD1 TRP B 250     -16.461  -1.404   4.810  1.00  0.00           H  
ATOM   4005  NE1 TRP B 250     -16.615  -2.335   6.791  1.00  0.00           N  
ATOM   4006  HE1 TRP B 250     -15.683  -2.728   6.867  1.00  0.00           H  
ATOM   4007  CE2 TRP B 250     -17.620  -2.500   7.719  1.00  0.00           C  
ATOM   4008  CZ2 TRP B 250     -17.694  -3.180   8.942  1.00  0.00           C  
ATOM   4009  HZ2 TRP B 250     -16.858  -3.763   9.291  1.00  0.00           H  
ATOM   4010  CH2 TRP B 250     -18.883  -3.134   9.686  1.00  0.00           C  
ATOM   4011  HH2 TRP B 250     -18.951  -3.664  10.625  1.00  0.00           H  
ATOM   4012  CZ3 TRP B 250     -19.989  -2.422   9.190  1.00  0.00           C  
ATOM   4013  HZ3 TRP B 250     -20.913  -2.416   9.750  1.00  0.00           H  
ATOM   4014  CE3 TRP B 250     -19.912  -1.756   7.952  1.00  0.00           C  
ATOM   4015  HE3 TRP B 250     -20.775  -1.234   7.571  1.00  0.00           H  
ATOM   4016  CD2 TRP B 250     -18.727  -1.779   7.183  1.00  0.00           C  
ATOM   4017  C   TRP B 250     -19.046  -2.052   2.897  1.00  0.00           C  
ATOM   4018  O   TRP B 250     -18.868  -3.267   2.907  1.00  0.00           O  
ATOM   4019  N   SER B 251     -18.471  -1.276   1.973  1.00  0.00           N  
ATOM   4020  H   SER B 251     -18.627  -0.275   2.021  1.00  0.00           H  
ATOM   4021  CA  SER B 251     -17.540  -1.801   0.964  1.00  0.00           C  
ATOM   4022  HA  SER B 251     -17.790  -2.848   0.781  1.00  0.00           H  
ATOM   4023  CB  SER B 251     -17.715  -1.070  -0.368  1.00  0.00           C  
ATOM   4024  HB2 SER B 251     -18.776  -1.026  -0.621  1.00  0.00           H  
ATOM   4025  HB3 SER B 251     -17.320  -0.056  -0.284  1.00  0.00           H  
ATOM   4026  OG  SER B 251     -17.031  -1.770  -1.388  1.00  0.00           O  
ATOM   4027  HG  SER B 251     -16.647  -1.141  -2.009  1.00  0.00           H  
ATOM   4028  C   SER B 251     -16.077  -1.762   1.429  1.00  0.00           C  
ATOM   4029  O   SER B 251     -15.664  -0.862   2.165  1.00  0.00           O  
ATOM   4030  N   ASN B 252     -15.273  -2.714   0.946  1.00  0.00           N  
ATOM   4031  H   ASN B 252     -15.670  -3.356   0.275  1.00  0.00           H  
ATOM   4032  CA  ASN B 252     -13.821  -2.737   1.128  1.00  0.00           C  
ATOM   4033  HA  ASN B 252     -13.614  -2.610   2.192  1.00  0.00           H  
ATOM   4034  CB  ASN B 252     -13.310  -4.125   0.710  1.00  0.00           C  
ATOM   4035  HB2 ASN B 252     -13.939  -4.886   1.174  1.00  0.00           H  
ATOM   4036  HB3 ASN B 252     -13.379  -4.235  -0.372  1.00  0.00           H  
ATOM   4037  CG  ASN B 252     -11.868  -4.367   1.120  1.00  0.00           C  
ATOM   4038  OD1 ASN B 252     -10.990  -3.538   0.950  1.00  0.00           O  
ATOM   4039  ND2 ASN B 252     -11.596  -5.513   1.697  1.00  0.00           N  
ATOM   4040 HD21 ASN B 252     -10.632  -5.739   1.901  1.00  0.00           H  
ATOM   4041 HD22 ASN B 252     -12.304  -6.223   1.764  1.00  0.00           H  
ATOM   4042  C   ASN B 252     -13.160  -1.604   0.304  1.00  0.00           C  
ATOM   4043  O   ASN B 252     -13.390  -1.538  -0.908  1.00  0.00           O  
ATOM   4044  N   PRO B 253     -12.357  -0.699   0.904  1.00  0.00           N  
ATOM   4045  CD  PRO B 253     -12.102  -0.638   2.339  1.00  0.00           C  
ATOM   4046  HD2 PRO B 253     -11.621  -1.548   2.696  1.00  0.00           H  
ATOM   4047  HD3 PRO B 253     -13.043  -0.482   2.868  1.00  0.00           H  
ATOM   4048  CG  PRO B 253     -11.197   0.564   2.571  1.00  0.00           C  
ATOM   4049  HG2 PRO B 253     -10.153   0.260   2.532  1.00  0.00           H  
ATOM   4050  HG3 PRO B 253     -11.419   1.045   3.524  1.00  0.00           H  
ATOM   4051  CB  PRO B 253     -11.522   1.471   1.388  1.00  0.00           C  
ATOM   4052  HB2 PRO B 253     -10.701   2.148   1.162  1.00  0.00           H  
ATOM   4053  HB3 PRO B 253     -12.416   2.044   1.621  1.00  0.00           H  
ATOM   4054  CA  PRO B 253     -11.849   0.511   0.238  1.00  0.00           C  
ATOM   4055  HA  PRO B 253     -12.665   0.950  -0.336  1.00  0.00           H  
ATOM   4056  C   PRO B 253     -10.682   0.315  -0.763  1.00  0.00           C  
ATOM   4057  O   PRO B 253     -10.038   1.296  -1.150  1.00  0.00           O  
ATOM   4058  N   TYR B 254     -10.406  -0.918  -1.207  1.00  0.00           N  
ATOM   4059  H   TYR B 254     -11.016  -1.673  -0.919  1.00  0.00           H  
ATOM   4060  CA  TYR B 254      -9.281  -1.265  -2.090  1.00  0.00           C  
ATOM   4061  HA  TYR B 254      -8.915  -0.352  -2.559  1.00  0.00           H  
ATOM   4062  CB  TYR B 254      -8.137  -1.859  -1.258  1.00  0.00           C  
ATOM   4063  HB2 TYR B 254      -8.527  -2.642  -0.604  1.00  0.00           H  
ATOM   4064  HB3 TYR B 254      -7.418  -2.329  -1.927  1.00  0.00           H  
ATOM   4065  CG  TYR B 254      -7.408  -0.825  -0.432  1.00  0.00           C  
ATOM   4066  CD1 TYR B 254      -6.294  -0.155  -0.971  1.00  0.00           C  
ATOM   4067  HD1 TYR B 254      -5.934  -0.394  -1.960  1.00  0.00           H  
ATOM   4068  CE1 TYR B 254      -5.646   0.840  -0.219  1.00  0.00           C  
ATOM   4069  HE1 TYR B 254      -4.783   1.353  -0.610  1.00  0.00           H  
ATOM   4070  CZ  TYR B 254      -6.126   1.181   1.058  1.00  0.00           C  
ATOM   4071  OH  TYR B 254      -5.493   2.151   1.758  1.00  0.00           O  
ATOM   4072  HH  TYR B 254      -4.590   2.278   1.397  1.00  0.00           H  
ATOM   4073  CE2 TYR B 254      -7.249   0.519   1.595  1.00  0.00           C  
ATOM   4074  HE2 TYR B 254      -7.620   0.782   2.573  1.00  0.00           H  
ATOM   4075  CD2 TYR B 254      -7.878  -0.496   0.851  1.00  0.00           C  
ATOM   4076  HD2 TYR B 254      -8.739  -1.015   1.248  1.00  0.00           H  
ATOM   4077  C   TYR B 254      -9.662  -2.247  -3.214  1.00  0.00           C  
ATOM   4078  O   TYR B 254     -10.544  -3.083  -3.030  1.00  0.00           O  
ATOM   4079  N   PRO B 255      -8.972  -2.211  -4.372  1.00  0.00           N  
ATOM   4080  CD  PRO B 255      -7.954  -1.246  -4.766  1.00  0.00           C  
ATOM   4081  HD2 PRO B 255      -7.197  -1.118  -3.992  1.00  0.00           H  
ATOM   4082  HD3 PRO B 255      -8.434  -0.292  -4.983  1.00  0.00           H  
ATOM   4083  CG  PRO B 255      -7.312  -1.805  -6.037  1.00  0.00           C  
ATOM   4084  HG2 PRO B 255      -6.451  -2.423  -5.773  1.00  0.00           H  
ATOM   4085  HG3 PRO B 255      -7.017  -1.014  -6.726  1.00  0.00           H  
ATOM   4086  CB  PRO B 255      -8.415  -2.683  -6.630  1.00  0.00           C  
ATOM   4087  HB2 PRO B 255      -8.012  -3.464  -7.277  1.00  0.00           H  
ATOM   4088  HB3 PRO B 255      -9.122  -2.058  -7.178  1.00  0.00           H  
ATOM   4089  CA  PRO B 255      -9.102  -3.253  -5.387  1.00  0.00           C  
ATOM   4090  HA  PRO B 255     -10.159  -3.404  -5.594  1.00  0.00           H  
ATOM   4091  C   PRO B 255      -8.440  -4.573  -4.930  1.00  0.00           C  
ATOM   4092  O   PRO B 255      -7.459  -4.529  -4.181  1.00  0.00           O  
ATOM   4093  N   PRO B 256      -8.879  -5.749  -5.426  1.00  0.00           N  
ATOM   4094  CD  PRO B 256     -10.087  -5.952  -6.219  1.00  0.00           C  
ATOM   4095  HD2 PRO B 256      -9.848  -5.837  -7.277  1.00  0.00           H  
ATOM   4096  HD3 PRO B 256     -10.893  -5.277  -5.933  1.00  0.00           H  
ATOM   4097  CG  PRO B 256     -10.529  -7.386  -5.939  1.00  0.00           C  
ATOM   4098  HG2 PRO B 256     -11.081  -7.813  -6.777  1.00  0.00           H  
ATOM   4099  HG3 PRO B 256     -11.131  -7.414  -5.029  1.00  0.00           H  
ATOM   4100  CB  PRO B 256      -9.203  -8.101  -5.705  1.00  0.00           C  
ATOM   4101  HB2 PRO B 256      -8.748  -8.346  -6.666  1.00  0.00           H  
ATOM   4102  HB3 PRO B 256      -9.331  -9.001  -5.103  1.00  0.00           H  
ATOM   4103  CA  PRO B 256      -8.363  -7.049  -4.976  1.00  0.00           C  
ATOM   4104  HA  PRO B 256      -8.568  -7.131  -3.910  1.00  0.00           H  
ATOM   4105  C   PRO B 256      -6.860  -7.322  -5.169  1.00  0.00           C  
ATOM   4106  O   PRO B 256      -6.339  -8.215  -4.505  1.00  0.00           O  
ATOM   4107  N   ASP B 257      -6.140  -6.588  -6.037  1.00  0.00           N  
ATOM   4108  H   ASP B 257      -6.594  -5.851  -6.553  1.00  0.00           H  
ATOM   4109  CA  ASP B 257      -4.674  -6.733  -6.163  1.00  0.00           C  
ATOM   4110  HA  ASP B 257      -4.446  -7.784  -5.989  1.00  0.00           H  
ATOM   4111  CB  ASP B 257      -4.189  -6.441  -7.595  1.00  0.00           C  
ATOM   4112  HB2 ASP B 257      -3.211  -6.908  -7.716  1.00  0.00           H  
ATOM   4113  HB3 ASP B 257      -4.866  -6.945  -8.288  1.00  0.00           H  
ATOM   4114  CG  ASP B 257      -4.049  -4.969  -8.006  1.00  0.00           C  
ATOM   4115  OD1 ASP B 257      -3.154  -4.262  -7.483  1.00  0.00           O  
ATOM   4116  OD2 ASP B 257      -4.730  -4.583  -8.984  1.00  0.00           O  
ATOM   4117  C   ASP B 257      -3.876  -5.973  -5.086  1.00  0.00           C  
ATOM   4118  O   ASP B 257      -2.651  -6.125  -4.998  1.00  0.00           O  
ATOM   4119  N   ASN B 258      -4.542  -5.186  -4.236  1.00  0.00           N  
ATOM   4120  H   ASN B 258      -5.553  -5.125  -4.308  1.00  0.00           H  
ATOM   4121  CA  ASN B 258      -3.892  -4.581  -3.081  1.00  0.00           C  
ATOM   4122  HA  ASN B 258      -2.899  -4.251  -3.393  1.00  0.00           H  
ATOM   4123  CB  ASN B 258      -4.667  -3.340  -2.639  1.00  0.00           C  
ATOM   4124  HB2 ASN B 258      -4.948  -2.744  -3.506  1.00  0.00           H  
ATOM   4125  HB3 ASN B 258      -5.565  -3.632  -2.098  1.00  0.00           H  
ATOM   4126  CG  ASN B 258      -3.774  -2.526  -1.730  1.00  0.00           C  
ATOM   4127  OD1 ASN B 258      -3.510  -2.894  -0.599  1.00  0.00           O  
ATOM   4128  ND2 ASN B 258      -3.192  -1.475  -2.250  1.00  0.00           N  
ATOM   4129 HD21 ASN B 258      -2.509  -0.981  -1.672  1.00  0.00           H  
ATOM   4130 HD22 ASN B 258      -3.344  -1.204  -3.202  1.00  0.00           H  
ATOM   4131  C   ASN B 258      -3.713  -5.583  -1.924  1.00  0.00           C  
ATOM   4132  O   ASN B 258      -4.644  -6.291  -1.540  1.00  0.00           O  
ATOM   4133  N   TYR B 259      -2.531  -5.620  -1.309  1.00  0.00           N  
ATOM   4134  H   TYR B 259      -1.804  -4.988  -1.610  1.00  0.00           H  
ATOM   4135  CA  TYR B 259      -2.238  -6.574  -0.236  1.00  0.00           C  
ATOM   4136  HA  TYR B 259      -2.603  -7.546  -0.560  1.00  0.00           H  
ATOM   4137  CB  TYR B 259      -0.720  -6.679  -0.059  1.00  0.00           C  
ATOM   4138  HB2 TYR B 259      -0.349  -5.704   0.263  1.00  0.00           H  
ATOM   4139  HB3 TYR B 259      -0.517  -7.391   0.741  1.00  0.00           H  
ATOM   4140  CG  TYR B 259       0.059  -7.124  -1.294  1.00  0.00           C  
ATOM   4141  CD1 TYR B 259      -0.545  -7.879  -2.328  1.00  0.00           C  
ATOM   4142  HD1 TYR B 259      -1.593  -8.137  -2.300  1.00  0.00           H  
ATOM   4143  CE1 TYR B 259       0.204  -8.276  -3.448  1.00  0.00           C  
ATOM   4144  HE1 TYR B 259      -0.258  -8.843  -4.244  1.00  0.00           H  
ATOM   4145  CZ  TYR B 259       1.562  -7.921  -3.546  1.00  0.00           C  
ATOM   4146  OH  TYR B 259       2.258  -8.251  -4.661  1.00  0.00           O  
ATOM   4147  HH  TYR B 259       3.154  -8.535  -4.416  1.00  0.00           H  
ATOM   4148  CE2 TYR B 259       2.171  -7.171  -2.518  1.00  0.00           C  
ATOM   4149  HE2 TYR B 259       3.209  -6.880  -2.597  1.00  0.00           H  
ATOM   4150  CD2 TYR B 259       1.418  -6.772  -1.397  1.00  0.00           C  
ATOM   4151  HD2 TYR B 259       1.882  -6.172  -0.621  1.00  0.00           H  
ATOM   4152  C   TYR B 259      -2.977  -6.299   1.084  1.00  0.00           C  
ATOM   4153  O   TYR B 259      -3.182  -7.253   1.837  1.00  0.00           O  
ATOM   4154  N   LEU B 260      -3.451  -5.065   1.324  1.00  0.00           N  
ATOM   4155  H   LEU B 260      -3.221  -4.334   0.656  1.00  0.00           H  
ATOM   4156  CA  LEU B 260      -4.407  -4.726   2.392  1.00  0.00           C  
ATOM   4157  HA  LEU B 260      -4.015  -5.077   3.346  1.00  0.00           H  
ATOM   4158  CB  LEU B 260      -4.627  -3.194   2.478  1.00  0.00           C  
ATOM   4159  HB2 LEU B 260      -4.993  -2.840   1.513  1.00  0.00           H  
ATOM   4160  HB3 LEU B 260      -5.422  -2.998   3.199  1.00  0.00           H  
ATOM   4161  CG  LEU B 260      -3.409  -2.345   2.891  1.00  0.00           C  
ATOM   4162  HG  LEU B 260      -2.540  -2.628   2.298  1.00  0.00           H  
ATOM   4163  CD1 LEU B 260      -3.712  -0.864   2.656  1.00  0.00           C  
ATOM   4164 HD11 LEU B 260      -2.886  -0.255   3.018  1.00  0.00           H  
ATOM   4165 HD12 LEU B 260      -3.830  -0.687   1.587  1.00  0.00           H  
ATOM   4166 HD13 LEU B 260      -4.625  -0.573   3.175  1.00  0.00           H  
ATOM   4167  CD2 LEU B 260      -3.091  -2.517   4.376  1.00  0.00           C  
ATOM   4168 HD21 LEU B 260      -2.907  -3.565   4.598  1.00  0.00           H  
ATOM   4169 HD22 LEU B 260      -2.194  -1.952   4.624  1.00  0.00           H  
ATOM   4170 HD23 LEU B 260      -3.924  -2.156   4.978  1.00  0.00           H  
ATOM   4171  C   LEU B 260      -5.783  -5.389   2.203  1.00  0.00           C  
ATOM   4172  O   LEU B 260      -6.474  -5.621   3.190  1.00  0.00           O  
ATOM   4173  N   TYR B 261      -6.205  -5.704   0.971  1.00  0.00           N  
ATOM   4174  H   TYR B 261      -5.581  -5.540   0.187  1.00  0.00           H  
ATOM   4175  CA  TYR B 261      -7.597  -6.079   0.655  1.00  0.00           C  
ATOM   4176  HA  TYR B 261      -8.237  -5.221   0.872  1.00  0.00           H  
ATOM   4177  CB  TYR B 261      -7.707  -6.375  -0.849  1.00  0.00           C  
ATOM   4178  HB2 TYR B 261      -7.420  -5.485  -1.410  1.00  0.00           H  
ATOM   4179  HB3 TYR B 261      -7.004  -7.167  -1.109  1.00  0.00           H  
ATOM   4180  CG  TYR B 261      -9.088  -6.806  -1.301  1.00  0.00           C  
ATOM   4181  CD1 TYR B 261      -9.368  -8.168  -1.524  1.00  0.00           C  
ATOM   4182  HD1 TYR B 261      -8.588  -8.900  -1.390  1.00  0.00           H  
ATOM   4183  CE1 TYR B 261     -10.656  -8.569  -1.929  1.00  0.00           C  
ATOM   4184  HE1 TYR B 261     -10.872  -9.609  -2.101  1.00  0.00           H  
ATOM   4185  CZ  TYR B 261     -11.662  -7.600  -2.132  1.00  0.00           C  
ATOM   4186  OH  TYR B 261     -12.906  -7.970  -2.531  1.00  0.00           O  
ATOM   4187  HH  TYR B 261     -13.062  -8.910  -2.434  1.00  0.00           H  
ATOM   4188  CE2 TYR B 261     -11.371  -6.236  -1.937  1.00  0.00           C  
ATOM   4189  HE2 TYR B 261     -12.133  -5.494  -2.119  1.00  0.00           H  
ATOM   4190  CD2 TYR B 261     -10.092  -5.843  -1.506  1.00  0.00           C  
ATOM   4191  HD2 TYR B 261      -9.880  -4.798  -1.337  1.00  0.00           H  
ATOM   4192  C   TYR B 261      -8.143  -7.261   1.480  1.00  0.00           C  
ATOM   4193  O   TYR B 261      -9.312  -7.262   1.859  1.00  0.00           O  
ATOM   4194  N   ASN B 262      -7.302  -8.251   1.808  1.00  0.00           N  
ATOM   4195  H   ASN B 262      -6.346  -8.158   1.504  1.00  0.00           H  
ATOM   4196  CA  ASN B 262      -7.678  -9.405   2.645  1.00  0.00           C  
ATOM   4197  HA  ASN B 262      -8.749  -9.583   2.528  1.00  0.00           H  
ATOM   4198  CB  ASN B 262      -6.930 -10.672   2.184  1.00  0.00           C  
ATOM   4199  HB2 ASN B 262      -5.888 -10.594   2.485  1.00  0.00           H  
ATOM   4200  HB3 ASN B 262      -7.356 -11.533   2.698  1.00  0.00           H  
ATOM   4201  CG  ASN B 262      -6.981 -10.951   0.697  1.00  0.00           C  
ATOM   4202  OD1 ASN B 262      -5.948 -10.956   0.041  1.00  0.00           O  
ATOM   4203  ND2 ASN B 262      -8.125 -11.207   0.115  1.00  0.00           N  
ATOM   4204 HD21 ASN B 262      -8.091 -11.387  -0.874  1.00  0.00           H  
ATOM   4205 HD22 ASN B 262      -8.985 -11.199   0.641  1.00  0.00           H  
ATOM   4206  C   ASN B 262      -7.447  -9.210   4.159  1.00  0.00           C  
ATOM   4207  O   ASN B 262      -7.692 -10.144   4.911  1.00  0.00           O  
ATOM   4208  N   HIE B 263      -6.921  -8.062   4.601  1.00  0.00           N  
ATOM   4209  H   HIE B 263      -6.804  -7.305   3.936  1.00  0.00           H  
ATOM   4210  CA  HIE B 263      -6.356  -7.852   5.949  1.00  0.00           C  
ATOM   4211  HA  HIE B 263      -6.563  -8.728   6.565  1.00  0.00           H  
ATOM   4212  CB  HIE B 263      -4.825  -7.720   5.843  1.00  0.00           C  
ATOM   4213  HB2 HIE B 263      -4.578  -6.945   5.115  1.00  0.00           H  
ATOM   4214  HB3 HIE B 263      -4.438  -7.401   6.809  1.00  0.00           H  
ATOM   4215  CG  HIE B 263      -4.106  -9.000   5.488  1.00  0.00           C  
ATOM   4216  ND1 HIE B 263      -4.155 -10.168   6.245  1.00  0.00           N  
ATOM   4217  CE1 HIE B 263      -3.259 -11.007   5.716  1.00  0.00           C  
ATOM   4218  HE1 HIE B 263      -3.051 -11.996   6.105  1.00  0.00           H  
ATOM   4219  NE2 HIE B 263      -2.624 -10.419   4.687  1.00  0.00           N  
ATOM   4220  HE2 HIE B 263      -1.803 -10.787   4.230  1.00  0.00           H  
ATOM   4221  CD2 HIE B 263      -3.137  -9.147   4.538  1.00  0.00           C  
ATOM   4222  HD2 HIE B 263      -2.777  -8.365   3.886  1.00  0.00           H  
ATOM   4223  C   HIE B 263      -6.964  -6.669   6.721  1.00  0.00           C  
ATOM   4224  O   HIE B 263      -6.488  -6.337   7.805  1.00  0.00           O  
ATOM   4225  N   LEU B 264      -8.003  -6.025   6.182  1.00  0.00           N  
ATOM   4226  H   LEU B 264      -8.372  -6.368   5.308  1.00  0.00           H  
ATOM   4227  CA  LEU B 264      -8.707  -4.917   6.831  1.00  0.00           C  
ATOM   4228  HA  LEU B 264      -7.983  -4.344   7.409  1.00  0.00           H  
ATOM   4229  CB  LEU B 264      -9.294  -3.985   5.754  1.00  0.00           C  
ATOM   4230  HB2 LEU B 264      -9.869  -4.592   5.052  1.00  0.00           H  
ATOM   4231  HB3 LEU B 264      -9.983  -3.276   6.217  1.00  0.00           H  
ATOM   4232  CG  LEU B 264      -8.201  -3.207   4.995  1.00  0.00           C  
ATOM   4233  HG  LEU B 264      -7.314  -3.827   4.880  1.00  0.00           H  
ATOM   4234  CD1 LEU B 264      -8.678  -2.808   3.600  1.00  0.00           C  
ATOM   4235 HD11 LEU B 264      -9.558  -2.172   3.675  1.00  0.00           H  
ATOM   4236 HD12 LEU B 264      -7.881  -2.275   3.083  1.00  0.00           H  
ATOM   4237 HD13 LEU B 264      -8.928  -3.700   3.026  1.00  0.00           H  
ATOM   4238  CD2 LEU B 264      -7.793  -1.932   5.738  1.00  0.00           C  
ATOM   4239 HD21 LEU B 264      -7.505  -2.177   6.758  1.00  0.00           H  
ATOM   4240 HD22 LEU B 264      -6.943  -1.473   5.235  1.00  0.00           H  
ATOM   4241 HD23 LEU B 264      -8.622  -1.228   5.753  1.00  0.00           H  
ATOM   4242  C   LEU B 264      -9.780  -5.419   7.813  1.00  0.00           C  
ATOM   4243  O   LEU B 264     -10.623  -6.239   7.457  1.00  0.00           O  
ATOM   4244  N   THR B 265      -9.758  -4.861   9.025  1.00  0.00           N  
ATOM   4245  H   THR B 265      -9.051  -4.152   9.191  1.00  0.00           H  
ATOM   4246  CA  THR B 265     -10.776  -5.033  10.080  1.00  0.00           C  
ATOM   4247  HA  THR B 265     -11.618  -5.597   9.680  1.00  0.00           H  
ATOM   4248  CB  THR B 265     -10.245  -5.813  11.293  1.00  0.00           C  
ATOM   4249  HB  THR B 265     -11.077  -6.011  11.963  1.00  0.00           H  
ATOM   4250  CG2 THR B 265      -9.588  -7.146  10.944  1.00  0.00           C  
ATOM   4251 HG21 THR B 265     -10.303  -7.766  10.408  1.00  0.00           H  
ATOM   4252 HG22 THR B 265      -8.704  -6.993  10.325  1.00  0.00           H  
ATOM   4253 HG23 THR B 265      -9.303  -7.660  11.863  1.00  0.00           H  
ATOM   4254  OG1 THR B 265      -9.284  -5.055  11.992  1.00  0.00           O  
ATOM   4255  HG1 THR B 265      -8.524  -4.968  11.406  1.00  0.00           H  
ATOM   4256  C   THR B 265     -11.299  -3.655  10.506  1.00  0.00           C  
ATOM   4257  O   THR B 265     -10.708  -2.628  10.143  1.00  0.00           O  
ATOM   4258  N   TYR B 266     -12.423  -3.589  11.228  1.00  0.00           N  
ATOM   4259  H   TYR B 266     -12.800  -4.439  11.633  1.00  0.00           H  
ATOM   4260  CA  TYR B 266     -13.256  -2.379  11.236  1.00  0.00           C  
ATOM   4261  HA  TYR B 266     -12.675  -1.549  10.836  1.00  0.00           H  
ATOM   4262  CB  TYR B 266     -14.448  -2.579  10.284  1.00  0.00           C  
ATOM   4263  HB2 TYR B 266     -15.078  -3.374  10.684  1.00  0.00           H  
ATOM   4264  HB3 TYR B 266     -15.046  -1.667  10.269  1.00  0.00           H  
ATOM   4265  CG  TYR B 266     -14.063  -2.921   8.851  1.00  0.00           C  
ATOM   4266  CD1 TYR B 266     -13.693  -1.897   7.954  1.00  0.00           C  
ATOM   4267  HD1 TYR B 266     -13.706  -0.868   8.281  1.00  0.00           H  
ATOM   4268  CE1 TYR B 266     -13.297  -2.215   6.639  1.00  0.00           C  
ATOM   4269  HE1 TYR B 266     -13.008  -1.441   5.944  1.00  0.00           H  
ATOM   4270  CZ  TYR B 266     -13.247  -3.560   6.223  1.00  0.00           C  
ATOM   4271  OH  TYR B 266     -12.834  -3.856   4.965  1.00  0.00           O  
ATOM   4272  HH  TYR B 266     -12.682  -4.801   4.877  1.00  0.00           H  
ATOM   4273  CE2 TYR B 266     -13.635  -4.584   7.113  1.00  0.00           C  
ATOM   4274  HE2 TYR B 266     -13.594  -5.621   6.803  1.00  0.00           H  
ATOM   4275  CD2 TYR B 266     -14.049  -4.263   8.420  1.00  0.00           C  
ATOM   4276  HD2 TYR B 266     -14.332  -5.060   9.100  1.00  0.00           H  
ATOM   4277  C   TYR B 266     -13.719  -1.931  12.628  1.00  0.00           C  
ATOM   4278  O   TYR B 266     -13.877  -2.728  13.552  1.00  0.00           O  
ATOM   4279  N   ALA B 267     -14.000  -0.631  12.745  1.00  0.00           N  
ATOM   4280  H   ALA B 267     -13.852  -0.043  11.929  1.00  0.00           H  
ATOM   4281  CA  ALA B 267     -14.718  -0.052  13.873  1.00  0.00           C  
ATOM   4282  HA  ALA B 267     -15.209  -0.855  14.427  1.00  0.00           H  
ATOM   4283  CB  ALA B 267     -13.750   0.642  14.837  1.00  0.00           C  
ATOM   4284  HB1 ALA B 267     -14.313   1.077  15.664  1.00  0.00           H  
ATOM   4285  HB2 ALA B 267     -13.051  -0.088  15.247  1.00  0.00           H  
ATOM   4286  HB3 ALA B 267     -13.198   1.428  14.321  1.00  0.00           H  
ATOM   4287  C   ALA B 267     -15.815   0.888  13.369  1.00  0.00           C  
ATOM   4288  O   ALA B 267     -15.592   1.723  12.489  1.00  0.00           O  
ATOM   4289  N   VAL B 268     -17.001   0.745  13.952  1.00  0.00           N  
ATOM   4290  H   VAL B 268     -17.048   0.097  14.735  1.00  0.00           H  
ATOM   4291  CA  VAL B 268     -18.242   1.452  13.622  1.00  0.00           C  
ATOM   4292  HA  VAL B 268     -18.099   2.025  12.708  1.00  0.00           H  
ATOM   4293  CB  VAL B 268     -19.385   0.440  13.374  1.00  0.00           C  
ATOM   4294  HB  VAL B 268     -19.525  -0.153  14.279  1.00  0.00           H  
ATOM   4295  CG1 VAL B 268     -20.719   1.128  13.048  1.00  0.00           C  
ATOM   4296 HG11 VAL B 268     -20.619   1.744  12.153  1.00  0.00           H  
ATOM   4297 HG12 VAL B 268     -21.493   0.378  12.880  1.00  0.00           H  
ATOM   4298 HG13 VAL B 268     -21.029   1.749  13.884  1.00  0.00           H  
ATOM   4299  CG2 VAL B 268     -19.078  -0.525  12.221  1.00  0.00           C  
ATOM   4300 HG21 VAL B 268     -18.985   0.021  11.284  1.00  0.00           H  
ATOM   4301 HG22 VAL B 268     -18.157  -1.075  12.411  1.00  0.00           H  
ATOM   4302 HG23 VAL B 268     -19.884  -1.252  12.121  1.00  0.00           H  
ATOM   4303  C   VAL B 268     -18.576   2.417  14.760  1.00  0.00           C  
ATOM   4304  O   VAL B 268     -18.513   2.050  15.931  1.00  0.00           O  
ATOM   4305  N   ASN B 269     -18.943   3.653  14.429  1.00  0.00           N  
ATOM   4306  H   ASN B 269     -19.003   3.868  13.438  1.00  0.00           H  
ATOM   4307  CA  ASN B 269     -19.432   4.672  15.363  1.00  0.00           C  
ATOM   4308  HA  ASN B 269     -19.392   4.282  16.380  1.00  0.00           H  
ATOM   4309  CB  ASN B 269     -18.499   5.896  15.283  1.00  0.00           C  
ATOM   4310  HB2 ASN B 269     -17.547   5.614  15.724  1.00  0.00           H  
ATOM   4311  HB3 ASN B 269     -18.329   6.146  14.236  1.00  0.00           H  
ATOM   4312  CG  ASN B 269     -18.949   7.166  15.985  1.00  0.00           C  
ATOM   4313  OD1 ASN B 269     -18.585   8.262  15.576  1.00  0.00           O  
ATOM   4314  ND2 ASN B 269     -19.729   7.091  17.034  1.00  0.00           N  
ATOM   4315 HD21 ASN B 269     -20.007   7.949  17.492  1.00  0.00           H  
ATOM   4316 HD22 ASN B 269     -20.009   6.214  17.461  1.00  0.00           H  
ATOM   4317  C   ASN B 269     -20.897   4.992  15.038  1.00  0.00           C  
ATOM   4318  O   ASN B 269     -21.208   5.396  13.917  1.00  0.00           O  
ATOM   4319  N   ILE B 270     -21.776   4.809  16.023  1.00  0.00           N  
ATOM   4320  H   ILE B 270     -21.425   4.572  16.946  1.00  0.00           H  
ATOM   4321  CA  ILE B 270     -23.216   5.078  15.942  1.00  0.00           C  
ATOM   4322  HA  ILE B 270     -23.458   5.432  14.943  1.00  0.00           H  
ATOM   4323  CB  ILE B 270     -24.012   3.772  16.198  1.00  0.00           C  
ATOM   4324  HB  ILE B 270     -23.540   3.244  17.028  1.00  0.00           H  
ATOM   4325  CG2 ILE B 270     -25.488   4.004  16.575  1.00  0.00           C  
ATOM   4326 HG21 ILE B 270     -25.562   4.573  17.502  1.00  0.00           H  
ATOM   4327 HG22 ILE B 270     -26.000   4.547  15.778  1.00  0.00           H  
ATOM   4328 HG23 ILE B 270     -25.997   3.056  16.741  1.00  0.00           H  
ATOM   4329  CG1 ILE B 270     -23.920   2.892  14.933  1.00  0.00           C  
ATOM   4330 HG12 ILE B 270     -24.512   3.351  14.146  1.00  0.00           H  
ATOM   4331 HG13 ILE B 270     -22.887   2.852  14.594  1.00  0.00           H  
ATOM   4332  CD1 ILE B 270     -24.390   1.446  15.118  1.00  0.00           C  
ATOM   4333 HD11 ILE B 270     -25.465   1.410  15.297  1.00  0.00           H  
ATOM   4334 HD12 ILE B 270     -24.172   0.881  14.212  1.00  0.00           H  
ATOM   4335 HD13 ILE B 270     -23.862   0.990  15.953  1.00  0.00           H  
ATOM   4336  C   ILE B 270     -23.556   6.207  16.913  1.00  0.00           C  
ATOM   4337  O   ILE B 270     -22.954   6.294  17.983  1.00  0.00           O  
ATOM   4338  N   TRP B 271     -24.507   7.064  16.551  1.00  0.00           N  
ATOM   4339  H   TRP B 271     -24.947   6.957  15.640  1.00  0.00           H  
ATOM   4340  CA  TRP B 271     -25.046   8.104  17.432  1.00  0.00           C  
ATOM   4341  HA  TRP B 271     -25.087   7.698  18.442  1.00  0.00           H  
ATOM   4342  CB  TRP B 271     -24.110   9.322  17.454  1.00  0.00           C  
ATOM   4343  HB2 TRP B 271     -24.370   9.927  18.325  1.00  0.00           H  
ATOM   4344  HB3 TRP B 271     -23.087   8.977  17.604  1.00  0.00           H  
ATOM   4345  CG  TRP B 271     -24.132  10.209  16.244  1.00  0.00           C  
ATOM   4346  CD1 TRP B 271     -24.733  11.419  16.187  1.00  0.00           C  
ATOM   4347  HD1 TRP B 271     -25.276  11.882  17.006  1.00  0.00           H  
ATOM   4348  NE1 TRP B 271     -24.580  11.963  14.928  1.00  0.00           N  
ATOM   4349  HE1 TRP B 271     -25.038  12.822  14.650  1.00  0.00           H  
ATOM   4350  CE2 TRP B 271     -23.829  11.143  14.113  1.00  0.00           C  
ATOM   4351  CZ2 TRP B 271     -23.371  11.264  12.792  1.00  0.00           C  
ATOM   4352  HZ2 TRP B 271     -23.574  12.166  12.234  1.00  0.00           H  
ATOM   4353  CH2 TRP B 271     -22.670  10.196  12.206  1.00  0.00           C  
ATOM   4354  HH2 TRP B 271     -22.327  10.270  11.186  1.00  0.00           H  
ATOM   4355  CZ3 TRP B 271     -22.434   9.028  12.950  1.00  0.00           C  
ATOM   4356  HZ3 TRP B 271     -21.933   8.188  12.496  1.00  0.00           H  
ATOM   4357  CE3 TRP B 271     -22.853   8.937  14.291  1.00  0.00           C  
ATOM   4358  HE3 TRP B 271     -22.643   8.043  14.855  1.00  0.00           H  
ATOM   4359  CD2 TRP B 271     -23.564   9.988  14.913  1.00  0.00           C  
ATOM   4360  C   TRP B 271     -26.476   8.496  17.039  1.00  0.00           C  
ATOM   4361  O   TRP B 271     -26.934   8.183  15.936  1.00  0.00           O  
ATOM   4362  N   SER B 272     -27.201   9.150  17.949  1.00  0.00           N  
ATOM   4363  H   SER B 272     -26.776   9.352  18.846  1.00  0.00           H  
ATOM   4364  CA  SER B 272     -28.566   9.640  17.704  1.00  0.00           C  
ATOM   4365  HA  SER B 272     -29.060   8.943  17.030  1.00  0.00           H  
ATOM   4366  CB  SER B 272     -29.368   9.635  19.007  1.00  0.00           C  
ATOM   4367  HB2 SER B 272     -29.385   8.628  19.425  1.00  0.00           H  
ATOM   4368  HB3 SER B 272     -28.892  10.304  19.723  1.00  0.00           H  
ATOM   4369  OG  SER B 272     -30.697  10.070  18.772  1.00  0.00           O  
ATOM   4370  HG  SER B 272     -31.140   9.396  18.231  1.00  0.00           H  
ATOM   4371  C   SER B 272     -28.609  11.030  17.047  1.00  0.00           C  
ATOM   4372  O   SER B 272     -27.748  11.873  17.277  1.00  0.00           O  
ATOM   4373  N   GLU B 273     -29.661  11.287  16.265  1.00  0.00           N  
ATOM   4374  H   GLU B 273     -30.329  10.536  16.134  1.00  0.00           H  
ATOM   4375  CA  GLU B 273     -30.010  12.617  15.724  1.00  0.00           C  
ATOM   4376  HA  GLU B 273     -29.112  13.235  15.681  1.00  0.00           H  
ATOM   4377  CB  GLU B 273     -30.547  12.454  14.295  1.00  0.00           C  
ATOM   4378  HB2 GLU B 273     -31.388  11.767  14.327  1.00  0.00           H  
ATOM   4379  HB3 GLU B 273     -30.910  13.409  13.913  1.00  0.00           H  
ATOM   4380  CG  GLU B 273     -29.491  11.890  13.332  1.00  0.00           C  
ATOM   4381  HG2 GLU B 273     -28.770  11.262  13.855  1.00  0.00           H  
ATOM   4382  HG3 GLU B 273     -29.998  11.249  12.609  1.00  0.00           H  
ATOM   4383  CD  GLU B 273     -28.756  12.983  12.554  1.00  0.00           C  
ATOM   4384  OE1 GLU B 273     -29.321  13.456  11.539  1.00  0.00           O  
ATOM   4385  OE2 GLU B 273     -27.568  13.259  12.822  1.00  0.00           O  
ATOM   4386  C   GLU B 273     -31.019  13.380  16.612  1.00  0.00           C  
ATOM   4387  O   GLU B 273     -31.530  14.436  16.233  1.00  0.00           O  
ATOM   4388  N   ASN B 274     -31.336  12.831  17.791  1.00  0.00           N  
ATOM   4389  H   ASN B 274     -30.902  11.944  18.020  1.00  0.00           H  
ATOM   4390  CA  ASN B 274     -32.293  13.381  18.756  1.00  0.00           C  
ATOM   4391  HA  ASN B 274     -32.516  14.415  18.492  1.00  0.00           H  
ATOM   4392  CB  ASN B 274     -33.597  12.561  18.694  1.00  0.00           C  
ATOM   4393  HB2 ASN B 274     -33.394  11.561  19.072  1.00  0.00           H  
ATOM   4394  HB3 ASN B 274     -34.330  13.032  19.347  1.00  0.00           H  
ATOM   4395  CG  ASN B 274     -34.232  12.421  17.317  1.00  0.00           C  
ATOM   4396  OD1 ASN B 274     -34.664  11.351  16.919  1.00  0.00           O  
ATOM   4397  ND2 ASN B 274     -34.294  13.460  16.517  1.00  0.00           N  
ATOM   4398 HD21 ASN B 274     -34.731  13.321  15.629  1.00  0.00           H  
ATOM   4399 HD22 ASN B 274     -33.791  14.305  16.747  1.00  0.00           H  
ATOM   4400  C   ASN B 274     -31.746  13.422  20.196  1.00  0.00           C  
ATOM   4401  O   ASN B 274     -32.157  14.293  20.957  1.00  0.00           O  
ATOM   4402  N   ASP B 275     -30.833  12.519  20.571  1.00  0.00           N  
ATOM   4403  H   ASP B 275     -30.573  11.788  19.923  1.00  0.00           H  
ATOM   4404  CA  ASP B 275     -30.203  12.477  21.896  1.00  0.00           C  
ATOM   4405  HA  ASP B 275     -30.655  13.228  22.542  1.00  0.00           H  
ATOM   4406  CB  ASP B 275     -30.530  11.137  22.564  1.00  0.00           C  
ATOM   4407  HB2 ASP B 275     -31.615  11.004  22.573  1.00  0.00           H  
ATOM   4408  HB3 ASP B 275     -30.101  10.321  21.980  1.00  0.00           H  
ATOM   4409  CG  ASP B 275     -30.023  11.038  24.008  1.00  0.00           C  
ATOM   4410  OD1 ASP B 275     -30.460  10.090  24.685  1.00  0.00           O  
ATOM   4411  OD2 ASP B 275     -29.223  11.900  24.450  1.00  0.00           O  
ATOM   4412  C   ASP B 275     -28.679  12.736  21.823  1.00  0.00           C  
ATOM   4413  O   ASP B 275     -27.932  11.841  21.416  1.00  0.00           O  
ATOM   4414  N   PRO B 276     -28.200  13.924  22.255  1.00  0.00           N  
ATOM   4415  CD  PRO B 276     -28.998  15.092  22.606  1.00  0.00           C  
ATOM   4416  HD2 PRO B 276     -29.261  15.045  23.665  1.00  0.00           H  
ATOM   4417  HD3 PRO B 276     -29.896  15.171  21.993  1.00  0.00           H  
ATOM   4418  CG  PRO B 276     -28.099  16.293  22.342  1.00  0.00           C  
ATOM   4419  HG2 PRO B 276     -28.377  17.148  22.960  1.00  0.00           H  
ATOM   4420  HG3 PRO B 276     -28.132  16.553  21.284  1.00  0.00           H  
ATOM   4421  CB  PRO B 276     -26.722  15.748  22.704  1.00  0.00           C  
ATOM   4422  HB2 PRO B 276     -26.587  15.814  23.786  1.00  0.00           H  
ATOM   4423  HB3 PRO B 276     -25.928  16.291  22.191  1.00  0.00           H  
ATOM   4424  CA  PRO B 276     -26.776  14.278  22.266  1.00  0.00           C  
ATOM   4425  HA  PRO B 276     -26.402  14.197  21.245  1.00  0.00           H  
ATOM   4426  C   PRO B 276     -25.873  13.422  23.174  1.00  0.00           C  
ATOM   4427  O   PRO B 276     -24.656  13.600  23.130  1.00  0.00           O  
ATOM   4428  N   ALA B 277     -26.429  12.537  24.010  1.00  0.00           N  
ATOM   4429  H   ALA B 277     -27.445  12.464  24.047  1.00  0.00           H  
ATOM   4430  CA  ALA B 277     -25.665  11.628  24.866  1.00  0.00           C  
ATOM   4431  HA  ALA B 277     -24.632  11.977  24.927  1.00  0.00           H  
ATOM   4432  CB  ALA B 277     -26.261  11.703  26.277  1.00  0.00           C  
ATOM   4433  HB1 ALA B 277     -26.249  12.736  26.627  1.00  0.00           H  
ATOM   4434  HB2 ALA B 277     -27.290  11.338  26.265  1.00  0.00           H  
ATOM   4435  HB3 ALA B 277     -25.669  11.089  26.956  1.00  0.00           H  
ATOM   4436  C   ALA B 277     -25.608  10.173  24.351  1.00  0.00           C  
ATOM   4437  O   ALA B 277     -24.737   9.415  24.780  1.00  0.00           O  
ATOM   4438  N   ASP B 278     -26.503   9.756  23.444  1.00  0.00           N  
ATOM   4439  H   ASP B 278     -27.162  10.435  23.079  1.00  0.00           H  
ATOM   4440  CA  ASP B 278     -26.593   8.367  22.958  1.00  0.00           C  
ATOM   4441  HA  ASP B 278     -26.308   7.724  23.792  1.00  0.00           H  
ATOM   4442  CB  ASP B 278     -28.057   8.014  22.623  1.00  0.00           C  
ATOM   4443  HB2 ASP B 278     -28.701   8.463  23.379  1.00  0.00           H  
ATOM   4444  HB3 ASP B 278     -28.329   8.443  21.658  1.00  0.00           H  
ATOM   4445  CG  ASP B 278     -28.351   6.508  22.622  1.00  0.00           C  
ATOM   4446  OD1 ASP B 278     -27.430   5.669  22.715  1.00  0.00           O  
ATOM   4447  OD2 ASP B 278     -29.540   6.121  22.586  1.00  0.00           O  
ATOM   4448  C   ASP B 278     -25.570   8.075  21.837  1.00  0.00           C  
ATOM   4449  O   ASP B 278     -25.920   7.733  20.705  1.00  0.00           O  
ATOM   4450  N   PHE B 279     -24.285   8.273  22.153  1.00  0.00           N  
ATOM   4451  H   PHE B 279     -24.101   8.565  23.110  1.00  0.00           H  
ATOM   4452  CA  PHE B 279     -23.120   8.058  21.289  1.00  0.00           C  
ATOM   4453  HA  PHE B 279     -23.452   8.002  20.253  1.00  0.00           H  
ATOM   4454  CB  PHE B 279     -22.184   9.268  21.423  1.00  0.00           C  
ATOM   4455  HB2 PHE B 279     -22.751  10.172  21.193  1.00  0.00           H  
ATOM   4456  HB3 PHE B 279     -21.864   9.349  22.463  1.00  0.00           H  
ATOM   4457  CG  PHE B 279     -20.948   9.232  20.542  1.00  0.00           C  
ATOM   4458  CD1 PHE B 279     -19.793   8.545  20.965  1.00  0.00           C  
ATOM   4459  HD1 PHE B 279     -19.796   8.028  21.916  1.00  0.00           H  
ATOM   4460  CE1 PHE B 279     -18.634   8.545  20.167  1.00  0.00           C  
ATOM   4461  HE1 PHE B 279     -17.751   8.022  20.506  1.00  0.00           H  
ATOM   4462  CZ  PHE B 279     -18.622   9.244  18.948  1.00  0.00           C  
ATOM   4463  HZ  PHE B 279     -17.727   9.254  18.343  1.00  0.00           H  
ATOM   4464  CE2 PHE B 279     -19.777   9.923  18.515  1.00  0.00           C  
ATOM   4465  HE2 PHE B 279     -19.775  10.465  17.580  1.00  0.00           H  
ATOM   4466  CD2 PHE B 279     -20.935   9.918  19.312  1.00  0.00           C  
ATOM   4467  HD2 PHE B 279     -21.814  10.460  18.991  1.00  0.00           H  
ATOM   4468  C   PHE B 279     -22.402   6.741  21.635  1.00  0.00           C  
ATOM   4469  O   PHE B 279     -22.188   6.419  22.804  1.00  0.00           O  
ATOM   4470  N   ARG B 280     -22.028   5.960  20.613  1.00  0.00           N  
ATOM   4471  H   ARG B 280     -22.223   6.294  19.673  1.00  0.00           H  
ATOM   4472  CA  ARG B 280     -21.575   4.566  20.748  1.00  0.00           C  
ATOM   4473  HA  ARG B 280     -21.175   4.425  21.755  1.00  0.00           H  
ATOM   4474  CB  ARG B 280     -22.770   3.609  20.557  1.00  0.00           C  
ATOM   4475  HB2 ARG B 280     -23.090   3.646  19.514  1.00  0.00           H  
ATOM   4476  HB3 ARG B 280     -22.439   2.592  20.775  1.00  0.00           H  
ATOM   4477  CG  ARG B 280     -23.980   3.938  21.447  1.00  0.00           C  
ATOM   4478  HG2 ARG B 280     -23.666   4.009  22.490  1.00  0.00           H  
ATOM   4479  HG3 ARG B 280     -24.412   4.891  21.137  1.00  0.00           H  
ATOM   4480  CD  ARG B 280     -25.057   2.861  21.321  1.00  0.00           C  
ATOM   4481  HD2 ARG B 280     -25.278   2.694  20.264  1.00  0.00           H  
ATOM   4482  HD3 ARG B 280     -24.672   1.936  21.751  1.00  0.00           H  
ATOM   4483  NE  ARG B 280     -26.287   3.277  22.011  1.00  0.00           N  
ATOM   4484  HE  ARG B 280     -26.439   4.277  22.175  1.00  0.00           H  
ATOM   4485  CZ  ARG B 280     -27.270   2.511  22.428  1.00  0.00           C  
ATOM   4486  NH1 ARG B 280     -27.213   1.216  22.344  1.00  0.00           N  
ATOM   4487 HH11 ARG B 280     -26.428   0.790  21.895  1.00  0.00           H  
ATOM   4488 HH12 ARG B 280     -28.013   0.683  22.660  1.00  0.00           H  
ATOM   4489  NH2 ARG B 280     -28.343   3.033  22.938  1.00  0.00           N  
ATOM   4490 HH21 ARG B 280     -28.389   4.060  22.971  1.00  0.00           H  
ATOM   4491 HH22 ARG B 280     -29.111   2.443  23.216  1.00  0.00           H  
ATOM   4492  C   ARG B 280     -20.464   4.217  19.756  1.00  0.00           C  
ATOM   4493  O   ARG B 280     -20.381   4.780  18.659  1.00  0.00           O  
ATOM   4494  N   ILE B 281     -19.647   3.226  20.110  1.00  0.00           N  
ATOM   4495  H   ILE B 281     -19.807   2.762  20.992  1.00  0.00           H  
ATOM   4496  CA  ILE B 281     -18.650   2.609  19.228  1.00  0.00           C  
ATOM   4497  HA  ILE B 281     -18.906   2.850  18.198  1.00  0.00           H  
ATOM   4498  CB  ILE B 281     -17.225   3.163  19.496  1.00  0.00           C  
ATOM   4499  HB  ILE B 281     -16.993   3.021  20.554  1.00  0.00           H  
ATOM   4500  CG2 ILE B 281     -16.161   2.405  18.674  1.00  0.00           C  
ATOM   4501 HG21 ILE B 281     -15.165   2.789  18.888  1.00  0.00           H  
ATOM   4502 HG22 ILE B 281     -16.146   1.350  18.949  1.00  0.00           H  
ATOM   4503 HG23 ILE B 281     -16.366   2.495  17.607  1.00  0.00           H  
ATOM   4504  CG1 ILE B 281     -17.177   4.682  19.184  1.00  0.00           C  
ATOM   4505 HG12 ILE B 281     -17.493   4.848  18.152  1.00  0.00           H  
ATOM   4506 HG13 ILE B 281     -17.879   5.198  19.840  1.00  0.00           H  
ATOM   4507  CD1 ILE B 281     -15.816   5.358  19.389  1.00  0.00           C  
ATOM   4508 HD11 ILE B 281     -15.109   5.034  18.626  1.00  0.00           H  
ATOM   4509 HD12 ILE B 281     -15.937   6.438  19.307  1.00  0.00           H  
ATOM   4510 HD13 ILE B 281     -15.427   5.119  20.379  1.00  0.00           H  
ATOM   4511  C   ILE B 281     -18.758   1.086  19.365  1.00  0.00           C  
ATOM   4512  O   ILE B 281     -18.998   0.567  20.452  1.00  0.00           O  
ATOM   4513  N   TYR B 282     -18.579   0.393  18.247  1.00  0.00           N  
ATOM   4514  H   TYR B 282     -18.383   0.919  17.402  1.00  0.00           H  
ATOM   4515  CA  TYR B 282     -18.546  -1.060  18.116  1.00  0.00           C  
ATOM   4516  HA  TYR B 282     -18.480  -1.520  19.103  1.00  0.00           H  
ATOM   4517  CB  TYR B 282     -19.832  -1.544  17.423  1.00  0.00           C  
ATOM   4518  HB2 TYR B 282     -19.869  -1.107  16.426  1.00  0.00           H  
ATOM   4519  HB3 TYR B 282     -19.767  -2.626  17.295  1.00  0.00           H  
ATOM   4520  CG  TYR B 282     -21.142  -1.217  18.132  1.00  0.00           C  
ATOM   4521  CD1 TYR B 282     -21.743  -2.172  18.975  1.00  0.00           C  
ATOM   4522  HD1 TYR B 282     -21.262  -3.128  19.133  1.00  0.00           H  
ATOM   4523  CE1 TYR B 282     -22.964  -1.888  19.619  1.00  0.00           C  
ATOM   4524  HE1 TYR B 282     -23.412  -2.628  20.264  1.00  0.00           H  
ATOM   4525  CZ  TYR B 282     -23.587  -0.634  19.434  1.00  0.00           C  
ATOM   4526  OH  TYR B 282     -24.779  -0.362  20.036  1.00  0.00           O  
ATOM   4527  HH  TYR B 282     -25.234  -1.174  20.275  1.00  0.00           H  
ATOM   4528  CE2 TYR B 282     -22.987   0.324  18.589  1.00  0.00           C  
ATOM   4529  HE2 TYR B 282     -23.472   1.276  18.441  1.00  0.00           H  
ATOM   4530  CD2 TYR B 282     -21.776   0.026  17.929  1.00  0.00           C  
ATOM   4531  HD2 TYR B 282     -21.327   0.756  17.269  1.00  0.00           H  
ATOM   4532  C   TYR B 282     -17.299  -1.436  17.302  1.00  0.00           C  
ATOM   4533  O   TYR B 282     -16.904  -0.692  16.403  1.00  0.00           O  
ATOM   4534  N   GLN B 283     -16.670  -2.579  17.579  1.00  0.00           N  
ATOM   4535  H   GLN B 283     -17.051  -3.198  18.279  1.00  0.00           H  
ATOM   4536  CA  GLN B 283     -15.442  -3.010  16.895  1.00  0.00           C  
ATOM   4537  HA  GLN B 283     -15.302  -2.396  16.006  1.00  0.00           H  
ATOM   4538  CB  GLN B 283     -14.215  -2.759  17.796  1.00  0.00           C  
ATOM   4539  HB2 GLN B 283     -14.250  -1.710  18.096  1.00  0.00           H  
ATOM   4540  HB3 GLN B 283     -14.287  -3.370  18.698  1.00  0.00           H  
ATOM   4541  CG  GLN B 283     -12.866  -3.041  17.098  1.00  0.00           C  
ATOM   4542  HG2 GLN B 283     -12.650  -4.106  17.166  1.00  0.00           H  
ATOM   4543  HG3 GLN B 283     -12.943  -2.785  16.043  1.00  0.00           H  
ATOM   4544  CD  GLN B 283     -11.678  -2.247  17.659  1.00  0.00           C  
ATOM   4545  OE1 GLN B 283     -11.804  -1.174  18.225  1.00  0.00           O  
ATOM   4546  NE2 GLN B 283     -10.463  -2.729  17.502  1.00  0.00           N  
ATOM   4547 HE21 GLN B 283      -9.706  -2.178  17.867  1.00  0.00           H  
ATOM   4548 HE22 GLN B 283     -10.321  -3.637  17.097  1.00  0.00           H  
ATOM   4549  C   GLN B 283     -15.581  -4.449  16.386  1.00  0.00           C  
ATOM   4550  O   GLN B 283     -16.245  -5.277  17.010  1.00  0.00           O  
ATOM   4551  N   VAL B 284     -14.991  -4.715  15.221  1.00  0.00           N  
ATOM   4552  H   VAL B 284     -14.466  -3.972  14.768  1.00  0.00           H  
ATOM   4553  CA  VAL B 284     -15.142  -5.952  14.453  1.00  0.00           C  
ATOM   4554  HA  VAL B 284     -15.782  -6.641  15.003  1.00  0.00           H  
ATOM   4555  CB  VAL B 284     -15.819  -5.673  13.094  1.00  0.00           C  
ATOM   4556  HB  VAL B 284     -15.181  -5.021  12.495  1.00  0.00           H  
ATOM   4557  CG1 VAL B 284     -16.053  -6.972  12.319  1.00  0.00           C  
ATOM   4558 HG11 VAL B 284     -15.102  -7.419  12.037  1.00  0.00           H  
ATOM   4559 HG12 VAL B 284     -16.633  -7.667  12.924  1.00  0.00           H  
ATOM   4560 HG13 VAL B 284     -16.603  -6.761  11.399  1.00  0.00           H  
ATOM   4561  CG2 VAL B 284     -17.178  -4.981  13.280  1.00  0.00           C  
ATOM   4562 HG21 VAL B 284     -17.809  -5.568  13.947  1.00  0.00           H  
ATOM   4563 HG22 VAL B 284     -17.038  -3.981  13.689  1.00  0.00           H  
ATOM   4564 HG23 VAL B 284     -17.676  -4.887  12.315  1.00  0.00           H  
ATOM   4565  C   VAL B 284     -13.774  -6.602  14.282  1.00  0.00           C  
ATOM   4566  O   VAL B 284     -12.898  -6.069  13.604  1.00  0.00           O  
ATOM   4567  N   THR B 285     -13.589  -7.746  14.942  1.00  0.00           N  
ATOM   4568  H   THR B 285     -14.351  -8.111  15.496  1.00  0.00           H  
ATOM   4569  CA  THR B 285     -12.372  -8.574  14.879  1.00  0.00           C  
ATOM   4570  HA  THR B 285     -11.492  -7.930  14.885  1.00  0.00           H  
ATOM   4571  CB  THR B 285     -12.311  -9.507  16.098  1.00  0.00           C  
ATOM   4572  HB  THR B 285     -11.479 -10.202  15.980  1.00  0.00           H  
ATOM   4573  CG2 THR B 285     -12.127  -8.740  17.407  1.00  0.00           C  
ATOM   4574 HG21 THR B 285     -12.982  -8.086  17.587  1.00  0.00           H  
ATOM   4575 HG22 THR B 285     -12.029  -9.443  18.234  1.00  0.00           H  
ATOM   4576 HG23 THR B 285     -11.222  -8.137  17.348  1.00  0.00           H  
ATOM   4577  OG1 THR B 285     -13.513 -10.237  16.212  1.00  0.00           O  
ATOM   4578  HG1 THR B 285     -13.408 -10.870  16.927  1.00  0.00           H  
ATOM   4579  C   THR B 285     -12.293  -9.420  13.607  1.00  0.00           C  
ATOM   4580  O   THR B 285     -11.239  -9.974  13.307  1.00  0.00           O  
ATOM   4581  N   TYR B 286     -13.392  -9.528  12.858  1.00  0.00           N  
ATOM   4582  H   TYR B 286     -14.226  -9.066  13.179  1.00  0.00           H  
ATOM   4583  CA  TYR B 286     -13.449 -10.190  11.559  1.00  0.00           C  
ATOM   4584  HA  TYR B 286     -12.851 -11.101  11.615  1.00  0.00           H  
ATOM   4585  CB  TYR B 286     -14.900 -10.578  11.218  1.00  0.00           C  
ATOM   4586  HB2 TYR B 286     -15.350  -9.714  10.730  1.00  0.00           H  
ATOM   4587  HB3 TYR B 286     -14.880 -11.389  10.489  1.00  0.00           H  
ATOM   4588  CG  TYR B 286     -15.824 -10.985  12.356  1.00  0.00           C  
ATOM   4589  CD1 TYR B 286     -17.096 -10.385  12.445  1.00  0.00           C  
ATOM   4590  HD1 TYR B 286     -17.406  -9.660  11.701  1.00  0.00           H  
ATOM   4591  CE1 TYR B 286     -17.972 -10.723  13.491  1.00  0.00           C  
ATOM   4592  HE1 TYR B 286     -18.943 -10.255  13.548  1.00  0.00           H  
ATOM   4593  CZ  TYR B 286     -17.581 -11.681  14.450  1.00  0.00           C  
ATOM   4594  OH  TYR B 286     -18.425 -12.014  15.462  1.00  0.00           O  
ATOM   4595  HH  TYR B 286     -19.248 -11.528  15.411  1.00  0.00           H  
ATOM   4596  CE2 TYR B 286     -16.317 -12.299  14.353  1.00  0.00           C  
ATOM   4597  HE2 TYR B 286     -16.032 -13.037  15.088  1.00  0.00           H  
ATOM   4598  CD2 TYR B 286     -15.440 -11.954  13.306  1.00  0.00           C  
ATOM   4599  HD2 TYR B 286     -14.470 -12.427  13.239  1.00  0.00           H  
ATOM   4600  C   TYR B 286     -12.891  -9.308  10.428  1.00  0.00           C  
ATOM   4601  O   TYR B 286     -12.898  -8.080  10.503  1.00  0.00           O  
ATOM   4602  N   LEU B 287     -12.518  -9.964   9.328  1.00  0.00           N  
ATOM   4603  H   LEU B 287     -12.505 -10.969   9.369  1.00  0.00           H  
ATOM   4604  CA  LEU B 287     -12.282  -9.350   8.011  1.00  0.00           C  
ATOM   4605  HA  LEU B 287     -11.743  -8.410   8.139  1.00  0.00           H  
ATOM   4606  CB  LEU B 287     -11.433 -10.328   7.179  1.00  0.00           C  
ATOM   4607  HB2 LEU B 287     -12.002 -11.251   7.056  1.00  0.00           H  
ATOM   4608  HB3 LEU B 287     -11.279  -9.901   6.186  1.00  0.00           H  
ATOM   4609  CG  LEU B 287     -10.062 -10.667   7.792  1.00  0.00           C  
ATOM   4610  HG  LEU B 287     -10.178 -10.983   8.829  1.00  0.00           H  
ATOM   4611  CD1 LEU B 287      -9.446 -11.838   7.029  1.00  0.00           C  
ATOM   4612 HD11 LEU B 287      -8.431 -12.018   7.385  1.00  0.00           H  
ATOM   4613 HD12 LEU B 287      -9.417 -11.615   5.964  1.00  0.00           H  
ATOM   4614 HD13 LEU B 287     -10.042 -12.735   7.188  1.00  0.00           H  
ATOM   4615  CD2 LEU B 287      -9.128  -9.459   7.756  1.00  0.00           C  
ATOM   4616 HD21 LEU B 287      -8.136  -9.745   8.100  1.00  0.00           H  
ATOM   4617 HD22 LEU B 287      -9.510  -8.678   8.409  1.00  0.00           H  
ATOM   4618 HD23 LEU B 287      -9.074  -9.063   6.744  1.00  0.00           H  
ATOM   4619  C   LEU B 287     -13.590  -9.020   7.258  1.00  0.00           C  
ATOM   4620  O   LEU B 287     -13.577  -8.324   6.245  1.00  0.00           O  
ATOM   4621  N   GLU B 288     -14.711  -9.543   7.755  1.00  0.00           N  
ATOM   4622  H   GLU B 288     -14.633 -10.059   8.611  1.00  0.00           H  
ATOM   4623  CA  GLU B 288     -16.068  -9.345   7.243  1.00  0.00           C  
ATOM   4624  HA  GLU B 288     -16.095  -9.634   6.193  1.00  0.00           H  
ATOM   4625  CB  GLU B 288     -16.981 -10.311   8.019  1.00  0.00           C  
ATOM   4626  HB2 GLU B 288     -16.716 -11.334   7.751  1.00  0.00           H  
ATOM   4627  HB3 GLU B 288     -16.786 -10.199   9.083  1.00  0.00           H  
ATOM   4628  CG  GLU B 288     -18.489 -10.120   7.840  1.00  0.00           C  
ATOM   4629  HG2 GLU B 288     -19.006 -10.908   8.393  1.00  0.00           H  
ATOM   4630  HG3 GLU B 288     -18.756  -9.168   8.299  1.00  0.00           H  
ATOM   4631  CD  GLU B 288     -18.968 -10.130   6.386  1.00  0.00           C  
ATOM   4632  OE1 GLU B 288     -18.351 -10.831   5.556  1.00  0.00           O  
ATOM   4633  OE2 GLU B 288     -19.966  -9.416   6.131  1.00  0.00           O  
ATOM   4634  C   GLU B 288     -16.505  -7.871   7.400  1.00  0.00           C  
ATOM   4635  O   GLU B 288     -16.531  -7.366   8.530  1.00  0.00           O  
ATOM   4636  N   PRO B 289     -16.856  -7.154   6.313  1.00  0.00           N  
ATOM   4637  CD  PRO B 289     -16.791  -7.596   4.923  1.00  0.00           C  
ATOM   4638  HD2 PRO B 289     -17.441  -8.453   4.745  1.00  0.00           H  
ATOM   4639  HD3 PRO B 289     -15.762  -7.853   4.674  1.00  0.00           H  
ATOM   4640  CG  PRO B 289     -17.243  -6.411   4.067  1.00  0.00           C  
ATOM   4641  HG2 PRO B 289     -18.320  -6.466   3.899  1.00  0.00           H  
ATOM   4642  HG3 PRO B 289     -16.705  -6.367   3.119  1.00  0.00           H  
ATOM   4643  CB  PRO B 289     -16.918  -5.217   4.960  1.00  0.00           C  
ATOM   4644  HB2 PRO B 289     -17.489  -4.329   4.698  1.00  0.00           H  
ATOM   4645  HB3 PRO B 289     -15.850  -5.004   4.903  1.00  0.00           H  
ATOM   4646  CA  PRO B 289     -17.256  -5.750   6.355  1.00  0.00           C  
ATOM   4647  HA  PRO B 289     -16.645  -5.224   7.086  1.00  0.00           H  
ATOM   4648  C   PRO B 289     -18.734  -5.574   6.768  1.00  0.00           C  
ATOM   4649  O   PRO B 289     -19.520  -4.906   6.084  1.00  0.00           O  
ATOM   4650  N   SER B 290     -19.135  -6.172   7.892  1.00  0.00           N  
ATOM   4651  H   SER B 290     -18.459  -6.709   8.427  1.00  0.00           H  
ATOM   4652  CA  SER B 290     -20.483  -6.012   8.440  1.00  0.00           C  
ATOM   4653  HA  SER B 290     -20.826  -5.008   8.190  1.00  0.00           H  
ATOM   4654  CB  SER B 290     -21.457  -6.996   7.772  1.00  0.00           C  
ATOM   4655  HB2 SER B 290     -22.474  -6.759   8.073  1.00  0.00           H  
ATOM   4656  HB3 SER B 290     -21.394  -6.891   6.688  1.00  0.00           H  
ATOM   4657  OG  SER B 290     -21.220  -8.337   8.119  1.00  0.00           O  
ATOM   4658  HG  SER B 290     -20.731  -8.742   7.352  1.00  0.00           H  
ATOM   4659  C   SER B 290     -20.530  -6.102   9.970  1.00  0.00           C  
ATOM   4660  O   SER B 290     -19.551  -6.429  10.646  1.00  0.00           O  
ATOM   4661  N   LEU B 291     -21.687  -5.742  10.533  1.00  0.00           N  
ATOM   4662  H   LEU B 291     -22.413  -5.404   9.909  1.00  0.00           H  
ATOM   4663  CA  LEU B 291     -21.965  -5.763  11.968  1.00  0.00           C  
ATOM   4664  HA  LEU B 291     -21.378  -6.564  12.422  1.00  0.00           H  
ATOM   4665  CB  LEU B 291     -21.512  -4.415  12.566  1.00  0.00           C  
ATOM   4666  HB2 LEU B 291     -20.432  -4.322  12.445  1.00  0.00           H  
ATOM   4667  HB3 LEU B 291     -21.979  -3.617  11.988  1.00  0.00           H  
ATOM   4668  CG  LEU B 291     -21.870  -4.198  14.048  1.00  0.00           C  
ATOM   4669  HG  LEU B 291     -22.946  -4.287  14.181  1.00  0.00           H  
ATOM   4670  CD1 LEU B 291     -21.162  -5.199  14.962  1.00  0.00           C  
ATOM   4671 HD11 LEU B 291     -21.503  -6.209  14.749  1.00  0.00           H  
ATOM   4672 HD12 LEU B 291     -20.083  -5.145  14.819  1.00  0.00           H  
ATOM   4673 HD13 LEU B 291     -21.404  -4.978  16.001  1.00  0.00           H  
ATOM   4674  CD2 LEU B 291     -21.455  -2.791  14.474  1.00  0.00           C  
ATOM   4675 HD21 LEU B 291     -20.372  -2.684  14.407  1.00  0.00           H  
ATOM   4676 HD22 LEU B 291     -21.931  -2.054  13.831  1.00  0.00           H  
ATOM   4677 HD23 LEU B 291     -21.774  -2.617  15.501  1.00  0.00           H  
ATOM   4678  C   LEU B 291     -23.455  -6.034  12.226  1.00  0.00           C  
ATOM   4679  O   LEU B 291     -24.311  -5.329  11.694  1.00  0.00           O  
ATOM   4680  N   ARG B 292     -23.774  -7.002  13.091  1.00  0.00           N  
ATOM   4681  H   ARG B 292     -23.017  -7.516  13.515  1.00  0.00           H  
ATOM   4682  CA  ARG B 292     -25.109  -7.116  13.706  1.00  0.00           C  
ATOM   4683  HA  ARG B 292     -25.831  -6.635  13.052  1.00  0.00           H  
ATOM   4684  CB  ARG B 292     -25.523  -8.583  13.891  1.00  0.00           C  
ATOM   4685  HB2 ARG B 292     -24.668  -9.163  14.242  1.00  0.00           H  
ATOM   4686  HB3 ARG B 292     -26.303  -8.633  14.654  1.00  0.00           H  
ATOM   4687  CG  ARG B 292     -26.088  -9.196  12.601  1.00  0.00           C  
ATOM   4688  HG2 ARG B 292     -26.950  -8.613  12.273  1.00  0.00           H  
ATOM   4689  HG3 ARG B 292     -25.326  -9.187  11.820  1.00  0.00           H  
ATOM   4690  CD  ARG B 292     -26.527 -10.639  12.874  1.00  0.00           C  
ATOM   4691  HD2 ARG B 292     -25.640 -11.220  13.125  1.00  0.00           H  
ATOM   4692  HD3 ARG B 292     -27.192 -10.656  13.740  1.00  0.00           H  
ATOM   4693  NE  ARG B 292     -27.233 -11.224  11.718  1.00  0.00           N  
ATOM   4694  HE  ARG B 292     -27.983 -10.679  11.304  1.00  0.00           H  
ATOM   4695  CZ  ARG B 292     -27.025 -12.405  11.171  1.00  0.00           C  
ATOM   4696  NH1 ARG B 292     -26.117 -13.233  11.600  1.00  0.00           N  
ATOM   4697 HH11 ARG B 292     -25.574 -12.978  12.402  1.00  0.00           H  
ATOM   4698 HH12 ARG B 292     -26.010 -14.131  11.172  1.00  0.00           H  
ATOM   4699  NH2 ARG B 292     -27.760 -12.784  10.172  1.00  0.00           N  
ATOM   4700 HH21 ARG B 292     -28.500 -12.149   9.880  1.00  0.00           H  
ATOM   4701 HH22 ARG B 292     -27.631 -13.673   9.735  1.00  0.00           H  
ATOM   4702  C   ARG B 292     -25.170  -6.365  15.034  1.00  0.00           C  
ATOM   4703  O   ARG B 292     -24.172  -6.293  15.745  1.00  0.00           O  
ATOM   4704  N   ILE B 293     -26.351  -5.870  15.400  1.00  0.00           N  
ATOM   4705  H   ILE B 293     -27.133  -5.965  14.755  1.00  0.00           H  
ATOM   4706  CA  ILE B 293     -26.630  -5.275  16.718  1.00  0.00           C  
ATOM   4707  HA  ILE B 293     -25.938  -5.691  17.449  1.00  0.00           H  
ATOM   4708  CB  ILE B 293     -26.454  -3.729  16.703  1.00  0.00           C  
ATOM   4709  HB  ILE B 293     -27.225  -3.312  16.055  1.00  0.00           H  
ATOM   4710  CG2 ILE B 293     -26.661  -3.142  18.114  1.00  0.00           C  
ATOM   4711 HG21 ILE B 293     -26.611  -2.054  18.089  1.00  0.00           H  
ATOM   4712 HG22 ILE B 293     -25.903  -3.523  18.799  1.00  0.00           H  
ATOM   4713 HG23 ILE B 293     -27.649  -3.389  18.493  1.00  0.00           H  
ATOM   4714  CG1 ILE B 293     -25.082  -3.278  16.142  1.00  0.00           C  
ATOM   4715 HG12 ILE B 293     -24.281  -3.663  16.777  1.00  0.00           H  
ATOM   4716 HG13 ILE B 293     -24.960  -3.687  15.141  1.00  0.00           H  
ATOM   4717  CD1 ILE B 293     -24.918  -1.763  15.993  1.00  0.00           C  
ATOM   4718 HD11 ILE B 293     -23.992  -1.555  15.458  1.00  0.00           H  
ATOM   4719 HD12 ILE B 293     -25.753  -1.352  15.426  1.00  0.00           H  
ATOM   4720 HD13 ILE B 293     -24.864  -1.280  16.966  1.00  0.00           H  
ATOM   4721  C   ILE B 293     -28.053  -5.679  17.122  1.00  0.00           C  
ATOM   4722  O   ILE B 293     -28.941  -5.663  16.275  1.00  0.00           O  
ATOM   4723  N   ALA B 294     -28.317  -6.015  18.387  1.00  0.00           N  
ATOM   4724  H   ALA B 294     -27.576  -6.053  19.067  1.00  0.00           H  
ATOM   4725  CA  ALA B 294     -29.702  -6.114  18.858  1.00  0.00           C  
ATOM   4726  HA  ALA B 294     -30.269  -6.752  18.175  1.00  0.00           H  
ATOM   4727  CB  ALA B 294     -29.718  -6.783  20.237  1.00  0.00           C  
ATOM   4728  HB1 ALA B 294     -30.736  -6.785  20.631  1.00  0.00           H  
ATOM   4729  HB2 ALA B 294     -29.375  -7.815  20.150  1.00  0.00           H  
ATOM   4730  HB3 ALA B 294     -29.067  -6.249  20.926  1.00  0.00           H  
ATOM   4731  C   ALA B 294     -30.351  -4.711  18.856  1.00  0.00           C  
ATOM   4732  O   ALA B 294     -29.941  -3.833  19.620  1.00  0.00           O  
ATOM   4733  N   ALA B 295     -31.339  -4.491  17.988  1.00  0.00           N  
ATOM   4734  H   ALA B 295     -31.680  -5.287  17.458  1.00  0.00           H  
ATOM   4735  CA  ALA B 295     -32.025  -3.213  17.791  1.00  0.00           C  
ATOM   4736  HA  ALA B 295     -31.290  -2.454  17.518  1.00  0.00           H  
ATOM   4737  CB  ALA B 295     -33.016  -3.369  16.630  1.00  0.00           C  
ATOM   4738  HB1 ALA B 295     -33.488  -2.408  16.422  1.00  0.00           H  
ATOM   4739  HB2 ALA B 295     -32.497  -3.708  15.734  1.00  0.00           H  
ATOM   4740  HB3 ALA B 295     -33.789  -4.094  16.890  1.00  0.00           H  
ATOM   4741  C   ALA B 295     -32.737  -2.733  19.065  1.00  0.00           C  
ATOM   4742  O   ALA B 295     -32.800  -1.537  19.322  1.00  0.00           O  
ATOM   4743  N   SER B 296     -33.161  -3.657  19.927  1.00  0.00           N  
ATOM   4744  H   SER B 296     -33.072  -4.627  19.658  1.00  0.00           H  
ATOM   4745  CA  SER B 296     -33.684  -3.392  21.276  1.00  0.00           C  
ATOM   4746  HA  SER B 296     -34.472  -2.643  21.200  1.00  0.00           H  
ATOM   4747  CB  SER B 296     -34.309  -4.688  21.797  1.00  0.00           C  
ATOM   4748  HB2 SER B 296     -34.655  -4.550  22.821  1.00  0.00           H  
ATOM   4749  HB3 SER B 296     -35.166  -4.947  21.172  1.00  0.00           H  
ATOM   4750  OG  SER B 296     -33.357  -5.737  21.744  1.00  0.00           O  
ATOM   4751  HG  SER B 296     -33.840  -6.569  21.814  1.00  0.00           H  
ATOM   4752  C   SER B 296     -32.646  -2.844  22.278  1.00  0.00           C  
ATOM   4753  O   SER B 296     -33.002  -2.495  23.403  1.00  0.00           O  
ATOM   4754  N   THR B 297     -31.365  -2.725  21.900  1.00  0.00           N  
ATOM   4755  H   THR B 297     -31.116  -3.071  20.982  1.00  0.00           H  
ATOM   4756  CA  THR B 297     -30.368  -1.919  22.641  1.00  0.00           C  
ATOM   4757  HA  THR B 297     -30.592  -1.986  23.706  1.00  0.00           H  
ATOM   4758  CB  THR B 297     -28.927  -2.418  22.443  1.00  0.00           C  
ATOM   4759  HB  THR B 297     -28.281  -1.826  23.093  1.00  0.00           H  
ATOM   4760  CG2 THR B 297     -28.741  -3.880  22.838  1.00  0.00           C  
ATOM   4761 HG21 THR B 297     -27.715  -4.187  22.636  1.00  0.00           H  
ATOM   4762 HG22 THR B 297     -28.941  -3.993  23.904  1.00  0.00           H  
ATOM   4763 HG23 THR B 297     -29.429  -4.514  22.285  1.00  0.00           H  
ATOM   4764  OG1 THR B 297     -28.468  -2.225  21.121  1.00  0.00           O  
ATOM   4765  HG1 THR B 297     -28.997  -2.802  20.534  1.00  0.00           H  
ATOM   4766  C   THR B 297     -30.412  -0.432  22.273  1.00  0.00           C  
ATOM   4767  O   THR B 297     -29.809   0.388  22.972  1.00  0.00           O  
ATOM   4768  N   LEU B 298     -31.081  -0.072  21.175  1.00  0.00           N  
ATOM   4769  H   LEU B 298     -31.612  -0.785  20.686  1.00  0.00           H  
ATOM   4770  CA  LEU B 298     -31.342   1.298  20.738  1.00  0.00           C  
ATOM   4771  HA  LEU B 298     -30.592   1.970  21.155  1.00  0.00           H  
ATOM   4772  CB  LEU B 298     -31.268   1.377  19.197  1.00  0.00           C  
ATOM   4773  HB2 LEU B 298     -32.136   0.862  18.784  1.00  0.00           H  
ATOM   4774  HB3 LEU B 298     -31.348   2.420  18.897  1.00  0.00           H  
ATOM   4775  CG  LEU B 298     -29.999   0.775  18.555  1.00  0.00           C  
ATOM   4776  HG  LEU B 298     -29.888  -0.267  18.853  1.00  0.00           H  
ATOM   4777  CD1 LEU B 298     -30.114   0.816  17.032  1.00  0.00           C  
ATOM   4778 HD11 LEU B 298     -30.238   1.848  16.701  1.00  0.00           H  
ATOM   4779 HD12 LEU B 298     -29.221   0.386  16.580  1.00  0.00           H  
ATOM   4780 HD13 LEU B 298     -30.986   0.239  16.721  1.00  0.00           H  
ATOM   4781  CD2 LEU B 298     -28.731   1.537  18.951  1.00  0.00           C  
ATOM   4782 HD21 LEU B 298     -28.615   1.511  20.030  1.00  0.00           H  
ATOM   4783 HD22 LEU B 298     -27.860   1.072  18.491  1.00  0.00           H  
ATOM   4784 HD23 LEU B 298     -28.804   2.576  18.623  1.00  0.00           H  
ATOM   4785  C   LEU B 298     -32.718   1.747  21.263  1.00  0.00           C  
ATOM   4786  O   LEU B 298     -33.575   0.926  21.588  1.00  0.00           O  
ATOM   4787  N   LYS B 299     -32.947   3.056  21.352  1.00  0.00           N  
ATOM   4788  H   LYS B 299     -32.228   3.697  21.031  1.00  0.00           H  
ATOM   4789  CA  LYS B 299     -34.236   3.626  21.764  1.00  0.00           C  
ATOM   4790  HA  LYS B 299     -34.619   3.059  22.614  1.00  0.00           H  
ATOM   4791  CB  LYS B 299     -34.042   5.094  22.178  1.00  0.00           C  
ATOM   4792  HB2 LYS B 299     -33.589   5.641  21.351  1.00  0.00           H  
ATOM   4793  HB3 LYS B 299     -35.016   5.535  22.393  1.00  0.00           H  
ATOM   4794  CG  LYS B 299     -33.149   5.218  23.424  1.00  0.00           C  
ATOM   4795  HG2 LYS B 299     -33.647   4.723  24.260  1.00  0.00           H  
ATOM   4796  HG3 LYS B 299     -32.197   4.716  23.248  1.00  0.00           H  
ATOM   4797  CD  LYS B 299     -32.859   6.675  23.803  1.00  0.00           C  
ATOM   4798  HD2 LYS B 299     -32.331   7.170  22.984  1.00  0.00           H  
ATOM   4799  HD3 LYS B 299     -33.798   7.194  24.003  1.00  0.00           H  
ATOM   4800  CE  LYS B 299     -31.974   6.668  25.055  1.00  0.00           C  
ATOM   4801  HE2 LYS B 299     -32.445   6.028  25.806  1.00  0.00           H  
ATOM   4802  HE3 LYS B 299     -31.007   6.230  24.787  1.00  0.00           H  
ATOM   4803  NZ  LYS B 299     -31.772   8.025  25.611  1.00  0.00           N  
ATOM   4804  HZ1 LYS B 299     -31.215   8.021  26.451  1.00  0.00           H  
ATOM   4805  HZ2 LYS B 299     -31.231   8.616  24.970  1.00  0.00           H  
ATOM   4806  HZ3 LYS B 299     -32.634   8.521  25.767  1.00  0.00           H  
ATOM   4807  C   LYS B 299     -35.247   3.496  20.623  1.00  0.00           C  
ATOM   4808  O   LYS B 299     -34.950   3.875  19.491  1.00  0.00           O  
ATOM   4809  N   SER B 300     -36.446   2.986  20.906  1.00  0.00           N  
ATOM   4810  H   SER B 300     -36.639   2.662  21.838  1.00  0.00           H  
ATOM   4811  CA  SER B 300     -37.555   3.114  19.952  1.00  0.00           C  
ATOM   4812  HA  SER B 300     -37.146   2.956  18.959  1.00  0.00           H  
ATOM   4813  CB  SER B 300     -38.623   2.039  20.156  1.00  0.00           C  
ATOM   4814  HB2 SER B 300     -38.150   1.060  20.239  1.00  0.00           H  
ATOM   4815  HB3 SER B 300     -39.180   2.244  21.073  1.00  0.00           H  
ATOM   4816  OG  SER B 300     -39.501   2.038  19.050  1.00  0.00           O  
ATOM   4817  HG  SER B 300     -38.967   2.010  18.221  1.00  0.00           H  
ATOM   4818  C   SER B 300     -38.146   4.529  19.977  1.00  0.00           C  
ATOM   4819  O   SER B 300     -38.098   5.203  21.009  1.00  0.00           O  
ATOM   4820  N   GLY B 301     -38.654   4.997  18.839  1.00  0.00           N  
ATOM   4821  H   GLY B 301     -38.576   4.402  18.011  1.00  0.00           H  
ATOM   4822  CA  GLY B 301     -39.120   6.366  18.601  1.00  0.00           C  
ATOM   4823  HA2 GLY B 301     -39.775   6.347  17.731  1.00  0.00           H  
ATOM   4824  HA3 GLY B 301     -39.685   6.716  19.465  1.00  0.00           H  
ATOM   4825  C   GLY B 301     -38.003   7.378  18.308  1.00  0.00           C  
ATOM   4826  O   GLY B 301     -38.230   8.578  18.459  1.00  0.00           O  
ATOM   4827  N   ILE B 302     -36.800   6.928  17.930  1.00  0.00           N  
ATOM   4828  H   ILE B 302     -36.722   5.940  17.704  1.00  0.00           H  
ATOM   4829  CA  ILE B 302     -35.595   7.773  17.826  1.00  0.00           C  
ATOM   4830  HA  ILE B 302     -35.901   8.818  17.833  1.00  0.00           H  
ATOM   4831  CB  ILE B 302     -34.673   7.553  19.056  1.00  0.00           C  
ATOM   4832  HB  ILE B 302     -34.492   6.482  19.140  1.00  0.00           H  
ATOM   4833  CG2 ILE B 302     -33.295   8.223  18.898  1.00  0.00           C  
ATOM   4834 HG21 ILE B 302     -32.722   7.718  18.121  1.00  0.00           H  
ATOM   4835 HG22 ILE B 302     -33.415   9.272  18.633  1.00  0.00           H  
ATOM   4836 HG23 ILE B 302     -32.734   8.144  19.831  1.00  0.00           H  
ATOM   4837  CG1 ILE B 302     -35.320   8.013  20.386  1.00  0.00           C  
ATOM   4838 HG12 ILE B 302     -36.251   7.469  20.538  1.00  0.00           H  
ATOM   4839 HG13 ILE B 302     -34.657   7.737  21.205  1.00  0.00           H  
ATOM   4840  CD1 ILE B 302     -35.603   9.517  20.522  1.00  0.00           C  
ATOM   4841 HD11 ILE B 302     -34.672  10.081  20.495  1.00  0.00           H  
ATOM   4842 HD12 ILE B 302     -36.261   9.861  19.725  1.00  0.00           H  
ATOM   4843 HD13 ILE B 302     -36.092   9.702  21.478  1.00  0.00           H  
ATOM   4844  C   ILE B 302     -34.868   7.565  16.492  1.00  0.00           C  
ATOM   4845  O   ILE B 302     -34.707   6.446  16.001  1.00  0.00           O  
ATOM   4846  N   SER B 303     -34.393   8.661  15.897  1.00  0.00           N  
ATOM   4847  H   SER B 303     -34.552   9.559  16.347  1.00  0.00           H  
ATOM   4848  CA  SER B 303     -33.504   8.610  14.737  1.00  0.00           C  
ATOM   4849  HA  SER B 303     -33.809   7.771  14.122  1.00  0.00           H  
ATOM   4850  CB  SER B 303     -33.662   9.858  13.875  1.00  0.00           C  
ATOM   4851  HB2 SER B 303     -34.703   9.947  13.562  1.00  0.00           H  
ATOM   4852  HB3 SER B 303     -33.394  10.741  14.457  1.00  0.00           H  
ATOM   4853  OG  SER B 303     -32.835   9.768  12.728  1.00  0.00           O  
ATOM   4854  HG  SER B 303     -32.962   8.885  12.329  1.00  0.00           H  
ATOM   4855  C   SER B 303     -32.048   8.370  15.139  1.00  0.00           C  
ATOM   4856  O   SER B 303     -31.520   9.008  16.057  1.00  0.00           O  
ATOM   4857  N   TYR B 304     -31.394   7.463  14.411  1.00  0.00           N  
ATOM   4858  H   TYR B 304     -31.879   7.050  13.624  1.00  0.00           H  
ATOM   4859  CA  TYR B 304     -29.996   7.077  14.588  1.00  0.00           C  
ATOM   4860  HA  TYR B 304     -29.515   7.775  15.272  1.00  0.00           H  
ATOM   4861  CB  TYR B 304     -29.886   5.674  15.203  1.00  0.00           C  
ATOM   4862  HB2 TYR B 304     -30.546   4.999  14.658  1.00  0.00           H  
ATOM   4863  HB3 TYR B 304     -28.868   5.305  15.068  1.00  0.00           H  
ATOM   4864  CG  TYR B 304     -30.196   5.597  16.683  1.00  0.00           C  
ATOM   4865  CD1 TYR B 304     -29.187   5.869  17.632  1.00  0.00           C  
ATOM   4866  HD1 TYR B 304     -28.200   6.162  17.302  1.00  0.00           H  
ATOM   4867  CE1 TYR B 304     -29.452   5.738  19.011  1.00  0.00           C  
ATOM   4868  HE1 TYR B 304     -28.678   5.933  19.741  1.00  0.00           H  
ATOM   4869  CZ  TYR B 304     -30.735   5.330  19.435  1.00  0.00           C  
ATOM   4870  OH  TYR B 304     -31.012   5.127  20.748  1.00  0.00           O  
ATOM   4871  HH  TYR B 304     -30.373   5.552  21.371  1.00  0.00           H  
ATOM   4872  CE2 TYR B 304     -31.744   5.073  18.484  1.00  0.00           C  
ATOM   4873  HE2 TYR B 304     -32.722   4.760  18.811  1.00  0.00           H  
ATOM   4874  CD2 TYR B 304     -31.479   5.211  17.111  1.00  0.00           C  
ATOM   4875  HD2 TYR B 304     -32.263   5.010  16.390  1.00  0.00           H  
ATOM   4876  C   TYR B 304     -29.219   7.157  13.273  1.00  0.00           C  
ATOM   4877  O   TYR B 304     -29.769   7.195  12.167  1.00  0.00           O  
ATOM   4878  N   ARG B 305     -27.898   7.208  13.430  1.00  0.00           N  
ATOM   4879  H   ARG B 305     -27.546   7.208  14.384  1.00  0.00           H  
ATOM   4880  CA  ARG B 305     -26.919   7.486  12.387  1.00  0.00           C  
ATOM   4881  HA  ARG B 305     -27.343   7.208  11.423  1.00  0.00           H  
ATOM   4882  CB  ARG B 305     -26.658   8.999  12.431  1.00  0.00           C  
ATOM   4883  HB2 ARG B 305     -27.593   9.506  12.673  1.00  0.00           H  
ATOM   4884  HB3 ARG B 305     -25.945   9.229  13.227  1.00  0.00           H  
ATOM   4885  CG  ARG B 305     -26.158   9.568  11.106  1.00  0.00           C  
ATOM   4886  HG2 ARG B 305     -25.117   9.289  10.956  1.00  0.00           H  
ATOM   4887  HG3 ARG B 305     -26.773   9.193  10.290  1.00  0.00           H  
ATOM   4888  CD  ARG B 305     -26.313  11.086  11.147  1.00  0.00           C  
ATOM   4889  HD2 ARG B 305     -27.379  11.306  11.139  1.00  0.00           H  
ATOM   4890  HD3 ARG B 305     -25.886  11.474  12.072  1.00  0.00           H  
ATOM   4891  NE  ARG B 305     -25.688  11.734   9.992  1.00  0.00           N  
ATOM   4892  HE  ARG B 305     -25.100  11.169   9.398  1.00  0.00           H  
ATOM   4893  CZ  ARG B 305     -25.799  13.008   9.680  1.00  0.00           C  
ATOM   4894  NH1 ARG B 305     -26.488  13.872  10.368  1.00  0.00           N  
ATOM   4895 HH11 ARG B 305     -26.978  13.576  11.225  1.00  0.00           H  
ATOM   4896 HH12 ARG B 305     -26.565  14.831  10.112  1.00  0.00           H  
ATOM   4897  NH2 ARG B 305     -25.178  13.441   8.623  1.00  0.00           N  
ATOM   4898 HH21 ARG B 305     -24.610  12.794   8.099  1.00  0.00           H  
ATOM   4899 HH22 ARG B 305     -25.251  14.404   8.358  1.00  0.00           H  
ATOM   4900  C   ARG B 305     -25.660   6.657  12.626  1.00  0.00           C  
ATOM   4901  O   ARG B 305     -25.333   6.349  13.773  1.00  0.00           O  
ATOM   4902  N   ALA B 306     -24.965   6.280  11.555  1.00  0.00           N  
ATOM   4903  H   ALA B 306     -25.300   6.560  10.640  1.00  0.00           H  
ATOM   4904  CA  ALA B 306     -23.792   5.404  11.608  1.00  0.00           C  
ATOM   4905  HA  ALA B 306     -23.367   5.449  12.611  1.00  0.00           H  
ATOM   4906  CB  ALA B 306     -24.214   3.953  11.340  1.00  0.00           C  
ATOM   4907  HB1 ALA B 306     -23.353   3.292  11.455  1.00  0.00           H  
ATOM   4908  HB2 ALA B 306     -24.992   3.648  12.036  1.00  0.00           H  
ATOM   4909  HB3 ALA B 306     -24.602   3.861  10.329  1.00  0.00           H  
ATOM   4910  C   ALA B 306     -22.698   5.831  10.622  1.00  0.00           C  
ATOM   4911  O   ALA B 306     -22.995   6.297   9.522  1.00  0.00           O  
ATOM   4912  N   ARG B 307     -21.436   5.608  11.004  1.00  0.00           N  
ATOM   4913  H   ARG B 307     -21.302   5.266  11.956  1.00  0.00           H  
ATOM   4914  CA  ARG B 307     -20.226   5.710  10.169  1.00  0.00           C  
ATOM   4915  HA  ARG B 307     -20.498   5.541   9.132  1.00  0.00           H  
ATOM   4916  CB  ARG B 307     -19.637   7.128  10.229  1.00  0.00           C  
ATOM   4917  HB2 ARG B 307     -18.813   7.199   9.515  1.00  0.00           H  
ATOM   4918  HB3 ARG B 307     -20.410   7.833   9.917  1.00  0.00           H  
ATOM   4919  CG  ARG B 307     -19.130   7.522  11.622  1.00  0.00           C  
ATOM   4920  HG2 ARG B 307     -19.903   7.350  12.368  1.00  0.00           H  
ATOM   4921  HG3 ARG B 307     -18.274   6.905  11.881  1.00  0.00           H  
ATOM   4922  CD  ARG B 307     -18.726   8.997  11.651  1.00  0.00           C  
ATOM   4923  HD2 ARG B 307     -17.933   9.167  10.923  1.00  0.00           H  
ATOM   4924  HD3 ARG B 307     -19.592   9.603  11.378  1.00  0.00           H  
ATOM   4925  NE  ARG B 307     -18.269   9.381  12.993  1.00  0.00           N  
ATOM   4926  HE  ARG B 307     -18.412   8.714  13.743  1.00  0.00           H  
ATOM   4927  CZ  ARG B 307     -17.779  10.541  13.372  1.00  0.00           C  
ATOM   4928  NH1 ARG B 307     -17.586  11.521  12.538  1.00  0.00           N  
ATOM   4929 HH11 ARG B 307     -17.803  11.371  11.571  1.00  0.00           H  
ATOM   4930 HH12 ARG B 307     -17.206  12.393  12.850  1.00  0.00           H  
ATOM   4931  NH2 ARG B 307     -17.513  10.733  14.631  1.00  0.00           N  
ATOM   4932 HH21 ARG B 307     -17.729   9.967  15.265  1.00  0.00           H  
ATOM   4933 HH22 ARG B 307     -17.232  11.630  14.976  1.00  0.00           H  
ATOM   4934  C   ARG B 307     -19.227   4.610  10.547  1.00  0.00           C  
ATOM   4935  O   ARG B 307     -19.309   4.068  11.649  1.00  0.00           O  
ATOM   4936  N   VAL B 308     -18.282   4.282   9.670  1.00  0.00           N  
ATOM   4937  H   VAL B 308     -18.274   4.766   8.777  1.00  0.00           H
[truncated: 30,538 more chars]
