# Supplementary material for: Insights into receptor structure and dynamics at the surface of living cells
Source: Nat Commun. 2023 Mar 22;14:1596. doi: 10.1038/s41467-023-37284-4 (PMC10033668; doi:10.1038/s41467-023-37284-4)
Supplement: Supplementary file 15 — Source Data [file 41467_2023_37284_MOESM15_ESM.zip › Source data/Main/Figure 5/b/Average structures of MD sub-trajectories/K87B/MD_sub-average_3bpn_K87B_10.pdb]

ATOM      1  N   CYS A   1       6.857  -6.716  16.768  1.00  0.00           N  
ATOM      2  H1  CYS A   1       6.546  -7.548  17.258  1.00  0.00           H  
ATOM      3  H2  CYS A   1       6.098  -6.067  16.612  1.00  0.00           H  
ATOM      4  H3  CYS A   1       7.561  -6.338  17.390  1.00  0.00           H  
ATOM      5  CA  CYS A   1       7.501  -7.120  15.507  1.00  0.00           C  
ATOM      6  HA  CYS A   1       8.547  -7.352  15.719  1.00  0.00           H  
ATOM      7  CB  CYS A   1       6.839  -8.375  14.915  1.00  0.00           C  
ATOM      8  HB2 CYS A   1       6.894  -9.197  15.634  1.00  0.00           H  
ATOM      9  HB3 CYS A   1       5.793  -8.176  14.680  1.00  0.00           H  
ATOM     10  SG  CYS A   1       7.726  -8.851  13.404  1.00  0.00           S  
ATOM     11  HG  CYS A   1       8.741  -9.450  14.054  1.00  0.00           H  
ATOM     12  C   CYS A   1       7.423  -5.945  14.547  1.00  0.00           C  
ATOM     13  O   CYS A   1       6.364  -5.322  14.497  1.00  0.00           O  
ATOM     14  N   ASP A   2       8.490  -5.608  13.821  1.00  0.00           N  
ATOM     15  H   ASP A   2       9.315  -6.187  13.846  1.00  0.00           H  
ATOM     16  CA  ASP A   2       8.489  -4.434  12.933  1.00  0.00           C  
ATOM     17  HA  ASP A   2       8.095  -3.591  13.506  1.00  0.00           H  
ATOM     18  CB  ASP A   2       9.921  -4.075  12.518  1.00  0.00           C  
ATOM     19  HB2 ASP A   2      10.569  -4.090  13.395  1.00  0.00           H  
ATOM     20  HB3 ASP A   2      10.295  -4.807  11.799  1.00  0.00           H  
ATOM     21  CG  ASP A   2       9.939  -2.674  11.910  1.00  0.00           C  
ATOM     22  OD1 ASP A   2       9.926  -1.712  12.701  1.00  0.00           O  
ATOM     23  OD2 ASP A   2       9.832  -2.582  10.668  1.00  0.00           O  
ATOM     24  C   ASP A   2       7.591  -4.613  11.692  1.00  0.00           C  
ATOM     25  O   ASP A   2       7.583  -5.678  11.069  1.00  0.00           O  
ATOM     26  N   ILE A   3       6.855  -3.569  11.297  1.00  0.00           N  
ATOM     27  H   ILE A   3       6.936  -2.699  11.808  1.00  0.00           H  
ATOM     28  CA  ILE A   3       5.956  -3.621  10.126  1.00  0.00           C  
ATOM     29  HA  ILE A   3       5.315  -4.497  10.229  1.00  0.00           H  
ATOM     30  CB  ILE A   3       5.027  -2.379  10.088  1.00  0.00           C  
ATOM     31  HB  ILE A   3       5.645  -1.479  10.103  1.00  0.00           H  
ATOM     32  CG2 ILE A   3       4.169  -2.348   8.807  1.00  0.00           C  
ATOM     33 HG21 ILE A   3       4.798  -2.333   7.917  1.00  0.00           H  
ATOM     34 HG22 ILE A   3       3.517  -3.222   8.766  1.00  0.00           H  
ATOM     35 HG23 ILE A   3       3.562  -1.444   8.774  1.00  0.00           H  
ATOM     36  CG1 ILE A   3       4.118  -2.386  11.343  1.00  0.00           C  
ATOM     37 HG12 ILE A   3       3.542  -3.313  11.365  1.00  0.00           H  
ATOM     38 HG13 ILE A   3       4.742  -2.361  12.237  1.00  0.00           H  
ATOM     39  CD1 ILE A   3       3.137  -1.210  11.450  1.00  0.00           C  
ATOM     40 HD11 ILE A   3       2.360  -1.290  10.690  1.00  0.00           H  
ATOM     41 HD12 ILE A   3       2.658  -1.231  12.430  1.00  0.00           H  
ATOM     42 HD13 ILE A   3       3.671  -0.266  11.335  1.00  0.00           H  
ATOM     43  C   ILE A   3       6.745  -3.825   8.819  1.00  0.00           C  
ATOM     44  O   ILE A   3       6.311  -4.597   7.966  1.00  0.00           O  
ATOM     45  N   THR A   4       7.943  -3.244   8.689  1.00  0.00           N  
ATOM     46  H   THR A   4       8.317  -2.714   9.474  1.00  0.00           H  
ATOM     47  CA  THR A   4       8.821  -3.423   7.515  1.00  0.00           C  
ATOM     48  HA  THR A   4       8.294  -3.095   6.619  1.00  0.00           H  
ATOM     49  CB  THR A   4      10.126  -2.611   7.664  1.00  0.00           C  
ATOM     50  HB  THR A   4      10.804  -3.157   8.321  1.00  0.00           H  
ATOM     51  CG2 THR A   4      10.848  -2.393   6.336  1.00  0.00           C  
ATOM     52 HG21 THR A   4      11.095  -3.352   5.883  1.00  0.00           H  
ATOM     53 HG22 THR A   4      10.215  -1.821   5.661  1.00  0.00           H  
ATOM     54 HG23 THR A   4      11.770  -1.838   6.509  1.00  0.00           H  
ATOM     55  OG1 THR A   4       9.902  -1.354   8.257  1.00  0.00           O  
ATOM     56  HG1 THR A   4       9.856  -1.535   9.218  1.00  0.00           H  
ATOM     57  C   THR A   4       9.197  -4.897   7.352  1.00  0.00           C  
ATOM     58  O   THR A   4       9.156  -5.463   6.260  1.00  0.00           O  
ATOM     59  N   LEU A   5       9.518  -5.553   8.470  1.00  0.00           N  
ATOM     60  H   LEU A   5       9.497  -5.030   9.336  1.00  0.00           H  
ATOM     61  CA  LEU A   5       9.863  -6.970   8.524  1.00  0.00           C  
ATOM     62  HA  LEU A   5      10.597  -7.164   7.744  1.00  0.00           H  
ATOM     63  CB  LEU A   5      10.515  -7.232   9.891  1.00  0.00           C  
ATOM     64  HB2 LEU A   5      11.333  -6.521  10.023  1.00  0.00           H  
ATOM     65  HB3 LEU A   5       9.773  -7.039  10.665  1.00  0.00           H  
ATOM     66  CG  LEU A   5      11.065  -8.650  10.100  1.00  0.00           C  
ATOM     67  HG  LEU A   5      10.262  -9.379  10.014  1.00  0.00           H  
ATOM     68  CD1 LEU A   5      12.177  -9.010   9.115  1.00  0.00           C  
ATOM     69 HD11 LEU A   5      12.581  -9.992   9.361  1.00  0.00           H  
ATOM     70 HD12 LEU A   5      11.774  -9.054   8.103  1.00  0.00           H  
ATOM     71 HD13 LEU A   5      12.974  -8.269   9.158  1.00  0.00           H  
ATOM     72  CD2 LEU A   5      11.653  -8.724  11.506  1.00  0.00           C  
ATOM     73 HD21 LEU A   5      12.113  -9.695  11.668  1.00  0.00           H  
ATOM     74 HD22 LEU A   5      12.409  -7.949  11.642  1.00  0.00           H  
ATOM     75 HD23 LEU A   5      10.854  -8.580  12.234  1.00  0.00           H  
ATOM     76  C   LEU A   5       8.649  -7.876   8.248  1.00  0.00           C  
ATOM     77  O   LEU A   5       8.767  -8.849   7.503  1.00  0.00           O  
ATOM     78  N   GLN A   6       7.466  -7.534   8.773  1.00  0.00           N  
ATOM     79  H   GLN A   6       7.434  -6.745   9.412  1.00  0.00           H  
ATOM     80  CA  GLN A   6       6.208  -8.200   8.403  1.00  0.00           C  
ATOM     81  HA  GLN A   6       6.295  -9.268   8.614  1.00  0.00           H  
ATOM     82  CB  GLN A   6       5.021  -7.624   9.184  1.00  0.00           C  
ATOM     83  HB2 GLN A   6       5.016  -6.537   9.105  1.00  0.00           H  
ATOM     84  HB3 GLN A   6       4.108  -7.998   8.718  1.00  0.00           H  
ATOM     85  CG  GLN A   6       4.984  -8.016  10.660  1.00  0.00           C  
ATOM     86  HG2 GLN A   6       5.063  -9.097  10.758  1.00  0.00           H  
ATOM     87  HG3 GLN A   6       5.824  -7.563  11.182  1.00  0.00           H  
ATOM     88  CD  GLN A   6       3.674  -7.569  11.299  1.00  0.00           C  
ATOM     89  OE1 GLN A   6       2.583  -7.781  10.783  1.00  0.00           O  
ATOM     90  NE2 GLN A   6       3.738  -6.938  12.454  1.00  0.00           N  
ATOM     91 HE21 GLN A   6       2.871  -6.636  12.855  1.00  0.00           H  
ATOM     92 HE22 GLN A   6       4.633  -6.659  12.823  1.00  0.00           H  
ATOM     93  C   GLN A   6       5.886  -8.046   6.913  1.00  0.00           C  
ATOM     94  O   GLN A   6       5.356  -8.972   6.298  1.00  0.00           O  
ATOM     95  N   GLU A   7       6.174  -6.889   6.314  1.00  0.00           N  
ATOM     96  H   GLU A   7       6.475  -6.102   6.890  1.00  0.00           H  
ATOM     97  CA  GLU A   7       5.971  -6.648   4.883  1.00  0.00           C  
ATOM     98  HA  GLU A   7       4.985  -7.015   4.611  1.00  0.00           H  
ATOM     99  CB  GLU A   7       5.971  -5.146   4.606  1.00  0.00           C  
ATOM    100  HB2 GLU A   7       5.277  -4.669   5.300  1.00  0.00           H  
ATOM    101  HB3 GLU A   7       6.967  -4.728   4.761  1.00  0.00           H  
ATOM    102  CG  GLU A   7       5.495  -4.851   3.180  1.00  0.00           C  
ATOM    103  HG2 GLU A   7       6.285  -5.090   2.467  1.00  0.00           H  
ATOM    104  HG3 GLU A   7       4.627  -5.472   2.938  1.00  0.00           H  
ATOM    105  CD  GLU A   7       5.140  -3.375   3.084  1.00  0.00           C  
ATOM    106  OE1 GLU A   7       6.070  -2.547   3.223  1.00  0.00           O  
ATOM    107  OE2 GLU A   7       3.934  -3.057   2.958  1.00  0.00           O  
ATOM    108  C   GLU A   7       6.982  -7.385   3.994  1.00  0.00           C  
ATOM    109  O   GLU A   7       6.611  -7.874   2.926  1.00  0.00           O  
ATOM    110  N   ILE A   8       8.226  -7.561   4.452  1.00  0.00           N  
ATOM    111  H   ILE A   8       8.514  -7.038   5.277  1.00  0.00           H  
ATOM    112  CA  ILE A   8       9.184  -8.488   3.831  1.00  0.00           C  
ATOM    113  HA  ILE A   8       9.249  -8.244   2.772  1.00  0.00           H  
ATOM    114  CB  ILE A   8      10.597  -8.322   4.438  1.00  0.00           C  
ATOM    115  HB  ILE A   8      10.511  -8.361   5.525  1.00  0.00           H  
ATOM    116  CG2 ILE A   8      11.529  -9.462   3.982  1.00  0.00           C  
ATOM    117 HG21 ILE A   8      11.207 -10.408   4.418  1.00  0.00           H  
ATOM    118 HG22 ILE A   8      11.528  -9.542   2.895  1.00  0.00           H  
ATOM    119 HG23 ILE A   8      12.543  -9.279   4.325  1.00  0.00           H  
ATOM    120  CG1 ILE A   8      11.205  -6.963   4.027  1.00  0.00           C  
ATOM    121 HG12 ILE A   8      11.583  -7.018   3.006  1.00  0.00           H  
ATOM    122 HG13 ILE A   8      10.433  -6.198   4.051  1.00  0.00           H  
ATOM    123  CD1 ILE A   8      12.334  -6.496   4.957  1.00  0.00           C  
ATOM    124 HD11 ILE A   8      13.153  -7.214   4.967  1.00  0.00           H  
ATOM    125 HD12 ILE A   8      12.722  -5.539   4.609  1.00  0.00           H  
ATOM    126 HD13 ILE A   8      11.948  -6.368   5.968  1.00  0.00           H  
ATOM    127  C   ILE A   8       8.673  -9.938   3.914  1.00  0.00           C  
ATOM    128  O   ILE A   8       8.676 -10.631   2.898  1.00  0.00           O  
ATOM    129  N   ILE A   9       8.169 -10.401   5.064  1.00  0.00           N  
ATOM    130  H   ILE A   9       8.240  -9.816   5.893  1.00  0.00           H  
ATOM    131  CA  ILE A   9       7.561 -11.737   5.199  1.00  0.00           C  
ATOM    132  HA  ILE A   9       8.294 -12.475   4.877  1.00  0.00           H  
ATOM    133  CB  ILE A   9       7.212 -12.015   6.682  1.00  0.00           C  
ATOM    134  HB  ILE A   9       6.668 -11.150   7.062  1.00  0.00           H  
ATOM    135  CG2 ILE A   9       6.282 -13.230   6.856  1.00  0.00           C  
ATOM    136 HG21 ILE A   9       6.695 -14.104   6.346  1.00  0.00           H  
ATOM    137 HG22 ILE A   9       6.161 -13.454   7.917  1.00  0.00           H  
ATOM    138 HG23 ILE A   9       5.297 -13.013   6.443  1.00  0.00           H  
ATOM    139  CG1 ILE A   9       8.474 -12.177   7.567  1.00  0.00           C  
ATOM    140 HG12 ILE A   9       9.126 -11.318   7.430  1.00  0.00           H  
ATOM    141 HG13 ILE A   9       8.159 -12.171   8.610  1.00  0.00           H  
ATOM    142  CD1 ILE A   9       9.320 -13.438   7.339  1.00  0.00           C  
ATOM    143 HD11 ILE A   9       9.670 -13.481   6.309  1.00  0.00           H  
ATOM    144 HD12 ILE A   9      10.188 -13.411   8.001  1.00  0.00           H  
ATOM    145 HD13 ILE A   9       8.740 -14.331   7.570  1.00  0.00           H  
ATOM    146  C   ILE A   9       6.359 -11.903   4.250  1.00  0.00           C  
ATOM    147  O   ILE A   9       6.307 -12.880   3.500  1.00  0.00           O  
ATOM    148  N   LYS A  10       5.445 -10.921   4.182  1.00  0.00           N  
ATOM    149  H   LYS A  10       5.539 -10.150   4.838  1.00  0.00           H  
ATOM    150  CA  LYS A  10       4.361 -10.863   3.179  1.00  0.00           C  
ATOM    151  HA  LYS A  10       3.689 -11.710   3.319  1.00  0.00           H  
ATOM    152  CB  LYS A  10       3.574  -9.544   3.324  1.00  0.00           C  
ATOM    153  HB2 LYS A  10       4.283  -8.724   3.404  1.00  0.00           H  
ATOM    154  HB3 LYS A  10       2.995  -9.382   2.412  1.00  0.00           H  
ATOM    155  CG  LYS A  10       2.592  -9.476   4.505  1.00  0.00           C  
ATOM    156  HG2 LYS A  10       1.730 -10.102   4.272  1.00  0.00           H  
ATOM    157  HG3 LYS A  10       3.057  -9.856   5.414  1.00  0.00           H  
ATOM    158  CD  LYS A  10       2.137  -8.019   4.731  1.00  0.00           C  
ATOM    159  HD2 LYS A  10       2.907  -7.470   5.274  1.00  0.00           H  
ATOM    160  HD3 LYS A  10       2.006  -7.537   3.760  1.00  0.00           H  
ATOM    161  CE  LYS A  10       0.802  -7.903   5.473  1.00  0.00           C  
ATOM    162  HE2 LYS A  10       0.485  -6.855   5.462  1.00  0.00           H  
ATOM    163  HE3 LYS A  10       0.058  -8.475   4.915  1.00  0.00           H  
ATOM    164  NZ  LYS A  10       0.856  -8.389   6.873  1.00  0.00           N  
ATOM    165  HZ1 LYS A  10       1.288  -9.297   6.926  1.00  0.00           H  
ATOM    166  HZ2 LYS A  10       1.359  -7.738   7.465  1.00  0.00           H  
ATOM    167  HZ3 LYS A  10      -0.095  -8.468   7.226  1.00  0.00           H  
ATOM    168  C   LYS A  10       4.909 -10.963   1.747  1.00  0.00           C  
ATOM    169  O   LYS A  10       4.411 -11.758   0.950  1.00  0.00           O  
ATOM    170  N   THR A  11       5.952 -10.196   1.431  1.00  0.00           N  
ATOM    171  H   THR A  11       6.298  -9.566   2.147  1.00  0.00           H  
ATOM    172  CA  THR A  11       6.581 -10.125   0.104  1.00  0.00           C  
ATOM    173  HA  THR A  11       5.817  -9.894  -0.640  1.00  0.00           H  
ATOM    174  CB  THR A  11       7.644  -9.017   0.057  1.00  0.00           C  
ATOM    175  HB  THR A  11       8.426  -9.212   0.791  1.00  0.00           H  
ATOM    176  CG2 THR A  11       8.288  -8.881  -1.320  1.00  0.00           C  
ATOM    177 HG21 THR A  11       7.537  -8.984  -2.102  1.00  0.00           H  
ATOM    178 HG22 THR A  11       8.756  -7.901  -1.411  1.00  0.00           H  
ATOM    179 HG23 THR A  11       9.043  -9.656  -1.450  1.00  0.00           H  
ATOM    180  OG1 THR A  11       7.061  -7.770   0.332  1.00  0.00           O  
ATOM    181  HG1 THR A  11       6.847  -7.753   1.289  1.00  0.00           H  
ATOM    182  C   THR A  11       7.224 -11.446  -0.299  1.00  0.00           C  
ATOM    183  O   THR A  11       7.026 -11.887  -1.425  1.00  0.00           O  
ATOM    184  N   LEU A  12       7.943 -12.108   0.612  1.00  0.00           N  
ATOM    185  H   LEU A  12       8.075 -11.690   1.527  1.00  0.00           H  
ATOM    186  CA  LEU A  12       8.565 -13.409   0.354  1.00  0.00           C  
ATOM    187  HA  LEU A  12       9.135 -13.353  -0.574  1.00  0.00           H  
ATOM    188  CB  LEU A  12       9.524 -13.775   1.505  1.00  0.00           C  
ATOM    189  HB2 LEU A  12       8.979 -13.703   2.447  1.00  0.00           H  
ATOM    190  HB3 LEU A  12       9.836 -14.814   1.383  1.00  0.00           H  
ATOM    191  CG  LEU A  12      10.790 -12.897   1.584  1.00  0.00           C  
ATOM    192  HG  LEU A  12      10.507 -11.848   1.594  1.00  0.00           H  
ATOM    193  CD1 LEU A  12      11.566 -13.192   2.868  1.00  0.00           C  
ATOM    194 HD11 LEU A  12      12.416 -12.515   2.943  1.00  0.00           H  
ATOM    195 HD12 LEU A  12      10.918 -13.033   3.730  1.00  0.00           H  
ATOM    196 HD13 LEU A  12      11.923 -14.220   2.867  1.00  0.00           H  
ATOM    197  CD2 LEU A  12      11.744 -13.116   0.408  1.00  0.00           C  
ATOM    198 HD21 LEU A  12      11.258 -12.858  -0.530  1.00  0.00           H  
ATOM    199 HD22 LEU A  12      12.613 -12.470   0.523  1.00  0.00           H  
ATOM    200 HD23 LEU A  12      12.074 -14.153   0.374  1.00  0.00           H  
ATOM    201  C   LEU A  12       7.506 -14.498   0.132  1.00  0.00           C  
ATOM    202  O   LEU A  12       7.683 -15.325  -0.761  1.00  0.00           O  
ATOM    203  N   ASN A  13       6.387 -14.469   0.865  1.00  0.00           N  
ATOM    204  H   ASN A  13       6.315 -13.808   1.632  1.00  0.00           H  
ATOM    205  CA  ASN A  13       5.262 -15.372   0.601  1.00  0.00           C  
ATOM    206  HA  ASN A  13       5.627 -16.401   0.610  1.00  0.00           H  
ATOM    207  CB  ASN A  13       4.197 -15.231   1.707  1.00  0.00           C  
ATOM    208  HB2 ASN A  13       3.873 -14.195   1.775  1.00  0.00           H  
ATOM    209  HB3 ASN A  13       3.329 -15.830   1.431  1.00  0.00           H  
ATOM    210  CG  ASN A  13       4.643 -15.682   3.093  1.00  0.00           C  
ATOM    211  OD1 ASN A  13       5.735 -16.178   3.327  1.00  0.00           O  
ATOM    212  ND2 ASN A  13       3.788 -15.517   4.077  1.00  0.00           N  
ATOM    213 HD21 ASN A  13       4.110 -15.782   4.991  1.00  0.00           H  
ATOM    214 HD22 ASN A  13       2.884 -15.120   3.904  1.00  0.00           H  
ATOM    215  C   ASN A  13       4.673 -15.117  -0.800  1.00  0.00           C  
ATOM    216  O   ASN A  13       4.514 -16.050  -1.584  1.00  0.00           O  
ATOM    217  N   SER A  14       4.446 -13.847  -1.145  1.00  0.00           N  
ATOM    218  H   SER A  14       4.634 -13.135  -0.454  1.00  0.00           H  
ATOM    219  CA  SER A  14       3.880 -13.423  -2.437  1.00  0.00           C  
ATOM    220  HA  SER A  14       2.926 -13.929  -2.578  1.00  0.00           H  
ATOM    221  CB  SER A  14       3.612 -11.911  -2.414  1.00  0.00           C  
ATOM    222  HB2 SER A  14       4.559 -11.368  -2.399  1.00  0.00           H  
ATOM    223  HB3 SER A  14       3.065 -11.637  -3.316  1.00  0.00           H  
ATOM    224  OG  SER A  14       2.840 -11.540  -1.278  1.00  0.00           O  
ATOM    225  HG  SER A  14       3.376 -11.637  -0.475  1.00  0.00           H  
ATOM    226  C   SER A  14       4.779 -13.795  -3.631  1.00  0.00           C  
ATOM    227  O   SER A  14       4.282 -14.248  -4.663  1.00  0.00           O  
ATOM    228  N   LEU A  15       6.105 -13.673  -3.473  1.00  0.00           N  
ATOM    229  H   LEU A  15       6.437 -13.241  -2.617  1.00  0.00           H  
ATOM    230  CA  LEU A  15       7.120 -14.146  -4.426  1.00  0.00           C  
ATOM    231  HA  LEU A  15       6.900 -13.760  -5.420  1.00  0.00           H  
ATOM    232  CB  LEU A  15       8.504 -13.662  -3.961  1.00  0.00           C  
ATOM    233  HB2 LEU A  15       8.589 -13.834  -2.886  1.00  0.00           H  
ATOM    234  HB3 LEU A  15       9.279 -14.256  -4.450  1.00  0.00           H  
ATOM    235  CG  LEU A  15       8.760 -12.185  -4.264  1.00  0.00           C  
ATOM    236  HG  LEU A  15       7.878 -11.596  -4.019  1.00  0.00           H  
ATOM    237  CD1 LEU A  15       9.930 -11.665  -3.433  1.00  0.00           C  
ATOM    238 HD11 LEU A  15      10.841 -12.204  -3.692  1.00  0.00           H  
ATOM    239 HD12 LEU A  15      10.060 -10.600  -3.625  1.00  0.00           H  
ATOM    240 HD13 LEU A  15       9.719 -11.810  -2.375  1.00  0.00           H  
ATOM    241  CD2 LEU A  15       9.101 -11.996  -5.738  1.00  0.00           C  
ATOM    242 HD21 LEU A  15       9.384 -10.960  -5.917  1.00  0.00           H  
ATOM    243 HD22 LEU A  15       9.934 -12.639  -6.018  1.00  0.00           H  
ATOM    244 HD23 LEU A  15       8.234 -12.232  -6.352  1.00  0.00           H  
ATOM    245  C   LEU A  15       7.167 -15.670  -4.541  1.00  0.00           C  
ATOM    246  O   LEU A  15       7.285 -16.201  -5.643  1.00  0.00           O  
ATOM    247  N   THR A  16       7.043 -16.376  -3.416  1.00  0.00           N  
ATOM    248  H   THR A  16       6.928 -15.881  -2.540  1.00  0.00           H  
ATOM    249  CA  THR A  16       7.042 -17.842  -3.409  1.00  0.00           C  
ATOM    250  HA  THR A  16       7.942 -18.189  -3.920  1.00  0.00           H  
ATOM    251  CB  THR A  16       7.089 -18.375  -1.964  1.00  0.00           C  
ATOM    252  HB  THR A  16       6.229 -18.000  -1.411  1.00  0.00           H  
ATOM    253  CG2 THR A  16       7.096 -19.901  -1.866  1.00  0.00           C  
ATOM    254 HG21 THR A  16       6.125 -20.294  -2.165  1.00  0.00           H  
ATOM    255 HG22 THR A  16       7.876 -20.309  -2.510  1.00  0.00           H  
ATOM    256 HG23 THR A  16       7.281 -20.198  -0.834  1.00  0.00           H  
ATOM    257  OG1 THR A  16       8.270 -17.931  -1.319  1.00  0.00           O  
ATOM    258  HG1 THR A  16       8.157 -16.972  -1.191  1.00  0.00           H  
ATOM    259  C   THR A  16       5.848 -18.387  -4.209  1.00  0.00           C  
ATOM    260  O   THR A  16       5.918 -19.501  -4.727  1.00  0.00           O  
ATOM    261  N   GLU A  17       4.768 -17.617  -4.380  1.00  0.00           N  
ATOM    262  H   GLU A  17       4.711 -16.747  -3.862  1.00  0.00           H  
ATOM    263  CA  GLU A  17       3.610 -18.011  -5.197  1.00  0.00           C  
ATOM    264  HA  GLU A  17       3.510 -19.084  -5.082  1.00  0.00           H  
ATOM    265  CB  GLU A  17       2.349 -17.330  -4.627  1.00  0.00           C  
ATOM    266  HB2 GLU A  17       2.368 -17.399  -3.537  1.00  0.00           H  
ATOM    267  HB3 GLU A  17       2.377 -16.271  -4.890  1.00  0.00           H  
ATOM    268  CG  GLU A  17       1.012 -17.917  -5.111  1.00  0.00           C  
ATOM    269  HG2 GLU A  17       0.209 -17.263  -4.760  1.00  0.00           H  
ATOM    270  HG3 GLU A  17       0.967 -17.901  -6.201  1.00  0.00           H  
ATOM    271  CD  GLU A  17       0.777 -19.351  -4.601  1.00  0.00           C  
ATOM    272  OE1 GLU A  17      -0.234 -19.553  -3.897  1.00  0.00           O  
ATOM    273  OE2 GLU A  17       1.614 -20.238  -4.905  1.00  0.00           O  
ATOM    274  C   GLU A  17       3.756 -17.770  -6.717  1.00  0.00           C  
ATOM    275  O   GLU A  17       3.129 -18.459  -7.524  1.00  0.00           O  
ATOM    276  N   GLN A  18       4.629 -16.858  -7.161  1.00  0.00           N  
ATOM    277  H   GLN A  18       5.239 -16.412  -6.483  1.00  0.00           H  
ATOM    278  CA  GLN A  18       4.786 -16.517  -8.590  1.00  0.00           C  
ATOM    279  HA  GLN A  18       3.793 -16.559  -9.040  1.00  0.00           H  
ATOM    280  CB  GLN A  18       5.308 -15.080  -8.787  1.00  0.00           C  
ATOM    281  HB2 GLN A  18       6.321 -15.007  -8.395  1.00  0.00           H  
ATOM    282  HB3 GLN A  18       5.338 -14.871  -9.858  1.00  0.00           H  
ATOM    283  CG  GLN A  18       4.449 -13.996  -8.135  1.00  0.00           C  
ATOM    284  HG2 GLN A  18       4.692 -13.957  -7.077  1.00  0.00           H  
ATOM    285  HG3 GLN A  18       4.713 -13.032  -8.562  1.00  0.00           H  
ATOM    286  CD  GLN A  18       2.951 -14.227  -8.309  1.00  0.00           C  
ATOM    287  OE1 GLN A  18       2.433 -14.383  -9.406  1.00  0.00           O  
ATOM    288  NE2 GLN A  18       2.219 -14.285  -7.220  1.00  0.00           N  
ATOM    289 HE21 GLN A  18       1.236 -14.460  -7.327  1.00  0.00           H  
ATOM    290 HE22 GLN A  18       2.670 -14.270  -6.313  1.00  0.00           H  
ATOM    291  C   GLN A  18       5.613 -17.540  -9.387  1.00  0.00           C  
ATOM    292  O   GLN A  18       6.499 -17.173 -10.153  1.00  0.00           O  
ATOM    293  N   LYS A  19       5.318 -18.836  -9.230  1.00  0.00           N  
ATOM    294  H   LYS A  19       4.538 -19.040  -8.614  1.00  0.00           H  
ATOM    295  CA  LYS A  19       6.068 -19.956  -9.824  1.00  0.00           C  
ATOM    296  HA  LYS A  19       7.092 -19.907  -9.446  1.00  0.00           H  
ATOM    297  CB  LYS A  19       5.462 -21.303  -9.380  1.00  0.00           C  
ATOM    298  HB2 LYS A  19       4.498 -21.453  -9.870  1.00  0.00           H  
ATOM    299  HB3 LYS A  19       6.135 -22.102  -9.696  1.00  0.00           H  
ATOM    300  CG  LYS A  19       5.255 -21.381  -7.855  1.00  0.00           C  
ATOM    301  HG2 LYS A  19       6.140 -20.990  -7.351  1.00  0.00           H  
ATOM    302  HG3 LYS A  19       4.396 -20.765  -7.589  1.00  0.00           H  
ATOM    303  CD  LYS A  19       4.995 -22.810  -7.359  1.00  0.00           C  
ATOM    304  HD2 LYS A  19       4.300 -23.305  -8.040  1.00  0.00           H  
ATOM    305  HD3 LYS A  19       5.932 -23.370  -7.367  1.00  0.00           H  
ATOM    306  CE  LYS A  19       4.374 -22.835  -5.951  1.00  0.00           C  
ATOM    307  HE2 LYS A  19       3.369 -22.398  -6.004  1.00  0.00           H  
ATOM    308  HE3 LYS A  19       4.270 -23.877  -5.638  1.00  0.00           H  
ATOM    309  NZ  LYS A  19       5.173 -22.088  -4.949  1.00  0.00           N  
ATOM    310  HZ1 LYS A  19       5.247 -21.101  -5.205  1.00  0.00           H  
ATOM    311  HZ2 LYS A  19       4.716 -22.091  -4.047  1.00  0.00           H  
ATOM    312  HZ3 LYS A  19       6.116 -22.438  -4.863  1.00  0.00           H  
ATOM    313  C   LYS A  19       6.128 -19.811 -11.351  1.00  0.00           C  
ATOM    314  O   LYS A  19       5.107 -19.968 -12.034  1.00  0.00           O  
ATOM    315  N   THR A  20       7.314 -19.478 -11.869  1.00  0.00           N  
ATOM    316  H   THR A  20       8.097 -19.387 -11.233  1.00  0.00           H  
ATOM    317  CA  THR A  20       7.584 -19.063 -13.251  1.00  0.00           C  
ATOM    318  HA  THR A  20       7.053 -19.730 -13.925  1.00  0.00           H  
ATOM    319  CB  THR A  20       7.079 -17.628 -13.475  1.00  0.00           C  
ATOM    320  HB  THR A  20       6.094 -17.544 -13.022  1.00  0.00           H  
ATOM    321  CG2 THR A  20       7.983 -16.528 -12.907  1.00  0.00           C  
ATOM    322 HG21 THR A  20       7.407 -15.616 -12.774  1.00  0.00           H  
ATOM    323 HG22 THR A  20       8.374 -16.827 -11.935  1.00  0.00           H  
ATOM    324 HG23 THR A  20       8.808 -16.327 -13.586  1.00  0.00           H  
ATOM    325  OG1 THR A  20       6.943 -17.409 -14.855  1.00  0.00           O  
ATOM    326  HG1 THR A  20       6.209 -17.976 -15.150  1.00  0.00           H  
ATOM    327  C   THR A  20       9.080 -19.153 -13.571  1.00  0.00           C  
ATOM    328  O   THR A  20       9.905 -19.133 -12.664  1.00  0.00           O  
ATOM    329  N   LEU A  21       9.440 -19.208 -14.857  1.00  0.00           N  
ATOM    330  H   LEU A  21       8.710 -19.094 -15.544  1.00  0.00           H  
ATOM    331  CA  LEU A  21      10.814 -19.420 -15.347  1.00  0.00           C  
ATOM    332  HA  LEU A  21      11.195 -20.335 -14.887  1.00  0.00           H  
ATOM    333  CB  LEU A  21      10.760 -19.588 -16.884  1.00  0.00           C  
ATOM    334  HB2 LEU A  21       9.799 -19.229 -17.258  1.00  0.00           H  
ATOM    335  HB3 LEU A  21      11.529 -18.973 -17.359  1.00  0.00           H  
ATOM    336  CG  LEU A  21      10.964 -21.046 -17.323  1.00  0.00           C  
ATOM    337  HG  LEU A  21      10.356 -21.700 -16.698  1.00  0.00           H  
ATOM    338  CD1 LEU A  21      10.533 -21.234 -18.779  1.00  0.00           C  
ATOM    339 HD11 LEU A  21      11.108 -20.572 -19.426  1.00  0.00           H  
ATOM    340 HD12 LEU A  21      10.700 -22.268 -19.079  1.00  0.00           H  
ATOM    341 HD13 LEU A  21       9.473 -21.006 -18.880  1.00  0.00           H  
ATOM    342  CD2 LEU A  21      12.433 -21.451 -17.206  1.00  0.00           C  
ATOM    343 HD21 LEU A  21      12.552 -22.499 -17.477  1.00  0.00           H  
ATOM    344 HD22 LEU A  21      13.049 -20.834 -17.861  1.00  0.00           H  
ATOM    345 HD23 LEU A  21      12.778 -21.320 -16.182  1.00  0.00           H  
ATOM    346  C   LEU A  21      11.828 -18.319 -14.971  1.00  0.00           C  
ATOM    347  O   LEU A  21      13.025 -18.491 -15.188  1.00  0.00           O  
ATOM    348  N   CYS A  22      11.375 -17.193 -14.418  1.00  0.00           N  
ATOM    349  H   CYS A  22      10.386 -17.117 -14.251  1.00  0.00           H  
ATOM    350  CA  CYS A  22      12.257 -16.127 -13.953  1.00  0.00           C  
ATOM    351  HA  CYS A  22      12.965 -15.887 -14.750  1.00  0.00           H  
ATOM    352  CB  CYS A  22      11.392 -14.894 -13.680  1.00  0.00           C  
ATOM    353  HB2 CYS A  22      10.756 -14.696 -14.544  1.00  0.00           H  
ATOM    354  HB3 CYS A  22      10.765 -15.076 -12.810  1.00  0.00           H  
ATOM    355  SG  CYS A  22      12.440 -13.445 -13.379  1.00  0.00           S  
ATOM    356  HG  CYS A  22      12.739 -13.237 -14.671  1.00  0.00           H  
ATOM    357  C   CYS A  22      13.082 -16.543 -12.719  1.00  0.00           C  
ATOM    358  O   CYS A  22      14.192 -16.047 -12.533  1.00  0.00           O  
ATOM    359  N   THR A  23      12.605 -17.486 -11.895  1.00  0.00           N  
ATOM    360  H   THR A  23      11.727 -17.945 -12.111  1.00  0.00           H  
ATOM    361  CA  THR A  23      13.328 -17.944 -10.689  1.00  0.00           C  
ATOM    362  HA  THR A  23      13.629 -17.070 -10.121  1.00  0.00           H  
ATOM    363  CB  THR A  23      12.423 -18.789  -9.785  1.00  0.00           C  
ATOM    364  HB  THR A  23      13.001 -19.124  -8.928  1.00  0.00           H  
ATOM    365  CG2 THR A  23      11.224 -18.000  -9.260  1.00  0.00           C  
ATOM    366 HG21 THR A  23      11.574 -17.126  -8.711  1.00  0.00           H  
ATOM    367 HG22 THR A  23      10.579 -17.686 -10.081  1.00  0.00           H  
ATOM    368 HG23 THR A  23      10.656 -18.633  -8.576  1.00  0.00           H  
ATOM    369  OG1 THR A  23      11.949 -19.908 -10.494  1.00  0.00           O  
ATOM    370  HG1 THR A  23      12.533 -20.652 -10.309  1.00  0.00           H  
ATOM    371  C   THR A  23      14.611 -18.729 -10.999  1.00  0.00           C  
ATOM    372  O   THR A  23      15.502 -18.796 -10.149  1.00  0.00           O  
ATOM    373  N   GLU A  24      14.733 -19.279 -12.212  1.00  0.00           N  
ATOM    374  H   GLU A  24      13.945 -19.222 -12.842  1.00  0.00           H  
ATOM    375  CA  GLU A  24      15.967 -19.889 -12.735  1.00  0.00           C  
ATOM    376  HA  GLU A  24      16.376 -20.586 -12.000  1.00  0.00           H  
ATOM    377  CB  GLU A  24      15.643 -20.661 -14.027  1.00  0.00           C  
ATOM    378  HB2 GLU A  24      15.232 -19.969 -14.762  1.00  0.00           H  
ATOM    379  HB3 GLU A  24      16.568 -21.058 -14.445  1.00  0.00           H  
ATOM    380  CG  GLU A  24      14.657 -21.824 -13.844  1.00  0.00           C  
ATOM    381  HG2 GLU A  24      13.681 -21.419 -13.566  1.00  0.00           H  
ATOM    382  HG3 GLU A  24      14.539 -22.332 -14.804  1.00  0.00           H  
ATOM    383  CD  GLU A  24      15.122 -22.841 -12.796  1.00  0.00           C  
ATOM    384  OE1 GLU A  24      16.350 -23.073 -12.697  1.00  0.00           O  
ATOM    385  OE2 GLU A  24      14.236 -23.381 -12.099  1.00  0.00           O  
ATOM    386  C   GLU A  24      17.062 -18.858 -13.056  1.00  0.00           C  
ATOM    387  O   GLU A  24      18.236 -19.205 -13.200  1.00  0.00           O  
ATOM    388  N   LEU A  25      16.709 -17.579 -13.213  1.00  0.00           N  
ATOM    389  H   LEU A  25      15.747 -17.309 -13.040  1.00  0.00           H  
ATOM    390  CA  LEU A  25      17.661 -16.570 -13.676  1.00  0.00           C  
ATOM    391  HA  LEU A  25      18.252 -17.037 -14.462  1.00  0.00           H  
ATOM    392  CB  LEU A  25      16.925 -15.381 -14.321  1.00  0.00           C  
ATOM    393  HB2 LEU A  25      16.305 -14.901 -13.566  1.00  0.00           H  
ATOM    394  HB3 LEU A  25      17.664 -14.655 -14.651  1.00  0.00           H  
ATOM    395  CG  LEU A  25      16.043 -15.772 -15.526  1.00  0.00           C  
ATOM    396  HG  LEU A  25      15.284 -16.487 -15.211  1.00  0.00           H  
ATOM    397  CD1 LEU A  25      15.330 -14.542 -16.080  1.00  0.00           C  
ATOM    398 HD11 LEU A  25      16.056 -13.852 -16.506  1.00  0.00           H  
ATOM    399 HD12 LEU A  25      14.629 -14.844 -16.853  1.00  0.00           H  
ATOM    400 HD13 LEU A  25      14.780 -14.049 -15.280  1.00  0.00           H  
ATOM    401  CD2 LEU A  25      16.844 -16.385 -16.682  1.00  0.00           C  
ATOM    402 HD21 LEU A  25      16.183 -16.541 -17.534  1.00  0.00           H  
ATOM    403 HD22 LEU A  25      17.652 -15.712 -16.966  1.00  0.00           H  
ATOM    404 HD23 LEU A  25      17.241 -17.353 -16.381  1.00  0.00           H  
ATOM    405  C   LEU A  25      18.678 -16.181 -12.590  1.00  0.00           C  
ATOM    406  O   LEU A  25      18.415 -16.202 -11.386  1.00  0.00           O  
ATOM    407  N   THR A  26      19.904 -15.875 -13.030  1.00  0.00           N  
ATOM    408  H   THR A  26      20.075 -15.867 -14.023  1.00  0.00           H  
ATOM    409  CA  THR A  26      21.045 -15.796 -12.112  1.00  0.00           C  
ATOM    410  HA  THR A  26      20.850 -16.570 -11.380  1.00  0.00           H  
ATOM    411  CB  THR A  26      22.371 -16.179 -12.780  1.00  0.00           C  
ATOM    412  HB  THR A  26      22.236 -17.132 -13.293  1.00  0.00           H  
ATOM    413  CG2 THR A  26      22.870 -15.145 -13.791  1.00  0.00           C  
ATOM    414 HG21 THR A  26      23.099 -14.204 -13.290  1.00  0.00           H  
ATOM    415 HG22 THR A  26      23.772 -15.521 -14.273  1.00  0.00           H  
ATOM    416 HG23 THR A  26      22.110 -14.970 -14.550  1.00  0.00           H  
ATOM    417  OG1 THR A  26      23.390 -16.333 -11.813  1.00  0.00           O  
ATOM    418  HG1 THR A  26      23.057 -16.950 -11.141  1.00  0.00           H  
ATOM    419  C   THR A  26      21.139 -14.480 -11.339  1.00  0.00           C  
ATOM    420  O   THR A  26      20.873 -13.401 -11.878  1.00  0.00           O  
ATOM    421  N   VAL A  27      21.591 -14.585 -10.085  1.00  0.00           N  
ATOM    422  H   VAL A  27      21.786 -15.519  -9.736  1.00  0.00           H  
ATOM    423  CA  VAL A  27      21.889 -13.485  -9.164  1.00  0.00           C  
ATOM    424  HA  VAL A  27      22.124 -12.598  -9.754  1.00  0.00           H  
ATOM    425  CB  VAL A  27      20.645 -13.164  -8.308  1.00  0.00           C  
ATOM    426  HB  VAL A  27      19.799 -13.032  -8.982  1.00  0.00           H  
ATOM    427  CG1 VAL A  27      20.290 -14.299  -7.342  1.00  0.00           C  
ATOM    428 HG11 VAL A  27      21.085 -14.437  -6.610  1.00  0.00           H  
ATOM    429 HG12 VAL A  27      19.362 -14.055  -6.829  1.00  0.00           H  
ATOM    430 HG13 VAL A  27      20.148 -15.231  -7.890  1.00  0.00           H  
ATOM    431  CG2 VAL A  27      20.803 -11.864  -7.509  1.00  0.00           C  
ATOM    432 HG21 VAL A  27      21.058 -11.041  -8.179  1.00  0.00           H  
ATOM    433 HG22 VAL A  27      19.861 -11.626  -7.014  1.00  0.00           H  
ATOM    434 HG23 VAL A  27      21.575 -11.973  -6.748  1.00  0.00           H  
ATOM    435  C   VAL A  27      23.130 -13.839  -8.327  1.00  0.00           C  
ATOM    436  O   VAL A  27      23.410 -15.012  -8.060  1.00  0.00           O  
ATOM    437  N   THR A  28      23.911 -12.834  -7.937  1.00  0.00           N  
ATOM    438  H   THR A  28      23.679 -11.889  -8.210  1.00  0.00           H  
ATOM    439  CA  THR A  28      25.120 -13.019  -7.128  1.00  0.00           C  
ATOM    440  HA  THR A  28      25.797 -13.695  -7.651  1.00  0.00           H  
ATOM    441  CB  THR A  28      25.832 -11.673  -6.956  1.00  0.00           C  
ATOM    442  HB  THR A  28      25.179 -10.997  -6.406  1.00  0.00           H  
ATOM    443  CG2 THR A  28      27.165 -11.776  -6.226  1.00  0.00           C  
ATOM    444 HG21 THR A  28      27.008 -12.104  -5.200  1.00  0.00           H  
ATOM    445 HG22 THR A  28      27.813 -12.489  -6.739  1.00  0.00           H  
ATOM    446 HG23 THR A  28      27.645 -10.797  -6.208  1.00  0.00           H  
ATOM    447  OG1 THR A  28      26.081 -11.120  -8.228  1.00  0.00           O  
ATOM    448  HG1 THR A  28      26.732 -11.674  -8.679  1.00  0.00           H  
ATOM    449  C   THR A  28      24.789 -13.618  -5.760  1.00  0.00           C  
ATOM    450  O   THR A  28      23.928 -13.112  -5.035  1.00  0.00           O  
ATOM    451  N   ASP A  29      25.492 -14.683  -5.374  1.00  0.00           N  
ATOM    452  H   ASP A  29      26.231 -15.010  -5.989  1.00  0.00           H  
ATOM    453  CA  ASP A  29      25.465 -15.252  -4.019  1.00  0.00           C  
ATOM    454  HA  ASP A  29      24.433 -15.279  -3.673  1.00  0.00           H  
ATOM    455  CB  ASP A  29      25.987 -16.700  -4.021  1.00  0.00           C  
ATOM    456  HB2 ASP A  29      25.377 -17.290  -4.706  1.00  0.00           H  
ATOM    457  HB3 ASP A  29      27.011 -16.705  -4.392  1.00  0.00           H  
ATOM    458  CG  ASP A  29      25.967 -17.383  -2.642  1.00  0.00           C  
ATOM    459  OD1 ASP A  29      26.366 -18.569  -2.588  1.00  0.00           O  
ATOM    460  OD2 ASP A  29      25.557 -16.739  -1.640  1.00  0.00           O  
ATOM    461  C   ASP A  29      26.250 -14.339  -3.065  1.00  0.00           C  
ATOM    462  O   ASP A  29      27.416 -14.564  -2.728  1.00  0.00           O  
ATOM    463  N   ILE A  30      25.595 -13.258  -2.633  1.00  0.00           N  
ATOM    464  H   ILE A  30      24.683 -13.065  -3.035  1.00  0.00           H  
ATOM    465  CA  ILE A  30      26.142 -12.349  -1.624  1.00  0.00           C  
ATOM    466  HA  ILE A  30      27.165 -12.107  -1.913  1.00  0.00           H  
ATOM    467  CB  ILE A  30      25.349 -11.017  -1.564  1.00  0.00           C  
ATOM    468  HB  ILE A  30      25.900 -10.347  -0.902  1.00  0.00           H  
ATOM    469  CG2 ILE A  30      25.344 -10.340  -2.945  1.00  0.00           C  
ATOM    470 HG21 ILE A  30      24.725 -10.903  -3.641  1.00  0.00           H  
ATOM    471 HG22 ILE A  30      24.950  -9.326  -2.858  1.00  0.00           H  
ATOM    472 HG23 ILE A  30      26.358 -10.292  -3.338  1.00  0.00           H  
ATOM    473  CG1 ILE A  30      23.905 -11.140  -1.026  1.00  0.00           C  
ATOM    474 HG12 ILE A  30      23.286 -10.369  -1.488  1.00  0.00           H  
ATOM    475 HG13 ILE A  30      23.475 -12.105  -1.296  1.00  0.00           H  
ATOM    476  CD1 ILE A  30      23.796 -10.937   0.493  1.00  0.00           C  
ATOM    477 HD11 ILE A  30      22.749 -10.959   0.787  1.00  0.00           H  
ATOM    478 HD12 ILE A  30      24.315 -11.727   1.031  1.00  0.00           H  
ATOM    479 HD13 ILE A  30      24.220  -9.974   0.773  1.00  0.00           H  
ATOM    480  C   ILE A  30      26.224 -13.011  -0.245  1.00  0.00           C  
ATOM    481  O   ILE A  30      26.931 -12.499   0.618  1.00  0.00           O  
ATOM    482  N   PHE A  31      25.518 -14.117   0.003  1.00  0.00           N  
ATOM    483  H   PHE A  31      25.080 -14.601  -0.774  1.00  0.00           H  
ATOM    484  CA  PHE A  31      25.405 -14.717   1.336  1.00  0.00           C  
ATOM    485  HA  PHE A  31      25.289 -13.919   2.070  1.00  0.00           H  
ATOM    486  CB  PHE A  31      24.155 -15.600   1.402  1.00  0.00           C  
ATOM    487  HB2 PHE A  31      24.276 -16.450   0.727  1.00  0.00           H  
ATOM    488  HB3 PHE A  31      24.062 -15.996   2.414  1.00  0.00           H  
ATOM    489  CG  PHE A  31      22.875 -14.864   1.057  1.00  0.00           C  
ATOM    490  CD1 PHE A  31      22.335 -13.929   1.961  1.00  0.00           C  
ATOM    491  HD1 PHE A  31      22.830 -13.735   2.902  1.00  0.00           H  
ATOM    492  CE1 PHE A  31      21.155 -13.236   1.640  1.00  0.00           C  
ATOM    493  HE1 PHE A  31      20.752 -12.511   2.332  1.00  0.00           H  
ATOM    494  CZ  PHE A  31      20.507 -13.482   0.419  1.00  0.00           C  
ATOM    495  HZ  PHE A  31      19.600 -12.954   0.165  1.00  0.00           H  
ATOM    496  CE2 PHE A  31      21.045 -14.414  -0.482  1.00  0.00           C  
ATOM    497  HE2 PHE A  31      20.537 -14.607  -1.414  1.00  0.00           H  
ATOM    498  CD2 PHE A  31      22.236 -15.094  -0.175  1.00  0.00           C  
ATOM    499  HD2 PHE A  31      22.657 -15.794  -0.884  1.00  0.00           H  
ATOM    500  C   PHE A  31      26.662 -15.499   1.723  1.00  0.00           C  
ATOM    501  O   PHE A  31      27.128 -15.367   2.857  1.00  0.00           O  
ATOM    502  N   ALA A  32      27.257 -16.242   0.785  1.00  0.00           N  
ATOM    503  H   ALA A  32      26.805 -16.353  -0.125  1.00  0.00           H  
ATOM    504  CA  ALA A  32      28.576 -16.844   0.991  1.00  0.00           C  
ATOM    505  HA  ALA A  32      28.529 -17.496   1.863  1.00  0.00           H  
ATOM    506  CB  ALA A  32      28.913 -17.698  -0.236  1.00  0.00           C  
ATOM    507  HB1 ALA A  32      29.874 -18.192  -0.092  1.00  0.00           H  
ATOM    508  HB2 ALA A  32      28.140 -18.456  -0.383  1.00  0.00           H  
ATOM    509  HB3 ALA A  32      28.957 -17.073  -1.129  1.00  0.00           H  
ATOM    510  C   ALA A  32      29.649 -15.767   1.264  1.00  0.00           C  
ATOM    511  O   ALA A  32      30.450 -15.907   2.189  1.00  0.00           O  
ATOM    512  N   ALA A  33      29.608 -14.659   0.516  1.00  0.00           N  
ATOM    513  H   ALA A  33      28.923 -14.629  -0.227  1.00  0.00           H  
ATOM    514  CA  ALA A  33      30.520 -13.512   0.626  1.00  0.00           C  
ATOM    515  HA  ALA A  33      31.530 -13.900   0.768  1.00  0.00           H  
ATOM    516  CB  ALA A  33      30.492 -12.775  -0.720  1.00  0.00           C  
ATOM    517  HB1 ALA A  33      29.499 -12.365  -0.905  1.00  0.00           H  
ATOM    518  HB2 ALA A  33      31.221 -11.963  -0.714  1.00  0.00           H  
ATOM    519  HB3 ALA A  33      30.753 -13.463  -1.525  1.00  0.00           H  
ATOM    520  C   ALA A  33      30.248 -12.551   1.816  1.00  0.00           C  
ATOM    521  O   ALA A  33      30.916 -11.522   1.949  1.00  0.00           O  
ATOM    522  N   SER A  34      29.275 -12.857   2.687  1.00  0.00           N  
ATOM    523  H   SER A  34      28.738 -13.697   2.506  1.00  0.00           H  
ATOM    524  CA  SER A  34      28.849 -11.996   3.814  1.00  0.00           C  
ATOM    525  HA  SER A  34      29.502 -11.125   3.850  1.00  0.00           H  
ATOM    526  CB  SER A  34      27.428 -11.446   3.598  1.00  0.00           C  
ATOM    527  HB2 SER A  34      26.715 -12.270   3.540  1.00  0.00           H  
ATOM    528  HB3 SER A  34      27.147 -10.802   4.429  1.00  0.00           H  
ATOM    529  OG  SER A  34      27.381 -10.687   2.403  1.00  0.00           O  
ATOM    530  HG  SER A  34      27.218 -11.347   1.694  1.00  0.00           H  
ATOM    531  C   SER A  34      29.005 -12.632   5.204  1.00  0.00           C  
ATOM    532  O   SER A  34      28.470 -12.110   6.173  1.00  0.00           O  
ATOM    533  N   LYS A  35      29.773 -13.724   5.345  1.00  0.00           N  
ATOM    534  H   LYS A  35      30.167 -14.124   4.504  1.00  0.00           H  
ATOM    535  CA  LYS A  35      29.971 -14.447   6.625  1.00  0.00           C  
ATOM    536  HA  LYS A  35      29.009 -14.842   6.955  1.00  0.00           H  
ATOM    537  CB  LYS A  35      30.954 -15.608   6.404  1.00  0.00           C  
ATOM    538  HB2 LYS A  35      31.739 -15.306   5.707  1.00  0.00           H  
ATOM    539  HB3 LYS A  35      31.434 -15.848   7.356  1.00  0.00           H  
ATOM    540  CG  LYS A  35      30.258 -16.877   5.902  1.00  0.00           C  
ATOM    541  HG2 LYS A  35      29.489 -17.164   6.622  1.00  0.00           H  
ATOM    542  HG3 LYS A  35      29.793 -16.696   4.932  1.00  0.00           H  
ATOM    543  CD  LYS A  35      31.292 -18.003   5.787  1.00  0.00           C  
ATOM    544  HD2 LYS A  35      31.957 -17.789   4.947  1.00  0.00           H  
ATOM    545  HD3 LYS A  35      31.881 -18.042   6.706  1.00  0.00           H  
ATOM    546  CE  LYS A  35      30.599 -19.351   5.585  1.00  0.00           C  
ATOM    547  HE2 LYS A  35      29.910 -19.508   6.421  1.00  0.00           H  
ATOM    548  HE3 LYS A  35      30.010 -19.312   4.663  1.00  0.00           H  
ATOM    549  NZ  LYS A  35      31.595 -20.450   5.531  1.00  0.00           N  
ATOM    550  HZ1 LYS A  35      31.136 -21.350   5.473  1.00  0.00           H  
ATOM    551  HZ2 LYS A  35      32.197 -20.336   4.725  1.00  0.00           H  
ATOM    552  HZ3 LYS A  35      32.171 -20.433   6.363  1.00  0.00           H  
ATOM    553  C   LYS A  35      30.475 -13.613   7.817  1.00  0.00           C  
ATOM    554  O   LYS A  35      30.275 -14.032   8.953  1.00  0.00           O  
ATOM    555  N   ASN A  36      31.148 -12.491   7.570  1.00  0.00           N  
ATOM    556  H   ASN A  36      31.265 -12.231   6.607  1.00  0.00           H  
ATOM    557  CA  ASN A  36      31.806 -11.674   8.598  1.00  0.00           C  
ATOM    558  HA  ASN A  36      31.722 -12.172   9.567  1.00  0.00           H  
ATOM    559  CB  ASN A  36      33.303 -11.538   8.255  1.00  0.00           C  
ATOM    560  HB2 ASN A  36      33.418 -11.010   7.310  1.00  0.00           H  
ATOM    561  HB3 ASN A  36      33.759 -10.918   9.027  1.00  0.00           H  
ATOM    562  CG  ASN A  36      34.092 -12.839   8.165  1.00  0.00           C  
ATOM    563  OD1 ASN A  36      33.691 -13.834   7.583  1.00  0.00           O  
ATOM    564  ND2 ASN A  36      35.286 -12.851   8.706  1.00  0.00           N  
ATOM    565 HD21 ASN A  36      35.803 -13.706   8.626  1.00  0.00           H  
ATOM    566 HD22 ASN A  36      35.643 -12.033   9.163  1.00  0.00           H  
ATOM    567  C   ASN A  36      31.159 -10.285   8.768  1.00  0.00           C  
ATOM    568  O   ASN A  36      31.582  -9.526   9.634  1.00  0.00           O  
ATOM    569  N   THR A  37      30.196  -9.940   7.911  1.00  0.00           N  
ATOM    570  H   THR A  37      29.825 -10.656   7.300  1.00  0.00           H  
ATOM    571  CA  THR A  37      29.470  -8.663   7.911  1.00  0.00           C  
ATOM    572  HA  THR A  37      30.054  -7.902   8.430  1.00  0.00           H  
ATOM    573  CB  THR A  37      29.223  -8.172   6.476  1.00  0.00           C  
ATOM    574  HB  THR A  37      28.525  -7.340   6.505  1.00  0.00           H  
ATOM    575  CG2 THR A  37      30.503  -7.697   5.794  1.00  0.00           C  
ATOM    576 HG21 THR A  37      31.192  -8.528   5.657  1.00  0.00           H  
ATOM    577 HG22 THR A  37      30.248  -7.259   4.831  1.00  0.00           H  
ATOM    578 HG23 THR A  37      30.973  -6.927   6.407  1.00  0.00           H  
ATOM    579  OG1 THR A  37      28.681  -9.197   5.666  1.00  0.00           O  
ATOM    580  HG1 THR A  37      27.995  -9.638   6.189  1.00  0.00           H  
ATOM    581  C   THR A  37      28.134  -8.795   8.639  1.00  0.00           C  
ATOM    582  O   THR A  37      27.555  -9.878   8.697  1.00  0.00           O  
ATOM    583  N   THR A  38      27.616  -7.686   9.161  1.00  0.00           N  
ATOM    584  H   THR A  38      28.116  -6.813   9.000  1.00  0.00           H  
ATOM    585  CA  THR A  38      26.317  -7.611   9.850  1.00  0.00           C  
ATOM    586  HA  THR A  38      26.342  -8.280  10.710  1.00  0.00           H  
ATOM    587  CB  THR A  38      26.059  -6.183  10.358  1.00  0.00           C  
ATOM    588  HB  THR A  38      25.091  -6.163  10.860  1.00  0.00           H  
ATOM    589  CG2 THR A  38      27.108  -5.695  11.360  1.00  0.00           C  
ATOM    590 HG21 THR A  38      28.087  -5.620  10.888  1.00  0.00           H  
ATOM    591 HG22 THR A  38      26.824  -4.715  11.739  1.00  0.00           H  
ATOM    592 HG23 THR A  38      27.171  -6.393  12.196  1.00  0.00           H  
ATOM    593  OG1 THR A  38      26.014  -5.280   9.278  1.00  0.00           O  
ATOM    594  HG1 THR A  38      26.944  -5.212   8.944  1.00  0.00           H  
ATOM    595  C   THR A  38      25.141  -8.048   8.968  1.00  0.00           C  
ATOM    596  O   THR A  38      25.227  -8.104   7.734  1.00  0.00           O  
ATOM    597  N   GLU A  39      23.974  -8.287   9.582  1.00  0.00           N  
ATOM    598  H   GLU A  39      23.877  -8.146  10.584  1.00  0.00           H  
ATOM    599  CA  GLU A  39      22.749  -8.501   8.809  1.00  0.00           C  
ATOM    600  HA  GLU A  39      22.991  -9.230   8.038  1.00  0.00           H  
ATOM    601  CB  GLU A  39      21.632  -9.147   9.652  1.00  0.00           C  
ATOM    602  HB2 GLU A  39      21.018  -9.709   8.950  1.00  0.00           H  
ATOM    603  HB3 GLU A  39      22.065  -9.878  10.333  1.00  0.00           H  
ATOM    604  CG  GLU A  39      20.664  -8.232  10.421  1.00  0.00           C  
ATOM    605  HG2 GLU A  39      20.337  -7.413   9.779  1.00  0.00           H  
ATOM    606  HG3 GLU A  39      19.772  -8.825  10.648  1.00  0.00           H  
ATOM    607  CD  GLU A  39      21.213  -7.650  11.727  1.00  0.00           C  
ATOM    608  OE1 GLU A  39      20.410  -7.601  12.693  1.00  0.00           O  
ATOM    609  OE2 GLU A  39      22.374  -7.190  11.738  1.00  0.00           O  
ATOM    610  C   GLU A  39      22.309  -7.226   8.072  1.00  0.00           C  
ATOM    611  O   GLU A  39      21.768  -7.324   6.976  1.00  0.00           O  
ATOM    612  N   LYS A  40      22.610  -6.032   8.607  1.00  0.00           N  
ATOM    613  H   LYS A  40      23.020  -6.038   9.534  1.00  0.00           H  
ATOM    614  CA  LYS A  40      22.397  -4.742   7.918  1.00  0.00           C  
ATOM    615  HA  LYS A  40      21.344  -4.660   7.656  1.00  0.00           H  
ATOM    616  CB  LYS A  40      22.789  -3.571   8.827  1.00  0.00           C  
ATOM    617  HB2 LYS A  40      23.803  -3.709   9.204  1.00  0.00           H  
ATOM    618  HB3 LYS A  40      22.769  -2.659   8.228  1.00  0.00           H  
ATOM    619  CG  LYS A  40      21.819  -3.403   9.999  1.00  0.00           C  
ATOM    620  HG2 LYS A  40      20.804  -3.328   9.606  1.00  0.00           H  
ATOM    621  HG3 LYS A  40      21.881  -4.264  10.668  1.00  0.00           H  
ATOM    622  CD  LYS A  40      22.161  -2.125  10.771  1.00  0.00           C  
ATOM    623  HD2 LYS A  40      23.078  -2.275  11.344  1.00  0.00           H  
ATOM    624  HD3 LYS A  40      22.317  -1.308  10.064  1.00  0.00           H  
ATOM    625  CE  LYS A  40      20.996  -1.778  11.697  1.00  0.00           C  
ATOM    626  HE2 LYS A  40      20.069  -1.870  11.123  1.00  0.00           H  
ATOM    627  HE3 LYS A  40      20.966  -2.506  12.514  1.00  0.00           H  
ATOM    628  NZ  LYS A  40      21.120  -0.396  12.216  1.00  0.00           N  
ATOM    629  HZ1 LYS A  40      20.340  -0.179  12.821  1.00  0.00           H  
ATOM    630  HZ2 LYS A  40      21.114   0.261  11.443  1.00  0.00           H  
ATOM    631  HZ3 LYS A  40      21.985  -0.290  12.730  1.00  0.00           H  
ATOM    632  C   LYS A  40      23.171  -4.628   6.604  1.00  0.00           C  
ATOM    633  O   LYS A  40      22.580  -4.309   5.574  1.00  0.00           O  
ATOM    634  N   GLU A  41      24.470  -4.911   6.628  1.00  0.00           N  
ATOM    635  H   GLU A  41      24.899  -5.141   7.520  1.00  0.00           H  
ATOM    636  CA  GLU A  41      25.291  -4.992   5.414  1.00  0.00           C  
ATOM    637  HA  GLU A  41      25.263  -4.045   4.871  1.00  0.00           H  
ATOM    638  CB  GLU A  41      26.747  -5.302   5.781  1.00  0.00           C  
ATOM    639  HB2 GLU A  41      26.740  -6.136   6.482  1.00  0.00           H  
ATOM    640  HB3 GLU A  41      27.296  -5.614   4.891  1.00  0.00           H  
ATOM    641  CG  GLU A  41      27.477  -4.106   6.410  1.00  0.00           C  
ATOM    642  HG2 GLU A  41      27.778  -3.405   5.630  1.00  0.00           H  
ATOM    643  HG3 GLU A  41      26.803  -3.582   7.089  1.00  0.00           H  
ATOM    644  CD  GLU A  41      28.684  -4.597   7.209  1.00  0.00           C  
ATOM    645  OE1 GLU A  41      28.430  -5.191   8.284  1.00  0.00           O  
ATOM    646  OE2 GLU A  41      29.825  -4.443   6.723  1.00  0.00           O  
ATOM    647  C   GLU A  41      24.748  -6.072   4.476  1.00  0.00           C  
ATOM    648  O   GLU A  41      24.589  -5.822   3.285  1.00  0.00           O  
ATOM    649  N   THR A  42      24.372  -7.236   5.014  1.00  0.00           N  
ATOM    650  H   THR A  42      24.500  -7.366   6.012  1.00  0.00           H  
ATOM    651  CA  THR A  42      23.840  -8.359   4.227  1.00  0.00           C  
ATOM    652  HA  THR A  42      24.562  -8.603   3.449  1.00  0.00           H  
ATOM    653  CB  THR A  42      23.689  -9.605   5.113  1.00  0.00           C  
ATOM    654  HB  THR A  42      22.962  -9.409   5.896  1.00  0.00           H  
ATOM    655  CG2 THR A  42      23.237 -10.835   4.323  1.00  0.00           C  
ATOM    656 HG21 THR A  42      23.220 -11.704   4.980  1.00  0.00           H  
ATOM    657 HG22 THR A  42      22.235 -10.678   3.924  1.00  0.00           H  
ATOM    658 HG23 THR A  42      23.930 -11.023   3.503  1.00  0.00           H  
ATOM    659  OG1 THR A  42      24.926  -9.939   5.701  1.00  0.00           O  
ATOM    660  HG1 THR A  42      25.120  -9.299   6.410  1.00  0.00           H  
ATOM    661  C   THR A  42      22.520  -8.003   3.527  1.00  0.00           C  
ATOM    662  O   THR A  42      22.352  -8.318   2.350  1.00  0.00           O  
ATOM    663  N   PHE A  43      21.590  -7.311   4.193  1.00  0.00           N  
ATOM    664  H   PHE A  43      21.766  -7.091   5.170  1.00  0.00           H  
ATOM    665  CA  PHE A  43      20.338  -6.842   3.590  1.00  0.00           C  
ATOM    666  HA  PHE A  43      19.841  -7.679   3.099  1.00  0.00           H  
ATOM    667  CB  PHE A  43      19.407  -6.278   4.675  1.00  0.00           C  
ATOM    668  HB2 PHE A  43      19.914  -5.435   5.144  1.00  0.00           H  
ATOM    669  HB3 PHE A  43      18.511  -5.892   4.191  1.00  0.00           H  
ATOM    670  CG  PHE A  43      18.963  -7.219   5.783  1.00  0.00           C  
ATOM    671  CD1 PHE A  43      18.555  -6.665   7.010  1.00  0.00           C  
ATOM    672  HD1 PHE A  43      18.563  -5.592   7.141  1.00  0.00           H  
ATOM    673  CE1 PHE A  43      18.152  -7.497   8.069  1.00  0.00           C  
ATOM    674  HE1 PHE A  43      17.851  -7.058   9.010  1.00  0.00           H  
ATOM    675  CZ  PHE A  43      18.159  -8.893   7.906  1.00  0.00           C  
ATOM    676  HZ  PHE A  43      17.858  -9.540   8.716  1.00  0.00           H  
ATOM    677  CE2 PHE A  43      18.564  -9.450   6.682  1.00  0.00           C  
ATOM    678  HE2 PHE A  43      18.575 -10.520   6.554  1.00  0.00           H  
ATOM    679  CD2 PHE A  43      18.959  -8.620   5.620  1.00  0.00           C  
ATOM    680  HD2 PHE A  43      19.274  -9.072   4.693  1.00  0.00           H  
ATOM    681  C   PHE A  43      20.596  -5.782   2.516  1.00  0.00           C  
ATOM    682  O   PHE A  43      20.053  -5.888   1.419  1.00  0.00           O  
ATOM    683  N   CYS A  44      21.467  -4.807   2.805  1.00  0.00           N  
ATOM    684  H   CYS A  44      21.857  -4.787   3.742  1.00  0.00           H  
ATOM    685  CA  CYS A  44      21.896  -3.769   1.865  1.00  0.00           C  
ATOM    686  HA  CYS A  44      21.021  -3.214   1.522  1.00  0.00           H  
ATOM    687  CB  CYS A  44      22.829  -2.817   2.623  1.00  0.00           C  
ATOM    688  HB2 CYS A  44      22.337  -2.458   3.525  1.00  0.00           H  
ATOM    689  HB3 CYS A  44      23.735  -3.351   2.912  1.00  0.00           H  
ATOM    690  SG  CYS A  44      23.277  -1.404   1.582  1.00  0.00           S  
ATOM    691  HG  CYS A  44      22.251  -0.597   1.912  1.00  0.00           H  
ATOM    692  C   CYS A  44      22.580  -4.354   0.615  1.00  0.00           C  
ATOM    693  O   CYS A  44      22.259  -3.964  -0.508  1.00  0.00           O  
ATOM    694  N   ARG A  45      23.465  -5.348   0.781  1.00  0.00           N  
ATOM    695  H   ARG A  45      23.735  -5.586   1.733  1.00  0.00           H  
ATOM    696  CA  ARG A  45      24.060  -6.137  -0.312  1.00  0.00           C  
ATOM    697  HA  ARG A  45      24.579  -5.471  -1.004  1.00  0.00           H  
ATOM    698  CB  ARG A  45      25.066  -7.155   0.253  1.00  0.00           C  
ATOM    699  HB2 ARG A  45      24.643  -7.632   1.136  1.00  0.00           H  
ATOM    700  HB3 ARG A  45      25.253  -7.926  -0.496  1.00  0.00           H  
ATOM    701  CG  ARG A  45      26.411  -6.515   0.612  1.00  0.00           C  
ATOM    702  HG2 ARG A  45      26.911  -6.212  -0.308  1.00  0.00           H  
ATOM    703  HG3 ARG A  45      26.254  -5.637   1.236  1.00  0.00           H  
ATOM    704  CD  ARG A  45      27.295  -7.517   1.360  1.00  0.00           C  
ATOM    705  HD2 ARG A  45      26.850  -7.728   2.336  1.00  0.00           H  
ATOM    706  HD3 ARG A  45      27.339  -8.444   0.786  1.00  0.00           H  
ATOM    707  NE  ARG A  45      28.657  -6.989   1.544  1.00  0.00           N  
ATOM    708  HE  ARG A  45      28.810  -6.015   1.314  1.00  0.00           H  
ATOM    709  CZ  ARG A  45      29.712  -7.669   1.950  1.00  0.00           C  
ATOM    710  NH1 ARG A  45      29.645  -8.927   2.282  1.00  0.00           N  
ATOM    711 HH11 ARG A  45      28.734  -9.370   2.362  1.00  0.00           H  
ATOM    712 HH12 ARG A  45      30.460  -9.508   2.408  1.00  0.00           H  
ATOM    713  NH2 ARG A  45      30.873  -7.084   1.998  1.00  0.00           N  
ATOM    714 HH21 ARG A  45      30.933  -6.111   1.740  1.00  0.00           H  
ATOM    715 HH22 ARG A  45      31.629  -7.549   2.461  1.00  0.00           H  
ATOM    716  C   ARG A  45      22.987  -6.854  -1.126  1.00  0.00           C  
ATOM    717  O   ARG A  45      23.000  -6.743  -2.347  1.00  0.00           O  
ATOM    718  N   ALA A  46      22.059  -7.560  -0.473  1.00  0.00           N  
ATOM    719  H   ALA A  46      22.134  -7.642   0.535  1.00  0.00           H  
ATOM    720  CA  ALA A  46      20.973  -8.280  -1.141  1.00  0.00           C  
ATOM    721  HA  ALA A  46      21.414  -8.999  -1.831  1.00  0.00           H  
ATOM    722  CB  ALA A  46      20.165  -9.060  -0.092  1.00  0.00           C  
ATOM    723  HB1 ALA A  46      20.815  -9.763   0.426  1.00  0.00           H  
ATOM    724  HB2 ALA A  46      19.723  -8.380   0.638  1.00  0.00           H  
ATOM    725  HB3 ALA A  46      19.367  -9.620  -0.582  1.00  0.00           H  
ATOM    726  C   ALA A  46      20.083  -7.335  -1.968  1.00  0.00           C  
ATOM    727  O   ALA A  46      19.863  -7.591  -3.149  1.00  0.00           O  
ATOM    728  N   ALA A  47      19.644  -6.218  -1.377  1.00  0.00           N  
ATOM    729  H   ALA A  47      19.882  -6.073  -0.402  1.00  0.00           H  
ATOM    730  CA  ALA A  47      18.874  -5.164  -2.029  1.00  0.00           C  
ATOM    731  HA  ALA A  47      17.932  -5.582  -2.387  1.00  0.00           H  
ATOM    732  CB  ALA A  47      18.573  -4.093  -0.977  1.00  0.00           C  
ATOM    733  HB1 ALA A  47      19.482  -3.567  -0.684  1.00  0.00           H  
ATOM    734  HB2 ALA A  47      17.870  -3.375  -1.388  1.00  0.00           H  
ATOM    735  HB3 ALA A  47      18.133  -4.547  -0.094  1.00  0.00           H  
ATOM    736  C   ALA A  47      19.620  -4.560  -3.229  1.00  0.00           C  
ATOM    737  O   ALA A  47      19.034  -4.400  -4.300  1.00  0.00           O  
ATOM    738  N   THR A  48      20.920  -4.293  -3.063  1.00  0.00           N  
ATOM    739  H   THR A  48      21.306  -4.409  -2.134  1.00  0.00           H  
ATOM    740  CA  THR A  48      21.808  -3.779  -4.114  1.00  0.00           C  
ATOM    741  HA  THR A  48      21.402  -2.835  -4.471  1.00  0.00           H  
ATOM    742  CB  THR A  48      23.215  -3.488  -3.562  1.00  0.00           C  
ATOM    743  HB  THR A  48      23.615  -4.390  -3.105  1.00  0.00           H  
ATOM    744  CG2 THR A  48      24.204  -3.012  -4.626  1.00  0.00           C  
ATOM    745 HG21 THR A  48      24.404  -3.809  -5.341  1.00  0.00           H  
ATOM    746 HG22 THR A  48      23.798  -2.146  -5.148  1.00  0.00           H  
ATOM    747 HG23 THR A  48      25.142  -2.732  -4.145  1.00  0.00           H  
ATOM    748  OG1 THR A  48      23.151  -2.474  -2.584  1.00  0.00           O  
ATOM    749  HG1 THR A  48      22.768  -2.879  -1.784  1.00  0.00           H  
ATOM    750  C   THR A  48      21.876  -4.719  -5.318  1.00  0.00           C  
ATOM    751  O   THR A  48      21.660  -4.265  -6.441  1.00  0.00           O  
ATOM    752  N   VAL A  49      22.112  -6.024  -5.121  1.00  0.00           N  
ATOM    753  H   VAL A  49      22.285  -6.356  -4.177  1.00  0.00           H  
ATOM    754  CA  VAL A  49      22.150  -6.985  -6.245  1.00  0.00           C  
ATOM    755  HA  VAL A  49      22.699  -6.506  -7.057  1.00  0.00           H  
ATOM    756  CB  VAL A  49      22.920  -8.282  -5.931  1.00  0.00           C  
ATOM    757  HB  VAL A  49      22.965  -8.862  -6.854  1.00  0.00           H  
ATOM    758  CG1 VAL A  49      24.365  -7.973  -5.520  1.00  0.00           C  
ATOM    759 HG11 VAL A  49      24.932  -8.899  -5.445  1.00  0.00           H  
ATOM    760 HG12 VAL A  49      24.830  -7.344  -6.282  1.00  0.00           H  
ATOM    761 HG13 VAL A  49      24.387  -7.452  -4.564  1.00  0.00           H  
ATOM    762  CG2 VAL A  49      22.260  -9.174  -4.875  1.00  0.00           C  
ATOM    763 HG21 VAL A  49      22.836 -10.090  -4.762  1.00  0.00           H  
ATOM    764 HG22 VAL A  49      22.224  -8.653  -3.922  1.00  0.00           H  
ATOM    765 HG23 VAL A  49      21.249  -9.445  -5.178  1.00  0.00           H  
ATOM    766  C   VAL A  49      20.764  -7.289  -6.814  1.00  0.00           C  
ATOM    767  O   VAL A  49      20.638  -7.445  -8.027  1.00  0.00           O  
ATOM    768  N   LEU A  50      19.701  -7.290  -5.999  1.00  0.00           N  
ATOM    769  H   LEU A  50      19.858  -7.214  -4.999  1.00  0.00           H  
ATOM    770  CA  LEU A  50      18.320  -7.367  -6.496  1.00  0.00           C  
ATOM    771  HA  LEU A  50      18.221  -8.260  -7.111  1.00  0.00           H  
ATOM    772  CB  LEU A  50      17.307  -7.434  -5.334  1.00  0.00           C  
ATOM    773  HB2 LEU A  50      17.588  -6.698  -4.581  1.00  0.00           H  
ATOM    774  HB3 LEU A  50      16.328  -7.145  -5.720  1.00  0.00           H  
ATOM    775  CG  LEU A  50      17.155  -8.813  -4.663  1.00  0.00           C  
ATOM    776  HG  LEU A  50      18.116  -9.155  -4.284  1.00  0.00           H  
ATOM    777  CD1 LEU A  50      16.168  -8.691  -3.496  1.00  0.00           C  
ATOM    778 HD11 LEU A  50      16.549  -7.970  -2.775  1.00  0.00           H  
ATOM    779 HD12 LEU A  50      15.198  -8.355  -3.864  1.00  0.00           H  
ATOM    780 HD13 LEU A  50      16.053  -9.653  -3.002  1.00  0.00           H  
ATOM    781  CD2 LEU A  50      16.598  -9.863  -5.630  1.00  0.00           C  
ATOM    782 HD21 LEU A  50      15.707  -9.479  -6.127  1.00  0.00           H  
ATOM    783 HD22 LEU A  50      17.348 -10.112  -6.379  1.00  0.00           H  
ATOM    784 HD23 LEU A  50      16.352 -10.777  -5.093  1.00  0.00           H  
ATOM    785  C   LEU A  50      18.003  -6.179  -7.409  1.00  0.00           C  
ATOM    786  O   LEU A  50      17.454  -6.371  -8.487  1.00  0.00           O  
ATOM    787  N   ARG A  51      18.401  -4.957  -7.039  1.00  0.00           N  
ATOM    788  H   ARG A  51      18.812  -4.857  -6.114  1.00  0.00           H  
ATOM    789  CA  ARG A  51      18.195  -3.740  -7.844  1.00  0.00           C  
ATOM    790  HA  ARG A  51      17.142  -3.695  -8.083  1.00  0.00           H  
ATOM    791  CB  ARG A  51      18.552  -2.537  -6.960  1.00  0.00           C  
ATOM    792  HB2 ARG A  51      17.976  -2.636  -6.045  1.00  0.00           H  
ATOM    793  HB3 ARG A  51      19.609  -2.594  -6.693  1.00  0.00           H  
ATOM    794  CG  ARG A  51      18.277  -1.140  -7.539  1.00  0.00           C  
ATOM    795  HG2 ARG A  51      18.467  -0.398  -6.762  1.00  0.00           H  
ATOM    796  HG3 ARG A  51      18.991  -0.956  -8.344  1.00  0.00           H  
ATOM    797  CD  ARG A  51      16.862  -0.917  -8.094  1.00  0.00           C  
ATOM    798  HD2 ARG A  51      16.828   0.096  -8.496  1.00  0.00           H  
ATOM    799  HD3 ARG A  51      16.710  -1.600  -8.930  1.00  0.00           H  
ATOM    800  NE  ARG A  51      15.776  -1.124  -7.101  1.00  0.00           N  
ATOM    801  HE  ARG A  51      15.806  -1.974  -6.532  1.00  0.00           H  
ATOM    802  CZ  ARG A  51      14.627  -0.472  -7.027  1.00  0.00           C  
ATOM    803  NH1 ARG A  51      14.404   0.622  -7.702  1.00  0.00           N  
ATOM    804 HH11 ARG A  51      15.163   1.011  -8.229  1.00  0.00           H  
ATOM    805 HH12 ARG A  51      13.530   1.103  -7.621  1.00  0.00           H  
ATOM    806  NH2 ARG A  51      13.650  -0.912  -6.292  1.00  0.00           N  
ATOM    807 HH21 ARG A  51      13.801  -1.741  -5.698  1.00  0.00           H  
ATOM    808 HH22 ARG A  51      12.742  -0.500  -6.248  1.00  0.00           H  
ATOM    809  C   ARG A  51      18.924  -3.758  -9.197  1.00  0.00           C  
ATOM    810  O   ARG A  51      18.480  -3.095 -10.134  1.00  0.00           O  
ATOM    811  N   GLN A  52      19.994  -4.547  -9.321  1.00  0.00           N  
ATOM    812  H   GLN A  52      20.319  -5.024  -8.490  1.00  0.00           H  
ATOM    813  CA  GLN A  52      20.686  -4.830 -10.588  1.00  0.00           C  
ATOM    814  HA  GLN A  52      20.670  -3.935 -11.211  1.00  0.00           H  
ATOM    815  CB  GLN A  52      22.150  -5.178 -10.284  1.00  0.00           C  
ATOM    816  HB2 GLN A  52      22.167  -6.017  -9.589  1.00  0.00           H  
ATOM    817  HB3 GLN A  52      22.642  -5.492 -11.205  1.00  0.00           H  
ATOM    818  CG  GLN A  52      22.941  -3.997  -9.692  1.00  0.00           C  
ATOM    819  HG2 GLN A  52      23.072  -3.239 -10.465  1.00  0.00           H  
ATOM    820  HG3 GLN A  52      22.397  -3.547  -8.863  1.00  0.00           H  
ATOM    821  CD  GLN A  52      24.304  -4.424  -9.155  1.00  0.00           C  
ATOM    822  OE1 GLN A  52      24.516  -5.534  -8.700  1.00  0.00           O  
ATOM    823  NE2 GLN A  52      25.299  -3.564  -9.183  1.00  0.00           N  
ATOM    824 HE21 GLN A  52      26.169  -3.898  -8.808  1.00  0.00           H  
ATOM    825 HE22 GLN A  52      25.161  -2.631  -9.523  1.00  0.00           H  
ATOM    826  C   GLN A  52      20.033  -5.958 -11.417  1.00  0.00           C  
ATOM    827  O   GLN A  52      20.186  -5.986 -12.639  1.00  0.00           O  
ATOM    828  N   PHE A  53      19.274  -6.868 -10.794  1.00  0.00           N  
ATOM    829  H   PHE A  53      19.186  -6.809  -9.784  1.00  0.00           H  
ATOM    830  CA  PHE A  53      18.625  -8.003 -11.469  1.00  0.00           C  
ATOM    831  HA  PHE A  53      19.395  -8.654 -11.883  1.00  0.00           H  
ATOM    832  CB  PHE A  53      17.834  -8.791 -10.410  1.00  0.00           C  
ATOM    833  HB2 PHE A  53      18.489  -8.985  -9.559  1.00  0.00           H  
ATOM    834  HB3 PHE A  53      17.011  -8.171 -10.057  1.00  0.00           H  
ATOM    835  CG  PHE A  53      17.231 -10.105 -10.858  1.00  0.00           C  
ATOM    836  CD1 PHE A  53      15.953 -10.132 -11.447  1.00  0.00           C  
ATOM    837  HD1 PHE A  53      15.410  -9.214 -11.610  1.00  0.00           H  
ATOM    838  CE1 PHE A  53      15.380 -11.358 -11.823  1.00  0.00           C  
ATOM    839  HE1 PHE A  53      14.398 -11.382 -12.271  1.00  0.00           H  
ATOM    840  CZ  PHE A  53      16.081 -12.558 -11.618  1.00  0.00           C  
ATOM    841  HZ  PHE A  53      15.628 -13.499 -11.900  1.00  0.00           H  
ATOM    842  CE2 PHE A  53      17.362 -12.534 -11.037  1.00  0.00           C  
ATOM    843  HE2 PHE A  53      17.906 -13.458 -10.893  1.00  0.00           H  
ATOM    844  CD2 PHE A  53      17.934 -11.307 -10.654  1.00  0.00           C  
ATOM    845  HD2 PHE A  53      18.920 -11.286 -10.216  1.00  0.00           H  
ATOM    846  C   PHE A  53      17.714  -7.563 -12.632  1.00  0.00           C  
ATOM    847  O   PHE A  53      17.705  -8.180 -13.698  1.00  0.00           O  
ATOM    848  N   TYR A  54      16.983  -6.457 -12.457  1.00  0.00           N  
ATOM    849  H   TYR A  54      17.037  -6.000 -11.557  1.00  0.00           H  
ATOM    850  CA  TYR A  54      16.012  -5.960 -13.441  1.00  0.00           C  
ATOM    851  HA  TYR A  54      15.346  -6.782 -13.707  1.00  0.00           H  
ATOM    852  CB  TYR A  54      15.167  -4.829 -12.828  1.00  0.00           C  
ATOM    853  HB2 TYR A  54      15.717  -3.895 -12.945  1.00  0.00           H  
ATOM    854  HB3 TYR A  54      14.246  -4.733 -13.402  1.00  0.00           H  
ATOM    855  CG  TYR A  54      14.814  -4.985 -11.357  1.00  0.00           C  
ATOM    856  CD1 TYR A  54      14.306  -6.204 -10.865  1.00  0.00           C  
ATOM    857  HD1 TYR A  54      14.118  -7.027 -11.539  1.00  0.00           H  
ATOM    858  CE1 TYR A  54      14.124  -6.385  -9.482  1.00  0.00           C  
ATOM    859  HE1 TYR A  54      13.812  -7.339  -9.094  1.00  0.00           H  
ATOM    860  CZ  TYR A  54      14.414  -5.337  -8.586  1.00  0.00           C  
ATOM    861  OH  TYR A  54      14.270  -5.521  -7.249  1.00  0.00           O  
ATOM    862  HH  TYR A  54      14.627  -4.773  -6.725  1.00  0.00           H  
ATOM    863  CE2 TYR A  54      14.833  -4.089  -9.089  1.00  0.00           C  
ATOM    864  HE2 TYR A  54      15.014  -3.284  -8.399  1.00  0.00           H  
ATOM    865  CD2 TYR A  54      15.064  -3.922 -10.466  1.00  0.00           C  
ATOM    866  HD2 TYR A  54      15.480  -2.993 -10.834  1.00  0.00           H  
ATOM    867  C   TYR A  54      16.670  -5.463 -14.738  1.00  0.00           C  
ATOM    868  O   TYR A  54      16.085  -5.604 -15.809  1.00  0.00           O  
ATOM    869  N   SER A  55      17.882  -4.901 -14.648  1.00  0.00           N  
ATOM    870  H   SER A  55      18.332  -4.853 -13.742  1.00  0.00           H  
ATOM    871  CA  SER A  55      18.620  -4.353 -15.796  1.00  0.00           C  
ATOM    872  HA  SER A  55      18.000  -3.603 -16.285  1.00  0.00           H  
ATOM    873  CB  SER A  55      19.918  -3.694 -15.317  1.00  0.00           C  
ATOM    874  HB2 SER A  55      20.556  -4.449 -14.854  1.00  0.00           H  
ATOM    875  HB3 SER A  55      20.443  -3.262 -16.171  1.00  0.00           H  
ATOM    876  OG  SER A  55      19.631  -2.676 -14.374  1.00  0.00           O  
ATOM    877  HG  SER A  55      19.236  -1.936 -14.839  1.00  0.00           H  
ATOM    878  C   SER A  55      18.967  -5.409 -16.847  1.00  0.00           C  
ATOM    879  O   SER A  55      19.030  -5.087 -18.030  1.00  0.00           O  
ATOM    880  N   HIE A  56      19.163  -6.657 -16.409  1.00  0.00           N  
ATOM    881  H   HIE A  56      19.109  -6.811 -15.412  1.00  0.00           H  
ATOM    882  CA  HIE A  56      19.300  -7.832 -17.273  1.00  0.00           C  
ATOM    883  HA  HIE A  56      19.758  -7.542 -18.221  1.00  0.00           H  
ATOM    884  CB  HIE A  56      20.207  -8.876 -16.594  1.00  0.00           C  
ATOM    885  HB2 HIE A  56      19.720  -9.256 -15.696  1.00  0.00           H  
ATOM    886  HB3 HIE A  56      20.339  -9.718 -17.276  1.00  0.00           H  
ATOM    887  CG  HIE A  56      21.570  -8.376 -16.194  1.00  0.00           C  
ATOM    888  ND1 HIE A  56      22.676  -8.273 -17.040  1.00  0.00           N  
ATOM    889  CE1 HIE A  56      23.685  -7.836 -16.274  1.00  0.00           C  
ATOM    890  HE1 HIE A  56      24.691  -7.660 -16.632  1.00  0.00           H  
ATOM    891  NE2 HIE A  56      23.270  -7.661 -15.006  1.00  0.00           N  
ATOM    892  HE2 HIE A  56      23.850  -7.361 -14.236  1.00  0.00           H  
ATOM    893  CD2 HIE A  56      21.935  -7.985 -14.938  1.00  0.00           C  
ATOM    894  HD2 HIE A  56      21.296  -7.950 -14.065  1.00  0.00           H  
ATOM    895  C   HIE A  56      17.937  -8.455 -17.595  1.00  0.00           C  
ATOM    896  O   HIE A  56      17.520  -8.516 -18.749  1.00  0.00           O  
ATOM    897  N   HIE A  57      17.248  -8.954 -16.563  1.00  0.00           N  
ATOM    898  H   HIE A  57      17.615  -8.813 -15.628  1.00  0.00           H  
ATOM    899  CA  HIE A  57      16.250 -10.012 -16.742  1.00  0.00           C  
ATOM    900  HA  HIE A  57      16.523 -10.600 -17.621  1.00  0.00           H  
ATOM    901  CB  HIE A  57      16.297 -10.960 -15.537  1.00  0.00           C  
ATOM    902  HB2 HIE A  57      15.980 -10.409 -14.650  1.00  0.00           H  
ATOM    903  HB3 HIE A  57      15.579 -11.762 -15.694  1.00  0.00           H  
ATOM    904  CG  HIE A  57      17.652 -11.574 -15.261  1.00  0.00           C  
ATOM    905  ND1 HIE A  57      18.399 -12.396 -16.117  1.00  0.00           N  
ATOM    906  CE1 HIE A  57      19.498 -12.740 -15.425  1.00  0.00           C  
ATOM    907  HE1 HIE A  57      20.283 -13.378 -15.802  1.00  0.00           H  
ATOM    908  NE2 HIE A  57      19.468 -12.209 -14.190  1.00  0.00           N  
ATOM    909  HE2 HIE A  57      20.133 -12.396 -13.439  1.00  0.00           H  
ATOM    910  CD2 HIE A  57      18.323 -11.456 -14.084  1.00  0.00           C  
ATOM    911  HD2 HIE A  57      17.987 -10.895 -13.229  1.00  0.00           H  
ATOM    912  C   HIE A  57      14.825  -9.509 -16.980  1.00  0.00           C  
ATOM    913  O   HIE A  57      14.000 -10.259 -17.494  1.00  0.00           O  
ATOM    914  N   GLU A  58      14.499  -8.254 -16.649  1.00  0.00           N  
ATOM    915  H   GLU A  58      15.227  -7.637 -16.302  1.00  0.00           H  
ATOM    916  CA  GLU A  58      13.116  -7.747 -16.771  1.00  0.00           C  
ATOM    917  HA  GLU A  58      12.459  -8.375 -16.164  1.00  0.00           H  
ATOM    918  CB  GLU A  58      13.035  -6.304 -16.240  1.00  0.00           C  
ATOM    919  HB2 GLU A  58      13.314  -6.313 -15.185  1.00  0.00           H  
ATOM    920  HB3 GLU A  58      13.738  -5.681 -16.792  1.00  0.00           H  
ATOM    921  CG  GLU A  58      11.634  -5.688 -16.385  1.00  0.00           C  
ATOM    922  HG2 GLU A  58      11.469  -5.405 -17.427  1.00  0.00           H  
ATOM    923  HG3 GLU A  58      10.893  -6.448 -16.118  1.00  0.00           H  
ATOM    924  CD  GLU A  58      11.421  -4.462 -15.487  1.00  0.00           C  
ATOM    925  OE1 GLU A  58      10.361  -4.357 -14.846  1.00  0.00           O  
ATOM    926  OE2 GLU A  58      12.326  -3.590 -15.356  1.00  0.00           O  
ATOM    927  C   GLU A  58      12.598  -7.809 -18.217  1.00  0.00           C  
ATOM    928  O   GLU A  58      11.425  -8.114 -18.446  1.00  0.00           O  
ATOM    929  N   LYS A  59      13.493  -7.543 -19.178  1.00  0.00           N  
ATOM    930  H   LYS A  59      14.440  -7.359 -18.869  1.00  0.00           H  
ATOM    931  CA  LYS A  59      13.236  -7.526 -20.626  1.00  0.00           C  
ATOM    932  HA  LYS A  59      12.158  -7.552 -20.788  1.00  0.00           H  
ATOM    933  CB  LYS A  59      13.795  -6.227 -21.228  1.00  0.00           C  
ATOM    934  HB2 LYS A  59      14.884  -6.241 -21.143  1.00  0.00           H  
ATOM    935  HB3 LYS A  59      13.533  -6.188 -22.286  1.00  0.00           H  
ATOM    936  CG  LYS A  59      13.245  -4.971 -20.534  1.00  0.00           C  
ATOM    937  HG2 LYS A  59      12.156  -4.975 -20.592  1.00  0.00           H  
ATOM    938  HG3 LYS A  59      13.545  -4.970 -19.486  1.00  0.00           H  
ATOM    939  CD  LYS A  59      13.789  -3.702 -21.194  1.00  0.00           C  
ATOM    940  HD2 LYS A  59      14.881  -3.739 -21.193  1.00  0.00           H  
ATOM    941  HD3 LYS A  59      13.429  -3.648 -22.224  1.00  0.00           H  
ATOM    942  CE  LYS A  59      13.312  -2.484 -20.397  1.00  0.00           C  
ATOM    943  HE2 LYS A  59      12.218  -2.464 -20.404  1.00  0.00           H  
ATOM    944  HE3 LYS A  59      13.636  -2.606 -19.358  1.00  0.00           H  
ATOM    945  NZ  LYS A  59      13.854  -1.221 -20.955  1.00  0.00           N  
ATOM    946  HZ1 LYS A  59      13.523  -1.079 -21.901  1.00  0.00           H  
ATOM    947  HZ2 LYS A  59      13.561  -0.437 -20.386  1.00  0.00           H  
ATOM    948  HZ3 LYS A  59      14.866  -1.250 -20.964  1.00  0.00           H  
ATOM    949  C   LYS A  59      13.791  -8.767 -21.340  1.00  0.00           C  
ATOM    950  O   LYS A  59      14.049  -8.722 -22.541  1.00  0.00           O  
ATOM    951  N   ASP A  60      14.017  -9.855 -20.605  1.00  0.00           N  
ATOM    952  H   ASP A  60      13.804  -9.827 -19.618  1.00  0.00           H  
ATOM    953  CA  ASP A  60      14.537 -11.103 -21.155  1.00  0.00           C  
ATOM    954  HA  ASP A  60      15.504 -10.893 -21.617  1.00  0.00           H  
ATOM    955  CB  ASP A  60      14.780 -12.105 -20.025  1.00  0.00           C  
ATOM    956  HB2 ASP A  60      15.538 -11.708 -19.348  1.00  0.00           H  
ATOM    957  HB3 ASP A  60      13.858 -12.268 -19.466  1.00  0.00           H  
ATOM    958  CG  ASP A  60      15.262 -13.426 -20.606  1.00  0.00           C  
ATOM    959  OD1 ASP A  60      16.456 -13.543 -20.943  1.00  0.00           O  
ATOM    960  OD2 ASP A  60      14.437 -14.338 -20.815  1.00  0.00           O  
ATOM    961  C   ASP A  60      13.606 -11.683 -22.232  1.00  0.00           C  
ATOM    962  O   ASP A  60      12.438 -11.977 -21.985  1.00  0.00           O  
ATOM    963  N   THR A  61      14.136 -11.879 -23.440  1.00  0.00           N  
ATOM    964  H   THR A  61      15.117 -11.684 -23.562  1.00  0.00           H  
ATOM    965  CA  THR A  61      13.386 -12.320 -24.632  1.00  0.00           C  
ATOM    966  HA  THR A  61      12.560 -11.628 -24.772  1.00  0.00           H  
ATOM    967  CB  THR A  61      14.274 -12.204 -25.894  1.00  0.00           C  
ATOM    968  HB  THR A  61      14.232 -11.166 -26.228  1.00  0.00           H  
ATOM    969  CG2 THR A  61      13.899 -13.093 -27.081  1.00  0.00           C  
ATOM    970 HG21 THR A  61      14.066 -14.141 -26.829  1.00  0.00           H  
ATOM    971 HG22 THR A  61      12.854 -12.943 -27.349  1.00  0.00           H  
ATOM    972 HG23 THR A  61      14.524 -12.835 -27.936  1.00  0.00           H  
ATOM    973  OG1 THR A  61      15.620 -12.511 -25.604  1.00  0.00           O  
ATOM    974  HG1 THR A  61      16.096 -11.679 -25.529  1.00  0.00           H  
ATOM    975  C   THR A  61      12.741 -13.703 -24.478  1.00  0.00           C  
ATOM    976  O   THR A  61      11.734 -13.972 -25.131  1.00  0.00           O  
ATOM    977  N   ARG A  62      13.240 -14.562 -23.580  1.00  0.00           N  
ATOM    978  H   ARG A  62      13.985 -14.237 -22.973  1.00  0.00           H  
ATOM    979  CA  ARG A  62      12.651 -15.884 -23.300  1.00  0.00           C  
ATOM    980  HA  ARG A  62      12.248 -16.302 -24.224  1.00  0.00           H  
ATOM    981  CB  ARG A  62      13.723 -16.838 -22.749  1.00  0.00           C  
ATOM    982  HB2 ARG A  62      13.957 -16.546 -21.728  1.00  0.00           H  
ATOM    983  HB3 ARG A  62      13.303 -17.844 -22.698  1.00  0.00           H  
ATOM    984  CG  ARG A  62      15.015 -16.890 -23.591  1.00  0.00           C  
ATOM    985  HG2 ARG A  62      14.852 -17.543 -24.449  1.00  0.00           H  
ATOM    986  HG3 ARG A  62      15.299 -15.906 -23.963  1.00  0.00           H  
ATOM    987  CD  ARG A  62      16.184 -17.424 -22.762  1.00  0.00           C  
ATOM    988  HD2 ARG A  62      15.885 -18.361 -22.288  1.00  0.00           H  
ATOM    989  HD3 ARG A  62      17.021 -17.616 -23.435  1.00  0.00           H  
ATOM    990  NE  ARG A  62      16.619 -16.452 -21.741  1.00  0.00           N  
ATOM    991  HE  ARG A  62      16.150 -15.544 -21.690  1.00  0.00           H  
ATOM    992  CZ  ARG A  62      17.547 -16.640 -20.829  1.00  0.00           C  
ATOM    993  NH1 ARG A  62      18.139 -17.793 -20.663  1.00  0.00           N  
ATOM    994 HH11 ARG A  62      17.852 -18.571 -21.229  1.00  0.00           H  
ATOM    995 HH12 ARG A  62      18.799 -17.904 -19.919  1.00  0.00           H  
ATOM    996  NH2 ARG A  62      17.902 -15.654 -20.068  1.00  0.00           N  
ATOM    997 HH21 ARG A  62      17.452 -14.749 -20.249  1.00  0.00           H  
ATOM    998 HH22 ARG A  62      18.588 -15.737 -19.352  1.00  0.00           H  
ATOM    999  C   ARG A  62      11.479 -15.763 -22.326  1.00  0.00           C  
ATOM   1000  O   ARG A  62      10.485 -16.462 -22.485  1.00  0.00           O  
ATOM   1001  N   CYS A  63      11.576 -14.843 -21.367  1.00  0.00           N  
ATOM   1002  H   CYS A  63      12.467 -14.364 -21.276  1.00  0.00           H  
ATOM   1003  CA  CYS A  63      10.502 -14.492 -20.433  1.00  0.00           C  
ATOM   1004  HA  CYS A  63      10.011 -15.409 -20.108  1.00  0.00           H  
ATOM   1005  CB  CYS A  63      11.123 -13.822 -19.205  1.00  0.00           C  
ATOM   1006  HB2 CYS A  63      11.585 -12.872 -19.484  1.00  0.00           H  
ATOM   1007  HB3 CYS A  63      10.340 -13.630 -18.471  1.00  0.00           H  
ATOM   1008  SG  CYS A  63      12.368 -14.919 -18.468  1.00  0.00           S  
ATOM   1009  HG  CYS A  63      13.305 -14.734 -19.420  1.00  0.00           H  
ATOM   1010  C   CYS A  63       9.410 -13.605 -21.066  1.00  0.00           C  
ATOM   1011  O   CYS A  63       8.253 -13.676 -20.653  1.00  0.00           O  
ATOM   1012  N   LEU A  64       9.751 -12.824 -22.100  1.00  0.00           N  
ATOM   1013  H   LEU A  64      10.745 -12.702 -22.271  1.00  0.00           H  
ATOM   1014  CA  LEU A  64       8.805 -12.171 -23.015  1.00  0.00           C  
ATOM   1015  HA  LEU A  64       7.999 -11.718 -22.437  1.00  0.00           H  
ATOM   1016  CB  LEU A  64       9.521 -11.080 -23.843  1.00  0.00           C  
ATOM   1017  HB2 LEU A  64      10.354 -11.547 -24.368  1.00  0.00           H  
ATOM   1018  HB3 LEU A  64       8.824 -10.720 -24.600  1.00  0.00           H  
ATOM   1019  CG  LEU A  64      10.050  -9.862 -23.065  1.00  0.00           C  
ATOM   1020  HG  LEU A  64      10.723 -10.181 -22.274  1.00  0.00           H  
ATOM   1021  CD1 LEU A  64      10.818  -8.932 -24.008  1.00  0.00           C  
ATOM   1022 HD11 LEU A  64      10.167  -8.582 -24.809  1.00  0.00           H  
ATOM   1023 HD12 LEU A  64      11.205  -8.079 -23.451  1.00  0.00           H  
ATOM   1024 HD13 LEU A  64      11.665  -9.467 -24.435  1.00  0.00           H  
ATOM   1025  CD2 LEU A  64       8.918  -9.057 -22.430  1.00  0.00           C  
ATOM   1026 HD21 LEU A  64       8.201  -8.750 -23.191  1.00  0.00           H  
ATOM   1027 HD22 LEU A  64       8.421  -9.678 -21.688  1.00  0.00           H  
ATOM   1028 HD23 LEU A  64       9.327  -8.181 -21.927  1.00  0.00           H  
ATOM   1029  C   LEU A  64       8.145 -13.178 -23.971  1.00  0.00           C  
ATOM   1030  O   LEU A  64       6.940 -13.113 -24.181  1.00  0.00           O  
ATOM   1031  N   GLY A  65       8.919 -14.112 -24.537  1.00  0.00           N  
ATOM   1032  H   GLY A  65       9.919 -14.061 -24.387  1.00  0.00           H  
ATOM   1033  CA  GLY A  65       8.438 -15.171 -25.435  1.00  0.00           C  
ATOM   1034  HA2 GLY A  65       7.769 -14.731 -26.175  1.00  0.00           H  
ATOM   1035  HA3 GLY A  65       9.294 -15.598 -25.955  1.00  0.00           H  
ATOM   1036  C   GLY A  65       7.692 -16.319 -24.741  1.00  0.00           C  
ATOM   1037  O   GLY A  65       7.300 -17.282 -25.397  1.00  0.00           O  
ATOM   1038  N   ALA A  66       7.504 -16.247 -23.422  1.00  0.00           N  
ATOM   1039  H   ALA A  66       7.835 -15.422 -22.949  1.00  0.00           H  
ATOM   1040  CA  ALA A  66       6.741 -17.212 -22.642  1.00  0.00           C  
ATOM   1041  HA  ALA A  66       6.994 -18.210 -23.000  1.00  0.00           H  
ATOM   1042  CB  ALA A  66       7.177 -17.098 -21.176  1.00  0.00           C  
ATOM   1043  HB1 ALA A  66       6.879 -16.127 -20.777  1.00  0.00           H  
ATOM   1044  HB2 ALA A  66       6.716 -17.891 -20.592  1.00  0.00           H  
ATOM   1045  HB3 ALA A  66       8.261 -17.197 -21.105  1.00  0.00           H  
ATOM   1046  C   ALA A  66       5.220 -17.009 -22.802  1.00  0.00           C  
ATOM   1047  O   ALA A  66       4.740 -15.896 -23.009  1.00  0.00           O  
ATOM   1048  N   THR A  67       4.432 -18.083 -22.656  1.00  0.00           N  
ATOM   1049  H   THR A  67       4.868 -18.979 -22.509  1.00  0.00           H  
ATOM   1050  CA  THR A  67       2.959 -17.998 -22.713  1.00  0.00           C  
ATOM   1051  HA  THR A  67       2.703 -17.617 -23.701  1.00  0.00           H  
ATOM   1052  CB  THR A  67       2.317 -19.388 -22.580  1.00  0.00           C  
ATOM   1053  HB  THR A  67       2.773 -20.060 -23.308  1.00  0.00           H  
ATOM   1054  CG2 THR A  67       2.467 -20.000 -21.184  1.00  0.00           C  
ATOM   1055 HG21 THR A  67       1.942 -19.397 -20.443  1.00  0.00           H  
ATOM   1056 HG22 THR A  67       2.041 -21.003 -21.187  1.00  0.00           H  
ATOM   1057 HG23 THR A  67       3.522 -20.066 -20.916  1.00  0.00           H  
ATOM   1058  OG1 THR A  67       0.938 -19.302 -22.847  1.00  0.00           O  
ATOM   1059  HG1 THR A  67       0.787 -19.593 -23.753  1.00  0.00           H  
ATOM   1060  C   THR A  67       2.392 -16.998 -21.689  1.00  0.00           C  
ATOM   1061  O   THR A  67       2.969 -16.788 -20.621  1.00  0.00           O  
ATOM   1062  N   ALA A  68       1.245 -16.382 -21.991  1.00  0.00           N  
ATOM   1063  H   ALA A  68       0.784 -16.659 -22.846  1.00  0.00           H  
ATOM   1064  CA  ALA A  68       0.793 -15.140 -21.354  1.00  0.00           C  
ATOM   1065  HA  ALA A  68       1.517 -14.363 -21.607  1.00  0.00           H  
ATOM   1066  CB  ALA A  68      -0.552 -14.749 -21.977  1.00  0.00           C  
ATOM   1067  HB1 ALA A  68      -0.443 -14.626 -23.056  1.00  0.00           H  
ATOM   1068  HB2 ALA A  68      -1.299 -15.517 -21.774  1.00  0.00           H  
ATOM   1069  HB3 ALA A  68      -0.887 -13.803 -21.550  1.00  0.00           H  
ATOM   1070  C   ALA A  68       0.702 -15.179 -19.813  1.00  0.00           C  
ATOM   1071  O   ALA A  68       1.044 -14.189 -19.164  1.00  0.00           O  
ATOM   1072  N   GLN A  69       0.307 -16.305 -19.200  1.00  0.00           N  
ATOM   1073  H   GLN A  69       0.019 -17.086 -19.771  1.00  0.00           H  
ATOM   1074  CA  GLN A  69       0.320 -16.449 -17.733  1.00  0.00           C  
ATOM   1075  HA  GLN A  69      -0.209 -15.593 -17.313  1.00  0.00           H  
ATOM   1076  CB  GLN A  69      -0.440 -17.726 -17.321  1.00  0.00           C  
ATOM   1077  HB2 GLN A  69      -1.439 -17.701 -17.762  1.00  0.00           H  
ATOM   1078  HB3 GLN A  69       0.089 -18.599 -17.709  1.00  0.00           H  
ATOM   1079  CG  GLN A  69      -0.571 -17.854 -15.790  1.00  0.00           C  
ATOM   1080  HG2 GLN A  69       0.415 -17.829 -15.327  1.00  0.00           H  
ATOM   1081  HG3 GLN A  69      -1.148 -17.011 -15.413  1.00  0.00           H  
ATOM   1082  CD  GLN A  69      -1.247 -19.147 -15.343  1.00  0.00           C  
ATOM   1083  OE1 GLN A  69      -0.654 -19.977 -14.676  1.00  0.00           O  
ATOM   1084  NE2 GLN A  69      -2.498 -19.371 -15.678  1.00  0.00           N  
ATOM   1085 HE21 GLN A  69      -2.900 -20.228 -15.338  1.00  0.00           H  
ATOM   1086 HE22 GLN A  69      -3.030 -18.689 -16.185  1.00  0.00           H  
ATOM   1087  C   GLN A  69       1.744 -16.427 -17.143  1.00  0.00           C  
ATOM   1088  O   GLN A  69       1.960 -15.845 -16.082  1.00  0.00           O  
ATOM   1089  N   GLN A  70       2.720 -17.030 -17.825  1.00  0.00           N  
ATOM   1090  H   GLN A  70       2.518 -17.360 -18.760  1.00  0.00           H  
ATOM   1091  CA  GLN A  70       4.125 -17.008 -17.413  1.00  0.00           C  
ATOM   1092  HA  GLN A  70       4.179 -17.227 -16.348  1.00  0.00           H  
ATOM   1093  CB  GLN A  70       4.936 -18.071 -18.177  1.00  0.00           C  
ATOM   1094  HB2 GLN A  70       4.833 -17.883 -19.244  1.00  0.00           H  
ATOM   1095  HB3 GLN A  70       5.994 -17.959 -17.928  1.00  0.00           H  
ATOM   1096  CG  GLN A  70       4.515 -19.528 -17.902  1.00  0.00           C  
ATOM   1097  HG2 GLN A  70       3.437 -19.641 -18.021  1.00  0.00           H  
ATOM   1098  HG3 GLN A  70       5.000 -20.158 -18.649  1.00  0.00           H  
ATOM   1099  CD  GLN A  70       4.921 -20.042 -16.520  1.00  0.00           C  
ATOM   1100  OE1 GLN A  70       5.144 -19.301 -15.574  1.00  0.00           O  
ATOM   1101  NE2 GLN A  70       5.053 -21.337 -16.336  1.00  0.00           N  
ATOM   1102 HE21 GLN A  70       5.348 -21.627 -15.419  1.00  0.00           H  
ATOM   1103 HE22 GLN A  70       4.892 -21.985 -17.089  1.00  0.00           H  
ATOM   1104  C   GLN A  70       4.732 -15.611 -17.588  1.00  0.00           C  
ATOM   1105  O   GLN A  70       5.376 -15.120 -16.666  1.00  0.00           O  
ATOM   1106  N   PHE A  71       4.449 -14.914 -18.695  1.00  0.00           N  
ATOM   1107  H   PHE A  71       3.958 -15.375 -19.455  1.00  0.00           H  
ATOM   1108  CA  PHE A  71       4.832 -13.501 -18.851  1.00  0.00           C  
ATOM   1109  HA  PHE A  71       5.917 -13.425 -18.746  1.00  0.00           H  
ATOM   1110  CB  PHE A  71       4.461 -13.037 -20.267  1.00  0.00           C  
ATOM   1111  HB2 PHE A  71       5.103 -13.557 -20.981  1.00  0.00           H  
ATOM   1112  HB3 PHE A  71       3.434 -13.343 -20.472  1.00  0.00           H  
ATOM   1113  CG  PHE A  71       4.582 -11.541 -20.518  1.00  0.00           C  
ATOM   1114  CD1 PHE A  71       3.511 -10.839 -21.105  1.00  0.00           C  
ATOM   1115  HD1 PHE A  71       2.610 -11.370 -21.383  1.00  0.00           H  
ATOM   1116  CE1 PHE A  71       3.630  -9.467 -21.392  1.00  0.00           C  
ATOM   1117  HE1 PHE A  71       2.830  -8.957 -21.909  1.00  0.00           H  
ATOM   1118  CZ  PHE A  71       4.817  -8.784 -21.073  1.00  0.00           C  
ATOM   1119  HZ  PHE A  71       4.934  -7.742 -21.337  1.00  0.00           H  
ATOM   1120  CE2 PHE A  71       5.876  -9.474 -20.458  1.00  0.00           C  
ATOM   1121  HE2 PHE A  71       6.797  -8.957 -20.226  1.00  0.00           H  
ATOM   1122  CD2 PHE A  71       5.768 -10.852 -20.198  1.00  0.00           C  
ATOM   1123  HD2 PHE A  71       6.607 -11.387 -19.772  1.00  0.00           H  
ATOM   1124  C   PHE A  71       4.201 -12.594 -17.771  1.00  0.00           C  
ATOM   1125  O   PHE A  71       4.853 -11.677 -17.262  1.00  0.00           O  
ATOM   1126  N   HIE A  72       2.952 -12.862 -17.359  1.00  0.00           N  
ATOM   1127  H   HIE A  72       2.410 -13.554 -17.863  1.00  0.00           H  
ATOM   1128  CA  HIE A  72       2.350 -12.188 -16.203  1.00  0.00           C  
ATOM   1129  HA  HIE A  72       2.440 -11.112 -16.345  1.00  0.00           H  
ATOM   1130  CB  HIE A  72       0.853 -12.496 -16.071  1.00  0.00           C  
ATOM   1131  HB2 HIE A  72       0.338 -12.195 -16.983  1.00  0.00           H  
ATOM   1132  HB3 HIE A  72       0.700 -13.565 -15.923  1.00  0.00           H  
ATOM   1133  CG  HIE A  72       0.262 -11.743 -14.903  1.00  0.00           C  
ATOM   1134  ND1 HIE A  72       0.032 -10.366 -14.881  1.00  0.00           N  
ATOM   1135  CE1 HIE A  72      -0.311 -10.074 -13.615  1.00  0.00           C  
ATOM   1136  HE1 HIE A  72      -0.544  -9.080 -13.252  1.00  0.00           H  
ATOM   1137  NE2 HIE A  72      -0.294 -11.180 -12.853  1.00  0.00           N  
ATOM   1138  HE2 HIE A  72      -0.433 -11.186 -11.848  1.00  0.00           H  
ATOM   1139  CD2 HIE A  72       0.072 -12.246 -13.646  1.00  0.00           C  
ATOM   1140  HD2 HIE A  72       0.253 -13.264 -13.328  1.00  0.00           H  
ATOM   1141  C   HIE A  72       3.088 -12.499 -14.897  1.00  0.00           C  
ATOM   1142  O   HIE A  72       3.452 -11.567 -14.187  1.00  0.00           O  
ATOM   1143  N   ARG A  73       3.374 -13.772 -14.588  1.00  0.00           N  
ATOM   1144  H   ARG A  73       3.057 -14.507 -15.212  1.00  0.00           H  
ATOM   1145  CA  ARG A  73       4.105 -14.140 -13.361  1.00  0.00           C  
ATOM   1146  HA  ARG A  73       3.608 -13.675 -12.509  1.00  0.00           H  
ATOM   1147  CB  ARG A  73       4.094 -15.650 -13.141  1.00  0.00           C  
ATOM   1148  HB2 ARG A  73       4.381 -16.163 -14.061  1.00  0.00           H  
ATOM   1149  HB3 ARG A  73       4.823 -15.877 -12.362  1.00  0.00           H  
ATOM   1150  CG  ARG A  73       2.730 -16.150 -12.661  1.00  0.00           C  
ATOM   1151  HG2 ARG A  73       2.423 -15.594 -11.775  1.00  0.00           H  
ATOM   1152  HG3 ARG A  73       1.981 -16.025 -13.444  1.00  0.00           H  
ATOM   1153  CD  ARG A  73       2.873 -17.627 -12.306  1.00  0.00           C  
ATOM   1154  HD2 ARG A  73       3.197 -18.164 -13.201  1.00  0.00           H  
ATOM   1155  HD3 ARG A  73       3.639 -17.737 -11.536  1.00  0.00           H  
ATOM   1156  NE  ARG A  73       1.610 -18.198 -11.813  1.00  0.00           N  
ATOM   1157  HE  ARG A  73       0.907 -17.551 -11.494  1.00  0.00           H  
ATOM   1158  CZ  ARG A  73       1.340 -19.487 -11.758  1.00  0.00           C  
ATOM   1159  NH1 ARG A  73       2.250 -20.382 -12.030  1.00  0.00           N  
ATOM   1160 HH11 ARG A  73       3.211 -20.075 -12.173  1.00  0.00           H  
ATOM   1161 HH12 ARG A  73       2.034 -21.356 -12.000  1.00  0.00           H  
ATOM   1162  NH2 ARG A  73       0.157 -19.902 -11.404  1.00  0.00           N  
ATOM   1163 HH21 ARG A  73      -0.560 -19.240 -11.171  1.00  0.00           H  
ATOM   1164 HH22 ARG A  73      -0.050 -20.881 -11.407  1.00  0.00           H  
ATOM   1165  C   ARG A  73       5.542 -13.620 -13.319  1.00  0.00           C  
ATOM   1166  O   ARG A  73       5.958 -13.170 -12.261  1.00  0.00           O  
ATOM   1167  N   HIE A  74       6.261 -13.603 -14.443  1.00  0.00           N  
ATOM   1168  H   HIE A  74       5.865 -14.064 -15.255  1.00  0.00           H  
ATOM   1169  CA  HIE A  74       7.579 -12.965 -14.583  1.00  0.00           C  
ATOM   1170  HA  HIE A  74       8.315 -13.465 -13.949  1.00  0.00           H  
ATOM   1171  CB  HIE A  74       8.033 -13.089 -16.047  1.00  0.00           C  
ATOM   1172  HB2 HIE A  74       8.257 -14.135 -16.258  1.00  0.00           H  
ATOM   1173  HB3 HIE A  74       7.220 -12.787 -16.705  1.00  0.00           H  
ATOM   1174  CG  HIE A  74       9.246 -12.262 -16.390  1.00  0.00           C  
ATOM   1175  ND1 HIE A  74      10.537 -12.530 -15.952  1.00  0.00           N  
ATOM   1176  CE1 HIE A  74      11.319 -11.596 -16.512  1.00  0.00           C  
ATOM   1177  HE1 HIE A  74      12.391 -11.546 -16.381  1.00  0.00           H  
ATOM   1178  NE2 HIE A  74      10.588 -10.752 -17.262  1.00  0.00           N  
ATOM   1179  HE2 HIE A  74      10.957  -9.956 -17.782  1.00  0.00           H  
ATOM   1180  CD2 HIE A  74       9.273 -11.161 -17.200  1.00  0.00           C  
ATOM   1181  HD2 HIE A  74       8.432 -10.719 -17.710  1.00  0.00           H  
ATOM   1182  C   HIE A  74       7.516 -11.502 -14.134  1.00  0.00           C  
ATOM   1183  O   HIE A  74       8.188 -11.098 -13.185  1.00  0.00           O  
ATOM   1184  N   LYS A  75       6.602 -10.725 -14.732  1.00  0.00           N  
ATOM   1185  H   LYS A  75       6.042 -11.134 -15.475  1.00  0.00           H  
ATOM   1186  CA  LYS A  75       6.369  -9.326 -14.342  1.00  0.00           C  
ATOM   1187  HA  LYS A  75       7.316  -8.784 -14.385  1.00  0.00           H  
ATOM   1188  CB  LYS A  75       5.373  -8.664 -15.299  1.00  0.00           C  
ATOM   1189  HB2 LYS A  75       4.482  -9.290 -15.372  1.00  0.00           H  
ATOM   1190  HB3 LYS A  75       5.080  -7.701 -14.878  1.00  0.00           H  
ATOM   1191  CG  LYS A  75       5.976  -8.417 -16.691  1.00  0.00           C  
ATOM   1192  HG2 LYS A  75       6.903  -7.851 -16.580  1.00  0.00           H  
ATOM   1193  HG3 LYS A  75       6.208  -9.366 -17.174  1.00  0.00           H  
ATOM   1194  CD  LYS A  75       5.014  -7.609 -17.571  1.00  0.00           C  
ATOM   1195  HD2 LYS A  75       4.773  -6.675 -17.061  1.00  0.00           H  
ATOM   1196  HD3 LYS A  75       5.519  -7.369 -18.507  1.00  0.00           H  
ATOM   1197  CE  LYS A  75       3.732  -8.402 -17.864  1.00  0.00           C  
ATOM   1198  HE2 LYS A  75       3.997  -9.278 -18.468  1.00  0.00           H  
ATOM   1199  HE3 LYS A  75       3.312  -8.761 -16.920  1.00  0.00           H  
ATOM   1200  NZ  LYS A  75       2.728  -7.567 -18.564  1.00  0.00           N  
ATOM   1201  HZ1 LYS A  75       3.102  -7.253 -19.451  1.00  0.00           H  
ATOM   1202  HZ2 LYS A  75       1.891  -8.107 -18.744  1.00  0.00           H  
ATOM   1203  HZ3 LYS A  75       2.478  -6.767 -17.995  1.00  0.00           H  
ATOM   1204  C   LYS A  75       5.864  -9.184 -12.905  1.00  0.00           C  
ATOM   1205  O   LYS A  75       6.279  -8.250 -12.230  1.00  0.00           O  
ATOM   1206  N   GLN A  76       4.989 -10.070 -12.431  1.00  0.00           N  
ATOM   1207  H   GLN A  76       4.645 -10.780 -13.066  1.00  0.00           H  
ATOM   1208  CA  GLN A  76       4.429 -10.041 -11.074  1.00  0.00           C  
ATOM   1209  HA  GLN A  76       4.006  -9.050 -10.903  1.00  0.00           H  
ATOM   1210  CB  GLN A  76       3.304 -11.088 -10.967  1.00  0.00           C  
ATOM   1211  HB2 GLN A  76       2.582 -10.916 -11.765  1.00  0.00           H  
ATOM   1212  HB3 GLN A  76       3.733 -12.079 -11.096  1.00  0.00           H  
ATOM   1213  CG  GLN A  76       2.554 -11.074  -9.629  1.00  0.00           C  
ATOM   1214  HG2 GLN A  76       1.769 -11.828  -9.653  1.00  0.00           H  
ATOM   1215  HG3 GLN A  76       3.233 -11.307  -8.813  1.00  0.00           H  
ATOM   1216  CD  GLN A  76       1.903  -9.730  -9.380  1.00  0.00           C  
ATOM   1217  OE1 GLN A  76       0.879  -9.413  -9.968  1.00  0.00           O  
ATOM   1218  NE2 GLN A  76       2.496  -8.889  -8.567  1.00  0.00           N  
ATOM   1219 HE21 GLN A  76       2.105  -7.946  -8.525  1.00  0.00           H  
ATOM   1220 HE22 GLN A  76       3.332  -9.137  -8.058  1.00  0.00           H  
ATOM   1221  C   GLN A  76       5.504 -10.288 -10.006  1.00  0.00           C  
ATOM   1222  O   GLN A  76       5.520  -9.616  -8.974  1.00  0.00           O  
ATOM   1223  N   LEU A  77       6.431 -11.209 -10.280  1.00  0.00           N  
ATOM   1224  H   LEU A  77       6.334 -11.747 -11.137  1.00  0.00           H  
ATOM   1225  CA  LEU A  77       7.609 -11.478  -9.465  1.00  0.00           C  
ATOM   1226  HA  LEU A  77       7.289 -11.666  -8.439  1.00  0.00           H  
ATOM   1227  CB  LEU A  77       8.279 -12.751 -10.012  1.00  0.00           C  
ATOM   1228  HB2 LEU A  77       7.542 -13.554 -10.049  1.00  0.00           H  
ATOM   1229  HB3 LEU A  77       8.573 -12.554 -11.043  1.00  0.00           H  
ATOM   1230  CG  LEU A  77       9.508 -13.235  -9.214  1.00  0.00           C  
ATOM   1231  HG  LEU A  77       9.891 -12.441  -8.575  1.00  0.00           H  
ATOM   1232  CD1 LEU A  77       9.186 -14.465  -8.359  1.00  0.00           C  
ATOM   1233 HD11 LEU A  77      10.081 -14.800  -7.834  1.00  0.00           H  
ATOM   1234 HD12 LEU A  77       8.417 -14.230  -7.628  1.00  0.00           H  
ATOM   1235 HD13 LEU A  77       8.832 -15.280  -8.992  1.00  0.00           H  
ATOM   1236  CD2 LEU A  77      10.603 -13.637 -10.193  1.00  0.00           C  
ATOM   1237 HD21 LEU A  77      10.232 -14.423 -10.849  1.00  0.00           H  
ATOM   1238 HD22 LEU A  77      10.908 -12.776 -10.788  1.00  0.00           H  
ATOM   1239 HD23 LEU A  77      11.465 -14.012  -9.651  1.00  0.00           H  
ATOM   1240  C   LEU A  77       8.531 -10.248  -9.451  1.00  0.00           C  
ATOM   1241  O   LEU A  77       8.807  -9.718  -8.379  1.00  0.00           O  
ATOM   1242  N   ILE A  78       8.902  -9.703 -10.616  1.00  0.00           N  
ATOM   1243  H   ILE A  78       8.650 -10.191 -11.472  1.00  0.00           H  
ATOM   1244  CA  ILE A  78       9.688  -8.456 -10.721  1.00  0.00           C  
ATOM   1245  HA  ILE A  78      10.656  -8.623 -10.254  1.00  0.00           H  
ATOM   1246  CB  ILE A  78       9.933  -8.114 -12.213  1.00  0.00           C  
ATOM   1247  HB  ILE A  78       8.957  -8.084 -12.697  1.00  0.00           H  
ATOM   1248  CG2 ILE A  78      10.559  -6.719 -12.397  1.00  0.00           C  
ATOM   1249 HG21 ILE A  78      10.813  -6.573 -13.447  1.00  0.00           H  
ATOM   1250 HG22 ILE A  78       9.846  -5.946 -12.118  1.00  0.00           H  
ATOM   1251 HG23 ILE A  78      11.458  -6.623 -11.787  1.00  0.00           H  
ATOM   1252  CG1 ILE A  78      10.770  -9.182 -12.966  1.00  0.00           C  
ATOM   1253 HG12 ILE A  78      10.465 -10.179 -12.650  1.00  0.00           H  
ATOM   1254 HG13 ILE A  78      10.542  -9.102 -14.029  1.00  0.00           H  
ATOM   1255  CD1 ILE A  78      12.295  -9.108 -12.811  1.00  0.00           C  
ATOM   1256 HD11 ILE A  78      12.742  -9.961 -13.322  1.00  0.00           H  
ATOM   1257 HD12 ILE A  78      12.682  -8.198 -13.270  1.00  0.00           H  
ATOM   1258 HD13 ILE A  78      12.571  -9.138 -11.758  1.00  0.00           H  
ATOM   1259  C   ILE A  78       9.015  -7.291  -9.956  1.00  0.00           C  
ATOM   1260  O   ILE A  78       9.700  -6.540  -9.256  1.00  0.00           O  
ATOM   1261  N   ARG A  79       7.681  -7.152 -10.026  1.00  0.00           N  
ATOM   1262  H   ARG A  79       7.184  -7.776 -10.659  1.00  0.00           H  
ATOM   1263  CA  ARG A  79       6.899  -6.138  -9.280  1.00  0.00           C  
ATOM   1264  HA  ARG A  79       7.317  -5.150  -9.481  1.00  0.00           H  
ATOM   1265  CB  ARG A  79       5.431  -6.150  -9.748  1.00  0.00           C  
ATOM   1266  HB2 ARG A  79       5.081  -7.176  -9.864  1.00  0.00           H  
ATOM   1267  HB3 ARG A  79       4.817  -5.678  -8.983  1.00  0.00           H  
ATOM   1268  CG  ARG A  79       5.235  -5.376 -11.062  1.00  0.00           C  
ATOM   1269  HG2 ARG A  79       5.565  -4.348 -10.919  1.00  0.00           H  
ATOM   1270  HG3 ARG A  79       5.856  -5.813 -11.843  1.00  0.00           H  
ATOM   1271  CD  ARG A  79       3.769  -5.378 -11.534  1.00  0.00           C  
ATOM   1272  HD2 ARG A  79       3.700  -4.859 -12.490  1.00  0.00           H  
ATOM   1273  HD3 ARG A  79       3.465  -6.414 -11.697  1.00  0.00           H  
ATOM   1274  NE  ARG A  79       2.845  -4.766 -10.558  1.00  0.00           N  
ATOM   1275  HE  ARG A  79       2.258  -5.404 -10.016  1.00  0.00           H  
ATOM   1276  CZ  ARG A  79       2.793  -3.510 -10.149  1.00  0.00           C  
ATOM   1277  NH1 ARG A  79       3.518  -2.567 -10.669  1.00  0.00           N  
ATOM   1278 HH11 ARG A  79       4.167  -2.765 -11.392  1.00  0.00           H  
ATOM   1279 HH12 ARG A  79       3.686  -1.772 -10.039  1.00  0.00           H  
ATOM   1280  NH2 ARG A  79       2.031  -3.168  -9.158  1.00  0.00           N  
ATOM   1281 HH21 ARG A  79       1.495  -3.842  -8.616  1.00  0.00           H  
ATOM   1282 HH22 ARG A  79       2.128  -2.238  -8.734  1.00  0.00           H  
ATOM   1283  C   ARG A  79       6.971  -6.302  -7.756  1.00  0.00           C  
ATOM   1284  O   ARG A  79       6.955  -5.289  -7.054  1.00  0.00           O  
ATOM   1285  N   PHE A  80       7.101  -7.527  -7.245  1.00  0.00           N  
ATOM   1286  H   PHE A  80       7.040  -8.317  -7.879  1.00  0.00           H  
ATOM   1287  CA  PHE A  80       7.388  -7.785  -5.829  1.00  0.00           C  
ATOM   1288  HA  PHE A  80       6.841  -7.067  -5.218  1.00  0.00           H  
ATOM   1289  CB  PHE A  80       6.903  -9.192  -5.452  1.00  0.00           C  
ATOM   1290  HB2 PHE A  80       7.386  -9.901  -6.118  1.00  0.00           H  
ATOM   1291  HB3 PHE A  80       7.233  -9.401  -4.435  1.00  0.00           H  
ATOM   1292  CG  PHE A  80       5.405  -9.447  -5.499  1.00  0.00           C  
ATOM   1293  CD1 PHE A  80       4.497  -8.534  -4.927  1.00  0.00           C  
ATOM   1294  HD1 PHE A  80       4.850  -7.625  -4.464  1.00  0.00           H  
ATOM   1295  CE1 PHE A  80       3.121  -8.812  -4.921  1.00  0.00           C  
ATOM   1296  HE1 PHE A  80       2.435  -8.121  -4.459  1.00  0.00           H  
ATOM   1297  CZ  PHE A  80       2.635 -10.002  -5.483  1.00  0.00           C  
ATOM   1298  HZ  PHE A  80       1.572 -10.211  -5.476  1.00  0.00           H  
ATOM   1299  CE2 PHE A  80       3.536 -10.927  -6.035  1.00  0.00           C  
ATOM   1300  HE2 PHE A  80       3.161 -11.852  -6.443  1.00  0.00           H  
ATOM   1301  CD2 PHE A  80       4.916 -10.651  -6.045  1.00  0.00           C  
ATOM   1302  HD2 PHE A  80       5.602 -11.369  -6.472  1.00  0.00           H  
ATOM   1303  C   PHE A  80       8.879  -7.600  -5.476  1.00  0.00           C  
ATOM   1304  O   PHE A  80       9.180  -7.017  -4.437  1.00  0.00           O  
ATOM   1305  N   LEU A  81       9.834  -8.018  -6.319  1.00  0.00           N  
ATOM   1306  H   LEU A  81       9.549  -8.538  -7.146  1.00  0.00           H  
ATOM   1307  CA  LEU A  81      11.270  -7.803  -6.061  1.00  0.00           C  
ATOM   1308  HA  LEU A  81      11.532  -8.272  -5.113  1.00  0.00           H  
ATOM   1309  CB  LEU A  81      12.112  -8.457  -7.172  1.00  0.00           C  
ATOM   1310  HB2 LEU A  81      11.822  -7.995  -8.116  1.00  0.00           H  
ATOM   1311  HB3 LEU A  81      13.161  -8.216  -6.991  1.00  0.00           H  
ATOM   1312  CG  LEU A  81      11.989  -9.985  -7.325  1.00  0.00           C  
ATOM   1313  HG  LEU A  81      10.952 -10.258  -7.461  1.00  0.00           H  
ATOM   1314  CD1 LEU A  81      12.760 -10.434  -8.565  1.00  0.00           C  
ATOM   1315 HD11 LEU A  81      13.833 -10.293  -8.421  1.00  0.00           H  
ATOM   1316 HD12 LEU A  81      12.558 -11.485  -8.759  1.00  0.00           H  
ATOM   1317 HD13 LEU A  81      12.435  -9.865  -9.433  1.00  0.00           H  
ATOM   1318  CD2 LEU A  81      12.527 -10.766  -6.126  1.00  0.00           C  
ATOM   1319 HD21 LEU A  81      12.419 -11.834  -6.308  1.00  0.00           H  
ATOM   1320 HD22 LEU A  81      13.580 -10.537  -5.976  1.00  0.00           H  
ATOM   1321 HD23 LEU A  81      11.968 -10.506  -5.230  1.00  0.00           H  
ATOM   1322  C   LEU A  81      11.604  -6.301  -5.924  1.00  0.00           C  
ATOM   1323  O   LEU A  81      12.295  -5.900  -4.985  1.00  0.00           O  
ATOM   1324  N   LYS A  82      11.023  -5.460  -6.795  1.00  0.00           N  
ATOM   1325  H   LYS A  82      10.507  -5.883  -7.562  1.00  0.00           H  
ATOM   1326  CA  LYS A  82      11.170  -3.986  -6.778  1.00  0.00           C  
ATOM   1327  HA  LYS A  82      12.236  -3.744  -6.758  1.00  0.00           H  
ATOM   1328  CB  LYS A  82      10.530  -3.405  -8.055  1.00  0.00           C  
ATOM   1329  HB2 LYS A  82       9.552  -3.862  -8.222  1.00  0.00           H  
ATOM   1330  HB3 LYS A  82      10.384  -2.331  -7.933  1.00  0.00           H  
ATOM   1331  CG  LYS A  82      11.433  -3.621  -9.275  1.00  0.00           C  
ATOM   1332  HG2 LYS A  82      12.363  -3.081  -9.098  1.00  0.00           H  
ATOM   1333  HG3 LYS A  82      11.655  -4.682  -9.385  1.00  0.00           H  
ATOM   1334  CD  LYS A  82      10.809  -3.102 -10.576  1.00  0.00           C  
ATOM   1335  HD2 LYS A  82       9.906  -3.675 -10.797  1.00  0.00           H  
ATOM   1336  HD3 LYS A  82      10.552  -2.048 -10.456  1.00  0.00           H  
ATOM   1337  CE  LYS A  82      11.826  -3.264 -11.714  1.00  0.00           C  
ATOM   1338  HE2 LYS A  82      12.755  -2.765 -11.427  1.00  0.00           H  
ATOM   1339  HE3 LYS A  82      12.048  -4.329 -11.836  1.00  0.00           H  
ATOM   1340  NZ  LYS A  82      11.334  -2.708 -12.996  1.00  0.00           N  
ATOM   1341  HZ1 LYS A  82      10.570  -3.271 -13.384  1.00  0.00           H  
ATOM   1342  HZ2 LYS A  82      11.058  -1.742 -12.953  1.00  0.00           H  
ATOM   1343  HZ3 LYS A  82      12.012  -2.845 -13.754  1.00  0.00           H  
ATOM   1344  C   LYS A  82      10.583  -3.298  -5.537  1.00  0.00           C  
ATOM   1345  O   LYS A  82      10.819  -2.098  -5.360  1.00  0.00           O  
ATOM   1346  N   ARG A  83       9.793  -4.028  -4.729  1.00  0.00           N  
ATOM   1347  H   ARG A  83       9.671  -4.991  -5.014  1.00  0.00           H  
ATOM   1348  CA  ARG A  83       9.279  -3.672  -3.385  1.00  0.00           C  
ATOM   1349  HA  ARG A  83       9.329  -2.593  -3.230  1.00  0.00           H  
ATOM   1350  CB  ARG A  83       7.807  -4.127  -3.240  1.00  0.00           C  
ATOM   1351  HB2 ARG A  83       7.675  -5.127  -3.653  1.00  0.00           H  
ATOM   1352  HB3 ARG A  83       7.555  -4.175  -2.180  1.00  0.00           H  
ATOM   1353  CG  ARG A  83       6.817  -3.161  -3.911  1.00  0.00           C  
ATOM   1354  HG2 ARG A  83       6.872  -2.207  -3.389  1.00  0.00           H  
ATOM   1355  HG3 ARG A  83       7.119  -2.987  -4.945  1.00  0.00           H  
ATOM   1356  CD  ARG A  83       5.359  -3.652  -3.867  1.00  0.00           C  
ATOM   1357  HD2 ARG A  83       5.232  -4.383  -3.067  1.00  0.00           H  
ATOM   1358  HD3 ARG A  83       4.721  -2.790  -3.650  1.00  0.00           H  
ATOM   1359  NE  ARG A  83       4.949  -4.236  -5.158  1.00  0.00           N  
ATOM   1360  HE  ARG A  83       5.655  -4.273  -5.883  1.00  0.00           H  
ATOM   1361  CZ  ARG A  83       3.734  -4.610  -5.523  1.00  0.00           C  
ATOM   1362  NH1 ARG A  83       2.771  -4.866  -4.684  1.00  0.00           N  
ATOM   1363 HH11 ARG A  83       2.933  -4.775  -3.700  1.00  0.00           H  
ATOM   1364 HH12 ARG A  83       1.914  -5.299  -5.040  1.00  0.00           H  
ATOM   1365  NH2 ARG A  83       3.497  -4.822  -6.774  1.00  0.00           N  
ATOM   1366 HH21 ARG A  83       4.161  -4.524  -7.458  1.00  0.00           H  
ATOM   1367 HH22 ARG A  83       2.526  -4.994  -7.044  1.00  0.00           H  
ATOM   1368  C   ARG A  83      10.131  -4.283  -2.258  1.00  0.00           C  
ATOM   1369  O   ARG A  83      10.422  -3.597  -1.279  1.00  0.00           O  
ATOM   1370  N   LEU A  84      10.569  -5.539  -2.415  1.00  0.00           N  
ATOM   1371  H   LEU A  84      10.275  -6.038  -3.244  1.00  0.00           H  
ATOM   1372  CA  LEU A  84      11.445  -6.253  -1.476  1.00  0.00           C  
ATOM   1373  HA  LEU A  84      10.924  -6.356  -0.525  1.00  0.00           H  
ATOM   1374  CB  LEU A  84      11.733  -7.658  -2.046  1.00  0.00           C  
ATOM   1375  HB2 LEU A  84      10.799  -8.194  -2.182  1.00  0.00           H  
ATOM   1376  HB3 LEU A  84      12.183  -7.542  -3.030  1.00  0.00           H  
ATOM   1377  CG  LEU A  84      12.694  -8.532  -1.216  1.00  0.00           C  
ATOM   1378  HG  LEU A  84      13.674  -8.060  -1.177  1.00  0.00           H  
ATOM   1379  CD1 LEU A  84      12.206  -8.788   0.213  1.00  0.00           C  
ATOM   1380 HD11 LEU A  84      11.223  -9.259   0.199  1.00  0.00           H  
ATOM   1381 HD12 LEU A  84      12.913  -9.438   0.731  1.00  0.00           H  
ATOM   1382 HD13 LEU A  84      12.148  -7.847   0.758  1.00  0.00           H  
ATOM   1383  CD2 LEU A  84      12.844  -9.887  -1.906  1.00  0.00           C  
ATOM   1384 HD21 LEU A  84      13.600 -10.477  -1.392  1.00  0.00           H  
ATOM   1385 HD22 LEU A  84      11.898 -10.426  -1.886  1.00  0.00           H  
ATOM   1386 HD23 LEU A  84      13.159  -9.747  -2.940  1.00  0.00           H  
ATOM   1387  C   LEU A  84      12.757  -5.498  -1.212  1.00  0.00           C  
ATOM   1388  O   LEU A  84      13.140  -5.317  -0.057  1.00  0.00           O  
ATOM   1389  N   ASP A  85      13.440  -5.054  -2.272  1.00  0.00           N  
ATOM   1390  H   ASP A  85      13.081  -5.243  -3.205  1.00  0.00           H  
ATOM   1391  CA  ASP A  85      14.740  -4.385  -2.140  1.00  0.00           C  
ATOM   1392  HA  ASP A  85      15.378  -5.029  -1.534  1.00  0.00           H  
ATOM   1393  CB  ASP A  85      15.429  -4.260  -3.513  1.00  0.00           C  
ATOM   1394  HB2 ASP A  85      16.391  -3.770  -3.364  1.00  0.00           H  
ATOM   1395  HB3 ASP A  85      15.626  -5.267  -3.885  1.00  0.00           H  
ATOM   1396  CG  ASP A  85      14.676  -3.484  -4.601  1.00  0.00           C  
ATOM   1397  OD1 ASP A  85      13.700  -2.770  -4.308  1.00  0.00           O  
ATOM   1398  OD2 ASP A  85      15.104  -3.498  -5.779  1.00  0.00           O  
ATOM   1399  C   ASP A  85      14.653  -3.047  -1.375  1.00  0.00           C  
ATOM   1400  O   ASP A  85      15.511  -2.777  -0.536  1.00  0.00           O  
ATOM   1401  N   ARG A  86      13.597  -2.244  -1.567  1.00  0.00           N  
ATOM   1402  H   ARG A  86      12.999  -2.476  -2.355  1.00  0.00           H  
ATOM   1403  CA  ARG A  86      13.378  -0.981  -0.827  1.00  0.00           C  
ATOM   1404  HA  ARG A  86      14.263  -0.354  -0.937  1.00  0.00           H  
ATOM   1405  CB  ARG A  86      12.167  -0.205  -1.370  1.00  0.00           C  
ATOM   1406  HB2 ARG A  86      11.247  -0.755  -1.165  1.00  0.00           H  
ATOM   1407  HB3 ARG A  86      12.117   0.751  -0.843  1.00  0.00           H  
ATOM   1408  CG  ARG A  86      12.243   0.062  -2.878  1.00  0.00           C  
ATOM   1409  HG2 ARG A  86      13.278   0.248  -3.158  1.00  0.00           H  
ATOM   1410  HG3 ARG A  86      11.901  -0.824  -3.411  1.00  0.00           H  
ATOM   1411  CD  ARG A  86      11.408   1.280  -3.299  1.00  0.00           C  
ATOM   1412  HD2 ARG A  86      11.870   2.172  -2.867  1.00  0.00           H  
ATOM   1413  HD3 ARG A  86      11.438   1.385  -4.383  1.00  0.00           H  
ATOM   1414  NE  ARG A  86      10.009   1.238  -2.836  1.00  0.00           N  
ATOM   1415  HE  ARG A  86       9.781   1.867  -2.060  1.00  0.00           H  
ATOM   1416  CZ  ARG A  86       8.969   0.628  -3.369  1.00  0.00           C  
ATOM   1417  NH1 ARG A  86       9.059  -0.236  -4.332  1.00  0.00           N  
ATOM   1418 HH11 ARG A  86       9.961  -0.607  -4.595  1.00  0.00           H  
ATOM   1419 HH12 ARG A  86       8.219  -0.561  -4.771  1.00  0.00           H  
ATOM   1420  NH2 ARG A  86       7.780   0.910  -2.963  1.00  0.00           N  
ATOM   1421 HH21 ARG A  86       7.662   1.654  -2.273  1.00  0.00           H  
ATOM   1422 HH22 ARG A  86       6.942   0.490  -3.340  1.00  0.00           H  
ATOM   1423  C   ARG A  86      13.205  -1.203   0.676  1.00  0.00           C  
ATOM   1424  O   ARG A  86      13.791  -0.476   1.479  1.00  0.00           O  
ATOM   1425  N   ASN A  87      12.437  -2.226   1.059  1.00  0.00           N  
ATOM   1426  H   ASN A  87      11.987  -2.780   0.342  1.00  0.00           H  
ATOM   1427  CA  ASN A  87      12.249  -2.582   2.465  1.00  0.00           C  
ATOM   1428  HA  ASN A  87      12.060  -1.671   3.037  1.00  0.00           H  
ATOM   1429  CB  ASN A  87      11.039  -3.517   2.612  1.00  0.00           C  
ATOM   1430  HB2 ASN A  87      11.006  -4.224   1.784  1.00  0.00           H  
ATOM   1431  HB3 ASN A  87      11.145  -4.076   3.537  1.00  0.00           H  
ATOM   1432  CG  ASN A  87       9.715  -2.778   2.719  1.00  0.00           C  
ATOM   1433  OD1 ASN A  87       9.640  -1.618   3.093  1.00  0.00           O  
ATOM   1434  ND2 ASN A  87       8.628  -3.453   2.442  1.00  0.00           N  
ATOM   1435 HD21 ASN A  87       7.742  -2.977   2.645  1.00  0.00           H  
ATOM   1436 HD22 ASN A  87       8.665  -4.399   2.126  1.00  0.00           H  
ATOM   1437  C   ASN A  87      13.520  -3.179   3.083  1.00  0.00           C  
ATOM   1438  O   ASN A  87      13.823  -2.874   4.235  1.00  0.00           O  
ATOM   1439  N   LEU A  88      14.302  -3.972   2.337  1.00  0.00           N  
ATOM   1440  H   LEU A  88      13.999  -4.225   1.402  1.00  0.00           H  
ATOM   1441  CA  LEU A  88      15.637  -4.392   2.783  1.00  0.00           C  
ATOM   1442  HA  LEU A  88      15.543  -4.876   3.754  1.00  0.00           H  
ATOM   1443  CB  LEU A  88      16.232  -5.388   1.773  1.00  0.00           C  
ATOM   1444  HB2 LEU A  88      16.109  -4.969   0.778  1.00  0.00           H  
ATOM   1445  HB3 LEU A  88      17.299  -5.490   1.969  1.00  0.00           H  
ATOM   1446  CG  LEU A  88      15.604  -6.788   1.796  1.00  0.00           C  
ATOM   1447  HG  LEU A  88      14.520  -6.716   1.747  1.00  0.00           H  
ATOM   1448  CD1 LEU A  88      16.096  -7.587   0.589  1.00  0.00           C  
ATOM   1449 HD11 LEU A  88      15.626  -8.568   0.577  1.00  0.00           H  
ATOM   1450 HD12 LEU A  88      15.832  -7.062  -0.329  1.00  0.00           H  
ATOM   1451 HD13 LEU A  88      17.181  -7.698   0.631  1.00  0.00           H  
ATOM   1452  CD2 LEU A  88      15.988  -7.573   3.050  1.00  0.00           C  
ATOM   1453 HD21 LEU A  88      17.072  -7.681   3.108  1.00  0.00           H  
ATOM   1454 HD22 LEU A  88      15.628  -7.060   3.942  1.00  0.00           H  
ATOM   1455 HD23 LEU A  88      15.531  -8.559   3.004  1.00  0.00           H  
ATOM   1456  C   LEU A  88      16.581  -3.193   2.987  1.00  0.00           C  
ATOM   1457  O   LEU A  88      17.328  -3.166   3.965  1.00  0.00           O  
ATOM   1458  N   TRP A  89      16.515  -2.178   2.117  1.00  0.00           N  
ATOM   1459  H   TRP A  89      15.946  -2.294   1.284  1.00  0.00           H  
ATOM   1460  CA  TRP A  89      17.269  -0.925   2.268  1.00  0.00           C  
ATOM   1461  HA  TRP A  89      18.323  -1.173   2.387  1.00  0.00           H  
ATOM   1462  CB  TRP A  89      17.114  -0.042   1.016  1.00  0.00           C  
ATOM   1463  HB2 TRP A  89      16.278  -0.394   0.412  1.00  0.00           H  
ATOM   1464  HB3 TRP A  89      16.871   0.977   1.319  1.00  0.00           H  
ATOM   1465  CG  TRP A  89      18.331   0.037   0.151  1.00  0.00           C  
ATOM   1466  CD1 TRP A  89      19.517   0.561   0.531  1.00  0.00           C  
ATOM   1467  HD1 TRP A  89      19.716   0.993   1.505  1.00  0.00           H  
ATOM   1468  NE1 TRP A  89      20.413   0.492  -0.516  1.00  0.00           N  
ATOM   1469  HE1 TRP A  89      21.326   0.941  -0.503  1.00  0.00           H  
ATOM   1470  CE2 TRP A  89      19.853  -0.096  -1.625  1.00  0.00           C  
ATOM   1471  CZ2 TRP A  89      20.347  -0.383  -2.903  1.00  0.00           C  
ATOM   1472  HZ2 TRP A  89      21.381  -0.180  -3.145  1.00  0.00           H  
ATOM   1473  CH2 TRP A  89      19.478  -0.937  -3.855  1.00  0.00           C  
ATOM   1474  HH2 TRP A  89      19.846  -1.165  -4.842  1.00  0.00           H  
ATOM   1475  CZ3 TRP A  89      18.133  -1.184  -3.521  1.00  0.00           C  
ATOM   1476  HZ3 TRP A  89      17.458  -1.606  -4.247  1.00  0.00           H  
ATOM   1477  CE3 TRP A  89      17.655  -0.900  -2.232  1.00  0.00           C  
ATOM   1478  HE3 TRP A  89      16.624  -1.098  -1.988  1.00  0.00           H  
ATOM   1479  CD2 TRP A  89      18.506  -0.368  -1.242  1.00  0.00           C  
ATOM   1480  C   TRP A  89      16.865  -0.142   3.522  1.00  0.00           C  
ATOM   1481  O   TRP A  89      17.749   0.303   4.257  1.00  0.00           O  
ATOM   1482  N   GLY A  90      15.565  -0.011   3.804  1.00  0.00           N  
ATOM   1483  H   GLY A  90      14.890  -0.362   3.130  1.00  0.00           H  
ATOM   1484  CA  GLY A  90      15.069   0.636   5.024  1.00  0.00           C  
ATOM   1485  HA2 GLY A  90      15.447   1.657   5.081  1.00  0.00           H  
ATOM   1486  HA3 GLY A  90      13.982   0.662   4.992  1.00  0.00           H  
ATOM   1487  C   GLY A  90      15.479  -0.117   6.293  1.00  0.00           C  
ATOM   1488  O   GLY A  90      16.025   0.477   7.223  1.00  0.00           O  
ATOM   1489  N   LEU A  91      15.300  -1.442   6.288  1.00  0.00           N  
ATOM   1490  H   LEU A  91      14.843  -1.858   5.480  1.00  0.00           H  
ATOM   1491  CA  LEU A  91      15.687  -2.328   7.390  1.00  0.00           C  
ATOM   1492  HA  LEU A  91      15.191  -1.974   8.294  1.00  0.00           H  
ATOM   1493  CB  LEU A  91      15.175  -3.739   7.044  1.00  0.00           C  
ATOM   1494  HB2 LEU A  91      14.120  -3.678   6.775  1.00  0.00           H  
ATOM   1495  HB3 LEU A  91      15.724  -4.083   6.166  1.00  0.00           H  
ATOM   1496  CG  LEU A  91      15.327  -4.783   8.161  1.00  0.00           C  
ATOM   1497  HG  LEU A  91      16.356  -4.811   8.518  1.00  0.00           H  
ATOM   1498  CD1 LEU A  91      14.386  -4.503   9.336  1.00  0.00           C  
ATOM   1499 HD11 LEU A  91      14.459  -5.303  10.072  1.00  0.00           H  
ATOM   1500 HD12 LEU A  91      13.357  -4.430   8.982  1.00  0.00           H  
ATOM   1501 HD13 LEU A  91      14.664  -3.566   9.817  1.00  0.00           H  
ATOM   1502  CD2 LEU A  91      14.980  -6.164   7.606  1.00  0.00           C  
ATOM   1503 HD21 LEU A  91      15.169  -6.928   8.359  1.00  0.00           H  
ATOM   1504 HD22 LEU A  91      15.601  -6.373   6.735  1.00  0.00           H  
ATOM   1505 HD23 LEU A  91      13.932  -6.198   7.317  1.00  0.00           H  
ATOM   1506  C   LEU A  91      17.205  -2.325   7.660  1.00  0.00           C  
ATOM   1507  O   LEU A  91      17.631  -2.441   8.811  1.00  0.00           O  
ATOM   1508  N   ALA A  92      18.030  -2.180   6.618  1.00  0.00           N  
ATOM   1509  H   ALA A  92      17.632  -2.178   5.684  1.00  0.00           H  
ATOM   1510  CA  ALA A  92      19.475  -2.011   6.752  1.00  0.00           C  
ATOM   1511  HA  ALA A  92      19.863  -2.780   7.420  1.00  0.00           H  
ATOM   1512  CB  ALA A  92      20.124  -2.184   5.374  1.00  0.00           C  
ATOM   1513  HB1 ALA A  92      21.202  -2.054   5.467  1.00  0.00           H  
ATOM   1514  HB2 ALA A  92      19.914  -3.178   4.985  1.00  0.00           H  
ATOM   1515  HB3 ALA A  92      19.734  -1.444   4.674  1.00  0.00           H  
ATOM   1516  C   ALA A  92      19.856  -0.641   7.338  1.00  0.00           C  
ATOM   1517  O   ALA A  92      20.734  -0.556   8.203  1.00  0.00           O  
ATOM   1518  N   GLY A  93      19.245   0.435   6.829  1.00  0.00           N  
ATOM   1519  H   GLY A  93      18.511   0.294   6.138  1.00  0.00           H  
ATOM   1520  CA  GLY A  93      19.651   1.818   7.106  1.00  0.00           C  
ATOM   1521  HA2 GLY A  93      18.886   2.486   6.710  1.00  0.00           H  
ATOM   1522  HA3 GLY A  93      19.715   1.967   8.184  1.00  0.00           H  
ATOM   1523  C   GLY A  93      20.998   2.218   6.477  1.00  0.00           C  
ATOM   1524  O   GLY A  93      21.515   3.295   6.765  1.00  0.00           O  
ATOM   1525  N   LEU A  94      21.577   1.361   5.625  1.00  0.00           N  
ATOM   1526  H   LEU A  94      21.058   0.526   5.398  1.00  0.00           H  
ATOM   1527  CA  LEU A  94      22.793   1.621   4.849  1.00  0.00           C  
ATOM   1528  HA  LEU A  94      23.325   2.476   5.267  1.00  0.00           H  
ATOM   1529  CB  LEU A  94      23.721   0.388   4.878  1.00  0.00           C  
ATOM   1530  HB2 LEU A  94      23.137  -0.481   4.577  1.00  0.00           H  
ATOM   1531  HB3 LEU A  94      24.509   0.523   4.135  1.00  0.00           H  
ATOM   1532  CG  LEU A  94      24.379   0.092   6.234  1.00  0.00           C  
ATOM   1533  HG  LEU A  94      23.620   0.043   7.015  1.00  0.00           H  
ATOM   1534  CD1 LEU A  94      25.092  -1.258   6.164  1.00  0.00           C  
ATOM   1535 HD11 LEU A  94      24.373  -2.034   5.907  1.00  0.00           H  
ATOM   1536 HD12 LEU A  94      25.883  -1.231   5.414  1.00  0.00           H  
ATOM   1537 HD13 LEU A  94      25.531  -1.494   7.133  1.00  0.00           H  
ATOM   1538  CD2 LEU A  94      25.417   1.156   6.604  1.00  0.00           C  
ATOM   1539 HD21 LEU A  94      24.935   2.121   6.756  1.00  0.00           H  
ATOM   1540 HD22 LEU A  94      25.917   0.874   7.531  1.00  0.00           H  
ATOM   1541 HD23 LEU A  94      26.165   1.242   5.814  1.00  0.00           H  
ATOM   1542  C   LEU A  94      22.420   1.955   3.403  1.00  0.00           C  
ATOM   1543  O   LEU A  94      21.779   1.151   2.733  1.00  0.00           O  
ATOM   1544  N   ASN A  95      22.865   3.114   2.912  1.00  0.00           N  
ATOM   1545  H   ASN A  95      23.358   3.730   3.538  1.00  0.00           H  
ATOM   1546  CA  ASN A  95      22.594   3.577   1.543  1.00  0.00           C  
ATOM   1547  HA  ASN A  95      21.513   3.577   1.379  1.00  0.00           H  
ATOM   1548  CB  ASN A  95      23.123   5.024   1.437  1.00  0.00           C  
ATOM   1549  HB2 ASN A  95      22.976   5.524   2.396  1.00  0.00           H  
ATOM   1550  HB3 ASN A  95      24.190   5.023   1.214  1.00  0.00           H  
ATOM   1551  CG  ASN A  95      22.414   5.870   0.393  1.00  0.00           C  
ATOM   1552  OD1 ASN A  95      21.812   5.403  -0.554  1.00  0.00           O  
ATOM   1553  ND2 ASN A  95      22.452   7.170   0.537  1.00  0.00           N  
ATOM   1554 HD21 ASN A  95      21.955   7.697  -0.159  1.00  0.00           H  
ATOM   1555 HD22 ASN A  95      22.941   7.596   1.302  1.00  0.00           H  
ATOM   1556  C   ASN A  95      23.217   2.645   0.480  1.00  0.00           C  
ATOM   1557  O   ASN A  95      22.604   2.359  -0.544  1.00  0.00           O  
ATOM   1558  N   SER A  96      24.419   2.123   0.739  1.00  0.00           N  
ATOM   1559  H   SER A  96      24.861   2.331   1.623  1.00  0.00           H  
ATOM   1560  CA  SER A  96      25.136   1.199  -0.141  1.00  0.00           C  
ATOM   1561  HA  SER A  96      24.423   0.533  -0.629  1.00  0.00           H  
ATOM   1562  CB  SER A  96      25.853   2.005  -1.229  1.00  0.00           C  
ATOM   1563  HB2 SER A  96      25.110   2.522  -1.839  1.00  0.00           H  
ATOM   1564  HB3 SER A  96      26.503   2.748  -0.764  1.00  0.00           H  
ATOM   1565  OG  SER A  96      26.630   1.165  -2.055  1.00  0.00           O  
ATOM   1566  HG  SER A  96      26.910   1.674  -2.822  1.00  0.00           H  
ATOM   1567  C   SER A  96      26.121   0.344   0.663  1.00  0.00           C  
ATOM   1568  O   SER A  96      26.662   0.806   1.670  1.00  0.00           O  
ATOM   1569  N   CYS A  97      26.352  -0.895   0.223  1.00  0.00           N  
ATOM   1570  H   CYS A  97      25.854  -1.194  -0.604  1.00  0.00           H  
ATOM   1571  CA  CYS A  97      27.342  -1.818   0.773  1.00  0.00           C  
ATOM   1572  HA  CYS A  97      28.155  -1.245   1.213  1.00  0.00           H  
ATOM   1573  CB  CYS A  97      26.707  -2.641   1.901  1.00  0.00           C  
ATOM   1574  HB2 CYS A  97      26.294  -1.975   2.661  1.00  0.00           H  
ATOM   1575  HB3 CYS A  97      25.902  -3.253   1.491  1.00  0.00           H  
ATOM   1576  SG  CYS A  97      27.970  -3.721   2.643  1.00  0.00           S  
ATOM   1577  HG  CYS A  97      28.526  -2.821   3.470  1.00  0.00           H  
ATOM   1578  C   CYS A  97      27.883  -2.714  -0.359  1.00  0.00           C  
ATOM   1579  O   CYS A  97      27.184  -3.631  -0.801  1.00  0.00           O  
ATOM   1580  N   PRO A  98      29.103  -2.465  -0.872  1.00  0.00           N  
ATOM   1581  CD  PRO A  98      29.974  -1.338  -0.569  1.00  0.00           C  
ATOM   1582  HD2 PRO A  98      30.160  -1.246   0.501  1.00  0.00           H  
ATOM   1583  HD3 PRO A  98      29.523  -0.421  -0.955  1.00  0.00           H  
ATOM   1584  CG  PRO A  98      31.290  -1.615  -1.296  1.00  0.00           C  
ATOM   1585  HG2 PRO A  98      31.956  -2.181  -0.643  1.00  0.00           H  
ATOM   1586  HG3 PRO A  98      31.767  -0.692  -1.628  1.00  0.00           H  
ATOM   1587  CB  PRO A  98      30.866  -2.487  -2.476  1.00  0.00           C  
ATOM   1588  HB2 PRO A  98      31.681  -3.125  -2.820  1.00  0.00           H  
ATOM   1589  HB3 PRO A  98      30.522  -1.848  -3.291  1.00  0.00           H  
ATOM   1590  CA  PRO A  98      29.679  -3.287  -1.928  1.00  0.00           C  
ATOM   1591  HA  PRO A  98      28.946  -3.403  -2.729  1.00  0.00           H  
ATOM   1592  C   PRO A  98      30.070  -4.696  -1.447  1.00  0.00           C  
ATOM   1593  O   PRO A  98      30.203  -4.993  -0.254  1.00  0.00           O  
ATOM   1594  N   VAL A  99      30.293  -5.566  -2.429  1.00  0.00           N  
ATOM   1595  H   VAL A  99      30.190  -5.236  -3.380  1.00  0.00           H  
ATOM   1596  CA  VAL A  99      30.722  -6.965  -2.304  1.00  0.00           C  
ATOM   1597  HA  VAL A  99      31.245  -7.087  -1.356  1.00  0.00           H  
ATOM   1598  CB  VAL A  99      29.478  -7.882  -2.300  1.00  0.00           C  
ATOM   1599  HB  VAL A  99      28.742  -7.442  -1.626  1.00  0.00           H  
ATOM   1600  CG1 VAL A  99      28.821  -8.021  -3.682  1.00  0.00           C  
ATOM   1601 HG11 VAL A  99      27.886  -8.570  -3.587  1.00  0.00           H  
ATOM   1602 HG12 VAL A  99      29.474  -8.563  -4.368  1.00  0.00           H  
ATOM   1603 HG13 VAL A  99      28.604  -7.038  -4.096  1.00  0.00           H  
ATOM   1604  CG2 VAL A  99      29.781  -9.284  -1.760  1.00  0.00           C  
ATOM   1605 HG21 VAL A  99      30.424  -9.835  -2.446  1.00  0.00           H  
ATOM   1606 HG22 VAL A  99      30.260  -9.213  -0.783  1.00  0.00           H  
ATOM   1607 HG23 VAL A  99      28.848  -9.837  -1.649  1.00  0.00           H  
ATOM   1608  C   VAL A  99      31.703  -7.281  -3.444  1.00  0.00           C  
ATOM   1609  O   VAL A  99      31.726  -6.561  -4.441  1.00  0.00           O  
ATOM   1610  N   LYS A 100      32.500  -8.343  -3.316  1.00  0.00           N  
ATOM   1611  H   LYS A 100      32.394  -8.937  -2.505  1.00  0.00           H  
ATOM   1612  CA  LYS A 100      33.386  -8.868  -4.363  1.00  0.00           C  
ATOM   1613  HA  LYS A 100      33.001  -8.596  -5.348  1.00  0.00           H  
ATOM   1614  CB  LYS A 100      34.812  -8.335  -4.219  1.00  0.00           C  
ATOM   1615  HB2 LYS A 100      35.268  -8.821  -3.353  1.00  0.00           H  
ATOM   1616  HB3 LYS A 100      35.320  -8.683  -5.114  1.00  0.00           H  
ATOM   1617  CG  LYS A 100      35.107  -6.831  -4.131  1.00  0.00           C  
ATOM   1618  HG2 LYS A 100      34.609  -6.291  -4.936  1.00  0.00           H  
ATOM   1619  HG3 LYS A 100      34.813  -6.437  -3.158  1.00  0.00           H  
ATOM   1620  CD  LYS A 100      36.633  -6.772  -4.312  1.00  0.00           C  
ATOM   1621  HD2 LYS A 100      37.088  -7.446  -3.582  1.00  0.00           H  
ATOM   1622  HD3 LYS A 100      36.861  -7.156  -5.311  1.00  0.00           H  
ATOM   1623  CE  LYS A 100      37.341  -5.433  -4.185  1.00  0.00           C  
ATOM   1624  HE2 LYS A 100      36.907  -4.726  -4.897  1.00  0.00           H  
ATOM   1625  HE3 LYS A 100      37.204  -5.051  -3.169  1.00  0.00           H  
ATOM   1626  NZ  LYS A 100      38.775  -5.675  -4.478  1.00  0.00           N  
ATOM   1627  HZ1 LYS A 100      39.330  -4.837  -4.389  1.00  0.00           H  
ATOM   1628  HZ2 LYS A 100      39.128  -6.397  -3.859  1.00  0.00           H  
ATOM   1629  HZ3 LYS A 100      38.871  -6.057  -5.413  1.00  0.00           H  
ATOM   1630  C   LYS A 100      33.465 -10.399  -4.291  1.00  0.00           C  
ATOM   1631  O   LYS A 100      32.920 -10.984  -3.357  1.00  0.00           O  
ATOM   1632  N   GLU A 101      34.196 -11.001  -5.230  1.00  0.00           N  
ATOM   1633  H   GLU A 101      34.691 -10.405  -5.889  1.00  0.00           H  
ATOM   1634  CA  GLU A 101      34.704 -12.385  -5.229  1.00  0.00           C  
ATOM   1635  HA  GLU A 101      35.050 -12.571  -6.247  1.00  0.00           H  
ATOM   1636  CB  GLU A 101      35.951 -12.549  -4.324  1.00  0.00           C  
ATOM   1637  HB2 GLU A 101      35.604 -12.794  -3.320  1.00  0.00           H  
ATOM   1638  HB3 GLU A 101      36.486 -13.424  -4.692  1.00  0.00           H  
ATOM   1639  CG  GLU A 101      37.007 -11.423  -4.143  1.00  0.00           C  
ATOM   1640  HG2 GLU A 101      36.711 -10.858  -3.255  1.00  0.00           H  
ATOM   1641  HG3 GLU A 101      37.960 -11.896  -3.893  1.00  0.00           H  
ATOM   1642  CD  GLU A 101      37.250 -10.394  -5.271  1.00  0.00           C  
ATOM   1643  OE1 GLU A 101      36.648 -10.499  -6.364  1.00  0.00           O  
ATOM   1644  OE2 GLU A 101      37.974  -9.404  -4.987  1.00  0.00           O  
ATOM   1645  C   GLU A 101      33.621 -13.454  -4.963  1.00  0.00           C  
ATOM   1646  O   GLU A 101      33.876 -14.498  -4.366  1.00  0.00           O  
ATOM   1647  N   ALA A 102      32.376 -13.151  -5.345  1.00  0.00           N  
ATOM   1648  H   ALA A 102      32.244 -12.305  -5.871  1.00  0.00           H  
ATOM   1649  CA  ALA A 102      31.179 -13.905  -4.985  1.00  0.00           C  
ATOM   1650  HA  ALA A 102      31.389 -14.480  -4.082  1.00  0.00           H  
ATOM   1651  CB  ALA A 102      30.071 -12.898  -4.657  1.00  0.00           C  
ATOM   1652  HB1 ALA A 102      29.883 -12.270  -5.525  1.00  0.00           H  
ATOM   1653  HB2 ALA A 102      29.159 -13.429  -4.392  1.00  0.00           H  
ATOM   1654  HB3 ALA A 102      30.377 -12.272  -3.820  1.00  0.00           H  
ATOM   1655  C   ALA A 102      30.753 -14.895  -6.084  1.00  0.00           C  
ATOM   1656  O   ALA A 102      30.947 -14.648  -7.275  1.00  0.00           O  
ATOM   1657  N   ASN A 103      30.120 -16.001  -5.677  1.00  0.00           N  
ATOM   1658  H   ASN A 103      29.928 -16.103  -4.695  1.00  0.00           H  
ATOM   1659  CA  ASN A 103      29.538 -16.972  -6.604  1.00  0.00           C  
ATOM   1660  HA  ASN A 103      30.271 -17.181  -7.385  1.00  0.00           H  
ATOM   1661  CB  ASN A 103      29.214 -18.286  -5.856  1.00  0.00           C  
ATOM   1662  HB2 ASN A 103      28.827 -18.066  -4.863  1.00  0.00           H  
ATOM   1663  HB3 ASN A 103      28.442 -18.840  -6.387  1.00  0.00           H  
ATOM   1664  CG  ASN A 103      30.410 -19.220  -5.741  1.00  0.00           C  
ATOM   1665  OD1 ASN A 103      31.172 -19.411  -6.674  1.00  0.00           O  
ATOM   1666  ND2 ASN A 103      30.606 -19.854  -4.608  1.00  0.00           N  
ATOM   1667 HD21 ASN A 103      31.408 -20.457  -4.579  1.00  0.00           H  
ATOM   1668 HD22 ASN A 103      29.970 -19.721  -3.842  1.00  0.00           H  
ATOM   1669  C   ASN A 103      28.299 -16.407  -7.326  1.00  0.00           C  
ATOM   1670  O   ASN A 103      27.701 -15.407  -6.928  1.00  0.00           O  
ATOM   1671  N   GLN A 104      27.879 -17.105  -8.382  1.00  0.00           N  
ATOM   1672  H   GLN A 104      28.413 -17.925  -8.634  1.00  0.00           H  
ATOM   1673  CA  GLN A 104      26.577 -16.945  -9.035  1.00  0.00           C  
ATOM   1674  HA  GLN A 104      26.136 -15.987  -8.751  1.00  0.00           H  
ATOM   1675  CB  GLN A 104      26.766 -16.966 -10.561  1.00  0.00           C  
ATOM   1676  HB2 GLN A 104      27.300 -17.874 -10.842  1.00  0.00           H  
ATOM   1677  HB3 GLN A 104      25.793 -17.003 -11.042  1.00  0.00           H  
ATOM   1678  CG  GLN A 104      27.547 -15.747 -11.087  1.00  0.00           C  
ATOM   1679  HG2 GLN A 104      28.535 -15.715 -10.629  1.00  0.00           H  
ATOM   1680  HG3 GLN A 104      27.681 -15.870 -12.162  1.00  0.00           H  
ATOM   1681  CD  GLN A 104      26.844 -14.410 -10.852  1.00  0.00           C  
ATOM   1682  OE1 GLN A 104      27.400 -13.449 -10.346  1.00  0.00           O  
ATOM   1683  NE2 GLN A 104      25.577 -14.279 -11.186  1.00  0.00           N  
ATOM   1684 HE21 GLN A 104      25.189 -13.367 -11.042  1.00  0.00           H  
ATOM   1685 HE22 GLN A 104      25.035 -15.045 -11.569  1.00  0.00           H  
ATOM   1686  C   GLN A 104      25.617 -18.053  -8.578  1.00  0.00           C  
ATOM   1687  O   GLN A 104      26.016 -19.207  -8.435  1.00  0.00           O  
ATOM   1688  N   SER A 105      24.343 -17.710  -8.391  1.00  0.00           N  
ATOM   1689  H   SER A 105      24.091 -16.734  -8.517  1.00  0.00           H  
ATOM   1690  CA  SER A 105      23.263 -18.616  -7.960  1.00  0.00           C  
ATOM   1691  HA  SER A 105      23.574 -19.650  -8.101  1.00  0.00           H  
ATOM   1692  CB  SER A 105      22.987 -18.395  -6.467  1.00  0.00           C  
ATOM   1693  HB2 SER A 105      22.257 -19.131  -6.128  1.00  0.00           H  
ATOM   1694  HB3 SER A 105      23.908 -18.541  -5.902  1.00  0.00           H  
ATOM   1695  OG  SER A 105      22.474 -17.098  -6.219  1.00  0.00           O  
ATOM   1696  HG  SER A 105      23.111 -16.441  -6.535  1.00  0.00           H  
ATOM   1697  C   SER A 105      21.987 -18.387  -8.787  1.00  0.00           C  
ATOM   1698  O   SER A 105      21.946 -17.439  -9.576  1.00  0.00           O  
ATOM   1699  N   THR A 106      20.957 -19.233  -8.638  1.00  0.00           N  
ATOM   1700  H   THR A 106      21.040 -19.987  -7.975  1.00  0.00           H  
ATOM   1701  CA  THR A 106      19.597 -18.960  -9.153  1.00  0.00           C  
ATOM   1702  HA  THR A 106      19.676 -18.389 -10.077  1.00  0.00           H  
ATOM   1703  CB  THR A 106      18.806 -20.240  -9.490  1.00  0.00           C  
ATOM   1704  HB  THR A 106      17.846 -19.937  -9.907  1.00  0.00           H  
ATOM   1705  CG2 THR A 106      19.506 -21.115 -10.527  1.00  0.00           C  
ATOM   1706 HG21 THR A 106      18.836 -21.918 -10.840  1.00  0.00           H  
ATOM   1707 HG22 THR A 106      19.752 -20.518 -11.405  1.00  0.00           H  
ATOM   1708 HG23 THR A 106      20.419 -21.546 -10.116  1.00  0.00           H  
ATOM   1709  OG1 THR A 106      18.552 -21.056  -8.360  1.00  0.00           O  
ATOM   1710  HG1 THR A 106      17.919 -21.708  -8.689  1.00  0.00           H  
ATOM   1711  C   THR A 106      18.790 -18.117  -8.159  1.00  0.00           C  
ATOM   1712  O   THR A 106      19.015 -18.205  -6.947  1.00  0.00           O  
ATOM   1713  N   LEU A 107      17.827 -17.330  -8.647  1.00  0.00           N  
ATOM   1714  H   LEU A 107      17.691 -17.262  -9.649  1.00  0.00           H  
ATOM   1715  CA  LEU A 107      16.975 -16.508  -7.790  1.00  0.00           C  
ATOM   1716  HA  LEU A 107      17.628 -15.853  -7.216  1.00  0.00           H  
ATOM   1717  CB  LEU A 107      16.088 -15.622  -8.680  1.00  0.00           C  
ATOM   1718  HB2 LEU A 107      16.723 -15.011  -9.325  1.00  0.00           H  
ATOM   1719  HB3 LEU A 107      15.505 -16.278  -9.320  1.00  0.00           H  
ATOM   1720  CG  LEU A 107      15.121 -14.706  -7.902  1.00  0.00           C  
ATOM   1721  HG  LEU A 107      14.554 -15.296  -7.185  1.00  0.00           H  
ATOM   1722  CD1 LEU A 107      15.847 -13.576  -7.164  1.00  0.00           C  
ATOM   1723 HD11 LEU A 107      16.543 -13.990  -6.435  1.00  0.00           H  
ATOM   1724 HD12 LEU A 107      16.395 -12.961  -7.879  1.00  0.00           H  
ATOM   1725 HD13 LEU A 107      15.117 -12.962  -6.639  1.00  0.00           H  
ATOM   1726  CD2 LEU A 107      14.109 -14.075  -8.854  1.00  0.00           C  
ATOM   1727 HD21 LEU A 107      13.354 -13.556  -8.271  1.00  0.00           H  
ATOM   1728 HD22 LEU A 107      14.604 -13.373  -9.522  1.00  0.00           H  
ATOM   1729 HD23 LEU A 107      13.627 -14.849  -9.450  1.00  0.00           H  
ATOM   1730  C   LEU A 107      16.169 -17.335  -6.766  1.00  0.00           C  
ATOM   1731  O   LEU A 107      15.962 -16.856  -5.655  1.00  0.00           O  
ATOM   1732  N   GLU A 108      15.760 -18.574  -7.065  1.00  0.00           N  
ATOM   1733  H   GLU A 108      15.849 -18.897  -8.023  1.00  0.00           H  
ATOM   1734  CA  GLU A 108      15.104 -19.440  -6.060  1.00  0.00           C  
ATOM   1735  HA  GLU A 108      14.263 -18.888  -5.641  1.00  0.00           H  
ATOM   1736  CB  GLU A 108      14.558 -20.722  -6.717  1.00  0.00           C  
ATOM   1737  HB2 GLU A 108      14.005 -20.459  -7.617  1.00  0.00           H  
ATOM   1738  HB3 GLU A 108      15.400 -21.344  -7.032  1.00  0.00           H  
ATOM   1739  CG  GLU A 108      13.637 -21.552  -5.790  1.00  0.00           C  
ATOM   1740  HG2 GLU A 108      13.254 -22.394  -6.373  1.00  0.00           H  
ATOM   1741  HG3 GLU A 108      14.248 -21.971  -4.988  1.00  0.00           H  
ATOM   1742  CD  GLU A 108      12.452 -20.753  -5.186  1.00  0.00           C  
ATOM   1743  OE1 GLU A 108      12.061 -21.008  -4.015  1.00  0.00           O  
ATOM   1744  OE2 GLU A 108      11.946 -19.849  -5.888  1.00  0.00           O  
ATOM   1745  C   GLU A 108      16.046 -19.804  -4.892  1.00  0.00           C  
ATOM   1746  O   GLU A 108      15.673 -19.727  -3.718  1.00  0.00           O  
ATOM   1747  N   ASN A 109      17.309 -20.129  -5.193  1.00  0.00           N  
ATOM   1748  H   ASN A 109      17.597 -20.083  -6.162  1.00  0.00           H  
ATOM   1749  CA  ASN A 109      18.317 -20.374  -4.157  1.00  0.00           C  
ATOM   1750  HA  ASN A 109      17.935 -21.125  -3.464  1.00  0.00           H  
ATOM   1751  CB  ASN A 109      19.614 -20.901  -4.790  1.00  0.00           C  
ATOM   1752  HB2 ASN A 109      19.768 -20.472  -5.778  1.00  0.00           H  
ATOM   1753  HB3 ASN A 109      20.462 -20.615  -4.170  1.00  0.00           H  
ATOM   1754  CG  ASN A 109      19.611 -22.411  -4.859  1.00  0.00           C  
ATOM   1755  OD1 ASN A 109      19.945 -23.086  -3.902  1.00  0.00           O  
ATOM   1756  ND2 ASN A 109      19.220 -22.986  -5.974  1.00  0.00           N  
ATOM   1757 HD21 ASN A 109      19.156 -23.987  -5.966  1.00  0.00           H  
ATOM   1758 HD22 ASN A 109      18.899 -22.426  -6.751  1.00  0.00           H  
ATOM   1759  C   ASN A 109      18.584 -19.114  -3.326  1.00  0.00           C  
ATOM   1760  O   ASN A 109      18.644 -19.185  -2.095  1.00  0.00           O  
ATOM   1761  N   PHE A 110      18.725 -17.960  -3.982  1.00  0.00           N  
ATOM   1762  H   PHE A 110      18.683 -17.979  -4.998  1.00  0.00           H  
ATOM   1763  CA  PHE A 110      18.881 -16.667  -3.314  1.00  0.00           C  
ATOM   1764  HA  PHE A 110      19.769 -16.703  -2.682  1.00  0.00           H  
ATOM   1765  CB  PHE A 110      19.098 -15.610  -4.402  1.00  0.00           C  
ATOM   1766  HB2 PHE A 110      19.943 -15.925  -5.017  1.00  0.00           H  
ATOM   1767  HB3 PHE A 110      18.220 -15.589  -5.045  1.00  0.00           H  
ATOM   1768  CG  PHE A 110      19.353 -14.196  -3.915  1.00  0.00           C  
ATOM   1769  CD1 PHE A 110      20.668 -13.691  -3.871  1.00  0.00           C  
ATOM   1770  HD1 PHE A 110      21.505 -14.312  -4.162  1.00  0.00           H  
ATOM   1771  CE1 PHE A 110      20.903 -12.367  -3.461  1.00  0.00           C  
ATOM   1772  HE1 PHE A 110      21.912 -11.981  -3.444  1.00  0.00           H  
ATOM   1773  CZ  PHE A 110      19.823 -11.540  -3.107  1.00  0.00           C  
ATOM   1774  HZ  PHE A 110      20.001 -10.513  -2.828  1.00  0.00           H  
ATOM   1775  CE2 PHE A 110      18.510 -12.038  -3.149  1.00  0.00           C  
ATOM   1776  HE2 PHE A 110      17.682 -11.392  -2.896  1.00  0.00           H  
ATOM   1777  CD2 PHE A 110      18.274 -13.363  -3.558  1.00  0.00           C  
ATOM   1778  HD2 PHE A 110      17.260 -13.734  -3.615  1.00  0.00           H  
ATOM   1779  C   PHE A 110      17.677 -16.338  -2.416  1.00  0.00           C  
ATOM   1780  O   PHE A 110      17.852 -15.908  -1.272  1.00  0.00           O  
ATOM   1781  N   LEU A 111      16.452 -16.597  -2.886  1.00  0.00           N  
ATOM   1782  H   LEU A 111      16.355 -16.929  -3.843  1.00  0.00           H  
ATOM   1783  CA  LEU A 111      15.238 -16.426  -2.097  1.00  0.00           C  
ATOM   1784  HA  LEU A 111      15.283 -15.444  -1.633  1.00  0.00           H  
ATOM   1785  CB  LEU A 111      13.986 -16.480  -2.994  1.00  0.00           C  
ATOM   1786  HB2 LEU A 111      14.057 -17.352  -3.646  1.00  0.00           H  
ATOM   1787  HB3 LEU A 111      13.106 -16.610  -2.367  1.00  0.00           H  
ATOM   1788  CG  LEU A 111      13.771 -15.217  -3.852  1.00  0.00           C  
ATOM   1789  HG  LEU A 111      14.661 -15.005  -4.442  1.00  0.00           H  
ATOM   1790  CD1 LEU A 111      12.587 -15.425  -4.796  1.00  0.00           C  
ATOM   1791 HD11 LEU A 111      12.483 -14.563  -5.456  1.00  0.00           H  
ATOM   1792 HD12 LEU A 111      12.769 -16.308  -5.412  1.00  0.00           H  
ATOM   1793 HD13 LEU A 111      11.665 -15.573  -4.234  1.00  0.00           H  
ATOM   1794  CD2 LEU A 111      13.445 -13.980  -3.006  1.00  0.00           C  
ATOM   1795 HD21 LEU A 111      14.303 -13.703  -2.397  1.00  0.00           H  
ATOM   1796 HD22 LEU A 111      13.223 -13.139  -3.663  1.00  0.00           H  
ATOM   1797 HD23 LEU A 111      12.586 -14.175  -2.366  1.00  0.00           H  
ATOM   1798  C   LEU A 111      15.141 -17.413  -0.929  1.00  0.00           C  
ATOM   1799  O   LEU A 111      14.642 -16.998   0.111  1.00  0.00           O  
ATOM   1800  N   GLU A 112      15.626 -18.659  -0.998  1.00  0.00           N  
ATOM   1801  H   GLU A 112      15.916 -19.030  -1.903  1.00  0.00           H  
ATOM   1802  CA  GLU A 112      15.622 -19.543   0.184  1.00  0.00           C  
ATOM   1803  HA  GLU A 112      14.734 -19.294   0.749  1.00  0.00           H  
ATOM   1804  CB  GLU A 112      15.452 -21.016  -0.210  1.00  0.00           C  
ATOM   1805  HB2 GLU A 112      14.659 -21.085  -0.955  1.00  0.00           H  
ATOM   1806  HB3 GLU A 112      16.373 -21.379  -0.664  1.00  0.00           H  
ATOM   1807  CG  GLU A 112      15.070 -21.923   0.980  1.00  0.00           C  
ATOM   1808  HG2 GLU A 112      14.806 -22.910   0.592  1.00  0.00           H  
ATOM   1809  HG3 GLU A 112      15.953 -22.048   1.612  1.00  0.00           H  
ATOM   1810  CD  GLU A 112      13.899 -21.384   1.834  1.00  0.00           C  
ATOM   1811  OE1 GLU A 112      12.839 -21.020   1.267  1.00  0.00           O  
ATOM   1812  OE2 GLU A 112      14.059 -21.266   3.075  1.00  0.00           O  
ATOM   1813  C   GLU A 112      16.785 -19.291   1.166  1.00  0.00           C  
ATOM   1814  O   GLU A 112      16.611 -19.461   2.376  1.00  0.00           O  
ATOM   1815  N   ARG A 113      17.932 -18.766   0.699  1.00  0.00           N  
ATOM   1816  H   ARG A 113      18.041 -18.679  -0.310  1.00  0.00           H  
ATOM   1817  CA  ARG A 113      18.932 -18.137   1.590  1.00  0.00           C  
ATOM   1818  HA  ARG A 113      19.256 -18.858   2.339  1.00  0.00           H  
ATOM   1819  CB  ARG A 113      20.153 -17.597   0.811  1.00  0.00           C  
ATOM   1820  HB2 ARG A 113      19.802 -16.929   0.024  1.00  0.00           H  
ATOM   1821  HB3 ARG A 113      20.752 -16.995   1.497  1.00  0.00           H  
ATOM   1822  CG  ARG A 113      21.093 -18.625   0.162  1.00  0.00           C  
ATOM   1823  HG2 ARG A 113      20.547 -19.200  -0.579  1.00  0.00           H  
ATOM   1824  HG3 ARG A 113      21.874 -18.080  -0.369  1.00  0.00           H  
ATOM   1825  CD  ARG A 113      21.772 -19.570   1.159  1.00  0.00           C  
ATOM   1826  HD2 ARG A 113      22.854 -19.496   1.027  1.00  0.00           H  
ATOM   1827  HD3 ARG A 113      21.527 -19.257   2.176  1.00  0.00           H  
ATOM   1828  NE  ARG A 113      21.357 -20.964   0.923  1.00  0.00           N  
ATOM   1829  HE  ARG A 113      21.046 -21.177  -0.012  1.00  0.00           H  
ATOM   1830  CZ  ARG A 113      21.303 -21.940   1.805  1.00  0.00           C  
ATOM   1831  NH1 ARG A 113      21.673 -21.787   3.046  1.00  0.00           N  
ATOM   1832 HH11 ARG A 113      22.004 -20.883   3.332  1.00  0.00           H  
ATOM   1833 HH12 ARG A 113      21.511 -22.510   3.720  1.00  0.00           H  
ATOM   1834  NH2 ARG A 113      20.861 -23.110   1.445  1.00  0.00           N  
ATOM   1835 HH21 ARG A 113      20.566 -23.269   0.495  1.00  0.00           H  
ATOM   1836 HH22 ARG A 113      20.794 -23.853   2.114  1.00  0.00           H  
ATOM   1837  C   ARG A 113      18.283 -16.983   2.356  1.00  0.00           C  
ATOM   1838  O   ARG A 113      18.317 -16.957   3.588  1.00  0.00           O  
ATOM   1839  N   LEU A 114      17.637 -16.067   1.633  1.00  0.00           N  
ATOM   1840  H   LEU A 114      17.676 -16.152   0.622  1.00  0.00           H  
ATOM   1841  CA  LEU A 114      17.006 -14.880   2.205  1.00  0.00           C  
ATOM   1842  HA  LEU A 114      17.761 -14.377   2.809  1.00  0.00           H  
ATOM   1843  CB  LEU A 114      16.603 -13.940   1.055  1.00  0.00           C  
ATOM   1844  HB2 LEU A 114      17.457 -13.806   0.392  1.00  0.00           H  
ATOM   1845  HB3 LEU A 114      15.812 -14.422   0.479  1.00  0.00           H  
ATOM   1846  CG  LEU A 114      16.111 -12.548   1.494  1.00  0.00           C  
ATOM   1847  HG  LEU A 114      15.246 -12.660   2.147  1.00  0.00           H  
ATOM   1848  CD1 LEU A 114      17.183 -11.729   2.225  1.00  0.00           C  
ATOM   1849 HD11 LEU A 114      17.455 -12.216   3.160  1.00  0.00           H  
ATOM   1850 HD12 LEU A 114      18.066 -11.619   1.595  1.00  0.00           H  
ATOM   1851 HD13 LEU A 114      16.787 -10.740   2.459  1.00  0.00           H  
ATOM   1852  CD2 LEU A 114      15.677 -11.766   0.255  1.00  0.00           C  
ATOM   1853 HD21 LEU A 114      16.532 -11.576  -0.393  1.00  0.00           H  
ATOM   1854 HD22 LEU A 114      14.933 -12.338  -0.299  1.00  0.00           H  
ATOM   1855 HD23 LEU A 114      15.234 -10.820   0.560  1.00  0.00           H  
ATOM   1856  C   LEU A 114      15.837 -15.234   3.140  1.00  0.00           C  
ATOM   1857  O   LEU A 114      15.782 -14.699   4.244  1.00  0.00           O  
ATOM   1858  N   LYS A 115      14.949 -16.172   2.761  1.00  0.00           N  
ATOM   1859  H   LYS A 115      15.034 -16.528   1.813  1.00  0.00           H  
ATOM   1860  CA  LYS A 115      13.852 -16.709   3.601  1.00  0.00           C  
ATOM   1861  HA  LYS A 115      13.230 -15.883   3.952  1.00  0.00           H  
ATOM   1862  CB  LYS A 115      12.962 -17.693   2.804  1.00  0.00           C  
ATOM   1863  HB2 LYS A 115      13.593 -18.385   2.253  1.00  0.00           H  
ATOM   1864  HB3 LYS A 115      12.386 -18.284   3.516  1.00  0.00           H  
ATOM   1865  CG  LYS A 115      11.943 -17.029   1.859  1.00  0.00           C  
ATOM   1866  HG2 LYS A 115      11.220 -16.497   2.478  1.00  0.00           H  
ATOM   1867  HG3 LYS A 115      12.439 -16.300   1.223  1.00  0.00           H  
ATOM   1868  CD  LYS A 115      11.170 -18.038   0.979  1.00  0.00           C  
ATOM   1869  HD2 LYS A 115      10.872 -18.888   1.596  1.00  0.00           H  
ATOM   1870  HD3 LYS A 115      10.266 -17.554   0.608  1.00  0.00           H  
ATOM   1871  CE  LYS A 115      11.994 -18.523  -0.229  1.00  0.00           C  
ATOM   1872  HE2 LYS A 115      12.065 -17.713  -0.958  1.00  0.00           H  
ATOM   1873  HE3 LYS A 115      12.999 -18.751   0.125  1.00  0.00           H  
ATOM   1874  NZ  LYS A 115      11.447 -19.753  -0.860  1.00  0.00           N  
ATOM   1875  HZ1 LYS A 115      11.934 -19.993  -1.726  1.00  0.00           H  
ATOM   1876  HZ2 LYS A 115      11.601 -20.528  -0.210  1.00  0.00           H  
ATOM   1877  HZ3 LYS A 115      10.465 -19.655  -1.079  1.00  0.00           H  
ATOM   1878  C   LYS A 115      14.377 -17.407   4.859  1.00  0.00           C  
ATOM   1879  O   LYS A 115      13.784 -17.240   5.922  1.00  0.00           O  
ATOM   1880  N   THR A 116      15.492 -18.136   4.767  1.00  0.00           N  
ATOM   1881  H   THR A 116      15.898 -18.284   3.850  1.00  0.00           H  
ATOM   1882  CA  THR A 116      16.150 -18.738   5.939  1.00  0.00           C  
ATOM   1883  HA  THR A 116      15.424 -19.341   6.481  1.00  0.00           H  
ATOM   1884  CB  THR A 116      17.298 -19.678   5.527  1.00  0.00           C  
ATOM   1885  HB  THR A 116      18.008 -19.151   4.889  1.00  0.00           H  
ATOM   1886  CG2 THR A 116      18.053 -20.277   6.713  1.00  0.00           C  
ATOM   1887 HG21 THR A 116      18.591 -19.498   7.253  1.00  0.00           H  
ATOM   1888 HG22 THR A 116      17.354 -20.768   7.391  1.00  0.00           H  
ATOM   1889 HG23 THR A 116      18.776 -21.010   6.355  1.00  0.00           H  
ATOM   1890  OG1 THR A 116      16.761 -20.771   4.820  1.00  0.00           O  
ATOM   1891  HG1 THR A 116      16.496 -20.452   3.937  1.00  0.00           H  
ATOM   1892  C   THR A 116      16.625 -17.665   6.914  1.00  0.00           C  
ATOM   1893  O   THR A 116      16.338 -17.766   8.105  1.00  0.00           O  
ATOM   1894  N   ILE A 117      17.276 -16.603   6.425  1.00  0.00           N  
ATOM   1895  H   ILE A 117      17.486 -16.574   5.432  1.00  0.00           H  
ATOM   1896  CA  ILE A 117      17.713 -15.479   7.274  1.00  0.00           C  
ATOM   1897  HA  ILE A 117      18.263 -15.878   8.130  1.00  0.00           H  
ATOM   1898  CB  ILE A 117      18.665 -14.549   6.483  1.00  0.00           C  
ATOM   1899  HB  ILE A 117      18.183 -14.283   5.541  1.00  0.00           H  
ATOM   1900  CG2 ILE A 117      18.964 -13.248   7.254  1.00  0.00           C  
ATOM   1901 HG21 ILE A 117      18.052 -12.671   7.397  1.00  0.00           H  
ATOM   1902 HG22 ILE A 117      19.395 -13.480   8.229  1.00  0.00           H  
ATOM   1903 HG23 ILE A 117      19.664 -12.629   6.697  1.00  0.00           H  
ATOM   1904  CG1 ILE A 117      19.986 -15.296   6.174  1.00  0.00           C  
ATOM   1905 HG12 ILE A 117      20.574 -15.390   7.088  1.00  0.00           H  
ATOM   1906 HG13 ILE A 117      19.767 -16.304   5.825  1.00  0.00           H  
ATOM   1907  CD1 ILE A 117      20.839 -14.629   5.089  1.00  0.00           C  
ATOM   1908 HD11 ILE A 117      20.247 -14.504   4.183  1.00  0.00           H  
ATOM   1909 HD12 ILE A 117      21.205 -13.661   5.427  1.00  0.00           H  
ATOM   1910 HD13 ILE A 117      21.695 -15.267   4.868  1.00  0.00           H  
ATOM   1911  C   ILE A 117      16.507 -14.719   7.852  1.00  0.00           C  
ATOM   1912  O   ILE A 117      16.504 -14.385   9.035  1.00  0.00           O  
ATOM   1913  N   MET A 118      15.460 -14.478   7.056  1.00  0.00           N  
ATOM   1914  H   MET A 118      15.526 -14.714   6.072  1.00  0.00           H  
ATOM   1915  CA  MET A 118      14.267 -13.771   7.531  1.00  0.00           C  
ATOM   1916  HA  MET A 118      14.607 -12.917   8.111  1.00  0.00           H  
ATOM   1917  CB  MET A 118      13.436 -13.226   6.357  1.00  0.00           C  
ATOM   1918  HB2 MET A 118      13.288 -14.005   5.611  1.00  0.00           H  
ATOM   1919  HB3 MET A 118      12.459 -12.903   6.720  1.00  0.00           H  
ATOM   1920  CG  MET A 118      14.128 -12.016   5.714  1.00  0.00           C  
ATOM   1921  HG2 MET A 118      15.117 -12.315   5.363  1.00  0.00           H  
ATOM   1922  HG3 MET A 118      13.546 -11.694   4.850  1.00  0.00           H  
ATOM   1923  SD  MET A 118      14.313 -10.598   6.836  1.00  0.00           S  
ATOM   1924  CE  MET A 118      15.303  -9.492   5.807  1.00  0.00           C  
ATOM   1925  HE1 MET A 118      14.685  -9.108   5.000  1.00  0.00           H  
ATOM   1926  HE2 MET A 118      15.666  -8.659   6.407  1.00  0.00           H  
ATOM   1927  HE3 MET A 118      16.154 -10.031   5.393  1.00  0.00           H  
ATOM   1928  C   MET A 118      13.420 -14.582   8.520  1.00  0.00           C  
ATOM   1929  O   MET A 118      12.804 -13.969   9.385  1.00  0.00           O  
ATOM   1930  N   ARG A 119      13.433 -15.923   8.485  1.00  0.00           N  
ATOM   1931  H   ARG A 119      13.906 -16.375   7.707  1.00  0.00           H  
ATOM   1932  CA  ARG A 119      12.821 -16.773   9.530  1.00  0.00           C  
ATOM   1933  HA  ARG A 119      11.780 -16.467   9.673  1.00  0.00           H  
ATOM   1934  CB  ARG A 119      12.883 -18.256   9.110  1.00  0.00           C  
ATOM   1935  HB2 ARG A 119      13.618 -18.397   8.316  1.00  0.00           H  
ATOM   1936  HB3 ARG A 119      13.194 -18.861   9.964  1.00  0.00           H  
ATOM   1937  CG  ARG A 119      11.517 -18.766   8.645  1.00  0.00           C  
ATOM   1938  HG2 ARG A 119      10.814 -18.671   9.473  1.00  0.00           H  
ATOM   1939  HG3 ARG A 119      11.154 -18.149   7.823  1.00  0.00           H  
ATOM   1940  CD  ARG A 119      11.579 -20.244   8.222  1.00  0.00           C  
ATOM   1941  HD2 ARG A 119      12.517 -20.693   8.555  1.00  0.00           H  
ATOM   1942  HD3 ARG A 119      10.770 -20.773   8.734  1.00  0.00           H  
ATOM   1943  NE  ARG A 119      11.384 -20.406   6.766  1.00  0.00           N  
ATOM   1944  HE  ARG A 119      10.467 -20.180   6.423  1.00  0.00           H  
ATOM   1945  CZ  ARG A 119      12.263 -20.738   5.832  1.00  0.00           C  
ATOM   1946  NH1 ARG A 119      13.503 -21.059   6.057  1.00  0.00           N  
ATOM   1947 HH11 ARG A 119      13.852 -21.107   6.992  1.00  0.00           H  
ATOM   1948 HH12 ARG A 119      14.091 -21.271   5.252  1.00  0.00           H  
ATOM   1949  NH2 ARG A 119      11.899 -20.750   4.590  1.00  0.00           N  
ATOM   1950 HH21 ARG A 119      10.976 -20.532   4.284  1.00  0.00           H  
ATOM   1951 HH22 ARG A 119      12.616 -20.996   3.898  1.00  0.00           H  
ATOM   1952  C   ARG A 119      13.489 -16.586  10.892  1.00  0.00           C  
ATOM   1953  O   ARG A 119      12.803 -16.447  11.905  1.00  0.00           O  
ATOM   1954  N   GLU A 120      14.818 -16.553  10.915  1.00  0.00           N  
ATOM   1955  H   GLU A 120      15.317 -16.703  10.047  1.00  0.00           H  
ATOM   1956  CA  GLU A 120      15.592 -16.330  12.142  1.00  0.00           C  
ATOM   1957  HA  GLU A 120      15.212 -16.982  12.930  1.00  0.00           H  
ATOM   1958  CB  GLU A 120      17.049 -16.721  11.841  1.00  0.00           C  
ATOM   1959  HB2 GLU A 120      17.087 -17.787  11.614  1.00  0.00           H  
ATOM   1960  HB3 GLU A 120      17.364 -16.195  10.939  1.00  0.00           H  
ATOM   1961  CG  GLU A 120      18.093 -16.411  12.924  1.00  0.00           C  
ATOM   1962  HG2 GLU A 120      19.073 -16.665  12.515  1.00  0.00           H  
ATOM   1963  HG3 GLU A 120      18.095 -15.337  13.118  1.00  0.00           H  
ATOM   1964  CD  GLU A 120      17.916 -17.156  14.252  1.00  0.00           C  
ATOM   1965  OE1 GLU A 120      16.813 -17.650  14.553  1.00  0.00           O  
ATOM   1966  OE2 GLU A 120      18.901 -17.146  15.026  1.00  0.00           O  
ATOM   1967  C   GLU A 120      15.443 -14.880  12.640  1.00  0.00           C  
ATOM   1968  O   GLU A 120      15.186 -14.631  13.821  1.00  0.00           O  
ATOM   1969  N   LYS A 121      15.521 -13.900  11.726  1.00  0.00           N  
ATOM   1970  H   LYS A 121      15.764 -14.151  10.771  1.00  0.00           H  
ATOM   1971  CA  LYS A 121      15.332 -12.484  12.069  1.00  0.00           C  
ATOM   1972  HA  LYS A 121      15.995 -12.278  12.909  1.00  0.00           H  
ATOM   1973  CB  LYS A 121      15.727 -11.588  10.879  1.00  0.00           C  
ATOM   1974  HB2 LYS A 121      16.703 -11.902  10.509  1.00  0.00           H  
ATOM   1975  HB3 LYS A 121      15.003 -11.734  10.076  1.00  0.00           H  
ATOM   1976  CG  LYS A 121      15.792 -10.085  11.212  1.00  0.00           C  
ATOM   1977  HG2 LYS A 121      15.993  -9.543  10.288  1.00  0.00           H  
ATOM   1978  HG3 LYS A 121      14.823  -9.752  11.585  1.00  0.00           H  
ATOM   1979  CD  LYS A 121      16.880  -9.724  12.242  1.00  0.00           C  
ATOM   1980  HD2 LYS A 121      16.658 -10.215  13.192  1.00  0.00           H  
ATOM   1981  HD3 LYS A 121      17.850 -10.071  11.878  1.00  0.00           H  
ATOM   1982  CE  LYS A 121      16.926  -8.206  12.467  1.00  0.00           C  
ATOM   1983  HE2 LYS A 121      17.179  -7.717  11.520  1.00  0.00           H  
ATOM   1984  HE3 LYS A 121      15.930  -7.873  12.770  1.00  0.00           H  
ATOM   1985  NZ  LYS A 121      17.912  -7.824  13.507  1.00  0.00           N  
ATOM   1986  HZ1 LYS A 121      17.796  -8.336  14.369  1.00  0.00           H  
ATOM   1987  HZ2 LYS A 121      18.865  -7.997  13.173  1.00  0.00           H  
ATOM   1988  HZ3 LYS A 121      17.899  -6.829  13.683  1.00  0.00           H  
ATOM   1989  C   LYS A 121      13.914 -12.191  12.568  1.00  0.00           C  
ATOM   1990  O   LYS A 121      13.784 -11.471  13.555  1.00  0.00           O  
ATOM   1991  N   TYR A 122      12.872 -12.746  11.943  1.00  0.00           N  
ATOM   1992  H   TYR A 122      13.039 -13.312  11.118  1.00  0.00           H  
ATOM   1993  CA  TYR A 122      11.483 -12.576  12.384  1.00  0.00           C  
ATOM   1994  HA  TYR A 122      11.261 -11.515  12.465  1.00  0.00           H  
ATOM   1995  CB  TYR A 122      10.528 -13.173  11.342  1.00  0.00           C  
ATOM   1996  HB2 TYR A 122      10.693 -12.665  10.390  1.00  0.00           H  
ATOM   1997  HB3 TYR A 122      10.766 -14.229  11.201  1.00  0.00           H  
ATOM   1998  CG  TYR A 122       9.061 -13.045  11.701  1.00  0.00           C  
ATOM   1999  CD1 TYR A 122       8.396 -14.108  12.343  1.00  0.00           C  
ATOM   2000  HD1 TYR A 122       8.931 -15.016  12.586  1.00  0.00           H  
ATOM   2001  CE1 TYR A 122       7.038 -13.983  12.695  1.00  0.00           C  
ATOM   2002  HE1 TYR A 122       6.536 -14.795  13.198  1.00  0.00           H  
ATOM   2003  CZ  TYR A 122       6.340 -12.794  12.397  1.00  0.00           C  
ATOM   2004  OH  TYR A 122       5.033 -12.670  12.747  1.00  0.00           O  
ATOM   2005  HH  TYR A 122       4.786 -13.309  13.418  1.00  0.00           H  
ATOM   2006  CE2 TYR A 122       7.003 -11.735  11.745  1.00  0.00           C  
ATOM   2007  HE2 TYR A 122       6.467 -10.822  11.539  1.00  0.00           H  
ATOM   2008  CD2 TYR A 122       8.365 -11.855  11.408  1.00  0.00           C  
ATOM   2009  HD2 TYR A 122       8.874 -11.028  10.937  1.00  0.00           H  
ATOM   2010  C   TYR A 122      11.258 -13.172  13.775  1.00  0.00           C  
ATOM   2011  O   TYR A 122      10.778 -12.471  14.659  1.00  0.00           O  
ATOM   2012  N   SER A 123      11.710 -14.408  14.012  1.00  0.00           N  
ATOM   2013  H   SER A 123      12.115 -14.936  13.250  1.00  0.00           H  
ATOM   2014  CA  SER A 123      11.572 -15.081  15.318  1.00  0.00           C  
ATOM   2015  HA  SER A 123      10.510 -15.182  15.550  1.00  0.00           H  
ATOM   2016  CB  SER A 123      12.184 -16.487  15.268  1.00  0.00           C  
ATOM   2017  HB2 SER A 123      13.264 -16.415  15.128  1.00  0.00           H  
ATOM   2018  HB3 SER A 123      11.987 -16.989  16.217  1.00  0.00           H  
ATOM   2019  OG  SER A 123      11.621 -17.249  14.215  1.00  0.00           O  
ATOM   2020  HG  SER A 123      12.102 -17.044  13.393  1.00  0.00           H  
ATOM   2021  C   SER A 123      12.219 -14.298  16.472  1.00  0.00           C  
ATOM   2022  O   SER A 123      11.708 -14.302  17.590  1.00  0.00           O  
ATOM   2023  N   LYS A 124      13.328 -13.592  16.209  1.00  0.00           N  
ATOM   2024  H   LYS A 124      13.744 -13.698  15.290  1.00  0.00           H  
ATOM   2025  CA  LYS A 124      13.993 -12.709  17.185  1.00  0.00           C  
ATOM   2026  HA  LYS A 124      13.846 -13.123  18.185  1.00  0.00           H  
ATOM   2027  CB  LYS A 124      15.499 -12.698  16.881  1.00  0.00           C  
ATOM   2028  HB2 LYS A 124      15.661 -12.594  15.806  1.00  0.00           H  
ATOM   2029  HB3 LYS A 124      15.972 -11.857  17.393  1.00  0.00           H  
ATOM   2030  CG  LYS A 124      16.125 -14.003  17.397  1.00  0.00           C  
ATOM   2031  HG2 LYS A 124      16.079 -13.994  18.488  1.00  0.00           H  
ATOM   2032  HG3 LYS A 124      15.550 -14.858  17.035  1.00  0.00           H  
ATOM   2033  CD  LYS A 124      17.578 -14.183  16.959  1.00  0.00           C  
ATOM   2034  HD2 LYS A 124      17.602 -14.368  15.885  1.00  0.00           H  
ATOM   2035  HD3 LYS A 124      18.157 -13.290  17.194  1.00  0.00           H  
ATOM   2036  CE  LYS A 124      18.139 -15.392  17.713  1.00  0.00           C  
ATOM   2037  HE2 LYS A 124      18.191 -15.150  18.777  1.00  0.00           H  
ATOM   2038  HE3 LYS A 124      17.448 -16.234  17.581  1.00  0.00           H  
ATOM   2039  NZ  LYS A 124      19.472 -15.786  17.210  1.00  0.00           N  
ATOM   2040  HZ1 LYS A 124      19.346 -16.160  16.263  1.00  0.00           H  
ATOM   2041  HZ2 LYS A 124      20.130 -15.024  17.177  1.00  0.00           H  
ATOM   2042  HZ3 LYS A 124      19.839 -16.577  17.716  1.00  0.00           H  
ATOM   2043  C   LYS A 124      13.415 -11.293  17.267  1.00  0.00           C  
ATOM   2044  O   LYS A 124      13.624 -10.627  18.275  1.00  0.00           O  
ATOM   2045  N   CYS A 125      12.687 -10.826  16.257  1.00  0.00           N  
ATOM   2046  H   CYS A 125      12.508 -11.439  15.472  1.00  0.00           H  
ATOM   2047  CA  CYS A 125      12.028  -9.520  16.250  1.00  0.00           C  
ATOM   2048  HA  CYS A 125      12.458  -8.890  17.030  1.00  0.00           H  
ATOM   2049  CB  CYS A 125      12.287  -8.818  14.910  1.00  0.00           C  
ATOM   2050  HB2 CYS A 125      11.872  -9.438  14.115  1.00  0.00           H  
ATOM   2051  HB3 CYS A 125      11.784  -7.849  14.908  1.00  0.00           H  
ATOM   2052  SG  CYS A 125      14.069  -8.580  14.638  1.00  0.00           S  
ATOM   2053  HG  CYS A 125      14.287  -9.884  14.393  1.00  0.00           H  
ATOM   2054  C   CYS A 125      10.532  -9.658  16.582  1.00  0.00           C  
ATOM   2055  O   CYS A 125       9.683  -9.346  15.742  1.00  0.00           O  
ATOM   2056  N   SER A 126      10.238 -10.132  17.805  1.00  0.00           N  
ATOM   2057  H   SER A 126      11.015 -10.326  18.418  1.00  0.00           H  
ATOM   2058  CA  SER A 126       8.880 -10.210  18.385  1.00  0.00           C  
ATOM   2059  HA  SER A 126       8.271 -10.871  17.774  1.00  0.00           H  
ATOM   2060  CB  SER A 126       8.936 -10.772  19.806  1.00  0.00           C  
ATOM   2061  HB2 SER A 126       9.660 -10.205  20.398  1.00  0.00           H  
ATOM   2062  HB3 SER A 126       7.949 -10.676  20.268  1.00  0.00           H  
ATOM   2063  OG  SER A 126       9.287 -12.144  19.771  1.00  0.00           O  
ATOM   2064  HG  SER A 126       9.924 -12.311  19.069  1.00  0.00           H  
ATOM   2065  C   SER A 126       8.144  -8.871  18.387  1.00  0.00           C  
ATOM   2066  O   SER A 126       6.897  -8.896  18.311  1.00  0.00           O  
ATOM   2067  OXT SER A 126       8.783  -7.798  18.283  1.00  0.00           O  
TER    2068      SER   126                                                      
ATOM   2068  N   MET B 127      -5.594  35.457 -10.305  1.00  0.00           N  
ATOM   2069  H1  MET B 127      -4.802  34.858 -10.070  1.00  0.00           H  
ATOM   2070  H2  MET B 127      -5.400  35.859 -11.211  1.00  0.00           H  
ATOM   2071  H3  MET B 127      -6.411  34.867 -10.347  1.00  0.00           H  
ATOM   2072  CA  MET B 127      -5.730  36.534  -9.293  1.00  0.00           C  
ATOM   2073  HA  MET B 127      -6.626  37.102  -9.541  1.00  0.00           H  
ATOM   2074  CB  MET B 127      -5.984  35.918  -7.887  1.00  0.00           C  
ATOM   2075  HB2 MET B 127      -7.008  36.172  -7.613  1.00  0.00           H  
ATOM   2076  HB3 MET B 127      -5.976  34.832  -7.981  1.00  0.00           H  
ATOM   2077  CG  MET B 127      -5.098  36.255  -6.680  1.00  0.00           C  
ATOM   2078  HG2 MET B 127      -4.052  36.158  -6.971  1.00  0.00           H  
ATOM   2079  HG3 MET B 127      -5.282  37.282  -6.362  1.00  0.00           H  
ATOM   2080  SD  MET B 127      -5.365  35.151  -5.262  1.00  0.00           S  
ATOM   2081  CE  MET B 127      -6.967  35.722  -4.623  1.00  0.00           C  
ATOM   2082  HE1 MET B 127      -7.740  35.595  -5.379  1.00  0.00           H  
ATOM   2083  HE2 MET B 127      -7.235  35.137  -3.742  1.00  0.00           H  
ATOM   2084  HE3 MET B 127      -6.898  36.772  -4.337  1.00  0.00           H  
ATOM   2085  C   MET B 127      -4.571  37.514  -9.539  1.00  0.00           C  
ATOM   2086  O   MET B 127      -4.175  37.611 -10.697  1.00  0.00           O  
ATOM   2087  N   HIE B 128      -4.076  38.305  -8.580  1.00  0.00           N  
ATOM   2088  H   HIE B 128      -4.405  38.200  -7.632  1.00  0.00           H  
ATOM   2089  CA  HIE B 128      -2.821  39.063  -8.739  1.00  0.00           C  
ATOM   2090  HA  HIE B 128      -2.506  39.058  -9.785  1.00  0.00           H  
ATOM   2091  CB  HIE B 128      -3.024  40.529  -8.325  1.00  0.00           C  
ATOM   2092  HB2 HIE B 128      -3.178  40.584  -7.247  1.00  0.00           H  
ATOM   2093  HB3 HIE B 128      -3.921  40.912  -8.815  1.00  0.00           H  
ATOM   2094  CG  HIE B 128      -1.870  41.432  -8.692  1.00  0.00           C  
ATOM   2095  ND1 HIE B 128      -0.576  41.327  -8.189  1.00  0.00           N  
ATOM   2096  CE1 HIE B 128       0.124  42.337  -8.727  1.00  0.00           C  
ATOM   2097  HE1 HIE B 128       1.168  42.541  -8.517  1.00  0.00           H  
ATOM   2098  NE2 HIE B 128      -0.662  43.064  -9.541  1.00  0.00           N  
ATOM   2099  HE2 HIE B 128      -0.376  43.895 -10.039  1.00  0.00           H  
ATOM   2100  CD2 HIE B 128      -1.924  42.508  -9.530  1.00  0.00           C  
ATOM   2101  HD2 HIE B 128      -2.797  42.864 -10.059  1.00  0.00           H  
ATOM   2102  C   HIE B 128      -1.719  38.370  -7.930  1.00  0.00           C  
ATOM   2103  O   HIE B 128      -1.979  37.935  -6.811  1.00  0.00           O  
ATOM   2104  N   HIE B 129      -0.512  38.233  -8.475  1.00  0.00           N  
ATOM   2105  H   HIE B 129      -0.316  38.676  -9.366  1.00  0.00           H  
ATOM   2106  CA  HIE B 129       0.592  37.485  -7.854  1.00  0.00           C  
ATOM   2107  HA  HIE B 129       0.230  36.494  -7.578  1.00  0.00           H  
ATOM   2108  CB  HIE B 129       1.710  37.307  -8.890  1.00  0.00           C  
ATOM   2109  HB2 HIE B 129       1.343  36.668  -9.693  1.00  0.00           H  
ATOM   2110  HB3 HIE B 129       2.551  36.795  -8.424  1.00  0.00           H  
ATOM   2111  CG  HIE B 129       2.195  38.597  -9.501  1.00  0.00           C  
ATOM   2112  ND1 HIE B 129       1.497  39.351 -10.448  1.00  0.00           N  
ATOM   2113  CE1 HIE B 129       2.284  40.398 -10.732  1.00  0.00           C  
ATOM   2114  HE1 HIE B 129       2.038  41.167 -11.451  1.00  0.00           H  
ATOM   2115  NE2 HIE B 129       3.417  40.347 -10.009  1.00  0.00           N  
ATOM   2116  HE2 HIE B 129       4.178  41.008 -10.061  1.00  0.00           H  
ATOM   2117  CD2 HIE B 129       3.377  39.217  -9.223  1.00  0.00           C  
ATOM   2118  HD2 HIE B 129       4.129  38.869  -8.526  1.00  0.00           H  
ATOM   2119  C   HIE B 129       1.130  38.113  -6.559  1.00  0.00           C  
ATOM   2120  O   HIE B 129       1.696  37.393  -5.741  1.00  0.00           O  
ATOM   2121  N   HIE B 130       0.912  39.416  -6.331  1.00  0.00           N  
ATOM   2122  H   HIE B 130       0.462  39.955  -7.064  1.00  0.00           H  
ATOM   2123  CA  HIE B 130       1.135  40.072  -5.029  1.00  0.00           C  
ATOM   2124  HA  HIE B 130       2.056  39.679  -4.598  1.00  0.00           H  
ATOM   2125  CB  HIE B 130       1.307  41.600  -5.203  1.00  0.00           C  
ATOM   2126  HB2 HIE B 130       1.231  42.075  -4.225  1.00  0.00           H  
ATOM   2127  HB3 HIE B 130       0.492  41.993  -5.807  1.00  0.00           H  
ATOM   2128  CG  HIE B 130       2.626  42.060  -5.785  1.00  0.00           C  
ATOM   2129  ND1 HIE B 130       3.057  43.389  -5.840  1.00  0.00           N  
ATOM   2130  CE1 HIE B 130       4.328  43.353  -6.265  1.00  0.00           C  
ATOM   2131  HE1 HIE B 130       4.962  44.225  -6.368  1.00  0.00           H  
ATOM   2132  NE2 HIE B 130       4.707  42.086  -6.504  1.00  0.00           N  
ATOM   2133  HE2 HIE B 130       5.634  41.786  -6.769  1.00  0.00           H  
ATOM   2134  CD2 HIE B 130       3.644  41.261  -6.217  1.00  0.00           C  
ATOM   2135  HD2 HIE B 130       3.626  40.182  -6.265  1.00  0.00           H  
ATOM   2136  C   HIE B 130       0.055  39.757  -3.975  1.00  0.00           C  
ATOM   2137  O   HIE B 130       0.150  40.251  -2.851  1.00  0.00           O  
ATOM   2138  N   HIE B 131      -0.966  38.946  -4.284  1.00  0.00           N  
ATOM   2139  H   HIE B 131      -1.013  38.535  -5.208  1.00  0.00           H  
ATOM   2140  CA  HIE B 131      -1.951  38.527  -3.286  1.00  0.00           C  
ATOM   2141  HA  HIE B 131      -2.394  39.428  -2.858  1.00  0.00           H  
ATOM   2142  CB  HIE B 131      -3.086  37.706  -3.907  1.00  0.00           C  
ATOM   2143  HB2 HIE B 131      -2.674  36.809  -4.373  1.00  0.00           H  
ATOM   2144  HB3 HIE B 131      -3.585  38.303  -4.670  1.00  0.00           H  
ATOM   2145  CG  HIE B 131      -4.106  37.303  -2.871  1.00  0.00           C  
ATOM   2146  ND1 HIE B 131      -5.049  38.159  -2.298  1.00  0.00           N  
ATOM   2147  CE1 HIE B 131      -5.658  37.441  -1.341  1.00  0.00           C  
ATOM   2148  HE1 HIE B 131      -6.441  37.822  -0.699  1.00  0.00           H  
ATOM   2149  NE2 HIE B 131      -5.141  36.201  -1.277  1.00  0.00           N  
ATOM   2150  HE2 HIE B 131      -5.397  35.487  -0.609  1.00  0.00           H  
ATOM   2151  CD2 HIE B 131      -4.153  36.098  -2.231  1.00  0.00           C  
ATOM   2152  HD2 HIE B 131      -3.502  35.253  -2.415  1.00  0.00           H  
ATOM   2153  C   HIE B 131      -1.290  37.751  -2.143  1.00  0.00           C  
ATOM   2154  O   HIE B 131      -0.489  36.835  -2.353  1.00  0.00           O  
ATOM   2155  N   HIE B 132      -1.667  38.107  -0.916  1.00  0.00           N  
ATOM   2156  H   HIE B 132      -2.348  38.846  -0.825  1.00  0.00           H  
ATOM   2157  CA  HIE B 132      -1.149  37.492   0.299  1.00  0.00           C  
ATOM   2158  HA  HIE B 132      -0.061  37.429   0.225  1.00  0.00           H  
ATOM   2159  CB  HIE B 132      -1.469  38.402   1.490  1.00  0.00           C  
ATOM   2160  HB2 HIE B 132      -2.548  38.531   1.571  1.00  0.00           H  
ATOM   2161  HB3 HIE B 132      -1.019  39.381   1.322  1.00  0.00           H  
ATOM   2162  CG  HIE B 132      -0.936  37.852   2.784  1.00  0.00           C  
ATOM   2163  ND1 HIE B 132       0.398  37.521   3.019  1.00  0.00           N  
ATOM   2164  CE1 HIE B 132       0.451  37.084   4.282  1.00  0.00           C  
ATOM   2165  HE1 HIE B 132       1.359  36.757   4.770  1.00  0.00           H  
ATOM   2166  NE2 HIE B 132      -0.770  37.130   4.847  1.00  0.00           N  
ATOM   2167  HE2 HIE B 132      -0.982  36.903   5.803  1.00  0.00           H  
ATOM   2168  CD2 HIE B 132      -1.661  37.612   3.913  1.00  0.00           C  
ATOM   2169  HD2 HIE B 132      -2.721  37.781   4.035  1.00  0.00           H  
ATOM   2170  C   HIE B 132      -1.675  36.061   0.470  1.00  0.00           C  
ATOM   2171  O   HIE B 132      -2.665  35.825   1.162  1.00  0.00           O  
ATOM   2172  N   HIE B 133      -1.028  35.100  -0.183  1.00  0.00           N  
ATOM   2173  H   HIE B 133      -0.328  35.396  -0.853  1.00  0.00           H  
ATOM   2174  CA  HIE B 133      -1.218  33.669   0.059  1.00  0.00           C  
ATOM   2175  HA  HIE B 133      -2.280  33.457   0.193  1.00  0.00           H  
ATOM   2176  CB  HIE B 133      -0.705  32.867  -1.138  1.00  0.00           C  
ATOM   2177  HB2 HIE B 133      -0.696  31.816  -0.858  1.00  0.00           H  
ATOM   2178  HB3 HIE B 133       0.321  33.161  -1.365  1.00  0.00           H  
ATOM   2179  CG  HIE B 133      -1.539  32.985  -2.383  1.00  0.00           C  
ATOM   2180  ND1 HIE B 133      -2.697  32.248  -2.636  1.00  0.00           N  
ATOM   2181  CE1 HIE B 133      -3.044  32.549  -3.897  1.00  0.00           C  
ATOM   2182  HE1 HIE B 133      -3.881  32.114  -4.425  1.00  0.00           H  
ATOM   2183  NE2 HIE B 133      -2.192  33.445  -4.423  1.00  0.00           N  
ATOM   2184  HE2 HIE B 133      -2.245  33.812  -5.365  1.00  0.00           H  
ATOM   2185  CD2 HIE B 133      -1.232  33.734  -3.481  1.00  0.00           C  
ATOM   2186  HD2 HIE B 133      -0.382  34.398  -3.587  1.00  0.00           H  
ATOM   2187  C   HIE B 133      -0.467  33.217   1.314  1.00  0.00           C  
ATOM   2188  O   HIE B 133       0.727  33.478   1.445  1.00  0.00           O  
ATOM   2189  N   LYS B 134      -1.148  32.483   2.202  1.00  0.00           N  
ATOM   2190  H   LYS B 134      -2.155  32.410   2.065  1.00  0.00           H  
ATOM   2191  CA  LYS B 134      -0.608  31.883   3.430  1.00  0.00           C  
ATOM   2192  HA  LYS B 134       0.428  31.588   3.254  1.00  0.00           H  
ATOM   2193  CB  LYS B 134      -0.638  32.956   4.538  1.00  0.00           C  
ATOM   2194  HB2 LYS B 134      -0.003  33.792   4.239  1.00  0.00           H  
ATOM   2195  HB3 LYS B 134      -1.658  33.327   4.652  1.00  0.00           H  
ATOM   2196  CG  LYS B 134      -0.151  32.414   5.886  1.00  0.00           C  
ATOM   2197  HG2 LYS B 134      -0.816  31.613   6.199  1.00  0.00           H  
ATOM   2198  HG3 LYS B 134       0.858  32.016   5.769  1.00  0.00           H  
ATOM   2199  CD  LYS B 134      -0.156  33.468   6.995  1.00  0.00           C  
ATOM   2200  HD2 LYS B 134       0.525  34.280   6.730  1.00  0.00           H  
ATOM   2201  HD3 LYS B 134      -1.168  33.858   7.119  1.00  0.00           H  
ATOM   2202  CE  LYS B 134       0.307  32.780   8.286  1.00  0.00           C  
ATOM   2203  HE2 LYS B 134      -0.379  31.953   8.503  1.00  0.00           H  
ATOM   2204  HE3 LYS B 134       1.296  32.346   8.108  1.00  0.00           H  
ATOM   2205  NZ  LYS B 134       0.361  33.716   9.434  1.00  0.00           N  
ATOM   2206  HZ1 LYS B 134       0.962  34.502   9.226  1.00  0.00           H  
ATOM   2207  HZ2 LYS B 134      -0.565  34.056   9.664  1.00  0.00           H  
ATOM   2208  HZ3 LYS B 134       0.734  33.237  10.244  1.00  0.00           H  
ATOM   2209  C   LYS B 134      -1.410  30.630   3.818  1.00  0.00           C  
ATOM   2210  O   LYS B 134      -2.641  30.669   3.822  1.00  0.00           O  
ATOM   2211  N   VAL B 135      -0.729  29.548   4.204  1.00  0.00           N  
ATOM   2212  H   VAL B 135       0.278  29.578   4.208  1.00  0.00           H  
ATOM   2213  CA  VAL B 135      -1.377  28.351   4.773  1.00  0.00           C  
ATOM   2214  HA  VAL B 135      -2.273  28.138   4.187  1.00  0.00           H  
ATOM   2215  CB  VAL B 135      -0.468  27.105   4.686  1.00  0.00           C  
ATOM   2216  HB  VAL B 135       0.398  27.251   5.332  1.00  0.00           H  
ATOM   2217  CG1 VAL B 135      -1.193  25.823   5.107  1.00  0.00           C  
ATOM   2218 HG11 VAL B 135      -1.538  25.900   6.135  1.00  0.00           H  
ATOM   2219 HG12 VAL B 135      -2.045  25.633   4.458  1.00  0.00           H  
ATOM   2220 HG13 VAL B 135      -0.509  24.976   5.058  1.00  0.00           H  
ATOM   2221  CG2 VAL B 135       0.030  26.862   3.256  1.00  0.00           C  
ATOM   2222 HG21 VAL B 135       0.660  27.683   2.930  1.00  0.00           H  
ATOM   2223 HG22 VAL B 135       0.630  25.952   3.236  1.00  0.00           H  
ATOM   2224 HG23 VAL B 135      -0.812  26.753   2.572  1.00  0.00           H  
ATOM   2225  C   VAL B 135      -1.818  28.613   6.221  1.00  0.00           C  
ATOM   2226  O   VAL B 135      -1.114  29.270   6.995  1.00  0.00           O  
ATOM   2227  N   LEU B 136      -2.991  28.103   6.596  1.00  0.00           N  
ATOM   2228  H   LEU B 136      -3.512  27.570   5.906  1.00  0.00           H  
ATOM   2229  CA  LEU B 136      -3.439  28.000   7.985  1.00  0.00           C  
ATOM   2230  HA  LEU B 136      -2.884  28.703   8.605  1.00  0.00           H  
ATOM   2231  CB  LEU B 136      -4.938  28.346   8.073  1.00  0.00           C  
ATOM   2232  HB2 LEU B 136      -5.494  27.598   7.506  1.00  0.00           H  
ATOM   2233  HB3 LEU B 136      -5.242  28.265   9.118  1.00  0.00           H  
ATOM   2234  CG  LEU B 136      -5.340  29.736   7.544  1.00  0.00           C  
ATOM   2235  HG  LEU B 136      -5.119  29.802   6.479  1.00  0.00           H  
ATOM   2236  CD1 LEU B 136      -6.847  29.918   7.738  1.00  0.00           C  
ATOM   2237 HD11 LEU B 136      -7.109  29.830   8.792  1.00  0.00           H  
ATOM   2238 HD12 LEU B 136      -7.156  30.896   7.371  1.00  0.00           H  
ATOM   2239 HD13 LEU B 136      -7.380  29.160   7.163  1.00  0.00           H  
ATOM   2240  CD2 LEU B 136      -4.616  30.877   8.265  1.00  0.00           C  
ATOM   2241 HD21 LEU B 136      -5.000  31.835   7.913  1.00  0.00           H  
ATOM   2242 HD22 LEU B 136      -4.777  30.797   9.340  1.00  0.00           H  
ATOM   2243 HD23 LEU B 136      -3.550  30.828   8.046  1.00  0.00           H  
ATOM   2244  C   LEU B 136      -3.163  26.584   8.518  1.00  0.00           C  
ATOM   2245  O   LEU B 136      -3.724  25.623   7.996  1.00  0.00           O  
ATOM   2246  N   GLN B 137      -2.361  26.482   9.586  1.00  0.00           N  
ATOM   2247  H   GLN B 137      -1.945  27.329   9.934  1.00  0.00           H  
ATOM   2248  CA  GLN B 137      -1.919  25.225  10.216  1.00  0.00           C  
ATOM   2249  HA  GLN B 137      -1.246  25.517  11.023  1.00  0.00           H  
ATOM   2250  CB  GLN B 137      -3.128  24.507  10.859  1.00  0.00           C  
ATOM   2251  HB2 GLN B 137      -3.986  25.178  10.919  1.00  0.00           H  
ATOM   2252  HB3 GLN B 137      -3.427  23.687  10.206  1.00  0.00           H  
ATOM   2253  CG  GLN B 137      -2.824  23.938  12.262  1.00  0.00           C  
ATOM   2254  HG2 GLN B 137      -3.313  22.967  12.345  1.00  0.00           H  
ATOM   2255  HG3 GLN B 137      -1.753  23.776  12.389  1.00  0.00           H  
ATOM   2256  CD  GLN B 137      -3.327  24.817  13.410  1.00  0.00           C  
ATOM   2257  OE1 GLN B 137      -3.637  25.988  13.271  1.00  0.00           O  
ATOM   2258  NE2 GLN B 137      -3.425  24.283  14.608  1.00  0.00           N  
ATOM   2259 HE21 GLN B 137      -3.749  24.893  15.338  1.00  0.00           H  
ATOM   2260 HE22 GLN B 137      -3.140  23.334  14.773  1.00  0.00           H  
ATOM   2261  C   GLN B 137      -1.091  24.296   9.292  1.00  0.00           C  
ATOM   2262  O   GLN B 137      -0.755  24.656   8.167  1.00  0.00           O  
ATOM   2263  N   GLU B 138      -0.724  23.113   9.793  1.00  0.00           N  
ATOM   2264  H   GLU B 138      -1.049  22.853  10.706  1.00  0.00           H  
ATOM   2265  CA  GLU B 138       0.066  22.097   9.081  1.00  0.00           C  
ATOM   2266  HA  GLU B 138       0.897  22.599   8.589  1.00  0.00           H  
ATOM   2267  CB  GLU B 138       0.643  21.135  10.138  1.00  0.00           C  
ATOM   2268  HB2 GLU B 138       1.097  21.713  10.944  1.00  0.00           H  
ATOM   2269  HB3 GLU B 138      -0.182  20.571  10.574  1.00  0.00           H  
ATOM   2270  CG  GLU B 138       1.687  20.135   9.625  1.00  0.00           C  
ATOM   2271  HG2 GLU B 138       1.756  19.319  10.348  1.00  0.00           H  
ATOM   2272  HG3 GLU B 138       1.365  19.703   8.675  1.00  0.00           H  
ATOM   2273  CD  GLU B 138       3.065  20.789   9.469  1.00  0.00           C  
ATOM   2274  OE1 GLU B 138       4.036  20.269  10.055  1.00  0.00           O  
ATOM   2275  OE2 GLU B 138       3.145  21.821   8.765  1.00  0.00           O  
ATOM   2276  C   GLU B 138      -0.773  21.315   8.038  1.00  0.00           C  
ATOM   2277  O   GLU B 138      -1.858  20.832   8.385  1.00  0.00           O  
ATOM   2278  N   PRO B 139      -0.302  21.137   6.784  1.00  0.00           N  
ATOM   2279  CD  PRO B 139       0.793  21.860   6.161  1.00  0.00           C  
ATOM   2280  HD2 PRO B 139       1.724  21.347   6.395  1.00  0.00           H  
ATOM   2281  HD3 PRO B 139       0.836  22.900   6.486  1.00  0.00           H  
ATOM   2282  CG  PRO B 139       0.518  21.801   4.660  1.00  0.00           C  
ATOM   2283  HG2 PRO B 139       1.430  21.896   4.071  1.00  0.00           H  
ATOM   2284  HG3 PRO B 139      -0.201  22.573   4.384  1.00  0.00           H  
ATOM   2285  CB  PRO B 139      -0.120  20.423   4.502  1.00  0.00           C  
ATOM   2286  HB2 PRO B 139       0.667  19.667   4.469  1.00  0.00           H  
ATOM   2287  HB3 PRO B 139      -0.742  20.364   3.608  1.00  0.00           H  
ATOM   2288  CA  PRO B 139      -0.948  20.279   5.786  1.00  0.00           C  
ATOM   2289  HA  PRO B 139      -1.946  20.676   5.601  1.00  0.00           H  
ATOM   2290  C   PRO B 139      -1.066  18.811   6.221  1.00  0.00           C  
ATOM   2291  O   PRO B 139      -0.095  18.167   6.619  1.00  0.00           O  
ATOM   2292  N   THR B 140      -2.271  18.259   6.086  1.00  0.00           N  
ATOM   2293  H   THR B 140      -2.989  18.805   5.616  1.00  0.00           H  
ATOM   2294  CA  THR B 140      -2.558  16.840   6.344  1.00  0.00           C  
ATOM   2295  HA  THR B 140      -1.866  16.470   7.102  1.00  0.00           H  
ATOM   2296  CB  THR B 140      -3.983  16.703   6.902  1.00  0.00           C  
ATOM   2297  HB  THR B 140      -4.691  17.117   6.180  1.00  0.00           H  
ATOM   2298  CG2 THR B 140      -4.390  15.267   7.233  1.00  0.00           C  
ATOM   2299 HG21 THR B 140      -5.345  15.278   7.759  1.00  0.00           H  
ATOM   2300 HG22 THR B 140      -4.510  14.691   6.318  1.00  0.00           H  
ATOM   2301 HG23 THR B 140      -3.638  14.804   7.871  1.00  0.00           H  
ATOM   2302  OG1 THR B 140      -4.076  17.434   8.106  1.00  0.00           O  
ATOM   2303  HG1 THR B 140      -3.526  18.220   8.004  1.00  0.00           H  
ATOM   2304  C   THR B 140      -2.352  16.011   5.070  1.00  0.00           C  
ATOM   2305  O   THR B 140      -2.560  16.511   3.963  1.00  0.00           O  
ATOM   2306  N   CYS B 141      -1.949  14.741   5.194  1.00  0.00           N  
ATOM   2307  H   CYS B 141      -1.796  14.362   6.117  1.00  0.00           H  
ATOM   2308  CA  CYS B 141      -1.785  13.835   4.054  1.00  0.00           C  
ATOM   2309  HA  CYS B 141      -2.534  14.111   3.319  1.00  0.00           H  
ATOM   2310  CB  CYS B 141      -0.396  14.074   3.436  1.00  0.00           C  
ATOM   2311  HB2 CYS B 141      -0.284  15.141   3.239  1.00  0.00           H  
ATOM   2312  HB3 CYS B 141       0.374  13.769   4.145  1.00  0.00           H  
ATOM   2313  SG  CYS B 141      -0.183  13.173   1.871  1.00  0.00           S  
ATOM   2314  HG  CYS B 141       0.089  11.976   2.409  1.00  0.00           H  
ATOM   2315  C   CYS B 141      -2.036  12.367   4.448  1.00  0.00           C  
ATOM   2316  O   CYS B 141      -1.639  11.949   5.531  1.00  0.00           O  
ATOM   2317  N   VAL B 142      -2.695  11.584   3.588  1.00  0.00           N  
ATOM   2318  H   VAL B 142      -2.998  12.002   2.713  1.00  0.00           H  
ATOM   2319  CA  VAL B 142      -3.032  10.161   3.807  1.00  0.00           C  
ATOM   2320  HA  VAL B 142      -2.334   9.747   4.532  1.00  0.00           H  
ATOM   2321  CB  VAL B 142      -4.456   9.957   4.371  1.00  0.00           C  
ATOM   2322  HB  VAL B 142      -4.631   8.884   4.462  1.00  0.00           H  
ATOM   2323  CG1 VAL B 142      -4.626  10.558   5.771  1.00  0.00           C  
ATOM   2324 HG11 VAL B 142      -5.601  10.285   6.176  1.00  0.00           H  
ATOM   2325 HG12 VAL B 142      -3.851  10.170   6.433  1.00  0.00           H  
ATOM   2326 HG13 VAL B 142      -4.546  11.644   5.731  1.00  0.00           H  
ATOM   2327  CG2 VAL B 142      -5.558  10.523   3.461  1.00  0.00           C  
ATOM   2328 HG21 VAL B 142      -5.423  11.597   3.318  1.00  0.00           H  
ATOM   2329 HG22 VAL B 142      -6.535  10.348   3.912  1.00  0.00           H  
ATOM   2330 HG23 VAL B 142      -5.536  10.027   2.491  1.00  0.00           H  
ATOM   2331  C   VAL B 142      -2.860   9.363   2.518  1.00  0.00           C  
ATOM   2332  O   VAL B 142      -3.025   9.913   1.431  1.00  0.00           O  
ATOM   2333  N   SER B 143      -2.530   8.075   2.624  1.00  0.00           N  
ATOM   2334  H   SER B 143      -2.463   7.682   3.560  1.00  0.00           H  
ATOM   2335  CA  SER B 143      -2.248   7.181   1.490  1.00  0.00           C  
ATOM   2336  HA  SER B 143      -2.205   7.760   0.572  1.00  0.00           H  
ATOM   2337  CB  SER B 143      -0.881   6.522   1.689  1.00  0.00           C  
ATOM   2338  HB2 SER B 143      -0.122   7.291   1.829  1.00  0.00           H  
ATOM   2339  HB3 SER B 143      -0.911   5.886   2.576  1.00  0.00           H  
ATOM   2340  OG  SER B 143      -0.557   5.733   0.563  1.00  0.00           O  
ATOM   2341  HG  SER B 143      -0.351   6.329  -0.169  1.00  0.00           H  
ATOM   2342  C   SER B 143      -3.314   6.101   1.304  1.00  0.00           C  
ATOM   2343  O   SER B 143      -3.788   5.540   2.289  1.00  0.00           O  
ATOM   2344  N   ASP B 144      -3.651   5.746   0.060  1.00  0.00           N  
ATOM   2345  H   ASP B 144      -3.259   6.242  -0.737  1.00  0.00           H  
ATOM   2346  CA  ASP B 144      -4.444   4.535  -0.224  1.00  0.00           C  
ATOM   2347  HA  ASP B 144      -5.184   4.426   0.567  1.00  0.00           H  
ATOM   2348  CB  ASP B 144      -5.223   4.703  -1.537  1.00  0.00           C  
ATOM   2349  HB2 ASP B 144      -5.974   3.916  -1.583  1.00  0.00           H  
ATOM   2350  HB3 ASP B 144      -5.749   5.658  -1.513  1.00  0.00           H  
ATOM   2351  CG  ASP B 144      -4.392   4.630  -2.819  1.00  0.00           C  
ATOM   2352  OD1 ASP B 144      -3.145   4.537  -2.781  1.00  0.00           O  
ATOM   2353  OD2 ASP B 144      -5.022   4.625  -3.901  1.00  0.00           O  
ATOM   2354  C   ASP B 144      -3.605   3.237  -0.227  1.00  0.00           C  
ATOM   2355  O   ASP B 144      -4.149   2.147  -0.429  1.00  0.00           O  
ATOM   2356  N   TYR B 145      -2.295   3.370  -0.007  1.00  0.00           N  
ATOM   2357  H   TYR B 145      -1.957   4.305   0.170  1.00  0.00           H  
ATOM   2358  CA  TYR B 145      -1.281   2.320  -0.016  1.00  0.00           C  
ATOM   2359  HA  TYR B 145      -0.328   2.846  -0.014  1.00  0.00           H  
ATOM   2360  CB  TYR B 145      -1.349   1.526   1.293  1.00  0.00           C  
ATOM   2361  HB2 TYR B 145      -1.713   2.185   2.078  1.00  0.00           H  
ATOM   2362  HB3 TYR B 145      -2.069   0.718   1.186  1.00  0.00           H  
ATOM   2363  CG  TYR B 145      -0.016   0.992   1.768  1.00  0.00           C  
ATOM   2364  CD1 TYR B 145       0.939   1.889   2.287  1.00  0.00           C  
ATOM   2365  HD1 TYR B 145       0.734   2.950   2.305  1.00  0.00           H  
ATOM   2366  CE1 TYR B 145       2.163   1.406   2.780  1.00  0.00           C  
ATOM   2367  HE1 TYR B 145       2.908   2.082   3.166  1.00  0.00           H  
ATOM   2368  CZ  TYR B 145       2.426   0.022   2.774  1.00  0.00           C  
ATOM   2369  OH  TYR B 145       3.596  -0.435   3.286  1.00  0.00           O  
ATOM   2370  HH  TYR B 145       3.710  -1.390   3.105  1.00  0.00           H  
ATOM   2371  CE2 TYR B 145       1.477  -0.875   2.239  1.00  0.00           C  
ATOM   2372  HE2 TYR B 145       1.696  -1.931   2.218  1.00  0.00           H  
ATOM   2373  CD2 TYR B 145       0.260  -0.388   1.726  1.00  0.00           C  
ATOM   2374  HD2 TYR B 145      -0.462  -1.070   1.298  1.00  0.00           H  
ATOM   2375  C   TYR B 145      -1.281   1.477  -1.307  1.00  0.00           C  
ATOM   2376  O   TYR B 145      -1.126   0.254  -1.278  1.00  0.00           O  
ATOM   2377  N   MET B 146      -1.516   2.128  -2.454  1.00  0.00           N  
ATOM   2378  H   MET B 146      -1.765   3.112  -2.393  1.00  0.00           H  
ATOM   2379  CA  MET B 146      -1.583   1.470  -3.760  1.00  0.00           C  
ATOM   2380  HA  MET B 146      -0.868   0.645  -3.777  1.00  0.00           H  
ATOM   2381  CB  MET B 146      -3.000   0.886  -3.930  1.00  0.00           C  
ATOM   2382  HB2 MET B 146      -3.121   0.078  -3.211  1.00  0.00           H  
ATOM   2383  HB3 MET B 146      -3.736   1.663  -3.711  1.00  0.00           H  
ATOM   2384  CG  MET B 146      -3.299   0.325  -5.324  1.00  0.00           C  
ATOM   2385  HG2 MET B 146      -3.196   1.124  -6.057  1.00  0.00           H  
ATOM   2386  HG3 MET B 146      -2.567  -0.448  -5.560  1.00  0.00           H  
ATOM   2387  SD  MET B 146      -4.965  -0.368  -5.506  1.00  0.00           S  
ATOM   2388  CE  MET B 146      -4.963  -0.582  -7.304  1.00  0.00           C  
ATOM   2389  HE1 MET B 146      -5.896  -1.048  -7.619  1.00  0.00           H  
ATOM   2390  HE2 MET B 146      -4.862   0.391  -7.786  1.00  0.00           H  
ATOM   2391  HE3 MET B 146      -4.123  -1.214  -7.596  1.00  0.00           H  
ATOM   2392  C   MET B 146      -1.226   2.376  -4.943  1.00  0.00           C  
ATOM   2393  O   MET B 146      -0.638   1.874  -5.896  1.00  0.00           O  
ATOM   2394  N   SER B 147      -1.648   3.643  -4.952  1.00  0.00           N  
ATOM   2395  H   SER B 147      -2.129   4.002  -4.131  1.00  0.00           H  
ATOM   2396  CA  SER B 147      -1.672   4.459  -6.171  1.00  0.00           C  
ATOM   2397  HA  SER B 147      -0.733   4.324  -6.706  1.00  0.00           H  
ATOM   2398  CB  SER B 147      -2.810   3.914  -7.053  1.00  0.00           C  
ATOM   2399  HB2 SER B 147      -2.426   3.073  -7.634  1.00  0.00           H  
ATOM   2400  HB3 SER B 147      -3.595   3.533  -6.404  1.00  0.00           H  
ATOM   2401  OG  SER B 147      -3.401   4.853  -7.930  1.00  0.00           O  
ATOM   2402  HG  SER B 147      -2.691   5.312  -8.398  1.00  0.00           H  
ATOM   2403  C   SER B 147      -1.815   5.961  -5.914  1.00  0.00           C  
ATOM   2404  O   SER B 147      -1.182   6.741  -6.628  1.00  0.00           O  
ATOM   2405  N   ILE B 148      -2.608   6.399  -4.930  1.00  0.00           N  
ATOM   2406  H   ILE B 148      -3.048   5.717  -4.314  1.00  0.00           H  
ATOM   2407  CA  ILE B 148      -2.835   7.825  -4.651  1.00  0.00           C  
ATOM   2408  HA  ILE B 148      -2.038   8.389  -5.130  1.00  0.00           H  
ATOM   2409  CB  ILE B 148      -4.165   8.338  -5.272  1.00  0.00           C  
ATOM   2410  HB  ILE B 148      -4.977   7.683  -4.950  1.00  0.00           H  
ATOM   2411  CG2 ILE B 148      -4.498   9.770  -4.798  1.00  0.00           C  
ATOM   2412 HG21 ILE B 148      -3.703  10.455  -5.096  1.00  0.00           H  
ATOM   2413 HG22 ILE B 148      -5.446  10.108  -5.218  1.00  0.00           H  
ATOM   2414 HG23 ILE B 148      -4.613   9.800  -3.716  1.00  0.00           H  
ATOM   2415  CG1 ILE B 148      -4.077   8.297  -6.817  1.00  0.00           C  
ATOM   2416 HG12 ILE B 148      -3.192   8.846  -7.141  1.00  0.00           H  
ATOM   2417 HG13 ILE B 148      -3.960   7.262  -7.126  1.00  0.00           H  
ATOM   2418  CD1 ILE B 148      -5.289   8.849  -7.581  1.00  0.00           C  
ATOM   2419 HD11 ILE B 148      -6.207   8.397  -7.205  1.00  0.00           H  
ATOM   2420 HD12 ILE B 148      -5.182   8.609  -8.640  1.00  0.00           H  
ATOM   2421 HD13 ILE B 148      -5.341   9.934  -7.482  1.00  0.00           H  
ATOM   2422  C   ILE B 148      -2.722   8.119  -3.152  1.00  0.00           C  
ATOM   2423  O   ILE B 148      -3.433   7.558  -2.317  1.00  0.00           O  
ATOM   2424  N   SER B 149      -1.890   9.107  -2.821  1.00  0.00           N  
ATOM   2425  H   SER B 149      -1.350   9.538  -3.569  1.00  0.00           H  
ATOM   2426  CA  SER B 149      -1.996   9.832  -1.552  1.00  0.00           C  
ATOM   2427  HA  SER B 149      -2.607   9.249  -0.870  1.00  0.00           H  
ATOM   2428  CB  SER B 149      -0.633   9.997  -0.883  1.00  0.00           C  
ATOM   2429  HB2 SER B 149       0.019  10.602  -1.514  1.00  0.00           H  
ATOM   2430  HB3 SER B 149      -0.755  10.488   0.084  1.00  0.00           H  
ATOM   2431  OG  SER B 149      -0.066   8.712  -0.690  1.00  0.00           O  
ATOM   2432  HG  SER B 149       0.297   8.449  -1.544  1.00  0.00           H  
ATOM   2433  C   SER B 149      -2.714  11.166  -1.755  1.00  0.00           C  
ATOM   2434  O   SER B 149      -2.575  11.809  -2.794  1.00  0.00           O  
ATOM   2435  N   THR B 150      -3.526  11.578  -0.787  1.00  0.00           N  
ATOM   2436  H   THR B 150      -3.580  11.020   0.062  1.00  0.00           H  
ATOM   2437  CA  THR B 150      -4.247  12.859  -0.810  1.00  0.00           C  
ATOM   2438  HA  THR B 150      -4.146  13.335  -1.785  1.00  0.00           H  
ATOM   2439  CB  THR B 150      -5.745  12.643  -0.563  1.00  0.00           C  
ATOM   2440  HB  THR B 150      -5.892  12.146   0.397  1.00  0.00           H  
ATOM   2441  CG2 THR B 150      -6.550  13.941  -0.592  1.00  0.00           C  
ATOM   2442 HG21 THR B 150      -7.614  13.714  -0.530  1.00  0.00           H  
ATOM   2443 HG22 THR B 150      -6.284  14.567   0.261  1.00  0.00           H  
ATOM   2444 HG23 THR B 150      -6.350  14.487  -1.512  1.00  0.00           H  
ATOM   2445  OG1 THR B 150      -6.237  11.813  -1.590  1.00  0.00           O  
ATOM   2446  HG1 THR B 150      -5.707  11.012  -1.575  1.00  0.00           H  
ATOM   2447  C   THR B 150      -3.652  13.790   0.230  1.00  0.00           C  
ATOM   2448  O   THR B 150      -3.590  13.413   1.399  1.00  0.00           O  
ATOM   2449  N   CYS B 151      -3.231  14.981  -0.193  1.00  0.00           N  
ATOM   2450  H   CYS B 151      -3.340  15.219  -1.175  1.00  0.00           H  
ATOM   2451  CA  CYS B 151      -2.823  16.070   0.687  1.00  0.00           C  
ATOM   2452  HA  CYS B 151      -2.711  15.688   1.699  1.00  0.00           H  
ATOM   2453  CB  CYS B 151      -1.449  16.575   0.229  1.00  0.00           C  
ATOM   2454  HB2 CYS B 151      -0.742  15.744   0.250  1.00  0.00           H  
ATOM   2455  HB3 CYS B 151      -1.526  16.942  -0.795  1.00  0.00           H  
ATOM   2456  SG  CYS B 151      -0.836  17.901   1.309  1.00  0.00           S  
ATOM   2457  HG  CYS B 151      -0.983  17.259   2.478  1.00  0.00           H  
ATOM   2458  C   CYS B 151      -3.921  17.146   0.716  1.00  0.00           C  
ATOM   2459  O   CYS B 151      -4.552  17.415  -0.308  1.00  0.00           O  
ATOM   2460  N   GLU B 152      -4.162  17.743   1.880  1.00  0.00           N  
ATOM   2461  H   GLU B 152      -3.580  17.495   2.676  1.00  0.00           H  
ATOM   2462  CA  GLU B 152      -5.266  18.665   2.160  1.00  0.00           C  
ATOM   2463  HA  GLU B 152      -5.577  19.155   1.238  1.00  0.00           H  
ATOM   2464  CB  GLU B 152      -6.457  17.849   2.698  1.00  0.00           C  
ATOM   2465  HB2 GLU B 152      -6.751  17.134   1.927  1.00  0.00           H  
ATOM   2466  HB3 GLU B 152      -6.132  17.292   3.579  1.00  0.00           H  
ATOM   2467  CG  GLU B 152      -7.685  18.693   3.076  1.00  0.00           C  
ATOM   2468  HG2 GLU B 152      -7.416  19.368   3.892  1.00  0.00           H  
ATOM   2469  HG3 GLU B 152      -7.961  19.302   2.212  1.00  0.00           H  
ATOM   2470  CD  GLU B 152      -8.901  17.849   3.511  1.00  0.00           C  
ATOM   2471  OE1 GLU B 152      -9.974  18.468   3.709  1.00  0.00           O  
ATOM   2472  OE2 GLU B 152      -8.767  16.611   3.638  1.00  0.00           O  
ATOM   2473  C   GLU B 152      -4.804  19.753   3.143  1.00  0.00           C  
ATOM   2474  O   GLU B 152      -4.086  19.469   4.106  1.00  0.00           O  
ATOM   2475  N   TRP B 153      -5.203  21.006   2.907  1.00  0.00           N  
ATOM   2476  H   TRP B 153      -5.824  21.178   2.119  1.00  0.00           H  
ATOM   2477  CA  TRP B 153      -4.867  22.151   3.766  1.00  0.00           C  
ATOM   2478  HA  TRP B 153      -4.897  21.817   4.804  1.00  0.00           H  
ATOM   2479  CB  TRP B 153      -3.432  22.640   3.475  1.00  0.00           C  
ATOM   2480  HB2 TRP B 153      -3.161  23.398   4.212  1.00  0.00           H  
ATOM   2481  HB3 TRP B 153      -2.751  21.805   3.637  1.00  0.00           H  
ATOM   2482  CG  TRP B 153      -3.153  23.190   2.106  1.00  0.00           C  
ATOM   2483  CD1 TRP B 153      -3.177  24.497   1.754  1.00  0.00           C  
ATOM   2484  HD1 TRP B 153      -3.403  25.318   2.426  1.00  0.00           H  
ATOM   2485  NE1 TRP B 153      -2.851  24.625   0.417  1.00  0.00           N  
ATOM   2486  HE1 TRP B 153      -2.791  25.519  -0.051  1.00  0.00           H  
ATOM   2487  CE2 TRP B 153      -2.599  23.399  -0.165  1.00  0.00           C  
ATOM   2488  CZ2 TRP B 153      -2.233  23.006  -1.463  1.00  0.00           C  
ATOM   2489  HZ2 TRP B 153      -2.110  23.741  -2.243  1.00  0.00           H  
ATOM   2490  CH2 TRP B 153      -2.027  21.642  -1.734  1.00  0.00           C  
ATOM   2491  HH2 TRP B 153      -1.735  21.324  -2.724  1.00  0.00           H  
ATOM   2492  CZ3 TRP B 153      -2.190  20.691  -0.712  1.00  0.00           C  
ATOM   2493  HZ3 TRP B 153      -2.032  19.641  -0.918  1.00  0.00           H  
ATOM   2494  CE3 TRP B 153      -2.555  21.098   0.587  1.00  0.00           C  
ATOM   2495  HE3 TRP B 153      -2.653  20.360   1.369  1.00  0.00           H  
ATOM   2496  CD2 TRP B 153      -2.781  22.458   0.894  1.00  0.00           C  
ATOM   2497  C   TRP B 153      -5.888  23.293   3.626  1.00  0.00           C  
ATOM   2498  O   TRP B 153      -6.838  23.217   2.845  1.00  0.00           O  
ATOM   2499  N   LYS B 154      -5.697  24.370   4.394  1.00  0.00           N  
ATOM   2500  H   LYS B 154      -4.894  24.374   5.009  1.00  0.00           H  
ATOM   2501  CA  LYS B 154      -6.498  25.600   4.315  1.00  0.00           C  
ATOM   2502  HA  LYS B 154      -7.209  25.513   3.492  1.00  0.00           H  
ATOM   2503  CB  LYS B 154      -7.301  25.794   5.611  1.00  0.00           C  
ATOM   2504  HB2 LYS B 154      -6.663  25.578   6.470  1.00  0.00           H  
ATOM   2505  HB3 LYS B 154      -7.640  26.830   5.679  1.00  0.00           H  
ATOM   2506  CG  LYS B 154      -8.533  24.876   5.615  1.00  0.00           C  
ATOM   2507  HG2 LYS B 154      -9.243  25.236   4.868  1.00  0.00           H  
ATOM   2508  HG3 LYS B 154      -8.235  23.860   5.350  1.00  0.00           H  
ATOM   2509  CD  LYS B 154      -9.214  24.833   6.985  1.00  0.00           C  
ATOM   2510  HD2 LYS B 154      -8.508  24.430   7.715  1.00  0.00           H  
ATOM   2511  HD3 LYS B 154      -9.508  25.841   7.283  1.00  0.00           H  
ATOM   2512  CE  LYS B 154     -10.448  23.926   6.887  1.00  0.00           C  
ATOM   2513  HE2 LYS B 154     -11.198  24.426   6.266  1.00  0.00           H  
ATOM   2514  HE3 LYS B 154     -10.160  23.002   6.375  1.00  0.00           H  
ATOM   2515  NZ  LYS B 154     -11.002  23.607   8.225  1.00  0.00           N  
ATOM   2516  HZ1 LYS B 154     -11.237  24.457   8.719  1.00  0.00           H  
ATOM   2517  HZ2 LYS B 154     -11.833  23.033   8.138  1.00  0.00           H  
ATOM   2518  HZ3 LYS B 154     -10.320  23.094   8.769  1.00  0.00           H  
ATOM   2519  C   LYS B 154      -5.620  26.803   3.985  1.00  0.00           C  
ATOM   2520  O   LYS B 154      -4.497  26.923   4.470  1.00  0.00           O  
ATOM   2521  N   MET B 155      -6.155  27.695   3.163  1.00  0.00           N  
ATOM   2522  H   MET B 155      -7.093  27.511   2.824  1.00  0.00           H  
ATOM   2523  CA  MET B 155      -5.589  29.005   2.859  1.00  0.00           C  
ATOM   2524  HA  MET B 155      -4.512  28.989   3.028  1.00  0.00           H  
ATOM   2525  CB  MET B 155      -5.847  29.325   1.378  1.00  0.00           C  
ATOM   2526  HB2 MET B 155      -6.921  29.300   1.195  1.00  0.00           H  
ATOM   2527  HB3 MET B 155      -5.484  30.327   1.151  1.00  0.00           H  
ATOM   2528  CG  MET B 155      -5.174  28.319   0.432  1.00  0.00           C  
ATOM   2529  HG2 MET B 155      -5.606  27.332   0.604  1.00  0.00           H  
ATOM   2530  HG3 MET B 155      -5.412  28.600  -0.595  1.00  0.00           H  
ATOM   2531  SD  MET B 155      -3.369  28.180   0.590  1.00  0.00           S  
ATOM   2532  CE  MET B 155      -2.868  29.813  -0.023  1.00  0.00           C  
ATOM   2533  HE1 MET B 155      -3.225  30.592   0.650  1.00  0.00           H  
ATOM   2534  HE2 MET B 155      -1.782  29.860  -0.081  1.00  0.00           H  
ATOM   2535  HE3 MET B 155      -3.280  29.980  -1.019  1.00  0.00           H  
ATOM   2536  C   MET B 155      -6.186  30.079   3.778  1.00  0.00           C  
ATOM   2537  O   MET B 155      -7.239  29.892   4.385  1.00  0.00           O  
ATOM   2538  N   ASN B 156      -5.539  31.240   3.855  1.00  0.00           N  
ATOM   2539  H   ASN B 156      -4.635  31.314   3.393  1.00  0.00           H  
ATOM   2540  CA  ASN B 156      -6.021  32.424   4.577  1.00  0.00           C  
ATOM   2541  HA  ASN B 156      -6.320  32.113   5.578  1.00  0.00           H  
ATOM   2542  CB  ASN B 156      -4.844  33.398   4.697  1.00  0.00           C  
ATOM   2543  HB2 ASN B 156      -5.137  34.242   5.323  1.00  0.00           H  
ATOM   2544  HB3 ASN B 156      -4.004  32.895   5.175  1.00  0.00           H  
ATOM   2545  CG  ASN B 156      -4.391  33.895   3.338  1.00  0.00           C  
ATOM   2546  OD1 ASN B 156      -3.871  33.156   2.519  1.00  0.00           O  
ATOM   2547  ND2 ASN B 156      -4.566  35.160   3.057  1.00  0.00           N  
ATOM   2548 HD21 ASN B 156      -4.057  35.494   2.240  1.00  0.00           H  
ATOM   2549 HD22 ASN B 156      -5.112  35.759   3.647  1.00  0.00           H  
ATOM   2550  C   ASN B 156      -7.252  33.121   3.949  1.00  0.00           C  
ATOM   2551  O   ASN B 156      -7.671  34.169   4.438  1.00  0.00           O  
ATOM   2552  N   GLY B 157      -7.804  32.577   2.864  1.00  0.00           N  
ATOM   2553  H   GLY B 157      -7.381  31.738   2.491  1.00  0.00           H  
ATOM   2554  CA  GLY B 157      -8.993  33.052   2.155  1.00  0.00           C  
ATOM   2555  HA2 GLY B 157      -9.852  33.014   2.824  1.00  0.00           H  
ATOM   2556  HA3 GLY B 157      -8.842  34.080   1.828  1.00  0.00           H  
ATOM   2557  C   GLY B 157      -9.268  32.175   0.923  1.00  0.00           C  
ATOM   2558  O   GLY B 157      -8.433  31.332   0.586  1.00  0.00           O  
ATOM   2559  N   PRO B 158     -10.422  32.317   0.250  1.00  0.00           N  
ATOM   2560  CD  PRO B 158     -11.523  33.205   0.586  1.00  0.00           C  
ATOM   2561  HD2 PRO B 158     -11.169  34.212   0.807  1.00  0.00           H  
ATOM   2562  HD3 PRO B 158     -12.070  32.800   1.440  1.00  0.00           H  
ATOM   2563  CG  PRO B 158     -12.429  33.224  -0.646  1.00  0.00           C  
ATOM   2564  HG2 PRO B 158     -12.111  34.015  -1.326  1.00  0.00           H  
ATOM   2565  HG3 PRO B 158     -13.477  33.353  -0.373  1.00  0.00           H  
ATOM   2566  CB  PRO B 158     -12.178  31.860  -1.289  1.00  0.00           C  
ATOM   2567  HB2 PRO B 158     -12.384  31.870  -2.360  1.00  0.00           H  
ATOM   2568  HB3 PRO B 158     -12.798  31.111  -0.795  1.00  0.00           H  
ATOM   2569  CA  PRO B 158     -10.702  31.588  -0.984  1.00  0.00           C  
ATOM   2570  HA  PRO B 158     -10.554  30.521  -0.823  1.00  0.00           H  
ATOM   2571  C   PRO B 158      -9.780  32.032  -2.127  1.00  0.00           C  
ATOM   2572  O   PRO B 158      -9.473  33.216  -2.274  1.00  0.00           O  
ATOM   2573  N   THR B 159      -9.356  31.086  -2.968  1.00  0.00           N  
ATOM   2574  H   THR B 159      -9.636  30.126  -2.816  1.00  0.00           H  
ATOM   2575  CA  THR B 159      -8.533  31.368  -4.155  1.00  0.00           C  
ATOM   2576  HA  THR B 159      -8.900  32.292  -4.600  1.00  0.00           H  
ATOM   2577  CB  THR B 159      -7.067  31.614  -3.759  1.00  0.00           C  
ATOM   2578  HB  THR B 159      -7.034  32.313  -2.922  1.00  0.00           H  
ATOM   2579  CG2 THR B 159      -6.306  30.347  -3.369  1.00  0.00           C  
ATOM   2580 HG21 THR B 159      -6.829  29.836  -2.561  1.00  0.00           H  
ATOM   2581 HG22 THR B 159      -6.215  29.678  -4.225  1.00  0.00           H  
ATOM   2582 HG23 THR B 159      -5.311  30.622  -3.021  1.00  0.00           H  
ATOM   2583  OG1 THR B 159      -6.400  32.204  -4.850  1.00  0.00           O  
ATOM   2584  HG1 THR B 159      -6.081  33.074  -4.574  1.00  0.00           H  
ATOM   2585  C   THR B 159      -8.671  30.285  -5.233  1.00  0.00           C  
ATOM   2586  O   THR B 159      -9.225  29.214  -4.980  1.00  0.00           O  
ATOM   2587  N   GLN B 160      -8.201  30.580  -6.449  1.00  0.00           N  
ATOM   2588  H   GLN B 160      -7.654  31.425  -6.537  1.00  0.00           H  
ATOM   2589  CA  GLN B 160      -8.305  29.721  -7.631  1.00  0.00           C  
ATOM   2590  HA  GLN B 160      -9.209  29.115  -7.544  1.00  0.00           H  
ATOM   2591  CB  GLN B 160      -8.476  30.618  -8.866  1.00  0.00           C  
ATOM   2592  HB2 GLN B 160      -9.341  31.260  -8.693  1.00  0.00           H  
ATOM   2593  HB3 GLN B 160      -7.600  31.253  -8.997  1.00  0.00           H  
ATOM   2594  CG  GLN B 160      -8.709  29.808 -10.147  1.00  0.00           C  
ATOM   2595  HG2 GLN B 160      -7.797  29.275 -10.413  1.00  0.00           H  
ATOM   2596  HG3 GLN B 160      -9.492  29.069  -9.976  1.00  0.00           H  
ATOM   2597  CD  GLN B 160      -9.138  30.683 -11.320  1.00  0.00           C  
ATOM   2598  OE1 GLN B 160      -9.872  31.654 -11.199  1.00  0.00           O  
ATOM   2599  NE2 GLN B 160      -8.712  30.363 -12.520  1.00  0.00           N  
ATOM   2600 HE21 GLN B 160      -9.024  30.935 -13.281  1.00  0.00           H  
ATOM   2601 HE22 GLN B 160      -8.032  29.628 -12.618  1.00  0.00           H  
ATOM   2602  C   GLN B 160      -7.113  28.754  -7.712  1.00  0.00           C  
ATOM   2603  O   GLN B 160      -6.104  29.018  -8.363  1.00  0.00           O  
ATOM   2604  N   CYS B 161      -7.221  27.635  -6.998  1.00  0.00           N  
ATOM   2605  H   CYS B 161      -8.058  27.500  -6.448  1.00  0.00           H  
ATOM   2606  CA  CYS B 161      -6.107  26.726  -6.719  1.00  0.00           C  
ATOM   2607  HA  CYS B 161      -5.382  27.253  -6.110  1.00  0.00           H  
ATOM   2608  CB  CYS B 161      -6.665  25.555  -5.909  1.00  0.00           C  
ATOM   2609  HB2 CYS B 161      -7.430  25.062  -6.509  1.00  0.00           H  
ATOM   2610  HB3 CYS B 161      -5.872  24.838  -5.691  1.00  0.00           H  
ATOM   2611  SG  CYS B 161      -7.407  26.156  -4.362  1.00  0.00           S  
ATOM   2612  HG  CYS B 161      -6.326  25.972  -3.591  1.00  0.00           H  
ATOM   2613  C   CYS B 161      -5.349  26.248  -7.966  1.00  0.00           C  
ATOM   2614  O   CYS B 161      -4.120  26.318  -7.982  1.00  0.00           O  
ATOM   2615  N   SER B 162      -6.062  25.868  -9.029  1.00  0.00           N  
ATOM   2616  H   SER B 162      -7.071  25.842  -8.963  1.00  0.00           H  
ATOM   2617  CA  SER B 162      -5.494  25.345 -10.277  1.00  0.00           C  
ATOM   2618  HA  SER B 162      -4.728  24.622 -10.002  1.00  0.00           H  
ATOM   2619  CB  SER B 162      -6.578  24.565 -11.038  1.00  0.00           C  
ATOM   2620  HB2 SER B 162      -6.214  24.284 -12.028  1.00  0.00           H  
ATOM   2621  HB3 SER B 162      -6.790  23.652 -10.480  1.00  0.00           H  
ATOM   2622  OG  SER B 162      -7.786  25.298 -11.156  1.00  0.00           O  
ATOM   2623  HG  SER B 162      -8.499  24.654 -10.973  1.00  0.00           H  
ATOM   2624  C   SER B 162      -4.779  26.383 -11.162  1.00  0.00           C  
ATOM   2625  O   SER B 162      -4.172  26.000 -12.163  1.00  0.00           O  
ATOM   2626  N   THR B 163      -4.760  27.673 -10.787  1.00  0.00           N  
ATOM   2627  H   THR B 163      -5.300  27.937  -9.971  1.00  0.00           H  
ATOM   2628  CA  THR B 163      -3.850  28.684 -11.374  1.00  0.00           C  
ATOM   2629  HA  THR B 163      -3.212  28.199 -12.112  1.00  0.00           H  
ATOM   2630  CB  THR B 163      -4.599  29.812 -12.114  1.00  0.00           C  
ATOM   2631  HB  THR B 163      -3.863  30.523 -12.493  1.00  0.00           H  
ATOM   2632  CG2 THR B 163      -5.395  29.284 -13.308  1.00  0.00           C  
ATOM   2633 HG21 THR B 163      -4.723  28.771 -13.995  1.00  0.00           H  
ATOM   2634 HG22 THR B 163      -6.157  28.584 -12.970  1.00  0.00           H  
ATOM   2635 HG23 THR B 163      -5.866  30.117 -13.829  1.00  0.00           H  
ATOM   2636  OG1 THR B 163      -5.502  30.520 -11.290  1.00  0.00           O  
ATOM   2637  HG1 THR B 163      -5.081  31.360 -11.002  1.00  0.00           H  
ATOM   2638  C   THR B 163      -2.893  29.296 -10.352  1.00  0.00           C  
ATOM   2639  O   THR B 163      -1.712  29.471 -10.649  1.00  0.00           O  
ATOM   2640  N   GLU B 164      -3.367  29.634  -9.151  1.00  0.00           N  
ATOM   2641  H   GLU B 164      -4.355  29.484  -8.968  1.00  0.00           H  
ATOM   2642  CA  GLU B 164      -2.576  30.407  -8.187  1.00  0.00           C  
ATOM   2643  HA  GLU B 164      -1.915  31.069  -8.751  1.00  0.00           H  
ATOM   2644  CB  GLU B 164      -3.484  31.304  -7.324  1.00  0.00           C  
ATOM   2645  HB2 GLU B 164      -3.960  30.681  -6.562  1.00  0.00           H  
ATOM   2646  HB3 GLU B 164      -2.853  32.038  -6.820  1.00  0.00           H  
ATOM   2647  CG  GLU B 164      -4.601  32.069  -8.053  1.00  0.00           C  
ATOM   2648  HG2 GLU B 164      -5.306  31.363  -8.478  1.00  0.00           H  
ATOM   2649  HG3 GLU B 164      -5.160  32.635  -7.307  1.00  0.00           H  
ATOM   2650  CD  GLU B 164      -4.156  33.038  -9.157  1.00  0.00           C  
ATOM   2651  OE1 GLU B 164      -4.617  32.883 -10.310  1.00  0.00           O  
ATOM   2652  OE2 GLU B 164      -3.626  34.128  -8.850  1.00  0.00           O  
ATOM   2653  C   GLU B 164      -1.656  29.552  -7.286  1.00  0.00           C  
ATOM   2654  O   GLU B 164      -0.831  30.140  -6.591  1.00  0.00           O  
ATOM   2655  N   LEU B 165      -1.769  28.211  -7.252  1.00  0.00           N  
ATOM   2656  H   LEU B 165      -2.466  27.764  -7.842  1.00  0.00           H  
ATOM   2657  CA  LEU B 165      -0.951  27.319  -6.399  1.00  0.00           C  
ATOM   2658  HA  LEU B 165      -0.169  27.911  -5.925  1.00  0.00           H  
ATOM   2659  CB  LEU B 165      -1.806  26.700  -5.273  1.00  0.00           C  
ATOM   2660  HB2 LEU B 165      -2.695  26.237  -5.703  1.00  0.00           H  
ATOM   2661  HB3 LEU B 165      -1.218  25.901  -4.825  1.00  0.00           H  
ATOM   2662  CG  LEU B 165      -2.189  27.678  -4.150  1.00  0.00           C  
ATOM   2663  HG  LEU B 165      -1.628  28.603  -4.256  1.00  0.00           H  
ATOM   2664  CD1 LEU B 165      -3.676  28.009  -4.163  1.00  0.00           C  
ATOM   2665 HD11 LEU B 165      -3.906  28.676  -3.333  1.00  0.00           H  
ATOM   2666 HD12 LEU B 165      -3.913  28.520  -5.096  1.00  0.00           H  
ATOM   2667 HD13 LEU B 165      -4.268  27.098  -4.071  1.00  0.00           H  
ATOM   2668  CD2 LEU B 165      -1.876  27.077  -2.776  1.00  0.00           C  
ATOM   2669 HD21 LEU B 165      -0.815  26.828  -2.724  1.00  0.00           H  
ATOM   2670 HD22 LEU B 165      -2.089  27.812  -2.004  1.00  0.00           H  
ATOM   2671 HD23 LEU B 165      -2.474  26.180  -2.609  1.00  0.00           H  
ATOM   2672  C   LEU B 165      -0.212  26.207  -7.170  1.00  0.00           C  
ATOM   2673  O   LEU B 165      -0.575  25.836  -8.282  1.00  0.00           O  
ATOM   2674  N   ARG B 166       0.840  25.649  -6.549  1.00  0.00           N  
ATOM   2675  H   ARG B 166       1.093  26.027  -5.636  1.00  0.00           H  
ATOM   2676  CA  ARG B 166       1.643  24.510  -7.051  1.00  0.00           C  
ATOM   2677  HA  ARG B 166       1.016  23.869  -7.677  1.00  0.00           H  
ATOM   2678  CB  ARG B 166       2.834  25.025  -7.880  1.00  0.00           C  
ATOM   2679  HB2 ARG B 166       3.435  25.688  -7.255  1.00  0.00           H  
ATOM   2680  HB3 ARG B 166       3.458  24.175  -8.159  1.00  0.00           H  
ATOM   2681  CG  ARG B 166       2.426  25.775  -9.159  1.00  0.00           C  
ATOM   2682  HG2 ARG B 166       1.909  25.095  -9.840  1.00  0.00           H  
ATOM   2683  HG3 ARG B 166       1.756  26.595  -8.910  1.00  0.00           H  
ATOM   2684  CD  ARG B 166       3.622  26.408  -9.864  1.00  0.00           C  
ATOM   2685  HD2 ARG B 166       3.239  27.013 -10.690  1.00  0.00           H  
ATOM   2686  HD3 ARG B 166       4.133  27.070  -9.161  1.00  0.00           H  
ATOM   2687  NE  ARG B 166       4.573  25.408 -10.384  1.00  0.00           N  
ATOM   2688  HE  ARG B 166       4.412  24.444 -10.137  1.00  0.00           H  
ATOM   2689  CZ  ARG B 166       5.651  25.695 -11.087  1.00  0.00           C  
ATOM   2690  NH1 ARG B 166       5.928  26.929 -11.402  1.00  0.00           N  
ATOM   2691 HH11 ARG B 166       5.299  27.649 -11.087  1.00  0.00           H  
ATOM   2692 HH12 ARG B 166       6.736  27.165 -11.944  1.00  0.00           H  
ATOM   2693  NH2 ARG B 166       6.468  24.760 -11.492  1.00  0.00           N  
ATOM   2694 HH21 ARG B 166       6.300  23.797 -11.240  1.00  0.00           H  
ATOM   2695 HH22 ARG B 166       7.282  25.001 -12.026  1.00  0.00           H  
ATOM   2696  C   ARG B 166       2.180  23.667  -5.889  1.00  0.00           C  
ATOM   2697  O   ARG B 166       2.488  24.234  -4.840  1.00  0.00           O  
ATOM   2698  N   LEU B 167       2.362  22.358  -6.096  1.00  0.00           N  
ATOM   2699  H   LEU B 167       2.036  21.942  -6.960  1.00  0.00           H  
ATOM   2700  CA  LEU B 167       3.004  21.467  -5.122  1.00  0.00           C  
ATOM   2701  HA  LEU B 167       3.614  22.075  -4.451  1.00  0.00           H  
ATOM   2702  CB  LEU B 167       1.912  20.820  -4.255  1.00  0.00           C  
ATOM   2703  HB2 LEU B 167       1.349  21.615  -3.766  1.00  0.00           H  
ATOM   2704  HB3 LEU B 167       1.217  20.289  -4.908  1.00  0.00           H  
ATOM   2705  CG  LEU B 167       2.483  19.859  -3.188  1.00  0.00           C  
ATOM   2706  HG  LEU B 167       3.570  19.856  -3.207  1.00  0.00           H  
ATOM   2707  CD1 LEU B 167       2.041  20.256  -1.782  1.00  0.00           C  
ATOM   2708 HD11 LEU B 167       2.439  21.243  -1.558  1.00  0.00           H  
ATOM   2709 HD12 LEU B 167       0.953  20.262  -1.704  1.00  0.00           H  
ATOM   2710 HD13 LEU B 167       2.448  19.552  -1.055  1.00  0.00           H  
ATOM   2711  CD2 LEU B 167       1.974  18.451  -3.450  1.00  0.00           C  
ATOM   2712 HD21 LEU B 167       2.302  18.122  -4.436  1.00  0.00           H  
ATOM   2713 HD22 LEU B 167       2.374  17.768  -2.706  1.00  0.00           H  
ATOM   2714 HD23 LEU B 167       0.886  18.448  -3.401  1.00  0.00           H  
ATOM   2715  C   LEU B 167       3.955  20.445  -5.784  1.00  0.00           C  
ATOM   2716  O   LEU B 167       3.552  19.639  -6.628  1.00  0.00           O  
ATOM   2717  N   LEU B 168       5.222  20.502  -5.368  1.00  0.00           N  
ATOM   2718  H   LEU B 168       5.425  21.132  -4.596  1.00  0.00           H  
ATOM   2719  CA  LEU B 168       6.284  19.552  -5.708  1.00  0.00           C  
ATOM   2720  HA  LEU B 168       6.080  19.122  -6.687  1.00  0.00           H  
ATOM   2721  CB  LEU B 168       7.617  20.329  -5.761  1.00  0.00           C  
ATOM   2722  HB2 LEU B 168       7.475  21.254  -6.321  1.00  0.00           H  
ATOM   2723  HB3 LEU B 168       7.877  20.595  -4.736  1.00  0.00           H  
ATOM   2724  CG  LEU B 168       8.804  19.572  -6.388  1.00  0.00           C  
ATOM   2725  HG  LEU B 168       8.800  18.529  -6.075  1.00  0.00           H  
ATOM   2726  CD1 LEU B 168       8.741  19.644  -7.916  1.00  0.00           C  
ATOM   2727 HD11 LEU B 168       8.832  20.676  -8.251  1.00  0.00           H  
ATOM   2728 HD12 LEU B 168       9.551  19.053  -8.341  1.00  0.00           H  
ATOM   2729 HD13 LEU B 168       7.795  19.235  -8.258  1.00  0.00           H  
ATOM   2730  CD2 LEU B 168      10.131  20.196  -5.957  1.00  0.00           C  
ATOM   2731 HD21 LEU B 168      10.214  20.156  -4.868  1.00  0.00           H  
ATOM   2732 HD22 LEU B 168      10.957  19.624  -6.379  1.00  0.00           H  
ATOM   2733 HD23 LEU B 168      10.195  21.229  -6.290  1.00  0.00           H  
ATOM   2734  C   LEU B 168       6.334  18.421  -4.665  1.00  0.00           C  
ATOM   2735  O   LEU B 168       6.033  18.652  -3.493  1.00  0.00           O  
ATOM   2736  N   TYR B 169       6.733  17.215  -5.077  1.00  0.00           N  
ATOM   2737  H   TYR B 169       6.919  17.066  -6.065  1.00  0.00           H  
ATOM   2738  CA  TYR B 169       7.060  16.116  -4.165  1.00  0.00           C  
ATOM   2739  HA  TYR B 169       7.511  16.558  -3.275  1.00  0.00           H  
ATOM   2740  CB  TYR B 169       5.781  15.383  -3.730  1.00  0.00           C  
ATOM   2741  HB2 TYR B 169       6.039  14.728  -2.897  1.00  0.00           H  
ATOM   2742  HB3 TYR B 169       5.071  16.115  -3.346  1.00  0.00           H  
ATOM   2743  CG  TYR B 169       5.083  14.550  -4.793  1.00  0.00           C  
ATOM   2744  CD1 TYR B 169       4.252  15.161  -5.754  1.00  0.00           C  
ATOM   2745  HD1 TYR B 169       4.145  16.237  -5.771  1.00  0.00           H  
ATOM   2746  CE1 TYR B 169       3.564  14.371  -6.697  1.00  0.00           C  
ATOM   2747  HE1 TYR B 169       2.934  14.830  -7.442  1.00  0.00           H  
ATOM   2748  CZ  TYR B 169       3.702  12.969  -6.677  1.00  0.00           C  
ATOM   2749  OH  TYR B 169       3.022  12.198  -7.561  1.00  0.00           O  
ATOM   2750  HH  TYR B 169       3.115  11.263  -7.319  1.00  0.00           H  
ATOM   2751  CE2 TYR B 169       4.544  12.359  -5.725  1.00  0.00           C  
ATOM   2752  HE2 TYR B 169       4.660  11.286  -5.724  1.00  0.00           H  
ATOM   2753  CD2 TYR B 169       5.237  13.150  -4.792  1.00  0.00           C  
ATOM   2754  HD2 TYR B 169       5.892  12.682  -4.076  1.00  0.00           H  
ATOM   2755  C   TYR B 169       8.097  15.156  -4.768  1.00  0.00           C  
ATOM   2756  O   TYR B 169       8.181  14.997  -5.987  1.00  0.00           O  
ATOM   2757  N   GLN B 170       8.894  14.499  -3.919  1.00  0.00           N  
ATOM   2758  H   GLN B 170       8.802  14.702  -2.927  1.00  0.00           H  
ATOM   2759  CA  GLN B 170      10.015  13.645  -4.340  1.00  0.00           C  
ATOM   2760  HA  GLN B 170       9.798  13.240  -5.331  1.00  0.00           H  
ATOM   2761  CB  GLN B 170      11.272  14.525  -4.456  1.00  0.00           C  
ATOM   2762  HB2 GLN B 170      11.053  15.350  -5.136  1.00  0.00           H  
ATOM   2763  HB3 GLN B 170      11.519  14.948  -3.480  1.00  0.00           H  
ATOM   2764  CG  GLN B 170      12.492  13.767  -4.999  1.00  0.00           C  
ATOM   2765  HG2 GLN B 170      12.865  13.065  -4.253  1.00  0.00           H  
ATOM   2766  HG3 GLN B 170      12.173  13.205  -5.876  1.00  0.00           H  
ATOM   2767  CD  GLN B 170      13.633  14.698  -5.414  1.00  0.00           C  
ATOM   2768  OE1 GLN B 170      13.757  15.826  -4.970  1.00  0.00           O  
ATOM   2769  NE2 GLN B 170      14.509  14.270  -6.292  1.00  0.00           N  
ATOM   2770 HE21 GLN B 170      15.174  14.936  -6.632  1.00  0.00           H  
ATOM   2771 HE22 GLN B 170      14.391  13.343  -6.696  1.00  0.00           H  
ATOM   2772  C   GLN B 170      10.232  12.465  -3.379  1.00  0.00           C  
ATOM   2773  O   GLN B 170      10.246  12.655  -2.162  1.00  0.00           O  
ATOM   2774  N   LEU B 171      10.392  11.245  -3.908  1.00  0.00           N  
ATOM   2775  H   LEU B 171      10.447  11.175  -4.914  1.00  0.00           H  
ATOM   2776  CA  LEU B 171      10.719  10.049  -3.117  1.00  0.00           C  
ATOM   2777  HA  LEU B 171      10.111  10.050  -2.211  1.00  0.00           H  
ATOM   2778  CB  LEU B 171      10.364   8.782  -3.932  1.00  0.00           C  
ATOM   2779  HB2 LEU B 171       9.289   8.753  -4.091  1.00  0.00           H  
ATOM   2780  HB3 LEU B 171      10.826   8.879  -4.912  1.00  0.00           H  
ATOM   2781  CG  LEU B 171      10.812   7.435  -3.329  1.00  0.00           C  
ATOM   2782  HG  LEU B 171      11.878   7.478  -3.122  1.00  0.00           H  
ATOM   2783  CD1 LEU B 171      10.077   7.068  -2.039  1.00  0.00           C  
ATOM   2784 HD11 LEU B 171      10.173   7.866  -1.309  1.00  0.00           H  
ATOM   2785 HD12 LEU B 171       9.020   6.909  -2.249  1.00  0.00           H  
ATOM   2786 HD13 LEU B 171      10.494   6.149  -1.624  1.00  0.00           H  
ATOM   2787  CD2 LEU B 171      10.562   6.296  -4.315  1.00  0.00           C  
ATOM   2788 HD21 LEU B 171      10.877   5.349  -3.873  1.00  0.00           H  
ATOM   2789 HD22 LEU B 171       9.501   6.237  -4.558  1.00  0.00           H  
ATOM   2790 HD23 LEU B 171      11.131   6.465  -5.227  1.00  0.00           H  
ATOM   2791  C   LEU B 171      12.200  10.093  -2.699  1.00  0.00           C  
ATOM   2792  O   LEU B 171      13.082  10.197  -3.546  1.00  0.00           O  
ATOM   2793  N   VAL B 172      12.488   9.947  -1.402  1.00  0.00           N  
ATOM   2794  H   VAL B 172      11.715   9.855  -0.749  1.00  0.00           H  
ATOM   2795  CA  VAL B 172      13.854  10.065  -0.836  1.00  0.00           C  
ATOM   2796  HA  VAL B 172      14.308  10.970  -1.239  1.00  0.00           H  
ATOM   2797  CB  VAL B 172      13.763  10.231   0.700  1.00  0.00           C  
ATOM   2798  HB  VAL B 172      13.191   9.398   1.107  1.00  0.00           H  
ATOM   2799  CG1 VAL B 172      15.118  10.252   1.422  1.00  0.00           C  
ATOM   2800 HG11 VAL B 172      14.975  10.463   2.482  1.00  0.00           H  
ATOM   2801 HG12 VAL B 172      15.608   9.281   1.337  1.00  0.00           H  
ATOM   2802 HG13 VAL B 172      15.758  11.020   0.984  1.00  0.00           H  
ATOM   2803  CG2 VAL B 172      13.047  11.542   1.067  1.00  0.00           C  
ATOM   2804 HG21 VAL B 172      13.625  12.394   0.704  1.00  0.00           H  
ATOM   2805 HG22 VAL B 172      12.054  11.580   0.621  1.00  0.00           H  
ATOM   2806 HG23 VAL B 172      12.936  11.617   2.148  1.00  0.00           H  
ATOM   2807  C   VAL B 172      14.784   8.901  -1.235  1.00  0.00           C  
ATOM   2808  O   VAL B 172      16.007   9.038  -1.237  1.00  0.00           O  
ATOM   2809  N   PHE B 173      14.216   7.751  -1.602  1.00  0.00           N  
ATOM   2810  H   PHE B 173      13.213   7.739  -1.665  1.00  0.00           H  
ATOM   2811  CA  PHE B 173      14.945   6.540  -1.996  1.00  0.00           C  
ATOM   2812  HA  PHE B 173      15.677   6.321  -1.218  1.00  0.00           H  
ATOM   2813  CB  PHE B 173      13.951   5.368  -2.044  1.00  0.00           C  
ATOM   2814  HB2 PHE B 173      13.547   5.203  -1.043  1.00  0.00           H  
ATOM   2815  HB3 PHE B 173      13.118   5.638  -2.691  1.00  0.00           H  
ATOM   2816  CG  PHE B 173      14.530   4.065  -2.554  1.00  0.00           C  
ATOM   2817  CD1 PHE B 173      15.244   3.220  -1.685  1.00  0.00           C  
ATOM   2818  HD1 PHE B 173      15.379   3.493  -0.647  1.00  0.00           H  
ATOM   2819  CE1 PHE B 173      15.786   2.016  -2.164  1.00  0.00           C  
ATOM   2820  HE1 PHE B 173      16.349   1.381  -1.496  1.00  0.00           H  
ATOM   2821  CZ  PHE B 173      15.613   1.650  -3.510  1.00  0.00           C  
ATOM   2822  HZ  PHE B 173      16.050   0.734  -3.880  1.00  0.00           H  
ATOM   2823  CE2 PHE B 173      14.891   2.488  -4.378  1.00  0.00           C  
ATOM   2824  HE2 PHE B 173      14.770   2.217  -5.414  1.00  0.00           H  
ATOM   2825  CD2 PHE B 173      14.357   3.699  -3.902  1.00  0.00           C  
ATOM   2826  HD2 PHE B 173      13.823   4.354  -4.577  1.00  0.00           H  
ATOM   2827  C   PHE B 173      15.706   6.701  -3.330  1.00  0.00           C  
ATOM   2828  O   PHE B 173      15.121   7.103  -4.336  1.00  0.00           O  
ATOM   2829  N   LEU B 174      17.000   6.337  -3.342  1.00  0.00           N  
ATOM   2830  H   LEU B 174      17.390   6.015  -2.469  1.00  0.00           H  
ATOM   2831  CA  LEU B 174      17.892   6.281  -4.523  1.00  0.00           C  
ATOM   2832  HA  LEU B 174      18.910   6.367  -4.145  1.00  0.00           H  
ATOM   2833  CB  LEU B 174      17.782   4.916  -5.245  1.00  0.00           C  
ATOM   2834  HB2 LEU B 174      16.728   4.703  -5.429  1.00  0.00           H  
ATOM   2835  HB3 LEU B 174      18.270   4.995  -6.217  1.00  0.00           H  
ATOM   2836  CG  LEU B 174      18.433   3.713  -4.538  1.00  0.00           C  
ATOM   2837  HG  LEU B 174      17.924   3.517  -3.596  1.00  0.00           H  
ATOM   2838  CD1 LEU B 174      18.312   2.492  -5.455  1.00  0.00           C  
ATOM   2839 HD11 LEU B 174      18.689   1.612  -4.934  1.00  0.00           H  
ATOM   2840 HD12 LEU B 174      18.894   2.645  -6.363  1.00  0.00           H  
ATOM   2841 HD13 LEU B 174      17.271   2.327  -5.718  1.00  0.00           H  
ATOM   2842  CD2 LEU B 174      19.929   3.919  -4.276  1.00  0.00           C  
ATOM   2843 HD21 LEU B 174      20.083   4.659  -3.491  1.00  0.00           H  
ATOM   2844 HD22 LEU B 174      20.431   4.243  -5.189  1.00  0.00           H  
ATOM   2845 HD23 LEU B 174      20.377   2.985  -3.935  1.00  0.00           H  
ATOM   2846  C   LEU B 174      17.770   7.477  -5.495  1.00  0.00           C  
ATOM   2847  O   LEU B 174      17.707   7.299  -6.711  1.00  0.00           O  
ATOM   2848  N   LEU B 175      17.764   8.705  -4.961  1.00  0.00           N  
ATOM   2849  H   LEU B 175      17.793   8.789  -3.958  1.00  0.00           H  
ATOM   2850  CA  LEU B 175      17.724   9.946  -5.753  1.00  0.00           C  
ATOM   2851  HA  LEU B 175      17.549  10.770  -5.062  1.00  0.00           H  
ATOM   2852  CB  LEU B 175      19.092  10.193  -6.439  1.00  0.00           C  
ATOM   2853  HB2 LEU B 175      19.200   9.460  -7.240  1.00  0.00           H  
ATOM   2854  HB3 LEU B 175      19.069  11.177  -6.910  1.00  0.00           H  
ATOM   2855  CG  LEU B 175      20.344  10.112  -5.547  1.00  0.00           C  
ATOM   2856  HG  LEU B 175      20.382   9.145  -5.044  1.00  0.00           H  
ATOM   2857  CD1 LEU B 175      21.601  10.240  -6.409  1.00  0.00           C  
ATOM   2858 HD11 LEU B 175      22.492  10.167  -5.786  1.00  0.00           H  
ATOM   2859 HD12 LEU B 175      21.598  11.198  -6.930  1.00  0.00           H  
ATOM   2860 HD13 LEU B 175      21.619   9.436  -7.146  1.00  0.00           H  
ATOM   2861  CD2 LEU B 175      20.380  11.218  -4.491  1.00  0.00           C  
ATOM   2862 HD21 LEU B 175      21.300  11.149  -3.912  1.00  0.00           H  
ATOM   2863 HD22 LEU B 175      20.334  12.192  -4.977  1.00  0.00           H  
ATOM   2864 HD23 LEU B 175      19.531  11.116  -3.816  1.00  0.00           H  
ATOM   2865  C   LEU B 175      16.546   9.998  -6.757  1.00  0.00           C  
ATOM   2866  O   LEU B 175      16.689  10.553  -7.844  1.00  0.00           O  
ATOM   2867  N   SER B 176      15.399   9.397  -6.418  1.00  0.00           N  
ATOM   2868  H   SER B 176      15.339   8.943  -5.518  1.00  0.00           H  
ATOM   2869  CA  SER B 176      14.242   9.320  -7.320  1.00  0.00           C  
ATOM   2870  HA  SER B 176      14.543   8.763  -8.206  1.00  0.00           H  
ATOM   2871  CB  SER B 176      13.085   8.576  -6.659  1.00  0.00           C  
ATOM   2872  HB2 SER B 176      12.835   9.074  -5.726  1.00  0.00           H  
ATOM   2873  HB3 SER B 176      12.216   8.606  -7.319  1.00  0.00           H  
ATOM   2874  OG  SER B 176      13.424   7.226  -6.409  1.00  0.00           O  
ATOM   2875  HG  SER B 176      14.085   7.219  -5.689  1.00  0.00           H  
ATOM   2876  C   SER B 176      13.756  10.702  -7.775  1.00  0.00           C  
ATOM   2877  O   SER B 176      13.813  11.665  -7.015  1.00  0.00           O  
ATOM   2878  N   GLU B 177      13.272  10.780  -9.014  1.00  0.00           N  
ATOM   2879  H   GLU B 177      13.268   9.947  -9.572  1.00  0.00           H  
ATOM   2880  CA  GLU B 177      12.921  12.034  -9.697  1.00  0.00           C  
ATOM   2881  HA  GLU B 177      13.812  12.665  -9.695  1.00  0.00           H  
ATOM   2882  CB  GLU B 177      12.569  11.703 -11.162  1.00  0.00           C  
ATOM   2883  HB2 GLU B 177      13.366  11.082 -11.574  1.00  0.00           H  
ATOM   2884  HB3 GLU B 177      11.653  11.111 -11.178  1.00  0.00           H  
ATOM   2885  CG  GLU B 177      12.387  12.907 -12.099  1.00  0.00           C  
ATOM   2886  HG2 GLU B 177      12.185  12.532 -13.106  1.00  0.00           H  
ATOM   2887  HG3 GLU B 177      11.511  13.477 -11.786  1.00  0.00           H  
ATOM   2888  CD  GLU B 177      13.625  13.811 -12.118  1.00  0.00           C  
ATOM   2889  OE1 GLU B 177      14.460  13.635 -13.032  1.00  0.00           O  
ATOM   2890  OE2 GLU B 177      13.741  14.638 -11.185  1.00  0.00           O  
ATOM   2891  C   GLU B 177      11.800  12.829  -8.993  1.00  0.00           C  
ATOM   2892  O   GLU B 177      10.900  12.257  -8.369  1.00  0.00           O  
ATOM   2893  N   ALA B 178      11.858  14.158  -9.081  1.00  0.00           N  
ATOM   2894  H   ALA B 178      12.576  14.565  -9.683  1.00  0.00           H  
ATOM   2895  CA  ALA B 178      10.865  15.058  -8.500  1.00  0.00           C  
ATOM   2896  HA  ALA B 178      10.537  14.643  -7.545  1.00  0.00           H  
ATOM   2897  CB  ALA B 178      11.533  16.408  -8.220  1.00  0.00           C  
ATOM   2898  HB1 ALA B 178      11.850  16.865  -9.160  1.00  0.00           H  
ATOM   2899  HB2 ALA B 178      10.830  17.066  -7.710  1.00  0.00           H  
ATOM   2900  HB3 ALA B 178      12.405  16.262  -7.581  1.00  0.00           H  
ATOM   2901  C   ALA B 178       9.625  15.206  -9.404  1.00  0.00           C  
ATOM   2902  O   ALA B 178       9.732  15.407 -10.614  1.00  0.00           O  
ATOM   2903  N   HIE B 179       8.426  15.179  -8.819  1.00  0.00           N  
ATOM   2904  H   HIE B 179       8.387  15.069  -7.810  1.00  0.00           H  
ATOM   2905  CA  HIE B 179       7.152  15.295  -9.541  1.00  0.00           C  
ATOM   2906  HA  HIE B 179       7.365  15.393 -10.607  1.00  0.00           H  
ATOM   2907  CB  HIE B 179       6.339  14.005  -9.354  1.00  0.00           C  
ATOM   2908  HB2 HIE B 179       7.029  13.173  -9.202  1.00  0.00           H  
ATOM   2909  HB3 HIE B 179       5.720  14.088  -8.462  1.00  0.00           H  
ATOM   2910  CG  HIE B 179       5.478  13.650 -10.542  1.00  0.00           C  
ATOM   2911  ND1 HIE B 179       4.947  14.546 -11.476  1.00  0.00           N  
ATOM   2912  CE1 HIE B 179       4.247  13.803 -12.345  1.00  0.00           C  
ATOM   2913  HE1 HIE B 179       3.706  14.201 -13.194  1.00  0.00           H  
ATOM   2914  NE2 HIE B 179       4.309  12.503 -12.007  1.00  0.00           N  
ATOM   2915  HE2 HIE B 179       3.853  11.745 -12.493  1.00  0.00           H  
ATOM   2916  CD2 HIE B 179       5.081  12.389 -10.872  1.00  0.00           C  
ATOM   2917  HD2 HIE B 179       5.330  11.482 -10.338  1.00  0.00           H  
ATOM   2918  C   HIE B 179       6.370  16.546  -9.119  1.00  0.00           C  
ATOM   2919  O   HIE B 179       6.543  17.053  -8.013  1.00  0.00           O  
ATOM   2920  N   THR B 180       5.506  17.070  -9.993  1.00  0.00           N  
ATOM   2921  H   THR B 180       5.304  16.512 -10.820  1.00  0.00           H  
ATOM   2922  CA  THR B 180       4.645  18.242  -9.737  1.00  0.00           C  
ATOM   2923  HA  THR B 180       4.789  18.596  -8.715  1.00  0.00           H  
ATOM   2924  CB  THR B 180       4.984  19.405 -10.694  1.00  0.00           C  
ATOM   2925  HB  THR B 180       5.089  19.013 -11.707  1.00  0.00           H  
ATOM   2926  CG2 THR B 180       3.955  20.540 -10.718  1.00  0.00           C  
ATOM   2927 HG21 THR B 180       3.029  20.196 -11.180  1.00  0.00           H  
ATOM   2928 HG22 THR B 180       3.752  20.877  -9.701  1.00  0.00           H  
ATOM   2929 HG23 THR B 180       4.341  21.368 -11.311  1.00  0.00           H  
ATOM   2930  OG1 THR B 180       6.191  20.027 -10.321  1.00  0.00           O  
ATOM   2931  HG1 THR B 180       6.837  19.328 -10.167  1.00  0.00           H  
ATOM   2932  C   THR B 180       3.176  17.862  -9.896  1.00  0.00           C  
ATOM   2933  O   THR B 180       2.787  17.374 -10.957  1.00  0.00           O  
ATOM   2934  N   CYS B 181       2.354  18.189  -8.896  1.00  0.00           N  
ATOM   2935  H   CYS B 181       2.749  18.606  -8.057  1.00  0.00           H  
ATOM   2936  CA  CYS B 181       0.898  18.188  -9.028  1.00  0.00           C  
ATOM   2937  HA  CYS B 181       0.636  17.799 -10.013  1.00  0.00           H  
ATOM   2938  CB  CYS B 181       0.266  17.235  -8.003  1.00  0.00           C  
ATOM   2939  HB2 CYS B 181       0.698  17.395  -7.013  1.00  0.00           H  
ATOM   2940  HB3 CYS B 181      -0.808  17.419  -7.952  1.00  0.00           H  
ATOM   2941  SG  CYS B 181       0.504  15.517  -8.537  1.00  0.00           S  
ATOM   2942  HG  CYS B 181      -0.517  14.992  -7.840  1.00  0.00           H  
ATOM   2943  C   CYS B 181       0.309  19.608  -8.969  1.00  0.00           C  
ATOM   2944  O   CYS B 181       0.894  20.550  -8.422  1.00  0.00           O  
ATOM   2945  N   ILE B 182      -0.881  19.739  -9.553  1.00  0.00           N  
ATOM   2946  H   ILE B 182      -1.301  18.918  -9.964  1.00  0.00           H  
ATOM   2947  CA  ILE B 182      -1.727  20.932  -9.480  1.00  0.00           C  
ATOM   2948  HA  ILE B 182      -1.107  21.805  -9.298  1.00  0.00           H  
ATOM   2949  CB  ILE B 182      -2.437  21.154 -10.836  1.00  0.00           C  
ATOM   2950  HB  ILE B 182      -3.030  20.264 -11.056  1.00  0.00           H  
ATOM   2951  CG2 ILE B 182      -3.410  22.340 -10.779  1.00  0.00           C  
ATOM   2952 HG21 ILE B 182      -4.252  22.103 -10.128  1.00  0.00           H  
ATOM   2953 HG22 ILE B 182      -2.909  23.230 -10.399  1.00  0.00           H  
ATOM   2954 HG23 ILE B 182      -3.808  22.552 -11.773  1.00  0.00           H  
ATOM   2955  CG1 ILE B 182      -1.443  21.340 -12.011  1.00  0.00           C  
ATOM   2956 HG12 ILE B 182      -0.850  20.433 -12.125  1.00  0.00           H  
ATOM   2957 HG13 ILE B 182      -2.017  21.458 -12.932  1.00  0.00           H  
ATOM   2958  CD1 ILE B 182      -0.480  22.532 -11.895  1.00  0.00           C  
ATOM   2959 HD11 ILE B 182       0.164  22.420 -11.023  1.00  0.00           H  
ATOM   2960 HD12 ILE B 182      -1.037  23.467 -11.823  1.00  0.00           H  
ATOM   2961 HD13 ILE B 182       0.148  22.571 -12.785  1.00  0.00           H  
ATOM   2962  C   ILE B 182      -2.714  20.759  -8.307  1.00  0.00           C  
ATOM   2963  O   ILE B 182      -3.380  19.722  -8.230  1.00  0.00           O  
ATOM   2964  N   PRO B 183      -2.799  21.710  -7.358  1.00  0.00           N  
ATOM   2965  CD  PRO B 183      -1.801  22.713  -7.030  1.00  0.00           C  
ATOM   2966  HD2 PRO B 183      -2.086  23.671  -7.471  1.00  0.00           H  
ATOM   2967  HD3 PRO B 183      -0.800  22.423  -7.345  1.00  0.00           H  
ATOM   2968  CG  PRO B 183      -1.852  22.789  -5.510  1.00  0.00           C  
ATOM   2969  HG2 PRO B 183      -1.435  23.719  -5.132  1.00  0.00           H  
ATOM   2970  HG3 PRO B 183      -1.330  21.931  -5.085  1.00  0.00           H  
ATOM   2971  CB  PRO B 183      -3.352  22.675  -5.239  1.00  0.00           C  
ATOM   2972  HB2 PRO B 183      -3.809  23.659  -5.351  1.00  0.00           H  
ATOM   2973  HB3 PRO B 183      -3.555  22.271  -4.248  1.00  0.00           H  
ATOM   2974  CA  PRO B 183      -3.850  21.729  -6.340  1.00  0.00           C  
ATOM   2975  HA  PRO B 183      -3.969  20.727  -5.928  1.00  0.00           H  
ATOM   2976  C   PRO B 183      -5.192  22.204  -6.907  1.00  0.00           C  
ATOM   2977  O   PRO B 183      -5.226  22.974  -7.862  1.00  0.00           O  
ATOM   2978  N   GLU B 184      -6.292  21.829  -6.254  1.00  0.00           N  
ATOM   2979  H   GLU B 184      -6.188  21.261  -5.418  1.00  0.00           H  
ATOM   2980  CA  GLU B 184      -7.662  22.224  -6.602  1.00  0.00           C  
ATOM   2981  HA  GLU B 184      -7.597  23.087  -7.261  1.00  0.00           H  
ATOM   2982  CB  GLU B 184      -8.344  21.091  -7.400  1.00  0.00           C  
ATOM   2983  HB2 GLU B 184      -7.640  20.734  -8.155  1.00  0.00           H  
ATOM   2984  HB3 GLU B 184      -8.549  20.258  -6.724  1.00  0.00           H  
ATOM   2985  CG  GLU B 184      -9.645  21.473  -8.136  1.00  0.00           C  
ATOM   2986  HG2 GLU B 184      -9.941  20.638  -8.776  1.00  0.00           H  
ATOM   2987  HG3 GLU B 184     -10.433  21.601  -7.391  1.00  0.00           H  
ATOM   2988  CD  GLU B 184      -9.511  22.769  -8.961  1.00  0.00           C  
ATOM   2989  OE1 GLU B 184      -9.655  23.854  -8.347  1.00  0.00           O  
ATOM   2990  OE2 GLU B 184      -9.206  22.701 -10.173  1.00  0.00           O  
ATOM   2991  C   GLU B 184      -8.456  22.658  -5.349  1.00  0.00           C  
ATOM   2992  O   GLU B 184      -8.092  22.322  -4.216  1.00  0.00           O  
ATOM   2993  N   ASN B 185      -9.511  23.459  -5.525  1.00  0.00           N  
ATOM   2994  H   ASN B 185      -9.776  23.699  -6.481  1.00  0.00           H  
ATOM   2995  CA  ASN B 185     -10.297  24.000  -4.410  1.00  0.00           C  
ATOM   2996  HA  ASN B 185      -9.588  24.418  -3.693  1.00  0.00           H  
ATOM   2997  CB  ASN B 185     -11.200  25.143  -4.907  1.00  0.00           C  
ATOM   2998  HB2 ASN B 185     -10.617  25.816  -5.533  1.00  0.00           H  
ATOM   2999  HB3 ASN B 185     -12.009  24.730  -5.510  1.00  0.00           H  
ATOM   3000  CG  ASN B 185     -11.800  25.937  -3.754  1.00  0.00           C  
ATOM   3001  OD1 ASN B 185     -12.845  25.618  -3.206  1.00  0.00           O  
ATOM   3002  ND2 ASN B 185     -11.134  26.989  -3.334  1.00  0.00           N  
ATOM   3003 HD21 ASN B 185     -11.468  27.454  -2.498  1.00  0.00           H  
ATOM   3004 HD22 ASN B 185     -10.300  27.286  -3.814  1.00  0.00           H  
ATOM   3005  C   ASN B 185     -11.107  22.917  -3.675  1.00  0.00           C  
ATOM   3006  O   ASN B 185     -11.778  22.093  -4.290  1.00  0.00           O  
ATOM   3007  N   ASN B 186     -11.093  22.974  -2.341  1.00  0.00           N  
ATOM   3008  H   ASN B 186     -10.566  23.724  -1.911  1.00  0.00           H  
ATOM   3009  CA  ASN B 186     -11.792  22.057  -1.434  1.00  0.00           C  
ATOM   3010  HA  ASN B 186     -12.396  21.363  -2.023  1.00  0.00           H  
ATOM   3011  CB  ASN B 186     -10.742  21.223  -0.684  1.00  0.00           C  
ATOM   3012  HB2 ASN B 186     -10.094  20.733  -1.404  1.00  0.00           H  
ATOM   3013  HB3 ASN B 186     -10.143  21.883  -0.066  1.00  0.00           H  
ATOM   3014  CG  ASN B 186     -11.331  20.153   0.217  1.00  0.00           C  
ATOM   3015  OD1 ASN B 186     -12.409  19.629  -0.012  1.00  0.00           O  
ATOM   3016  ND2 ASN B 186     -10.603  19.826   1.259  1.00  0.00           N  
ATOM   3017 HD21 ASN B 186     -10.934  19.147   1.942  1.00  0.00           H  
ATOM   3018 HD22 ASN B 186      -9.702  20.240   1.396  1.00  0.00           H  
ATOM   3019  C   ASN B 186     -12.773  22.825  -0.524  1.00  0.00           C  
ATOM   3020  O   ASN B 186     -12.721  22.739   0.701  1.00  0.00           O  
ATOM   3021  N   GLY B 187     -13.627  23.647  -1.139  1.00  0.00           N  
ATOM   3022  H   GLY B 187     -13.502  23.784  -2.136  1.00  0.00           H  
ATOM   3023  CA  GLY B 187     -14.674  24.422  -0.473  1.00  0.00           C  
ATOM   3024  HA2 GLY B 187     -15.470  24.621  -1.190  1.00  0.00           H  
ATOM   3025  HA3 GLY B 187     -15.098  23.834   0.341  1.00  0.00           H  
ATOM   3026  C   GLY B 187     -14.176  25.751   0.104  1.00  0.00           C  
ATOM   3027  O   GLY B 187     -13.626  25.817   1.206  1.00  0.00           O  
ATOM   3028  N   GLY B 188     -14.404  26.847  -0.623  1.00  0.00           N  
ATOM   3029  H   GLY B 188     -14.746  26.729  -1.567  1.00  0.00           H  
ATOM   3030  CA  GLY B 188     -14.063  28.195  -0.163  1.00  0.00           C  
ATOM   3031  HA2 GLY B 188     -14.404  28.928  -0.894  1.00  0.00           H  
ATOM   3032  HA3 GLY B 188     -14.571  28.388   0.783  1.00  0.00           H  
ATOM   3033  C   GLY B 188     -12.553  28.364   0.027  1.00  0.00           C  
ATOM   3034  O   GLY B 188     -11.815  28.435  -0.951  1.00  0.00           O  
ATOM   3035  N   ALA B 189     -12.104  28.448   1.282  1.00  0.00           N  
ATOM   3036  H   ALA B 189     -12.777  28.324   2.021  1.00  0.00           H  
ATOM   3037  CA  ALA B 189     -10.687  28.542   1.653  1.00  0.00           C  
ATOM   3038  HA  ALA B 189     -10.145  29.026   0.838  1.00  0.00           H  
ATOM   3039  CB  ALA B 189     -10.576  29.450   2.883  1.00  0.00           C  
ATOM   3040  HB1 ALA B 189      -9.524  29.641   3.096  1.00  0.00           H  
ATOM   3041  HB2 ALA B 189     -11.069  30.403   2.692  1.00  0.00           H  
ATOM   3042  HB3 ALA B 189     -11.031  28.969   3.749  1.00  0.00           H  
ATOM   3043  C   ALA B 189      -9.991  27.177   1.877  1.00  0.00           C  
ATOM   3044  O   ALA B 189      -8.813  27.147   2.241  1.00  0.00           O  
ATOM   3045  N   GLY B 190     -10.691  26.049   1.706  1.00  0.00           N  
ATOM   3046  H   GLY B 190     -11.663  26.105   1.421  1.00  0.00           H  
ATOM   3047  CA  GLY B 190     -10.069  24.723   1.672  1.00  0.00           C  
ATOM   3048  HA2 GLY B 190      -9.354  24.627   2.490  1.00  0.00           H  
ATOM   3049  HA3 GLY B 190     -10.832  23.957   1.804  1.00  0.00           H  
ATOM   3050  C   GLY B 190      -9.344  24.463   0.348  1.00  0.00           C  
ATOM   3051  O   GLY B 190      -9.757  24.953  -0.704  1.00  0.00           O  
ATOM   3052  N   CYS B 191      -8.274  23.672   0.381  1.00  0.00           N  
ATOM   3053  H   CYS B 191      -7.964  23.301   1.276  1.00  0.00           H  
ATOM   3054  CA  CYS B 191      -7.495  23.265  -0.788  1.00  0.00           C  
ATOM   3055  HA  CYS B 191      -8.088  23.390  -1.696  1.00  0.00           H  
ATOM   3056  CB  CYS B 191      -6.268  24.186  -0.874  1.00  0.00           C  
ATOM   3057  HB2 CYS B 191      -6.603  25.223  -0.812  1.00  0.00           H  
ATOM   3058  HB3 CYS B 191      -5.605  23.976  -0.031  1.00  0.00           H  
ATOM   3059  SG  CYS B 191      -5.371  23.970  -2.437  1.00  0.00           S  
ATOM   3060  HG  CYS B 191      -4.948  22.717  -2.218  1.00  0.00           H  
ATOM   3061  C   CYS B 191      -7.124  21.776  -0.672  1.00  0.00           C  
ATOM   3062  O   CYS B 191      -6.901  21.275   0.432  1.00  0.00           O  
ATOM   3063  N   VAL B 192      -7.048  21.073  -1.802  1.00  0.00           N  
ATOM   3064  H   VAL B 192      -7.255  21.547  -2.682  1.00  0.00           H  
ATOM   3065  CA  VAL B 192      -6.684  19.647  -1.891  1.00  0.00           C  
ATOM   3066  HA  VAL B 192      -6.163  19.366  -0.976  1.00  0.00           H  
ATOM   3067  CB  VAL B 192      -7.955  18.764  -1.987  1.00  0.00           C  
ATOM   3068  HB  VAL B 192      -8.608  19.040  -1.161  1.00  0.00           H  
ATOM   3069  CG1 VAL B 192      -8.730  18.959  -3.301  1.00  0.00           C  
ATOM   3070 HG11 VAL B 192      -9.009  20.004  -3.424  1.00  0.00           H  
ATOM   3071 HG12 VAL B 192      -8.126  18.653  -4.155  1.00  0.00           H  
ATOM   3072 HG13 VAL B 192      -9.643  18.365  -3.280  1.00  0.00           H  
ATOM   3073  CG2 VAL B 192      -7.669  17.262  -1.831  1.00  0.00           C  
ATOM   3074 HG21 VAL B 192      -7.101  17.092  -0.916  1.00  0.00           H  
ATOM   3075 HG22 VAL B 192      -8.612  16.720  -1.747  1.00  0.00           H  
ATOM   3076 HG23 VAL B 192      -7.117  16.874  -2.686  1.00  0.00           H  
ATOM   3077  C   VAL B 192      -5.708  19.423  -3.048  1.00  0.00           C  
ATOM   3078  O   VAL B 192      -5.656  20.208  -3.994  1.00  0.00           O  
ATOM   3079  N   CYS B 193      -4.912  18.356  -2.989  1.00  0.00           N  
ATOM   3080  H   CYS B 193      -4.908  17.812  -2.130  1.00  0.00           H  
ATOM   3081  CA  CYS B 193      -4.055  17.915  -4.090  1.00  0.00           C  
ATOM   3082  HA  CYS B 193      -4.561  18.139  -5.033  1.00  0.00           H  
ATOM   3083  CB  CYS B 193      -2.758  18.732  -4.032  1.00  0.00           C  
ATOM   3084  HB2 CYS B 193      -3.002  19.790  -3.931  1.00  0.00           H  
ATOM   3085  HB3 CYS B 193      -2.177  18.417  -3.163  1.00  0.00           H  
ATOM   3086  SG  CYS B 193      -1.774  18.499  -5.535  1.00  0.00           S  
ATOM   3087  HG  CYS B 193      -2.621  19.055  -6.424  1.00  0.00           H  
ATOM   3088  C   CYS B 193      -3.805  16.395  -4.036  1.00  0.00           C  
ATOM   3089  O   CYS B 193      -3.390  15.857  -3.005  1.00  0.00           O  
ATOM   3090  N   HIE B 194      -4.069  15.693  -5.141  1.00  0.00           N  
ATOM   3091  H   HIE B 194      -4.387  16.189  -5.960  1.00  0.00           H  
ATOM   3092  CA  HIE B 194      -3.823  14.252  -5.280  1.00  0.00           C  
ATOM   3093  HA  HIE B 194      -3.900  13.779  -4.299  1.00  0.00           H  
ATOM   3094  CB  HIE B 194      -4.885  13.623  -6.193  1.00  0.00           C  
ATOM   3095  HB2 HIE B 194      -4.778  14.028  -7.201  1.00  0.00           H  
ATOM   3096  HB3 HIE B 194      -4.722  12.546  -6.245  1.00  0.00           H  
ATOM   3097  CG  HIE B 194      -6.298  13.869  -5.726  1.00  0.00           C  
ATOM   3098  ND1 HIE B 194      -7.328  14.371  -6.518  1.00  0.00           N  
ATOM   3099  CE1 HIE B 194      -8.393  14.485  -5.711  1.00  0.00           C  
ATOM   3100  HE1 HIE B 194      -9.358  14.864  -6.023  1.00  0.00           H  
ATOM   3101  NE2 HIE B 194      -8.087  14.075  -4.468  1.00  0.00           N  
ATOM   3102  HE2 HIE B 194      -8.714  14.088  -3.674  1.00  0.00           H  
ATOM   3103  CD2 HIE B 194      -6.769  13.675  -4.460  1.00  0.00           C  
ATOM   3104  HD2 HIE B 194      -6.206  13.299  -3.618  1.00  0.00           H  
ATOM   3105  C   HIE B 194      -2.414  13.990  -5.810  1.00  0.00           C  
ATOM   3106  O   HIE B 194      -1.961  14.656  -6.739  1.00  0.00           O  
ATOM   3107  N   LEU B 195      -1.739  12.993  -5.235  1.00  0.00           N  
ATOM   3108  H   LEU B 195      -2.188  12.492  -4.474  1.00  0.00           H  
ATOM   3109  CA  LEU B 195      -0.325  12.690  -5.451  1.00  0.00           C  
ATOM   3110  HA  LEU B 195       0.061  13.296  -6.272  1.00  0.00           H  
ATOM   3111  CB  LEU B 195       0.473  13.027  -4.171  1.00  0.00           C  
ATOM   3112  HB2 LEU B 195       0.255  12.264  -3.422  1.00  0.00           H  
ATOM   3113  HB3 LEU B 195       1.536  12.965  -4.407  1.00  0.00           H  
ATOM   3114  CG  LEU B 195       0.176  14.402  -3.538  1.00  0.00           C  
ATOM   3115  HG  LEU B 195      -0.882  14.479  -3.294  1.00  0.00           H  
ATOM   3116  CD1 LEU B 195       0.960  14.556  -2.233  1.00  0.00           C  
ATOM   3117 HD11 LEU B 195       0.748  15.528  -1.790  1.00  0.00           H  
ATOM   3118 HD12 LEU B 195       0.660  13.778  -1.531  1.00  0.00           H  
ATOM   3119 HD13 LEU B 195       2.029  14.476  -2.430  1.00  0.00           H  
ATOM   3120  CD2 LEU B 195       0.556  15.558  -4.459  1.00  0.00           C  
ATOM   3121 HD21 LEU B 195       1.639  15.622  -4.565  1.00  0.00           H  
ATOM   3122 HD22 LEU B 195       0.111  15.425  -5.441  1.00  0.00           H  
ATOM   3123 HD23 LEU B 195       0.162  16.479  -4.043  1.00  0.00           H  
ATOM   3124  C   LEU B 195      -0.158  11.216  -5.833  1.00  0.00           C  
ATOM   3125  O   LEU B 195      -0.548  10.323  -5.077  1.00  0.00           O  
ATOM   3126  N   LEU B 196       0.432  10.958  -7.000  1.00  0.00           N  
ATOM   3127  H   LEU B 196       0.794  11.733  -7.541  1.00  0.00           H  
ATOM   3128  CA  LEU B 196       0.740   9.607  -7.469  1.00  0.00           C  
ATOM   3129  HA  LEU B 196      -0.150   8.987  -7.363  1.00  0.00           H  
ATOM   3130  CB  LEU B 196       1.144   9.632  -8.957  1.00  0.00           C  
ATOM   3131  HB2 LEU B 196       2.094  10.160  -9.046  1.00  0.00           H  
ATOM   3132  HB3 LEU B 196       1.307   8.605  -9.291  1.00  0.00           H  
ATOM   3133  CG  LEU B 196       0.126  10.308  -9.898  1.00  0.00           C  
ATOM   3134  HG  LEU B 196      -0.120  11.303  -9.527  1.00  0.00           H  
ATOM   3135  CD1 LEU B 196       0.741  10.486 -11.285  1.00  0.00           C  
ATOM   3136 HD11 LEU B 196       0.033  10.993 -11.941  1.00  0.00           H  
ATOM   3137 HD12 LEU B 196       1.641  11.094 -11.203  1.00  0.00           H  
ATOM   3138 HD13 LEU B 196       0.998   9.513 -11.705  1.00  0.00           H  
ATOM   3139  CD2 LEU B 196      -1.173   9.510 -10.033  1.00  0.00           C  
ATOM   3140 HD21 LEU B 196      -1.661   9.438  -9.062  1.00  0.00           H  
ATOM   3141 HD22 LEU B 196      -1.847  10.017 -10.723  1.00  0.00           H  
ATOM   3142 HD23 LEU B 196      -0.957   8.509 -10.405  1.00  0.00           H  
ATOM   3143  C   LEU B 196       1.849   9.017  -6.583  1.00  0.00           C  
ATOM   3144  O   LEU B 196       2.937   9.596  -6.495  1.00  0.00           O  
ATOM   3145  N   MET B 197       1.534   7.928  -5.881  1.00  0.00           N  
ATOM   3146  H   MET B 197       0.622   7.520  -6.055  1.00  0.00           H  
ATOM   3147  CA  MET B 197       2.407   7.233  -4.924  1.00  0.00           C  
ATOM   3148  HA  MET B 197       3.446   7.334  -5.245  1.00  0.00           H  
ATOM   3149  CB  MET B 197       2.274   7.844  -3.513  1.00  0.00           C  
ATOM   3150  HB2 MET B 197       1.230   7.817  -3.199  1.00  0.00           H  
ATOM   3151  HB3 MET B 197       2.858   7.237  -2.822  1.00  0.00           H  
ATOM   3152  CG  MET B 197       2.792   9.287  -3.419  1.00  0.00           C  
ATOM   3153  HG2 MET B 197       3.790   9.320  -3.857  1.00  0.00           H  
ATOM   3154  HG3 MET B 197       2.142   9.935  -4.005  1.00  0.00           H  
ATOM   3155  SD  MET B 197       2.890   9.955  -1.734  1.00  0.00           S  
ATOM   3156  CE  MET B 197       3.646  11.563  -2.089  1.00  0.00           C  
ATOM   3157  HE1 MET B 197       3.779  12.122  -1.163  1.00  0.00           H  
ATOM   3158  HE2 MET B 197       4.617  11.408  -2.556  1.00  0.00           H  
ATOM   3159  HE3 MET B 197       3.008  12.131  -2.767  1.00  0.00           H  
ATOM   3160  C   MET B 197       2.081   5.730  -4.957  1.00  0.00           C  
ATOM   3161  O   MET B 197       1.447   5.186  -4.052  1.00  0.00           O  
ATOM   3162  N   ASP B 198       2.437   5.105  -6.074  1.00  0.00           N  
ATOM   3163  H   ASP B 198       2.949   5.628  -6.783  1.00  0.00           H  
ATOM   3164  CA  ASP B 198       2.146   3.725  -6.458  1.00  0.00           C  
ATOM   3165  HA  ASP B 198       1.196   3.459  -6.004  1.00  0.00           H  
ATOM   3166  CB  ASP B 198       1.970   3.613  -7.993  1.00  0.00           C  
ATOM   3167  HB2 ASP B 198       1.975   2.556  -8.268  1.00  0.00           H  
ATOM   3168  HB3 ASP B 198       0.971   3.984  -8.228  1.00  0.00           H  
ATOM   3169  CG  ASP B 198       2.959   4.371  -8.910  1.00  0.00           C  
ATOM   3170  OD1 ASP B 198       3.114   3.908 -10.062  1.00  0.00           O  
ATOM   3171  OD2 ASP B 198       3.496   5.435  -8.516  1.00  0.00           O  
ATOM   3172  C   ASP B 198       3.161   2.690  -5.932  1.00  0.00           C  
ATOM   3173  O   ASP B 198       4.314   3.000  -5.641  1.00  0.00           O  
ATOM   3174  N   ASP B 199       2.711   1.438  -5.765  1.00  0.00           N  
ATOM   3175  H   ASP B 199       1.770   1.234  -6.074  1.00  0.00           H  
ATOM   3176  CA  ASP B 199       3.527   0.309  -5.275  1.00  0.00           C  
ATOM   3177  HA  ASP B 199       2.829  -0.496  -5.048  1.00  0.00           H  
ATOM   3178  CB  ASP B 199       4.458  -0.231  -6.381  1.00  0.00           C  
ATOM   3179  HB2 ASP B 199       5.141   0.559  -6.698  1.00  0.00           H  
ATOM   3180  HB3 ASP B 199       5.067  -1.036  -5.967  1.00  0.00           H  
ATOM   3181  CG  ASP B 199       3.745  -0.815  -7.604  1.00  0.00           C  
ATOM   3182  OD1 ASP B 199       4.468  -1.264  -8.522  1.00  0.00           O  
ATOM   3183  OD2 ASP B 199       2.503  -0.985  -7.608  1.00  0.00           O  
ATOM   3184  C   ASP B 199       4.282   0.577  -3.952  1.00  0.00           C  
ATOM   3185  O   ASP B 199       5.325  -0.039  -3.706  1.00  0.00           O  
ATOM   3186  N   VAL B 200       3.793   1.494  -3.107  1.00  0.00           N  
ATOM   3187  H   VAL B 200       2.972   2.004  -3.398  1.00  0.00           H  
ATOM   3188  CA  VAL B 200       4.484   1.961  -1.888  1.00  0.00           C  
ATOM   3189  HA  VAL B 200       5.460   2.331  -2.197  1.00  0.00           H  
ATOM   3190  CB  VAL B 200       3.749   3.136  -1.209  1.00  0.00           C  
ATOM   3191  HB  VAL B 200       4.156   3.275  -0.207  1.00  0.00           H  
ATOM   3192  CG1 VAL B 200       4.005   4.437  -1.971  1.00  0.00           C  
ATOM   3193 HG11 VAL B 200       3.698   4.320  -3.011  1.00  0.00           H  
ATOM   3194 HG12 VAL B 200       3.447   5.252  -1.517  1.00  0.00           H  
ATOM   3195 HG13 VAL B 200       5.070   4.668  -1.953  1.00  0.00           H  
ATOM   3196  CG2 VAL B 200       2.236   2.915  -1.065  1.00  0.00           C  
ATOM   3197 HG21 VAL B 200       1.754   2.927  -2.044  1.00  0.00           H  
ATOM   3198 HG22 VAL B 200       2.046   1.957  -0.579  1.00  0.00           H  
ATOM   3199 HG23 VAL B 200       1.813   3.714  -0.458  1.00  0.00           H  
ATOM   3200  C   VAL B 200       4.743   0.865  -0.849  1.00  0.00           C  
ATOM   3201  O   VAL B 200       4.038  -0.143  -0.791  1.00  0.00           O  
ATOM   3202  N   VAL B 201       5.754   1.087  -0.005  1.00  0.00           N  
ATOM   3203  H   VAL B 201       6.317   1.920  -0.157  1.00  0.00           H  
ATOM   3204  CA  VAL B 201       6.146   0.191   1.099  1.00  0.00           C  
ATOM   3205  HA  VAL B 201       5.293  -0.447   1.335  1.00  0.00           H  
ATOM   3206  CB  VAL B 201       7.295  -0.752   0.688  1.00  0.00           C  
ATOM   3207  HB  VAL B 201       7.463  -1.415   1.519  1.00  0.00           H  
ATOM   3208  CG1 VAL B 201       6.936  -1.649  -0.500  1.00  0.00           C  
ATOM   3209 HG11 VAL B 201       7.746  -2.355  -0.676  1.00  0.00           H  
ATOM   3210 HG12 VAL B 201       6.021  -2.197  -0.273  1.00  0.00           H  
ATOM   3211 HG13 VAL B 201       6.771  -1.044  -1.387  1.00  0.00           H  
ATOM   3212  CG2 VAL B 201       8.635  -0.063   0.416  1.00  0.00           C  
ATOM   3213 HG21 VAL B 201       9.399  -0.815   0.232  1.00  0.00           H  
ATOM   3214 HG22 VAL B 201       8.549   0.586  -0.446  1.00  0.00           H  
ATOM   3215 HG23 VAL B 201       8.941   0.532   1.275  1.00  0.00           H  
ATOM   3216  C   VAL B 201       6.491   0.937   2.397  1.00  0.00           C  
ATOM   3217  O   VAL B 201       6.636   2.160   2.436  1.00  0.00           O  
ATOM   3218  N   SER B 202       6.676   0.179   3.478  1.00  0.00           N  
ATOM   3219  H   SER B 202       6.490  -0.813   3.371  1.00  0.00           H  
ATOM   3220  CA  SER B 202       6.942   0.655   4.840  1.00  0.00           C  
ATOM   3221  HA  SER B 202       6.056   1.159   5.210  1.00  0.00           H  
ATOM   3222  CB  SER B 202       7.199  -0.553   5.750  1.00  0.00           C  
ATOM   3223  HB2 SER B 202       8.097  -1.069   5.415  1.00  0.00           H  
ATOM   3224  HB3 SER B 202       7.355  -0.207   6.772  1.00  0.00           H  
ATOM   3225  OG  SER B 202       6.105  -1.454   5.721  1.00  0.00           O  
ATOM   3226  HG  SER B 202       6.068  -1.872   4.836  1.00  0.00           H  
ATOM   3227  C   SER B 202       8.123   1.630   4.930  1.00  0.00           C  
ATOM   3228  O   SER B 202       8.039   2.624   5.657  1.00  0.00           O  
ATOM   3229  N   ALA B 203       9.197   1.356   4.183  1.00  0.00           N  
ATOM   3230  H   ALA B 203       9.179   0.499   3.641  1.00  0.00           H  
ATOM   3231  CA  ALA B 203      10.420   2.158   4.132  1.00  0.00           C  
ATOM   3232  HA  ALA B 203      10.672   2.474   5.144  1.00  0.00           H  
ATOM   3233  CB  ALA B 203      11.535   1.231   3.630  1.00  0.00           C  
ATOM   3234  HB1 ALA B 203      12.481   1.772   3.612  1.00  0.00           H  
ATOM   3235  HB2 ALA B 203      11.626   0.367   4.290  1.00  0.00           H  
ATOM   3236  HB3 ALA B 203      11.311   0.890   2.618  1.00  0.00           H  
ATOM   3237  C   ALA B 203      10.341   3.440   3.271  1.00  0.00           C  
ATOM   3238  O   ALA B 203      11.261   4.255   3.323  1.00  0.00           O  
ATOM   3239  N   ASP B 204       9.300   3.633   2.453  1.00  0.00           N  
ATOM   3240  H   ASP B 204       8.516   2.992   2.489  1.00  0.00           H  
ATOM   3241  CA  ASP B 204       9.214   4.789   1.551  1.00  0.00           C  
ATOM   3242  HA  ASP B 204      10.189   4.918   1.079  1.00  0.00           H  
ATOM   3243  CB  ASP B 204       8.198   4.552   0.427  1.00  0.00           C  
ATOM   3244  HB2 ASP B 204       7.223   4.335   0.869  1.00  0.00           H  
ATOM   3245  HB3 ASP B 204       8.101   5.474  -0.149  1.00  0.00           H  
ATOM   3246  CG  ASP B 204       8.579   3.430  -0.539  1.00  0.00           C  
ATOM   3247  OD1 ASP B 204       9.773   3.085  -0.698  1.00  0.00           O  
ATOM   3248  OD2 ASP B 204       7.651   2.896  -1.180  1.00  0.00           O  
ATOM   3249  C   ASP B 204       8.877   6.088   2.295  1.00  0.00           C  
ATOM   3250  O   ASP B 204       7.905   6.169   3.045  1.00  0.00           O  
ATOM   3251  N   GLN B 205       9.642   7.145   2.021  1.00  0.00           N  
ATOM   3252  H   GLN B 205      10.401   7.016   1.368  1.00  0.00           H  
ATOM   3253  CA  GLN B 205       9.434   8.487   2.567  1.00  0.00           C  
ATOM   3254  HA  GLN B 205       8.401   8.571   2.904  1.00  0.00           H  
ATOM   3255  CB  GLN B 205      10.343   8.691   3.797  1.00  0.00           C  
ATOM   3256  HB2 GLN B 205      10.094   7.918   4.527  1.00  0.00           H  
ATOM   3257  HB3 GLN B 205      11.385   8.560   3.501  1.00  0.00           H  
ATOM   3258  CG  GLN B 205      10.193  10.068   4.470  1.00  0.00           C  
ATOM   3259  HG2 GLN B 205      10.555  10.841   3.790  1.00  0.00           H  
ATOM   3260  HG3 GLN B 205       9.140  10.259   4.672  1.00  0.00           H  
ATOM   3261  CD  GLN B 205      10.943  10.190   5.797  1.00  0.00           C  
ATOM   3262  OE1 GLN B 205      11.318   9.235   6.451  1.00  0.00           O  
ATOM   3263  NE2 GLN B 205      11.173  11.392   6.278  1.00  0.00           N  
ATOM   3264 HE21 GLN B 205      11.711  11.432   7.124  1.00  0.00           H  
ATOM   3265 HE22 GLN B 205      10.814  12.219   5.815  1.00  0.00           H  
ATOM   3266  C   GLN B 205       9.642   9.533   1.465  1.00  0.00           C  
ATOM   3267  O   GLN B 205      10.541   9.394   0.637  1.00  0.00           O  
ATOM   3268  N   TYR B 206       8.809  10.573   1.452  1.00  0.00           N  
ATOM   3269  H   TYR B 206       8.122  10.649   2.196  1.00  0.00           H  
ATOM   3270  CA  TYR B 206       8.774  11.629   0.439  1.00  0.00           C  
ATOM   3271  HA  TYR B 206       9.588  11.478  -0.264  1.00  0.00           H  
ATOM   3272  CB  TYR B 206       7.438  11.581  -0.329  1.00  0.00           C  
ATOM   3273  HB2 TYR B 206       6.620  11.668   0.388  1.00  0.00           H  
ATOM   3274  HB3 TYR B 206       7.386  12.470  -0.960  1.00  0.00           H  
ATOM   3275  CG  TYR B 206       7.166  10.368  -1.207  1.00  0.00           C  
ATOM   3276  CD1 TYR B 206       6.777   9.138  -0.639  1.00  0.00           C  
ATOM   3277  HD1 TYR B 206       6.733   9.024   0.435  1.00  0.00           H  
ATOM   3278  CE1 TYR B 206       6.432   8.053  -1.471  1.00  0.00           C  
ATOM   3279  HE1 TYR B 206       6.146   7.098  -1.054  1.00  0.00           H  
ATOM   3280  CZ  TYR B 206       6.442   8.203  -2.873  1.00  0.00           C  
ATOM   3281  OH  TYR B 206       6.078   7.166  -3.668  1.00  0.00           O  
ATOM   3282  HH  TYR B 206       6.131   7.366  -4.605  1.00  0.00           H  
ATOM   3283  CE2 TYR B 206       6.819   9.436  -3.442  1.00  0.00           C  
ATOM   3284  HE2 TYR B 206       6.826   9.556  -4.515  1.00  0.00           H  
ATOM   3285  CD2 TYR B 206       7.200  10.505  -2.609  1.00  0.00           C  
ATOM   3286  HD2 TYR B 206       7.503  11.444  -3.049  1.00  0.00           H  
ATOM   3287  C   TYR B 206       8.933  13.011   1.092  1.00  0.00           C  
ATOM   3288  O   TYR B 206       8.313  13.275   2.122  1.00  0.00           O  
ATOM   3289  N   THR B 207       9.708  13.911   0.489  1.00  0.00           N  
ATOM   3290  H   THR B 207      10.191  13.643  -0.365  1.00  0.00           H  
ATOM   3291  CA  THR B 207       9.661  15.360   0.777  1.00  0.00           C  
ATOM   3292  HA  THR B 207       9.393  15.519   1.821  1.00  0.00           H  
ATOM   3293  CB  THR B 207      11.031  16.013   0.543  1.00  0.00           C  
ATOM   3294  HB  THR B 207      10.931  17.097   0.611  1.00  0.00           H  
ATOM   3295  CG2 THR B 207      12.043  15.553   1.591  1.00  0.00           C  
ATOM   3296 HG21 THR B 207      11.680  15.814   2.585  1.00  0.00           H  
ATOM   3297 HG22 THR B 207      12.191  14.476   1.526  1.00  0.00           H  
ATOM   3298 HG23 THR B 207      12.992  16.058   1.416  1.00  0.00           H  
ATOM   3299  OG1 THR B 207      11.532  15.679  -0.730  1.00  0.00           O  
ATOM   3300  HG1 THR B 207      11.222  16.351  -1.349  1.00  0.00           H  
ATOM   3301  C   THR B 207       8.600  16.044  -0.090  1.00  0.00           C  
ATOM   3302  O   THR B 207       8.286  15.532  -1.169  1.00  0.00           O  
ATOM   3303  N   LEU B 208       8.049  17.176   0.368  1.00  0.00           N  
ATOM   3304  H   LEU B 208       8.394  17.561   1.243  1.00  0.00           H  
ATOM   3305  CA  LEU B 208       7.040  17.983  -0.339  1.00  0.00           C  
ATOM   3306  HA  LEU B 208       7.115  17.781  -1.406  1.00  0.00           H  
ATOM   3307  CB  LEU B 208       5.610  17.647   0.127  1.00  0.00           C  
ATOM   3308  HB2 LEU B 208       5.487  17.975   1.161  1.00  0.00           H  
ATOM   3309  HB3 LEU B 208       4.932  18.248  -0.483  1.00  0.00           H  
ATOM   3310  CG  LEU B 208       5.198  16.170   0.012  1.00  0.00           C  
ATOM   3311  HG  LEU B 208       5.811  15.654  -0.721  1.00  0.00           H  
ATOM   3312  CD1 LEU B 208       5.311  15.459   1.359  1.00  0.00           C  
ATOM   3313 HD11 LEU B 208       5.033  14.421   1.219  1.00  0.00           H  
ATOM   3314 HD12 LEU B 208       6.335  15.507   1.723  1.00  0.00           H  
ATOM   3315 HD13 LEU B 208       4.644  15.924   2.087  1.00  0.00           H  
ATOM   3316  CD2 LEU B 208       3.744  16.049  -0.439  1.00  0.00           C  
ATOM   3317 HD21 LEU B 208       3.092  16.611   0.229  1.00  0.00           H  
ATOM   3318 HD22 LEU B 208       3.660  16.449  -1.447  1.00  0.00           H  
ATOM   3319 HD23 LEU B 208       3.441  15.003  -0.455  1.00  0.00           H  
ATOM   3320  C   LEU B 208       7.265  19.489  -0.141  1.00  0.00           C  
ATOM   3321  O   LEU B 208       7.619  19.913   0.959  1.00  0.00           O  
ATOM   3322  N   ASP B 209       6.961  20.292  -1.166  1.00  0.00           N  
ATOM   3323  H   ASP B 209       6.681  19.849  -2.036  1.00  0.00           H  
ATOM   3324  CA  ASP B 209       7.220  21.738  -1.201  1.00  0.00           C  
ATOM   3325  HA  ASP B 209       7.316  22.098  -0.176  1.00  0.00           H  
ATOM   3326  CB  ASP B 209       8.557  22.031  -1.911  1.00  0.00           C  
ATOM   3327  HB2 ASP B 209       8.413  21.912  -2.983  1.00  0.00           H  
ATOM   3328  HB3 ASP B 209       8.825  23.075  -1.731  1.00  0.00           H  
ATOM   3329  CG  ASP B 209       9.711  21.109  -1.491  1.00  0.00           C  
ATOM   3330  OD1 ASP B 209      10.521  21.565  -0.650  1.00  0.00           O  
ATOM   3331  OD2 ASP B 209       9.786  19.982  -2.035  1.00  0.00           O  
ATOM   3332  C   ASP B 209       6.054  22.504  -1.863  1.00  0.00           C  
ATOM   3333  O   ASP B 209       5.602  22.149  -2.958  1.00  0.00           O  
ATOM   3334  N   LEU B 210       5.560  23.565  -1.213  1.00  0.00           N  
ATOM   3335  H   LEU B 210       6.013  23.833  -0.342  1.00  0.00           H  
ATOM   3336  CA  LEU B 210       4.269  24.201  -1.518  1.00  0.00           C  
ATOM   3337  HA  LEU B 210       3.831  23.715  -2.391  1.00  0.00           H  
ATOM   3338  CB  LEU B 210       3.336  23.943  -0.320  1.00  0.00           C  
ATOM   3339  HB2 LEU B 210       3.222  22.867  -0.193  1.00  0.00           H  
ATOM   3340  HB3 LEU B 210       3.834  24.325   0.572  1.00  0.00           H  
ATOM   3341  CG  LEU B 210       1.938  24.587  -0.381  1.00  0.00           C  
ATOM   3342  HG  LEU B 210       2.042  25.672  -0.406  1.00  0.00           H  
ATOM   3343  CD1 LEU B 210       1.116  24.144  -1.590  1.00  0.00           C  
ATOM   3344 HD11 LEU B 210       0.980  23.065  -1.582  1.00  0.00           H  
ATOM   3345 HD12 LEU B 210       0.141  24.628  -1.557  1.00  0.00           H  
ATOM   3346 HD13 LEU B 210       1.610  24.445  -2.508  1.00  0.00           H  
ATOM   3347  CD2 LEU B 210       1.150  24.203   0.870  1.00  0.00           C  
ATOM   3348 HD21 LEU B 210       1.018  23.121   0.911  1.00  0.00           H  
ATOM   3349 HD22 LEU B 210       1.692  24.521   1.759  1.00  0.00           H  
ATOM   3350 HD23 LEU B 210       0.171  24.680   0.858  1.00  0.00           H  
ATOM   3351  C   LEU B 210       4.421  25.695  -1.836  1.00  0.00           C  
ATOM   3352  O   LEU B 210       4.962  26.455  -1.037  1.00  0.00           O  
ATOM   3353  N   TRP B 211       3.904  26.131  -2.985  1.00  0.00           N  
ATOM   3354  H   TRP B 211       3.414  25.464  -3.574  1.00  0.00           H  
ATOM   3355  CA  TRP B 211       4.049  27.493  -3.516  1.00  0.00           C  
ATOM   3356  HA  TRP B 211       4.469  28.148  -2.752  1.00  0.00           H  
ATOM   3357  CB  TRP B 211       5.045  27.422  -4.683  1.00  0.00           C  
ATOM   3358  HB2 TRP B 211       6.009  27.133  -4.271  1.00  0.00           H  
ATOM   3359  HB3 TRP B 211       4.719  26.630  -5.354  1.00  0.00           H  
ATOM   3360  CG  TRP B 211       5.259  28.632  -5.538  1.00  0.00           C  
ATOM   3361  CD1 TRP B 211       6.338  29.445  -5.489  1.00  0.00           C  
ATOM   3362  HD1 TRP B 211       7.165  29.334  -4.797  1.00  0.00           H  
ATOM   3363  NE1 TRP B 211       6.223  30.430  -6.449  1.00  0.00           N  
ATOM   3364  HE1 TRP B 211       6.875  31.208  -6.529  1.00  0.00           H  
ATOM   3365  CE2 TRP B 211       5.064  30.289  -7.184  1.00  0.00           C  
ATOM   3366  CZ2 TRP B 211       4.511  31.005  -8.255  1.00  0.00           C  
ATOM   3367  HZ2 TRP B 211       5.031  31.850  -8.678  1.00  0.00           H  
ATOM   3368  CH2 TRP B 211       3.254  30.628  -8.755  1.00  0.00           C  
ATOM   3369  HH2 TRP B 211       2.794  31.199  -9.552  1.00  0.00           H  
ATOM   3370  CZ3 TRP B 211       2.582  29.521  -8.207  1.00  0.00           C  
ATOM   3371  HZ3 TRP B 211       1.606  29.246  -8.588  1.00  0.00           H  
ATOM   3372  CE3 TRP B 211       3.166  28.783  -7.160  1.00  0.00           C  
ATOM   3373  HE3 TRP B 211       2.640  27.935  -6.752  1.00  0.00           H  
ATOM   3374  CD2 TRP B 211       4.414  29.155  -6.611  1.00  0.00           C  
ATOM   3375  C   TRP B 211       2.697  28.090  -3.923  1.00  0.00           C  
ATOM   3376  O   TRP B 211       1.782  27.356  -4.314  1.00  0.00           O  
ATOM   3377  N   ALA B 212       2.579  29.420  -3.852  1.00  0.00           N  
ATOM   3378  H   ALA B 212       3.358  29.959  -3.485  1.00  0.00           H  
ATOM   3379  CA  ALA B 212       1.409  30.164  -4.310  1.00  0.00           C  
ATOM   3380  HA  ALA B 212       0.989  29.631  -5.159  1.00  0.00           H  
ATOM   3381  CB  ALA B 212       0.383  30.184  -3.181  1.00  0.00           C  
ATOM   3382  HB1 ALA B 212      -0.553  30.605  -3.547  1.00  0.00           H  
ATOM   3383  HB2 ALA B 212       0.204  29.174  -2.814  1.00  0.00           H  
ATOM   3384  HB3 ALA B 212       0.771  30.803  -2.375  1.00  0.00           H  
ATOM   3385  C   ALA B 212       1.729  31.603  -4.760  1.00  0.00           C  
ATOM   3386  O   ALA B 212       2.498  32.309  -4.103  1.00  0.00           O  
ATOM   3387  N   GLY B 213       1.091  32.041  -5.853  1.00  0.00           N  
ATOM   3388  H   GLY B 213       0.452  31.379  -6.282  1.00  0.00           H  
ATOM   3389  CA  GLY B 213       1.141  33.381  -6.462  1.00  0.00           C  
ATOM   3390  HA2 GLY B 213       0.393  33.439  -7.252  1.00  0.00           H  
ATOM   3391  HA3 GLY B 213       0.895  34.124  -5.704  1.00  0.00           H  
ATOM   3392  C   GLY B 213       2.500  33.756  -7.063  1.00  0.00           C  
ATOM   3393  O   GLY B 213       2.625  34.008  -8.258  1.00  0.00           O  
ATOM   3394  N   GLN B 214       3.516  33.765  -6.207  1.00  0.00           N  
ATOM   3395  H   GLN B 214       3.275  33.533  -5.252  1.00  0.00           H  
ATOM   3396  CA  GLN B 214       4.920  34.038  -6.514  1.00  0.00           C  
ATOM   3397  HA  GLN B 214       5.144  33.652  -7.506  1.00  0.00           H  
ATOM   3398  CB  GLN B 214       5.138  35.561  -6.552  1.00  0.00           C  
ATOM   3399  HB2 GLN B 214       6.154  35.767  -6.891  1.00  0.00           H  
ATOM   3400  HB3 GLN B 214       4.447  35.998  -7.273  1.00  0.00           H  
ATOM   3401  CG  GLN B 214       4.925  36.224  -5.184  1.00  0.00           C  
ATOM   3402  HG2 GLN B 214       3.959  35.923  -4.779  1.00  0.00           H  
ATOM   3403  HG3 GLN B 214       5.706  35.892  -4.500  1.00  0.00           H  
ATOM   3404  CD  GLN B 214       4.946  37.743  -5.215  1.00  0.00           C  
ATOM   3405  OE1 GLN B 214       5.191  38.394  -6.222  1.00  0.00           O  
ATOM   3406  NE2 GLN B 214       4.716  38.359  -4.078  1.00  0.00           N  
ATOM   3407 HE21 GLN B 214       4.713  39.359  -4.067  1.00  0.00           H  
ATOM   3408 HE22 GLN B 214       4.548  37.789  -3.254  1.00  0.00           H  
ATOM   3409  C   GLN B 214       5.885  33.363  -5.518  1.00  0.00           C  
ATOM   3410  O   GLN B 214       7.058  33.186  -5.848  1.00  0.00           O  
ATOM   3411  N   GLN B 215       5.420  32.959  -4.325  1.00  0.00           N  
ATOM   3412  H   GLN B 215       4.421  32.970  -4.161  1.00  0.00           H  
ATOM   3413  CA  GLN B 215       6.265  32.618  -3.175  1.00  0.00           C  
ATOM   3414  HA  GLN B 215       7.306  32.649  -3.501  1.00  0.00           H  
ATOM   3415  CB  GLN B 215       6.124  33.697  -2.080  1.00  0.00           C  
ATOM   3416  HB2 GLN B 215       6.844  33.463  -1.294  1.00  0.00           H  
ATOM   3417  HB3 GLN B 215       6.432  34.655  -2.497  1.00  0.00           H  
ATOM   3418  CG  GLN B 215       4.725  33.800  -1.419  1.00  0.00           C  
ATOM   3419  HG2 GLN B 215       4.079  33.004  -1.786  1.00  0.00           H  
ATOM   3420  HG3 GLN B 215       4.843  33.643  -0.347  1.00  0.00           H  
ATOM   3421  CD  GLN B 215       3.987  35.133  -1.611  1.00  0.00           C  
ATOM   3422  OE1 GLN B 215       4.489  36.116  -2.138  1.00  0.00           O  
ATOM   3423  NE2 GLN B 215       2.741  35.226  -1.195  1.00  0.00           N  
ATOM   3424 HE21 GLN B 215       2.270  36.091  -1.410  1.00  0.00           H  
ATOM   3425 HE22 GLN B 215       2.289  34.457  -0.729  1.00  0.00           H  
ATOM   3426  C   GLN B 215       6.026  31.204  -2.618  1.00  0.00           C  
ATOM   3427  O   GLN B 215       4.926  30.652  -2.665  1.00  0.00           O  
ATOM   3428  N   LEU B 216       7.099  30.629  -2.068  1.00  0.00           N  
ATOM   3429  H   LEU B 216       7.952  31.165  -2.047  1.00  0.00           H  
ATOM   3430  CA  LEU B 216       7.084  29.404  -1.269  1.00  0.00           C  
ATOM   3431  HA  LEU B 216       6.545  28.635  -1.822  1.00  0.00           H  
ATOM   3432  CB  LEU B 216       8.558  28.972  -1.072  1.00  0.00           C  
ATOM   3433  HB2 LEU B 216       9.133  29.283  -1.947  1.00  0.00           H  
ATOM   3434  HB3 LEU B 216       8.973  29.516  -0.222  1.00  0.00           H  
ATOM   3435  CG  LEU B 216       8.859  27.475  -0.884  1.00  0.00           C  
ATOM   3436  HG  LEU B 216       9.938  27.376  -0.782  1.00  0.00           H  
ATOM   3437  CD1 LEU B 216       8.217  26.883   0.359  1.00  0.00           C  
ATOM   3438 HD11 LEU B 216       8.457  27.484   1.237  1.00  0.00           H  
ATOM   3439 HD12 LEU B 216       7.146  26.804   0.228  1.00  0.00           H  
ATOM   3440 HD13 LEU B 216       8.599  25.875   0.492  1.00  0.00           H  
ATOM   3441  CD2 LEU B 216       8.421  26.644  -2.088  1.00  0.00           C  
ATOM   3442 HD21 LEU B 216       7.337  26.606  -2.167  1.00  0.00           H  
ATOM   3443 HD22 LEU B 216       8.845  27.072  -2.993  1.00  0.00           H  
ATOM   3444 HD23 LEU B 216       8.794  25.625  -1.975  1.00  0.00           H  
ATOM   3445  C   LEU B 216       6.349  29.671   0.063  1.00  0.00           C  
ATOM   3446  O   LEU B 216       6.576  30.703   0.696  1.00  0.00           O  
ATOM   3447  N   LEU B 217       5.461  28.762   0.470  1.00  0.00           N  
ATOM   3448  H   LEU B 217       5.321  27.948  -0.119  1.00  0.00           H  
ATOM   3449  CA  LEU B 217       4.690  28.845   1.716  1.00  0.00           C  
ATOM   3450  HA  LEU B 217       4.810  29.839   2.151  1.00  0.00           H  
ATOM   3451  CB  LEU B 217       3.195  28.614   1.425  1.00  0.00           C  
ATOM   3452  HB2 LEU B 217       3.063  27.585   1.086  1.00  0.00           H  
ATOM   3453  HB3 LEU B 217       2.666  28.721   2.373  1.00  0.00           H  
ATOM   3454  CG  LEU B 217       2.538  29.546   0.395  1.00  0.00           C  
ATOM   3455  HG  LEU B 217       2.954  29.355  -0.594  1.00  0.00           H  
ATOM   3456  CD1 LEU B 217       1.037  29.253   0.363  1.00  0.00           C  
ATOM   3457 HD11 LEU B 217       0.559  29.887  -0.377  1.00  0.00           H  
ATOM   3458 HD12 LEU B 217       0.872  28.211   0.086  1.00  0.00           H  
ATOM   3459 HD13 LEU B 217       0.587  29.450   1.334  1.00  0.00           H  
ATOM   3460  CD2 LEU B 217       2.733  31.020   0.744  1.00  0.00           C  
ATOM   3461 HD21 LEU B 217       2.383  31.226   1.754  1.00  0.00           H  
ATOM   3462 HD22 LEU B 217       3.789  31.281   0.666  1.00  0.00           H  
ATOM   3463 HD23 LEU B 217       2.183  31.637   0.036  1.00  0.00           H  
ATOM   3464  C   LEU B 217       5.132  27.844   2.793  1.00  0.00           C  
ATOM   3465  O   LEU B 217       5.049  28.160   3.979  1.00  0.00           O  
ATOM   3466  N   TRP B 218       5.523  26.628   2.396  1.00  0.00           N  
ATOM   3467  H   TRP B 218       5.569  26.438   1.404  1.00  0.00           H  
ATOM   3468  CA  TRP B 218       5.736  25.490   3.298  1.00  0.00           C  
ATOM   3469  HA  TRP B 218       6.240  25.838   4.201  1.00  0.00           H  
ATOM   3470  CB  TRP B 218       4.357  24.945   3.694  1.00  0.00           C  
ATOM   3471  HB2 TRP B 218       3.820  25.717   4.248  1.00  0.00           H  
ATOM   3472  HB3 TRP B 218       3.788  24.750   2.787  1.00  0.00           H  
ATOM   3473  CG  TRP B 218       4.330  23.693   4.509  1.00  0.00           C  
ATOM   3474  CD1 TRP B 218       4.301  23.643   5.857  1.00  0.00           C  
ATOM   3475  HD1 TRP B 218       4.299  24.498   6.519  1.00  0.00           H  
ATOM   3476  NE1 TRP B 218       4.208  22.333   6.272  1.00  0.00           N  
ATOM   3477  HE1 TRP B 218       4.043  22.077   7.257  1.00  0.00           H  
ATOM   3478  CE2 TRP B 218       4.141  21.464   5.205  1.00  0.00           C  
ATOM   3479  CZ2 TRP B 218       3.941  20.080   5.107  1.00  0.00           C  
ATOM   3480  HZ2 TRP B 218       3.810  19.495   6.006  1.00  0.00           H  
ATOM   3481  CH2 TRP B 218       3.896  19.481   3.836  1.00  0.00           C  
ATOM   3482  HH2 TRP B 218       3.736  18.416   3.744  1.00  0.00           H  
ATOM   3483  CZ3 TRP B 218       4.061  20.275   2.686  1.00  0.00           C  
ATOM   3484  HZ3 TRP B 218       4.032  19.819   1.708  1.00  0.00           H  
ATOM   3485  CE3 TRP B 218       4.246  21.668   2.795  1.00  0.00           C  
ATOM   3486  HE3 TRP B 218       4.362  22.263   1.903  1.00  0.00           H  
ATOM   3487  CD2 TRP B 218       4.269  22.302   4.058  1.00  0.00           C  
ATOM   3488  C   TRP B 218       6.608  24.398   2.659  1.00  0.00           C  
ATOM   3489  O   TRP B 218       6.552  24.196   1.443  1.00  0.00           O  
ATOM   3490  N   BCN B 219       7.406  23.716   3.487  1.00  0.00           N  
ATOM   3491  H27 BCN B 219       7.309  23.910   4.473  1.00  0.00           H  
ATOM   3492  C2  BCN B 219       8.185  22.538   3.151  1.00  0.00           C  
ATOM   3493  H   BCN B 219       7.805  22.141   2.209  1.00  0.00           H  
ATOM   3494  C4  BCN B 219       9.681  22.827   2.948  1.00  0.00           C  
ATOM   3495  H1  BCN B 219      10.130  23.164   3.892  1.00  0.00           H  
ATOM   3496  H2  BCN B 219      10.184  21.886   2.679  1.00  0.00           H  
ATOM   3497  C5  BCN B 219       9.967  23.865   1.843  1.00  0.00           C  
ATOM   3498  H3  BCN B 219       9.442  23.562   0.928  1.00  0.00           H  
ATOM   3499  H4  BCN B 219       9.562  24.834   2.155  1.00  0.00           H  
ATOM   3500  C6  BCN B 219      11.478  24.025   1.553  1.00  0.00           C  
ATOM   3501  H8  BCN B 219      11.929  23.037   1.380  1.00  0.00           H  
ATOM   3502  H9  BCN B 219      11.973  24.449   2.435  1.00  0.00           H  
ATOM   3503  C7  BCN B 219      11.759  24.924   0.329  1.00  0.00           C  
ATOM   3504  H5  BCN B 219      12.832  25.154   0.284  1.00  0.00           H  
ATOM   3505  H6  BCN B 219      11.212  25.870   0.420  1.00  0.00           H  
ATOM   3506  N2  BCN B 219      11.383  24.246  -0.912  1.00  0.00           N  
ATOM   3507  H7  BCN B 219      11.106  23.259  -0.871  1.00  0.00           H  
ATOM   3508  C8  BCN B 219      11.510  24.770  -2.165  1.00  0.00           C  
ATOM   3509  O1  BCN B 219      11.854  25.913  -2.412  1.00  0.00           O  
ATOM   3510  O2  BCN B 219      11.227  23.804  -3.075  1.00  0.00           O  
ATOM   3511  C9  BCN B 219      11.351  24.065  -4.480  1.00  0.00           C  
ATOM   3512  H21 BCN B 219      11.419  23.109  -5.015  1.00  0.00           H  
ATOM   3513  H22 BCN B 219      12.263  24.640  -4.690  1.00  0.00           H  
ATOM   3514  C10 BCN B 219      10.111  24.827  -4.948  1.00  0.00           C  
ATOM   3515  H23 BCN B 219       9.989  25.771  -4.428  1.00  0.00           H  
ATOM   3516  C11 BCN B 219       8.857  24.062  -5.312  1.00  0.00           C  
ATOM   3517  H12 BCN B 219       8.949  22.979  -5.318  1.00  0.00           H  
ATOM   3518  C12 BCN B 219       7.501  24.492  -4.705  1.00  0.00           C  
ATOM   3519  H13 BCN B 219       7.511  25.575  -4.556  1.00  0.00           H  
ATOM   3520  H14 BCN B 219       7.404  24.056  -3.706  1.00  0.00           H  
ATOM   3521  C13 BCN B 219       6.254  24.100  -5.557  1.00  0.00           C  
ATOM   3522  H19 BCN B 219       6.192  23.016  -5.680  1.00  0.00           H  
ATOM   3523  H20 BCN B 219       5.326  24.442  -5.087  1.00  0.00           H  
ATOM   3524  C14 BCN B 219       6.474  24.745  -6.840  1.00  0.00           C  
ATOM   3525  C15 BCN B 219       7.093  25.334  -7.673  1.00  0.00           C  
ATOM   3526  C16 BCN B 219       8.246  26.000  -8.252  1.00  0.00           C  
ATOM   3527  H17 BCN B 219       7.965  26.986  -8.644  1.00  0.00           H  
ATOM   3528  H18 BCN B 219       8.663  25.396  -9.067  1.00  0.00           H  
ATOM   3529  C17 BCN B 219       9.271  26.136  -7.082  1.00  0.00           C  
ATOM   3530  H15 BCN B 219      10.182  26.614  -7.463  1.00  0.00           H  
ATOM   3531  H16 BCN B 219       8.863  26.829  -6.333  1.00  0.00           H  
ATOM   3532  C18 BCN B 219       9.658  24.799  -6.394  1.00  0.00           C  
ATOM   3533  H11 BCN B 219      10.217  24.150  -7.066  1.00  0.00           H  
ATOM   3534  C3  BCN B 219       8.009  21.471   4.220  1.00  0.00           C  
ATOM   3535  O3  BCN B 219       8.147  21.735   5.405  1.00  0.00           O  
ATOM   3536  N   GLY B 220       7.717  20.236   3.809  1.00  0.00           N  
ATOM   3537  H   GLY B 220       7.661  20.066   2.808  1.00  0.00           H  
ATOM   3538  CA  GLY B 220       7.428  19.125   4.717  1.00  0.00           C  
ATOM   3539  HA2 GLY B 220       7.894  19.311   5.686  1.00  0.00           H  
ATOM   3540  HA3 GLY B 220       6.354  19.077   4.875  1.00  0.00           H  
ATOM   3541  C   GLY B 220       7.902  17.754   4.233  1.00  0.00           C  
ATOM   3542  O   GLY B 220       8.627  17.609   3.251  1.00  0.00           O  
ATOM   3543  N   SER B 221       7.492  16.718   4.962  1.00  0.00           N  
ATOM   3544  H   SER B 221       6.854  16.897   5.727  1.00  0.00           H  
ATOM   3545  CA  SER B 221       7.934  15.334   4.770  1.00  0.00           C  
ATOM   3546  HA  SER B 221       8.158  15.177   3.716  1.00  0.00           H  
ATOM   3547  CB  SER B 221       9.225  15.103   5.567  1.00  0.00           C  
ATOM   3548  HB2 SER B 221      10.055  15.571   5.034  1.00  0.00           H  
ATOM   3549  HB3 SER B 221       9.135  15.575   6.547  1.00  0.00           H  
ATOM   3550  OG  SER B 221       9.502  13.728   5.760  1.00  0.00           O  
ATOM   3551  HG  SER B 221       8.953  13.441   6.500  1.00  0.00           H  
ATOM   3552  C   SER B 221       6.829  14.358   5.177  1.00  0.00           C  
ATOM   3553  O   SER B 221       6.246  14.482   6.250  1.00  0.00           O  
ATOM   3554  N   PHE B 222       6.567  13.367   4.329  1.00  0.00           N  
ATOM   3555  H   PHE B 222       7.145  13.303   3.495  1.00  0.00           H  
ATOM   3556  CA  PHE B 222       5.481  12.397   4.453  1.00  0.00           C  
ATOM   3557  HA  PHE B 222       5.014  12.503   5.434  1.00  0.00           H  
ATOM   3558  CB  PHE B 222       4.433  12.702   3.377  1.00  0.00           C  
ATOM   3559  HB2 PHE B 222       4.066  13.720   3.519  1.00  0.00           H  
ATOM   3560  HB3 PHE B 222       4.936  12.646   2.413  1.00  0.00           H  
ATOM   3561  CG  PHE B 222       3.242  11.766   3.334  1.00  0.00           C  
ATOM   3562  CD1 PHE B 222       2.358  11.705   4.425  1.00  0.00           C  
ATOM   3563  HD1 PHE B 222       2.520  12.321   5.299  1.00  0.00           H  
ATOM   3564  CE1 PHE B 222       1.241  10.857   4.376  1.00  0.00           C  
ATOM   3565  HE1 PHE B 222       0.562  10.828   5.217  1.00  0.00           H  
ATOM   3566  CZ  PHE B 222       0.994  10.072   3.238  1.00  0.00           C  
ATOM   3567  HZ  PHE B 222       0.129   9.425   3.205  1.00  0.00           H  
ATOM   3568  CE2 PHE B 222       1.872  10.136   2.143  1.00  0.00           C  
ATOM   3569  HE2 PHE B 222       1.677   9.545   1.258  1.00  0.00           H  
ATOM   3570  CD2 PHE B 222       3.000  10.975   2.193  1.00  0.00           C  
ATOM   3571  HD2 PHE B 222       3.665  11.020   1.341  1.00  0.00           H  
ATOM   3572  C   PHE B 222       5.989  10.960   4.313  1.00  0.00           C  
ATOM   3573  O   PHE B 222       6.869  10.670   3.502  1.00  0.00           O  
ATOM   3574  N   LYS B 223       5.390  10.036   5.067  1.00  0.00           N  
ATOM   3575  H   LYS B 223       4.637  10.331   5.674  1.00  0.00           H  
ATOM   3576  CA  LYS B 223       5.692   8.601   5.038  1.00  0.00           C  
ATOM   3577  HA  LYS B 223       6.348   8.368   4.201  1.00  0.00           H  
ATOM   3578  CB  LYS B 223       6.475   8.255   6.320  1.00  0.00           C  
ATOM   3579  HB2 LYS B 223       7.294   8.968   6.442  1.00  0.00           H  
ATOM   3580  HB3 LYS B 223       5.816   8.340   7.184  1.00  0.00           H  
ATOM   3581  CG  LYS B 223       7.076   6.848   6.257  1.00  0.00           C  
ATOM   3582  HG2 LYS B 223       6.270   6.138   6.077  1.00  0.00           H  
ATOM   3583  HG3 LYS B 223       7.781   6.800   5.431  1.00  0.00           H  
ATOM   3584  CD  LYS B 223       7.822   6.459   7.541  1.00  0.00           C  
ATOM   3585  HD2 LYS B 223       8.744   7.035   7.633  1.00  0.00           H  
ATOM   3586  HD3 LYS B 223       7.192   6.675   8.399  1.00  0.00           H  
ATOM   3587  CE  LYS B 223       8.134   4.960   7.484  1.00  0.00           C  
ATOM   3588  HE2 LYS B 223       7.327   4.471   6.934  1.00  0.00           H  
ATOM   3589  HE3 LYS B 223       9.054   4.799   6.915  1.00  0.00           H  
ATOM   3590  NZ  LYS B 223       8.214   4.342   8.828  1.00  0.00           N  
ATOM   3591  HZ1 LYS B 223       8.326   3.341   8.764  1.00  0.00           H  
ATOM   3592  HZ2 LYS B 223       8.944   4.744   9.394  1.00  0.00           H  
ATOM   3593  HZ3 LYS B 223       7.344   4.524   9.343  1.00  0.00           H  
ATOM   3594  C   LYS B 223       4.364   7.832   4.869  1.00  0.00           C  
ATOM   3595  O   LYS B 223       3.590   7.807   5.827  1.00  0.00           O  
ATOM   3596  N   PRO B 224       4.054   7.262   3.683  1.00  0.00           N  
ATOM   3597  CD  PRO B 224       4.874   7.276   2.476  1.00  0.00           C  
ATOM   3598  HD2 PRO B 224       5.596   6.465   2.533  1.00  0.00           H  
ATOM   3599  HD3 PRO B 224       5.376   8.234   2.328  1.00  0.00           H  
ATOM   3600  CG  PRO B 224       3.930   7.010   1.309  1.00  0.00           C  
ATOM   3601  HG2 PRO B 224       4.435   6.496   0.491  1.00  0.00           H  
ATOM   3602  HG3 PRO B 224       3.487   7.945   0.964  1.00  0.00           H  
ATOM   3603  CB  PRO B 224       2.864   6.131   1.950  1.00  0.00           C  
ATOM   3604  HB2 PRO B 224       3.225   5.101   1.989  1.00  0.00           H  
ATOM   3605  HB3 PRO B 224       1.929   6.179   1.399  1.00  0.00           H  
ATOM   3606  CA  PRO B 224       2.730   6.709   3.366  1.00  0.00           C  
ATOM   3607  HA  PRO B 224       2.011   7.527   3.347  1.00  0.00           H  
ATOM   3608  C   PRO B 224       2.221   5.638   4.339  1.00  0.00           C  
ATOM   3609  O   PRO B 224       1.030   5.612   4.646  1.00  0.00           O  
ATOM   3610  N   SER B 225       3.129   4.796   4.837  1.00  0.00           N  
ATOM   3611  H   SER B 225       4.099   4.928   4.588  1.00  0.00           H  
ATOM   3612  CA  SER B 225       2.855   3.674   5.741  1.00  0.00           C  
ATOM   3613  HA  SER B 225       2.087   3.039   5.298  1.00  0.00           H  
ATOM   3614  CB  SER B 225       4.144   2.852   5.865  1.00  0.00           C  
ATOM   3615  HB2 SER B 225       4.033   2.099   6.646  1.00  0.00           H  
ATOM   3616  HB3 SER B 225       4.317   2.345   4.916  1.00  0.00           H  
ATOM   3617  OG  SER B 225       5.262   3.687   6.144  1.00  0.00           O  
ATOM   3618  HG  SER B 225       6.075   3.245   5.851  1.00  0.00           H  
ATOM   3619  C   SER B 225       2.345   4.093   7.124  1.00  0.00           C  
ATOM   3620  O   SER B 225       1.612   3.338   7.752  1.00  0.00           O  
ATOM   3621  N   GLU B 226       2.679   5.300   7.590  1.00  0.00           N  
ATOM   3622  H   GLU B 226       3.276   5.871   7.011  1.00  0.00           H  
ATOM   3623  CA  GLU B 226       2.197   5.867   8.864  1.00  0.00           C  
ATOM   3624  HA  GLU B 226       2.227   5.103   9.643  1.00  0.00           H  
ATOM   3625  CB  GLU B 226       3.113   7.033   9.288  1.00  0.00           C  
ATOM   3626  HB2 GLU B 226       2.973   7.832   8.564  1.00  0.00           H  
ATOM   3627  HB3 GLU B 226       2.788   7.420  10.254  1.00  0.00           H  
ATOM   3628  CG  GLU B 226       4.625   6.753   9.329  1.00  0.00           C  
ATOM   3629  HG2 GLU B 226       4.929   6.295   8.386  1.00  0.00           H  
ATOM   3630  HG3 GLU B 226       5.131   7.718   9.392  1.00  0.00           H  
ATOM   3631  CD  GLU B 226       5.121   5.897  10.504  1.00  0.00           C  
ATOM   3632  OE1 GLU B 226       6.213   5.295  10.339  1.00  0.00           O  
ATOM   3633  OE2 GLU B 226       4.472   5.903  11.566  1.00  0.00           O  
ATOM   3634  C   GLU B 226       0.747   6.393   8.776  1.00  0.00           C  
ATOM   3635  O   GLU B 226       0.110   6.621   9.799  1.00  0.00           O  
ATOM   3636  N   HIE B 227       0.224   6.609   7.560  1.00  0.00           N  
ATOM   3637  H   HIE B 227       0.787   6.331   6.767  1.00  0.00           H  
ATOM   3638  CA  HIE B 227      -1.000   7.381   7.290  1.00  0.00           C  
ATOM   3639  HA  HIE B 227      -1.563   7.476   8.220  1.00  0.00           H  
ATOM   3640  CB  HIE B 227      -0.639   8.799   6.818  1.00  0.00           C  
ATOM   3641  HB2 HIE B 227      -0.060   8.719   5.897  1.00  0.00           H  
ATOM   3642  HB3 HIE B 227      -1.558   9.341   6.602  1.00  0.00           H  
ATOM   3643  CG  HIE B 227       0.120   9.632   7.813  1.00  0.00           C  
ATOM   3644  ND1 HIE B 227      -0.445  10.294   8.902  1.00  0.00           N  
ATOM   3645  CE1 HIE B 227       0.570  10.908   9.523  1.00  0.00           C  
ATOM   3646  HE1 HIE B 227       0.464  11.493  10.427  1.00  0.00           H  
ATOM   3647  NE2 HIE B 227       1.727  10.684   8.877  1.00  0.00           N  
ATOM   3648  HE2 HIE B 227       2.633  11.008   9.179  1.00  0.00           H  
ATOM   3649  CD2 HIE B 227       1.461   9.881   7.790  1.00  0.00           C  
ATOM   3650  HD2 HIE B 227       2.166   9.486   7.074  1.00  0.00           H  
ATOM   3651  C   HIE B 227      -1.929   6.677   6.292  1.00  0.00           C  
ATOM   3652  O   HIE B 227      -2.503   7.304   5.395  1.00  0.00           O  
ATOM   3653  N   VAL B 228      -2.056   5.354   6.384  1.00  0.00           N  
ATOM   3654  H   VAL B 228      -1.523   4.859   7.090  1.00  0.00           H  
ATOM   3655  CA  VAL B 228      -2.899   4.594   5.451  1.00  0.00           C  
ATOM   3656  HA  VAL B 228      -2.698   4.966   4.447  1.00  0.00           H  
ATOM   3657  CB  VAL B 228      -2.532   3.101   5.440  1.00  0.00           C  
ATOM   3658  HB  VAL B 228      -2.681   2.705   6.441  1.00  0.00           H  
ATOM   3659  CG1 VAL B 228      -3.409   2.323   4.447  1.00  0.00           C  
ATOM   3660 HG11 VAL B 228      -4.444   2.309   4.782  1.00  0.00           H  
ATOM   3661 HG12 VAL B 228      -3.364   2.793   3.464  1.00  0.00           H  
ATOM   3662 HG13 VAL B 228      -3.059   1.294   4.370  1.00  0.00           H  
ATOM   3663  CG2 VAL B 228      -1.063   2.891   5.051  1.00  0.00           C  
ATOM   3664 HG21 VAL B 228      -0.410   3.320   5.810  1.00  0.00           H  
ATOM   3665 HG22 VAL B 228      -0.839   1.826   4.980  1.00  0.00           H  
ATOM   3666 HG23 VAL B 228      -0.855   3.372   4.096  1.00  0.00           H  
ATOM   3667  C   VAL B 228      -4.391   4.816   5.743  1.00  0.00           C  
ATOM   3668  O   VAL B 228      -4.859   4.605   6.865  1.00  0.00           O  
ATOM   3669  N   LYS B 229      -5.157   5.188   4.711  1.00  0.00           N  
ATOM   3670  H   LYS B 229      -4.681   5.369   3.828  1.00  0.00           H  
ATOM   3671  CA  LYS B 229      -6.627   5.208   4.670  1.00  0.00           C  
ATOM   3672  HA  LYS B 229      -7.019   4.783   5.593  1.00  0.00           H  
ATOM   3673  CB  LYS B 229      -7.141   6.660   4.586  1.00  0.00           C  
ATOM   3674  HB2 LYS B 229      -6.771   7.218   5.447  1.00  0.00           H  
ATOM   3675  HB3 LYS B 229      -6.773   7.140   3.676  1.00  0.00           H  
ATOM   3676  CG  LYS B 229      -8.680   6.667   4.593  1.00  0.00           C  
ATOM   3677  HG2 LYS B 229      -9.047   6.222   3.667  1.00  0.00           H  
ATOM   3678  HG3 LYS B 229      -9.015   6.048   5.422  1.00  0.00           H  
ATOM   3679  CD  LYS B 229      -9.299   8.063   4.744  1.00  0.00           C  
ATOM   3680  HD2 LYS B 229      -8.944   8.517   5.671  1.00  0.00           H  
ATOM   3681  HD3 LYS B 229      -8.998   8.686   3.900  1.00  0.00           H  
ATOM   3682  CE  LYS B 229     -10.831   7.923   4.782  1.00  0.00           C  
ATOM   3683  HE2 LYS B 229     -11.156   7.415   3.870  1.00  0.00           H  
ATOM   3684  HE3 LYS B 229     -11.103   7.279   5.626  1.00  0.00           H  
ATOM   3685  NZ  LYS B 229     -11.534   9.228   4.897  1.00  0.00           N  
ATOM   3686  HZ1 LYS B 229     -11.341   9.835   4.114  1.00  0.00           H  
ATOM   3687  HZ2 LYS B 229     -12.553   9.083   4.908  1.00  0.00           H  
ATOM   3688  HZ3 LYS B 229     -11.319   9.700   5.763  1.00  0.00           H  
ATOM   3689  C   LYS B 229      -7.087   4.348   3.477  1.00  0.00           C  
ATOM   3690  O   LYS B 229      -6.960   4.799   2.338  1.00  0.00           O  
ATOM   3691  N   PRO B 230      -7.601   3.121   3.698  1.00  0.00           N  
ATOM   3692  CD  PRO B 230      -7.710   2.422   4.968  1.00  0.00           C  
ATOM   3693  HD2 PRO B 230      -8.692   2.624   5.394  1.00  0.00           H  
ATOM   3694  HD3 PRO B 230      -6.925   2.703   5.668  1.00  0.00           H  
ATOM   3695  CG  PRO B 230      -7.591   0.940   4.633  1.00  0.00           C  
ATOM   3696  HG2 PRO B 230      -8.094   0.317   5.370  1.00  0.00           H  
ATOM   3697  HG3 PRO B 230      -6.540   0.663   4.540  1.00  0.00           H  
ATOM   3698  CB  PRO B 230      -8.275   0.860   3.272  1.00  0.00           C  
ATOM   3699  HB2 PRO B 230      -9.352   0.774   3.416  1.00  0.00           H  
ATOM   3700  HB3 PRO B 230      -7.903   0.017   2.691  1.00  0.00           H  
ATOM   3701  CA  PRO B 230      -7.926   2.202   2.614  1.00  0.00           C  
ATOM   3702  HA  PRO B 230      -7.018   2.075   2.028  1.00  0.00           H  
ATOM   3703  C   PRO B 230      -9.046   2.685   1.683  1.00  0.00           C  
ATOM   3704  O   PRO B 230      -9.889   3.511   2.040  1.00  0.00           O  
ATOM   3705  N   ARG B 231      -9.082   2.113   0.479  1.00  0.00           N  
ATOM   3706  H   ARG B 231      -8.330   1.469   0.252  1.00  0.00           H  
ATOM   3707  CA  ARG B 231     -10.185   2.268  -0.482  1.00  0.00           C  
ATOM   3708  HA  ARG B 231     -10.381   3.333  -0.604  1.00  0.00           H  
ATOM   3709  CB  ARG B 231      -9.747   1.679  -1.840  1.00  0.00           C  
ATOM   3710  HB2 ARG B 231      -9.440   0.640  -1.700  1.00  0.00           H  
ATOM   3711  HB3 ARG B 231     -10.595   1.701  -2.527  1.00  0.00           H  
ATOM   3712  CG  ARG B 231      -8.579   2.474  -2.463  1.00  0.00           C  
ATOM   3713  HG2 ARG B 231      -8.901   3.505  -2.617  1.00  0.00           H  
ATOM   3714  HG3 ARG B 231      -7.731   2.474  -1.781  1.00  0.00           H  
ATOM   3715  CD  ARG B 231      -8.112   1.888  -3.805  1.00  0.00           C  
ATOM   3716  HD2 ARG B 231      -7.648   0.915  -3.623  1.00  0.00           H  
ATOM   3717  HD3 ARG B 231      -8.991   1.736  -4.434  1.00  0.00           H  
ATOM   3718  NE  ARG B 231      -7.143   2.779  -4.487  1.00  0.00           N  
ATOM   3719  HE  ARG B 231      -6.499   3.325  -3.916  1.00  0.00           H  
ATOM   3720  CZ  ARG B 231      -6.990   2.969  -5.785  1.00  0.00           C  
ATOM   3721  NH1 ARG B 231      -7.685   2.324  -6.676  1.00  0.00           N  
ATOM   3722 HH11 ARG B 231      -8.307   1.607  -6.353  1.00  0.00           H  
ATOM   3723 HH12 ARG B 231      -7.590   2.565  -7.642  1.00  0.00           H  
ATOM   3724  NH2 ARG B 231      -6.115   3.828  -6.206  1.00  0.00           N  
ATOM   3725 HH21 ARG B 231      -5.548   4.290  -5.484  1.00  0.00           H  
ATOM   3726 HH22 ARG B 231      -5.914   4.008  -7.170  1.00  0.00           H  
ATOM   3727  C   ARG B 231     -11.478   1.633   0.071  1.00  0.00           C  
ATOM   3728  O   ARG B 231     -11.422   0.665   0.830  1.00  0.00           O  
ATOM   3729  N   ALA B 232     -12.645   2.179  -0.281  1.00  0.00           N  
ATOM   3730  H   ALA B 232     -12.639   2.951  -0.924  1.00  0.00           H  
ATOM   3731  CA  ALA B 232     -13.949   1.696   0.201  1.00  0.00           C  
ATOM   3732  HA  ALA B 232     -13.858   1.530   1.271  1.00  0.00           H  
ATOM   3733  CB  ALA B 232     -14.992   2.800  -0.004  1.00  0.00           C  
ATOM   3734  HB1 ALA B 232     -14.683   3.705   0.519  1.00  0.00           H  
ATOM   3735  HB2 ALA B 232     -15.108   3.015  -1.067  1.00  0.00           H  
ATOM   3736  HB3 ALA B 232     -15.953   2.478   0.398  1.00  0.00           H  
ATOM   3737  C   ALA B 232     -14.396   0.379  -0.487  1.00  0.00           C  
ATOM   3738  O   ALA B 232     -14.165   0.235  -1.690  1.00  0.00           O  
ATOM   3739  N   PRO B 233     -15.042  -0.579   0.215  1.00  0.00           N  
ATOM   3740  CD  PRO B 233     -15.232  -0.648   1.656  1.00  0.00           C  
ATOM   3741  HD2 PRO B 233     -16.190  -0.196   1.920  1.00  0.00           H  
ATOM   3742  HD3 PRO B 233     -14.421  -0.177   2.209  1.00  0.00           H  
ATOM   3743  CG  PRO B 233     -15.245  -2.139   1.980  1.00  0.00           C  
ATOM   3744  HG2 PRO B 233     -15.803  -2.353   2.891  1.00  0.00           H  
ATOM   3745  HG3 PRO B 233     -14.220  -2.500   2.061  1.00  0.00           H  
ATOM   3746  CB  PRO B 233     -15.894  -2.761   0.746  1.00  0.00           C  
ATOM   3747  HB2 PRO B 233     -16.977  -2.761   0.850  1.00  0.00           H  
ATOM   3748  HB3 PRO B 233     -15.535  -3.775   0.580  1.00  0.00           H  
ATOM   3749  CA  PRO B 233     -15.492  -1.831  -0.401  1.00  0.00           C  
ATOM   3750  HA  PRO B 233     -14.646  -2.273  -0.927  1.00  0.00           H  
ATOM   3751  C   PRO B 233     -16.655  -1.652  -1.390  1.00  0.00           C  
ATOM   3752  O   PRO B 233     -17.568  -0.853  -1.170  1.00  0.00           O  
ATOM   3753  N   GLY B 234     -16.647  -2.449  -2.460  1.00  0.00           N  
ATOM   3754  H   GLY B 234     -15.906  -3.131  -2.531  1.00  0.00           H  
ATOM   3755  CA  GLY B 234     -17.673  -2.432  -3.509  1.00  0.00           C  
ATOM   3756  HA2 GLY B 234     -18.214  -1.486  -3.478  1.00  0.00           H  
ATOM   3757  HA3 GLY B 234     -17.181  -2.496  -4.480  1.00  0.00           H  
ATOM   3758  C   GLY B 234     -18.698  -3.569  -3.418  1.00  0.00           C  
ATOM   3759  O   GLY B 234     -18.630  -4.431  -2.543  1.00  0.00           O  
ATOM   3760  N   ASN B 235     -19.645  -3.587  -4.363  1.00  0.00           N  
ATOM   3761  H   ASN B 235     -19.624  -2.843  -5.045  1.00  0.00           H  
ATOM   3762  CA  ASN B 235     -20.526  -4.733  -4.656  1.00  0.00           C  
ATOM   3763  HA  ASN B 235     -21.221  -4.400  -5.428  1.00  0.00           H  
ATOM   3764  CB  ASN B 235     -19.705  -5.895  -5.264  1.00  0.00           C  
ATOM   3765  HB2 ASN B 235     -19.097  -6.351  -4.483  1.00  0.00           H  
ATOM   3766  HB3 ASN B 235     -20.389  -6.662  -5.628  1.00  0.00           H  
ATOM   3767  CG  ASN B 235     -18.780  -5.486  -6.392  1.00  0.00           C  
ATOM   3768  OD1 ASN B 235     -17.715  -4.928  -6.192  1.00  0.00           O  
ATOM   3769  ND2 ASN B 235     -19.155  -5.748  -7.622  1.00  0.00           N  
ATOM   3770 HD21 ASN B 235     -18.506  -5.497  -8.349  1.00  0.00           H  
ATOM   3771 HD22 ASN B 235     -20.022  -6.220  -7.808  1.00  0.00           H  
ATOM   3772  C   ASN B 235     -21.427  -5.221  -3.499  1.00  0.00           C  
ATOM   3773  O   ASN B 235     -21.899  -6.354  -3.547  1.00  0.00           O  
ATOM   3774  N   LEU B 236     -21.670  -4.406  -2.462  1.00  0.00           N  
ATOM   3775  H   LEU B 236     -21.235  -3.499  -2.454  1.00  0.00           H  
ATOM   3776  CA  LEU B 236     -22.402  -4.845  -1.267  1.00  0.00           C  
ATOM   3777  HA  LEU B 236     -21.858  -5.698  -0.867  1.00  0.00           H  
ATOM   3778  CB  LEU B 236     -22.399  -3.752  -0.183  1.00  0.00           C  
ATOM   3779  HB2 LEU B 236     -21.369  -3.502   0.072  1.00  0.00           H  
ATOM   3780  HB3 LEU B 236     -22.875  -2.860  -0.596  1.00  0.00           H  
ATOM   3781  CG  LEU B 236     -23.154  -4.160   1.101  1.00  0.00           C  
ATOM   3782  HG  LEU B 236     -24.172  -4.452   0.852  1.00  0.00           H  
ATOM   3783  CD1 LEU B 236     -22.489  -5.305   1.866  1.00  0.00           C  
ATOM   3784 HD11 LEU B 236     -22.493  -6.211   1.268  1.00  0.00           H  
ATOM   3785 HD12 LEU B 236     -21.463  -5.042   2.124  1.00  0.00           H  
ATOM   3786 HD13 LEU B 236     -23.047  -5.507   2.781  1.00  0.00           H  
ATOM   3787  CD2 LEU B 236     -23.235  -2.973   2.045  1.00  0.00           C  
ATOM   3788 HD21 LEU B 236     -23.814  -3.245   2.927  1.00  0.00           H  
ATOM   3789 HD22 LEU B 236     -22.232  -2.683   2.344  1.00  0.00           H  
ATOM   3790 HD23 LEU B 236     -23.719  -2.139   1.536  1.00  0.00           H  
ATOM   3791  C   LEU B 236     -23.826  -5.318  -1.608  1.00  0.00           C  
ATOM   3792  O   LEU B 236     -24.580  -4.635  -2.301  1.00  0.00           O  
ATOM   3793  N   THR B 237     -24.194  -6.497  -1.114  1.00  0.00           N  
ATOM   3794  H   THR B 237     -23.500  -7.030  -0.595  1.00  0.00           H  
ATOM   3795  CA  THR B 237     -25.451  -7.190  -1.431  1.00  0.00           C  
ATOM   3796  HA  THR B 237     -26.251  -6.458  -1.528  1.00  0.00           H  
ATOM   3797  CB  THR B 237     -25.288  -7.898  -2.791  1.00  0.00           C  
ATOM   3798  HB  THR B 237     -24.256  -8.234  -2.898  1.00  0.00           H  
ATOM   3799  CG2 THR B 237     -26.201  -9.086  -3.088  1.00  0.00           C  
ATOM   3800 HG21 THR B 237     -25.998  -9.898  -2.391  1.00  0.00           H  
ATOM   3801 HG22 THR B 237     -27.249  -8.792  -3.024  1.00  0.00           H  
ATOM   3802 HG23 THR B 237     -25.998  -9.447  -4.098  1.00  0.00           H  
ATOM   3803  OG1 THR B 237     -25.564  -6.932  -3.776  1.00  0.00           O  
ATOM   3804  HG1 THR B 237     -25.023  -6.158  -3.564  1.00  0.00           H  
ATOM   3805  C   THR B 237     -25.852  -8.117  -0.281  1.00  0.00           C  
ATOM   3806  O   THR B 237     -25.027  -8.455   0.570  1.00  0.00           O  
ATOM   3807  N   VAL B 238     -27.133  -8.479  -0.218  1.00  0.00           N  
ATOM   3808  H   VAL B 238     -27.740  -8.230  -0.986  1.00  0.00           H  
ATOM   3809  CA  VAL B 238     -27.754  -9.255   0.863  1.00  0.00           C  
ATOM   3810  HA  VAL B 238     -26.964  -9.706   1.460  1.00  0.00           H  
ATOM   3811  CB  VAL B 238     -28.546  -8.317   1.798  1.00  0.00           C  
ATOM   3812  HB  VAL B 238     -27.836  -7.615   2.237  1.00  0.00           H  
ATOM   3813  CG1 VAL B 238     -29.624  -7.493   1.079  1.00  0.00           C  
ATOM   3814 HG11 VAL B 238     -30.121  -6.842   1.794  1.00  0.00           H  
ATOM   3815 HG12 VAL B 238     -29.180  -6.871   0.304  1.00  0.00           H  
ATOM   3816 HG13 VAL B 238     -30.367  -8.152   0.628  1.00  0.00           H  
ATOM   3817  CG2 VAL B 238     -29.222  -9.072   2.947  1.00  0.00           C  
ATOM   3818 HG21 VAL B 238     -29.616  -8.356   3.669  1.00  0.00           H  
ATOM   3819 HG22 VAL B 238     -30.046  -9.677   2.571  1.00  0.00           H  
ATOM   3820 HG23 VAL B 238     -28.500  -9.715   3.448  1.00  0.00           H  
ATOM   3821  C   VAL B 238     -28.589 -10.403   0.288  1.00  0.00           C  
ATOM   3822  O   VAL B 238     -29.260 -10.239  -0.727  1.00  0.00           O  
ATOM   3823  N   HIE B 239     -28.543 -11.562   0.943  1.00  0.00           N  
ATOM   3824  H   HIE B 239     -27.981 -11.593   1.785  1.00  0.00           H  
ATOM   3825  CA  HIE B 239     -29.131 -12.832   0.512  1.00  0.00           C  
ATOM   3826  HA  HIE B 239     -29.762 -12.664  -0.363  1.00  0.00           H  
ATOM   3827  CB  HIE B 239     -28.025 -13.838   0.140  1.00  0.00           C  
ATOM   3828  HB2 HIE B 239     -27.556 -14.198   1.054  1.00  0.00           H  
ATOM   3829  HB3 HIE B 239     -28.488 -14.698  -0.346  1.00  0.00           H  
ATOM   3830  CG  HIE B 239     -26.924 -13.323  -0.752  1.00  0.00           C  
ATOM   3831  ND1 HIE B 239     -26.865 -13.468  -2.136  1.00  0.00           N  
ATOM   3832  CE1 HIE B 239     -25.711 -12.896  -2.513  1.00  0.00           C  
ATOM   3833  HE1 HIE B 239     -25.362 -12.836  -3.536  1.00  0.00           H  
ATOM   3834  NE2 HIE B 239     -25.051 -12.411  -1.445  1.00  0.00           N  
ATOM   3835  HE2 HIE B 239     -24.150 -11.933  -1.465  1.00  0.00           H  
ATOM   3836  CD2 HIE B 239     -25.803 -12.674  -0.325  1.00  0.00           C  
ATOM   3837  HD2 HIE B 239     -25.564 -12.417   0.696  1.00  0.00           H  
ATOM   3838  C   HIE B 239     -29.963 -13.434   1.648  1.00  0.00           C  
ATOM   3839  O   HIE B 239     -29.528 -13.438   2.802  1.00  0.00           O  
ATOM   3840  N   THR B 240     -31.126 -14.009   1.335  1.00  0.00           N  
ATOM   3841  H   THR B 240     -31.401 -14.039   0.362  1.00  0.00           H  
ATOM   3842  CA  THR B 240     -31.855 -14.884   2.281  1.00  0.00           C  
ATOM   3843  HA  THR B 240     -31.809 -14.465   3.288  1.00  0.00           H  
ATOM   3844  CB  THR B 240     -33.329 -15.032   1.872  1.00  0.00           C  
ATOM   3845  HB  THR B 240     -33.392 -15.627   0.960  1.00  0.00           H  
ATOM   3846  CG2 THR B 240     -34.199 -15.676   2.950  1.00  0.00           C  
ATOM   3847 HG21 THR B 240     -35.242 -15.658   2.629  1.00  0.00           H  
ATOM   3848 HG22 THR B 240     -33.906 -16.712   3.114  1.00  0.00           H  
ATOM   3849 HG23 THR B 240     -34.110 -15.119   3.884  1.00  0.00           H  
ATOM   3850  OG1 THR B 240     -33.886 -13.770   1.606  1.00  0.00           O  
ATOM   3851  HG1 THR B 240     -33.169 -13.131   1.587  1.00  0.00           H  
ATOM   3852  C   THR B 240     -31.219 -16.276   2.293  1.00  0.00           C  
ATOM   3853  O   THR B 240     -30.824 -16.760   1.233  1.00  0.00           O  
ATOM   3854  N   GLN B 241     -31.145 -16.955   3.439  1.00  0.00           N  
ATOM   3855  H   GLN B 241     -31.404 -16.496   4.310  1.00  0.00           H  
ATOM   3856  CA  GLN B 241     -30.754 -18.367   3.546  1.00  0.00           C  
ATOM   3857  HA  GLN B 241     -30.810 -18.818   2.555  1.00  0.00           H  
ATOM   3858  CB  GLN B 241     -29.298 -18.499   4.039  1.00  0.00           C  
ATOM   3859  HB2 GLN B 241     -29.219 -18.138   5.063  1.00  0.00           H  
ATOM   3860  HB3 GLN B 241     -29.042 -19.560   4.039  1.00  0.00           H  
ATOM   3861  CG  GLN B 241     -28.278 -17.751   3.163  1.00  0.00           C  
ATOM   3862  HG2 GLN B 241     -28.638 -17.722   2.136  1.00  0.00           H  
ATOM   3863  HG3 GLN B 241     -28.177 -16.723   3.514  1.00  0.00           H  
ATOM   3864  CD  GLN B 241     -26.909 -18.423   3.156  1.00  0.00           C  
ATOM   3865  OE1 GLN B 241     -26.243 -18.579   4.173  1.00  0.00           O  
ATOM   3866  NE2 GLN B 241     -26.433 -18.867   2.011  1.00  0.00           N  
ATOM   3867 HE21 GLN B 241     -25.507 -19.249   1.996  1.00  0.00           H  
ATOM   3868 HE22 GLN B 241     -26.961 -18.730   1.165  1.00  0.00           H  
ATOM   3869  C   GLN B 241     -31.729 -19.156   4.439  1.00  0.00           C  
ATOM   3870  O   GLN B 241     -32.528 -18.589   5.181  1.00  0.00           O  
ATOM   3871  N   VAL B 242     -31.672 -20.489   4.354  1.00  0.00           N  
ATOM   3872  H   VAL B 242     -30.987 -20.898   3.742  1.00  0.00           H  
ATOM   3873  CA  VAL B 242     -32.437 -21.396   5.229  1.00  0.00           C  
ATOM   3874  HA  VAL B 242     -33.496 -21.159   5.119  1.00  0.00           H  
ATOM   3875  CB  VAL B 242     -32.236 -22.874   4.831  1.00  0.00           C  
ATOM   3876  HB  VAL B 242     -32.799 -23.493   5.530  1.00  0.00           H  
ATOM   3877  CG1 VAL B 242     -32.795 -23.150   3.430  1.00  0.00           C  
ATOM   3878 HG11 VAL B 242     -33.844 -22.857   3.388  1.00  0.00           H  
ATOM   3879 HG12 VAL B 242     -32.238 -22.594   2.675  1.00  0.00           H  
ATOM   3880 HG13 VAL B 242     -32.724 -24.216   3.210  1.00  0.00           H  
ATOM   3881  CG2 VAL B 242     -30.768 -23.322   4.879  1.00  0.00           C  
ATOM   3882 HG21 VAL B 242     -30.365 -23.172   5.882  1.00  0.00           H  
ATOM   3883 HG22 VAL B 242     -30.703 -24.384   4.642  1.00  0.00           H  
ATOM   3884 HG23 VAL B 242     -30.168 -22.761   4.164  1.00  0.00           H  
ATOM   3885  C   VAL B 242     -32.082 -21.190   6.708  1.00  0.00           C  
ATOM   3886  O   VAL B 242     -31.006 -20.685   7.025  1.00  0.00           O  
ATOM   3887  N   SER B 243     -32.976 -21.616   7.607  1.00  0.00           N  
ATOM   3888  H   SER B 243     -33.815 -22.056   7.269  1.00  0.00           H  
ATOM   3889  CA  SER B 243     -32.767 -21.590   9.065  1.00  0.00           C  
ATOM   3890  HA  SER B 243     -33.702 -21.892   9.535  1.00  0.00           H  
ATOM   3891  CB  SER B 243     -31.708 -22.623   9.476  1.00  0.00           C  
ATOM   3892  HB2 SER B 243     -30.753 -22.376   9.010  1.00  0.00           H  
ATOM   3893  HB3 SER B 243     -31.582 -22.610  10.559  1.00  0.00           H  
ATOM   3894  OG  SER B 243     -32.115 -23.915   9.063  1.00  0.00           O  
ATOM   3895  HG  SER B 243     -32.693 -24.278   9.739  1.00  0.00           H  
ATOM   3896  C   SER B 243     -32.461 -20.190   9.612  1.00  0.00           C  
ATOM   3897  O   SER B 243     -31.378 -19.941  10.138  1.00  0.00           O  
ATOM   3898  N   ASP B 244     -33.431 -19.282   9.460  1.00  0.00           N  
ATOM   3899  H   ASP B 244     -34.279 -19.569   9.001  1.00  0.00           H  
ATOM   3900  CA  ASP B 244     -33.454 -17.939  10.068  1.00  0.00           C  
ATOM   3901  HA  ASP B 244     -34.306 -17.417   9.628  1.00  0.00           H  
ATOM   3902  CB  ASP B 244     -33.733 -18.055  11.582  1.00  0.00           C  
ATOM   3903  HB2 ASP B 244     -34.196 -19.020  11.796  1.00  0.00           H  
ATOM   3904  HB3 ASP B 244     -32.798 -18.015  12.145  1.00  0.00           H  
ATOM   3905  CG  ASP B 244     -34.691 -16.965  12.063  1.00  0.00           C  
ATOM   3906  OD1 ASP B 244     -35.900 -17.108  11.786  1.00  0.00           O  
ATOM   3907  OD2 ASP B 244     -34.223 -15.991  12.700  1.00  0.00           O  
ATOM   3908  C   ASP B 244     -32.225 -17.069   9.739  1.00  0.00           C  
ATOM   3909  O   ASP B 244     -31.851 -16.189  10.506  1.00  0.00           O  
ATOM   3910  N   THR B 245     -31.545 -17.323   8.618  1.00  0.00           N  
ATOM   3911  H   THR B 245     -31.898 -18.032   7.992  1.00  0.00           H  
ATOM   3912  CA  THR B 245     -30.219 -16.759   8.341  1.00  0.00           C  
ATOM   3913  HA  THR B 245     -29.858 -16.229   9.223  1.00  0.00           H  
ATOM   3914  CB  THR B 245     -29.214 -17.889   8.086  1.00  0.00           C  
ATOM   3915  HB  THR B 245     -29.592 -18.548   7.306  1.00  0.00           H  
ATOM   3916  CG2 THR B 245     -27.822 -17.392   7.689  1.00  0.00           C  
ATOM   3917 HG21 THR B 245     -27.464 -16.676   8.428  1.00  0.00           H  
ATOM   3918 HG22 THR B 245     -27.148 -18.244   7.647  1.00  0.00           H  
ATOM   3919 HG23 THR B 245     -27.854 -16.920   6.708  1.00  0.00           H  
ATOM   3920  OG1 THR B 245     -29.024 -18.633   9.267  1.00  0.00           O  
ATOM   3921  HG1 THR B 245     -29.878 -19.032   9.516  1.00  0.00           H  
ATOM   3922  C   THR B 245     -30.255 -15.756   7.191  1.00  0.00           C  
ATOM   3923  O   THR B 245     -30.618 -16.092   6.066  1.00  0.00           O  
ATOM   3924  N   LEU B 246     -29.806 -14.530   7.450  1.00  0.00           N  
ATOM   3925  H   LEU B 246     -29.535 -14.327   8.407  1.00  0.00           H  
ATOM   3926  CA  LEU B 246     -29.326 -13.601   6.427  1.00  0.00           C  
ATOM   3927  HA  LEU B 246     -29.841 -13.796   5.488  1.00  0.00           H  
ATOM   3928  CB  LEU B 246     -29.586 -12.145   6.863  1.00  0.00           C  
ATOM   3929  HB2 LEU B 246     -29.379 -12.060   7.930  1.00  0.00           H  
ATOM   3930  HB3 LEU B 246     -28.891 -11.482   6.343  1.00  0.00           H  
ATOM   3931  CG  LEU B 246     -31.013 -11.651   6.581  1.00  0.00           C  
ATOM   3932  HG  LEU B 246     -31.741 -12.352   6.989  1.00  0.00           H  
ATOM   3933  CD1 LEU B 246     -31.201 -10.294   7.256  1.00  0.00           C  
ATOM   3934 HD11 LEU B 246     -32.226  -9.957   7.100  1.00  0.00           H  
ATOM   3935 HD12 LEU B 246     -30.514  -9.556   6.841  1.00  0.00           H  
ATOM   3936 HD13 LEU B 246     -31.037 -10.392   8.328  1.00  0.00           H  
ATOM   3937  CD2 LEU B 246     -31.255 -11.470   5.079  1.00  0.00           C  
ATOM   3938 HD21 LEU B 246     -31.260 -12.435   4.577  1.00  0.00           H  
ATOM   3939 HD22 LEU B 246     -30.484 -10.838   4.648  1.00  0.00           H  
ATOM   3940 HD23 LEU B 246     -32.228 -11.003   4.919  1.00  0.00           H  
ATOM   3941  C   LEU B 246     -27.829 -13.803   6.178  1.00  0.00           C  
ATOM   3942  O   LEU B 246     -27.070 -14.130   7.094  1.00  0.00           O  
ATOM   3943  N   LEU B 247     -27.404 -13.511   4.952  1.00  0.00           N  
ATOM   3944  H   LEU B 247     -28.105 -13.270   4.256  1.00  0.00           H  
ATOM   3945  CA  LEU B 247     -26.005 -13.377   4.555  1.00  0.00           C  
ATOM   3946  HA  LEU B 247     -25.370 -13.358   5.442  1.00  0.00           H  
ATOM   3947  CB  LEU B 247     -25.632 -14.606   3.703  1.00  0.00           C  
ATOM   3948  HB2 LEU B 247     -25.680 -15.495   4.331  1.00  0.00           H  
ATOM   3949  HB3 LEU B 247     -26.390 -14.713   2.928  1.00  0.00           H  
ATOM   3950  CG  LEU B 247     -24.258 -14.547   3.012  1.00  0.00           C  
ATOM   3951  HG  LEU B 247     -24.183 -13.641   2.414  1.00  0.00           H  
ATOM   3952  CD1 LEU B 247     -23.114 -14.578   4.024  1.00  0.00           C  
ATOM   3953 HD11 LEU B 247     -22.162 -14.588   3.493  1.00  0.00           H  
ATOM   3954 HD12 LEU B 247     -23.142 -13.688   4.649  1.00  0.00           H  
ATOM   3955 HD13 LEU B 247     -23.184 -15.470   4.643  1.00  0.00           H  
ATOM   3956  CD2 LEU B 247     -24.107 -15.749   2.080  1.00  0.00           C  
ATOM   3957 HD21 LEU B 247     -24.888 -15.722   1.319  1.00  0.00           H  
ATOM   3958 HD22 LEU B 247     -23.138 -15.704   1.580  1.00  0.00           H  
ATOM   3959 HD23 LEU B 247     -24.180 -16.676   2.646  1.00  0.00           H  
ATOM   3960  C   LEU B 247     -25.814 -12.050   3.809  1.00  0.00           C  
ATOM   3961  O   LEU B 247     -26.586 -11.744   2.906  1.00  0.00           O  
ATOM   3962  N   LEU B 248     -24.773 -11.290   4.145  1.00  0.00           N  
ATOM   3963  H   LEU B 248     -24.197 -11.590   4.925  1.00  0.00           H  
ATOM   3964  CA  LEU B 248     -24.295 -10.142   3.368  1.00  0.00           C  
ATOM   3965  HA  LEU B 248     -24.986  -9.951   2.550  1.00  0.00           H  
ATOM   3966  CB  LEU B 248     -24.222  -8.878   4.239  1.00  0.00           C  
ATOM   3967  HB2 LEU B 248     -23.556  -9.063   5.084  1.00  0.00           H  
ATOM   3968  HB3 LEU B 248     -23.770  -8.088   3.637  1.00  0.00           H  
ATOM   3969  CG  LEU B 248     -25.606  -8.410   4.736  1.00  0.00           C  
ATOM   3970  HG  LEU B 248     -26.394  -8.966   4.229  1.00  0.00           H  
ATOM   3971  CD1 LEU B 248     -25.749  -8.616   6.246  1.00  0.00           C  
ATOM   3972 HD11 LEU B 248     -26.739  -8.293   6.567  1.00  0.00           H  
ATOM   3973 HD12 LEU B 248     -25.632  -9.676   6.480  1.00  0.00           H  
ATOM   3974 HD13 LEU B 248     -24.989  -8.046   6.779  1.00  0.00           H  
ATOM   3975  CD2 LEU B 248     -25.814  -6.927   4.431  1.00  0.00           C  
ATOM   3976 HD21 LEU B 248     -26.815  -6.626   4.742  1.00  0.00           H  
ATOM   3977 HD22 LEU B 248     -25.069  -6.329   4.957  1.00  0.00           H  
ATOM   3978 HD23 LEU B 248     -25.716  -6.762   3.357  1.00  0.00           H  
ATOM   3979  C   LEU B 248     -22.932 -10.452   2.746  1.00  0.00           C  
ATOM   3980  O   LEU B 248     -22.129 -11.148   3.362  1.00  0.00           O  
ATOM   3981  N   THR B 249     -22.679  -9.926   1.547  1.00  0.00           N  
ATOM   3982  H   THR B 249     -23.413  -9.370   1.114  1.00  0.00           H  
ATOM   3983  CA  THR B 249     -21.437 -10.123   0.775  1.00  0.00           C  
ATOM   3984  HA  THR B 249     -20.642 -10.448   1.446  1.00  0.00           H  
ATOM   3985  CB  THR B 249     -21.597 -11.193  -0.322  1.00  0.00           C  
ATOM   3986  HB  THR B 249     -20.649 -11.280  -0.854  1.00  0.00           H  
ATOM   3987  CG2 THR B 249     -21.956 -12.573   0.228  1.00  0.00           C  
ATOM   3988 HG21 THR B 249     -22.929 -12.547   0.714  1.00  0.00           H  
ATOM   3989 HG22 THR B 249     -21.981 -13.295  -0.588  1.00  0.00           H  
ATOM   3990 HG23 THR B 249     -21.200 -12.883   0.949  1.00  0.00           H  
ATOM   3991  OG1 THR B 249     -22.602 -10.829  -1.251  1.00  0.00           O  
ATOM   3992  HG1 THR B 249     -22.388  -9.944  -1.575  1.00  0.00           H  
ATOM   3993  C   THR B 249     -20.988  -8.821   0.117  1.00  0.00           C  
ATOM   3994  O   THR B 249     -21.831  -8.046  -0.340  1.00  0.00           O  
ATOM   3995  N   TRP B 250     -19.680  -8.598   0.010  1.00  0.00           N  
ATOM   3996  H   TRP B 250     -19.035  -9.271   0.425  1.00  0.00           H  
ATOM   3997  CA  TRP B 250     -19.066  -7.461  -0.693  1.00  0.00           C  
ATOM   3998  HA  TRP B 250     -19.741  -7.111  -1.475  1.00  0.00           H  
ATOM   3999  CB  TRP B 250     -18.855  -6.304   0.300  1.00  0.00           C  
ATOM   4000  HB2 TRP B 250     -18.392  -5.463  -0.211  1.00  0.00           H  
ATOM   4001  HB3 TRP B 250     -19.837  -5.963   0.623  1.00  0.00           H  
ATOM   4002  CG  TRP B 250     -18.051  -6.604   1.529  1.00  0.00           C  
ATOM   4003  CD1 TRP B 250     -16.718  -6.420   1.668  1.00  0.00           C  
ATOM   4004  HD1 TRP B 250     -16.059  -6.040   0.897  1.00  0.00           H  
ATOM   4005  NE1 TRP B 250     -16.324  -6.824   2.928  1.00  0.00           N  
ATOM   4006  HE1 TRP B 250     -15.368  -6.763   3.264  1.00  0.00           H  
ATOM   4007  CE2 TRP B 250     -17.382  -7.321   3.656  1.00  0.00           C  
ATOM   4008  CZ2 TRP B 250     -17.487  -7.874   4.939  1.00  0.00           C  
ATOM   4009  HZ2 TRP B 250     -16.604  -8.029   5.538  1.00  0.00           H  
ATOM   4010  CH2 TRP B 250     -18.748  -8.256   5.421  1.00  0.00           C  
ATOM   4011  HH2 TRP B 250     -18.836  -8.707   6.398  1.00  0.00           H  
ATOM   4012  CZ3 TRP B 250     -19.886  -8.079   4.617  1.00  0.00           C  
ATOM   4013  HZ3 TRP B 250     -20.852  -8.393   4.985  1.00  0.00           H  
ATOM   4014  CE3 TRP B 250     -19.767  -7.541   3.322  1.00  0.00           C  
ATOM   4015  HE3 TRP B 250     -20.642  -7.437   2.702  1.00  0.00           H  
ATOM   4016  CD2 TRP B 250     -18.511  -7.160   2.801  1.00  0.00           C  
ATOM   4017  C   TRP B 250     -17.764  -7.888  -1.396  1.00  0.00           C  
ATOM   4018  O   TRP B 250     -17.424  -9.068  -1.418  1.00  0.00           O  
ATOM   4019  N   SER B 251     -17.043  -6.939  -2.004  1.00  0.00           N  
ATOM   4020  H   SER B 251     -17.377  -5.984  -1.962  1.00  0.00           H  
ATOM   4021  CA  SER B 251     -15.759  -7.187  -2.677  1.00  0.00           C  
ATOM   4022  HA  SER B 251     -15.537  -8.255  -2.635  1.00  0.00           H  
ATOM   4023  CB  SER B 251     -15.859  -6.815  -4.156  1.00  0.00           C  
ATOM   4024  HB2 SER B 251     -16.713  -7.327  -4.603  1.00  0.00           H  
ATOM   4025  HB3 SER B 251     -15.995  -5.736  -4.248  1.00  0.00           H  
ATOM   4026  OG  SER B 251     -14.681  -7.202  -4.833  1.00  0.00           O  
ATOM   4027  HG  SER B 251     -14.668  -6.783  -5.700  1.00  0.00           H  
ATOM   4028  C   SER B 251     -14.588  -6.461  -2.005  1.00  0.00           C  
ATOM   4029  O   SER B 251     -14.759  -5.395  -1.405  1.00  0.00           O  
ATOM   4030  N   ASN B 252     -13.389  -7.040  -2.118  1.00  0.00           N  
ATOM   4031  H   ASN B 252     -13.323  -7.847  -2.723  1.00  0.00           H  
ATOM   4032  CA  ASN B 252     -12.137  -6.430  -1.675  1.00  0.00           C  
ATOM   4033  HA  ASN B 252     -12.306  -5.984  -0.695  1.00  0.00           H  
ATOM   4034  CB  ASN B 252     -11.093  -7.550  -1.510  1.00  0.00           C  
ATOM   4035  HB2 ASN B 252     -11.552  -8.382  -0.972  1.00  0.00           H  
ATOM   4036  HB3 ASN B 252     -10.768  -7.905  -2.489  1.00  0.00           H  
ATOM   4037  CG  ASN B 252      -9.866  -7.100  -0.735  1.00  0.00           C  
ATOM   4038  OD1 ASN B 252      -9.395  -5.978  -0.849  1.00  0.00           O  
ATOM   4039  ND2 ASN B 252      -9.325  -7.963   0.089  1.00  0.00           N  
ATOM   4040 HD21 ASN B 252      -8.506  -7.673   0.596  1.00  0.00           H  
ATOM   4041 HD22 ASN B 252      -9.621  -8.924   0.109  1.00  0.00           H  
ATOM   4042  C   ASN B 252     -11.680  -5.349  -2.692  1.00  0.00           C  
ATOM   4043  O   ASN B 252     -11.520  -5.667  -3.871  1.00  0.00           O  
ATOM   4044  N   PRO B 253     -11.462  -4.080  -2.288  1.00  0.00           N  
ATOM   4045  CD  PRO B 253     -11.698  -3.558  -0.950  1.00  0.00           C  
ATOM   4046  HD2 PRO B 253     -11.061  -4.053  -0.219  1.00  0.00           H  
ATOM   4047  HD3 PRO B 253     -12.748  -3.691  -0.686  1.00  0.00           H  
ATOM   4048  CG  PRO B 253     -11.375  -2.067  -1.002  1.00  0.00           C  
ATOM   4049  HG2 PRO B 253     -10.340  -1.897  -0.709  1.00  0.00           H  
ATOM   4050  HG3 PRO B 253     -12.056  -1.502  -0.368  1.00  0.00           H  
ATOM   4051  CB  PRO B 253     -11.562  -1.719  -2.476  1.00  0.00           C  
ATOM   4052  HB2 PRO B 253     -10.992  -0.838  -2.765  1.00  0.00           H  
ATOM   4053  HB3 PRO B 253     -12.621  -1.561  -2.676  1.00  0.00           H  
ATOM   4054  CA  PRO B 253     -11.113  -2.988  -3.205  1.00  0.00           C  
ATOM   4055  HA  PRO B 253     -11.706  -3.088  -4.114  1.00  0.00           H  
ATOM   4056  C   PRO B 253      -9.631  -2.947  -3.646  1.00  0.00           C  
ATOM   4057  O   PRO B 253      -9.207  -1.966  -4.263  1.00  0.00           O  
ATOM   4058  N   TYR B 254      -8.842  -3.986  -3.349  1.00  0.00           N  
ATOM   4059  H   TYR B 254      -9.246  -4.767  -2.848  1.00  0.00           H  
ATOM   4060  CA  TYR B 254      -7.436  -4.116  -3.761  1.00  0.00           C  
ATOM   4061  HA  TYR B 254      -7.149  -3.208  -4.286  1.00  0.00           H  
ATOM   4062  CB  TYR B 254      -6.546  -4.220  -2.520  1.00  0.00           C  
ATOM   4063  HB2 TYR B 254      -6.920  -5.005  -1.862  1.00  0.00           H  
ATOM   4064  HB3 TYR B 254      -5.537  -4.501  -2.824  1.00  0.00           H  
ATOM   4065  CG  TYR B 254      -6.482  -2.907  -1.774  1.00  0.00           C  
ATOM   4066  CD1 TYR B 254      -5.497  -1.963  -2.124  1.00  0.00           C  
ATOM   4067  HD1 TYR B 254      -4.759  -2.201  -2.877  1.00  0.00           H  
ATOM   4068  CE1 TYR B 254      -5.483  -0.706  -1.500  1.00  0.00           C  
ATOM   4069  HE1 TYR B 254      -4.727   0.021  -1.748  1.00  0.00           H  
ATOM   4070  CZ  TYR B 254      -6.457  -0.388  -0.537  1.00  0.00           C  
ATOM   4071  OH  TYR B 254      -6.427   0.843   0.029  1.00  0.00           O  
ATOM   4072  HH  TYR B 254      -5.547   1.249  -0.126  1.00  0.00           H  
ATOM   4073  CE2 TYR B 254      -7.451  -1.327  -0.186  1.00  0.00           C  
ATOM   4074  HE2 TYR B 254      -8.198  -1.075   0.550  1.00  0.00           H  
ATOM   4075  CD2 TYR B 254      -7.453  -2.593  -0.804  1.00  0.00           C  
ATOM   4076  HD2 TYR B 254      -8.214  -3.324  -0.561  1.00  0.00           H  
ATOM   4077  C   TYR B 254      -7.213  -5.309  -4.706  1.00  0.00           C  
ATOM   4078  O   TYR B 254      -7.787  -6.372  -4.484  1.00  0.00           O  
ATOM   4079  N   PRO B 255      -6.376  -5.174  -5.756  1.00  0.00           N  
ATOM   4080  CD  PRO B 255      -5.643  -3.976  -6.141  1.00  0.00           C  
ATOM   4081  HD2 PRO B 255      -5.074  -3.573  -5.302  1.00  0.00           H  
ATOM   4082  HD3 PRO B 255      -6.345  -3.228  -6.514  1.00  0.00           H  
ATOM   4083  CG  PRO B 255      -4.694  -4.402  -7.262  1.00  0.00           C  
ATOM   4084  HG2 PRO B 255      -3.739  -4.715  -6.837  1.00  0.00           H  
ATOM   4085  HG3 PRO B 255      -4.544  -3.605  -7.991  1.00  0.00           H  
ATOM   4086  CB  PRO B 255      -5.409  -5.605  -7.879  1.00  0.00           C  
ATOM   4087  HB2 PRO B 255      -4.715  -6.263  -8.404  1.00  0.00           H  
ATOM   4088  HB3 PRO B 255      -6.189  -5.257  -8.557  1.00  0.00           H  
ATOM   4089  CA  PRO B 255      -6.053  -6.277  -6.662  1.00  0.00           C  
ATOM   4090  HA  PRO B 255      -6.971  -6.779  -6.962  1.00  0.00           H  
ATOM   4091  C   PRO B 255      -5.083  -7.285  -6.009  1.00  0.00           C  
ATOM   4092  O   PRO B 255      -4.322  -6.885  -5.128  1.00  0.00           O  
ATOM   4093  N   PRO B 256      -4.994  -8.543  -6.492  1.00  0.00           N  
ATOM   4094  CD  PRO B 256      -5.883  -9.149  -7.474  1.00  0.00           C  
ATOM   4095  HD2 PRO B 256      -5.532  -8.909  -8.480  1.00  0.00           H  
ATOM   4096  HD3 PRO B 256      -6.918  -8.830  -7.343  1.00  0.00           H  
ATOM   4097  CG  PRO B 256      -5.792 -10.653  -7.238  1.00  0.00           C  
ATOM   4098  HG2 PRO B 256      -5.987 -11.219  -8.149  1.00  0.00           H  
ATOM   4099  HG3 PRO B 256      -6.488 -10.940  -6.452  1.00  0.00           H  
ATOM   4100  CB  PRO B 256      -4.359 -10.837  -6.749  1.00  0.00           C  
ATOM   4101  HB2 PRO B 256      -3.693 -10.902  -7.611  1.00  0.00           H  
ATOM   4102  HB3 PRO B 256      -4.256 -11.726  -6.125  1.00  0.00           H  
ATOM   4103  CA  PRO B 256      -4.069  -9.558  -5.957  1.00  0.00           C  
ATOM   4104  HA  PRO B 256      -4.324  -9.722  -4.910  1.00  0.00           H  
ATOM   4105  C   PRO B 256      -2.569  -9.215  -6.031  1.00  0.00           C  
ATOM   4106  O   PRO B 256      -1.749  -9.905  -5.435  1.00  0.00           O  
ATOM   4107  N   ASP B 257      -2.200  -8.155  -6.753  1.00  0.00           N  
ATOM   4108  H   ASP B 257      -2.915  -7.652  -7.247  1.00  0.00           H  
ATOM   4109  CA  ASP B 257      -0.854  -7.571  -6.734  1.00  0.00           C  
ATOM   4110  HA  ASP B 257      -0.117  -8.366  -6.865  1.00  0.00           H  
ATOM   4111  CB  ASP B 257      -0.758  -6.623  -7.939  1.00  0.00           C  
ATOM   4112  HB2 ASP B 257      -0.924  -7.185  -8.859  1.00  0.00           H  
ATOM   4113  HB3 ASP B 257      -1.545  -5.869  -7.865  1.00  0.00           H  
ATOM   4114  CG  ASP B 257       0.590  -5.911  -8.014  1.00  0.00           C  
ATOM   4115  OD1 ASP B 257       1.496  -6.352  -8.753  1.00  0.00           O  
ATOM   4116  OD2 ASP B 257       0.780  -4.866  -7.372  1.00  0.00           O  
ATOM   4117  C   ASP B 257      -0.518  -6.832  -5.415  1.00  0.00           C  
ATOM   4118  O   ASP B 257       0.654  -6.675  -5.074  1.00  0.00           O  
ATOM   4119  N   ASN B 258      -1.521  -6.365  -4.666  1.00  0.00           N  
ATOM   4120  H   ASN B 258      -2.471  -6.616  -4.918  1.00  0.00           H  
ATOM   4121  CA  ASN B 258      -1.343  -5.560  -3.459  1.00  0.00           C  
ATOM   4122  HA  ASN B 258      -0.304  -5.238  -3.395  1.00  0.00           H  
ATOM   4123  CB  ASN B 258      -2.205  -4.296  -3.583  1.00  0.00           C  
ATOM   4124  HB2 ASN B 258      -1.975  -3.796  -4.524  1.00  0.00           H  
ATOM   4125  HB3 ASN B 258      -3.260  -4.569  -3.587  1.00  0.00           H  
ATOM   4126  CG  ASN B 258      -1.966  -3.338  -2.435  1.00  0.00           C  
ATOM   4127  OD1 ASN B 258      -2.315  -3.604  -1.298  1.00  0.00           O  
ATOM   4128  ND2 ASN B 258      -1.354  -2.216  -2.717  1.00  0.00           N  
ATOM   4129 HD21 ASN B 258      -1.253  -1.515  -1.981  1.00  0.00           H  
ATOM   4130 HD22 ASN B 258      -1.032  -2.023  -3.647  1.00  0.00           H  
ATOM   4131  C   ASN B 258      -1.650  -6.370  -2.187  1.00  0.00           C  
ATOM   4132  O   ASN B 258      -2.683  -7.027  -2.083  1.00  0.00           O  
ATOM   4133  N   TYR B 259      -0.771  -6.281  -1.182  1.00  0.00           N  
ATOM   4134  H   TYR B 259       0.039  -5.691  -1.297  1.00  0.00           H  
ATOM   4135  CA  TYR B 259      -0.856  -7.095   0.037  1.00  0.00           C  
ATOM   4136  HA  TYR B 259      -0.888  -8.141  -0.264  1.00  0.00           H  
ATOM   4137  CB  TYR B 259       0.403  -6.870   0.890  1.00  0.00           C  
ATOM   4138  HB2 TYR B 259       0.353  -5.860   1.306  1.00  0.00           H  
ATOM   4139  HB3 TYR B 259       0.383  -7.571   1.725  1.00  0.00           H  
ATOM   4140  CG  TYR B 259       1.731  -7.036   0.166  1.00  0.00           C  
ATOM   4141  CD1 TYR B 259       2.774  -6.119   0.408  1.00  0.00           C  
ATOM   4142  HD1 TYR B 259       2.634  -5.303   1.109  1.00  0.00           H  
ATOM   4143  CE1 TYR B 259       4.004  -6.251  -0.264  1.00  0.00           C  
ATOM   4144  HE1 TYR B 259       4.800  -5.547  -0.074  1.00  0.00           H  
ATOM   4145  CZ  TYR B 259       4.187  -7.294  -1.194  1.00  0.00           C  
ATOM   4146  OH  TYR B 259       5.376  -7.427  -1.829  1.00  0.00           O  
ATOM   4147  HH  TYR B 259       6.100  -7.287  -1.197  1.00  0.00           H  
ATOM   4148  CE2 TYR B 259       3.153  -8.218  -1.433  1.00  0.00           C  
ATOM   4149  HE2 TYR B 259       3.308  -9.023  -2.136  1.00  0.00           H  
ATOM   4150  CD2 TYR B 259       1.931  -8.095  -0.746  1.00  0.00           C  
ATOM   4151  HD2 TYR B 259       1.149  -8.820  -0.932  1.00  0.00           H  
ATOM   4152  C   TYR B 259      -2.116  -6.859   0.884  1.00  0.00           C  
ATOM   4153  O   TYR B 259      -2.489  -7.742   1.659  1.00  0.00           O  
ATOM   4154  N   LEU B 260      -2.808  -5.723   0.734  1.00  0.00           N  
ATOM   4155  H   LEU B 260      -2.487  -5.030   0.062  1.00  0.00           H  
ATOM   4156  CA  LEU B 260      -4.094  -5.501   1.398  1.00  0.00           C  
ATOM   4157  HA  LEU B 260      -3.970  -5.719   2.458  1.00  0.00           H  
ATOM   4158  CB  LEU B 260      -4.504  -4.019   1.263  1.00  0.00           C  
ATOM   4159  HB2 LEU B 260      -4.561  -3.775   0.201  1.00  0.00           H  
ATOM   4160  HB3 LEU B 260      -5.501  -3.892   1.687  1.00  0.00           H  
ATOM   4161  CG  LEU B 260      -3.539  -3.025   1.951  1.00  0.00           C  
ATOM   4162  HG  LEU B 260      -2.525  -3.167   1.573  1.00  0.00           H  
ATOM   4163  CD1 LEU B 260      -3.954  -1.585   1.661  1.00  0.00           C  
ATOM   4164 HD11 LEU B 260      -3.300  -0.897   2.194  1.00  0.00           H  
ATOM   4165 HD12 LEU B 260      -3.851  -1.395   0.594  1.00  0.00           H  
ATOM   4166 HD13 LEU B 260      -4.987  -1.417   1.964  1.00  0.00           H  
ATOM   4167  CD2 LEU B 260      -3.516  -3.179   3.473  1.00  0.00           C  
ATOM   4168 HD21 LEU B 260      -3.108  -4.150   3.746  1.00  0.00           H  
ATOM   4169 HD22 LEU B 260      -2.880  -2.409   3.914  1.00  0.00           H  
ATOM   4170 HD23 LEU B 260      -4.525  -3.082   3.869  1.00  0.00           H  
ATOM   4171  C   LEU B 260      -5.173  -6.488   0.900  1.00  0.00           C  
ATOM   4172  O   LEU B 260      -6.046  -6.857   1.681  1.00  0.00           O  
ATOM   4173  N   TYR B 261      -5.044  -7.050  -0.309  1.00  0.00           N  
ATOM   4174  H   TYR B 261      -4.267  -6.771  -0.901  1.00  0.00           H  
ATOM   4175  CA  TYR B 261      -5.910  -8.130  -0.796  1.00  0.00           C  
ATOM   4176  HA  TYR B 261      -6.917  -7.736  -0.922  1.00  0.00           H  
ATOM   4177  CB  TYR B 261      -5.402  -8.579  -2.171  1.00  0.00           C  
ATOM   4178  HB2 TYR B 261      -5.398  -7.715  -2.838  1.00  0.00           H  
ATOM   4179  HB3 TYR B 261      -4.373  -8.927  -2.072  1.00  0.00           H  
ATOM   4180  CG  TYR B 261      -6.215  -9.677  -2.827  1.00  0.00           C  
ATOM   4181  CD1 TYR B 261      -5.669 -10.965  -2.993  1.00  0.00           C  
ATOM   4182  HD1 TYR B 261      -4.666 -11.179  -2.644  1.00  0.00           H  
ATOM   4183  CE1 TYR B 261      -6.414 -11.968  -3.640  1.00  0.00           C  
ATOM   4184  HE1 TYR B 261      -5.983 -12.946  -3.786  1.00  0.00           H  
ATOM   4185  CZ  TYR B 261      -7.714 -11.681  -4.112  1.00  0.00           C  
ATOM   4186  OH  TYR B 261      -8.435 -12.641  -4.742  1.00  0.00           O  
ATOM   4187  HH  TYR B 261      -8.160 -13.516  -4.469  1.00  0.00           H  
ATOM   4188  CE2 TYR B 261      -8.262 -10.394  -3.941  1.00  0.00           C  
ATOM   4189  HE2 TYR B 261      -9.257 -10.183  -4.303  1.00  0.00           H  
ATOM   4190  CD2 TYR B 261      -7.511  -9.396  -3.294  1.00  0.00           C  
ATOM   4191  HD2 TYR B 261      -7.930  -8.410  -3.154  1.00  0.00           H  
ATOM   4192  C   TYR B 261      -5.983  -9.321   0.181  1.00  0.00           C  
ATOM   4193  O   TYR B 261      -7.055  -9.874   0.401  1.00  0.00           O  
ATOM   4194  N   ASN B 262      -4.865  -9.678   0.828  1.00  0.00           N  
ATOM   4195  H   ASN B 262      -4.015  -9.180   0.593  1.00  0.00           H  
ATOM   4196  CA  ASN B 262      -4.788 -10.779   1.801  1.00  0.00           C  
ATOM   4197  HA  ASN B 262      -5.657 -11.425   1.665  1.00  0.00           H  
ATOM   4198  CB  ASN B 262      -3.527 -11.607   1.503  1.00  0.00           C  
ATOM   4199  HB2 ASN B 262      -2.654 -10.958   1.502  1.00  0.00           H  
ATOM   4200  HB3 ASN B 262      -3.394 -12.361   2.280  1.00  0.00           H  
ATOM   4201  CG  ASN B 262      -3.574 -12.321   0.175  1.00  0.00           C  
ATOM   4202  OD1 ASN B 262      -3.019 -11.875  -0.807  1.00  0.00           O  
ATOM   4203  ND2 ASN B 262      -4.201 -13.469   0.115  1.00  0.00           N  
ATOM   4204 HD21 ASN B 262      -4.147 -13.969  -0.762  1.00  0.00           H  
ATOM   4205 HD22 ASN B 262      -4.666 -13.851   0.920  1.00  0.00           H  
ATOM   4206  C   ASN B 262      -4.818 -10.355   3.289  1.00  0.00           C  
ATOM   4207  O   ASN B 262      -4.724 -11.233   4.146  1.00  0.00           O  
ATOM   4208  N   HIE B 263      -4.901  -9.055   3.608  1.00  0.00           N  
ATOM   4209  H   HIE B 263      -4.985  -8.393   2.847  1.00  0.00           H  
ATOM   4210  CA  HIE B 263      -4.734  -8.531   4.983  1.00  0.00           C  
ATOM   4211  HA  HIE B 263      -4.913  -9.348   5.685  1.00  0.00           H  
ATOM   4212  CB  HIE B 263      -3.277  -8.073   5.194  1.00  0.00           C  
ATOM   4213  HB2 HIE B 263      -2.998  -7.374   4.406  1.00  0.00           H  
ATOM   4214  HB3 HIE B 263      -3.208  -7.552   6.145  1.00  0.00           H  
ATOM   4215  CG  HIE B 263      -2.288  -9.216   5.232  1.00  0.00           C  
ATOM   4216  ND1 HIE B 263      -1.871  -9.904   6.378  1.00  0.00           N  
ATOM   4217  CE1 HIE B 263      -1.198 -10.979   5.939  1.00  0.00           C  
ATOM   4218  HE1 HIE B 263      -0.822 -11.771   6.575  1.00  0.00           H  
ATOM   4219  NE2 HIE B 263      -1.100 -10.955   4.599  1.00  0.00           N  
ATOM   4220  HE2 HIE B 263      -0.743 -11.701   4.020  1.00  0.00           H  
ATOM   4221  CD2 HIE B 263      -1.773  -9.848   4.140  1.00  0.00           C  
ATOM   4222  HD2 HIE B 263      -1.975  -9.584   3.112  1.00  0.00           H  
ATOM   4223  C   HIE B 263      -5.749  -7.447   5.395  1.00  0.00           C  
ATOM   4224  O   HIE B 263      -5.653  -6.913   6.500  1.00  0.00           O  
ATOM   4225  N   LEU B 264      -6.717  -7.122   4.537  1.00  0.00           N  
ATOM   4226  H   LEU B 264      -6.725  -7.567   3.629  1.00  0.00           H  
ATOM   4227  CA  LEU B 264      -7.836  -6.233   4.848  1.00  0.00           C  
ATOM   4228  HA  LEU B 264      -7.463  -5.418   5.468  1.00  0.00           H  
ATOM   4229  CB  LEU B 264      -8.349  -5.658   3.518  1.00  0.00           C  
ATOM   4230  HB2 LEU B 264      -7.498  -5.390   2.899  1.00  0.00           H  
ATOM   4231  HB3 LEU B 264      -8.910  -6.439   3.001  1.00  0.00           H  
ATOM   4232  CG  LEU B 264      -9.211  -4.396   3.621  1.00  0.00           C  
ATOM   4233  HG  LEU B 264      -9.997  -4.543   4.359  1.00  0.00           H  
ATOM   4234  CD1 LEU B 264      -8.362  -3.170   3.985  1.00  0.00           C  
ATOM   4235 HD11 LEU B 264      -7.946  -3.292   4.981  1.00  0.00           H  
ATOM   4236 HD12 LEU B 264      -7.551  -3.048   3.267  1.00  0.00           H  
ATOM   4237 HD13 LEU B 264      -8.973  -2.269   3.977  1.00  0.00           H  
ATOM   4238  CD2 LEU B 264      -9.839  -4.134   2.253  1.00  0.00           C  
ATOM   4239 HD21 LEU B 264      -9.058  -4.059   1.496  1.00  0.00           H  
ATOM   4240 HD22 LEU B 264     -10.498  -4.961   1.992  1.00  0.00           H  
ATOM   4241 HD23 LEU B 264     -10.412  -3.209   2.266  1.00  0.00           H  
ATOM   4242  C   LEU B 264      -8.940  -6.965   5.640  1.00  0.00           C  
ATOM   4243  O   LEU B 264      -9.246  -8.123   5.374  1.00  0.00           O  
ATOM   4244  N   THR B 265      -9.553  -6.261   6.590  1.00  0.00           N  
ATOM   4245  H   THR B 265      -9.236  -5.310   6.734  1.00  0.00           H  
ATOM   4246  CA  THR B 265     -10.638  -6.706   7.489  1.00  0.00           C  
ATOM   4247  HA  THR B 265     -11.096  -7.615   7.092  1.00  0.00           H  
ATOM   4248  CB  THR B 265     -10.109  -7.006   8.902  1.00  0.00           C  
ATOM   4249  HB  THR B 265     -10.961  -7.142   9.568  1.00  0.00           H  
ATOM   4250  CG2 THR B 265      -9.275  -8.285   8.955  1.00  0.00           C  
ATOM   4251 HG21 THR B 265      -8.399  -8.188   8.313  1.00  0.00           H  
ATOM   4252 HG22 THR B 265      -8.952  -8.465   9.980  1.00  0.00           H  
ATOM   4253 HG23 THR B 265      -9.879  -9.128   8.616  1.00  0.00           H  
ATOM   4254  OG1 THR B 265      -9.312  -5.955   9.407  1.00  0.00           O  
ATOM   4255  HG1 THR B 265      -9.512  -5.142   8.926  1.00  0.00           H  
ATOM   4256  C   THR B 265     -11.727  -5.630   7.567  1.00  0.00           C  
ATOM   4257  O   THR B 265     -11.482  -4.482   7.180  1.00  0.00           O  
ATOM   4258  N   TYR B 266     -12.925  -5.956   8.067  1.00  0.00           N  
ATOM   4259  H   TYR B 266     -13.056  -6.870   8.491  1.00  0.00           H  
ATOM   4260  CA  TYR B 266     -14.116  -5.134   7.801  1.00  0.00           C  
ATOM   4261  HA  TYR B 266     -13.792  -4.181   7.388  1.00  0.00           H  
ATOM   4262  CB  TYR B 266     -14.965  -5.800   6.701  1.00  0.00           C  
ATOM   4263  HB2 TYR B 266     -15.446  -6.686   7.109  1.00  0.00           H  
ATOM   4264  HB3 TYR B 266     -15.761  -5.116   6.406  1.00  0.00           H  
ATOM   4265  CG  TYR B 266     -14.196  -6.209   5.457  1.00  0.00           C  
ATOM   4266  CD1 TYR B 266     -13.944  -5.269   4.440  1.00  0.00           C  
ATOM   4267  HD1 TYR B 266     -14.306  -4.256   4.547  1.00  0.00           H  
ATOM   4268  CE1 TYR B 266     -13.218  -5.649   3.292  1.00  0.00           C  
ATOM   4269  HE1 TYR B 266     -13.017  -4.939   2.503  1.00  0.00           H  
ATOM   4270  CZ  TYR B 266     -12.727  -6.969   3.170  1.00  0.00           C  
ATOM   4271  OH  TYR B 266     -12.040  -7.338   2.061  1.00  0.00           O  
ATOM   4272  HH  TYR B 266     -11.644  -8.208   2.181  1.00  0.00           H  
ATOM   4273  CE2 TYR B 266     -12.982  -7.909   4.190  1.00  0.00           C  
ATOM   4274  HE2 TYR B 266     -12.607  -8.921   4.108  1.00  0.00           H  
ATOM   4275  CD2 TYR B 266     -13.718  -7.529   5.327  1.00  0.00           C  
ATOM   4276  HD2 TYR B 266     -13.896  -8.262   6.106  1.00  0.00           H  
ATOM   4277  C   TYR B 266     -14.950  -4.770   9.043  1.00  0.00           C  
ATOM   4278  O   TYR B 266     -14.818  -5.354  10.121  1.00  0.00           O  
ATOM   4279  N   ALA B 267     -15.833  -3.787   8.865  1.00  0.00           N  
ATOM   4280  H   ALA B 267     -15.817  -3.298   7.975  1.00  0.00           H  
ATOM   4281  CA  ALA B 267     -16.934  -3.487   9.772  1.00  0.00           C  
ATOM   4282  HA  ALA B 267     -17.153  -4.372  10.371  1.00  0.00           H  
ATOM   4283  CB  ALA B 267     -16.535  -2.355  10.723  1.00  0.00           C  
ATOM   4284  HB1 ALA B 267     -16.296  -1.454  10.156  1.00  0.00           H  
ATOM   4285  HB2 ALA B 267     -17.362  -2.146  11.404  1.00  0.00           H  
ATOM   4286  HB3 ALA B 267     -15.667  -2.658  11.309  1.00  0.00           H  
ATOM   4287  C   ALA B 267     -18.189  -3.136   8.958  1.00  0.00           C  
ATOM   4288  O   ALA B 267     -18.144  -2.276   8.074  1.00  0.00           O  
ATOM   4289  N   VAL B 268     -19.302  -3.803   9.264  1.00  0.00           N  
ATOM   4290  H   VAL B 268     -19.261  -4.423  10.069  1.00  0.00           H  
ATOM   4291  CA  VAL B 268     -20.613  -3.616   8.622  1.00  0.00           C  
ATOM   4292  HA  VAL B 268     -20.471  -3.148   7.648  1.00  0.00           H  
ATOM   4293  CB  VAL B 268     -21.297  -4.982   8.377  1.00  0.00           C  
ATOM   4294  HB  VAL B 268     -21.374  -5.503   9.331  1.00  0.00           H  
ATOM   4295  CG1 VAL B 268     -22.711  -4.875   7.784  1.00  0.00           C  
ATOM   4296 HG11 VAL B 268     -23.375  -4.380   8.490  1.00  0.00           H  
ATOM   4297 HG12 VAL B 268     -22.687  -4.317   6.848  1.00  0.00           H  
ATOM   4298 HG13 VAL B 268     -23.109  -5.872   7.592  1.00  0.00           H  
ATOM   4299  CG2 VAL B 268     -20.473  -5.855   7.422  1.00  0.00           C  
ATOM   4300 HG21 VAL B 268     -19.466  -6.001   7.810  1.00  0.00           H  
ATOM   4301 HG22 VAL B 268     -20.938  -6.836   7.320  1.00  0.00           H  
ATOM   4302 HG23 VAL B 268     -20.410  -5.389   6.439  1.00  0.00           H  
ATOM   4303  C   VAL B 268     -21.474  -2.679   9.474  1.00  0.00           C  
ATOM   4304  O   VAL B 268     -21.427  -2.731  10.702  1.00  0.00           O  
ATOM   4305  N   ASN B 269     -22.281  -1.838   8.829  1.00  0.00           N  
ATOM   4306  H   ASN B 269     -22.271  -1.866   7.814  1.00  0.00           H  
ATOM   4307  CA  ASN B 269     -23.287  -0.969   9.440  1.00  0.00           C  
ATOM   4308  HA  ASN B 269     -23.335  -1.154  10.514  1.00  0.00           H  
ATOM   4309  CB  ASN B 269     -22.873   0.497   9.204  1.00  0.00           C  
ATOM   4310  HB2 ASN B 269     -22.074   0.737   9.901  1.00  0.00           H  
ATOM   4311  HB3 ASN B 269     -22.499   0.600   8.186  1.00  0.00           H  
ATOM   4312  CG  ASN B 269     -23.964   1.542   9.384  1.00  0.00           C  
ATOM   4313  OD1 ASN B 269     -24.045   2.505   8.626  1.00  0.00           O  
ATOM   4314  ND2 ASN B 269     -24.827   1.394  10.363  1.00  0.00           N  
ATOM   4315 HD21 ASN B 269     -25.510   2.118  10.518  1.00  0.00           H  
ATOM   4316 HD22 ASN B 269     -24.802   0.611  11.008  1.00  0.00           H  
ATOM   4317  C   ASN B 269     -24.653  -1.294   8.829  1.00  0.00           C  
ATOM   4318  O   ASN B 269     -24.806  -1.203   7.613  1.00  0.00           O  
ATOM   4319  N   ILE B 270     -25.627  -1.643   9.669  1.00  0.00           N  
ATOM   4320  H   ILE B 270     -25.436  -1.598  10.665  1.00  0.00           H  
ATOM   4321  CA  ILE B 270     -27.022  -1.913   9.297  1.00  0.00           C  
ATOM   4322  HA  ILE B 270     -27.136  -1.747   8.231  1.00  0.00           H  
ATOM   4323  CB  ILE B 270     -27.380  -3.385   9.612  1.00  0.00           C  
ATOM   4324  HB  ILE B 270     -26.955  -3.627  10.585  1.00  0.00           H  
ATOM   4325  CG2 ILE B 270     -28.894  -3.672   9.692  1.00  0.00           C  
ATOM   4326 HG21 ILE B 270     -29.076  -4.720   9.929  1.00  0.00           H  
ATOM   4327 HG22 ILE B 270     -29.356  -3.084  10.486  1.00  0.00           H  
ATOM   4328 HG23 ILE B 270     -29.375  -3.434   8.742  1.00  0.00           H  
ATOM   4329  CG1 ILE B 270     -26.724  -4.282   8.544  1.00  0.00           C  
ATOM   4330 HG12 ILE B 270     -27.239  -4.132   7.600  1.00  0.00           H  
ATOM   4331 HG13 ILE B 270     -25.684  -3.988   8.411  1.00  0.00           H  
ATOM   4332  CD1 ILE B 270     -26.732  -5.773   8.874  1.00  0.00           C  
ATOM   4333 HD11 ILE B 270     -26.304  -5.931   9.863  1.00  0.00           H  
ATOM   4334 HD12 ILE B 270     -27.747  -6.171   8.843  1.00  0.00           H  
ATOM   4335 HD13 ILE B 270     -26.128  -6.304   8.138  1.00  0.00           H  
ATOM   4336  C   ILE B 270     -27.933  -0.916  10.013  1.00  0.00           C  
ATOM   4337  O   ILE B 270     -27.636  -0.525  11.140  1.00  0.00           O  
ATOM   4338  N   TRP B 271     -29.038  -0.520   9.385  1.00  0.00           N  
ATOM   4339  H   TRP B 271     -29.214  -0.850   8.442  1.00  0.00           H  
ATOM   4340  CA  TRP B 271     -30.092   0.264  10.035  1.00  0.00           C  
ATOM   4341  HA  TRP B 271     -30.179  -0.082  11.063  1.00  0.00           H  
ATOM   4342  CB  TRP B 271     -29.716   1.753  10.071  1.00  0.00           C  
ATOM   4343  HB2 TRP B 271     -30.388   2.255  10.770  1.00  0.00           H  
ATOM   4344  HB3 TRP B 271     -28.708   1.853  10.471  1.00  0.00           H  
ATOM   4345  CG  TRP B 271     -29.776   2.476   8.759  1.00  0.00           C  
ATOM   4346  CD1 TRP B 271     -30.772   3.309   8.385  1.00  0.00           C  
ATOM   4347  HD1 TRP B 271     -31.634   3.557   8.999  1.00  0.00           H  
ATOM   4348  NE1 TRP B 271     -30.550   3.765   7.104  1.00  0.00           N  
ATOM   4349  HE1 TRP B 271     -31.218   4.348   6.617  1.00  0.00           H  
ATOM   4350  CE2 TRP B 271     -29.366   3.274   6.594  1.00  0.00           C  
ATOM   4351  CZ2 TRP B 271     -28.698   3.459   5.374  1.00  0.00           C  
ATOM   4352  HZ2 TRP B 271     -29.116   4.121   4.634  1.00  0.00           H  
ATOM   4353  CH2 TRP B 271     -27.495   2.771   5.134  1.00  0.00           C  
ATOM   4354  HH2 TRP B 271     -26.983   2.889   4.190  1.00  0.00           H  
ATOM   4355  CZ3 TRP B 271     -26.966   1.926   6.127  1.00  0.00           C  
ATOM   4356  HZ3 TRP B 271     -26.049   1.385   5.955  1.00  0.00           H  
ATOM   4357  CE3 TRP B 271     -27.629   1.773   7.360  1.00  0.00           C  
ATOM   4358  HE3 TRP B 271     -27.205   1.134   8.118  1.00  0.00           H  
ATOM   4359  CD2 TRP B 271     -28.852   2.431   7.626  1.00  0.00           C  
ATOM   4360  C   TRP B 271     -31.454   0.053   9.363  1.00  0.00           C  
ATOM   4361  O   TRP B 271     -31.513  -0.351   8.196  1.00  0.00           O  
ATOM   4362  N   SER B 272     -32.545   0.298  10.097  1.00  0.00           N  
ATOM   4363  H   SER B 272     -32.421   0.606  11.057  1.00  0.00           H  
ATOM   4364  CA  SER B 272     -33.906   0.283   9.542  1.00  0.00           C  
ATOM   4365  HA  SER B 272     -34.003  -0.588   8.899  1.00  0.00           H  
ATOM   4366  CB  SER B 272     -34.958   0.146  10.647  1.00  0.00           C  
ATOM   4367  HB2 SER B 272     -34.765  -0.752  11.232  1.00  0.00           H  
ATOM   4368  HB3 SER B 272     -34.911   1.016  11.302  1.00  0.00           H  
ATOM   4369  OG  SER B 272     -36.245   0.054  10.061  1.00  0.00           O  
ATOM   4370  HG  SER B 272     -36.282  -0.789   9.585  1.00  0.00           H  
ATOM   4371  C   SER B 272     -34.192   1.528   8.694  1.00  0.00           C  
ATOM   4372  O   SER B 272     -33.834   2.643   9.060  1.00  0.00           O  
ATOM   4373  N   GLU B 273     -34.886   1.350   7.567  1.00  0.00           N  
ATOM   4374  H   GLU B 273     -35.176   0.402   7.346  1.00  0.00           H  
ATOM   4375  CA  GLU B 273     -35.459   2.450   6.768  1.00  0.00           C  
ATOM   4376  HA  GLU B 273     -34.764   3.293   6.767  1.00  0.00           H  
ATOM   4377  CB  GLU B 273     -35.613   1.944   5.325  1.00  0.00           C  
ATOM   4378  HB2 GLU B 273     -34.708   1.414   5.024  1.00  0.00           H  
ATOM   4379  HB3 GLU B 273     -36.418   1.212   5.329  1.00  0.00           H  
ATOM   4380  CG  GLU B 273     -35.949   2.992   4.243  1.00  0.00           C  
ATOM   4381  HG2 GLU B 273     -36.565   2.492   3.492  1.00  0.00           H  
ATOM   4382  HG3 GLU B 273     -36.548   3.805   4.641  1.00  0.00           H  
ATOM   4383  CD  GLU B 273     -34.715   3.580   3.546  1.00  0.00           C  
ATOM   4384  OE1 GLU B 273     -34.675   3.526   2.293  1.00  0.00           O  
ATOM   4385  OE2 GLU B 273     -33.751   4.025   4.207  1.00  0.00           O  
ATOM   4386  C   GLU B 273     -36.802   2.968   7.354  1.00  0.00           C  
ATOM   4387  O   GLU B 273     -37.336   3.983   6.909  1.00  0.00           O  
ATOM   4388  N   ASN B 274     -37.379   2.267   8.343  1.00  0.00           N  
ATOM   4389  H   ASN B 274     -36.892   1.449   8.690  1.00  0.00           H  
ATOM   4390  CA  ASN B 274     -38.647   2.636   8.990  1.00  0.00           C  
ATOM   4391  HA  ASN B 274     -39.102   3.466   8.447  1.00  0.00           H  
ATOM   4392  CB  ASN B 274     -39.601   1.431   8.932  1.00  0.00           C  
ATOM   4393  HB2 ASN B 274     -39.162   0.605   9.481  1.00  0.00           H  
ATOM   4394  HB3 ASN B 274     -40.536   1.703   9.418  1.00  0.00           H  
ATOM   4395  CG  ASN B 274     -39.927   0.973   7.523  1.00  0.00           C  
ATOM   4396  OD1 ASN B 274     -39.699  -0.159   7.134  1.00  0.00           O  
ATOM   4397  ND2 ASN B 274     -40.471   1.832   6.691  1.00  0.00           N  
ATOM   4398 HD21 ASN B 274     -40.707   1.484   5.780  1.00  0.00           H  
ATOM   4399 HD22 ASN B 274     -40.622   2.784   6.976  1.00  0.00           H  
ATOM   4400  C   ASN B 274     -38.492   3.132  10.438  1.00  0.00           C  
ATOM   4401  O   ASN B 274     -39.387   3.814  10.935  1.00  0.00           O  
ATOM   4402  N   ASP B 275     -37.387   2.796  11.111  1.00  0.00           N  
ATOM   4403  H   ASP B 275     -36.694   2.222  10.648  1.00  0.00           H  
ATOM   4404  CA  ASP B 275     -37.147   3.122  12.522  1.00  0.00           C  
ATOM   4405  HA  ASP B 275     -37.923   3.797  12.880  1.00  0.00           H  
ATOM   4406  CB  ASP B 275     -37.295   1.849  13.366  1.00  0.00           C  
ATOM   4407  HB2 ASP B 275     -38.290   1.433  13.201  1.00  0.00           H  
ATOM   4408  HB3 ASP B 275     -36.566   1.107  13.038  1.00  0.00           H  
ATOM   4409  CG  ASP B 275     -37.112   2.094  14.868  1.00  0.00           C  
ATOM   4410  OD1 ASP B 275     -36.786   3.222  15.286  1.00  0.00           O  
ATOM   4411  OD2 ASP B 275     -37.340   1.103  15.609  1.00  0.00           O  
ATOM   4412  C   ASP B 275     -35.775   3.794  12.722  1.00  0.00           C  
ATOM   4413  O   ASP B 275     -34.754   3.098  12.728  1.00  0.00           O  
ATOM   4414  N   PRO B 276     -35.732   5.126  12.924  1.00  0.00           N  
ATOM   4415  CD  PRO B 276     -36.844   6.051  12.756  1.00  0.00           C  
ATOM   4416  HD2 PRO B 276     -37.387   6.139  13.699  1.00  0.00           H  
ATOM   4417  HD3 PRO B 276     -37.520   5.740  11.958  1.00  0.00           H  
ATOM   4418  CG  PRO B 276     -36.207   7.388  12.392  1.00  0.00           C  
ATOM   4419  HG2 PRO B 276     -36.840   8.229  12.676  1.00  0.00           H  
ATOM   4420  HG3 PRO B 276     -35.986   7.409  11.323  1.00  0.00           H  
ATOM   4421  CB  PRO B 276     -34.908   7.350  13.191  1.00  0.00           C  
ATOM   4422  HB2 PRO B 276     -35.112   7.647  14.220  1.00  0.00           H  
ATOM   4423  HB3 PRO B 276     -34.147   7.995  12.752  1.00  0.00           H  
ATOM   4424  CA  PRO B 276     -34.492   5.874  13.140  1.00  0.00           C  
ATOM   4425  HA  PRO B 276     -33.852   5.718  12.272  1.00  0.00           H  
ATOM   4426  C   PRO B 276     -33.686   5.489  14.394  1.00  0.00           C  
ATOM   4427  O   PRO B 276     -32.556   5.954  14.531  1.00  0.00           O  
ATOM   4428  N   ALA B 277     -34.233   4.686  15.316  1.00  0.00           N  
ATOM   4429  H   ALA B 277     -35.177   4.329  15.171  1.00  0.00           H  
ATOM   4430  CA  ALA B 277     -33.501   4.185  16.484  1.00  0.00           C  
ATOM   4431  HA  ALA B 277     -32.712   4.894  16.741  1.00  0.00           H  
ATOM   4432  CB  ALA B 277     -34.477   4.125  17.664  1.00  0.00           C  
ATOM   4433  HB1 ALA B 277     -35.263   3.396  17.463  1.00  0.00           H  
ATOM   4434  HB2 ALA B 277     -33.940   3.835  18.566  1.00  0.00           H  
ATOM   4435  HB3 ALA B 277     -34.929   5.106  17.818  1.00  0.00           H  
ATOM   4436  C   ALA B 277     -32.817   2.821  16.250  1.00  0.00           C  
ATOM   4437  O   ALA B 277     -31.862   2.487  16.954  1.00  0.00           O  
ATOM   4438  N   ASP B 278     -33.277   2.020  15.282  1.00  0.00           N  
ATOM   4439  H   ASP B 278     -34.021   2.369  14.687  1.00  0.00           H  
ATOM   4440  CA  ASP B 278     -32.770   0.665  15.024  1.00  0.00           C  
ATOM   4441  HA  ASP B 278     -32.477   0.237  15.984  1.00  0.00           H  
ATOM   4442  CB  ASP B 278     -33.915  -0.213  14.481  1.00  0.00           C  
ATOM   4443  HB2 ASP B 278     -34.816   0.003  15.057  1.00  0.00           H  
ATOM   4444  HB3 ASP B 278     -34.115   0.048  13.442  1.00  0.00           H  
ATOM   4445  CG  ASP B 278     -33.655  -1.723  14.597  1.00  0.00           C  
ATOM   4446  OD1 ASP B 278     -32.567  -2.156  15.036  1.00  0.00           O  
ATOM   4447  OD2 ASP B 278     -34.577  -2.514  14.298  1.00  0.00           O  
ATOM   4448  C   ASP B 278     -31.495   0.687  14.151  1.00  0.00           C  
ATOM   4449  O   ASP B 278     -31.477   0.193  13.021  1.00  0.00           O  
ATOM   4450  N   PHE B 279     -30.434   1.326  14.664  1.00  0.00           N  
ATOM   4451  H   PHE B 279     -30.555   1.725  15.591  1.00  0.00           H  
ATOM   4452  CA  PHE B 279     -29.114   1.483  14.033  1.00  0.00           C  
ATOM   4453  HA  PHE B 279     -29.194   1.211  12.981  1.00  0.00           H  
ATOM   4454  CB  PHE B 279     -28.695   2.961  14.102  1.00  0.00           C  
ATOM   4455  HB2 PHE B 279     -29.494   3.568  13.673  1.00  0.00           H  
ATOM   4456  HB3 PHE B 279     -28.601   3.251  15.150  1.00  0.00           H  
ATOM   4457  CG  PHE B 279     -27.394   3.293  13.388  1.00  0.00           C  
ATOM   4458  CD1 PHE B 279     -26.157   3.097  14.033  1.00  0.00           C  
ATOM   4459  HD1 PHE B 279     -26.135   2.707  15.042  1.00  0.00           H  
ATOM   4460  CE1 PHE B 279     -24.955   3.417  13.375  1.00  0.00           C  
ATOM   4461  HE1 PHE B 279     -24.011   3.265  13.880  1.00  0.00           H  
ATOM   4462  CZ  PHE B 279     -24.986   3.950  12.074  1.00  0.00           C  
ATOM   4463  HZ  PHE B 279     -24.061   4.203  11.574  1.00  0.00           H  
ATOM   4464  CE2 PHE B 279     -26.219   4.147  11.426  1.00  0.00           C  
ATOM   4465  HE2 PHE B 279     -26.255   4.564  10.429  1.00  0.00           H  
ATOM   4466  CD2 PHE B 279     -27.419   3.820  12.083  1.00  0.00           C  
ATOM   4467  HD2 PHE B 279     -28.368   3.991  11.592  1.00  0.00           H  
ATOM   4468  C   PHE B 279     -28.060   0.565  14.682  1.00  0.00           C  
ATOM   4469  O   PHE B 279     -28.009   0.425  15.904  1.00  0.00           O  
ATOM   4470  N   ARG B 280     -27.217  -0.084  13.865  1.00  0.00           N  
ATOM   4471  H   ARG B 280     -27.314   0.078  12.867  1.00  0.00           H  
ATOM   4472  CA  ARG B 280     -26.364  -1.214  14.277  1.00  0.00           C  
ATOM   4473  HA  ARG B 280     -26.177  -1.130  15.350  1.00  0.00           H  
ATOM   4474  CB  ARG B 280     -27.097  -2.543  14.011  1.00  0.00           C  
ATOM   4475  HB2 ARG B 280     -27.139  -2.711  12.934  1.00  0.00           H  
ATOM   4476  HB3 ARG B 280     -26.518  -3.353  14.460  1.00  0.00           H  
ATOM   4477  CG  ARG B 280     -28.530  -2.590  14.563  1.00  0.00           C  
ATOM   4478  HG2 ARG B 280     -28.525  -2.362  15.631  1.00  0.00           H  
ATOM   4479  HG3 ARG B 280     -29.154  -1.864  14.041  1.00  0.00           H  
ATOM   4480  CD  ARG B 280     -29.133  -3.974  14.342  1.00  0.00           C  
ATOM   4481  HD2 ARG B 280     -29.062  -4.237  13.285  1.00  0.00           H  
ATOM   4482  HD3 ARG B 280     -28.563  -4.692  14.932  1.00  0.00           H  
ATOM   4483  NE  ARG B 280     -30.542  -3.993  14.752  1.00  0.00           N  
ATOM   4484  HE  ARG B 280     -31.062  -3.111  14.780  1.00  0.00           H  
ATOM   4485  CZ  ARG B 280     -31.241  -5.040  15.121  1.00  0.00           C  
ATOM   4486  NH1 ARG B 280     -30.738  -6.239  15.122  1.00  0.00           N  
ATOM   4487 HH11 ARG B 280     -29.819  -6.380  14.755  1.00  0.00           H  
ATOM   4488 HH12 ARG B 280     -31.356  -7.006  15.353  1.00  0.00           H  
ATOM   4489  NH2 ARG B 280     -32.473  -4.892  15.490  1.00  0.00           N  
ATOM   4490 HH21 ARG B 280     -32.858  -3.942  15.411  1.00  0.00           H  
ATOM   4491 HH22 ARG B 280     -33.033  -5.695  15.732  1.00  0.00           H  
ATOM   4492  C   ARG B 280     -25.010  -1.230  13.568  1.00  0.00           C  
ATOM   4493  O   ARG B 280     -24.881  -0.790  12.420  1.00  0.00           O  
ATOM   4494  N   ILE B 281     -24.004  -1.805  14.228  1.00  0.00           N  
ATOM   4495  H   ILE B 281     -24.196  -2.204  15.137  1.00  0.00           H  
ATOM   4496  CA  ILE B 281     -22.667  -2.068  13.677  1.00  0.00           C  
ATOM   4497  HA  ILE B 281     -22.742  -2.063  12.593  1.00  0.00           H  
ATOM   4498  CB  ILE B 281     -21.654  -0.963  14.087  1.00  0.00           C  
ATOM   4499  HB  ILE B 281     -21.710  -0.829  15.169  1.00  0.00           H  
ATOM   4500  CG2 ILE B 281     -20.198  -1.343  13.743  1.00  0.00           C  
ATOM   4501 HG21 ILE B 281     -20.088  -1.498  12.669  1.00  0.00           H  
ATOM   4502 HG22 ILE B 281     -19.511  -0.564  14.070  1.00  0.00           H  
ATOM   4503 HG23 ILE B 281     -19.903  -2.250  14.273  1.00  0.00           H  
ATOM   4504  CG1 ILE B 281     -22.047   0.374  13.406  1.00  0.00           C  
ATOM   4505 HG12 ILE B 281     -22.142   0.212  12.333  1.00  0.00           H  
ATOM   4506 HG13 ILE B 281     -23.020   0.684  13.788  1.00  0.00           H  
ATOM   4507  CD1 ILE B 281     -21.090   1.552  13.627  1.00  0.00           C  
ATOM   4508 HD11 ILE B 281     -20.891   1.676  14.693  1.00  0.00           H  
ATOM   4509 HD12 ILE B 281     -20.155   1.390  13.091  1.00  0.00           H  
ATOM   4510 HD13 ILE B 281     -21.552   2.463  13.244  1.00  0.00           H  
ATOM   4511  C   ILE B 281     -22.228  -3.481  14.081  1.00  0.00           C  
ATOM   4512  O   ILE B 281     -22.538  -3.938  15.177  1.00  0.00           O  
ATOM   4513  N   TYR B 282     -21.505  -4.157  13.190  1.00  0.00           N  
ATOM   4514  H   TYR B 282     -21.295  -3.697  12.310  1.00  0.00           H  
ATOM   4515  CA  TYR B 282     -20.960  -5.500  13.376  1.00  0.00           C  
ATOM   4516  HA  TYR B 282     -21.036  -5.782  14.427  1.00  0.00           H  
ATOM   4517  CB  TYR B 282     -21.772  -6.512  12.549  1.00  0.00           C  
ATOM   4518  HB2 TYR B 282     -21.672  -6.260  11.494  1.00  0.00           H  
ATOM   4519  HB3 TYR B 282     -21.333  -7.502  12.684  1.00  0.00           H  
ATOM   4520  CG  TYR B 282     -23.255  -6.586  12.883  1.00  0.00           C  
ATOM   4521  CD1 TYR B 282     -23.731  -7.563  13.780  1.00  0.00           C  
ATOM   4522  HD1 TYR B 282     -23.037  -8.251  14.245  1.00  0.00           H  
ATOM   4523  CE1 TYR B 282     -25.106  -7.647  14.077  1.00  0.00           C  
ATOM   4524  HE1 TYR B 282     -25.465  -8.400  14.762  1.00  0.00           H  
ATOM   4525  CZ  TYR B 282     -26.010  -6.736  13.488  1.00  0.00           C  
ATOM   4526  OH  TYR B 282     -27.343  -6.827  13.741  1.00  0.00           O  
ATOM   4527  HH  TYR B 282     -27.573  -7.717  14.019  1.00  0.00           H  
ATOM   4528  CE2 TYR B 282     -25.533  -5.750  12.601  1.00  0.00           C  
ATOM   4529  HE2 TYR B 282     -26.233  -5.064  12.156  1.00  0.00           H  
ATOM   4530  CD2 TYR B 282     -24.163  -5.687  12.285  1.00  0.00           C  
ATOM   4531  HD2 TYR B 282     -23.804  -4.945  11.587  1.00  0.00           H  
ATOM   4532  C   TYR B 282     -19.480  -5.504  12.968  1.00  0.00           C  
ATOM   4533  O   TYR B 282     -19.136  -5.075  11.865  1.00  0.00           O  
ATOM   4534  N   GLN B 283     -18.600  -5.973  13.854  1.00  0.00           N  
ATOM   4535  H   GLN B 283     -18.943  -6.352  14.723  1.00  0.00           H  
ATOM   4536  CA  GLN B 283     -17.170  -6.130  13.555  1.00  0.00           C  
ATOM   4537  HA  GLN B 283     -16.847  -5.285  12.943  1.00  0.00           H  
ATOM   4538  CB  GLN B 283     -16.375  -6.106  14.876  1.00  0.00           C  
ATOM   4539  HB2 GLN B 283     -16.784  -5.338  15.534  1.00  0.00           H  
ATOM   4540  HB3 GLN B 283     -16.511  -7.068  15.373  1.00  0.00           H  
ATOM   4541  CG  GLN B 283     -14.863  -5.849  14.720  1.00  0.00           C  
ATOM   4542  HG2 GLN B 283     -14.357  -6.306  15.571  1.00  0.00           H  
ATOM   4543  HG3 GLN B 283     -14.481  -6.329  13.820  1.00  0.00           H  
ATOM   4544  CD  GLN B 283     -14.507  -4.360  14.690  1.00  0.00           C  
ATOM   4545  OE1 GLN B 283     -15.071  -3.563  13.959  1.00  0.00           O  
ATOM   4546  NE2 GLN B 283     -13.548  -3.913  15.477  1.00  0.00           N  
ATOM   4547 HE21 GLN B 283     -13.332  -2.933  15.414  1.00  0.00           H  
ATOM   4548 HE22 GLN B 283     -13.072  -4.530  16.111  1.00  0.00           H  
ATOM   4549  C   GLN B 283     -16.939  -7.431  12.762  1.00  0.00           C  
ATOM   4550  O   GLN B 283     -17.562  -8.448  13.069  1.00  0.00           O  
ATOM   4551  N   VAL B 284     -16.046  -7.415  11.766  1.00  0.00           N  
ATOM   4552  H   VAL B 284     -15.591  -6.542  11.520  1.00  0.00           H  
ATOM   4553  CA  VAL B 284     -15.724  -8.583  10.929  1.00  0.00           C  
ATOM   4554  HA  VAL B 284     -16.214  -9.468  11.338  1.00  0.00           H  
ATOM   4555  CB  VAL B 284     -16.264  -8.411   9.494  1.00  0.00           C  
ATOM   4556  HB  VAL B 284     -15.772  -7.559   9.040  1.00  0.00           H  
ATOM   4557  CG1 VAL B 284     -15.995  -9.644   8.620  1.00  0.00           C  
ATOM   4558 HG11 VAL B 284     -16.427  -9.506   7.628  1.00  0.00           H  
ATOM   4559 HG12 VAL B 284     -14.924  -9.797   8.493  1.00  0.00           H  
ATOM   4560 HG13 VAL B 284     -16.442 -10.533   9.066  1.00  0.00           H  
ATOM   4561  CG2 VAL B 284     -17.777  -8.145   9.482  1.00  0.00           C  
ATOM   4562 HG21 VAL B 284     -18.005  -7.210   9.993  1.00  0.00           H  
ATOM   4563 HG22 VAL B 284     -18.128  -8.067   8.455  1.00  0.00           H  
ATOM   4564 HG23 VAL B 284     -18.299  -8.964   9.977  1.00  0.00           H  
ATOM   4565  C   VAL B 284     -14.216  -8.839  10.977  1.00  0.00           C  
ATOM   4566  O   VAL B 284     -13.425  -8.267  10.227  1.00  0.00           O  
ATOM   4567  N   THR B 285     -13.800  -9.707  11.897  1.00  0.00           N  
ATOM   4568  H   THR B 285     -14.493 -10.134  12.498  1.00  0.00           H  
ATOM   4569  CA  THR B 285     -12.400 -10.124  12.113  1.00  0.00           C  
ATOM   4570  HA  THR B 285     -11.761  -9.244  12.045  1.00  0.00           H  
ATOM   4571  CB  THR B 285     -12.247 -10.723  13.522  1.00  0.00           C  
ATOM   4572  HB  THR B 285     -11.200 -10.971  13.698  1.00  0.00           H  
ATOM   4573  CG2 THR B 285     -12.708  -9.786  14.639  1.00  0.00           C  
ATOM   4574 HG21 THR B 285     -12.514 -10.260  15.602  1.00  0.00           H  
ATOM   4575 HG22 THR B 285     -12.154  -8.850  14.586  1.00  0.00           H  
ATOM   4576 HG23 THR B 285     -13.776  -9.585  14.557  1.00  0.00           H  
ATOM   4577  OG1 THR B 285     -13.012 -11.901  13.598  1.00  0.00           O  
ATOM   4578  HG1 THR B 285     -12.466 -12.596  13.214  1.00  0.00           H  
ATOM   4579  C   THR B 285     -11.897 -11.126  11.059  1.00  0.00           C  
ATOM   4580  O   THR B 285     -11.043 -11.958  11.357  1.00  0.00           O  
ATOM   4581  N   TYR B 286     -12.481 -11.114   9.860  1.00  0.00           N  
ATOM   4582  H   TYR B 286     -13.095 -10.342   9.642  1.00  0.00           H  
ATOM   4583  CA  TYR B 286     -12.234 -12.070   8.784  1.00  0.00           C  
ATOM   4584  HA  TYR B 286     -11.464 -12.779   9.092  1.00  0.00           H  
ATOM   4585  CB  TYR B 286     -13.512 -12.874   8.468  1.00  0.00           C  
ATOM   4586  HB2 TYR B 286     -14.393 -12.284   8.722  1.00  0.00           H  
ATOM   4587  HB3 TYR B 286     -13.555 -13.033   7.392  1.00  0.00           H  
ATOM   4588  CG  TYR B 286     -13.632 -14.235   9.145  1.00  0.00           C  
ATOM   4589  CD1 TYR B 286     -13.523 -14.363  10.545  1.00  0.00           C  
ATOM   4590  HD1 TYR B 286     -13.343 -13.490  11.152  1.00  0.00           H  
ATOM   4591  CE1 TYR B 286     -13.657 -15.624  11.160  1.00  0.00           C  
ATOM   4592  HE1 TYR B 286     -13.570 -15.720  12.231  1.00  0.00           H  
ATOM   4593  CZ  TYR B 286     -13.921 -16.764  10.372  1.00  0.00           C  
ATOM   4594  OH  TYR B 286     -14.083 -17.981  10.952  1.00  0.00           O  
ATOM   4595  HH  TYR B 286     -13.945 -17.953  11.898  1.00  0.00           H  
ATOM   4596  CE2 TYR B 286     -14.028 -16.643   8.974  1.00  0.00           C  
ATOM   4597  HE2 TYR B 286     -14.231 -17.522   8.380  1.00  0.00           H  
ATOM   4598  CD2 TYR B 286     -13.882 -15.384   8.365  1.00  0.00           C  
ATOM   4599  HD2 TYR B 286     -13.980 -15.306   7.293  1.00  0.00           H  
ATOM   4600  C   TYR B 286     -11.713 -11.338   7.542  1.00  0.00           C  
ATOM   4601  O   TYR B 286     -12.125 -10.220   7.231  1.00  0.00           O  
ATOM   4602  N   LEU B 287     -10.812 -12.023   6.835  1.00  0.00           N  
ATOM   4603  H   LEU B 287     -10.505 -12.904   7.214  1.00  0.00           H  
ATOM   4604  CA  LEU B 287     -10.326 -11.664   5.496  1.00  0.00           C  
ATOM   4605  HA  LEU B 287     -10.019 -10.616   5.485  1.00  0.00           H  
ATOM   4606  CB  LEU B 287      -9.121 -12.567   5.151  1.00  0.00           C  
ATOM   4607  HB2 LEU B 287      -9.497 -13.575   4.967  1.00  0.00           H  
ATOM   4608  HB3 LEU B 287      -8.680 -12.206   4.222  1.00  0.00           H  
ATOM   4609  CG  LEU B 287      -8.020 -12.662   6.224  1.00  0.00           C  
ATOM   4610  HG  LEU B 287      -8.447 -13.037   7.154  1.00  0.00           H  
ATOM   4611  CD1 LEU B 287      -6.946 -13.658   5.790  1.00  0.00           C  
ATOM   4612 HD11 LEU B 287      -7.401 -14.630   5.599  1.00  0.00           H  
ATOM   4613 HD12 LEU B 287      -6.451 -13.303   4.887  1.00  0.00           H  
ATOM   4614 HD13 LEU B 287      -6.208 -13.768   6.584  1.00  0.00           H  
ATOM   4615  CD2 LEU B 287      -7.361 -11.312   6.500  1.00  0.00           C  
ATOM   4616 HD21 LEU B 287      -8.097 -10.615   6.901  1.00  0.00           H  
ATOM   4617 HD22 LEU B 287      -6.951 -10.903   5.577  1.00  0.00           H  
ATOM   4618 HD23 LEU B 287      -6.562 -11.434   7.231  1.00  0.00           H  
ATOM   4619  C   LEU B 287     -11.427 -11.849   4.434  1.00  0.00           C  
ATOM   4620  O   LEU B 287     -11.466 -11.152   3.422  1.00  0.00           O  
ATOM   4621  N   GLU B 288     -12.332 -12.793   4.710  1.00  0.00           N  
ATOM   4622  H   GLU B 288     -12.226 -13.284   5.578  1.00  0.00           H  
ATOM   4623  CA  GLU B 288     -13.528 -13.112   3.934  1.00  0.00           C  
ATOM   4624  HA  GLU B 288     -13.211 -13.379   2.926  1.00  0.00           H  
ATOM   4625  CB  GLU B 288     -14.196 -14.341   4.581  1.00  0.00           C  
ATOM   4626  HB2 GLU B 288     -13.454 -15.131   4.707  1.00  0.00           H  
ATOM   4627  HB3 GLU B 288     -14.553 -14.064   5.570  1.00  0.00           H  
ATOM   4628  CG  GLU B 288     -15.390 -14.911   3.807  1.00  0.00           C  
ATOM   4629  HG2 GLU B 288     -15.787 -15.767   4.358  1.00  0.00           H  
ATOM   4630  HG3 GLU B 288     -16.176 -14.152   3.767  1.00  0.00           H  
ATOM   4631  CD  GLU B 288     -15.030 -15.352   2.384  1.00  0.00           C  
ATOM   4632  OE1 GLU B 288     -13.836 -15.621   2.129  1.00  0.00           O  
ATOM   4633  OE2 GLU B 288     -15.964 -15.365   1.556  1.00  0.00           O  
ATOM   4634  C   GLU B 288     -14.504 -11.916   3.903  1.00  0.00           C  
ATOM   4635  O   GLU B 288     -14.900 -11.429   4.966  1.00  0.00           O  
ATOM   4636  N   PRO B 289     -14.916 -11.420   2.723  1.00  0.00           N  
ATOM   4637  CD  PRO B 289     -14.439 -11.824   1.405  1.00  0.00           C  
ATOM   4638  HD2 PRO B 289     -14.703 -12.859   1.187  1.00  0.00           H  
ATOM   4639  HD3 PRO B 289     -13.357 -11.695   1.357  1.00  0.00           H  
ATOM   4640  CG  PRO B 289     -15.110 -10.889   0.400  1.00  0.00           C  
ATOM   4641  HG2 PRO B 289     -16.049 -11.327   0.057  1.00  0.00           H  
ATOM   4642  HG3 PRO B 289     -14.458 -10.668  -0.446  1.00  0.00           H  
ATOM   4643  CB  PRO B 289     -15.395  -9.646   1.240  1.00  0.00           C  
ATOM   4644  HB2 PRO B 289     -16.180  -9.029   0.812  1.00  0.00           H  
ATOM   4645  HB3 PRO B 289     -14.480  -9.061   1.342  1.00  0.00           H  
ATOM   4646  CA  PRO B 289     -15.774 -10.242   2.601  1.00  0.00           C  
ATOM   4647  HA  PRO B 289     -15.513  -9.525   3.378  1.00  0.00           H  
ATOM   4648  C   PRO B 289     -17.274 -10.581   2.762  1.00  0.00           C  
ATOM   4649  O   PRO B 289     -18.089 -10.278   1.884  1.00  0.00           O  
ATOM   4650  N   SER B 290     -17.659 -11.208   3.882  1.00  0.00           N  
ATOM   4651  H   SER B 290     -16.955 -11.402   4.590  1.00  0.00           H  
ATOM   4652  CA  SER B 290     -19.065 -11.538   4.175  1.00  0.00           C  
ATOM   4653  HA  SER B 290     -19.682 -10.762   3.724  1.00  0.00           H  
ATOM   4654  CB  SER B 290     -19.451 -12.865   3.500  1.00  0.00           C  
ATOM   4655  HB2 SER B 290     -20.531 -12.979   3.533  1.00  0.00           H  
ATOM   4656  HB3 SER B 290     -19.144 -12.847   2.453  1.00  0.00           H  
ATOM   4657  OG  SER B 290     -18.879 -13.987   4.137  1.00  0.00           O  
ATOM   4658  HG  SER B 290     -18.011 -14.138   3.739  1.00  0.00           H  
ATOM   4659  C   SER B 290     -19.426 -11.544   5.673  1.00  0.00           C  
ATOM   4660  O   SER B 290     -18.566 -11.508   6.554  1.00  0.00           O  
ATOM   4661  N   LEU B 291     -20.732 -11.560   5.972  1.00  0.00           N  
ATOM   4662  H   LEU B 291     -21.383 -11.521   5.195  1.00  0.00           H  
ATOM   4663  CA  LEU B 291     -21.282 -11.624   7.334  1.00  0.00           C  
ATOM   4664  HA  LEU B 291     -20.579 -12.171   7.963  1.00  0.00           H  
ATOM   4665  CB  LEU B 291     -21.406 -10.183   7.877  1.00  0.00           C  
ATOM   4666  HB2 LEU B 291     -20.411  -9.736   7.926  1.00  0.00           H  
ATOM   4667  HB3 LEU B 291     -21.997  -9.608   7.162  1.00  0.00           H  
ATOM   4668  CG  LEU B 291     -22.077 -10.056   9.260  1.00  0.00           C  
ATOM   4669  HG  LEU B 291     -23.039 -10.562   9.249  1.00  0.00           H  
ATOM   4670  CD1 LEU B 291     -21.216 -10.647  10.378  1.00  0.00           C  
ATOM   4671 HD11 LEU B 291     -21.724 -10.522  11.333  1.00  0.00           H  
ATOM   4672 HD12 LEU B 291     -21.070 -11.712  10.210  1.00  0.00           H  
ATOM   4673 HD13 LEU B 291     -20.247 -10.151  10.416  1.00  0.00           H  
ATOM   4674  CD2 LEU B 291     -22.335  -8.583   9.573  1.00  0.00           C  
ATOM   4675 HD21 LEU B 291     -21.389  -8.043   9.626  1.00  0.00           H  
ATOM   4676 HD22 LEU B 291     -22.962  -8.147   8.797  1.00  0.00           H  
ATOM   4677 HD23 LEU B 291     -22.852  -8.501  10.528  1.00  0.00           H  
ATOM   4678  C   LEU B 291     -22.636 -12.361   7.368  1.00  0.00           C  
ATOM   4679  O   LEU B 291     -23.552 -11.991   6.635  1.00  0.00           O  
ATOM   4680  N   ARG B 292     -22.804 -13.355   8.254  1.00  0.00           N  
ATOM   4681  H   ARG B 292     -22.032 -13.568   8.870  1.00  0.00           H  
ATOM   4682  CA  ARG B 292     -24.125 -13.927   8.584  1.00  0.00           C  
ATOM   4683  HA  ARG B 292     -24.794 -13.766   7.740  1.00  0.00           H  
ATOM   4684  CB  ARG B 292     -24.038 -15.440   8.847  1.00  0.00           C  
ATOM   4685  HB2 ARG B 292     -23.114 -15.674   9.378  1.00  0.00           H  
ATOM   4686  HB3 ARG B 292     -24.876 -15.735   9.482  1.00  0.00           H  
ATOM   4687  CG  ARG B 292     -24.124 -16.253   7.548  1.00  0.00           C  
ATOM   4688  HG2 ARG B 292     -25.035 -15.980   7.013  1.00  0.00           H  
ATOM   4689  HG3 ARG B 292     -23.259 -16.037   6.921  1.00  0.00           H  
ATOM   4690  CD  ARG B 292     -24.166 -17.752   7.873  1.00  0.00           C  
ATOM   4691  HD2 ARG B 292     -23.200 -18.036   8.289  1.00  0.00           H  
ATOM   4692  HD3 ARG B 292     -24.931 -17.930   8.634  1.00  0.00           H  
ATOM   4693  NE  ARG B 292     -24.485 -18.566   6.682  1.00  0.00           N  
ATOM   4694  HE  ARG B 292     -25.236 -18.237   6.086  1.00  0.00           H  
ATOM   4695  CZ  ARG B 292     -23.941 -19.710   6.315  1.00  0.00           C  
ATOM   4696  NH1 ARG B 292     -22.968 -20.279   6.973  1.00  0.00           N  
ATOM   4697 HH11 ARG B 292     -22.614 -19.828   7.796  1.00  0.00           H  
ATOM   4698 HH12 ARG B 292     -22.556 -21.131   6.644  1.00  0.00           H  
ATOM   4699  NH2 ARG B 292     -24.394 -20.309   5.256  1.00  0.00           N  
ATOM   4700 HH21 ARG B 292     -25.151 -19.849   4.751  1.00  0.00           H  
ATOM   4701 HH22 ARG B 292     -24.008 -21.176   4.939  1.00  0.00           H  
ATOM   4702  C   ARG B 292     -24.774 -13.207   9.765  1.00  0.00           C  
ATOM   4703  O   ARG B 292     -24.074 -12.744  10.662  1.00  0.00           O  
ATOM   4704  N   ILE B 293     -26.107 -13.151   9.778  1.00  0.00           N  
ATOM   4705  H   ILE B 293     -26.602 -13.548   8.984  1.00  0.00           H  
ATOM   4706  CA  ILE B 293     -26.931 -12.567  10.854  1.00  0.00           C  
ATOM   4707  HA  ILE B 293     -26.381 -12.622  11.794  1.00  0.00           H  
ATOM   4708  CB  ILE B 293     -27.245 -11.074  10.553  1.00  0.00           C  
ATOM   4709  HB  ILE B 293     -27.733 -11.023   9.578  1.00  0.00           H  
ATOM   4710  CG2 ILE B 293     -28.222 -10.488  11.590  1.00  0.00           C  
ATOM   4711 HG21 ILE B 293     -28.436  -9.443  11.373  1.00  0.00           H  
ATOM   4712 HG22 ILE B 293     -29.180 -10.998  11.538  1.00  0.00           H  
ATOM   4713 HG23 ILE B 293     -27.813 -10.575  12.596  1.00  0.00           H  
ATOM   4714  CG1 ILE B 293     -25.954 -10.223  10.482  1.00  0.00           C  
ATOM   4715 HG12 ILE B 293     -25.408 -10.299  11.424  1.00  0.00           H  
ATOM   4716 HG13 ILE B 293     -25.325 -10.609   9.684  1.00  0.00           H  
ATOM   4717  CD1 ILE B 293     -26.176  -8.744  10.156  1.00  0.00           C  
ATOM   4718 HD11 ILE B 293     -26.821  -8.654   9.283  1.00  0.00           H  
ATOM   4719 HD12 ILE B 293     -26.624  -8.228  11.004  1.00  0.00           H  
ATOM   4720 HD13 ILE B 293     -25.218  -8.275   9.940  1.00  0.00           H  
ATOM   4721  C   ILE B 293     -28.217 -13.395  11.006  1.00  0.00           C  
ATOM   4722  O   ILE B 293     -28.809 -13.780  10.001  1.00  0.00           O  
ATOM   4723  N   ALA B 294     -28.676 -13.659  12.234  1.00  0.00           N  
ATOM   4724  H   ALA B 294     -28.170 -13.331  13.039  1.00  0.00           H  
ATOM   4725  CA  ALA B 294     -29.999 -14.246  12.454  1.00  0.00           C  
ATOM   4726  HA  ALA B 294     -30.124 -15.080  11.763  1.00  0.00           H  
ATOM   4727  CB  ALA B 294     -30.071 -14.821  13.873  1.00  0.00           C  
ATOM   4728  HB1 ALA B 294     -29.354 -15.637  13.975  1.00  0.00           H  
ATOM   4729  HB2 ALA B 294     -29.843 -14.053  14.609  1.00  0.00           H  
ATOM   4730  HB3 ALA B 294     -31.074 -15.213  14.055  1.00  0.00           H  
ATOM   4731  C   ALA B 294     -31.104 -13.207  12.165  1.00  0.00           C  
ATOM   4732  O   ALA B 294     -31.119 -12.120  12.755  1.00  0.00           O  
ATOM   4733  N   ALA B 295     -32.010 -13.527  11.244  1.00  0.00           N  
ATOM   4734  H   ALA B 295     -31.983 -14.472  10.873  1.00  0.00           H  
ATOM   4735  CA  ALA B 295     -33.033 -12.627  10.722  1.00  0.00           C  
ATOM   4736  HA  ALA B 295     -32.544 -11.731  10.336  1.00  0.00           H  
ATOM   4737  CB  ALA B 295     -33.741 -13.324   9.557  1.00  0.00           C  
ATOM   4738  HB1 ALA B 295     -33.013 -13.615   8.798  1.00  0.00           H  
ATOM   4739  HB2 ALA B 295     -34.262 -14.214   9.916  1.00  0.00           H  
ATOM   4740  HB3 ALA B 295     -34.464 -12.640   9.109  1.00  0.00           H  
ATOM   4741  C   ALA B 295     -34.021 -12.174  11.808  1.00  0.00           C  
ATOM   4742  O   ALA B 295     -34.370 -10.997  11.844  1.00  0.00           O  
ATOM   4743  N   SER B 296     -34.386 -13.046  12.751  1.00  0.00           N  
ATOM   4744  H   SER B 296     -34.136 -14.027  12.633  1.00  0.00           H  
ATOM   4745  CA  SER B 296     -35.181 -12.702  13.944  1.00  0.00           C  
ATOM   4746  HA  SER B 296     -36.080 -12.186  13.608  1.00  0.00           H  
ATOM   4747  CB  SER B 296     -35.619 -13.989  14.647  1.00  0.00           C  
ATOM   4748  HB2 SER B 296     -36.139 -13.745  15.572  1.00  0.00           H  
ATOM   4749  HB3 SER B 296     -36.303 -14.540  13.999  1.00  0.00           H  
ATOM   4750  OG  SER B 296     -34.499 -14.800  14.936  1.00  0.00           O  
ATOM   4751  HG  SER B 296     -34.353 -15.345  14.116  1.00  0.00           H  
ATOM   4752  C   SER B 296     -34.491 -11.758  14.949  1.00  0.00           C  
ATOM   4753  O   SER B 296     -35.109 -11.360  15.936  1.00  0.00           O  
ATOM   4754  N   THR B 297     -33.237 -11.336  14.719  1.00  0.00           N  
ATOM   4755  H   THR B 297     -32.756 -11.696  13.902  1.00  0.00           H  
ATOM   4756  CA  THR B 297     -32.657 -10.184  15.450  1.00  0.00           C  
ATOM   4757  HA  THR B 297     -33.003 -10.237  16.481  1.00  0.00           H  
ATOM   4758  CB  THR B 297     -31.119 -10.197  15.501  1.00  0.00           C  
ATOM   4759  HB  THR B 297     -30.809  -9.376  16.149  1.00  0.00           H  
ATOM   4760  CG2 THR B 297     -30.552 -11.477  16.103  1.00  0.00           C  
ATOM   4761 HG21 THR B 297     -30.893 -11.574  17.135  1.00  0.00           H  
ATOM   4762 HG22 THR B 297     -30.899 -12.339  15.539  1.00  0.00           H  
ATOM   4763 HG23 THR B 297     -29.463 -11.441  16.089  1.00  0.00           H  
ATOM   4764  OG1 THR B 297     -30.515  -9.972  14.247  1.00  0.00           O  
ATOM   4765  HG1 THR B 297     -30.738 -10.731  13.670  1.00  0.00           H  
ATOM   4766  C   THR B 297     -33.139  -8.832  14.909  1.00  0.00           C  
ATOM   4767  O   THR B 297     -32.962  -7.806  15.573  1.00  0.00           O  
ATOM   4768  N   LEU B 298     -33.726  -8.808  13.711  1.00  0.00           N  
ATOM   4769  H   LEU B 298     -33.891  -9.700  13.255  1.00  0.00           H  
ATOM   4770  CA  LEU B 298     -34.341  -7.657  13.050  1.00  0.00           C  
ATOM   4771  HA  LEU B 298     -33.995  -6.731  13.509  1.00  0.00           H  
ATOM   4772  CB  LEU B 298     -33.935  -7.663  11.563  1.00  0.00           C  
ATOM   4773  HB2 LEU B 298     -34.379  -8.543  11.103  1.00  0.00           H  
ATOM   4774  HB3 LEU B 298     -34.364  -6.795  11.066  1.00  0.00           H  
ATOM   4775  CG  LEU B 298     -32.418  -7.694  11.294  1.00  0.00           C  
ATOM   4776  HG  LEU B 298     -31.943  -8.474  11.886  1.00  0.00           H  
ATOM   4777  CD1 LEU B 298     -32.164  -8.015   9.826  1.00  0.00           C  
ATOM   4778 HD11 LEU B 298     -32.611  -8.981   9.587  1.00  0.00           H  
ATOM   4779 HD12 LEU B 298     -32.635  -7.256   9.200  1.00  0.00           H  
ATOM   4780 HD13 LEU B 298     -31.093  -8.058   9.631  1.00  0.00           H  
ATOM   4781  CD2 LEU B 298     -31.745  -6.358  11.612  1.00  0.00           C  
ATOM   4782 HD21 LEU B 298     -30.667  -6.452  11.482  1.00  0.00           H  
ATOM   4783 HD22 LEU B 298     -32.124  -5.587  10.942  1.00  0.00           H  
ATOM   4784 HD23 LEU B 298     -31.962  -6.076  12.638  1.00  0.00           H  
ATOM   4785  C   LEU B 298     -35.871  -7.720  13.207  1.00  0.00           C  
ATOM   4786  O   LEU B 298     -36.442  -8.756  13.547  1.00  0.00           O  
ATOM   4787  N   LYS B 299     -36.556  -6.604  12.958  1.00  0.00           N  
ATOM   4788  H   LYS B 299     -36.042  -5.793  12.632  1.00  0.00           H  
ATOM   4789  CA  LYS B 299     -38.023  -6.536  12.947  1.00  0.00           C  
ATOM   4790  HA  LYS B 299     -38.409  -7.133  13.773  1.00  0.00           H  
ATOM   4791  CB  LYS B 299     -38.477  -5.075  13.126  1.00  0.00           C  
ATOM   4792  HB2 LYS B 299     -38.053  -4.466  12.326  1.00  0.00           H  
ATOM   4793  HB3 LYS B 299     -39.564  -5.032  13.055  1.00  0.00           H  
ATOM   4794  CG  LYS B 299     -38.045  -4.504  14.488  1.00  0.00           C  
ATOM   4795  HG2 LYS B 299     -38.536  -5.077  15.277  1.00  0.00           H  
ATOM   4796  HG3 LYS B 299     -36.966  -4.611  14.609  1.00  0.00           H  
ATOM   4797  CD  LYS B 299     -38.395  -3.018  14.651  1.00  0.00           C  
ATOM   4798  HD2 LYS B 299     -37.872  -2.434  13.890  1.00  0.00           H  
ATOM   4799  HD3 LYS B 299     -39.473  -2.885  14.542  1.00  0.00           H  
ATOM   4800  CE  LYS B 299     -37.941  -2.569  16.047  1.00  0.00           C  
ATOM   4801  HE2 LYS B 299     -38.365  -3.257  16.782  1.00  0.00           H  
ATOM   4802  HE3 LYS B 299     -36.849  -2.648  16.095  1.00  0.00           H  
ATOM   4803  NZ  LYS B 299     -38.360  -1.182  16.365  1.00  0.00           N  
ATOM   4804  HZ1 LYS B 299     -37.856  -0.492  15.798  1.00  0.00           H  
ATOM   4805  HZ2 LYS B 299     -39.341  -1.015  16.213  1.00  0.00           H  
ATOM   4806  HZ3 LYS B 299     -38.108  -0.909  17.303  1.00  0.00           H  
ATOM   4807  C   LYS B 299     -38.556  -7.148  11.648  1.00  0.00           C  
ATOM   4808  O   LYS B 299     -38.010  -6.885  10.580  1.00  0.00           O  
ATOM   4809  N   SER B 300     -39.632  -7.933  11.730  1.00  0.00           N  
ATOM   4810  H   SER B 300     -40.032  -8.119  12.634  1.00  0.00           H  
ATOM   4811  CA  SER B 300     -40.366  -8.380  10.536  1.00  0.00           C  
ATOM   4812  HA  SER B 300     -39.665  -8.374   9.708  1.00  0.00           H  
ATOM   4813  CB  SER B 300     -40.848  -9.828  10.661  1.00  0.00           C  
ATOM   4814  HB2 SER B 300     -40.039 -10.452  11.043  1.00  0.00           H  
ATOM   4815  HB3 SER B 300     -41.691  -9.875  11.353  1.00  0.00           H  
ATOM   4816  OG  SER B 300     -41.237 -10.309   9.389  1.00  0.00           O  
ATOM   4817  HG  SER B 300     -40.471 -10.204   8.776  1.00  0.00           H  
ATOM   4818  C   SER B 300     -41.499  -7.416  10.159  1.00  0.00           C  
ATOM   4819  O   SER B 300     -42.025  -6.701  11.015  1.00  0.00           O  
ATOM   4820  N   GLY B 301     -41.848  -7.371   8.874  1.00  0.00           N  
ATOM   4821  H   GLY B 301     -41.284  -7.946   8.244  1.00  0.00           H  
ATOM   4822  CA  GLY B 301     -42.682  -6.352   8.235  1.00  0.00           C  
ATOM   4823  HA2 GLY B 301     -43.063  -6.768   7.304  1.00  0.00           H  
ATOM   4824  HA3 GLY B 301     -43.523  -6.118   8.885  1.00  0.00           H  
ATOM   4825  C   GLY B 301     -41.951  -5.041   7.899  1.00  0.00           C  
ATOM   4826  O   GLY B 301     -42.613  -4.050   7.593  1.00  0.00           O  
ATOM   4827  N   ILE B 302     -40.614  -5.001   7.968  1.00  0.00           N  
ATOM   4828  H   ILE B 302     -40.124  -5.897   8.004  1.00  0.00           H  
ATOM   4829  CA  ILE B 302     -39.809  -3.765   8.048  1.00  0.00           C  
ATOM   4830  HA  ILE B 302     -40.441  -2.915   7.793  1.00  0.00           H  
ATOM   4831  CB  ILE B 302     -39.310  -3.570   9.504  1.00  0.00           C  
ATOM   4832  HB  ILE B 302     -38.840  -4.505   9.812  1.00  0.00           H  
ATOM   4833  CG2 ILE B 302     -38.236  -2.476   9.642  1.00  0.00           C  
ATOM   4834 HG21 ILE B 302     -37.990  -2.320  10.693  1.00  0.00           H  
ATOM   4835 HG22 ILE B 302     -37.327  -2.779   9.126  1.00  0.00           H  
ATOM   4836 HG23 ILE B 302     -38.590  -1.544   9.207  1.00  0.00           H  
ATOM   4837  CG1 ILE B 302     -40.464  -3.295  10.499  1.00  0.00           C  
ATOM   4838 HG12 ILE B 302     -41.180  -4.114  10.455  1.00  0.00           H  
ATOM   4839 HG13 ILE B 302     -40.056  -3.289  11.508  1.00  0.00           H  
ATOM   4840  CD1 ILE B 302     -41.223  -1.974  10.306  1.00  0.00           C  
ATOM   4841 HD11 ILE B 302     -41.647  -1.916   9.304  1.00  0.00           H  
ATOM   4842 HD12 ILE B 302     -42.037  -1.922  11.030  1.00  0.00           H  
ATOM   4843 HD13 ILE B 302     -40.557  -1.128  10.472  1.00  0.00           H  
ATOM   4844  C   ILE B 302     -38.658  -3.751   7.032  1.00  0.00           C  
ATOM   4845  O   ILE B 302     -37.969  -4.745   6.819  1.00  0.00           O  
ATOM   4846  N   SER B 303     -38.403  -2.594   6.420  1.00  0.00           N  
ATOM   4847  H   SER B 303     -38.964  -1.786   6.668  1.00  0.00           H  
ATOM   4848  CA  SER B 303     -37.263  -2.403   5.526  1.00  0.00           C  
ATOM   4849  HA  SER B 303     -37.088  -3.341   5.011  1.00  0.00           H  
ATOM   4850  CB  SER B 303     -37.592  -1.379   4.441  1.00  0.00           C  
ATOM   4851  HB2 SER B 303     -38.475  -1.711   3.895  1.00  0.00           H  
ATOM   4852  HB3 SER B 303     -37.812  -0.417   4.903  1.00  0.00           H  
ATOM   4853  OG  SER B 303     -36.506  -1.250   3.539  1.00  0.00           O  
ATOM   4854  HG  SER B 303     -36.264  -2.151   3.242  1.00  0.00           H  
ATOM   4855  C   SER B 303     -35.978  -2.068   6.287  1.00  0.00           C  
ATOM   4856  O   SER B 303     -35.978  -1.309   7.262  1.00  0.00           O  
ATOM   4857  N   TYR B 304     -34.864  -2.622   5.806  1.00  0.00           N  
ATOM   4858  H   TYR B 304     -34.951  -3.184   4.970  1.00  0.00           H  
ATOM   4859  CA  TYR B 304     -33.514  -2.463   6.349  1.00  0.00           C  
ATOM   4860  HA  TYR B 304     -33.488  -1.592   7.003  1.00  0.00           H  
ATOM   4861  CB  TYR B 304     -33.118  -3.694   7.179  1.00  0.00           C  
ATOM   4862  HB2 TYR B 304     -33.391  -4.594   6.627  1.00  0.00           H  
ATOM   4863  HB3 TYR B 304     -32.034  -3.708   7.297  1.00  0.00           H  
ATOM   4864  CG  TYR B 304     -33.722  -3.757   8.567  1.00  0.00           C  
ATOM   4865  CD1 TYR B 304     -33.048  -3.166   9.655  1.00  0.00           C  
ATOM   4866  HD1 TYR B 304     -32.108  -2.660   9.495  1.00  0.00           H  
ATOM   4867  CE1 TYR B 304     -33.592  -3.235  10.953  1.00  0.00           C  
ATOM   4868  HE1 TYR B 304     -33.081  -2.782  11.791  1.00  0.00           H  
ATOM   4869  CZ  TYR B 304     -34.807  -3.918  11.158  1.00  0.00           C  
ATOM   4870  OH  TYR B 304     -35.338  -4.036  12.400  1.00  0.00           O  
ATOM   4871  HH  TYR B 304     -34.966  -3.402  13.062  1.00  0.00           H  
ATOM   4872  CE2 TYR B 304     -35.471  -4.521  10.071  1.00  0.00           C  
ATOM   4873  HE2 TYR B 304     -36.395  -5.051  10.236  1.00  0.00           H  
ATOM   4874  CD2 TYR B 304     -34.937  -4.432   8.775  1.00  0.00           C  
ATOM   4875  HD2 TYR B 304     -35.464  -4.884   7.943  1.00  0.00           H  
ATOM   4876  C   TYR B 304     -32.490  -2.218   5.236  1.00  0.00           C  
ATOM   4877  O   TYR B 304     -32.733  -2.470   4.050  1.00  0.00           O  
ATOM   4878  N   ARG B 305     -31.333  -1.683   5.633  1.00  0.00           N  
ATOM   4879  H   ARG B 305     -31.248  -1.470   6.624  1.00  0.00           H  
ATOM   4880  CA  ARG B 305     -30.230  -1.250   4.765  1.00  0.00           C  
ATOM   4881  HA  ARG B 305     -30.297  -1.757   3.805  1.00  0.00           H  
ATOM   4882  CB  ARG B 305     -30.318   0.264   4.554  1.00  0.00           C  
ATOM   4883  HB2 ARG B 305     -30.417   0.763   5.521  1.00  0.00           H  
ATOM   4884  HB3 ARG B 305     -29.409   0.619   4.064  1.00  0.00           H  
ATOM   4885  CG  ARG B 305     -31.522   0.584   3.673  1.00  0.00           C  
ATOM   4886  HG2 ARG B 305     -31.382   0.121   2.701  1.00  0.00           H  
ATOM   4887  HG3 ARG B 305     -32.434   0.197   4.125  1.00  0.00           H  
ATOM   4888  CD  ARG B 305     -31.726   2.071   3.493  1.00  0.00           C  
ATOM   4889  HD2 ARG B 305     -32.663   2.186   2.951  1.00  0.00           H  
ATOM   4890  HD3 ARG B 305     -31.810   2.540   4.475  1.00  0.00           H  
ATOM   4891  NE  ARG B 305     -30.656   2.709   2.722  1.00  0.00           N  
ATOM   4892  HE  ARG B 305     -29.798   2.196   2.582  1.00  0.00           H  
ATOM   4893  CZ  ARG B 305     -30.730   3.917   2.211  1.00  0.00           C  
ATOM   4894  NH1 ARG B 305     -31.762   4.695   2.375  1.00  0.00           N  
ATOM   4895 HH11 ARG B 305     -32.551   4.359   2.951  1.00  0.00           H  
ATOM   4896 HH12 ARG B 305     -31.827   5.616   2.000  1.00  0.00           H  
ATOM   4897  NH2 ARG B 305     -29.715   4.341   1.518  1.00  0.00           N  
ATOM   4898 HH21 ARG B 305     -28.946   3.701   1.388  1.00  0.00           H  
ATOM   4899 HH22 ARG B 305     -29.739   5.249   1.099  1.00  0.00           H  
ATOM   4900  C   ARG B 305     -28.885  -1.601   5.366  1.00  0.00           C  
ATOM   4901  O   ARG B 305     -28.775  -1.746   6.581  1.00  0.00           O  
ATOM   4902  N   ALA B 306     -27.866  -1.696   4.512  1.00  0.00           N  
ATOM   4903  H   ALA B 306     -28.032  -1.516   3.531  1.00  0.00           H  
ATOM   4904  CA  ALA B 306     -26.499  -1.969   4.933  1.00  0.00           C  
ATOM   4905  HA  ALA B 306     -26.409  -1.642   5.965  1.00  0.00           H  
ATOM   4906  CB  ALA B 306     -26.221  -3.479   4.910  1.00  0.00           C  
ATOM   4907  HB1 ALA B 306     -26.194  -3.847   3.889  1.00  0.00           H  
ATOM   4908  HB2 ALA B 306     -25.258  -3.682   5.383  1.00  0.00           H  
ATOM   4909  HB3 ALA B 306     -26.998  -4.017   5.448  1.00  0.00           H  
ATOM   4910  C   ALA B 306     -25.450  -1.197   4.123  1.00  0.00           C  
ATOM   4911  O   ALA B 306     -25.611  -0.953   2.923  1.00  0.00           O  
ATOM   4912  N   ARG B 307     -24.348  -0.874   4.803  1.00  0.00           N  
ATOM   4913  H   ARG B 307     -24.362  -1.106   5.795  1.00  0.00           H  
ATOM   4914  CA  ARG B 307     -23.054  -0.425   4.268  1.00  0.00           C  
ATOM   4915  HA  ARG B 307     -23.010  -0.608   3.195  1.00  0.00           H  
ATOM   4916  CB  ARG B 307     -22.854   1.077   4.509  1.00  0.00           C  
ATOM   4917  HB2 ARG B 307     -22.957   1.271   5.577  1.00  0.00           H  
ATOM   4918  HB3 ARG B 307     -21.841   1.347   4.210  1.00  0.00           H  
ATOM   4919  CG  ARG B 307     -23.831   1.947   3.705  1.00  0.00           C  
ATOM   4920  HG2 ARG B 307     -23.668   1.772   2.641  1.00  0.00           H  
ATOM   4921  HG3 ARG B 307     -24.857   1.672   3.942  1.00  0.00           H  
ATOM   4922  CD  ARG B 307     -23.632   3.442   3.997  1.00  0.00           C  
ATOM   4923  HD2 ARG B 307     -22.638   3.737   3.658  1.00  0.00           H  
ATOM   4924  HD3 ARG B 307     -24.368   4.005   3.422  1.00  0.00           H  
ATOM   4925  NE  ARG B 307     -23.793   3.747   5.433  1.00  0.00           N  
ATOM   4926  HE  ARG B 307     -23.993   2.975   6.051  1.00  0.00           H  
ATOM   4927  CZ  ARG B 307     -23.712   4.923   6.023  1.00  0.00           C  
ATOM   4928  NH1 ARG B 307     -23.491   6.030   5.365  1.00  0.00           N  
ATOM   4929 HH11 ARG B 307     -23.382   5.981   4.368  1.00  0.00           H  
ATOM   4930 HH12 ARG B 307     -23.432   6.910   5.839  1.00  0.00           H  
ATOM   4931  NH2 ARG B 307     -23.878   4.995   7.310  1.00  0.00           N  
ATOM   4932 HH21 ARG B 307     -24.034   4.135   7.836  1.00  0.00           H  
ATOM   4933 HH22 ARG B 307     -23.885   5.878   7.780  1.00  0.00           H  
ATOM   4934  C   ARG B 307     -21.925  -1.227   4.923  1.00  0.00           C  
ATOM   4935  O   ARG B 307     -22.115  -1.816   5.986  1.00  0.00           O  
ATOM   4936  N   VAL B 308     -20.737  -1.199   4.332  1.00  0.00           N  
ATOM   4937  H   VAL B 308     -20.659  -0.731   3.433  1.00  0.00           H
[truncated: 30,538 more chars]
