# Supplementary material for: Insights into receptor structure and dynamics at the surface of living cells
Source: Nat Commun. 2023 Mar 22;14:1596. doi: 10.1038/s41467-023-37284-4 (PMC10033668; doi:10.1038/s41467-023-37284-4)
Supplement: Supplementary file 15 — Source Data [file 41467_2023_37284_MOESM15_ESM.zip › Source data/Main/Figure 5/b/Average structures of MD sub-trajectories/K87B/MD_sub-average_3bpn_K87B_2.pdb]

ATOM      1  N   CYS A   1       8.316  -1.697  11.698  1.00  0.00           N  
ATOM      2  H1  CYS A   1       7.509  -1.767  11.090  1.00  0.00           H  
ATOM      3  H2  CYS A   1       8.837  -0.880  11.401  1.00  0.00           H  
ATOM      4  H3  CYS A   1       8.019  -1.603  12.659  1.00  0.00           H  
ATOM      5  CA  CYS A   1       9.132  -2.925  11.527  1.00  0.00           C  
ATOM      6  HA  CYS A   1      10.082  -2.813  12.046  1.00  0.00           H  
ATOM      7  CB  CYS A   1       8.408  -4.166  12.083  1.00  0.00           C  
ATOM      8  HB2 CYS A   1       7.466  -4.330  11.546  1.00  0.00           H  
ATOM      9  HB3 CYS A   1       9.028  -5.058  11.944  1.00  0.00           H  
ATOM     10  SG  CYS A   1       8.085  -3.913  13.849  1.00  0.00           S  
ATOM     11  HG  CYS A   1       7.558  -5.121  14.093  1.00  0.00           H  
ATOM     12  C   CYS A   1       9.410  -3.113  10.047  1.00  0.00           C  
ATOM     13  O   CYS A   1       8.642  -2.571   9.263  1.00  0.00           O  
ATOM     14  N   ASP A   2      10.429  -3.885   9.657  1.00  0.00           N  
ATOM     15  H   ASP A   2      11.010  -4.371  10.320  1.00  0.00           H  
ATOM     16  CA  ASP A   2      10.424  -4.381   8.282  1.00  0.00           C  
ATOM     17  HA  ASP A   2      10.224  -3.528   7.631  1.00  0.00           H  
ATOM     18  CB  ASP A   2      11.778  -4.967   7.847  1.00  0.00           C  
ATOM     19  HB2 ASP A   2      12.569  -4.247   8.057  1.00  0.00           H  
ATOM     20  HB3 ASP A   2      11.981  -5.886   8.398  1.00  0.00           H  
ATOM     21  CG  ASP A   2      11.755  -5.241   6.335  1.00  0.00           C  
ATOM     22  OD1 ASP A   2      12.117  -6.348   5.893  1.00  0.00           O  
ATOM     23  OD2 ASP A   2      11.234  -4.380   5.591  1.00  0.00           O  
ATOM     24  C   ASP A   2       9.289  -5.396   8.055  1.00  0.00           C  
ATOM     25  O   ASP A   2       8.839  -6.071   8.985  1.00  0.00           O  
ATOM     26  N   ILE A   3       8.862  -5.466   6.797  1.00  0.00           N  
ATOM     27  H   ILE A   3       9.302  -4.814   6.159  1.00  0.00           H  
ATOM     28  CA  ILE A   3       7.949  -6.445   6.196  1.00  0.00           C  
ATOM     29  HA  ILE A   3       8.027  -7.369   6.770  1.00  0.00           H  
ATOM     30  CB  ILE A   3       6.499  -5.926   6.341  1.00  0.00           C  
ATOM     31  HB  ILE A   3       6.332  -5.758   7.408  1.00  0.00           H  
ATOM     32  CG2 ILE A   3       6.277  -4.581   5.625  1.00  0.00           C  
ATOM     33 HG21 ILE A   3       5.286  -4.193   5.850  1.00  0.00           H  
ATOM     34 HG22 ILE A   3       6.370  -4.709   4.548  1.00  0.00           H  
ATOM     35 HG23 ILE A   3       7.003  -3.840   5.958  1.00  0.00           H  
ATOM     36  CG1 ILE A   3       5.461  -6.968   5.870  1.00  0.00           C  
ATOM     37 HG12 ILE A   3       5.365  -6.942   4.783  1.00  0.00           H  
ATOM     38 HG13 ILE A   3       5.799  -7.962   6.165  1.00  0.00           H  
ATOM     39  CD1 ILE A   3       4.080  -6.749   6.493  1.00  0.00           C  
ATOM     40 HD11 ILE A   3       4.167  -6.791   7.577  1.00  0.00           H  
ATOM     41 HD12 ILE A   3       3.677  -5.781   6.202  1.00  0.00           H  
ATOM     42 HD13 ILE A   3       3.399  -7.531   6.156  1.00  0.00           H  
ATOM     43  C   ILE A   3       8.368  -6.785   4.742  1.00  0.00           C  
ATOM     44  O   ILE A   3       7.764  -7.642   4.091  1.00  0.00           O  
ATOM     45  N   THR A   4       9.450  -6.181   4.227  1.00  0.00           N  
ATOM     46  H   THR A   4      10.007  -5.580   4.827  1.00  0.00           H  
ATOM     47  CA  THR A   4       9.918  -6.312   2.836  1.00  0.00           C  
ATOM     48  HA  THR A   4       9.161  -5.904   2.168  1.00  0.00           H  
ATOM     49  CB  THR A   4      11.228  -5.522   2.634  1.00  0.00           C  
ATOM     50  HB  THR A   4      12.011  -5.950   3.261  1.00  0.00           H  
ATOM     51  CG2 THR A   4      11.715  -5.524   1.184  1.00  0.00           C  
ATOM     52 HG21 THR A   4      11.991  -6.530   0.877  1.00  0.00           H  
ATOM     53 HG22 THR A   4      10.925  -5.147   0.537  1.00  0.00           H  
ATOM     54 HG23 THR A   4      12.590  -4.879   1.091  1.00  0.00           H  
ATOM     55  OG1 THR A   4      11.062  -4.170   2.989  1.00  0.00           O  
ATOM     56  HG1 THR A   4      11.124  -4.138   3.972  1.00  0.00           H  
ATOM     57  C   THR A   4      10.160  -7.770   2.456  1.00  0.00           C  
ATOM     58  O   THR A   4       9.767  -8.214   1.378  1.00  0.00           O  
ATOM     59  N   LEU A   5      10.771  -8.548   3.355  1.00  0.00           N  
ATOM     60  H   LEU A   5      11.075  -8.123   4.227  1.00  0.00           H  
ATOM     61  CA  LEU A   5      11.110  -9.949   3.094  1.00  0.00           C  
ATOM     62  HA  LEU A   5      11.608  -9.981   2.127  1.00  0.00           H  
ATOM     63  CB  LEU A   5      12.113 -10.394   4.169  1.00  0.00           C  
ATOM     64  HB2 LEU A   5      12.933  -9.672   4.197  1.00  0.00           H  
ATOM     65  HB3 LEU A   5      11.606 -10.367   5.136  1.00  0.00           H  
ATOM     66  CG  LEU A   5      12.704 -11.799   3.961  1.00  0.00           C  
ATOM     67  HG  LEU A   5      11.904 -12.540   3.970  1.00  0.00           H  
ATOM     68  CD1 LEU A   5      13.495 -11.940   2.660  1.00  0.00           C  
ATOM     69 HD11 LEU A   5      13.924 -12.939   2.597  1.00  0.00           H  
ATOM     70 HD12 LEU A   5      14.289 -11.195   2.616  1.00  0.00           H  
ATOM     71 HD13 LEU A   5      12.829 -11.805   1.810  1.00  0.00           H  
ATOM     72  CD2 LEU A   5      13.666 -12.099   5.108  1.00  0.00           C  
ATOM     73 HD21 LEU A   5      14.474 -11.366   5.125  1.00  0.00           H  
ATOM     74 HD22 LEU A   5      14.085 -13.094   4.992  1.00  0.00           H  
ATOM     75 HD23 LEU A   5      13.132 -12.046   6.056  1.00  0.00           H  
ATOM     76  C   LEU A   5       9.874 -10.868   2.985  1.00  0.00           C  
ATOM     77  O   LEU A   5       9.834 -11.735   2.104  1.00  0.00           O  
ATOM     78  N   GLN A   6       8.834 -10.649   3.802  1.00  0.00           N  
ATOM     79  H   GLN A   6       8.893  -9.908   4.491  1.00  0.00           H  
ATOM     80  CA  GLN A   6       7.529 -11.279   3.576  1.00  0.00           C  
ATOM     81  HA  GLN A   6       7.674 -12.353   3.452  1.00  0.00           H  
ATOM     82  CB  GLN A   6       6.546 -11.051   4.737  1.00  0.00           C  
ATOM     83  HB2 GLN A   6       6.415  -9.984   4.923  1.00  0.00           H  
ATOM     84  HB3 GLN A   6       5.575 -11.439   4.422  1.00  0.00           H  
ATOM     85  CG  GLN A   6       6.918 -11.783   6.034  1.00  0.00           C  
ATOM     86  HG2 GLN A   6       5.994 -12.078   6.534  1.00  0.00           H  
ATOM     87  HG3 GLN A   6       7.475 -12.692   5.810  1.00  0.00           H  
ATOM     88  CD  GLN A   6       7.715 -10.923   7.006  1.00  0.00           C  
ATOM     89  OE1 GLN A   6       8.298  -9.910   6.668  1.00  0.00           O  
ATOM     90  NE2 GLN A   6       7.780 -11.318   8.257  1.00  0.00           N  
ATOM     91 HE21 GLN A   6       8.353 -10.753   8.861  1.00  0.00           H  
ATOM     92 HE22 GLN A   6       7.472 -12.244   8.512  1.00  0.00           H  
ATOM     93  C   GLN A   6       6.881 -10.757   2.296  1.00  0.00           C  
ATOM     94  O   GLN A   6       6.319 -11.554   1.547  1.00  0.00           O  
ATOM     95  N   GLU A   7       6.952  -9.451   2.020  1.00  0.00           N  
ATOM     96  H   GLU A   7       7.417  -8.833   2.683  1.00  0.00           H  
ATOM     97  CA  GLU A   7       6.299  -8.847   0.854  1.00  0.00           C  
ATOM     98  HA  GLU A   7       5.245  -9.116   0.897  1.00  0.00           H  
ATOM     99  CB  GLU A   7       6.368  -7.314   0.930  1.00  0.00           C  
ATOM    100  HB2 GLU A   7       6.077  -7.001   1.935  1.00  0.00           H  
ATOM    101  HB3 GLU A   7       7.383  -6.972   0.734  1.00  0.00           H  
ATOM    102  CG  GLU A   7       5.396  -6.684  -0.076  1.00  0.00           C  
ATOM    103  HG2 GLU A   7       5.773  -6.832  -1.090  1.00  0.00           H  
ATOM    104  HG3 GLU A   7       4.435  -7.195   0.011  1.00  0.00           H  
ATOM    105  CD  GLU A   7       5.207  -5.189   0.188  1.00  0.00           C  
ATOM    106  OE1 GLU A   7       6.195  -4.442  -0.003  1.00  0.00           O  
ATOM    107  OE2 GLU A   7       4.101  -4.788   0.622  1.00  0.00           O  
ATOM    108  C   GLU A   7       6.856  -9.396  -0.471  1.00  0.00           C  
ATOM    109  O   GLU A   7       6.101  -9.634  -1.416  1.00  0.00           O  
ATOM    110  N   ILE A   8       8.155  -9.699  -0.522  1.00  0.00           N  
ATOM    111  H   ILE A   8       8.729  -9.432   0.280  1.00  0.00           H  
ATOM    112  CA  ILE A   8       8.788 -10.412  -1.639  1.00  0.00           C  
ATOM    113  HA  ILE A   8       8.566  -9.878  -2.564  1.00  0.00           H  
ATOM    114  CB  ILE A   8      10.324 -10.411  -1.452  1.00  0.00           C  
ATOM    115  HB  ILE A   8      10.549 -10.693  -0.421  1.00  0.00           H  
ATOM    116  CG2 ILE A   8      11.003 -11.425  -2.383  1.00  0.00           C  
ATOM    117 HG21 ILE A   8      10.786 -12.432  -2.034  1.00  0.00           H  
ATOM    118 HG22 ILE A   8      10.646 -11.302  -3.402  1.00  0.00           H  
ATOM    119 HG23 ILE A   8      12.082 -11.299  -2.365  1.00  0.00           H  
ATOM    120  CG1 ILE A   8      10.888  -8.996  -1.715  1.00  0.00           C  
ATOM    121 HG12 ILE A   8      10.895  -8.793  -2.788  1.00  0.00           H  
ATOM    122 HG13 ILE A   8      10.240  -8.259  -1.240  1.00  0.00           H  
ATOM    123  CD1 ILE A   8      12.297  -8.788  -1.148  1.00  0.00           C  
ATOM    124 HD11 ILE A   8      13.019  -9.427  -1.652  1.00  0.00           H  
ATOM    125 HD12 ILE A   8      12.597  -7.752  -1.291  1.00  0.00           H  
ATOM    126 HD13 ILE A   8      12.291  -9.007  -0.082  1.00  0.00           H  
ATOM    127  C   ILE A   8       8.198 -11.826  -1.792  1.00  0.00           C  
ATOM    128  O   ILE A   8       7.799 -12.198  -2.894  1.00  0.00           O  
ATOM    129  N   ILE A   9       8.058 -12.597  -0.708  1.00  0.00           N  
ATOM    130  H   ILE A   9       8.378 -12.234   0.186  1.00  0.00           H  
ATOM    131  CA  ILE A   9       7.480 -13.957  -0.750  1.00  0.00           C  
ATOM    132  HA  ILE A   9       7.974 -14.514  -1.544  1.00  0.00           H  
ATOM    133  CB  ILE A   9       7.783 -14.682   0.584  1.00  0.00           C  
ATOM    134  HB  ILE A   9       7.474 -14.038   1.409  1.00  0.00           H  
ATOM    135  CG2 ILE A   9       7.018 -16.014   0.702  1.00  0.00           C  
ATOM    136 HG21 ILE A   9       7.276 -16.517   1.633  1.00  0.00           H  
ATOM    137 HG22 ILE A   9       5.944 -15.833   0.719  1.00  0.00           H  
ATOM    138 HG23 ILE A   9       7.263 -16.664  -0.138  1.00  0.00           H  
ATOM    139  CG1 ILE A   9       9.306 -14.934   0.697  1.00  0.00           C  
ATOM    140 HG12 ILE A   9       9.602 -15.703  -0.019  1.00  0.00           H  
ATOM    141 HG13 ILE A   9       9.851 -14.024   0.443  1.00  0.00           H  
ATOM    142  CD1 ILE A   9       9.778 -15.346   2.095  1.00  0.00           C  
ATOM    143 HD11 ILE A   9       9.384 -16.324   2.369  1.00  0.00           H  
ATOM    144 HD12 ILE A   9      10.866 -15.402   2.092  1.00  0.00           H  
ATOM    145 HD13 ILE A   9       9.466 -14.602   2.829  1.00  0.00           H  
ATOM    146  C   ILE A   9       5.976 -13.929  -1.112  1.00  0.00           C  
ATOM    147  O   ILE A   9       5.507 -14.748  -1.906  1.00  0.00           O  
ATOM    148  N   LYS A  10       5.226 -12.949  -0.593  1.00  0.00           N  
ATOM    149  H   LYS A  10       5.690 -12.335   0.075  1.00  0.00           H  
ATOM    150  CA  LYS A  10       3.828 -12.630  -0.947  1.00  0.00           C  
ATOM    151  HA  LYS A  10       3.202 -13.496  -0.745  1.00  0.00           H  
ATOM    152  CB  LYS A  10       3.385 -11.448  -0.063  1.00  0.00           C  
ATOM    153  HB2 LYS A  10       3.392 -11.766   0.981  1.00  0.00           H  
ATOM    154  HB3 LYS A  10       4.130 -10.663  -0.158  1.00  0.00           H  
ATOM    155  CG  LYS A  10       2.030 -10.795  -0.379  1.00  0.00           C  
ATOM    156  HG2 LYS A  10       1.927  -9.930   0.279  1.00  0.00           H  
ATOM    157  HG3 LYS A  10       2.029 -10.430  -1.407  1.00  0.00           H  
ATOM    158  CD  LYS A  10       0.824 -11.719  -0.167  1.00  0.00           C  
ATOM    159  HD2 LYS A  10       0.813 -12.493  -0.939  1.00  0.00           H  
ATOM    160  HD3 LYS A  10       0.894 -12.179   0.819  1.00  0.00           H  
ATOM    161  CE  LYS A  10      -0.456 -10.876  -0.244  1.00  0.00           C  
ATOM    162  HE2 LYS A  10      -0.387 -10.068   0.491  1.00  0.00           H  
ATOM    163  HE3 LYS A  10      -0.516 -10.416  -1.234  1.00  0.00           H  
ATOM    164  NZ  LYS A  10      -1.672 -11.682   0.010  1.00  0.00           N  
ATOM    165  HZ1 LYS A  10      -2.505 -11.094   0.102  1.00  0.00           H  
ATOM    166  HZ2 LYS A  10      -1.843 -12.343  -0.733  1.00  0.00           H  
ATOM    167  HZ3 LYS A  10      -1.612 -12.169   0.892  1.00  0.00           H  
ATOM    168  C   LYS A  10       3.682 -12.298  -2.431  1.00  0.00           C  
ATOM    169  O   LYS A  10       2.750 -12.792  -3.073  1.00  0.00           O  
ATOM    170  N   THR A  11       4.625 -11.529  -2.974  1.00  0.00           N  
ATOM    171  H   THR A  11       5.318 -11.125  -2.352  1.00  0.00           H  
ATOM    172  CA  THR A  11       4.696 -11.205  -4.402  1.00  0.00           C  
ATOM    173  HA  THR A  11       3.714 -10.858  -4.725  1.00  0.00           H  
ATOM    174  CB  THR A  11       5.708 -10.084  -4.683  1.00  0.00           C  
ATOM    175  HB  THR A  11       6.715 -10.419  -4.432  1.00  0.00           H  
ATOM    176  CG2 THR A  11       5.680  -9.652  -6.149  1.00  0.00           C  
ATOM    177 HG21 THR A  11       6.270  -8.745  -6.264  1.00  0.00           H  
ATOM    178 HG22 THR A  11       6.103 -10.430  -6.782  1.00  0.00           H  
ATOM    179 HG23 THR A  11       4.657  -9.449  -6.463  1.00  0.00           H  
ATOM    180  OG1 THR A  11       5.416  -8.939  -3.915  1.00  0.00           O  
ATOM    181  HG1 THR A  11       5.718  -9.113  -3.000  1.00  0.00           H  
ATOM    182  C   THR A  11       5.042 -12.435  -5.236  1.00  0.00           C  
ATOM    183  O   THR A  11       4.313 -12.743  -6.169  1.00  0.00           O  
ATOM    184  N   LEU A  12       6.090 -13.188  -4.882  1.00  0.00           N  
ATOM    185  H   LEU A  12       6.652 -12.884  -4.095  1.00  0.00           H  
ATOM    186  CA  LEU A  12       6.525 -14.395  -5.595  1.00  0.00           C  
ATOM    187  HA  LEU A  12       6.759 -14.130  -6.625  1.00  0.00           H  
ATOM    188  CB  LEU A  12       7.797 -14.950  -4.925  1.00  0.00           C  
ATOM    189  HB2 LEU A  12       7.609 -15.029  -3.855  1.00  0.00           H  
ATOM    190  HB3 LEU A  12       7.983 -15.952  -5.301  1.00  0.00           H  
ATOM    191  CG  LEU A  12       9.071 -14.115  -5.161  1.00  0.00           C  
ATOM    192  HG  LEU A  12       8.845 -13.052  -5.090  1.00  0.00           H  
ATOM    193  CD1 LEU A  12      10.124 -14.462  -4.109  1.00  0.00           C  
ATOM    194 HD11 LEU A  12      10.370 -15.516  -4.174  1.00  0.00           H  
ATOM    195 HD12 LEU A  12      11.023 -13.868  -4.279  1.00  0.00           H  
ATOM    196 HD13 LEU A  12       9.741 -14.242  -3.115  1.00  0.00           H  
ATOM    197  CD2 LEU A  12       9.666 -14.400  -6.541  1.00  0.00           C  
ATOM    198 HD21 LEU A  12       8.945 -14.156  -7.319  1.00  0.00           H  
ATOM    199 HD22 LEU A  12      10.551 -13.782  -6.688  1.00  0.00           H  
ATOM    200 HD23 LEU A  12       9.949 -15.450  -6.632  1.00  0.00           H  
ATOM    201  C   LEU A  12       5.417 -15.459  -5.652  1.00  0.00           C  
ATOM    202  O   LEU A  12       5.200 -16.059  -6.703  1.00  0.00           O  
ATOM    203  N   ASN A  13       4.671 -15.663  -4.561  1.00  0.00           N  
ATOM    204  H   ASN A  13       4.936 -15.192  -3.701  1.00  0.00           H  
ATOM    205  CA  ASN A  13       3.516 -16.566  -4.550  1.00  0.00           C  
ATOM    206  HA  ASN A  13       3.820 -17.537  -4.949  1.00  0.00           H  
ATOM    207  CB  ASN A  13       3.021 -16.767  -3.108  1.00  0.00           C  
ATOM    208  HB2 ASN A  13       2.886 -15.795  -2.634  1.00  0.00           H  
ATOM    209  HB3 ASN A  13       2.053 -17.268  -3.141  1.00  0.00           H  
ATOM    210  CG  ASN A  13       3.930 -17.618  -2.238  1.00  0.00           C  
ATOM    211  OD1 ASN A  13       4.832 -18.314  -2.677  1.00  0.00           O  
ATOM    212  ND2 ASN A  13       3.689 -17.606  -0.946  1.00  0.00           N  
ATOM    213 HD21 ASN A  13       4.305 -18.142  -0.366  1.00  0.00           H  
ATOM    214 HD22 ASN A  13       2.969 -17.012  -0.579  1.00  0.00           H  
ATOM    215  C   ASN A  13       2.374 -16.063  -5.449  1.00  0.00           C  
ATOM    216  O   ASN A  13       1.856 -16.838  -6.247  1.00  0.00           O  
ATOM    217  N   SER A  14       2.004 -14.779  -5.370  1.00  0.00           N  
ATOM    218  H   SER A  14       2.489 -14.169  -4.726  1.00  0.00           H  
ATOM    219  CA  SER A  14       0.902 -14.212  -6.186  1.00  0.00           C  
ATOM    220  HA  SER A  14       0.015 -14.837  -6.072  1.00  0.00           H  
ATOM    221  CB  SER A  14       0.550 -12.799  -5.702  1.00  0.00           C  
ATOM    222  HB2 SER A  14       1.370 -12.116  -5.925  1.00  0.00           H  
ATOM    223  HB3 SER A  14      -0.340 -12.453  -6.228  1.00  0.00           H  
ATOM    224  OG  SER A  14       0.299 -12.795  -4.305  1.00  0.00           O  
ATOM    225  HG  SER A  14       1.164 -12.822  -3.862  1.00  0.00           H  
ATOM    226  C   SER A  14       1.240 -14.172  -7.688  1.00  0.00           C  
ATOM    227  O   SER A  14       0.360 -14.257  -8.544  1.00  0.00           O  
ATOM    228  N   LEU A  15       2.535 -14.067  -7.994  1.00  0.00           N  
ATOM    229  H   LEU A  15       3.178 -13.908  -7.226  1.00  0.00           H  
ATOM    230  CA  LEU A  15       3.115 -14.159  -9.330  1.00  0.00           C  
ATOM    231  HA  LEU A  15       2.509 -13.569 -10.020  1.00  0.00           H  
ATOM    232  CB  LEU A  15       4.513 -13.517  -9.229  1.00  0.00           C  
ATOM    233  HB2 LEU A  15       4.352 -12.485  -8.920  1.00  0.00           H  
ATOM    234  HB3 LEU A  15       5.088 -14.006  -8.442  1.00  0.00           H  
ATOM    235  CG  LEU A  15       5.356 -13.504 -10.511  1.00  0.00           C  
ATOM    236  HG  LEU A  15       4.710 -13.319 -11.370  1.00  0.00           H  
ATOM    237  CD1 LEU A  15       6.141 -14.800 -10.719  1.00  0.00           C  
ATOM    238 HD11 LEU A  15       7.141 -14.720 -10.294  1.00  0.00           H  
ATOM    239 HD12 LEU A  15       6.211 -14.992 -11.789  1.00  0.00           H  
ATOM    240 HD13 LEU A  15       5.656 -15.651 -10.253  1.00  0.00           H  
ATOM    241  CD2 LEU A  15       6.391 -12.380 -10.414  1.00  0.00           C  
ATOM    242 HD21 LEU A  15       7.072 -12.438 -11.260  1.00  0.00           H  
ATOM    243 HD22 LEU A  15       5.896 -11.412 -10.429  1.00  0.00           H  
ATOM    244 HD23 LEU A  15       6.966 -12.477  -9.492  1.00  0.00           H  
ATOM    245  C   LEU A  15       3.137 -15.602  -9.863  1.00  0.00           C  
ATOM    246  O   LEU A  15       2.910 -15.797 -11.051  1.00  0.00           O  
ATOM    247  N   THR A  16       3.390 -16.605  -9.006  1.00  0.00           N  
ATOM    248  H   THR A  16       3.520 -16.360  -8.034  1.00  0.00           H  
ATOM    249  CA  THR A  16       3.535 -18.029  -9.399  1.00  0.00           C  
ATOM    250  HA  THR A  16       4.339 -18.101 -10.128  1.00  0.00           H  
ATOM    251  CB  THR A  16       3.927 -18.906  -8.186  1.00  0.00           C  
ATOM    252  HB  THR A  16       3.177 -18.774  -7.405  1.00  0.00           H  
ATOM    253  CG2 THR A  16       4.042 -20.402  -8.490  1.00  0.00           C  
ATOM    254 HG21 THR A  16       4.371 -20.937  -7.601  1.00  0.00           H  
ATOM    255 HG22 THR A  16       3.071 -20.799  -8.782  1.00  0.00           H  
ATOM    256 HG23 THR A  16       4.752 -20.561  -9.301  1.00  0.00           H  
ATOM    257  OG1 THR A  16       5.195 -18.542  -7.655  1.00  0.00           O  
ATOM    258  HG1 THR A  16       5.137 -17.589  -7.440  1.00  0.00           H  
ATOM    259  C   THR A  16       2.274 -18.585 -10.081  1.00  0.00           C  
ATOM    260  O   THR A  16       2.382 -19.362 -11.021  1.00  0.00           O  
ATOM    261  N   GLU A  17       1.087 -18.142  -9.662  1.00  0.00           N  
ATOM    262  H   GLU A  17       1.076 -17.520  -8.866  1.00  0.00           H  
ATOM    263  CA  GLU A  17      -0.207 -18.408 -10.321  1.00  0.00           C  
ATOM    264  HA  GLU A  17      -0.373 -19.486 -10.377  1.00  0.00           H  
ATOM    265  CB  GLU A  17      -1.301 -17.794  -9.417  1.00  0.00           C  
ATOM    266  HB2 GLU A  17      -1.442 -18.454  -8.557  1.00  0.00           H  
ATOM    267  HB3 GLU A  17      -0.921 -16.843  -9.032  1.00  0.00           H  
ATOM    268  CG  GLU A  17      -2.674 -17.484 -10.041  1.00  0.00           C  
ATOM    269  HG2 GLU A  17      -3.322 -17.103  -9.250  1.00  0.00           H  
ATOM    270  HG3 GLU A  17      -2.544 -16.673 -10.759  1.00  0.00           H  
ATOM    271  CD  GLU A  17      -3.377 -18.656 -10.738  1.00  0.00           C  
ATOM    272  OE1 GLU A  17      -3.208 -19.809 -10.298  1.00  0.00           O  
ATOM    273  OE2 GLU A  17      -4.097 -18.362 -11.725  1.00  0.00           O  
ATOM    274  C   GLU A  17      -0.286 -17.866 -11.766  1.00  0.00           C  
ATOM    275  O   GLU A  17      -1.006 -18.400 -12.607  1.00  0.00           O  
ATOM    276  N   GLN A  18       0.452 -16.803 -12.103  1.00  0.00           N  
ATOM    277  H   GLN A  18       1.162 -16.500 -11.448  1.00  0.00           H  
ATOM    278  CA  GLN A  18       0.395 -16.133 -13.414  1.00  0.00           C  
ATOM    279  HA  GLN A  18      -0.640 -16.169 -13.746  1.00  0.00           H  
ATOM    280  CB  GLN A  18       0.784 -14.644 -13.310  1.00  0.00           C  
ATOM    281  HB2 GLN A  18       1.847 -14.565 -13.100  1.00  0.00           H  
ATOM    282  HB3 GLN A  18       0.592 -14.172 -14.275  1.00  0.00           H  
ATOM    283  CG  GLN A  18       0.027 -13.849 -12.242  1.00  0.00           C  
ATOM    284  HG2 GLN A  18       0.351 -14.189 -11.258  1.00  0.00           H  
ATOM    285  HG3 GLN A  18       0.288 -12.795 -12.334  1.00  0.00           H  
ATOM    286  CD  GLN A  18      -1.487 -13.977 -12.349  1.00  0.00           C  
ATOM    287  OE1 GLN A  18      -2.086 -14.016 -13.418  1.00  0.00           O  
ATOM    288  NE2 GLN A  18      -2.168 -14.053 -11.231  1.00  0.00           N  
ATOM    289 HE21 GLN A  18      -3.156 -14.226 -11.300  1.00  0.00           H  
ATOM    290 HE22 GLN A  18      -1.674 -14.154 -10.355  1.00  0.00           H  
ATOM    291  C   GLN A  18       1.184 -16.863 -14.517  1.00  0.00           C  
ATOM    292  O   GLN A  18       1.761 -16.219 -15.393  1.00  0.00           O  
ATOM    293  N   LYS A  19       1.203 -18.201 -14.502  1.00  0.00           N  
ATOM    294  H   LYS A  19       0.667 -18.663 -13.772  1.00  0.00           H  
ATOM    295  CA  LYS A  19       1.885 -19.022 -15.509  1.00  0.00           C  
ATOM    296  HA  LYS A  19       2.935 -18.721 -15.516  1.00  0.00           H  
ATOM    297  CB  LYS A  19       1.834 -20.502 -15.091  1.00  0.00           C  
ATOM    298  HB2 LYS A  19       2.198 -20.584 -14.065  1.00  0.00           H  
ATOM    299  HB3 LYS A  19       0.802 -20.858 -15.120  1.00  0.00           H  
ATOM    300  CG  LYS A  19       2.709 -21.382 -16.001  1.00  0.00           C  
ATOM    301  HG2 LYS A  19       2.216 -21.492 -16.969  1.00  0.00           H  
ATOM    302  HG3 LYS A  19       3.674 -20.895 -16.155  1.00  0.00           H  
ATOM    303  CD  LYS A  19       2.952 -22.775 -15.400  1.00  0.00           C  
ATOM    304  HD2 LYS A  19       3.508 -22.683 -14.463  1.00  0.00           H  
ATOM    305  HD3 LYS A  19       1.985 -23.234 -15.181  1.00  0.00           H  
ATOM    306  CE  LYS A  19       3.719 -23.680 -16.380  1.00  0.00           C  
ATOM    307  HE2 LYS A  19       3.627 -24.713 -16.036  1.00  0.00           H  
ATOM    308  HE3 LYS A  19       3.252 -23.602 -17.365  1.00  0.00           H  
ATOM    309  NZ  LYS A  19       5.158 -23.333 -16.477  1.00  0.00           N  
ATOM    310  HZ1 LYS A  19       5.328 -22.334 -16.566  1.00  0.00           H  
ATOM    311  HZ2 LYS A  19       5.658 -23.511 -15.599  1.00  0.00           H  
ATOM    312  HZ3 LYS A  19       5.653 -23.776 -17.240  1.00  0.00           H  
ATOM    313  C   LYS A  19       1.318 -18.759 -16.912  1.00  0.00           C  
ATOM    314  O   LYS A  19       0.141 -18.985 -17.190  1.00  0.00           O  
ATOM    315  N   THR A  20       2.175 -18.258 -17.791  1.00  0.00           N  
ATOM    316  H   THR A  20       3.133 -18.141 -17.488  1.00  0.00           H  
ATOM    317  CA  THR A  20       1.876 -17.835 -19.166  1.00  0.00           C  
ATOM    318  HA  THR A  20       1.221 -18.569 -19.633  1.00  0.00           H  
ATOM    319  CB  THR A  20       1.174 -16.464 -19.182  1.00  0.00           C  
ATOM    320  HB  THR A  20       0.309 -16.509 -18.525  1.00  0.00           H  
ATOM    321  CG2 THR A  20       2.054 -15.283 -18.764  1.00  0.00           C  
ATOM    322 HG21 THR A  20       1.451 -14.381 -18.671  1.00  0.00           H  
ATOM    323 HG22 THR A  20       2.518 -15.484 -17.797  1.00  0.00           H  
ATOM    324 HG23 THR A  20       2.836 -15.104 -19.502  1.00  0.00           H  
ATOM    325  OG1 THR A  20       0.737 -16.174 -20.488  1.00  0.00           O  
ATOM    326  HG1 THR A  20       0.408 -15.270 -20.487  1.00  0.00           H  
ATOM    327  C   THR A  20       3.202 -17.795 -19.920  1.00  0.00           C  
ATOM    328  O   THR A  20       4.231 -17.582 -19.290  1.00  0.00           O  
ATOM    329  N   LEU A  21       3.214 -17.958 -21.246  1.00  0.00           N  
ATOM    330  H   LEU A  21       2.332 -18.041 -21.726  1.00  0.00           H  
ATOM    331  CA  LEU A  21       4.448 -18.221 -22.016  1.00  0.00           C  
ATOM    332  HA  LEU A  21       4.851 -19.139 -21.596  1.00  0.00           H  
ATOM    333  CB  LEU A  21       4.113 -18.530 -23.492  1.00  0.00           C  
ATOM    334  HB2 LEU A  21       4.974 -19.068 -23.893  1.00  0.00           H  
ATOM    335  HB3 LEU A  21       3.264 -19.213 -23.535  1.00  0.00           H  
ATOM    336  CG  LEU A  21       3.857 -17.321 -24.413  1.00  0.00           C  
ATOM    337  HG  LEU A  21       4.674 -16.608 -24.321  1.00  0.00           H  
ATOM    338  CD1 LEU A  21       3.793 -17.783 -25.872  1.00  0.00           C  
ATOM    339 HD11 LEU A  21       3.633 -16.923 -26.523  1.00  0.00           H  
ATOM    340 HD12 LEU A  21       2.985 -18.501 -26.006  1.00  0.00           H  
ATOM    341 HD13 LEU A  21       4.740 -18.251 -26.143  1.00  0.00           H  
ATOM    342  CD2 LEU A  21       2.542 -16.609 -24.090  1.00  0.00           C  
ATOM    343 HD21 LEU A  21       2.393 -15.802 -24.803  1.00  0.00           H  
ATOM    344 HD22 LEU A  21       1.707 -17.307 -24.142  1.00  0.00           H  
ATOM    345 HD23 LEU A  21       2.593 -16.159 -23.101  1.00  0.00           H  
ATOM    346  C   LEU A  21       5.585 -17.181 -21.867  1.00  0.00           C  
ATOM    347  O   LEU A  21       6.734 -17.487 -22.169  1.00  0.00           O  
ATOM    348  N   CYS A  22       5.292 -15.996 -21.321  1.00  0.00           N  
ATOM    349  H   CYS A  22       4.329 -15.834 -21.082  1.00  0.00           H  
ATOM    350  CA  CYS A  22       6.288 -15.045 -20.822  1.00  0.00           C  
ATOM    351  HA  CYS A  22       6.856 -14.653 -21.666  1.00  0.00           H  
ATOM    352  CB  CYS A  22       5.500 -13.895 -20.169  1.00  0.00           C  
ATOM    353  HB2 CYS A  22       4.756 -13.517 -20.871  1.00  0.00           H  
ATOM    354  HB3 CYS A  22       4.983 -14.276 -19.287  1.00  0.00           H  
ATOM    355  SG  CYS A  22       6.574 -12.522 -19.664  1.00  0.00           S  
ATOM    356  HG  CYS A  22       6.984 -12.181 -20.894  1.00  0.00           H  
ATOM    357  C   CYS A  22       7.306 -15.679 -19.840  1.00  0.00           C  
ATOM    358  O   CYS A  22       8.476 -15.301 -19.852  1.00  0.00           O  
ATOM    359  N   THR A  23       6.907 -16.668 -19.024  1.00  0.00           N  
ATOM    360  H   THR A  23       5.950 -17.003 -19.095  1.00  0.00           H  
ATOM    361  CA  THR A  23       7.780 -17.357 -18.044  1.00  0.00           C  
ATOM    362  HA  THR A  23       8.416 -16.607 -17.579  1.00  0.00           H  
ATOM    363  CB  THR A  23       6.963 -18.021 -16.919  1.00  0.00           C  
ATOM    364  HB  THR A  23       7.655 -18.456 -16.200  1.00  0.00           H  
ATOM    365  CG2 THR A  23       6.083 -17.023 -16.168  1.00  0.00           C  
ATOM    366 HG21 THR A  23       5.310 -16.621 -16.826  1.00  0.00           H  
ATOM    367 HG22 THR A  23       5.603 -17.529 -15.329  1.00  0.00           H  
ATOM    368 HG23 THR A  23       6.698 -16.210 -15.787  1.00  0.00           H  
ATOM    369  OG1 THR A  23       6.122 -19.044 -17.406  1.00  0.00           O  
ATOM    370  HG1 THR A  23       6.460 -19.887 -17.059  1.00  0.00           H  
ATOM    371  C   THR A  23       8.718 -18.403 -18.659  1.00  0.00           C  
ATOM    372  O   THR A  23       9.670 -18.826 -17.994  1.00  0.00           O  
ATOM    373  N   GLU A  24       8.501 -18.779 -19.924  1.00  0.00           N  
ATOM    374  H   GLU A  24       7.709 -18.388 -20.415  1.00  0.00           H  
ATOM    375  CA  GLU A  24       9.398 -19.665 -20.670  1.00  0.00           C  
ATOM    376  HA  GLU A  24       9.772 -20.450 -20.008  1.00  0.00           H  
ATOM    377  CB  GLU A  24       8.626 -20.338 -21.821  1.00  0.00           C  
ATOM    378  HB2 GLU A  24       8.394 -19.585 -22.576  1.00  0.00           H  
ATOM    379  HB3 GLU A  24       9.281 -21.072 -22.295  1.00  0.00           H  
ATOM    380  CG  GLU A  24       7.307 -21.037 -21.426  1.00  0.00           C  
ATOM    381  HG2 GLU A  24       6.596 -20.274 -21.113  1.00  0.00           H  
ATOM    382  HG3 GLU A  24       6.894 -21.510 -22.320  1.00  0.00           H  
ATOM    383  CD  GLU A  24       7.430 -22.091 -20.309  1.00  0.00           C  
ATOM    384  OE1 GLU A  24       6.425 -22.301 -19.584  1.00  0.00           O  
ATOM    385  OE2 GLU A  24       8.509 -22.713 -20.200  1.00  0.00           O  
ATOM    386  C   GLU A  24      10.625 -18.902 -21.212  1.00  0.00           C  
ATOM    387  O   GLU A  24      11.677 -19.499 -21.443  1.00  0.00           O  
ATOM    388  N   LEU A  25      10.523 -17.575 -21.387  1.00  0.00           N  
ATOM    389  H   LEU A  25       9.656 -17.129 -21.122  1.00  0.00           H  
ATOM    390  CA  LEU A  25      11.623 -16.732 -21.866  1.00  0.00           C  
ATOM    391  HA  LEU A  25      11.925 -17.092 -22.848  1.00  0.00           H  
ATOM    392  CB  LEU A  25      11.166 -15.266 -21.984  1.00  0.00           C  
ATOM    393  HB2 LEU A  25      10.849 -14.928 -20.998  1.00  0.00           H  
ATOM    394  HB3 LEU A  25      12.029 -14.664 -22.275  1.00  0.00           H  
ATOM    395  CG  LEU A  25      10.026 -14.993 -22.986  1.00  0.00           C  
ATOM    396  HG  LEU A  25       9.152 -15.589 -22.728  1.00  0.00           H  
ATOM    397  CD1 LEU A  25       9.642 -13.515 -22.917  1.00  0.00           C  
ATOM    398 HD11 LEU A  25       9.178 -13.209 -23.851  1.00  0.00           H  
ATOM    399 HD12 LEU A  25       8.938 -13.362 -22.100  1.00  0.00           H  
ATOM    400 HD13 LEU A  25      10.522 -12.895 -22.749  1.00  0.00           H  
ATOM    401  CD2 LEU A  25      10.435 -15.330 -24.423  1.00  0.00           C  
ATOM    402 HD21 LEU A  25      11.293 -14.729 -24.722  1.00  0.00           H  
ATOM    403 HD22 LEU A  25      10.667 -16.390 -24.509  1.00  0.00           H  
ATOM    404 HD23 LEU A  25       9.597 -15.122 -25.089  1.00  0.00           H  
ATOM    405  C   LEU A  25      12.849 -16.839 -20.946  1.00  0.00           C  
ATOM    406  O   LEU A  25      12.724 -16.856 -19.723  1.00  0.00           O  
ATOM    407  N   THR A  26      14.051 -16.907 -21.521  1.00  0.00           N  
ATOM    408  H   THR A  26      14.137 -16.886 -22.526  1.00  0.00           H  
ATOM    409  CA  THR A  26      15.282 -17.063 -20.739  1.00  0.00           C  
ATOM    410  HA  THR A  26      15.045 -17.731 -19.917  1.00  0.00           H  
ATOM    411  CB  THR A  26      16.408 -17.725 -21.546  1.00  0.00           C  
ATOM    412  HB  THR A  26      17.296 -17.753 -20.923  1.00  0.00           H  
ATOM    413  CG2 THR A  26      16.082 -19.149 -21.983  1.00  0.00           C  
ATOM    414 HG21 THR A  26      15.877 -19.772 -21.112  1.00  0.00           H  
ATOM    415 HG22 THR A  26      15.209 -19.144 -22.637  1.00  0.00           H  
ATOM    416 HG23 THR A  26      16.934 -19.558 -22.528  1.00  0.00           H  
ATOM    417  OG1 THR A  26      16.700 -17.002 -22.717  1.00  0.00           O  
ATOM    418  HG1 THR A  26      17.663 -17.046 -22.854  1.00  0.00           H  
ATOM    419  C   THR A  26      15.791 -15.760 -20.118  1.00  0.00           C  
ATOM    420  O   THR A  26      15.572 -14.663 -20.641  1.00  0.00           O  
ATOM    421  N   VAL A  27      16.541 -15.900 -19.020  1.00  0.00           N  
ATOM    422  H   VAL A  27      16.615 -16.830 -18.617  1.00  0.00           H  
ATOM    423  CA  VAL A  27      17.381 -14.863 -18.402  1.00  0.00           C  
ATOM    424  HA  VAL A  27      17.630 -14.123 -19.160  1.00  0.00           H  
ATOM    425  CB  VAL A  27      16.649 -14.137 -17.253  1.00  0.00           C  
ATOM    426  HB  VAL A  27      17.360 -13.453 -16.791  1.00  0.00           H  
ATOM    427  CG1 VAL A  27      15.482 -13.285 -17.759  1.00  0.00           C  
ATOM    428 HG11 VAL A  27      14.684 -13.924 -18.140  1.00  0.00           H  
ATOM    429 HG12 VAL A  27      15.089 -12.678 -16.942  1.00  0.00           H  
ATOM    430 HG13 VAL A  27      15.827 -12.630 -18.559  1.00  0.00           H  
ATOM    431  CG2 VAL A  27      16.146 -15.091 -16.168  1.00  0.00           C  
ATOM    432 HG21 VAL A  27      16.979 -15.659 -15.757  1.00  0.00           H  
ATOM    433 HG22 VAL A  27      15.677 -14.515 -15.371  1.00  0.00           H  
ATOM    434 HG23 VAL A  27      15.409 -15.784 -16.579  1.00  0.00           H  
ATOM    435  C   VAL A  27      18.702 -15.482 -17.926  1.00  0.00           C  
ATOM    436  O   VAL A  27      18.830 -16.705 -17.835  1.00  0.00           O  
ATOM    437  N   THR A  28      19.708 -14.646 -17.663  1.00  0.00           N  
ATOM    438  H   THR A  28      19.547 -13.657 -17.756  1.00  0.00           H  
ATOM    439  CA  THR A  28      21.024 -15.086 -17.161  1.00  0.00           C  
ATOM    440  HA  THR A  28      21.409 -15.839 -17.848  1.00  0.00           H  
ATOM    441  CB  THR A  28      22.030 -13.918 -17.172  1.00  0.00           C  
ATOM    442  HB  THR A  28      22.262 -13.671 -18.209  1.00  0.00           H  
ATOM    443  CG2 THR A  28      21.538 -12.644 -16.483  1.00  0.00           C  
ATOM    444 HG21 THR A  28      22.355 -11.925 -16.439  1.00  0.00           H  
ATOM    445 HG22 THR A  28      20.719 -12.200 -17.045  1.00  0.00           H  
ATOM    446 HG23 THR A  28      21.207 -12.871 -15.474  1.00  0.00           H  
ATOM    447  OG1 THR A  28      23.225 -14.286 -16.537  1.00  0.00           O  
ATOM    448  HG1 THR A  28      23.785 -14.727 -17.186  1.00  0.00           H  
ATOM    449  C   THR A  28      20.928 -15.755 -15.776  1.00  0.00           C  
ATOM    450  O   THR A  28      20.239 -15.271 -14.873  1.00  0.00           O  
ATOM    451  N   ASP A  29      21.624 -16.880 -15.596  1.00  0.00           N  
ATOM    452  H   ASP A  29      22.183 -17.225 -16.368  1.00  0.00           H  
ATOM    453  CA  ASP A  29      21.696 -17.624 -14.334  1.00  0.00           C  
ATOM    454  HA  ASP A  29      20.703 -17.590 -13.883  1.00  0.00           H  
ATOM    455  CB  ASP A  29      22.019 -19.108 -14.575  1.00  0.00           C  
ATOM    456  HB2 ASP A  29      21.326 -19.504 -15.320  1.00  0.00           H  
ATOM    457  HB3 ASP A  29      23.035 -19.210 -14.964  1.00  0.00           H  
ATOM    458  CG  ASP A  29      21.871 -19.929 -13.285  1.00  0.00           C  
ATOM    459  OD1 ASP A  29      22.285 -21.114 -13.279  1.00  0.00           O  
ATOM    460  OD2 ASP A  29      21.272 -19.424 -12.299  1.00  0.00           O  
ATOM    461  C   ASP A  29      22.664 -16.975 -13.328  1.00  0.00           C  
ATOM    462  O   ASP A  29      23.760 -17.463 -13.038  1.00  0.00           O  
ATOM    463  N   ILE A  30      22.226 -15.854 -12.752  1.00  0.00           N  
ATOM    464  H   ILE A  30      21.350 -15.481 -13.098  1.00  0.00           H  
ATOM    465  CA  ILE A  30      22.986 -15.081 -11.754  1.00  0.00           C  
ATOM    466  HA  ILE A  30      23.937 -14.801 -12.210  1.00  0.00           H  
ATOM    467  CB  ILE A  30      22.225 -13.787 -11.385  1.00  0.00           C  
ATOM    468  HB  ILE A  30      22.873 -13.209 -10.723  1.00  0.00           H  
ATOM    469  CG2 ILE A  30      21.972 -12.933 -12.641  1.00  0.00           C  
ATOM    470 HG21 ILE A  30      21.168 -13.372 -13.230  1.00  0.00           H  
ATOM    471 HG22 ILE A  30      21.693 -11.919 -12.362  1.00  0.00           H  
ATOM    472 HG23 ILE A  30      22.873 -12.893 -13.255  1.00  0.00           H  
ATOM    473  CG1 ILE A  30      20.912 -14.081 -10.619  1.00  0.00           C  
ATOM    474 HG12 ILE A  30      20.246 -14.675 -11.245  1.00  0.00           H  
ATOM    475 HG13 ILE A  30      21.136 -14.661  -9.725  1.00  0.00           H  
ATOM    476  CD1 ILE A  30      20.164 -12.827 -10.163  1.00  0.00           C  
ATOM    477 HD11 ILE A  30      19.317 -13.134  -9.551  1.00  0.00           H  
ATOM    478 HD12 ILE A  30      20.825 -12.196  -9.571  1.00  0.00           H  
ATOM    479 HD13 ILE A  30      19.793 -12.269 -11.022  1.00  0.00           H  
ATOM    480  C   ILE A  30      23.323 -15.887 -10.486  1.00  0.00           C  
ATOM    481  O   ILE A  30      24.215 -15.504  -9.729  1.00  0.00           O  
ATOM    482  N   PHE A  31      22.613 -16.996 -10.254  1.00  0.00           N  
ATOM    483  H   PHE A  31      21.957 -17.289 -10.967  1.00  0.00           H  
ATOM    484  CA  PHE A  31      22.754 -17.862  -9.086  1.00  0.00           C  
ATOM    485  HA  PHE A  31      22.894 -17.221  -8.215  1.00  0.00           H  
ATOM    486  CB  PHE A  31      21.446 -18.642  -8.890  1.00  0.00           C  
ATOM    487  HB2 PHE A  31      21.366 -19.395  -9.673  1.00  0.00           H  
ATOM    488  HB3 PHE A  31      21.490 -19.164  -7.934  1.00  0.00           H  
ATOM    489  CG  PHE A  31      20.207 -17.762  -8.908  1.00  0.00           C  
ATOM    490  CD1 PHE A  31      19.959 -16.882  -7.840  1.00  0.00           C  
ATOM    491  HD1 PHE A  31      20.640 -16.851  -7.003  1.00  0.00           H  
ATOM    492  CE1 PHE A  31      18.844 -16.024  -7.869  1.00  0.00           C  
ATOM    493  HE1 PHE A  31      18.663 -15.346  -7.047  1.00  0.00           H  
ATOM    494  CZ  PHE A  31      17.974 -16.042  -8.972  1.00  0.00           C  
ATOM    495  HZ  PHE A  31      17.122 -15.378  -9.009  1.00  0.00           H  
ATOM    496  CE2 PHE A  31      18.222 -16.916 -10.042  1.00  0.00           C  
ATOM    497  HE2 PHE A  31      17.558 -16.922 -10.890  1.00  0.00           H  
ATOM    498  CD2 PHE A  31      19.337 -17.770 -10.015  1.00  0.00           C  
ATOM    499  HD2 PHE A  31      19.531 -18.419 -10.856  1.00  0.00           H  
ATOM    500  C   PHE A  31      23.982 -18.787  -9.147  1.00  0.00           C  
ATOM    501  O   PHE A  31      24.264 -19.478  -8.171  1.00  0.00           O  
ATOM    502  N   ALA A  32      24.748 -18.765 -10.244  1.00  0.00           N  
ATOM    503  H   ALA A  32      24.411 -18.253 -11.052  1.00  0.00           H  
ATOM    504  CA  ALA A  32      26.065 -19.401 -10.349  1.00  0.00           C  
ATOM    505  HA  ALA A  32      25.984 -20.421  -9.972  1.00  0.00           H  
ATOM    506  CB  ALA A  32      26.431 -19.470 -11.840  1.00  0.00           C  
ATOM    507  HB1 ALA A  32      27.375 -20.002 -11.964  1.00  0.00           H  
ATOM    508  HB2 ALA A  32      25.651 -20.002 -12.388  1.00  0.00           H  
ATOM    509  HB3 ALA A  32      26.530 -18.464 -12.250  1.00  0.00           H  
ATOM    510  C   ALA A  32      27.175 -18.705  -9.518  1.00  0.00           C  
ATOM    511  O   ALA A  32      28.314 -19.173  -9.500  1.00  0.00           O  
ATOM    512  N   ALA A  33      26.881 -17.580  -8.855  1.00  0.00           N  
ATOM    513  H   ALA A  33      25.938 -17.222  -8.910  1.00  0.00           H  
ATOM    514  CA  ALA A  33      27.842 -16.859  -8.025  1.00  0.00           C  
ATOM    515  HA  ALA A  33      28.704 -16.622  -8.650  1.00  0.00           H  
ATOM    516  CB  ALA A  33      27.210 -15.536  -7.572  1.00  0.00           C  
ATOM    517  HB1 ALA A  33      27.928 -14.960  -6.987  1.00  0.00           H  
ATOM    518  HB2 ALA A  33      26.909 -14.953  -8.444  1.00  0.00           H  
ATOM    519  HB3 ALA A  33      26.331 -15.736  -6.956  1.00  0.00           H  
ATOM    520  C   ALA A  33      28.355 -17.693  -6.831  1.00  0.00           C  
ATOM    521  O   ALA A  33      27.633 -18.486  -6.225  1.00  0.00           O  
ATOM    522  N   SER A  34      29.622 -17.480  -6.457  1.00  0.00           N  
ATOM    523  H   SER A  34      30.166 -16.805  -6.967  1.00  0.00           H  
ATOM    524  CA  SER A  34      30.192 -18.104  -5.257  1.00  0.00           C  
ATOM    525  HA  SER A  34      30.121 -19.187  -5.369  1.00  0.00           H  
ATOM    526  CB  SER A  34      31.671 -17.740  -5.102  1.00  0.00           C  
ATOM    527  HB2 SER A  34      32.229 -18.129  -5.956  1.00  0.00           H  
ATOM    528  HB3 SER A  34      31.782 -16.655  -5.068  1.00  0.00           H  
ATOM    529  OG  SER A  34      32.182 -18.300  -3.907  1.00  0.00           O  
ATOM    530  HG  SER A  34      33.143 -18.232  -3.924  1.00  0.00           H  
ATOM    531  C   SER A  34      29.415 -17.684  -4.004  1.00  0.00           C  
ATOM    532  O   SER A  34      29.174 -16.495  -3.793  1.00  0.00           O  
ATOM    533  N   LYS A  35      29.102 -18.650  -3.131  1.00  0.00           N  
ATOM    534  H   LYS A  35      29.353 -19.589  -3.391  1.00  0.00           H  
ATOM    535  CA  LYS A  35      28.387 -18.439  -1.854  1.00  0.00           C  
ATOM    536  HA  LYS A  35      27.431 -17.950  -2.060  1.00  0.00           H  
ATOM    537  CB  LYS A  35      28.125 -19.786  -1.162  1.00  0.00           C  
ATOM    538  HB2 LYS A  35      29.079 -20.206  -0.838  1.00  0.00           H  
ATOM    539  HB3 LYS A  35      27.522 -19.598  -0.272  1.00  0.00           H  
ATOM    540  CG  LYS A  35      27.400 -20.817  -2.039  1.00  0.00           C  
ATOM    541  HG2 LYS A  35      26.480 -20.385  -2.436  1.00  0.00           H  
ATOM    542  HG3 LYS A  35      28.047 -21.107  -2.867  1.00  0.00           H  
ATOM    543  CD  LYS A  35      27.063 -22.059  -1.204  1.00  0.00           C  
ATOM    544  HD2 LYS A  35      27.948 -22.361  -0.640  1.00  0.00           H  
ATOM    545  HD3 LYS A  35      26.263 -21.809  -0.503  1.00  0.00           H  
ATOM    546  CE  LYS A  35      26.627 -23.213  -2.111  1.00  0.00           C  
ATOM    547  HE2 LYS A  35      27.435 -23.414  -2.822  1.00  0.00           H  
ATOM    548  HE3 LYS A  35      25.748 -22.901  -2.684  1.00  0.00           H  
ATOM    549  NZ  LYS A  35      26.331 -24.430  -1.316  1.00  0.00           N  
ATOM    550  HZ1 LYS A  35      27.124 -24.675  -0.737  1.00  0.00           H  
ATOM    551  HZ2 LYS A  35      25.533 -24.269  -0.715  1.00  0.00           H  
ATOM    552  HZ3 LYS A  35      26.122 -25.212  -1.924  1.00  0.00           H  
ATOM    553  C   LYS A  35      29.124 -17.519  -0.870  1.00  0.00           C  
ATOM    554  O   LYS A  35      28.541 -17.111   0.127  1.00  0.00           O  
ATOM    555  N   ASN A  36      30.394 -17.210  -1.137  1.00  0.00           N  
ATOM    556  H   ASN A  36      30.823 -17.654  -1.935  1.00  0.00           H  
ATOM    557  CA  ASN A  36      31.187 -16.240  -0.379  1.00  0.00           C  
ATOM    558  HA  ASN A  36      30.969 -16.363   0.684  1.00  0.00           H  
ATOM    559  CB  ASN A  36      32.689 -16.526  -0.602  1.00  0.00           C  
ATOM    560  HB2 ASN A  36      32.935 -16.378  -1.652  1.00  0.00           H  
ATOM    561  HB3 ASN A  36      33.260 -15.797  -0.027  1.00  0.00           H  
ATOM    562  CG  ASN A  36      33.166 -17.917  -0.193  1.00  0.00           C  
ATOM    563  OD1 ASN A  36      32.425 -18.874  -0.049  1.00  0.00           O  
ATOM    564  ND2 ASN A  36      34.456 -18.091  -0.025  1.00  0.00           N  
ATOM    565 HD21 ASN A  36      34.744 -19.011   0.262  1.00  0.00           H  
ATOM    566 HD22 ASN A  36      35.099 -17.329  -0.137  1.00  0.00           H  
ATOM    567  C   ASN A  36      30.823 -14.778  -0.734  1.00  0.00           C  
ATOM    568  O   ASN A  36      31.288 -13.859  -0.067  1.00  0.00           O  
ATOM    569  N   THR A  37      30.014 -14.556  -1.779  1.00  0.00           N  
ATOM    570  H   THR A  37      29.643 -15.360  -2.265  1.00  0.00           H  
ATOM    571  CA  THR A  37      29.399 -13.256  -2.092  1.00  0.00           C  
ATOM    572  HA  THR A  37      30.078 -12.470  -1.763  1.00  0.00           H  
ATOM    573  CB  THR A  37      29.174 -13.051  -3.604  1.00  0.00           C  
ATOM    574  HB  THR A  37      28.789 -12.041  -3.750  1.00  0.00           H  
ATOM    575  CG2 THR A  37      30.475 -13.174  -4.400  1.00  0.00           C  
ATOM    576 HG21 THR A  37      30.871 -14.187  -4.335  1.00  0.00           H  
ATOM    577 HG22 THR A  37      30.277 -12.926  -5.443  1.00  0.00           H  
ATOM    578 HG23 THR A  37      31.209 -12.469  -4.009  1.00  0.00           H  
ATOM    579  OG1 THR A  37      28.245 -13.952  -4.165  1.00  0.00           O  
ATOM    580  HG1 THR A  37      28.531 -14.860  -3.967  1.00  0.00           H  
ATOM    581  C   THR A  37      28.087 -13.076  -1.321  1.00  0.00           C  
ATOM    582  O   THR A  37      27.328 -14.027  -1.129  1.00  0.00           O  
ATOM    583  N   THR A  38      27.812 -11.849  -0.865  1.00  0.00           N  
ATOM    584  H   THR A  38      28.452 -11.101  -1.076  1.00  0.00           H  
ATOM    585  CA  THR A  38      26.551 -11.518  -0.173  1.00  0.00           C  
ATOM    586  HA  THR A  38      26.401 -12.276   0.596  1.00  0.00           H  
ATOM    587  CB  THR A  38      26.598 -10.158   0.558  1.00  0.00           C  
ATOM    588  HB  THR A  38      27.192 -10.283   1.462  1.00  0.00           H  
ATOM    589  CG2 THR A  38      27.231  -9.034  -0.266  1.00  0.00           C  
ATOM    590 HG21 THR A  38      28.288  -9.237  -0.431  1.00  0.00           H  
ATOM    591 HG22 THR A  38      26.723  -8.941  -1.227  1.00  0.00           H  
ATOM    592 HG23 THR A  38      27.144  -8.090   0.274  1.00  0.00           H  
ATOM    593  OG1 THR A  38      25.316  -9.676   0.927  1.00  0.00           O  
ATOM    594  HG1 THR A  38      24.832 -10.364   1.446  1.00  0.00           H  
ATOM    595  C   THR A  38      25.355 -11.610  -1.121  1.00  0.00           C  
ATOM    596  O   THR A  38      25.380 -11.156  -2.266  1.00  0.00           O  
ATOM    597  N   GLU A  39      24.255 -12.133  -0.584  1.00  0.00           N  
ATOM    598  H   GLU A  39      24.295 -12.376   0.402  1.00  0.00           H  
ATOM    599  CA  GLU A  39      22.951 -12.261  -1.225  1.00  0.00           C  
ATOM    600  HA  GLU A  39      23.044 -12.961  -2.057  1.00  0.00           H  
ATOM    601  CB  GLU A  39      21.965 -12.865  -0.202  1.00  0.00           C  
ATOM    602  HB2 GLU A  39      21.078 -13.157  -0.764  1.00  0.00           H  
ATOM    603  HB3 GLU A  39      22.390 -13.783   0.207  1.00  0.00           H  
ATOM    604  CG  GLU A  39      21.482 -11.976   0.969  1.00  0.00           C  
ATOM    605  HG2 GLU A  39      21.205 -10.990   0.597  1.00  0.00           H  
ATOM    606  HG3 GLU A  39      20.561 -12.428   1.347  1.00  0.00           H  
ATOM    607  CD  GLU A  39      22.451 -11.814   2.158  1.00  0.00           C  
ATOM    608  OE1 GLU A  39      21.985 -12.033   3.305  1.00  0.00           O  
ATOM    609  OE2 GLU A  39      23.613 -11.388   1.955  1.00  0.00           O  
ATOM    610  C   GLU A  39      22.439 -10.934  -1.810  1.00  0.00           C  
ATOM    611  O   GLU A  39      21.724 -10.943  -2.813  1.00  0.00           O  
ATOM    612  N   LYS A  40      22.877  -9.796  -1.251  1.00  0.00           N  
ATOM    613  H   LYS A  40      23.509  -9.891  -0.462  1.00  0.00           H  
ATOM    614  CA  LYS A  40      22.586  -8.442  -1.743  1.00  0.00           C  
ATOM    615  HA  LYS A  40      21.507  -8.295  -1.751  1.00  0.00           H  
ATOM    616  CB  LYS A  40      23.238  -7.414  -0.813  1.00  0.00           C  
ATOM    617  HB2 LYS A  40      24.321  -7.554  -0.839  1.00  0.00           H  
ATOM    618  HB3 LYS A  40      23.017  -6.414  -1.187  1.00  0.00           H  
ATOM    619  CG  LYS A  40      22.750  -7.522   0.637  1.00  0.00           C  
ATOM    620  HG2 LYS A  40      21.676  -7.337   0.681  1.00  0.00           H  
ATOM    621  HG3 LYS A  40      22.951  -8.517   1.033  1.00  0.00           H  
ATOM    622  CD  LYS A  40      23.486  -6.491   1.494  1.00  0.00           C  
ATOM    623  HD2 LYS A  40      24.563  -6.586   1.344  1.00  0.00           H  
ATOM    624  HD3 LYS A  40      23.175  -5.493   1.188  1.00  0.00           H  
ATOM    625  CE  LYS A  40      23.158  -6.711   2.968  1.00  0.00           C  
ATOM    626  HE2 LYS A  40      22.082  -6.887   3.059  1.00  0.00           H  
ATOM    627  HE3 LYS A  40      23.682  -7.612   3.303  1.00  0.00           H  
ATOM    628  NZ  LYS A  40      23.558  -5.528   3.765  1.00  0.00           N  
ATOM    629  HZ1 LYS A  40      24.543  -5.338   3.635  1.00  0.00           H  
ATOM    630  HZ2 LYS A  40      23.031  -4.719   3.456  1.00  0.00           H  
ATOM    631  HZ3 LYS A  40      23.371  -5.680   4.747  1.00  0.00           H  
ATOM    632  C   LYS A  40      23.084  -8.197  -3.169  1.00  0.00           C  
ATOM    633  O   LYS A  40      22.400  -7.516  -3.933  1.00  0.00           O  
ATOM    634  N   GLU A  41      24.228  -8.773  -3.557  1.00  0.00           N  
ATOM    635  H   GLU A  41      24.717  -9.379  -2.906  1.00  0.00           H  
ATOM    636  CA  GLU A  41      24.683  -8.724  -4.952  1.00  0.00           C  
ATOM    637  HA  GLU A  41      24.767  -7.685  -5.269  1.00  0.00           H  
ATOM    638  CB  GLU A  41      26.037  -9.423  -5.156  1.00  0.00           C  
ATOM    639  HB2 GLU A  41      26.005 -10.439  -4.761  1.00  0.00           H  
ATOM    640  HB3 GLU A  41      26.144  -9.490  -6.235  1.00  0.00           H  
ATOM    641  CG  GLU A  41      27.282  -8.699  -4.617  1.00  0.00           C  
ATOM    642  HG2 GLU A  41      27.119  -7.621  -4.699  1.00  0.00           H  
ATOM    643  HG3 GLU A  41      27.410  -8.939  -3.560  1.00  0.00           H  
ATOM    644  CD  GLU A  41      28.561  -9.065  -5.405  1.00  0.00           C  
ATOM    645  OE1 GLU A  41      28.532 -10.006  -6.237  1.00  0.00           O  
ATOM    646  OE2 GLU A  41      29.573  -8.354  -5.262  1.00  0.00           O  
ATOM    647  C   GLU A  41      23.675  -9.413  -5.876  1.00  0.00           C  
ATOM    648  O   GLU A  41      23.286  -8.865  -6.905  1.00  0.00           O  
ATOM    649  N   THR A  42      23.217 -10.604  -5.489  1.00  0.00           N  
ATOM    650  H   THR A  42      23.541 -10.969  -4.604  1.00  0.00           H  
ATOM    651  CA  THR A  42      22.240 -11.383  -6.261  1.00  0.00           C  
ATOM    652  HA  THR A  42      22.592 -11.449  -7.289  1.00  0.00           H  
ATOM    653  CB  THR A  42      22.167 -12.821  -5.730  1.00  0.00           C  
ATOM    654  HB  THR A  42      22.025 -12.818  -4.649  1.00  0.00           H  
ATOM    655  CG2 THR A  42      21.067 -13.661  -6.375  1.00  0.00           C  
ATOM    656 HG21 THR A  42      21.171 -13.640  -7.459  1.00  0.00           H  
ATOM    657 HG22 THR A  42      21.150 -14.689  -6.025  1.00  0.00           H  
ATOM    658 HG23 THR A  42      20.087 -13.279  -6.093  1.00  0.00           H  
ATOM    659  OG1 THR A  42      23.376 -13.470  -6.050  1.00  0.00           O  
ATOM    660  HG1 THR A  42      24.012 -13.323  -5.343  1.00  0.00           H  
ATOM    661  C   THR A  42      20.868 -10.706  -6.312  1.00  0.00           C  
ATOM    662  O   THR A  42      20.236 -10.697  -7.365  1.00  0.00           O  
ATOM    663  N   PHE A  43      20.410 -10.069  -5.230  1.00  0.00           N  
ATOM    664  H   PHE A  43      20.929 -10.160  -4.361  1.00  0.00           H  
ATOM    665  CA  PHE A  43      19.147  -9.317  -5.221  1.00  0.00           C  
ATOM    666  HA  PHE A  43      18.352  -9.949  -5.618  1.00  0.00           H  
ATOM    667  CB  PHE A  43      18.783  -8.940  -3.776  1.00  0.00           C  
ATOM    668  HB2 PHE A  43      19.559  -8.277  -3.397  1.00  0.00           H  
ATOM    669  HB3 PHE A  43      17.847  -8.380  -3.797  1.00  0.00           H  
ATOM    670  CG  PHE A  43      18.617 -10.066  -2.763  1.00  0.00           C  
ATOM    671  CD1 PHE A  43      18.640  -9.742  -1.393  1.00  0.00           C  
ATOM    672  HD1 PHE A  43      18.775  -8.714  -1.087  1.00  0.00           H  
ATOM    673  CE1 PHE A  43      18.487 -10.745  -0.420  1.00  0.00           C  
ATOM    674  HE1 PHE A  43      18.503 -10.485   0.630  1.00  0.00           H  
ATOM    675  CZ  PHE A  43      18.316 -12.083  -0.812  1.00  0.00           C  
ATOM    676  HZ  PHE A  43      18.198 -12.858  -0.067  1.00  0.00           H  
ATOM    677  CE2 PHE A  43      18.305 -12.415  -2.177  1.00  0.00           C  
ATOM    678  HE2 PHE A  43      18.186 -13.445  -2.481  1.00  0.00           H  
ATOM    679  CD2 PHE A  43      18.441 -11.412  -3.151  1.00  0.00           C  
ATOM    680  HD2 PHE A  43      18.426 -11.693  -4.193  1.00  0.00           H  
ATOM    681  C   PHE A  43      19.209  -8.071  -6.126  1.00  0.00           C  
ATOM    682  O   PHE A  43      18.313  -7.855  -6.945  1.00  0.00           O  
ATOM    683  N   CYS A  44      20.299  -7.299  -6.050  1.00  0.00           N  
ATOM    684  H   CYS A  44      21.009  -7.520  -5.356  1.00  0.00           H  
ATOM    685  CA  CYS A  44      20.527  -6.151  -6.929  1.00  0.00           C  
ATOM    686  HA  CYS A  44      19.660  -5.488  -6.879  1.00  0.00           H  
ATOM    687  CB  CYS A  44      21.751  -5.391  -6.407  1.00  0.00           C  
ATOM    688  HB2 CYS A  44      21.614  -5.150  -5.354  1.00  0.00           H  
ATOM    689  HB3 CYS A  44      22.638  -6.020  -6.503  1.00  0.00           H  
ATOM    690  SG  CYS A  44      21.986  -3.853  -7.338  1.00  0.00           S  
ATOM    691  HG  CYS A  44      20.900  -3.191  -6.916  1.00  0.00           H  
ATOM    692  C   CYS A  44      20.685  -6.581  -8.400  1.00  0.00           C  
ATOM    693  O   CYS A  44      20.060  -5.994  -9.289  1.00  0.00           O  
ATOM    694  N   ARG A  45      21.430  -7.665  -8.678  1.00  0.00           N  
ATOM    695  H   ARG A  45      21.953  -8.097  -7.919  1.00  0.00           H  
ATOM    696  CA  ARG A  45      21.504  -8.278 -10.018  1.00  0.00           C  
ATOM    697  HA  ARG A  45      21.852  -7.532 -10.736  1.00  0.00           H  
ATOM    698  CB  ARG A  45      22.462  -9.478 -10.033  1.00  0.00           C  
ATOM    699  HB2 ARG A  45      22.272 -10.105  -9.162  1.00  0.00           H  
ATOM    700  HB3 ARG A  45      22.263 -10.075 -10.924  1.00  0.00           H  
ATOM    701  CG  ARG A  45      23.937  -9.068 -10.072  1.00  0.00           C  
ATOM    702  HG2 ARG A  45      24.135  -8.511 -10.989  1.00  0.00           H  
ATOM    703  HG3 ARG A  45      24.165  -8.424  -9.225  1.00  0.00           H  
ATOM    704  CD  ARG A  45      24.826 -10.315 -10.025  1.00  0.00           C  
ATOM    705  HD2 ARG A  45      24.561 -10.898  -9.140  1.00  0.00           H  
ATOM    706  HD3 ARG A  45      24.639 -10.929 -10.909  1.00  0.00           H  
ATOM    707  NE  ARG A  45      26.244  -9.921  -9.978  1.00  0.00           N  
ATOM    708  HE  ARG A  45      26.539  -9.197 -10.624  1.00  0.00           H  
ATOM    709  CZ  ARG A  45      27.102 -10.176  -9.011  1.00  0.00           C  
ATOM    710  NH1 ARG A  45      26.940 -11.111  -8.125  1.00  0.00           N  
ATOM    711 HH11 ARG A  45      26.131 -11.698  -8.115  1.00  0.00           H  
ATOM    712 HH12 ARG A  45      27.558 -11.052  -7.309  1.00  0.00           H  
ATOM    713  NH2 ARG A  45      28.174  -9.458  -8.894  1.00  0.00           N  
ATOM    714 HH21 ARG A  45      28.283  -8.639  -9.465  1.00  0.00           H  
ATOM    715 HH22 ARG A  45      28.640  -9.536  -7.981  1.00  0.00           H  
ATOM    716  C   ARG A  45      20.137  -8.744 -10.505  1.00  0.00           C  
ATOM    717  O   ARG A  45      19.815  -8.509 -11.662  1.00  0.00           O  
ATOM    718  N   ALA A  46      19.322  -9.372  -9.658  1.00  0.00           N  
ATOM    719  H   ALA A  46      19.651  -9.565  -8.719  1.00  0.00           H  
ATOM    720  CA  ALA A  46      17.994  -9.842 -10.031  1.00  0.00           C  
ATOM    721  HA  ALA A  46      18.097 -10.484 -10.903  1.00  0.00           H  
ATOM    722  CB  ALA A  46      17.384 -10.663  -8.886  1.00  0.00           C  
ATOM    723  HB1 ALA A  46      18.030 -11.503  -8.637  1.00  0.00           H  
ATOM    724  HB2 ALA A  46      17.259 -10.042  -7.999  1.00  0.00           H  
ATOM    725  HB3 ALA A  46      16.412 -11.053  -9.190  1.00  0.00           H  
ATOM    726  C   ALA A  46      17.098  -8.664 -10.429  1.00  0.00           C  
ATOM    727  O   ALA A  46      16.567  -8.643 -11.535  1.00  0.00           O  
ATOM    728  N   ALA A  47      16.996  -7.644  -9.572  1.00  0.00           N  
ATOM    729  H   ALA A  47      17.460  -7.706  -8.671  1.00  0.00           H  
ATOM    730  CA  ALA A  47      16.235  -6.433  -9.865  1.00  0.00           C  
ATOM    731  HA  ALA A  47      15.195  -6.713 -10.034  1.00  0.00           H  
ATOM    732  CB  ALA A  47      16.305  -5.541  -8.626  1.00  0.00           C  
ATOM    733  HB1 ALA A  47      17.334  -5.232  -8.440  1.00  0.00           H  
ATOM    734  HB2 ALA A  47      15.673  -4.665  -8.771  1.00  0.00           H  
ATOM    735  HB3 ALA A  47      15.947  -6.085  -7.756  1.00  0.00           H  
ATOM    736  C   ALA A  47      16.734  -5.711 -11.135  1.00  0.00           C  
ATOM    737  O   ALA A  47      15.913  -5.229 -11.916  1.00  0.00           O  
ATOM    738  N   THR A  48      18.055  -5.704 -11.375  1.00  0.00           N  
ATOM    739  H   THR A  48      18.657  -6.080 -10.650  1.00  0.00           H  
ATOM    740  CA  THR A  48      18.693  -5.202 -12.611  1.00  0.00           C  
ATOM    741  HA  THR A  48      18.383  -4.170 -12.769  1.00  0.00           H  
ATOM    742  CB  THR A  48      20.235  -5.213 -12.503  1.00  0.00           C  
ATOM    743  HB  THR A  48      20.585  -6.230 -12.326  1.00  0.00           H  
ATOM    744  CG2 THR A  48      20.933  -4.682 -13.758  1.00  0.00           C  
ATOM    745 HG21 THR A  48      22.008  -4.624 -13.577  1.00  0.00           H  
ATOM    746 HG22 THR A  48      20.760  -5.349 -14.601  1.00  0.00           H  
ATOM    747 HG23 THR A  48      20.558  -3.688 -13.996  1.00  0.00           H  
ATOM    748  OG1 THR A  48      20.679  -4.401 -11.443  1.00  0.00           O  
ATOM    749  HG1 THR A  48      20.484  -4.856 -10.605  1.00  0.00           H  
ATOM    750  C   THR A  48      18.261  -6.006 -13.843  1.00  0.00           C  
ATOM    751  O   THR A  48      17.743  -5.432 -14.799  1.00  0.00           O  
ATOM    752  N   VAL A  49      18.419  -7.335 -13.812  1.00  0.00           N  
ATOM    753  H   VAL A  49      18.824  -7.742 -12.976  1.00  0.00           H  
ATOM    754  CA  VAL A  49      18.036  -8.263 -14.890  1.00  0.00           C  
ATOM    755  HA  VAL A  49      18.575  -7.997 -15.801  1.00  0.00           H  
ATOM    756  CB  VAL A  49      18.422  -9.714 -14.510  1.00  0.00           C  
ATOM    757  HB  VAL A  49      18.134  -9.898 -13.474  1.00  0.00           H  
ATOM    758  CG1 VAL A  49      17.748 -10.791 -15.373  1.00  0.00           C  
ATOM    759 HG11 VAL A  49      16.674 -10.803 -15.189  1.00  0.00           H  
ATOM    760 HG12 VAL A  49      17.930 -10.596 -16.430  1.00  0.00           H  
ATOM    761 HG13 VAL A  49      18.139 -11.775 -15.113  1.00  0.00           H  
ATOM    762  CG2 VAL A  49      19.939  -9.914 -14.637  1.00  0.00           C  
ATOM    763 HG21 VAL A  49      20.209 -10.902 -14.267  1.00  0.00           H  
ATOM    764 HG22 VAL A  49      20.242  -9.822 -15.680  1.00  0.00           H  
ATOM    765 HG23 VAL A  49      20.470  -9.166 -14.052  1.00  0.00           H  
ATOM    766  C   VAL A  49      16.547  -8.141 -15.215  1.00  0.00           C  
ATOM    767  O   VAL A  49      16.186  -8.060 -16.386  1.00  0.00           O  
ATOM    768  N   LEU A  50      15.679  -8.038 -14.202  1.00  0.00           N  
ATOM    769  H   LEU A  50      16.032  -8.120 -13.252  1.00  0.00           H  
ATOM    770  CA  LEU A  50      14.240  -7.835 -14.405  1.00  0.00           C  
ATOM    771  HA  LEU A  50      13.897  -8.557 -15.147  1.00  0.00           H  
ATOM    772  CB  LEU A  50      13.478  -8.104 -13.092  1.00  0.00           C  
ATOM    773  HB2 LEU A  50      13.832  -7.405 -12.331  1.00  0.00           H  
ATOM    774  HB3 LEU A  50      12.422  -7.892 -13.271  1.00  0.00           H  
ATOM    775  CG  LEU A  50      13.590  -9.543 -12.534  1.00  0.00           C  
ATOM    776  HG  LEU A  50      14.608  -9.748 -12.235  1.00  0.00           H  
ATOM    777  CD1 LEU A  50      12.725  -9.665 -11.276  1.00  0.00           C  
ATOM    778 HD11 LEU A  50      12.829 -10.665 -10.855  1.00  0.00           H  
ATOM    779 HD12 LEU A  50      13.061  -8.941 -10.534  1.00  0.00           H  
ATOM    780 HD13 LEU A  50      11.678  -9.479 -11.518  1.00  0.00           H  
ATOM    781  CD2 LEU A  50      13.229 -10.624 -13.557  1.00  0.00           C  
ATOM    782 HD21 LEU A  50      13.018 -11.569 -13.060  1.00  0.00           H  
ATOM    783 HD22 LEU A  50      12.370 -10.327 -14.149  1.00  0.00           H  
ATOM    784 HD23 LEU A  50      14.071 -10.776 -14.232  1.00  0.00           H  
ATOM    785  C   LEU A  50      13.915  -6.444 -14.991  1.00  0.00           C  
ATOM    786  O   LEU A  50      13.127  -6.355 -15.934  1.00  0.00           O  
ATOM    787  N   ARG A  51      14.569  -5.368 -14.521  1.00  0.00           N  
ATOM    788  H   ARG A  51      15.198  -5.488 -13.732  1.00  0.00           H  
ATOM    789  CA  ARG A  51      14.437  -4.025 -15.121  1.00  0.00           C  
ATOM    790  HA  ARG A  51      13.377  -3.793 -15.177  1.00  0.00           H  
ATOM    791  CB  ARG A  51      15.136  -2.958 -14.252  1.00  0.00           C  
ATOM    792  HB2 ARG A  51      16.088  -3.355 -13.897  1.00  0.00           H  
ATOM    793  HB3 ARG A  51      15.350  -2.073 -14.855  1.00  0.00           H  
ATOM    794  CG  ARG A  51      14.281  -2.529 -13.042  1.00  0.00           C  
ATOM    795  HG2 ARG A  51      13.826  -3.418 -12.604  1.00  0.00           H  
ATOM    796  HG3 ARG A  51      14.934  -2.088 -12.288  1.00  0.00           H  
ATOM    797  CD  ARG A  51      13.190  -1.498 -13.393  1.00  0.00           C  
ATOM    798  HD2 ARG A  51      13.634  -0.498 -13.399  1.00  0.00           H  
ATOM    799  HD3 ARG A  51      12.808  -1.708 -14.392  1.00  0.00           H  
ATOM    800  NE  ARG A  51      12.061  -1.588 -12.444  1.00  0.00           N  
ATOM    801  HE  ARG A  51      11.916  -2.512 -12.032  1.00  0.00           H  
ATOM    802  CZ  ARG A  51      11.132  -0.718 -12.097  1.00  0.00           C  
ATOM    803  NH1 ARG A  51      11.100   0.491 -12.579  1.00  0.00           N  
ATOM    804 HH11 ARG A  51      11.822   0.792 -13.205  1.00  0.00           H  
ATOM    805 HH12 ARG A  51      10.429   1.155 -12.244  1.00  0.00           H  
ATOM    806  NH2 ARG A  51      10.200  -1.062 -11.253  1.00  0.00           N  
ATOM    807 HH21 ARG A  51      10.214  -2.006 -10.831  1.00  0.00           H  
ATOM    808 HH22 ARG A  51       9.507  -0.410 -10.945  1.00  0.00           H  
ATOM    809  C   ARG A  51      14.906  -3.978 -16.579  1.00  0.00           C  
ATOM    810  O   ARG A  51      14.316  -3.219 -17.344  1.00  0.00           O  
ATOM    811  N   GLN A  52      15.887  -4.790 -16.983  1.00  0.00           N  
ATOM    812  H   GLN A  52      16.367  -5.339 -16.279  1.00  0.00           H  
ATOM    813  CA  GLN A  52      16.234  -4.981 -18.403  1.00  0.00           C  
ATOM    814  HA  GLN A  52      16.275  -4.001 -18.879  1.00  0.00           H  
ATOM    815  CB  GLN A  52      17.624  -5.629 -18.548  1.00  0.00           C  
ATOM    816  HB2 GLN A  52      17.688  -6.541 -17.955  1.00  0.00           H  
ATOM    817  HB3 GLN A  52      17.764  -5.895 -19.598  1.00  0.00           H  
ATOM    818  CG  GLN A  52      18.752  -4.663 -18.149  1.00  0.00           C  
ATOM    819  HG2 GLN A  52      18.549  -3.689 -18.595  1.00  0.00           H  
ATOM    820  HG3 GLN A  52      18.768  -4.540 -17.067  1.00  0.00           H  
ATOM    821  CD  GLN A  52      20.135  -5.122 -18.609  1.00  0.00           C  
ATOM    822  OE1 GLN A  52      20.469  -6.292 -18.641  1.00  0.00           O  
ATOM    823  NE2 GLN A  52      21.008  -4.213 -18.981  1.00  0.00           N  
ATOM    824 HE21 GLN A  52      21.882  -4.568 -19.327  1.00  0.00           H  
ATOM    825 HE22 GLN A  52      20.770  -3.241 -19.007  1.00  0.00           H  
ATOM    826  C   GLN A  52      15.174  -5.788 -19.174  1.00  0.00           C  
ATOM    827  O   GLN A  52      14.789  -5.380 -20.271  1.00  0.00           O  
ATOM    828  N   PHE A  53      14.662  -6.882 -18.595  1.00  0.00           N  
ATOM    829  H   PHE A  53      15.034  -7.156 -17.690  1.00  0.00           H  
ATOM    830  CA  PHE A  53      13.727  -7.817 -19.237  1.00  0.00           C  
ATOM    831  HA  PHE A  53      14.237  -8.292 -20.078  1.00  0.00           H  
ATOM    832  CB  PHE A  53      13.368  -8.917 -18.220  1.00  0.00           C  
ATOM    833  HB2 PHE A  53      14.290  -9.386 -17.872  1.00  0.00           H  
ATOM    834  HB3 PHE A  53      12.896  -8.453 -17.355  1.00  0.00           H  
ATOM    835  CG  PHE A  53      12.441 -10.011 -18.723  1.00  0.00           C  
ATOM    836  CD1 PHE A  53      11.045  -9.881 -18.575  1.00  0.00           C  
ATOM    837  HD1 PHE A  53      10.631  -8.992 -18.125  1.00  0.00           H  
ATOM    838  CE1 PHE A  53      10.188 -10.908 -19.013  1.00  0.00           C  
ATOM    839  HE1 PHE A  53       9.117 -10.811 -18.904  1.00  0.00           H  
ATOM    840  CZ  PHE A  53      10.725 -12.075 -19.585  1.00  0.00           C  
ATOM    841  HZ  PHE A  53      10.064 -12.872 -19.904  1.00  0.00           H  
ATOM    842  CE2 PHE A  53      12.118 -12.217 -19.720  1.00  0.00           C  
ATOM    843  HE2 PHE A  53      12.529 -13.125 -20.142  1.00  0.00           H  
ATOM    844  CD2 PHE A  53      12.972 -11.182 -19.298  1.00  0.00           C  
ATOM    845  HD2 PHE A  53      14.039 -11.292 -19.412  1.00  0.00           H  
ATOM    846  C   PHE A  53      12.468  -7.141 -19.806  1.00  0.00           C  
ATOM    847  O   PHE A  53      12.027  -7.517 -20.889  1.00  0.00           O  
ATOM    848  N   TYR A  54      11.906  -6.124 -19.134  1.00  0.00           N  
ATOM    849  H   TYR A  54      12.285  -5.874 -18.227  1.00  0.00           H  
ATOM    850  CA  TYR A  54      10.691  -5.448 -19.624  1.00  0.00           C  
ATOM    851  HA  TYR A  54       9.906  -6.197 -19.739  1.00  0.00           H  
ATOM    852  CB  TYR A  54      10.208  -4.379 -18.628  1.00  0.00           C  
ATOM    853  HB2 TYR A  54      10.841  -3.498 -18.737  1.00  0.00           H  
ATOM    854  HB3 TYR A  54       9.198  -4.082 -18.912  1.00  0.00           H  
ATOM    855  CG  TYR A  54      10.202  -4.773 -17.167  1.00  0.00           C  
ATOM    856  CD1 TYR A  54       9.692  -6.022 -16.765  1.00  0.00           C  
ATOM    857  HD1 TYR A  54       9.302  -6.711 -17.500  1.00  0.00           H  
ATOM    858  CE1 TYR A  54       9.771  -6.414 -15.418  1.00  0.00           C  
ATOM    859  HE1 TYR A  54       9.440  -7.394 -15.120  1.00  0.00           H  
ATOM    860  CZ  TYR A  54      10.338  -5.544 -14.465  1.00  0.00           C  
ATOM    861  OH  TYR A  54      10.457  -5.929 -13.172  1.00  0.00           O  
ATOM    862  HH  TYR A  54      10.760  -5.191 -12.596  1.00  0.00           H  
ATOM    863  CE2 TYR A  54      10.787  -4.268 -14.856  1.00  0.00           C  
ATOM    864  HE2 TYR A  54      11.210  -3.612 -14.116  1.00  0.00           H  
ATOM    865  CD2 TYR A  54      10.736  -3.888 -16.209  1.00  0.00           C  
ATOM    866  HD2 TYR A  54      11.153  -2.940 -16.523  1.00  0.00           H  
ATOM    867  C   TYR A  54      10.888  -4.788 -20.994  1.00  0.00           C  
ATOM    868  O   TYR A  54      10.079  -4.986 -21.892  1.00  0.00           O  
ATOM    869  N   SER A  55      11.978  -4.024 -21.137  1.00  0.00           N  
ATOM    870  H   SER A  55      12.625  -3.992 -20.364  1.00  0.00           H  
ATOM    871  CA  SER A  55      12.350  -3.318 -22.366  1.00  0.00           C  
ATOM    872  HA  SER A  55      11.508  -2.719 -22.708  1.00  0.00           H  
ATOM    873  CB  SER A  55      13.511  -2.372 -22.037  1.00  0.00           C  
ATOM    874  HB2 SER A  55      13.209  -1.704 -21.231  1.00  0.00           H  
ATOM    875  HB3 SER A  55      14.363  -2.955 -21.692  1.00  0.00           H  
ATOM    876  OG  SER A  55      13.900  -1.598 -23.147  1.00  0.00           O  
ATOM    877  HG  SER A  55      14.684  -1.090 -22.924  1.00  0.00           H  
ATOM    878  C   SER A  55      12.718  -4.301 -23.481  1.00  0.00           C  
ATOM    879  O   SER A  55      12.256  -4.172 -24.614  1.00  0.00           O  
ATOM    880  N   HIE A  56      13.475  -5.350 -23.133  1.00  0.00           N  
ATOM    881  H   HIE A  56      13.779  -5.421 -22.170  1.00  0.00           H  
ATOM    882  CA  HIE A  56      13.936  -6.386 -24.066  1.00  0.00           C  
ATOM    883  HA  HIE A  56      14.518  -5.912 -24.859  1.00  0.00           H  
ATOM    884  CB  HIE A  56      14.850  -7.348 -23.290  1.00  0.00           C  
ATOM    885  HB2 HIE A  56      15.481  -6.772 -22.613  1.00  0.00           H  
ATOM    886  HB3 HIE A  56      14.245  -8.023 -22.685  1.00  0.00           H  
ATOM    887  CG  HIE A  56      15.771  -8.159 -24.166  1.00  0.00           C  
ATOM    888  ND1 HIE A  56      17.132  -7.905 -24.350  1.00  0.00           N  
ATOM    889  CE1 HIE A  56      17.563  -8.826 -25.221  1.00  0.00           C  
ATOM    890  HE1 HIE A  56      18.580  -8.892 -25.579  1.00  0.00           H  
ATOM    891  NE2 HIE A  56      16.554  -9.632 -25.595  1.00  0.00           N  
ATOM    892  HE2 HIE A  56      16.611 -10.369 -26.281  1.00  0.00           H  
ATOM    893  CD2 HIE A  56      15.415  -9.227 -24.935  1.00  0.00           C  
ATOM    894  HD2 HIE A  56      14.413  -9.627 -25.033  1.00  0.00           H  
ATOM    895  C   HIE A  56      12.781  -7.145 -24.744  1.00  0.00           C  
ATOM    896  O   HIE A  56      12.922  -7.578 -25.886  1.00  0.00           O  
ATOM    897  N   HIE A  57      11.632  -7.269 -24.068  1.00  0.00           N  
ATOM    898  H   HIE A  57      11.608  -6.905 -23.122  1.00  0.00           H  
ATOM    899  CA  HIE A  57      10.454  -8.018 -24.536  1.00  0.00           C  
ATOM    900  HA  HIE A  57      10.640  -8.347 -25.560  1.00  0.00           H  
ATOM    901  CB  HIE A  57      10.296  -9.294 -23.689  1.00  0.00           C  
ATOM    902  HB2 HIE A  57      10.034  -9.012 -22.668  1.00  0.00           H  
ATOM    903  HB3 HIE A  57       9.472  -9.875 -24.097  1.00  0.00           H  
ATOM    904  CG  HIE A  57      11.503 -10.208 -23.647  1.00  0.00           C  
ATOM    905  ND1 HIE A  57      11.870 -11.126 -24.634  1.00  0.00           N  
ATOM    906  CE1 HIE A  57      12.917 -11.803 -24.145  1.00  0.00           C  
ATOM    907  HE1 HIE A  57      13.417 -12.609 -24.663  1.00  0.00           H  
ATOM    908  NE2 HIE A  57      13.237 -11.357 -22.919  1.00  0.00           N  
ATOM    909  HE2 HIE A  57      13.959 -11.740 -22.322  1.00  0.00           H  
ATOM    910  CD2 HIE A  57      12.351 -10.355 -22.588  1.00  0.00           C  
ATOM    911  HD2 HIE A  57      12.285  -9.827 -21.650  1.00  0.00           H  
ATOM    912  C   HIE A  57       9.155  -7.177 -24.599  1.00  0.00           C  
ATOM    913  O   HIE A  57       8.063  -7.742 -24.650  1.00  0.00           O  
ATOM    914  N   GLU A  58       9.257  -5.841 -24.638  1.00  0.00           N  
ATOM    915  H   GLU A  58      10.195  -5.461 -24.568  1.00  0.00           H  
ATOM    916  CA  GLU A  58       8.149  -4.856 -24.511  1.00  0.00           C  
ATOM    917  HA  GLU A  58       7.722  -4.919 -23.509  1.00  0.00           H  
ATOM    918  CB  GLU A  58       8.783  -3.452 -24.671  1.00  0.00           C  
ATOM    919  HB2 GLU A  58       9.575  -3.326 -23.933  1.00  0.00           H  
ATOM    920  HB3 GLU A  58       9.268  -3.440 -25.651  1.00  0.00           H  
ATOM    921  CG  GLU A  58       7.876  -2.204 -24.619  1.00  0.00           C  
ATOM    922  HG2 GLU A  58       8.387  -1.430 -25.197  1.00  0.00           H  
ATOM    923  HG3 GLU A  58       6.938  -2.382 -25.143  1.00  0.00           H  
ATOM    924  CD  GLU A  58       7.605  -1.633 -23.210  1.00  0.00           C  
ATOM    925  OE1 GLU A  58       7.387  -2.404 -22.245  1.00  0.00           O  
ATOM    926  OE2 GLU A  58       7.602  -0.385 -23.099  1.00  0.00           O  
ATOM    927  C   GLU A  58       7.002  -5.058 -25.527  1.00  0.00           C  
ATOM    928  O   GLU A  58       5.856  -4.667 -25.287  1.00  0.00           O  
ATOM    929  N   LYS A  59       7.303  -5.660 -26.687  1.00  0.00           N  
ATOM    930  H   LYS A  59       8.254  -5.982 -26.785  1.00  0.00           H  
ATOM    931  CA  LYS A  59       6.373  -5.834 -27.823  1.00  0.00           C  
ATOM    932  HA  LYS A  59       5.354  -5.720 -27.448  1.00  0.00           H  
ATOM    933  CB  LYS A  59       6.613  -4.745 -28.885  1.00  0.00           C  
ATOM    934  HB2 LYS A  59       7.571  -4.934 -29.373  1.00  0.00           H  
ATOM    935  HB3 LYS A  59       5.828  -4.818 -29.640  1.00  0.00           H  
ATOM    936  CG  LYS A  59       6.611  -3.318 -28.323  1.00  0.00           C  
ATOM    937  HG2 LYS A  59       5.693  -3.149 -27.759  1.00  0.00           H  
ATOM    938  HG3 LYS A  59       7.470  -3.190 -27.663  1.00  0.00           H  
ATOM    939  CD  LYS A  59       6.708  -2.295 -29.456  1.00  0.00           C  
ATOM    940  HD2 LYS A  59       7.573  -2.529 -30.082  1.00  0.00           H  
ATOM    941  HD3 LYS A  59       5.797  -2.340 -30.058  1.00  0.00           H  
ATOM    942  CE  LYS A  59       6.873  -0.906 -28.838  1.00  0.00           C  
ATOM    943  HE2 LYS A  59       6.027  -0.717 -28.169  1.00  0.00           H  
ATOM    944  HE3 LYS A  59       7.780  -0.906 -28.226  1.00  0.00           H  
ATOM    945  NZ  LYS A  59       6.954   0.142 -29.882  1.00  0.00           N  
ATOM    946  HZ1 LYS A  59       6.102   0.152 -30.425  1.00  0.00           H  
ATOM    947  HZ2 LYS A  59       7.081   1.052 -29.456  1.00  0.00           H  
ATOM    948  HZ3 LYS A  59       7.734  -0.040 -30.501  1.00  0.00           H  
ATOM    949  C   LYS A  59       6.421  -7.224 -28.473  1.00  0.00           C  
ATOM    950  O   LYS A  59       5.934  -7.389 -29.589  1.00  0.00           O  
ATOM    951  N   ASP A  60       7.049  -8.212 -27.837  1.00  0.00           N  
ATOM    952  H   ASP A  60       7.375  -8.048 -26.893  1.00  0.00           H  
ATOM    953  CA  ASP A  60       7.178  -9.557 -28.417  1.00  0.00           C  
ATOM    954  HA  ASP A  60       7.336  -9.449 -29.491  1.00  0.00           H  
ATOM    955  CB  ASP A  60       8.431 -10.248 -27.847  1.00  0.00           C  
ATOM    956  HB2 ASP A  60       9.267  -9.550 -27.910  1.00  0.00           H  
ATOM    957  HB3 ASP A  60       8.266 -10.484 -26.796  1.00  0.00           H  
ATOM    958  CG  ASP A  60       8.840 -11.532 -28.578  1.00  0.00           C  
ATOM    959  OD1 ASP A  60       9.960 -12.027 -28.343  1.00  0.00           O  
ATOM    960  OD2 ASP A  60       8.074 -12.064 -29.409  1.00  0.00           O  
ATOM    961  C   ASP A  60       5.897 -10.389 -28.222  1.00  0.00           C  
ATOM    962  O   ASP A  60       5.440 -10.582 -27.097  1.00  0.00           O  
ATOM    963  N   THR A  61       5.336 -10.944 -29.297  1.00  0.00           N  
ATOM    964  H   THR A  61       5.799 -10.837 -30.188  1.00  0.00           H  
ATOM    965  CA  THR A  61       4.200 -11.886 -29.238  1.00  0.00           C  
ATOM    966  HA  THR A  61       3.397 -11.434 -28.656  1.00  0.00           H  
ATOM    967  CB  THR A  61       3.653 -12.173 -30.644  1.00  0.00           C  
ATOM    968  HB  THR A  61       2.908 -12.968 -30.583  1.00  0.00           H  
ATOM    969  CG2 THR A  61       2.994 -10.941 -31.263  1.00  0.00           C  
ATOM    970 HG21 THR A  61       3.718 -10.135 -31.375  1.00  0.00           H  
ATOM    971 HG22 THR A  61       2.581 -11.196 -32.238  1.00  0.00           H  
ATOM    972 HG23 THR A  61       2.182 -10.606 -30.617  1.00  0.00           H  
ATOM    973  OG1 THR A  61       4.692 -12.575 -31.512  1.00  0.00           O  
ATOM    974  HG1 THR A  61       4.339 -12.583 -32.404  1.00  0.00           H  
ATOM    975  C   THR A  61       4.564 -13.205 -28.544  1.00  0.00           C  
ATOM    976  O   THR A  61       3.691 -13.876 -28.001  1.00  0.00           O  
ATOM    977  N   ARG A  62       5.853 -13.550 -28.439  1.00  0.00           N  
ATOM    978  H   ARG A  62       6.535 -12.960 -28.920  1.00  0.00           H  
ATOM    979  CA  ARG A  62       6.362 -14.635 -27.575  1.00  0.00           C  
ATOM    980  HA  ARG A  62       5.699 -15.497 -27.656  1.00  0.00           H  
ATOM    981  CB  ARG A  62       7.769 -15.048 -28.042  1.00  0.00           C  
ATOM    982  HB2 ARG A  62       8.451 -14.223 -27.842  1.00  0.00           H  
ATOM    983  HB3 ARG A  62       8.105 -15.900 -27.448  1.00  0.00           H  
ATOM    984  CG  ARG A  62       7.832 -15.438 -29.535  1.00  0.00           C  
ATOM    985  HG2 ARG A  62       7.260 -16.354 -29.684  1.00  0.00           H  
ATOM    986  HG3 ARG A  62       7.390 -14.657 -30.156  1.00  0.00           H  
ATOM    987  CD  ARG A  62       9.270 -15.660 -30.017  1.00  0.00           C  
ATOM    988  HD2 ARG A  62       9.733 -16.435 -29.403  1.00  0.00           H  
ATOM    989  HD3 ARG A  62       9.239 -15.994 -31.055  1.00  0.00           H  
ATOM    990  NE  ARG A  62      10.052 -14.417 -29.927  1.00  0.00           N  
ATOM    991  HE  ARG A  62       9.578 -13.601 -29.522  1.00  0.00           H  
ATOM    992  CZ  ARG A  62      11.320 -14.222 -30.220  1.00  0.00           C  
ATOM    993  NH1 ARG A  62      12.050 -15.135 -30.801  1.00  0.00           N  
ATOM    994 HH11 ARG A  62      11.606 -16.003 -31.034  1.00  0.00           H  
ATOM    995 HH12 ARG A  62      13.003 -14.944 -31.036  1.00  0.00           H  
ATOM    996  NH2 ARG A  62      11.864 -13.086 -29.917  1.00  0.00           N  
ATOM    997 HH21 ARG A  62      11.278 -12.466 -29.341  1.00  0.00           H  
ATOM    998 HH22 ARG A  62      12.820 -12.867 -30.088  1.00  0.00           H  
ATOM    999  C   ARG A  62       6.381 -14.258 -26.082  1.00  0.00           C  
ATOM   1000  O   ARG A  62       6.692 -15.101 -25.251  1.00  0.00           O  
ATOM   1001  N   CYS A  63       6.054 -13.009 -25.743  1.00  0.00           N  
ATOM   1002  H   CYS A  63       5.840 -12.363 -26.491  1.00  0.00           H  
ATOM   1003  CA  CYS A  63       5.961 -12.485 -24.381  1.00  0.00           C  
ATOM   1004  HA  CYS A  63       6.279 -13.252 -23.673  1.00  0.00           H  
ATOM   1005  CB  CYS A  63       6.935 -11.300 -24.275  1.00  0.00           C  
ATOM   1006  HB2 CYS A  63       7.927 -11.609 -24.606  1.00  0.00           H  
ATOM   1007  HB3 CYS A  63       6.610 -10.490 -24.928  1.00  0.00           H  
ATOM   1008  SG  CYS A  63       7.038 -10.665 -22.584  1.00  0.00           S  
ATOM   1009  HG  CYS A  63       7.783  -9.604 -22.895  1.00  0.00           H  
ATOM   1010  C   CYS A  63       4.512 -12.107 -24.029  1.00  0.00           C  
ATOM   1011  O   CYS A  63       3.946 -12.646 -23.080  1.00  0.00           O  
ATOM   1012  N   LEU A  64       3.890 -11.221 -24.818  1.00  0.00           N  
ATOM   1013  H   LEU A  64       4.425 -10.813 -25.576  1.00  0.00           H  
ATOM   1014  CA  LEU A  64       2.492 -10.787 -24.677  1.00  0.00           C  
ATOM   1015  HA  LEU A  64       2.298 -10.527 -23.635  1.00  0.00           H  
ATOM   1016  CB  LEU A  64       2.238  -9.545 -25.561  1.00  0.00           C  
ATOM   1017  HB2 LEU A  64       2.640  -9.716 -26.561  1.00  0.00           H  
ATOM   1018  HB3 LEU A  64       1.156  -9.444 -25.664  1.00  0.00           H  
ATOM   1019  CG  LEU A  64       2.764  -8.202 -25.016  1.00  0.00           C  
ATOM   1020  HG  LEU A  64       2.469  -8.106 -23.976  1.00  0.00           H  
ATOM   1021  CD1 LEU A  64       4.281  -8.039 -25.128  1.00  0.00           C  
ATOM   1022 HD11 LEU A  64       4.576  -7.040 -24.803  1.00  0.00           H  
ATOM   1023 HD12 LEU A  64       4.791  -8.764 -24.499  1.00  0.00           H  
ATOM   1024 HD13 LEU A  64       4.591  -8.179 -26.163  1.00  0.00           H  
ATOM   1025  CD2 LEU A  64       2.122  -7.045 -25.788  1.00  0.00           C  
ATOM   1026 HD21 LEU A  64       2.386  -7.117 -26.843  1.00  0.00           H  
ATOM   1027 HD22 LEU A  64       1.038  -7.087 -25.683  1.00  0.00           H  
ATOM   1028 HD23 LEU A  64       2.479  -6.094 -25.392  1.00  0.00           H  
ATOM   1029  C   LEU A  64       1.485 -11.891 -25.060  1.00  0.00           C  
ATOM   1030  O   LEU A  64       0.356 -11.884 -24.573  1.00  0.00           O  
ATOM   1031  N   GLY A  65       1.878 -12.832 -25.923  1.00  0.00           N  
ATOM   1032  H   GLY A  65       2.811 -12.769 -26.303  1.00  0.00           H  
ATOM   1033  CA  GLY A  65       1.027 -13.895 -26.457  1.00  0.00           C  
ATOM   1034  HA2 GLY A  65       1.641 -14.772 -26.651  1.00  0.00           H  
ATOM   1035  HA3 GLY A  65       0.282 -14.169 -25.714  1.00  0.00           H  
ATOM   1036  C   GLY A  65       0.303 -13.547 -27.762  1.00  0.00           C  
ATOM   1037  O   GLY A  65       0.556 -12.528 -28.405  1.00  0.00           O  
ATOM   1038  N   ALA A  66      -0.613 -14.438 -28.146  1.00  0.00           N  
ATOM   1039  H   ALA A  66      -0.734 -15.255 -27.559  1.00  0.00           H  
ATOM   1040  CA  ALA A  66      -1.490 -14.336 -29.314  1.00  0.00           C  
ATOM   1041  HA  ALA A  66      -1.200 -13.467 -29.906  1.00  0.00           H  
ATOM   1042  CB  ALA A  66      -1.270 -15.591 -30.170  1.00  0.00           C  
ATOM   1043  HB1 ALA A  66      -1.558 -16.478 -29.606  1.00  0.00           H  
ATOM   1044  HB2 ALA A  66      -1.876 -15.529 -31.075  1.00  0.00           H  
ATOM   1045  HB3 ALA A  66      -0.219 -15.665 -30.453  1.00  0.00           H  
ATOM   1046  C   ALA A  66      -2.980 -14.150 -28.944  1.00  0.00           C  
ATOM   1047  O   ALA A  66      -3.826 -14.020 -29.830  1.00  0.00           O  
ATOM   1048  N   THR A  67      -3.327 -14.154 -27.646  1.00  0.00           N  
ATOM   1049  H   THR A  67      -2.597 -14.303 -26.962  1.00  0.00           H  
ATOM   1050  CA  THR A  67      -4.710 -14.013 -27.155  1.00  0.00           C  
ATOM   1051  HA  THR A  67      -5.317 -13.658 -27.986  1.00  0.00           H  
ATOM   1052  CB  THR A  67      -5.340 -15.342 -26.693  1.00  0.00           C  
ATOM   1053  HB  THR A  67      -6.422 -15.216 -26.729  1.00  0.00           H  
ATOM   1054  CG2 THR A  67      -4.989 -16.548 -27.563  1.00  0.00           C  
ATOM   1055 HG21 THR A  67      -5.220 -16.323 -28.606  1.00  0.00           H  
ATOM   1056 HG22 THR A  67      -3.927 -16.791 -27.482  1.00  0.00           H  
ATOM   1057 HG23 THR A  67      -5.580 -17.412 -27.257  1.00  0.00           H  
ATOM   1058  OG1 THR A  67      -5.003 -15.673 -25.362  1.00  0.00           O  
ATOM   1059  HG1 THR A  67      -5.158 -16.619 -25.274  1.00  0.00           H  
ATOM   1060  C   THR A  67      -4.844 -12.972 -26.047  1.00  0.00           C  
ATOM   1061  O   THR A  67      -3.932 -12.756 -25.248  1.00  0.00           O  
ATOM   1062  N   ALA A  68      -6.028 -12.358 -25.939  1.00  0.00           N  
ATOM   1063  H   ALA A  68      -6.738 -12.536 -26.633  1.00  0.00           H  
ATOM   1064  CA  ALA A  68      -6.316 -11.371 -24.897  1.00  0.00           C  
ATOM   1065  HA  ALA A  68      -5.625 -10.534 -25.016  1.00  0.00           H  
ATOM   1066  CB  ALA A  68      -7.743 -10.852 -25.116  1.00  0.00           C  
ATOM   1067  HB1 ALA A  68      -7.830 -10.414 -26.111  1.00  0.00           H  
ATOM   1068  HB2 ALA A  68      -8.461 -11.666 -25.014  1.00  0.00           H  
ATOM   1069  HB3 ALA A  68      -7.968 -10.084 -24.376  1.00  0.00           H  
ATOM   1070  C   ALA A  68      -6.122 -11.925 -23.467  1.00  0.00           C  
ATOM   1071  O   ALA A  68      -5.688 -11.189 -22.585  1.00  0.00           O  
ATOM   1072  N   GLN A  69      -6.381 -13.220 -23.234  1.00  0.00           N  
ATOM   1073  H   GLN A  69      -6.686 -13.801 -23.999  1.00  0.00           H  
ATOM   1074  CA  GLN A  69      -6.135 -13.838 -21.928  1.00  0.00           C  
ATOM   1075  HA  GLN A  69      -6.524 -13.151 -21.178  1.00  0.00           H  
ATOM   1076  CB  GLN A  69      -6.907 -15.167 -21.805  1.00  0.00           C  
ATOM   1077  HB2 GLN A  69      -7.788 -15.128 -22.449  1.00  0.00           H  
ATOM   1078  HB3 GLN A  69      -6.282 -15.989 -22.160  1.00  0.00           H  
ATOM   1079  CG  GLN A  69      -7.402 -15.441 -20.365  1.00  0.00           C  
ATOM   1080  HG2 GLN A  69      -8.493 -15.420 -20.369  1.00  0.00           H  
ATOM   1081  HG3 GLN A  69      -7.070 -14.652 -19.689  1.00  0.00           H  
ATOM   1082  CD  GLN A  69      -6.929 -16.771 -19.782  1.00  0.00           C  
ATOM   1083  OE1 GLN A  69      -5.744 -17.054 -19.706  1.00  0.00           O  
ATOM   1084  NE2 GLN A  69      -7.818 -17.615 -19.305  1.00  0.00           N  
ATOM   1085 HE21 GLN A  69      -7.462 -18.475 -18.928  1.00  0.00           H  
ATOM   1086 HE22 GLN A  69      -8.797 -17.397 -19.308  1.00  0.00           H  
ATOM   1087  C   GLN A  69      -4.630 -14.005 -21.645  1.00  0.00           C  
ATOM   1088  O   GLN A  69      -4.192 -13.737 -20.526  1.00  0.00           O  
ATOM   1089  N   GLN A  70      -3.819 -14.345 -22.659  1.00  0.00           N  
ATOM   1090  H   GLN A  70      -4.213 -14.496 -23.582  1.00  0.00           H  
ATOM   1091  CA  GLN A  70      -2.352 -14.367 -22.535  1.00  0.00           C  
ATOM   1092  HA  GLN A  70      -2.082 -14.985 -21.678  1.00  0.00           H  
ATOM   1093  CB  GLN A  70      -1.705 -14.982 -23.785  1.00  0.00           C  
ATOM   1094  HB2 GLN A  70      -2.085 -14.465 -24.664  1.00  0.00           H  
ATOM   1095  HB3 GLN A  70      -0.627 -14.827 -23.738  1.00  0.00           H  
ATOM   1096  CG  GLN A  70      -1.962 -16.494 -23.903  1.00  0.00           C  
ATOM   1097  HG2 GLN A  70      -1.349 -17.012 -23.165  1.00  0.00           H  
ATOM   1098  HG3 GLN A  70      -3.007 -16.713 -23.686  1.00  0.00           H  
ATOM   1099  CD  GLN A  70      -1.648 -17.054 -25.289  1.00  0.00           C  
ATOM   1100  OE1 GLN A  70      -1.480 -16.350 -26.271  1.00  0.00           O  
ATOM   1101  NE2 GLN A  70      -1.579 -18.357 -25.439  1.00  0.00           N  
ATOM   1102 HE21 GLN A  70      -1.366 -18.693 -26.364  1.00  0.00           H  
ATOM   1103 HE22 GLN A  70      -1.657 -18.972 -24.650  1.00  0.00           H  
ATOM   1104  C   GLN A  70      -1.788 -12.962 -22.267  1.00  0.00           C  
ATOM   1105  O   GLN A  70      -0.979 -12.812 -21.353  1.00  0.00           O  
ATOM   1106  N   PHE A  71      -2.288 -11.934 -22.962  1.00  0.00           N  
ATOM   1107  H   PHE A  71      -2.886 -12.148 -23.752  1.00  0.00           H  
ATOM   1108  CA  PHE A  71      -1.905 -10.532 -22.741  1.00  0.00           C  
ATOM   1109  HA  PHE A  71      -0.818 -10.465 -22.772  1.00  0.00           H  
ATOM   1110  CB  PHE A  71      -2.468  -9.688 -23.894  1.00  0.00           C  
ATOM   1111  HB2 PHE A  71      -2.026 -10.042 -24.826  1.00  0.00           H  
ATOM   1112  HB3 PHE A  71      -3.541  -9.868 -23.955  1.00  0.00           H  
ATOM   1113  CG  PHE A  71      -2.235  -8.186 -23.807  1.00  0.00           C  
ATOM   1114  CD1 PHE A  71      -3.252  -7.298 -24.214  1.00  0.00           C  
ATOM   1115  HD1 PHE A  71      -4.189  -7.690 -24.585  1.00  0.00           H  
ATOM   1116  CE1 PHE A  71      -3.032  -5.908 -24.199  1.00  0.00           C  
ATOM   1117  HE1 PHE A  71      -3.793  -5.238 -24.571  1.00  0.00           H  
ATOM   1118  CZ  PHE A  71      -1.795  -5.397 -23.769  1.00  0.00           C  
ATOM   1119  HZ  PHE A  71      -1.606  -4.333 -23.797  1.00  0.00           H  
ATOM   1120  CE2 PHE A  71      -0.781  -6.276 -23.354  1.00  0.00           C  
ATOM   1121  HE2 PHE A  71       0.182  -5.894 -23.045  1.00  0.00           H  
ATOM   1122  CD2 PHE A  71      -0.996  -7.665 -23.379  1.00  0.00           C  
ATOM   1123  HD2 PHE A  71      -0.194  -8.328 -23.080  1.00  0.00           H  
ATOM   1124  C   PHE A  71      -2.369  -9.997 -21.375  1.00  0.00           C  
ATOM   1125  O   PHE A  71      -1.695  -9.182 -20.744  1.00  0.00           O  
ATOM   1126  N   HIE A  72      -3.513 -10.465 -20.869  1.00  0.00           N  
ATOM   1127  H   HIE A  72      -4.086 -11.062 -21.457  1.00  0.00           H  
ATOM   1128  CA  HIE A  72      -3.993 -10.150 -19.520  1.00  0.00           C  
ATOM   1129  HA  HIE A  72      -3.932  -9.074 -19.364  1.00  0.00           H  
ATOM   1130  CB  HIE A  72      -5.466 -10.555 -19.409  1.00  0.00           C  
ATOM   1131  HB2 HIE A  72      -6.034 -10.058 -20.198  1.00  0.00           H  
ATOM   1132  HB3 HIE A  72      -5.561 -11.633 -19.541  1.00  0.00           H  
ATOM   1133  CG  HIE A  72      -6.073 -10.165 -18.093  1.00  0.00           C  
ATOM   1134  ND1 HIE A  72      -6.241  -8.853 -17.646  1.00  0.00           N  
ATOM   1135  CE1 HIE A  72      -6.812  -8.959 -16.435  1.00  0.00           C  
ATOM   1136  HE1 HIE A  72      -7.079  -8.119 -15.804  1.00  0.00           H  
ATOM   1137  NE2 HIE A  72      -7.009 -10.251 -16.116  1.00  0.00           N  
ATOM   1138  HE2 HIE A  72      -7.426 -10.588 -15.259  1.00  0.00           H  
ATOM   1139  CD2 HIE A  72      -6.545 -11.030 -17.151  1.00  0.00           C  
ATOM   1140  HD2 HIE A  72      -6.549 -12.110 -17.213  1.00  0.00           H  
ATOM   1141  C   HIE A  72      -3.117 -10.790 -18.433  1.00  0.00           C  
ATOM   1142  O   HIE A  72      -2.636 -10.089 -17.542  1.00  0.00           O  
ATOM   1143  N   ARG A  73      -2.812 -12.092 -18.564  1.00  0.00           N  
ATOM   1144  H   ARG A  73      -3.240 -12.604 -19.332  1.00  0.00           H  
ATOM   1145  CA  ARG A  73      -1.828 -12.800 -17.727  1.00  0.00           C  
ATOM   1146  HA  ARG A  73      -2.152 -12.775 -16.685  1.00  0.00           H  
ATOM   1147  CB  ARG A  73      -1.680 -14.260 -18.193  1.00  0.00           C  
ATOM   1148  HB2 ARG A  73      -1.592 -14.282 -19.279  1.00  0.00           H  
ATOM   1149  HB3 ARG A  73      -0.751 -14.657 -17.784  1.00  0.00           H  
ATOM   1150  CG  ARG A  73      -2.811 -15.209 -17.776  1.00  0.00           C  
ATOM   1151  HG2 ARG A  73      -3.782 -14.779 -18.025  1.00  0.00           H  
ATOM   1152  HG3 ARG A  73      -2.689 -16.140 -18.333  1.00  0.00           H  
ATOM   1153  CD  ARG A  73      -2.739 -15.515 -16.275  1.00  0.00           C  
ATOM   1154  HD2 ARG A  73      -1.701 -15.711 -15.999  1.00  0.00           H  
ATOM   1155  HD3 ARG A  73      -3.089 -14.644 -15.718  1.00  0.00           H  
ATOM   1156  NE  ARG A  73      -3.538 -16.700 -15.919  1.00  0.00           N  
ATOM   1157  HE  ARG A  73      -3.874 -17.274 -16.670  1.00  0.00           H  
ATOM   1158  CZ  ARG A  73      -3.727 -17.145 -14.689  1.00  0.00           C  
ATOM   1159  NH1 ARG A  73      -3.353 -16.503 -13.634  1.00  0.00           N  
ATOM   1160 HH11 ARG A  73      -2.897 -15.602 -13.695  1.00  0.00           H  
ATOM   1161 HH12 ARG A  73      -3.447 -17.016 -12.754  1.00  0.00           H  
ATOM   1162  NH2 ARG A  73      -4.312 -18.275 -14.449  1.00  0.00           N  
ATOM   1163 HH21 ARG A  73      -4.580 -18.906 -15.170  1.00  0.00           H  
ATOM   1164 HH22 ARG A  73      -4.357 -18.551 -13.456  1.00  0.00           H  
ATOM   1165  C   ARG A  73      -0.461 -12.114 -17.757  1.00  0.00           C  
ATOM   1166  O   ARG A  73       0.106 -11.866 -16.700  1.00  0.00           O  
ATOM   1167  N   HIE A  74       0.035 -11.761 -18.945  1.00  0.00           N  
ATOM   1168  H   HIE A  74      -0.485 -12.041 -19.769  1.00  0.00           H  
ATOM   1169  CA  HIE A  74       1.288 -11.021 -19.142  1.00  0.00           C  
ATOM   1170  HA  HIE A  74       2.117 -11.600 -18.731  1.00  0.00           H  
ATOM   1171  CB  HIE A  74       1.539 -10.808 -20.643  1.00  0.00           C  
ATOM   1172  HB2 HIE A  74       1.843 -11.754 -21.094  1.00  0.00           H  
ATOM   1173  HB3 HIE A  74       0.610 -10.498 -21.113  1.00  0.00           H  
ATOM   1174  CG  HIE A  74       2.565  -9.749 -20.967  1.00  0.00           C  
ATOM   1175  ND1 HIE A  74       2.307  -8.378 -21.065  1.00  0.00           N  
ATOM   1176  CE1 HIE A  74       3.466  -7.816 -21.448  1.00  0.00           C  
ATOM   1177  HE1 HIE A  74       3.601  -6.764 -21.664  1.00  0.00           H  
ATOM   1178  NE2 HIE A  74       4.423  -8.750 -21.579  1.00  0.00           N  
ATOM   1179  HE2 HIE A  74       5.358  -8.593 -21.938  1.00  0.00           H  
ATOM   1180  CD2 HIE A  74       3.876  -9.974 -21.264  1.00  0.00           C  
ATOM   1181  HD2 HIE A  74       4.371 -10.936 -21.292  1.00  0.00           H  
ATOM   1182  C   HIE A  74       1.279  -9.698 -18.380  1.00  0.00           C  
ATOM   1183  O   HIE A  74       2.184  -9.473 -17.583  1.00  0.00           O  
ATOM   1184  N   LYS A  75       0.252  -8.855 -18.537  1.00  0.00           N  
ATOM   1185  H   LYS A  75      -0.436  -9.065 -19.254  1.00  0.00           H  
ATOM   1186  CA  LYS A  75       0.159  -7.589 -17.792  1.00  0.00           C  
ATOM   1187  HA  LYS A  75       1.063  -7.008 -17.987  1.00  0.00           H  
ATOM   1188  CB  LYS A  75      -1.055  -6.783 -18.264  1.00  0.00           C  
ATOM   1189  HB2 LYS A  75      -1.916  -7.447 -18.354  1.00  0.00           H  
ATOM   1190  HB3 LYS A  75      -1.287  -6.021 -17.518  1.00  0.00           H  
ATOM   1191  CG  LYS A  75      -0.754  -6.080 -19.597  1.00  0.00           C  
ATOM   1192  HG2 LYS A  75       0.107  -5.425 -19.457  1.00  0.00           H  
ATOM   1193  HG3 LYS A  75      -0.503  -6.817 -20.361  1.00  0.00           H  
ATOM   1194  CD  LYS A  75      -1.936  -5.228 -20.070  1.00  0.00           C  
ATOM   1195  HD2 LYS A  75      -2.236  -4.556 -19.263  1.00  0.00           H  
ATOM   1196  HD3 LYS A  75      -1.610  -4.631 -20.922  1.00  0.00           H  
ATOM   1197  CE  LYS A  75      -3.110  -6.118 -20.487  1.00  0.00           C  
ATOM   1198  HE2 LYS A  75      -2.799  -6.719 -21.350  1.00  0.00           H  
ATOM   1199  HE3 LYS A  75      -3.341  -6.806 -19.669  1.00  0.00           H  
ATOM   1200  NZ  LYS A  75      -4.305  -5.309 -20.814  1.00  0.00           N  
ATOM   1201  HZ1 LYS A  75      -5.070  -5.915 -21.081  1.00  0.00           H  
ATOM   1202  HZ2 LYS A  75      -4.591  -4.761 -20.013  1.00  0.00           H  
ATOM   1203  HZ3 LYS A  75      -4.098  -4.685 -21.583  1.00  0.00           H  
ATOM   1204  C   LYS A  75       0.124  -7.794 -16.279  1.00  0.00           C  
ATOM   1205  O   LYS A  75       0.848  -7.095 -15.574  1.00  0.00           O  
ATOM   1206  N   GLN A  76      -0.677  -8.735 -15.774  1.00  0.00           N  
ATOM   1207  H   GLN A  76      -1.277  -9.251 -16.410  1.00  0.00           H  
ATOM   1208  CA  GLN A  76      -0.751  -9.026 -14.334  1.00  0.00           C  
ATOM   1209  HA  GLN A  76      -0.927  -8.081 -13.819  1.00  0.00           H  
ATOM   1210  CB  GLN A  76      -1.954  -9.949 -14.058  1.00  0.00           C  
ATOM   1211  HB2 GLN A  76      -2.854  -9.496 -14.478  1.00  0.00           H  
ATOM   1212  HB3 GLN A  76      -1.788 -10.895 -14.576  1.00  0.00           H  
ATOM   1213  CG  GLN A  76      -2.220 -10.262 -12.572  1.00  0.00           C  
ATOM   1214  HG2 GLN A  76      -2.963 -11.059 -12.534  1.00  0.00           H  
ATOM   1215  HG3 GLN A  76      -1.315 -10.651 -12.110  1.00  0.00           H  
ATOM   1216  CD  GLN A  76      -2.740  -9.089 -11.730  1.00  0.00           C  
ATOM   1217  OE1 GLN A  76      -2.405  -7.926 -11.916  1.00  0.00           O  
ATOM   1218  NE2 GLN A  76      -3.581  -9.357 -10.754  1.00  0.00           N  
ATOM   1219 HE21 GLN A  76      -3.802  -8.623 -10.080  1.00  0.00           H  
ATOM   1220 HE22 GLN A  76      -3.843 -10.301 -10.547  1.00  0.00           H  
ATOM   1221  C   GLN A  76       0.579  -9.584 -13.783  1.00  0.00           C  
ATOM   1222  O   GLN A  76       1.015  -9.181 -12.705  1.00  0.00           O  
ATOM   1223  N   LEU A  77       1.289 -10.415 -14.553  1.00  0.00           N  
ATOM   1224  H   LEU A  77       0.866 -10.746 -15.417  1.00  0.00           H  
ATOM   1225  CA  LEU A  77       2.644 -10.881 -14.241  1.00  0.00           C  
ATOM   1226  HA  LEU A  77       2.640 -11.320 -13.242  1.00  0.00           H  
ATOM   1227  CB  LEU A  77       3.009 -11.994 -15.244  1.00  0.00           C  
ATOM   1228  HB2 LEU A  77       2.277 -12.798 -15.159  1.00  0.00           H  
ATOM   1229  HB3 LEU A  77       2.914 -11.596 -16.256  1.00  0.00           H  
ATOM   1230  CG  LEU A  77       4.426 -12.573 -15.057  1.00  0.00           C  
ATOM   1231  HG  LEU A  77       4.933 -12.063 -14.243  1.00  0.00           H  
ATOM   1232  CD1 LEU A  77       4.412 -14.061 -14.728  1.00  0.00           C  
ATOM   1233 HD11 LEU A  77       3.918 -14.227 -13.774  1.00  0.00           H  
ATOM   1234 HD12 LEU A  77       3.891 -14.617 -15.508  1.00  0.00           H  
ATOM   1235 HD13 LEU A  77       5.433 -14.432 -14.649  1.00  0.00           H  
ATOM   1236  CD2 LEU A  77       5.243 -12.392 -16.334  1.00  0.00           C  
ATOM   1237 HD21 LEU A  77       5.313 -11.334 -16.587  1.00  0.00           H  
ATOM   1238 HD22 LEU A  77       6.251 -12.786 -16.194  1.00  0.00           H  
ATOM   1239 HD23 LEU A  77       4.769 -12.925 -17.157  1.00  0.00           H  
ATOM   1240  C   LEU A  77       3.661  -9.722 -14.218  1.00  0.00           C  
ATOM   1241  O   LEU A  77       4.376  -9.557 -13.233  1.00  0.00           O  
ATOM   1242  N   ILE A  78       3.697  -8.866 -15.244  1.00  0.00           N  
ATOM   1243  H   ILE A  78       3.102  -9.057 -16.047  1.00  0.00           H  
ATOM   1244  CA  ILE A  78       4.590  -7.689 -15.290  1.00  0.00           C  
ATOM   1245  HA  ILE A  78       5.617  -8.024 -15.144  1.00  0.00           H  
ATOM   1246  CB  ILE A  78       4.489  -7.012 -16.682  1.00  0.00           C  
ATOM   1247  HB  ILE A  78       3.430  -6.875 -16.907  1.00  0.00           H  
ATOM   1248  CG2 ILE A  78       5.134  -5.611 -16.708  1.00  0.00           C  
ATOM   1249 HG21 ILE A  78       6.147  -5.665 -16.308  1.00  0.00           H  
ATOM   1250 HG22 ILE A  78       5.165  -5.245 -17.735  1.00  0.00           H  
ATOM   1251 HG23 ILE A  78       4.541  -4.918 -16.112  1.00  0.00           H  
ATOM   1252  CG1 ILE A  78       5.084  -7.893 -17.809  1.00  0.00           C  
ATOM   1253 HG12 ILE A  78       4.649  -8.890 -17.764  1.00  0.00           H  
ATOM   1254 HG13 ILE A  78       4.794  -7.461 -18.768  1.00  0.00           H  
ATOM   1255  CD1 ILE A  78       6.611  -8.051 -17.808  1.00  0.00           C  
ATOM   1256 HD11 ILE A  78       6.956  -8.463 -16.860  1.00  0.00           H  
ATOM   1257 HD12 ILE A  78       6.901  -8.731 -18.610  1.00  0.00           H  
ATOM   1258 HD13 ILE A  78       7.085  -7.088 -17.989  1.00  0.00           H  
ATOM   1259  C   ILE A  78       4.292  -6.714 -14.133  1.00  0.00           C  
ATOM   1260  O   ILE A  78       5.214  -6.149 -13.538  1.00  0.00           O  
ATOM   1261  N   ARG A  79       3.018  -6.555 -13.754  1.00  0.00           N  
ATOM   1262  H   ARG A  79       2.303  -7.018 -14.312  1.00  0.00           H  
ATOM   1263  CA  ARG A  79       2.580  -5.758 -12.592  1.00  0.00           C  
ATOM   1264  HA  ARG A  79       3.015  -4.759 -12.659  1.00  0.00           H  
ATOM   1265  CB  ARG A  79       1.049  -5.619 -12.668  1.00  0.00           C  
ATOM   1266  HB2 ARG A  79       0.776  -5.227 -13.649  1.00  0.00           H  
ATOM   1267  HB3 ARG A  79       0.588  -6.600 -12.546  1.00  0.00           H  
ATOM   1268  CG  ARG A  79       0.492  -4.670 -11.605  1.00  0.00           C  
ATOM   1269  HG2 ARG A  79       0.751  -5.049 -10.620  1.00  0.00           H  
ATOM   1270  HG3 ARG A  79       0.935  -3.680 -11.725  1.00  0.00           H  
ATOM   1271  CD  ARG A  79      -1.031  -4.559 -11.692  1.00  0.00           C  
ATOM   1272  HD2 ARG A  79      -1.294  -3.868 -12.493  1.00  0.00           H  
ATOM   1273  HD3 ARG A  79      -1.448  -5.537 -11.930  1.00  0.00           H  
ATOM   1274  NE  ARG A  79      -1.555  -4.060 -10.412  1.00  0.00           N  
ATOM   1275  HE  ARG A  79      -1.130  -3.194 -10.062  1.00  0.00           H  
ATOM   1276  CZ  ARG A  79      -2.321  -4.702  -9.555  1.00  0.00           C  
ATOM   1277  NH1 ARG A  79      -2.832  -5.875  -9.808  1.00  0.00           N  
ATOM   1278 HH11 ARG A  79      -2.669  -6.332 -10.694  1.00  0.00           H  
ATOM   1279 HH12 ARG A  79      -3.368  -6.369  -9.091  1.00  0.00           H  
ATOM   1280  NH2 ARG A  79      -2.549  -4.199  -8.381  1.00  0.00           N  
ATOM   1281 HH21 ARG A  79      -2.052  -3.345  -8.101  1.00  0.00           H  
ATOM   1282 HH22 ARG A  79      -3.089  -4.757  -7.720  1.00  0.00           H  
ATOM   1283  C   ARG A  79       3.051  -6.335 -11.246  1.00  0.00           C  
ATOM   1284  O   ARG A  79       3.221  -5.581 -10.285  1.00  0.00           O  
ATOM   1285  N   PHE A  80       3.294  -7.643 -11.145  1.00  0.00           N  
ATOM   1286  H   PHE A  80       3.069  -8.235 -11.934  1.00  0.00           H  
ATOM   1287  CA  PHE A  80       4.006  -8.229  -9.998  1.00  0.00           C  
ATOM   1288  HA  PHE A  80       3.708  -7.700  -9.092  1.00  0.00           H  
ATOM   1289  CB  PHE A  80       3.636  -9.705  -9.792  1.00  0.00           C  
ATOM   1290  HB2 PHE A  80       3.799 -10.254 -10.720  1.00  0.00           H  
ATOM   1291  HB3 PHE A  80       4.312 -10.118  -9.043  1.00  0.00           H  
ATOM   1292  CG  PHE A  80       2.222  -9.952  -9.295  1.00  0.00           C  
ATOM   1293  CD1 PHE A  80       1.788  -9.387  -8.078  1.00  0.00           C  
ATOM   1294  HD1 PHE A  80       2.451  -8.768  -7.493  1.00  0.00           H  
ATOM   1295  CE1 PHE A  80       0.483  -9.628  -7.612  1.00  0.00           C  
ATOM   1296  HE1 PHE A  80       0.149  -9.184  -6.686  1.00  0.00           H  
ATOM   1297  CZ  PHE A  80      -0.387 -10.449  -8.347  1.00  0.00           C  
ATOM   1298  HZ  PHE A  80      -1.391 -10.635  -7.987  1.00  0.00           H  
ATOM   1299  CE2 PHE A  80       0.053 -11.036  -9.545  1.00  0.00           C  
ATOM   1300  HE2 PHE A  80      -0.609 -11.686 -10.097  1.00  0.00           H  
ATOM   1301  CD2 PHE A  80       1.351 -10.784 -10.022  1.00  0.00           C  
ATOM   1302  HD2 PHE A  80       1.675 -11.226 -10.952  1.00  0.00           H  
ATOM   1303  C   PHE A  80       5.528  -8.040 -10.100  1.00  0.00           C  
ATOM   1304  O   PHE A  80       6.123  -7.560  -9.136  1.00  0.00           O  
ATOM   1305  N   LEU A  81       6.167  -8.321 -11.245  1.00  0.00           N  
ATOM   1306  H   LEU A  81       5.638  -8.743 -12.007  1.00  0.00           H  
ATOM   1307  CA  LEU A  81       7.616  -8.103 -11.407  1.00  0.00           C  
ATOM   1308  HA  LEU A  81       8.139  -8.728 -10.682  1.00  0.00           H  
ATOM   1309  CB  LEU A  81       8.077  -8.512 -12.818  1.00  0.00           C  
ATOM   1310  HB2 LEU A  81       7.349  -8.204 -13.569  1.00  0.00           H  
ATOM   1311  HB3 LEU A  81       8.981  -7.942 -13.002  1.00  0.00           H  
ATOM   1312  CG  LEU A  81       8.455  -9.997 -13.000  1.00  0.00           C  
ATOM   1313  HG  LEU A  81       8.798 -10.405 -12.049  1.00  0.00           H  
ATOM   1314  CD1 LEU A  81       7.307 -10.843 -13.532  1.00  0.00           C  
ATOM   1315 HD11 LEU A  81       6.961 -10.439 -14.484  1.00  0.00           H  
ATOM   1316 HD12 LEU A  81       7.633 -11.872 -13.680  1.00  0.00           H  
ATOM   1317 HD13 LEU A  81       6.486 -10.834 -12.821  1.00  0.00           H  
ATOM   1318  CD2 LEU A  81       9.590 -10.127 -14.014  1.00  0.00           C  
ATOM   1319 HD21 LEU A  81       9.954 -11.155 -14.023  1.00  0.00           H  
ATOM   1320 HD22 LEU A  81       9.250  -9.857 -15.013  1.00  0.00           H  
ATOM   1321 HD23 LEU A  81      10.409  -9.474 -13.721  1.00  0.00           H  
ATOM   1322  C   LEU A  81       8.043  -6.645 -11.110  1.00  0.00           C  
ATOM   1323  O   LEU A  81       9.024  -6.431 -10.399  1.00  0.00           O  
ATOM   1324  N   LYS A  82       7.272  -5.648 -11.574  1.00  0.00           N  
ATOM   1325  H   LYS A  82       6.494  -5.912 -12.171  1.00  0.00           H  
ATOM   1326  CA  LYS A  82       7.530  -4.201 -11.363  1.00  0.00           C  
ATOM   1327  HA  LYS A  82       8.604  -4.043 -11.476  1.00  0.00           H  
ATOM   1328  CB  LYS A  82       6.807  -3.369 -12.445  1.00  0.00           C  
ATOM   1329  HB2 LYS A  82       5.755  -3.656 -12.486  1.00  0.00           H  
ATOM   1330  HB3 LYS A  82       6.864  -2.313 -12.178  1.00  0.00           H  
ATOM   1331  CG  LYS A  82       7.462  -3.537 -13.829  1.00  0.00           C  
ATOM   1332  HG2 LYS A  82       8.507  -3.242 -13.744  1.00  0.00           H  
ATOM   1333  HG3 LYS A  82       7.418  -4.585 -14.127  1.00  0.00           H  
ATOM   1334  CD  LYS A  82       6.803  -2.678 -14.923  1.00  0.00           C  
ATOM   1335  HD2 LYS A  82       5.759  -2.977 -15.029  1.00  0.00           H  
ATOM   1336  HD3 LYS A  82       6.842  -1.629 -14.623  1.00  0.00           H  
ATOM   1337  CE  LYS A  82       7.541  -2.866 -16.261  1.00  0.00           C  
ATOM   1338  HE2 LYS A  82       8.598  -2.629 -16.110  1.00  0.00           H  
ATOM   1339  HE3 LYS A  82       7.485  -3.922 -16.543  1.00  0.00           H  
ATOM   1340  NZ  LYS A  82       6.989  -2.017 -17.351  1.00  0.00           N  
ATOM   1341  HZ1 LYS A  82       7.106  -1.036 -17.144  1.00  0.00           H  
ATOM   1342  HZ2 LYS A  82       7.460  -2.199 -18.233  1.00  0.00           H  
ATOM   1343  HZ3 LYS A  82       6.004  -2.199 -17.486  1.00  0.00           H  
ATOM   1344  C   LYS A  82       7.224  -3.679  -9.944  1.00  0.00           C  
ATOM   1345  O   LYS A  82       7.458  -2.496  -9.669  1.00  0.00           O  
ATOM   1346  N   ARG A  83       6.701  -4.551  -9.067  1.00  0.00           N  
ATOM   1347  H   ARG A  83       6.505  -5.471  -9.440  1.00  0.00           H  
ATOM   1348  CA  ARG A  83       6.661  -4.417  -7.593  1.00  0.00           C  
ATOM   1349  HA  ARG A  83       6.815  -3.377  -7.300  1.00  0.00           H  
ATOM   1350  CB  ARG A  83       5.290  -4.888  -7.051  1.00  0.00           C  
ATOM   1351  HB2 ARG A  83       4.979  -5.807  -7.548  1.00  0.00           H  
ATOM   1352  HB3 ARG A  83       5.391  -5.103  -5.987  1.00  0.00           H  
ATOM   1353  CG  ARG A  83       4.196  -3.816  -7.212  1.00  0.00           C  
ATOM   1354  HG2 ARG A  83       4.532  -2.926  -6.685  1.00  0.00           H  
ATOM   1355  HG3 ARG A  83       4.078  -3.560  -8.265  1.00  0.00           H  
ATOM   1356  CD  ARG A  83       2.833  -4.231  -6.628  1.00  0.00           C  
ATOM   1357  HD2 ARG A  83       2.988  -4.800  -5.708  1.00  0.00           H  
ATOM   1358  HD3 ARG A  83       2.286  -3.326  -6.356  1.00  0.00           H  
ATOM   1359  NE  ARG A  83       2.024  -5.018  -7.588  1.00  0.00           N  
ATOM   1360  HE  ARG A  83       2.453  -5.208  -8.487  1.00  0.00           H  
ATOM   1361  CZ  ARG A  83       0.785  -5.459  -7.410  1.00  0.00           C  
ATOM   1362  NH1 ARG A  83       0.051  -5.108  -6.393  1.00  0.00           N  
ATOM   1363 HH11 ARG A  83       0.376  -4.337  -5.835  1.00  0.00           H  
ATOM   1364 HH12 ARG A  83      -0.913  -5.396  -6.334  1.00  0.00           H  
ATOM   1365  NH2 ARG A  83       0.245  -6.288  -8.253  1.00  0.00           N  
ATOM   1366 HH21 ARG A  83       0.756  -6.594  -9.059  1.00  0.00           H  
ATOM   1367 HH22 ARG A  83      -0.674  -6.653  -8.062  1.00  0.00           H  
ATOM   1368  C   ARG A  83       7.813  -5.190  -6.933  1.00  0.00           C  
ATOM   1369  O   ARG A  83       8.479  -4.656  -6.049  1.00  0.00           O  
ATOM   1370  N   LEU A  84       8.088  -6.414  -7.392  1.00  0.00           N  
ATOM   1371  H   LEU A  84       7.471  -6.800  -8.095  1.00  0.00           H  
ATOM   1372  CA  LEU A  84       9.156  -7.285  -6.890  1.00  0.00           C  
ATOM   1373  HA  LEU A  84       8.968  -7.494  -5.838  1.00  0.00           H  
ATOM   1374  CB  LEU A  84       9.086  -8.603  -7.688  1.00  0.00           C  
ATOM   1375  HB2 LEU A  84       8.090  -9.031  -7.594  1.00  0.00           H  
ATOM   1376  HB3 LEU A  84       9.245  -8.370  -8.741  1.00  0.00           H  
ATOM   1377  CG  LEU A  84      10.123  -9.667  -7.296  1.00  0.00           C  
ATOM   1378  HG  LEU A  84      11.123  -9.249  -7.389  1.00  0.00           H  
ATOM   1379  CD1 LEU A  84       9.924 -10.178  -5.869  1.00  0.00           C  
ATOM   1380 HD11 LEU A  84       8.914 -10.566  -5.743  1.00  0.00           H  
ATOM   1381 HD12 LEU A  84      10.641 -10.974  -5.676  1.00  0.00           H  
ATOM   1382 HD13 LEU A  84      10.103  -9.373  -5.157  1.00  0.00           H  
ATOM   1383  CD2 LEU A  84      10.017 -10.854  -8.256  1.00  0.00           C  
ATOM   1384 HD21 LEU A  84      10.190 -10.519  -9.278  1.00  0.00           H  
ATOM   1385 HD22 LEU A  84      10.772 -11.597  -8.005  1.00  0.00           H  
ATOM   1386 HD23 LEU A  84       9.029 -11.309  -8.192  1.00  0.00           H  
ATOM   1387  C   LEU A  84      10.554  -6.650  -6.992  1.00  0.00           C  
ATOM   1388  O   LEU A  84      11.334  -6.710  -6.044  1.00  0.00           O  
ATOM   1389  N   ASP A  85      10.866  -6.047  -8.140  1.00  0.00           N  
ATOM   1390  H   ASP A  85      10.159  -6.003  -8.868  1.00  0.00           H  
ATOM   1391  CA  ASP A  85      12.193  -5.500  -8.427  1.00  0.00           C  
ATOM   1392  HA  ASP A  85      12.926  -6.294  -8.277  1.00  0.00           H  
ATOM   1393  CB  ASP A  85      12.283  -5.079  -9.900  1.00  0.00           C  
ATOM   1394  HB2 ASP A  85      13.256  -4.614 -10.066  1.00  0.00           H  
ATOM   1395  HB3 ASP A  85      12.248  -5.985 -10.507  1.00  0.00           H  
ATOM   1396  CG  ASP A  85      11.203  -4.123 -10.416  1.00  0.00           C  
ATOM   1397  OD1 ASP A  85      10.497  -3.421  -9.666  1.00  0.00           O  
ATOM   1398  OD2 ASP A  85      11.133  -3.971 -11.651  1.00  0.00           O  
ATOM   1399  C   ASP A  85      12.581  -4.367  -7.464  1.00  0.00           C  
ATOM   1400  O   ASP A  85      13.687  -4.379  -6.927  1.00  0.00           O  
ATOM   1401  N   ARG A  86      11.662  -3.443  -7.163  1.00  0.00           N  
ATOM   1402  H   ARG A  86      10.811  -3.453  -7.721  1.00  0.00           H  
ATOM   1403  CA  ARG A  86      11.877  -2.360  -6.190  1.00  0.00           C  
ATOM   1404  HA  ARG A  86      12.761  -1.795  -6.496  1.00  0.00           H  
ATOM   1405  CB  ARG A  86      10.683  -1.389  -6.147  1.00  0.00           C  
ATOM   1406  HB2 ARG A  86       9.839  -1.872  -5.657  1.00  0.00           H  
ATOM   1407  HB3 ARG A  86      10.975  -0.526  -5.544  1.00  0.00           H  
ATOM   1408  CG  ARG A  86      10.229  -0.911  -7.536  1.00  0.00           C  
ATOM   1409  HG2 ARG A  86      11.100  -0.803  -8.184  1.00  0.00           H  
ATOM   1410  HG3 ARG A  86       9.567  -1.663  -7.961  1.00  0.00           H  
ATOM   1411  CD  ARG A  86       9.495   0.435  -7.519  1.00  0.00           C  
ATOM   1412  HD2 ARG A  86      10.210   1.210  -7.235  1.00  0.00           H  
ATOM   1413  HD3 ARG A  86       9.136   0.664  -8.522  1.00  0.00           H  
ATOM   1414  NE  ARG A  86       8.371   0.491  -6.577  1.00  0.00           N  
ATOM   1415  HE  ARG A  86       8.527   1.031  -5.718  1.00  0.00           H  
ATOM   1416  CZ  ARG A  86       7.134   0.070  -6.737  1.00  0.00           C  
ATOM   1417  NH1 ARG A  86       6.718  -0.707  -7.689  1.00  0.00           N  
ATOM   1418 HH11 ARG A  86       7.348  -1.120  -8.361  1.00  0.00           H  
ATOM   1419 HH12 ARG A  86       5.740  -0.924  -7.706  1.00  0.00           H  
ATOM   1420  NH2 ARG A  86       6.222   0.446  -5.915  1.00  0.00           N  
ATOM   1421 HH21 ARG A  86       6.486   1.049  -5.130  1.00  0.00           H  
ATOM   1422 HH22 ARG A  86       5.254   0.159  -6.004  1.00  0.00           H  
ATOM   1423  C   ARG A  86      12.191  -2.898  -4.794  1.00  0.00           C  
ATOM   1424  O   ARG A  86      13.139  -2.434  -4.166  1.00  0.00           O  
ATOM   1425  N   ASN A  87      11.456  -3.910  -4.319  1.00  0.00           N  
ATOM   1426  H   ASN A  87      10.679  -4.242  -4.874  1.00  0.00           H  
ATOM   1427  CA  ASN A  87      11.732  -4.532  -3.019  1.00  0.00           C  
ATOM   1428  HA  ASN A  87      11.863  -3.742  -2.280  1.00  0.00           H  
ATOM   1429  CB  ASN A  87      10.545  -5.407  -2.593  1.00  0.00           C  
ATOM   1430  HB2 ASN A  87      10.119  -5.905  -3.466  1.00  0.00           H  
ATOM   1431  HB3 ASN A  87      10.913  -6.164  -1.905  1.00  0.00           H  
ATOM   1432  CG  ASN A  87       9.459  -4.655  -1.843  1.00  0.00           C  
ATOM   1433  OD1 ASN A  87       9.611  -3.522  -1.417  1.00  0.00           O  
ATOM   1434  ND2 ASN A  87       8.349  -5.310  -1.629  1.00  0.00           N  
ATOM   1435 HD21 ASN A  87       7.633  -4.852  -1.053  1.00  0.00           H  
ATOM   1436 HD22 ASN A  87       8.229  -6.243  -1.964  1.00  0.00           H  
ATOM   1437  C   ASN A  87      13.044  -5.329  -2.987  1.00  0.00           C  
ATOM   1438  O   ASN A  87      13.737  -5.292  -1.972  1.00  0.00           O  
ATOM   1439  N   LEU A  88      13.421  -6.020  -4.070  1.00  0.00           N  
ATOM   1440  H   LEU A  88      12.793  -6.052  -4.866  1.00  0.00           H  
ATOM   1441  CA  LEU A  88      14.743  -6.648  -4.196  1.00  0.00           C  
ATOM   1442  HA  LEU A  88      14.909  -7.309  -3.345  1.00  0.00           H  
ATOM   1443  CB  LEU A  88      14.819  -7.455  -5.503  1.00  0.00           C  
ATOM   1444  HB2 LEU A  88      14.433  -6.824  -6.299  1.00  0.00           H  
ATOM   1445  HB3 LEU A  88      15.865  -7.675  -5.725  1.00  0.00           H  
ATOM   1446  CG  LEU A  88      14.034  -8.774  -5.514  1.00  0.00           C  
ATOM   1447  HG  LEU A  88      13.016  -8.609  -5.164  1.00  0.00           H  
ATOM   1448  CD1 LEU A  88      13.982  -9.298  -6.949  1.00  0.00           C  
ATOM   1449 HD11 LEU A  88      14.974  -9.604  -7.286  1.00  0.00           H  
ATOM   1450 HD12 LEU A  88      13.285 -10.129  -6.996  1.00  0.00           H  
ATOM   1451 HD13 LEU A  88      13.604  -8.520  -7.612  1.00  0.00           H  
ATOM   1452  CD2 LEU A  88      14.694  -9.845  -4.642  1.00  0.00           C  
ATOM   1453 HD21 LEU A  88      14.674  -9.532  -3.600  1.00  0.00           H  
ATOM   1454 HD22 LEU A  88      14.139 -10.778  -4.739  1.00  0.00           H  
ATOM   1455 HD23 LEU A  88      15.728 -10.002  -4.949  1.00  0.00           H  
ATOM   1456  C   LEU A  88      15.874  -5.608  -4.170  1.00  0.00           C  
ATOM   1457  O   LEU A  88      16.923  -5.860  -3.579  1.00  0.00           O  
ATOM   1458  N   TRP A  89      15.653  -4.441  -4.781  1.00  0.00           N  
ATOM   1459  H   TRP A  89      14.786  -4.321  -5.297  1.00  0.00           H  
ATOM   1460  CA  TRP A  89      16.588  -3.318  -4.744  1.00  0.00           C  
ATOM   1461  HA  TRP A  89      17.576  -3.684  -5.029  1.00  0.00           H  
ATOM   1462  CB  TRP A  89      16.163  -2.254  -5.768  1.00  0.00           C  
ATOM   1463  HB2 TRP A  89      15.739  -2.752  -6.641  1.00  0.00           H  
ATOM   1464  HB3 TRP A  89      15.391  -1.614  -5.342  1.00  0.00           H  
ATOM   1465  CG  TRP A  89      17.296  -1.408  -6.255  1.00  0.00           C  
ATOM   1466  CD1 TRP A  89      17.919  -0.450  -5.536  1.00  0.00           C  
ATOM   1467  HD1 TRP A  89      17.645  -0.152  -4.531  1.00  0.00           H  
ATOM   1468  NE1 TRP A  89      19.031  -0.010  -6.221  1.00  0.00           N  
ATOM   1469  HE1 TRP A  89      19.752   0.551  -5.781  1.00  0.00           H  
ATOM   1470  CE2 TRP A  89      19.197  -0.676  -7.413  1.00  0.00           C  
ATOM   1471  CZ2 TRP A  89      20.195  -0.652  -8.398  1.00  0.00           C  
ATOM   1472  HZ2 TRP A  89      21.041   0.010  -8.295  1.00  0.00           H  
ATOM   1473  CH2 TRP A  89      20.072  -1.495  -9.517  1.00  0.00           C  
ATOM   1474  HH2 TRP A  89      20.829  -1.493 -10.290  1.00  0.00           H  
ATOM   1475  CZ3 TRP A  89      18.931  -2.306  -9.656  1.00  0.00           C  
ATOM   1476  HZ3 TRP A  89      18.812  -2.916 -10.538  1.00  0.00           H  
ATOM   1477  CE3 TRP A  89      17.942  -2.324  -8.655  1.00  0.00           C  
ATOM   1478  HE3 TRP A  89      17.073  -2.946  -8.771  1.00  0.00           H  
ATOM   1479  CD2 TRP A  89      18.065  -1.539  -7.490  1.00  0.00           C  
ATOM   1480  C   TRP A  89      16.707  -2.735  -3.329  1.00  0.00           C  
ATOM   1481  O   TRP A  89      17.823  -2.536  -2.853  1.00  0.00           O  
ATOM   1482  N   GLY A  90      15.589  -2.540  -2.619  1.00  0.00           N  
ATOM   1483  H   GLY A  90      14.696  -2.685  -3.080  1.00  0.00           H  
ATOM   1484  CA  GLY A  90      15.589  -2.084  -1.223  1.00  0.00           C  
ATOM   1485  HA2 GLY A  90      16.086  -1.116  -1.152  1.00  0.00           H  
ATOM   1486  HA3 GLY A  90      14.559  -1.970  -0.888  1.00  0.00           H  
ATOM   1487  C   GLY A  90      16.282  -3.068  -0.275  1.00  0.00           C  
ATOM   1488  O   GLY A  90      17.145  -2.669   0.503  1.00  0.00           O  
ATOM   1489  N   LEU A  91      15.961  -4.362  -0.398  1.00  0.00           N  
ATOM   1490  H   LEU A  91      15.208  -4.608  -1.036  1.00  0.00           H  
ATOM   1491  CA  LEU A  91      16.571  -5.444   0.383  1.00  0.00           C  
ATOM   1492  HA  LEU A  91      16.468  -5.189   1.438  1.00  0.00           H  
ATOM   1493  CB  LEU A  91      15.784  -6.741   0.103  1.00  0.00           C  
ATOM   1494  HB2 LEU A  91      14.722  -6.559   0.273  1.00  0.00           H  
ATOM   1495  HB3 LEU A  91      15.915  -6.994  -0.952  1.00  0.00           H  
ATOM   1496  CG  LEU A  91      16.214  -7.951   0.957  1.00  0.00           C  
ATOM   1497  HG  LEU A  91      17.289  -8.102   0.871  1.00  0.00           H  
ATOM   1498  CD1 LEU A  91      15.848  -7.776   2.433  1.00  0.00           C  
ATOM   1499 HD11 LEU A  91      16.098  -8.678   2.989  1.00  0.00           H  
ATOM   1500 HD12 LEU A  91      16.408  -6.944   2.858  1.00  0.00           H  
ATOM   1501 HD13 LEU A  91      14.781  -7.577   2.540  1.00  0.00           H  
ATOM   1502  CD2 LEU A  91      15.529  -9.218   0.450  1.00  0.00           C  
ATOM   1503 HD21 LEU A  91      15.951 -10.089   0.947  1.00  0.00           H  
ATOM   1504 HD22 LEU A  91      14.462  -9.177   0.661  1.00  0.00           H  
ATOM   1505 HD23 LEU A  91      15.687  -9.312  -0.623  1.00  0.00           H  
ATOM   1506  C   LEU A  91      18.078  -5.612   0.099  1.00  0.00           C  
ATOM   1507  O   LEU A  91      18.839  -5.972   0.997  1.00  0.00           O  
ATOM   1508  N   ALA A  92      18.530  -5.337  -1.130  1.00  0.00           N  
ATOM   1509  H   ALA A  92      17.863  -5.103  -1.859  1.00  0.00           H  
ATOM   1510  CA  ALA A  92      19.953  -5.236  -1.435  1.00  0.00           C  
ATOM   1511  HA  ALA A  92      20.454  -6.125  -1.053  1.00  0.00           H  
ATOM   1512  CB  ALA A  92      20.144  -5.189  -2.955  1.00  0.00           C  
ATOM   1513  HB1 ALA A  92      19.685  -4.292  -3.370  1.00  0.00           H  
ATOM   1514  HB2 ALA A  92      21.211  -5.180  -3.175  1.00  0.00           H  
ATOM   1515  HB3 ALA A  92      19.689  -6.060  -3.420  1.00  0.00           H  
ATOM   1516  C   ALA A  92      20.600  -4.008  -0.773  1.00  0.00           C  
ATOM   1517  O   ALA A  92      21.712  -4.106  -0.249  1.00  0.00           O  
ATOM   1518  N   GLY A  93      19.932  -2.851  -0.832  1.00  0.00           N  
ATOM   1519  H   GLY A  93      19.013  -2.844  -1.267  1.00  0.00           H  
ATOM   1520  CA  GLY A  93      20.472  -1.562  -0.383  1.00  0.00           C  
ATOM   1521  HA2 GLY A  93      19.686  -0.812  -0.471  1.00  0.00           H  
ATOM   1522  HA3 GLY A  93      20.761  -1.635   0.665  1.00  0.00           H  
ATOM   1523  C   GLY A  93      21.683  -1.075  -1.192  1.00  0.00           C  
ATOM   1524  O   GLY A  93      22.376  -0.154  -0.766  1.00  0.00           O  
ATOM   1525  N   LEU A  94      21.972  -1.710  -2.333  1.00  0.00           N  
ATOM   1526  H   LEU A  94      21.319  -2.411  -2.645  1.00  0.00           H  
ATOM   1527  CA  LEU A  94      23.068  -1.345  -3.231  1.00  0.00           C  
ATOM   1528  HA  LEU A  94      23.867  -0.899  -2.641  1.00  0.00           H  
ATOM   1529  CB  LEU A  94      23.624  -2.601  -3.938  1.00  0.00           C  
ATOM   1530  HB2 LEU A  94      22.808  -3.078  -4.482  1.00  0.00           H  
ATOM   1531  HB3 LEU A  94      24.365  -2.281  -4.669  1.00  0.00           H  
ATOM   1532  CG  LEU A  94      24.282  -3.648  -3.014  1.00  0.00           C  
ATOM   1533  HG  LEU A  94      23.547  -4.021  -2.301  1.00  0.00           H  
ATOM   1534  CD1 LEU A  94      24.798  -4.832  -3.837  1.00  0.00           C  
ATOM   1535 HD11 LEU A  94      25.569  -4.496  -4.532  1.00  0.00           H  
ATOM   1536 HD12 LEU A  94      25.218  -5.588  -3.175  1.00  0.00           H  
ATOM   1537 HD13 LEU A  94      23.976  -5.277  -4.396  1.00  0.00           H  
ATOM   1538  CD2 LEU A  94      25.476  -3.073  -2.247  1.00  0.00           C  
ATOM   1539 HD21 LEU A  94      25.967  -3.865  -1.682  1.00  0.00           H  
ATOM   1540 HD22 LEU A  94      26.194  -2.636  -2.942  1.00  0.00           H  
ATOM   1541 HD23 LEU A  94      25.138  -2.315  -1.542  1.00  0.00           H  
ATOM   1542  C   LEU A  94      22.614  -0.285  -4.243  1.00  0.00           C  
ATOM   1543  O   LEU A  94      21.487  -0.312  -4.729  1.00  0.00           O  
ATOM   1544  N   ASN A  95      23.515   0.629  -4.610  1.00  0.00           N  
ATOM   1545  H   ASN A  95      24.421   0.613  -4.171  1.00  0.00           H  
ATOM   1546  CA  ASN A  95      23.262   1.611  -5.674  1.00  0.00           C  
ATOM   1547  HA  ASN A  95      22.209   1.901  -5.621  1.00  0.00           H  
ATOM   1548  CB  ASN A  95      24.131   2.858  -5.400  1.00  0.00           C  
ATOM   1549  HB2 ASN A  95      24.352   2.920  -4.334  1.00  0.00           H  
ATOM   1550  HB3 ASN A  95      25.073   2.778  -5.941  1.00  0.00           H  
ATOM   1551  CG  ASN A  95      23.451   4.170  -5.773  1.00  0.00           C  
ATOM   1552  OD1 ASN A  95      22.354   4.237  -6.292  1.00  0.00           O  
ATOM   1553  ND2 ASN A  95      24.070   5.285  -5.470  1.00  0.00           N  
ATOM   1554 HD21 ASN A  95      23.572   6.126  -5.704  1.00  0.00           H  
ATOM   1555 HD22 ASN A  95      24.955   5.281  -5.000  1.00  0.00           H  
ATOM   1556  C   ASN A  95      23.490   1.018  -7.084  1.00  0.00           C  
ATOM   1557  O   ASN A  95      23.070   1.592  -8.082  1.00  0.00           O  
ATOM   1558  N   SER A  96      24.185  -0.122  -7.171  1.00  0.00           N  
ATOM   1559  H   SER A  96      24.510  -0.537  -6.311  1.00  0.00           H  
ATOM   1560  CA  SER A  96      24.399  -0.934  -8.377  1.00  0.00           C  
ATOM   1561  HA  SER A  96      23.438  -1.135  -8.853  1.00  0.00           H  
ATOM   1562  CB  SER A  96      25.309  -0.191  -9.369  1.00  0.00           C  
ATOM   1563  HB2 SER A  96      24.840   0.751  -9.654  1.00  0.00           H  
ATOM   1564  HB3 SER A  96      26.268   0.023  -8.893  1.00  0.00           H  
ATOM   1565  OG  SER A  96      25.528  -0.958 -10.539  1.00  0.00           O  
ATOM   1566  HG  SER A  96      25.832  -0.368 -11.237  1.00  0.00           H  
ATOM   1567  C   SER A  96      25.055  -2.267  -7.987  1.00  0.00           C  
ATOM   1568  O   SER A  96      25.690  -2.359  -6.934  1.00  0.00           O  
ATOM   1569  N   CYS A  97      24.965  -3.284  -8.846  1.00  0.00           N  
ATOM   1570  H   CYS A  97      24.427  -3.141  -9.690  1.00  0.00           H  
ATOM   1571  CA  CYS A  97      25.820  -4.464  -8.789  1.00  0.00           C  
ATOM   1572  HA  CYS A  97      26.771  -4.169  -8.347  1.00  0.00           H  
ATOM   1573  CB  CYS A  97      25.186  -5.521  -7.878  1.00  0.00           C  
ATOM   1574  HB2 CYS A  97      24.960  -5.083  -6.904  1.00  0.00           H  
ATOM   1575  HB3 CYS A  97      24.259  -5.876  -8.332  1.00  0.00           H  
ATOM   1576  SG  CYS A  97      26.340  -6.906  -7.681  1.00  0.00           S  
ATOM   1577  HG  CYS A  97      27.161  -6.336  -6.784  1.00  0.00           H  
ATOM   1578  C   CYS A  97      26.048  -4.998 -10.214  1.00  0.00           C  
ATOM   1579  O   CYS A  97      25.070  -5.294 -10.907  1.00  0.00           O  
ATOM   1580  N   PRO A  98      27.302  -5.133 -10.689  1.00  0.00           N  
ATOM   1581  CD  PRO A  98      28.556  -4.850 -10.005  1.00  0.00           C  
ATOM   1582  HD2 PRO A  98      28.582  -5.293  -9.010  1.00  0.00           H  
ATOM   1583  HD3 PRO A  98      28.696  -3.771  -9.939  1.00  0.00           H  
ATOM   1584  CG  PRO A  98      29.652  -5.465 -10.877  1.00  0.00           C  
ATOM   1585  HG2 PRO A  98      29.803  -6.508 -10.593  1.00  0.00           H  
ATOM   1586  HG3 PRO A  98      30.586  -4.906 -10.802  1.00  0.00           H  
ATOM   1587  CB  PRO A  98      29.062  -5.391 -12.285  1.00  0.00           C  
ATOM   1588  HB2 PRO A  98      29.474  -6.160 -12.939  1.00  0.00           H  
ATOM   1589  HB3 PRO A  98      29.241  -4.398 -12.703  1.00  0.00           H  
ATOM   1590  CA  PRO A  98      27.559  -5.576 -12.052  1.00  0.00           C  
ATOM   1591  HA  PRO A  98      27.019  -4.931 -12.745  1.00  0.00           H  
ATOM   1592  C   PRO A  98      27.096  -7.021 -12.264  1.00  0.00           C  
ATOM   1593  O   PRO A  98      27.495  -7.941 -11.539  1.00  0.00           O  
ATOM   1594  N   VAL A  99      26.274  -7.214 -13.296  1.00  0.00           N  
ATOM   1595  H   VAL A  99      25.965  -6.397 -13.803  1.00  0.00           H  
ATOM   1596  CA  VAL A  99      25.917  -8.525 -13.860  1.00  0.00           C  
ATOM   1597  HA  VAL A  99      25.567  -9.164 -13.051  1.00  0.00           H  
ATOM   1598  CB  VAL A  99      24.751  -8.366 -14.869  1.00  0.00           C  
ATOM   1599  HB  VAL A  99      25.068  -7.692 -15.665  1.00  0.00           H  
ATOM   1600  CG1 VAL A  99      24.297  -9.684 -15.513  1.00  0.00           C  
ATOM   1601 HG11 VAL A  99      24.039 -10.420 -14.751  1.00  0.00           H  
ATOM   1602 HG12 VAL A  99      23.421  -9.507 -16.139  1.00  0.00           H  
ATOM   1603 HG13 VAL A  99      25.074 -10.085 -16.164  1.00  0.00           H  
ATOM   1604  CG2 VAL A  99      23.519  -7.755 -14.178  1.00  0.00           C  
ATOM   1605 HG21 VAL A  99      23.745  -6.765 -13.781  1.00  0.00           H  
ATOM   1606 HG22 VAL A  99      22.711  -7.642 -14.902  1.00  0.00           H  
ATOM   1607 HG23 VAL A  99      23.176  -8.397 -13.366  1.00  0.00           H  
ATOM   1608  C   VAL A  99      27.168  -9.195 -14.461  1.00  0.00           C  
ATOM   1609  O   VAL A  99      28.169  -8.536 -14.754  1.00  0.00           O  
ATOM   1610  N   LYS A 100      27.142 -10.523 -14.588  1.00  0.00           N  
ATOM   1611  H   LYS A 100      26.258 -10.994 -14.441  1.00  0.00           H  
ATOM   1612  CA  LYS A 100      28.255 -11.371 -15.043  1.00  0.00           C  
ATOM   1613  HA  LYS A 100      29.079 -10.749 -15.393  1.00  0.00           H  
ATOM   1614  CB  LYS A 100      28.726 -12.269 -13.878  1.00  0.00           C  
ATOM   1615  HB2 LYS A 100      27.917 -12.961 -13.636  1.00  0.00           H  
ATOM   1616  HB3 LYS A 100      29.568 -12.874 -14.212  1.00  0.00           H  
ATOM   1617  CG  LYS A 100      29.105 -11.526 -12.579  1.00  0.00           C  
ATOM   1618  HG2 LYS A 100      28.285 -10.873 -12.279  1.00  0.00           H  
ATOM   1619  HG3 LYS A 100      29.226 -12.262 -11.782  1.00  0.00           H  
ATOM   1620  CD  LYS A 100      30.389 -10.689 -12.670  1.00  0.00           C  
ATOM   1621  HD2 LYS A 100      30.369 -10.075 -13.573  1.00  0.00           H  
ATOM   1622  HD3 LYS A 100      30.423 -10.027 -11.802  1.00  0.00           H  
ATOM   1623  CE  LYS A 100      31.624 -11.600 -12.661  1.00  0.00           C  
ATOM   1624  HE2 LYS A 100      31.588 -12.213 -11.755  1.00  0.00           H  
ATOM   1625  HE3 LYS A 100      31.571 -12.277 -13.520  1.00  0.00           H  
ATOM   1626  NZ  LYS A 100      32.885 -10.820 -12.695  1.00  0.00           N  
ATOM   1627  HZ1 LYS A 100      33.685 -11.439 -12.639  1.00  0.00           H  
ATOM   1628  HZ2 LYS A 100      32.947 -10.291 -13.556  1.00  0.00           H  
ATOM   1629  HZ3 LYS A 100      32.921 -10.174 -11.916  1.00  0.00           H  
ATOM   1630  C   LYS A 100      27.787 -12.231 -16.224  1.00  0.00           C  
ATOM   1631  O   LYS A 100      26.634 -12.648 -16.227  1.00  0.00           O  
ATOM   1632  N   GLU A 101      28.668 -12.486 -17.191  1.00  0.00           N  
ATOM   1633  H   GLU A 101      29.588 -12.090 -17.139  1.00  0.00           H  
ATOM   1634  CA  GLU A 101      28.404 -13.447 -18.277  1.00  0.00           C  
ATOM   1635  HA  GLU A 101      27.453 -13.180 -18.742  1.00  0.00           H  
ATOM   1636  CB  GLU A 101      29.518 -13.349 -19.339  1.00  0.00           C  
ATOM   1637  HB2 GLU A 101      29.502 -12.346 -19.768  1.00  0.00           H  
ATOM   1638  HB3 GLU A 101      30.477 -13.470 -18.832  1.00  0.00           H  
ATOM   1639  CG  GLU A 101      29.475 -14.376 -20.489  1.00  0.00           C  
ATOM   1640  HG2 GLU A 101      30.382 -14.236 -21.082  1.00  0.00           H  
ATOM   1641  HG3 GLU A 101      29.518 -15.384 -20.071  1.00  0.00           H  
ATOM   1642  CD  GLU A 101      28.247 -14.253 -21.406  1.00  0.00           C  
ATOM   1643  OE1 GLU A 101      28.447 -14.284 -22.640  1.00  0.00           O  
ATOM   1644  OE2 GLU A 101      27.126 -14.137 -20.856  1.00  0.00           O  
ATOM   1645  C   GLU A 101      28.268 -14.869 -17.709  1.00  0.00           C  
ATOM   1646  O   GLU A 101      29.050 -15.252 -16.832  1.00  0.00           O  
ATOM   1647  N   ALA A 102      27.250 -15.617 -18.149  1.00  0.00           N  
ATOM   1648  H   ALA A 102      26.734 -15.285 -18.963  1.00  0.00           H  
ATOM   1649  CA  ALA A 102      26.836 -16.891 -17.549  1.00  0.00           C  
ATOM   1650  HA  ALA A 102      27.727 -17.494 -17.368  1.00  0.00           H  
ATOM   1651  CB  ALA A 102      26.158 -16.592 -16.196  1.00  0.00           C  
ATOM   1652  HB1 ALA A 102      25.251 -16.010 -16.357  1.00  0.00           H  
ATOM   1653  HB2 ALA A 102      25.894 -17.520 -15.688  1.00  0.00           H  
ATOM   1654  HB3 ALA A 102      26.830 -16.026 -15.550  1.00  0.00           H  
ATOM   1655  C   ALA A 102      25.883 -17.706 -18.453  1.00  0.00           C  
ATOM   1656  O   ALA A 102      25.402 -17.234 -19.481  1.00  0.00           O  
ATOM   1657  N   ASN A 103      25.548 -18.930 -18.024  1.00  0.00           N  
ATOM   1658  H   ASN A 103      25.951 -19.247 -17.159  1.00  0.00           H  
ATOM   1659  CA  ASN A 103      24.457 -19.720 -18.613  1.00  0.00           C  
ATOM   1660  HA  ASN A 103      24.696 -19.906 -19.664  1.00  0.00           H  
ATOM   1661  CB  ASN A 103      24.333 -21.064 -17.866  1.00  0.00           C  
ATOM   1662  HB2 ASN A 103      24.482 -20.909 -16.797  1.00  0.00           H  
ATOM   1663  HB3 ASN A 103      23.331 -21.471 -17.999  1.00  0.00           H  
ATOM   1664  CG  ASN A 103      25.292 -22.114 -18.389  1.00  0.00           C  
ATOM   1665  OD1 ASN A 103      25.460 -22.291 -19.580  1.00  0.00           O  
ATOM   1666  ND2 ASN A 103      25.932 -22.866 -17.527  1.00  0.00           N  
ATOM   1667 HD21 ASN A 103      26.549 -23.551 -17.926  1.00  0.00           H  
ATOM   1668 HD22 ASN A 103      25.795 -22.751 -16.541  1.00  0.00           H  
ATOM   1669  C   ASN A 103      23.107 -18.979 -18.591  1.00  0.00           C  
ATOM   1670  O   ASN A 103      22.898 -18.054 -17.806  1.00  0.00           O  
ATOM   1671  N   GLN A 104      22.160 -19.434 -19.414  1.00  0.00           N  
ATOM   1672  H   GLN A 104      22.374 -20.232 -19.993  1.00  0.00           H  
ATOM   1673  CA  GLN A 104      20.768 -18.982 -19.394  1.00  0.00           C  
ATOM   1674  HA  GLN A 104      20.678 -18.127 -18.724  1.00  0.00           H  
ATOM   1675  CB  GLN A 104      20.322 -18.532 -20.791  1.00  0.00           C  
ATOM   1676  HB2 GLN A 104      20.259 -19.400 -21.450  1.00  0.00           H  
ATOM   1677  HB3 GLN A 104      19.330 -18.104 -20.686  1.00  0.00           H  
ATOM   1678  CG  GLN A 104      21.229 -17.478 -21.445  1.00  0.00           C  
ATOM   1679  HG2 GLN A 104      21.384 -16.649 -20.754  1.00  0.00           H  
ATOM   1680  HG3 GLN A 104      22.202 -17.922 -21.664  1.00  0.00           H  
ATOM   1681  CD  GLN A 104      20.648 -16.920 -22.744  1.00  0.00           C  
ATOM   1682  OE1 GLN A 104      19.493 -17.132 -23.105  1.00  0.00           O  
ATOM   1683  NE2 GLN A 104      21.436 -16.186 -23.497  1.00  0.00           N  
ATOM   1684 HE21 GLN A 104      21.051 -15.808 -24.343  1.00  0.00           H  
ATOM   1685 HE22 GLN A 104      22.387 -16.014 -23.209  1.00  0.00           H  
ATOM   1686  C   GLN A 104      19.837 -20.085 -18.872  1.00  0.00           C  
ATOM   1687  O   GLN A 104      20.112 -21.271 -19.050  1.00  0.00           O  
ATOM   1688  N   SER A 105      18.711 -19.695 -18.279  1.00  0.00           N  
ATOM   1689  H   SER A 105      18.560 -18.698 -18.142  1.00  0.00           H  
ATOM   1690  CA  SER A 105      17.615 -20.595 -17.891  1.00  0.00           C  
ATOM   1691  HA  SER A 105      17.595 -21.446 -18.573  1.00  0.00           H  
ATOM   1692  CB  SER A 105      17.856 -21.132 -16.478  1.00  0.00           C  
ATOM   1693  HB2 SER A 105      18.878 -21.511 -16.411  1.00  0.00           H  
ATOM   1694  HB3 SER A 105      17.729 -20.327 -15.751  1.00  0.00           H  
ATOM   1695  OG  SER A 105      16.959 -22.186 -16.192  1.00  0.00           O  
ATOM   1696  HG  SER A 105      17.280 -22.657 -15.416  1.00  0.00           H  
ATOM   1697  C   SER A 105      16.271 -19.870 -18.011  1.00  0.00           C  
ATOM   1698  O   SER A 105      16.259 -18.645 -18.137  1.00  0.00           O  
ATOM   1699  N   THR A 106      15.145 -20.591 -18.013  1.00  0.00           N  
ATOM   1700  H   THR A 106      15.201 -21.578 -17.804  1.00  0.00           H  
ATOM   1701  CA  THR A 106      13.807 -19.978 -18.134  1.00  0.00           C  
ATOM   1702  HA  THR A 106      13.794 -19.364 -19.032  1.00  0.00           H  
ATOM   1703  CB  THR A 106      12.676 -21.012 -18.291  1.00  0.00           C  
ATOM   1704  HB  THR A 106      11.758 -20.467 -18.513  1.00  0.00           H  
ATOM   1705  CG2 THR A 106      12.926 -22.003 -19.427  1.00  0.00           C  
ATOM   1706 HG21 THR A 106      13.751 -22.670 -19.181  1.00  0.00           H  
ATOM   1707 HG22 THR A 106      12.023 -22.592 -19.597  1.00  0.00           H  
ATOM   1708 HG23 THR A 106      13.159 -21.460 -20.344  1.00  0.00           H  
ATOM   1709  OG1 THR A 106      12.462 -21.770 -17.115  1.00  0.00           O  
ATOM   1710  HG1 THR A 106      11.566 -22.119 -17.216  1.00  0.00           H  
ATOM   1711  C   THR A 106      13.503 -19.055 -16.953  1.00  0.00           C  
ATOM   1712  O   THR A 106      13.985 -19.271 -15.834  1.00  0.00           O  
ATOM   1713  N   LEU A 107      12.676 -18.031 -17.171  1.00  0.00           N  
ATOM   1714  H   LEU A 107      12.347 -17.853 -18.115  1.00  0.00           H  
ATOM   1715  CA  LEU A 107      12.290 -17.086 -16.124  1.00  0.00           C  
ATOM   1716  HA  LEU A 107      13.205 -16.655 -15.724  1.00  0.00           H  
ATOM   1717  CB  LEU A 107      11.454 -15.960 -16.754  1.00  0.00           C  
ATOM   1718  HB2 LEU A 107      12.019 -15.501 -17.567  1.00  0.00           H  
ATOM   1719  HB3 LEU A 107      10.558 -16.403 -17.183  1.00  0.00           H  
ATOM   1720  CG  LEU A 107      11.040 -14.858 -15.763  1.00  0.00           C  
ATOM   1721  HG  LEU A 107      10.554 -15.306 -14.902  1.00  0.00           H  
ATOM   1722  CD1 LEU A 107      12.237 -14.029 -15.292  1.00  0.00           C  
ATOM   1723 HD11 LEU A 107      12.727 -13.579 -16.156  1.00  0.00           H  
ATOM   1724 HD12 LEU A 107      11.894 -13.244 -14.621  1.00  0.00           H  
ATOM   1725 HD13 LEU A 107      12.946 -14.658 -14.757  1.00  0.00           H  
ATOM   1726  CD2 LEU A 107      10.037 -13.913 -16.418  1.00  0.00           C  
ATOM   1727 HD21 LEU A 107       9.164 -14.470 -16.759  1.00  0.00           H  
ATOM   1728 HD22 LEU A 107       9.720 -13.156 -15.703  1.00  0.00           H  
ATOM   1729 HD23 LEU A 107      10.499 -13.429 -17.276  1.00  0.00           H  
ATOM   1730  C   LEU A 107      11.572 -17.790 -14.960  1.00  0.00           C  
ATOM   1731  O   LEU A 107      11.777 -17.423 -13.807  1.00  0.00           O  
ATOM   1732  N   GLU A 108      10.810 -18.852 -15.227  1.00  0.00           N  
ATOM   1733  H   GLU A 108      10.617 -19.069 -16.204  1.00  0.00           H  
ATOM   1734  CA  GLU A 108      10.227 -19.709 -14.186  1.00  0.00           C  
ATOM   1735  HA  GLU A 108       9.600 -19.083 -13.552  1.00  0.00           H  
ATOM   1736  CB  GLU A 108       9.330 -20.754 -14.860  1.00  0.00           C  
ATOM   1737  HB2 GLU A 108       8.728 -20.233 -15.601  1.00  0.00           H  
ATOM   1738  HB3 GLU A 108       9.944 -21.485 -15.387  1.00  0.00           H  
ATOM   1739  CG  GLU A 108       8.408 -21.477 -13.866  1.00  0.00           C  
ATOM   1740  HG2 GLU A 108       8.967 -22.283 -13.381  1.00  0.00           H  
ATOM   1741  HG3 GLU A 108       8.092 -20.772 -13.092  1.00  0.00           H  
ATOM   1742  CD  GLU A 108       7.146 -22.030 -14.550  1.00  0.00           C  
ATOM   1743  OE1 GLU A 108       6.744 -23.179 -14.288  1.00  0.00           O  
ATOM   1744  OE2 GLU A 108       6.536 -21.302 -15.384  1.00  0.00           O  
ATOM   1745  C   GLU A 108      11.278 -20.371 -13.271  1.00  0.00           C  
ATOM   1746  O   GLU A 108      11.129 -20.363 -12.047  1.00  0.00           O  
ATOM   1747  N   ASN A 109      12.384 -20.877 -13.834  1.00  0.00           N  
ATOM   1748  H   ASN A 109      12.492 -20.786 -14.837  1.00  0.00           H  
ATOM   1749  CA  ASN A 109      13.511 -21.423 -13.060  1.00  0.00           C  
ATOM   1750  HA  ASN A 109      13.141 -22.164 -12.348  1.00  0.00           H  
ATOM   1751  CB  ASN A 109      14.509 -22.098 -14.022  1.00  0.00           C  
ATOM   1752  HB2 ASN A 109      14.523 -21.594 -14.986  1.00  0.00           H  
ATOM   1753  HB3 ASN A 109      15.512 -22.030 -13.602  1.00  0.00           H  
ATOM   1754  CG  ASN A 109      14.225 -23.569 -14.224  1.00  0.00           C  
ATOM   1755  OD1 ASN A 109      14.691 -24.406 -13.474  1.00  0.00           O  
ATOM   1756  ND2 ASN A 109      13.486 -23.931 -15.245  1.00  0.00           N  
ATOM   1757 HD21 ASN A 109      13.277 -24.908 -15.322  1.00  0.00           H  
ATOM   1758 HD22 ASN A 109      13.129 -23.235 -15.885  1.00  0.00           H  
ATOM   1759  C   ASN A 109      14.227 -20.337 -12.240  1.00  0.00           C  
ATOM   1760  O   ASN A 109      14.547 -20.545 -11.067  1.00  0.00           O  
ATOM   1761  N   PHE A 110      14.470 -19.173 -12.846  1.00  0.00           N  
ATOM   1762  H   PHE A 110      14.200 -19.075 -13.823  1.00  0.00           H  
ATOM   1763  CA  PHE A 110      15.070 -18.022 -12.168  1.00  0.00           C  
ATOM   1764  HA  PHE A 110      16.047 -18.307 -11.780  1.00  0.00           H  
ATOM   1765  CB  PHE A 110      15.254 -16.920 -13.223  1.00  0.00           C  
ATOM   1766  HB2 PHE A 110      15.954 -17.286 -13.974  1.00  0.00           H  
ATOM   1767  HB3 PHE A 110      14.304 -16.765 -13.730  1.00  0.00           H  
ATOM   1768  CG  PHE A 110      15.726 -15.564 -12.731  1.00  0.00           C  
ATOM   1769  CD1 PHE A 110      17.066 -15.165 -12.913  1.00  0.00           C  
ATOM   1770  HD1 PHE A 110      17.782 -15.845 -13.357  1.00  0.00           H  
ATOM   1771  CE1 PHE A 110      17.468 -13.862 -12.572  1.00  0.00           C  
ATOM   1772  HE1 PHE A 110      18.488 -13.555 -12.752  1.00  0.00           H  
ATOM   1773  CZ  PHE A 110      16.533 -12.957 -12.041  1.00  0.00           C  
ATOM   1774  HZ  PHE A 110      16.828 -11.946 -11.812  1.00  0.00           H  
ATOM   1775  CE2 PHE A 110      15.201 -13.355 -11.838  1.00  0.00           C  
ATOM   1776  HE2 PHE A 110      14.483 -12.654 -11.441  1.00  0.00           H  
ATOM   1777  CD2 PHE A 110      14.796 -14.653 -12.193  1.00  0.00           C  
ATOM   1778  HD2 PHE A 110      13.761 -14.942 -12.078  1.00  0.00           H  
ATOM   1779  C   PHE A 110      14.216 -17.566 -10.969  1.00  0.00           C  
ATOM   1780  O   PHE A 110      14.740 -17.304  -9.882  1.00  0.00           O  
ATOM   1781  N   LEU A 111      12.891 -17.539 -11.140  1.00  0.00           N  
ATOM   1782  H   LEU A 111      12.523 -17.754 -12.067  1.00  0.00           H  
ATOM   1783  CA  LEU A 111      11.929 -17.194 -10.093  1.00  0.00           C  
ATOM   1784  HA  LEU A 111      12.272 -16.282  -9.607  1.00  0.00           H  
ATOM   1785  CB  LEU A 111      10.562 -16.931 -10.741  1.00  0.00           C  
ATOM   1786  HB2 LEU A 111      10.317 -17.778 -11.385  1.00  0.00           H  
ATOM   1787  HB3 LEU A 111       9.803 -16.882  -9.960  1.00  0.00           H  
ATOM   1788  CG  LEU A 111      10.506 -15.629 -11.563  1.00  0.00           C  
ATOM   1789  HG  LEU A 111      11.381 -15.537 -12.204  1.00  0.00           H  
ATOM   1790  CD1 LEU A 111       9.256 -15.649 -12.442  1.00  0.00           C  
ATOM   1791 HD11 LEU A 111       8.381 -15.867 -11.839  1.00  0.00           H  
ATOM   1792 HD12 LEU A 111       9.133 -14.693 -12.949  1.00  0.00           H  
ATOM   1793 HD13 LEU A 111       9.352 -16.436 -13.188  1.00  0.00           H  
ATOM   1794  CD2 LEU A 111      10.459 -14.399 -10.652  1.00  0.00           C  
ATOM   1795 HD21 LEU A 111      10.374 -13.504 -11.264  1.00  0.00           H  
ATOM   1796 HD22 LEU A 111       9.601 -14.458  -9.984  1.00  0.00           H  
ATOM   1797 HD23 LEU A 111      11.375 -14.330 -10.070  1.00  0.00           H  
ATOM   1798  C   LEU A 111      11.814 -18.250  -8.986  1.00  0.00           C  
ATOM   1799  O   LEU A 111      11.783 -17.869  -7.818  1.00  0.00           O  
ATOM   1800  N   GLU A 112      11.786 -19.553  -9.284  1.00  0.00           N  
ATOM   1801  H   GLU A 112      11.710 -19.845 -10.257  1.00  0.00           H  
ATOM   1802  CA  GLU A 112      11.783 -20.576  -8.226  1.00  0.00           C  
ATOM   1803  HA  GLU A 112      11.005 -20.301  -7.516  1.00  0.00           H  
ATOM   1804  CB  GLU A 112      11.430 -21.972  -8.769  1.00  0.00           C  
ATOM   1805  HB2 GLU A 112      10.553 -21.895  -9.414  1.00  0.00           H  
ATOM   1806  HB3 GLU A 112      12.264 -22.331  -9.377  1.00  0.00           H  
ATOM   1807  CG  GLU A 112      11.142 -22.997  -7.646  1.00  0.00           C  
ATOM   1808  HG2 GLU A 112      10.973 -23.969  -8.112  1.00  0.00           H  
ATOM   1809  HG3 GLU A 112      12.025 -23.095  -7.011  1.00  0.00           H  
ATOM   1810  CD  GLU A 112       9.909 -22.635  -6.795  1.00  0.00           C  
ATOM   1811  OE1 GLU A 112       9.959 -22.697  -5.540  1.00  0.00           O  
ATOM   1812  OE2 GLU A 112       8.875 -22.230  -7.371  1.00  0.00           O  
ATOM   1813  C   GLU A 112      13.107 -20.600  -7.448  1.00  0.00           C  
ATOM   1814  O   GLU A 112      13.090 -20.742  -6.224  1.00  0.00           O  
ATOM   1815  N   ARG A 113      14.257 -20.374  -8.105  1.00  0.00           N  
ATOM   1816  H   ARG A 113      14.226 -20.266  -9.118  1.00  0.00           H  
ATOM   1817  CA  ARG A 113      15.544 -20.180  -7.411  1.00  0.00           C  
ATOM   1818  HA  ARG A 113      15.724 -21.035  -6.761  1.00  0.00           H  
ATOM   1819  CB  ARG A 113      16.699 -20.060  -8.414  1.00  0.00           C  
ATOM   1820  HB2 ARG A 113      16.386 -19.494  -9.295  1.00  0.00           H  
ATOM   1821  HB3 ARG A 113      17.527 -19.527  -7.941  1.00  0.00           H  
ATOM   1822  CG  ARG A 113      17.196 -21.451  -8.822  1.00  0.00           C  
ATOM   1823  HG2 ARG A 113      17.483 -21.994  -7.920  1.00  0.00           H  
ATOM   1824  HG3 ARG A 113      16.402 -22.002  -9.330  1.00  0.00           H  
ATOM   1825  CD  ARG A 113      18.414 -21.334  -9.736  1.00  0.00           C  
ATOM   1826  HD2 ARG A 113      18.080 -21.041 -10.734  1.00  0.00           H  
ATOM   1827  HD3 ARG A 113      19.077 -20.557  -9.348  1.00  0.00           H  
ATOM   1828  NE  ARG A 113      19.157 -22.605  -9.805  1.00  0.00           N  
ATOM   1829  HE  ARG A 113      18.798 -23.380  -9.276  1.00  0.00           H  
ATOM   1830  CZ  ARG A 113      20.267 -22.796 -10.493  1.00  0.00           C  
ATOM   1831  NH1 ARG A 113      20.817 -21.861 -11.189  1.00  0.00           N  
ATOM   1832 HH11 ARG A 113      20.472 -20.910 -11.261  1.00  0.00           H  
ATOM   1833 HH12 ARG A 113      21.595 -21.989 -11.840  1.00  0.00           H  
ATOM   1834  NH2 ARG A 113      20.881 -23.942 -10.493  1.00  0.00           N  
ATOM   1835 HH21 ARG A 113      20.540 -24.711  -9.954  1.00  0.00           H  
ATOM   1836 HH22 ARG A 113      21.735 -23.996 -11.021  1.00  0.00           H  
ATOM   1837  C   ARG A 113      15.506 -18.971  -6.486  1.00  0.00           C  
ATOM   1838  O   ARG A 113      15.835 -19.103  -5.309  1.00  0.00           O  
ATOM   1839  N   LEU A 114      15.034 -17.827  -6.977  1.00  0.00           N  
ATOM   1840  H   LEU A 114      14.803 -17.781  -7.966  1.00  0.00           H  
ATOM   1841  CA  LEU A 114      14.887 -16.622  -6.161  1.00  0.00           C  
ATOM   1842  HA  LEU A 114      15.868 -16.378  -5.752  1.00  0.00           H  
ATOM   1843  CB  LEU A 114      14.431 -15.483  -7.086  1.00  0.00           C  
ATOM   1844  HB2 LEU A 114      15.084 -15.467  -7.958  1.00  0.00           H  
ATOM   1845  HB3 LEU A 114      13.423 -15.703  -7.435  1.00  0.00           H  
ATOM   1846  CG  LEU A 114      14.435 -14.077  -6.461  1.00  0.00           C  
ATOM   1847  HG  LEU A 114      13.741 -14.037  -5.620  1.00  0.00           H  
ATOM   1848  CD1 LEU A 114      15.824 -13.629  -5.989  1.00  0.00           C  
ATOM   1849 HD11 LEU A 114      16.158 -14.249  -5.158  1.00  0.00           H  
ATOM   1850 HD12 LEU A 114      16.541 -13.704  -6.809  1.00  0.00           H  
ATOM   1851 HD13 LEU A 114      15.782 -12.597  -5.643  1.00  0.00           H  
ATOM   1852  CD2 LEU A 114      13.970 -13.095  -7.535  1.00  0.00           C  
ATOM   1853 HD21 LEU A 114      12.925 -13.284  -7.779  1.00  0.00           H  
ATOM   1854 HD22 LEU A 114      14.069 -12.086  -7.160  1.00  0.00           H  
ATOM   1855 HD23 LEU A 114      14.575 -13.194  -8.438  1.00  0.00           H  
ATOM   1856  C   LEU A 114      13.933 -16.845  -4.971  1.00  0.00           C  
ATOM   1857  O   LEU A 114      14.233 -16.432  -3.855  1.00  0.00           O  
ATOM   1858  N   LYS A 115      12.818 -17.559  -5.175  1.00  0.00           N  
ATOM   1859  H   LYS A 115      12.611 -17.828  -6.136  1.00  0.00           H  
ATOM   1860  CA  LYS A 115      11.858 -17.944  -4.119  1.00  0.00           C  
ATOM   1861  HA  LYS A 115      11.629 -17.061  -3.528  1.00  0.00           H  
ATOM   1862  CB  LYS A 115      10.575 -18.446  -4.810  1.00  0.00           C  
ATOM   1863  HB2 LYS A 115      10.288 -17.717  -5.569  1.00  0.00           H  
ATOM   1864  HB3 LYS A 115      10.812 -19.383  -5.315  1.00  0.00           H  
ATOM   1865  CG  LYS A 115       9.364 -18.656  -3.878  1.00  0.00           C  
ATOM   1866  HG2 LYS A 115       9.573 -19.490  -3.206  1.00  0.00           H  
ATOM   1867  HG3 LYS A 115       9.218 -17.758  -3.277  1.00  0.00           H  
ATOM   1868  CD  LYS A 115       8.054 -18.946  -4.647  1.00  0.00           C  
ATOM   1869  HD2 LYS A 115       7.253 -19.147  -3.934  1.00  0.00           H  
ATOM   1870  HD3 LYS A 115       7.779 -18.081  -5.246  1.00  0.00           H  
ATOM   1871  CE  LYS A 115       8.232 -20.142  -5.580  1.00  0.00           C  
ATOM   1872  HE2 LYS A 115       9.099 -19.962  -6.220  1.00  0.00           H  
ATOM   1873  HE3 LYS A 115       8.473 -21.032  -4.992  1.00  0.00           H  
ATOM   1874  NZ  LYS A 115       7.082 -20.433  -6.470  1.00  0.00           N  
ATOM   1875  HZ1 LYS A 115       6.283 -20.781  -5.968  1.00  0.00           H  
ATOM   1876  HZ2 LYS A 115       6.793 -19.639  -7.034  1.00  0.00           H  
ATOM   1877  HZ3 LYS A 115       7.411 -21.178  -7.100  1.00  0.00           H  
ATOM   1878  C   LYS A 115      12.430 -18.963  -3.128  1.00  0.00           C  
ATOM   1879  O   LYS A 115      12.128 -18.896  -1.941  1.00  0.00           O  
ATOM   1880  N   THR A 116      13.290 -19.863  -3.589  1.00  0.00           N  
ATOM   1881  H   THR A 116      13.463 -19.876  -4.589  1.00  0.00           H  
ATOM   1882  CA  THR A 116      14.051 -20.802  -2.753  1.00  0.00           C  
ATOM   1883  HA  THR A 116      13.367 -21.328  -2.088  1.00  0.00           H  
ATOM   1884  CB  THR A 116      14.750 -21.851  -3.632  1.00  0.00           C  
ATOM   1885  HB  THR A 116      15.395 -21.361  -4.361  1.00  0.00           H  
ATOM   1886  CG2 THR A 116      15.594 -22.845  -2.835  1.00  0.00           C  
ATOM   1887 HG21 THR A 116      14.991 -23.318  -2.060  1.00  0.00           H  
ATOM   1888 HG22 THR A 116      15.979 -23.612  -3.507  1.00  0.00           H  
ATOM   1889 HG23 THR A 116      16.440 -22.334  -2.378  1.00  0.00           H  
ATOM   1890  OG1 THR A 116      13.765 -22.585  -4.319  1.00  0.00           O  
ATOM   1891  HG1 THR A 116      13.422 -22.020  -5.034  1.00  0.00           H  
ATOM   1892  C   THR A 116      15.050 -20.055  -1.871  1.00  0.00           C  
ATOM   1893  O   THR A 116      15.058 -20.254  -0.661  1.00  0.00           O  
ATOM   1894  N   ILE A 117      15.815 -19.117  -2.439  1.00  0.00           N  
ATOM   1895  H   ILE A 117      15.763 -19.000  -3.447  1.00  0.00           H  
ATOM   1896  CA  ILE A 117      16.745 -18.249  -1.696  1.00  0.00           C  
ATOM   1897  HA  ILE A 117      17.406 -18.881  -1.103  1.00  0.00           H  
ATOM   1898  CB  ILE A 117      17.629 -17.454  -2.687  1.00  0.00           C  
ATOM   1899  HB  ILE A 117      16.979 -16.979  -3.424  1.00  0.00           H  
ATOM   1900  CG2 ILE A 117      18.446 -16.350  -1.990  1.00  0.00           C  
ATOM   1901 HG21 ILE A 117      17.787 -15.627  -1.512  1.00  0.00           H  
ATOM   1902 HG22 ILE A 117      19.098 -16.790  -1.235  1.00  0.00           H  
ATOM   1903 HG23 ILE A 117      19.054 -15.811  -2.714  1.00  0.00           H  
ATOM   1904  CG1 ILE A 117      18.587 -18.428  -3.416  1.00  0.00           C  
ATOM   1905 HG12 ILE A 117      19.362 -18.767  -2.724  1.00  0.00           H  
ATOM   1906 HG13 ILE A 117      18.037 -19.309  -3.750  1.00  0.00           H  
ATOM   1907  CD1 ILE A 117      19.253 -17.826  -4.658  1.00  0.00           C  
ATOM   1908 HD11 ILE A 117      18.489 -17.439  -5.331  1.00  0.00           H  
ATOM   1909 HD12 ILE A 117      19.939 -17.027  -4.381  1.00  0.00           H  
ATOM   1910 HD13 ILE A 117      19.818 -18.603  -5.174  1.00  0.00           H  
ATOM   1911  C   ILE A 117      15.990 -17.352  -0.701  1.00  0.00           C  
ATOM   1912  O   ILE A 117      16.448 -17.167   0.423  1.00  0.00           O  
ATOM   1913  N   MET A 118      14.803 -16.854  -1.055  1.00  0.00           N  
ATOM   1914  H   MET A 118      14.511 -16.951  -2.021  1.00  0.00           H  
ATOM   1915  CA  MET A 118      13.940 -16.131  -0.112  1.00  0.00           C  
ATOM   1916  HA  MET A 118      14.547 -15.368   0.374  1.00  0.00           H  
ATOM   1917  CB  MET A 118      12.795 -15.426  -0.849  1.00  0.00           C  
ATOM   1918  HB2 MET A 118      12.284 -16.133  -1.499  1.00  0.00           H  
ATOM   1919  HB3 MET A 118      12.084 -15.040  -0.121  1.00  0.00           H  
ATOM   1920  CG  MET A 118      13.318 -14.250  -1.674  1.00  0.00           C  
ATOM   1921  HG2 MET A 118      14.119 -14.598  -2.322  1.00  0.00           H  
ATOM   1922  HG3 MET A 118      12.516 -13.874  -2.308  1.00  0.00           H  
ATOM   1923  SD  MET A 118      13.965 -12.883  -0.679  1.00  0.00           S  
ATOM   1924  CE  MET A 118      15.021 -12.131  -1.932  1.00  0.00           C  
ATOM   1925  HE1 MET A 118      14.399 -11.732  -2.728  1.00  0.00           H  
ATOM   1926  HE2 MET A 118      15.610 -11.333  -1.486  1.00  0.00           H  
ATOM   1927  HE3 MET A 118      15.689 -12.887  -2.339  1.00  0.00           H  
ATOM   1928  C   MET A 118      13.397 -17.016   1.019  1.00  0.00           C  
ATOM   1929  O   MET A 118      13.312 -16.541   2.146  1.00  0.00           O  
ATOM   1930  N   ARG A 119      13.064 -18.291   0.767  1.00  0.00           N  
ATOM   1931  H   ARG A 119      13.123 -18.616  -0.194  1.00  0.00           H  
ATOM   1932  CA  ARG A 119      12.684 -19.255   1.823  1.00  0.00           C  
ATOM   1933  HA  ARG A 119      11.884 -18.825   2.428  1.00  0.00           H  
ATOM   1934  CB  ARG A 119      12.191 -20.567   1.192  1.00  0.00           C  
ATOM   1935  HB2 ARG A 119      12.890 -20.876   0.417  1.00  0.00           H  
ATOM   1936  HB3 ARG A 119      12.185 -21.347   1.954  1.00  0.00           H  
ATOM   1937  CG  ARG A 119      10.774 -20.483   0.596  1.00  0.00           C  
ATOM   1938  HG2 ARG A 119      10.045 -20.517   1.407  1.00  0.00           H  
ATOM   1939  HG3 ARG A 119      10.645 -19.552   0.043  1.00  0.00           H  
ATOM   1940  CD  ARG A 119      10.565 -21.671  -0.353  1.00  0.00           C  
ATOM   1941  HD2 ARG A 119      11.233 -21.534  -1.206  1.00  0.00           H  
ATOM   1942  HD3 ARG A 119      10.852 -22.591   0.160  1.00  0.00           H  
ATOM   1943  NE  ARG A 119       9.169 -21.800  -0.824  1.00  0.00           N  
ATOM   1944  HE  ARG A 119       8.448 -21.490  -0.195  1.00  0.00           H  
ATOM   1945  CZ  ARG A 119       8.793 -22.349  -1.972  1.00  0.00           C  
ATOM   1946  NH1 ARG A 119       9.652 -22.796  -2.843  1.00  0.00           N  
ATOM   1947 HH11 ARG A 119      10.635 -22.778  -2.643  1.00  0.00           H  
ATOM   1948 HH12 ARG A 119       9.434 -22.964  -3.834  1.00  0.00           H  
ATOM   1949  NH2 ARG A 119       7.530 -22.476  -2.269  1.00  0.00           N  
ATOM   1950 HH21 ARG A 119       6.818 -22.157  -1.636  1.00  0.00           H  
ATOM   1951 HH22 ARG A 119       7.294 -23.035  -3.071  1.00  0.00           H  
ATOM   1952  C   ARG A 119      13.845 -19.517   2.791  1.00  0.00           C  
ATOM   1953  O   ARG A 119      13.644 -19.436   3.997  1.00  0.00           O  
ATOM   1954  N   GLU A 120      15.048 -19.746   2.269  1.00  0.00           N  
ATOM   1955  H   GLU A 120      15.101 -19.825   1.259  1.00  0.00           H  
ATOM   1956  CA  GLU A 120      16.311 -19.833   3.024  1.00  0.00           C  
ATOM   1957  HA  GLU A 120      16.278 -20.671   3.723  1.00  0.00           H  
ATOM   1958  CB  GLU A 120      17.430 -20.114   1.994  1.00  0.00           C  
ATOM   1959  HB2 GLU A 120      17.409 -21.174   1.737  1.00  0.00           H  
ATOM   1960  HB3 GLU A 120      17.181 -19.577   1.081  1.00  0.00           H  
ATOM   1961  CG  GLU A 120      18.870 -19.700   2.330  1.00  0.00           C  
ATOM   1962  HG2 GLU A 120      19.451 -19.795   1.411  1.00  0.00           H  
ATOM   1963  HG3 GLU A 120      18.892 -18.644   2.607  1.00  0.00           H  
ATOM   1964  CD  GLU A 120      19.574 -20.520   3.413  1.00  0.00           C  
ATOM   1965  OE1 GLU A 120      18.959 -21.387   4.064  1.00  0.00           O  
ATOM   1966  OE2 GLU A 120      20.778 -20.247   3.627  1.00  0.00           O  
ATOM   1967  C   GLU A 120      16.558 -18.559   3.856  1.00  0.00           C  
ATOM   1968  O   GLU A 120      16.789 -18.629   5.062  1.00  0.00           O  
ATOM   1969  N   LYS A 121      16.456 -17.375   3.239  1.00  0.00           N  
ATOM   1970  H   LYS A 121      16.310 -17.375   2.234  1.00  0.00           H  
ATOM   1971  CA  LYS A 121      16.697 -16.097   3.920  1.00  0.00           C  
ATOM   1972  HA  LYS A 121      17.650 -16.195   4.436  1.00  0.00           H  
ATOM   1973  CB  LYS A 121      16.787 -14.961   2.882  1.00  0.00           C  
ATOM   1974  HB2 LYS A 121      17.527 -15.230   2.126  1.00  0.00           H  
ATOM   1975  HB3 LYS A 121      15.822 -14.855   2.384  1.00  0.00           H  
ATOM   1976  CG  LYS A 121      17.179 -13.596   3.478  1.00  0.00           C  
ATOM   1977  HG2 LYS A 121      17.198 -12.861   2.673  1.00  0.00           H  
ATOM   1978  HG3 LYS A 121      16.424 -13.279   4.197  1.00  0.00           H  
ATOM   1979  CD  LYS A 121      18.554 -13.612   4.164  1.00  0.00           C  
ATOM   1980  HD2 LYS A 121      18.561 -14.346   4.971  1.00  0.00           H  
ATOM   1981  HD3 LYS A 121      19.316 -13.879   3.429  1.00  0.00           H  
ATOM   1982  CE  LYS A 121      18.869 -12.241   4.764  1.00  0.00           C  
ATOM   1983  HE2 LYS A 121      18.780 -11.484   3.978  1.00  0.00           H  
ATOM   1984  HE3 LYS A 121      18.129 -12.026   5.541  1.00  0.00           H  
ATOM   1985  NZ  LYS A 121      20.232 -12.219   5.341  1.00  0.00           N  
ATOM   1986  HZ1 LYS A 121      20.371 -12.969   6.003  1.00  0.00           H  
ATOM   1987  HZ2 LYS A 121      20.923 -12.326   4.591  1.00  0.00           H  
ATOM   1988  HZ3 LYS A 121      20.433 -11.329   5.769  1.00  0.00           H  
ATOM   1989  C   LYS A 121      15.656 -15.797   5.002  1.00  0.00           C  
ATOM   1990  O   LYS A 121      16.033 -15.301   6.057  1.00  0.00           O  
ATOM   1991  N   TYR A 122      14.378 -16.090   4.751  1.00  0.00           N  
ATOM   1992  H   TYR A 122      14.150 -16.444   3.828  1.00  0.00           H  
ATOM   1993  CA  TYR A 122      13.271 -15.888   5.692  1.00  0.00           C  
ATOM   1994  HA  TYR A 122      13.357 -14.892   6.123  1.00  0.00           H  
ATOM   1995  CB  TYR A 122      11.951 -15.965   4.919  1.00  0.00           C  
ATOM   1996  HB2 TYR A 122      11.988 -15.238   4.107  1.00  0.00           H  
ATOM   1997  HB3 TYR A 122      11.841 -16.958   4.481  1.00  0.00           H  
ATOM   1998  CG  TYR A 122      10.744 -15.646   5.772  1.00  0.00           C  
ATOM   1999  CD1 TYR A 122       9.827 -16.649   6.143  1.00  0.00           C  
ATOM   2000  HD1 TYR A 122       9.968 -17.665   5.801  1.00  0.00           H  
ATOM   2001  CE1 TYR A 122       8.759 -16.339   7.011  1.00  0.00           C  
ATOM   2002  HE1 TYR A 122       8.070 -17.110   7.321  1.00  0.00           H  
ATOM   2003  CZ  TYR A 122       8.622 -15.026   7.517  1.00  0.00           C  
ATOM   2004  OH  TYR A 122       7.609 -14.714   8.369  1.00  0.00           O  
ATOM   2005  HH  TYR A 122       7.420 -15.458   8.949  1.00  0.00           H  
ATOM   2006  CE2 TYR A 122       9.547 -14.032   7.142  1.00  0.00           C  
ATOM   2007  HE2 TYR A 122       9.483 -13.049   7.575  1.00  0.00           H  
ATOM   2008  CD2 TYR A 122      10.594 -14.337   6.261  1.00  0.00           C  
ATOM   2009  HD2 TYR A 122      11.319 -13.577   6.012  1.00  0.00           H  
ATOM   2010  C   TYR A 122      13.285 -16.876   6.865  1.00  0.00           C  
ATOM   2011  O   TYR A 122      13.015 -16.490   7.998  1.00  0.00           O  
ATOM   2012  N   SER A 123      13.699 -18.122   6.618  1.00  0.00           N  
ATOM   2013  H   SER A 123      13.864 -18.399   5.658  1.00  0.00           H  
ATOM   2014  CA  SER A 123      14.027 -19.092   7.671  1.00  0.00           C  
ATOM   2015  HA  SER A 123      13.145 -19.273   8.288  1.00  0.00           H  
ATOM   2016  CB  SER A 123      14.433 -20.407   6.996  1.00  0.00           C  
ATOM   2017  HB2 SER A 123      13.619 -20.741   6.351  1.00  0.00           H  
ATOM   2018  HB3 SER A 123      15.322 -20.245   6.386  1.00  0.00           H  
ATOM   2019  OG  SER A 123      14.704 -21.412   7.944  1.00  0.00           O  
ATOM   2020  HG  SER A 123      14.981 -22.208   7.484  1.00  0.00           H  
ATOM   2021  C   SER A 123      15.138 -18.559   8.593  1.00  0.00           C  
ATOM   2022  O   SER A 123      15.062 -18.676   9.811  1.00  0.00           O  
ATOM   2023  N   LYS A 124      16.125 -17.851   8.020  1.00  0.00           N  
ATOM   2024  H   LYS A 124      16.148 -17.840   7.007  1.00  0.00           H  
ATOM   2025  CA  LYS A 124      17.169 -17.088   8.736  1.00  0.00           C  
ATOM   2026  HA  LYS A 124      17.372 -17.605   9.677  1.00  0.00           H  
ATOM   2027  CB  LYS A 124      18.455 -17.109   7.890  1.00  0.00           C  
ATOM   2028  HB2 LYS A 124      18.225 -16.789   6.873  1.00  0.00           H  
ATOM   2029  HB3 LYS A 124      19.188 -16.420   8.312  1.00  0.00           H  
ATOM   2030  CG  LYS A 124      19.083 -18.510   7.870  1.00  0.00           C  
ATOM   2031  HG2 LYS A 124      19.415 -18.758   8.880  1.00  0.00           H  
ATOM   2032  HG3 LYS A 124      18.346 -19.249   7.552  1.00  0.00           H  
ATOM   2033  CD  LYS A 124      20.275 -18.568   6.911  1.00  0.00           C  
ATOM   2034  HD2 LYS A 124      19.907 -18.456   5.889  1.00  0.00           H  
ATOM   2035  HD3 LYS A 124      20.972 -17.761   7.140  1.00  0.00           H  
ATOM   2036  CE  LYS A 124      20.977 -19.918   7.067  1.00  0.00           C  
ATOM   2037  HE2 LYS A 124      21.440 -19.964   8.058  1.00  0.00           H  
ATOM   2038  HE3 LYS A 124      20.221 -20.708   6.999  1.00  0.00           H  
ATOM   2039  NZ  LYS A 124      21.986 -20.122   6.004  1.00  0.00           N  
ATOM   2040  HZ1 LYS A 124      21.494 -20.181   5.105  1.00  0.00           H  
ATOM   2041  HZ2 LYS A 124      22.634 -19.353   5.939  1.00  0.00           H  
ATOM   2042  HZ3 LYS A 124      22.476 -20.996   6.106  1.00  0.00           H  
ATOM   2043  C   LYS A 124      16.762 -15.660   9.164  1.00  0.00           C  
ATOM   2044  O   LYS A 124      17.639 -14.868   9.507  1.00  0.00           O  
ATOM   2045  N   CYS A 125      15.466 -15.336   9.153  1.00  0.00           N  
ATOM   2046  H   CYS A 125      14.817 -16.055   8.862  1.00  0.00           H  
ATOM   2047  CA  CYS A 125      14.867 -14.098   9.683  1.00  0.00           C  
ATOM   2048  HA  CYS A 125      15.550 -13.664  10.417  1.00  0.00           H  
ATOM   2049  CB  CYS A 125      14.645 -13.068   8.557  1.00  0.00           C  
ATOM   2050  HB2 CYS A 125      13.910 -13.469   7.860  1.00  0.00           H  
ATOM   2051  HB3 CYS A 125      14.229 -12.159   8.997  1.00  0.00           H  
ATOM   2052  SG  CYS A 125      16.169 -12.637   7.662  1.00  0.00           S  
ATOM   2053  HG  CYS A 125      16.313 -13.863   7.134  1.00  0.00           H  
ATOM   2054  C   CYS A 125      13.546 -14.382  10.445  1.00  0.00           C  
ATOM   2055  O   CYS A 125      12.661 -13.524  10.485  1.00  0.00           O  
ATOM   2056  N   SER A 126      13.414 -15.600  10.987  1.00  0.00           N  
ATOM   2057  H   SER A 126      14.235 -16.186  11.001  1.00  0.00           H  
ATOM   2058  CA  SER A 126      12.334 -16.069  11.875  1.00  0.00           C  
ATOM   2059  HA  SER A 126      11.507 -15.364  11.879  1.00  0.00           H  
ATOM   2060  CB  SER A 126      11.826 -17.434  11.406  1.00  0.00           C  
ATOM   2061  HB2 SER A 126      12.658 -18.144  11.399  1.00  0.00           H  
ATOM   2062  HB3 SER A 126      11.069 -17.793  12.106  1.00  0.00           H  
ATOM   2063  OG  SER A 126      11.263 -17.327  10.107  1.00  0.00           O  
ATOM   2064  HG  SER A 126      11.919 -16.889   9.541  1.00  0.00           H  
ATOM   2065  C   SER A 126      12.811 -16.178  13.326  1.00  0.00           C  
ATOM   2066  O   SER A 126      11.928 -16.271  14.204  1.00  0.00           O  
ATOM   2067  OXT SER A 126      14.047 -16.197  13.527  1.00  0.00           O  
TER    2068      SER   126                                                      
ATOM   2068  N   MET B 127     -14.239  33.511   1.753  1.00  0.00           N  
ATOM   2069  H1  MET B 127     -14.646  33.052   0.948  1.00  0.00           H  
ATOM   2070  H2  MET B 127     -14.667  34.423   1.825  1.00  0.00           H  
ATOM   2071  H3  MET B 127     -14.417  32.966   2.585  1.00  0.00           H  
ATOM   2072  CA  MET B 127     -12.786  33.666   1.518  1.00  0.00           C  
ATOM   2073  HA  MET B 127     -12.325  34.157   2.377  1.00  0.00           H  
ATOM   2074  CB  MET B 127     -12.147  32.278   1.350  1.00  0.00           C  
ATOM   2075  HB2 MET B 127     -12.542  31.640   2.145  1.00  0.00           H  
ATOM   2076  HB3 MET B 127     -12.441  31.840   0.393  1.00  0.00           H  
ATOM   2077  CG  MET B 127     -10.621  32.261   1.475  1.00  0.00           C  
ATOM   2078  HG2 MET B 127     -10.164  32.506   0.515  1.00  0.00           H  
ATOM   2079  HG3 MET B 127     -10.318  33.011   2.204  1.00  0.00           H  
ATOM   2080  SD  MET B 127     -10.002  30.666   2.060  1.00  0.00           S  
ATOM   2081  CE  MET B 127     -10.306  29.610   0.614  1.00  0.00           C  
ATOM   2082  HE1 MET B 127      -9.847  28.634   0.774  1.00  0.00           H  
ATOM   2083  HE2 MET B 127     -11.376  29.476   0.462  1.00  0.00           H  
ATOM   2084  HE3 MET B 127      -9.868  30.060  -0.277  1.00  0.00           H  
ATOM   2085  C   MET B 127     -12.593  34.574   0.306  1.00  0.00           C  
ATOM   2086  O   MET B 127     -13.581  34.844  -0.370  1.00  0.00           O  
ATOM   2087  N   HIE B 128     -11.387  35.072   0.043  1.00  0.00           N  
ATOM   2088  H   HIE B 128     -10.604  34.852   0.653  1.00  0.00           H  
ATOM   2089  CA  HIE B 128     -11.061  35.908  -1.119  1.00  0.00           C  
ATOM   2090  HA  HIE B 128     -11.755  35.690  -1.934  1.00  0.00           H  
ATOM   2091  CB  HIE B 128     -11.209  37.390  -0.732  1.00  0.00           C  
ATOM   2092  HB2 HIE B 128     -10.420  37.656  -0.027  1.00  0.00           H  
ATOM   2093  HB3 HIE B 128     -12.169  37.538  -0.235  1.00  0.00           H  
ATOM   2094  CG  HIE B 128     -11.142  38.334  -1.906  1.00  0.00           C  
ATOM   2095  ND1 HIE B 128      -9.972  38.755  -2.534  1.00  0.00           N  
ATOM   2096  CE1 HIE B 128     -10.350  39.557  -3.538  1.00  0.00           C  
ATOM   2097  HE1 HIE B 128      -9.670  40.064  -4.213  1.00  0.00           H  
ATOM   2098  NE2 HIE B 128     -11.690  39.636  -3.585  1.00  0.00           N  
ATOM   2099  HE2 HIE B 128     -12.216  40.177  -4.259  1.00  0.00           H  
ATOM   2100  CD2 HIE B 128     -12.209  38.873  -2.562  1.00  0.00           C  
ATOM   2101  HD2 HIE B 128     -13.253  38.727  -2.320  1.00  0.00           H  
ATOM   2102  C   HIE B 128      -9.647  35.576  -1.615  1.00  0.00           C  
ATOM   2103  O   HIE B 128      -8.860  35.018  -0.860  1.00  0.00           O  
ATOM   2104  N   HIE B 129      -9.320  35.916  -2.860  1.00  0.00           N  
ATOM   2105  H   HIE B 129      -9.985  36.452  -3.395  1.00  0.00           H  
ATOM   2106  CA  HIE B 129      -7.994  35.702  -3.455  1.00  0.00           C  
ATOM   2107  HA  HIE B 129      -7.742  34.641  -3.382  1.00  0.00           H  
ATOM   2108  CB  HIE B 129      -8.077  36.088  -4.943  1.00  0.00           C  
ATOM   2109  HB2 HIE B 129      -8.125  37.174  -5.031  1.00  0.00           H  
ATOM   2110  HB3 HIE B 129      -9.002  35.682  -5.354  1.00  0.00           H  
ATOM   2111  CG  HIE B 129      -6.964  35.585  -5.826  1.00  0.00           C  
ATOM   2112  ND1 HIE B 129      -6.877  35.845  -7.197  1.00  0.00           N  
ATOM   2113  CE1 HIE B 129      -5.808  35.153  -7.632  1.00  0.00           C  
ATOM   2114  HE1 HIE B 129      -5.468  35.122  -8.658  1.00  0.00           H  
ATOM   2115  NE2 HIE B 129      -5.229  34.495  -6.614  1.00  0.00           N  
ATOM   2116  HE2 HIE B 129      -4.412  33.875  -6.665  1.00  0.00           H  
ATOM   2117  CD2 HIE B 129      -5.947  34.746  -5.472  1.00  0.00           C  
ATOM   2118  HD2 HIE B 129      -5.734  34.335  -4.495  1.00  0.00           H  
ATOM   2119  C   HIE B 129      -6.881  36.474  -2.718  1.00  0.00           C  
ATOM   2120  O   HIE B 129      -5.775  35.971  -2.584  1.00  0.00           O  
ATOM   2121  N   HIE B 130      -7.186  37.641  -2.133  1.00  0.00           N  
ATOM   2122  H   HIE B 130      -8.109  38.030  -2.289  1.00  0.00           H  
ATOM   2123  CA  HIE B 130      -6.286  38.355  -1.210  1.00  0.00           C  
ATOM   2124  HA  HIE B 130      -5.315  38.494  -1.684  1.00  0.00           H  
ATOM   2125  CB  HIE B 130      -6.888  39.730  -0.866  1.00  0.00           C  
ATOM   2126  HB2 HIE B 130      -6.446  40.087   0.062  1.00  0.00           H  
ATOM   2127  HB3 HIE B 130      -7.954  39.621  -0.676  1.00  0.00           H  
ATOM   2128  CG  HIE B 130      -6.686  40.840  -1.868  1.00  0.00           C  
ATOM   2129  ND1 HIE B 130      -7.097  42.158  -1.666  1.00  0.00           N  
ATOM   2130  CE1 HIE B 130      -6.602  42.867  -2.687  1.00  0.00           C  
ATOM   2131  HE1 HIE B 130      -6.711  43.935  -2.796  1.00  0.00           H  
ATOM   2132  NE2 HIE B 130      -5.925  42.067  -3.525  1.00  0.00           N  
ATOM   2133  HE2 HIE B 130      -5.414  42.367  -4.344  1.00  0.00           H  
ATOM   2134  CD2 HIE B 130      -5.964  40.783  -3.028  1.00  0.00           C  
ATOM   2135  HD2 HIE B 130      -5.472  39.909  -3.434  1.00  0.00           H  
ATOM   2136  C   HIE B 130      -5.990  37.612   0.104  1.00  0.00           C  
ATOM   2137  O   HIE B 130      -5.100  38.027   0.842  1.00  0.00           O  
ATOM   2138  N   HIE B 131      -6.735  36.561   0.461  1.00  0.00           N  
ATOM   2139  H   HIE B 131      -7.398  36.184  -0.205  1.00  0.00           H  
ATOM   2140  CA  HIE B 131      -6.488  35.808   1.697  1.00  0.00           C  
ATOM   2141  HA  HIE B 131      -6.186  36.506   2.479  1.00  0.00           H  
ATOM   2142  CB  HIE B 131      -7.777  35.113   2.190  1.00  0.00           C  
ATOM   2143  HB2 HIE B 131      -7.537  34.569   3.103  1.00  0.00           H  
ATOM   2144  HB3 HIE B 131      -8.105  34.381   1.454  1.00  0.00           H  
ATOM   2145  CG  HIE B 131      -8.922  36.058   2.505  1.00  0.00           C  
ATOM   2146  ND1 HIE B 131     -10.247  35.686   2.800  1.00  0.00           N  
ATOM   2147  CE1 HIE B 131     -10.883  36.830   3.108  1.00  0.00           C  
ATOM   2148  HE1 HIE B 131     -11.917  36.900   3.417  1.00  0.00           H  
ATOM   2149  NE2 HIE B 131     -10.052  37.879   3.011  1.00  0.00           N  
ATOM   2150  HE2 HIE B 131     -10.281  38.842   3.218  1.00  0.00           H  
ATOM   2151  CD2 HIE B 131      -8.814  37.414   2.643  1.00  0.00           C  
ATOM   2152  HD2 HIE B 131      -7.915  38.004   2.514  1.00  0.00           H  
ATOM   2153  C   HIE B 131      -5.299  34.860   1.509  1.00  0.00           C  
ATOM   2154  O   HIE B 131      -5.470  33.713   1.104  1.00  0.00           O  
ATOM   2155  N   HIE B 132      -4.104  35.374   1.813  1.00  0.00           N  
ATOM   2156  H   HIE B 132      -4.065  36.362   2.031  1.00  0.00           H  
ATOM   2157  CA  HIE B 132      -2.847  34.632   1.939  1.00  0.00           C  
ATOM   2158  HA  HIE B 132      -2.987  33.607   1.593  1.00  0.00           H  
ATOM   2159  CB  HIE B 132      -1.780  35.301   1.056  1.00  0.00           C  
ATOM   2160  HB2 HIE B 132      -1.542  36.284   1.466  1.00  0.00           H  
ATOM   2161  HB3 HIE B 132      -2.200  35.454   0.060  1.00  0.00           H  
ATOM   2162  CG  HIE B 132      -0.490  34.526   0.903  1.00  0.00           C  
ATOM   2163  ND1 HIE B 132       0.446  34.266   1.912  1.00  0.00           N  
ATOM   2164  CE1 HIE B 132       1.444  33.591   1.323  1.00  0.00           C  
ATOM   2165  HE1 HIE B 132       2.329  33.236   1.835  1.00  0.00           H  
ATOM   2166  NE2 HIE B 132       1.196  33.432   0.012  1.00  0.00           N  
ATOM   2167  HE2 HIE B 132       1.803  32.974  -0.654  1.00  0.00           H  
ATOM   2168  CD2 HIE B 132      -0.019  34.014  -0.272  1.00  0.00           C  
ATOM   2169  HD2 HIE B 132      -0.509  34.069  -1.238  1.00  0.00           H  
ATOM   2170  C   HIE B 132      -2.415  34.593   3.409  1.00  0.00           C  
ATOM   2171  O   HIE B 132      -2.473  35.611   4.100  1.00  0.00           O  
ATOM   2172  N   HIE B 133      -1.964  33.431   3.881  1.00  0.00           N  
ATOM   2173  H   HIE B 133      -1.985  32.635   3.259  1.00  0.00           H  
ATOM   2174  CA  HIE B 133      -1.381  33.225   5.208  1.00  0.00           C  
ATOM   2175  HA  HIE B 133      -1.042  34.188   5.596  1.00  0.00           H  
ATOM   2176  CB  HIE B 133      -2.424  32.664   6.190  1.00  0.00           C  
ATOM   2177  HB2 HIE B 133      -1.910  32.207   7.030  1.00  0.00           H  
ATOM   2178  HB3 HIE B 133      -3.005  31.872   5.723  1.00  0.00           H  
ATOM   2179  CG  HIE B 133      -3.348  33.710   6.752  1.00  0.00           C  
ATOM   2180  ND1 HIE B 133      -3.135  34.408   7.942  1.00  0.00           N  
ATOM   2181  CE1 HIE B 133      -4.160  35.266   8.049  1.00  0.00           C  
ATOM   2182  HE1 HIE B 133      -4.290  35.967   8.864  1.00  0.00           H  
ATOM   2183  NE2 HIE B 133      -4.987  35.146   6.997  1.00  0.00           N  
ATOM   2184  HE2 HIE B 133      -5.795  35.723   6.816  1.00  0.00           H  
ATOM   2185  CD2 HIE B 133      -4.487  34.172   6.165  1.00  0.00           C  
ATOM   2186  HD2 HIE B 133      -4.871  33.869   5.202  1.00  0.00           H  
ATOM   2187  C   HIE B 133      -0.161  32.308   5.137  1.00  0.00           C  
ATOM   2188  O   HIE B 133      -0.045  31.432   4.279  1.00  0.00           O  
ATOM   2189  N   LYS B 134       0.748  32.464   6.105  1.00  0.00           N  
ATOM   2190  H   LYS B 134       0.579  33.184   6.787  1.00  0.00           H  
ATOM   2191  CA  LYS B 134       1.883  31.550   6.300  1.00  0.00           C  
ATOM   2192  HA  LYS B 134       2.420  31.465   5.356  1.00  0.00           H  
ATOM   2193  CB  LYS B 134       2.821  32.073   7.396  1.00  0.00           C  
ATOM   2194  HB2 LYS B 134       2.294  32.046   8.352  1.00  0.00           H  
ATOM   2195  HB3 LYS B 134       3.679  31.400   7.462  1.00  0.00           H  
ATOM   2196  CG  LYS B 134       3.324  33.501   7.149  1.00  0.00           C  
ATOM   2197  HG2 LYS B 134       3.812  33.559   6.174  1.00  0.00           H  
ATOM   2198  HG3 LYS B 134       2.484  34.196   7.171  1.00  0.00           H  
ATOM   2199  CD  LYS B 134       4.319  33.890   8.248  1.00  0.00           C  
ATOM   2200  HD2 LYS B 134       3.852  33.736   9.224  1.00  0.00           H  
ATOM   2201  HD3 LYS B 134       5.201  33.250   8.170  1.00  0.00           H  
ATOM   2202  CE  LYS B 134       4.723  35.360   8.100  1.00  0.00           C  
ATOM   2203  HE2 LYS B 134       5.155  35.505   7.105  1.00  0.00           H  
ATOM   2204  HE3 LYS B 134       3.820  35.975   8.170  1.00  0.00           H  
ATOM   2205  NZ  LYS B 134       5.694  35.752   9.150  1.00  0.00           N  
ATOM   2206  HZ1 LYS B 134       5.938  36.730   9.062  1.00  0.00           H  
ATOM   2207  HZ2 LYS B 134       5.296  35.597  10.068  1.00  0.00           H  
ATOM   2208  HZ3 LYS B 134       6.537  35.198   9.072  1.00  0.00           H  
ATOM   2209  C   LYS B 134       1.406  30.150   6.697  1.00  0.00           C  
ATOM   2210  O   LYS B 134       0.420  30.023   7.420  1.00  0.00           O  
ATOM   2211  N   VAL B 135       2.156  29.111   6.324  1.00  0.00           N  
ATOM   2212  H   VAL B 135       2.946  29.286   5.724  1.00  0.00           H  
ATOM   2213  CA  VAL B 135       2.061  27.791   6.978  1.00  0.00           C  
ATOM   2214  HA  VAL B 135       1.030  27.449   6.909  1.00  0.00           H  
ATOM   2215  CB  VAL B 135       2.933  26.753   6.242  1.00  0.00           C  
ATOM   2216  HB  VAL B 135       3.934  27.164   6.099  1.00  0.00           H  
ATOM   2217  CG1 VAL B 135       3.067  25.413   6.975  1.00  0.00           C  
ATOM   2218 HG11 VAL B 135       3.591  25.544   7.921  1.00  0.00           H  
ATOM   2219 HG12 VAL B 135       2.084  24.979   7.159  1.00  0.00           H  
ATOM   2220 HG13 VAL B 135       3.646  24.714   6.369  1.00  0.00           H  
ATOM   2221  CG2 VAL B 135       2.319  26.465   4.865  1.00  0.00           C  
ATOM   2222 HG21 VAL B 135       2.241  27.379   4.280  1.00  0.00           H  
ATOM   2223 HG22 VAL B 135       2.939  25.751   4.323  1.00  0.00           H  
ATOM   2224 HG23 VAL B 135       1.324  26.045   4.985  1.00  0.00           H  
ATOM   2225  C   VAL B 135       2.402  27.922   8.471  1.00  0.00           C  
ATOM   2226  O   VAL B 135       3.293  28.682   8.847  1.00  0.00           O  
ATOM   2227  N   LEU B 136       1.649  27.204   9.304  1.00  0.00           N  
ATOM   2228  H   LEU B 136       0.957  26.604   8.876  1.00  0.00           H  
ATOM   2229  CA  LEU B 136       1.648  27.271  10.769  1.00  0.00           C  
ATOM   2230  HA  LEU B 136       2.432  27.956  11.091  1.00  0.00           H  
ATOM   2231  CB  LEU B 136       0.282  27.843  11.205  1.00  0.00           C  
ATOM   2232  HB2 LEU B 136       0.154  28.824  10.746  1.00  0.00           H  
ATOM   2233  HB3 LEU B 136      -0.499  27.185  10.821  1.00  0.00           H  
ATOM   2234  CG  LEU B 136       0.075  27.982  12.727  1.00  0.00           C  
ATOM   2235  HG  LEU B 136       0.213  27.016  13.213  1.00  0.00           H  
ATOM   2236  CD1 LEU B 136       1.032  29.004  13.343  1.00  0.00           C  
ATOM   2237 HD11 LEU B 136       0.816  29.114  14.406  1.00  0.00           H  
ATOM   2238 HD12 LEU B 136       0.925  29.972  12.853  1.00  0.00           H  
ATOM   2239 HD13 LEU B 136       2.059  28.658  13.241  1.00  0.00           H  
ATOM   2240  CD2 LEU B 136      -1.353  28.435  13.025  1.00  0.00           C  
ATOM   2241 HD21 LEU B 136      -2.065  27.745  12.574  1.00  0.00           H  
ATOM   2242 HD22 LEU B 136      -1.524  29.434  12.631  1.00  0.00           H  
ATOM   2243 HD23 LEU B 136      -1.513  28.449  14.102  1.00  0.00           H  
ATOM   2244  C   LEU B 136       1.946  25.910  11.432  1.00  0.00           C  
ATOM   2245  O   LEU B 136       2.386  25.868  12.577  1.00  0.00           O  
ATOM   2246  N   GLN B 137       1.747  24.796  10.718  1.00  0.00           N  
ATOM   2247  H   GLN B 137       1.413  24.882   9.768  1.00  0.00           H  
ATOM   2248  CA  GLN B 137       2.178  23.462  11.151  1.00  0.00           C  
ATOM   2249  HA  GLN B 137       2.948  23.573  11.915  1.00  0.00           H  
ATOM   2250  CB  GLN B 137       0.989  22.702  11.770  1.00  0.00           C  
ATOM   2251  HB2 GLN B 137       0.561  23.316  12.566  1.00  0.00           H  
ATOM   2252  HB3 GLN B 137       0.228  22.535  11.008  1.00  0.00           H  
ATOM   2253  CG  GLN B 137       1.407  21.346  12.360  1.00  0.00           C  
ATOM   2254  HG2 GLN B 137       1.719  20.680  11.556  1.00  0.00           H  
ATOM   2255  HG3 GLN B 137       2.263  21.504  13.017  1.00  0.00           H  
ATOM   2256  CD  GLN B 137       0.311  20.645  13.168  1.00  0.00           C  
ATOM   2257  OE1 GLN B 137      -0.871  20.977  13.155  1.00  0.00           O  
ATOM   2258  NE2 GLN B 137       0.669  19.616  13.906  1.00  0.00           N  
ATOM   2259 HE21 GLN B 137      -0.037  19.149  14.443  1.00  0.00           H  
ATOM   2260 HE22 GLN B 137       1.629  19.313  13.905  1.00  0.00           H  
ATOM   2261  C   GLN B 137       2.803  22.726   9.966  1.00  0.00           C  
ATOM   2262  O   GLN B 137       2.246  22.777   8.872  1.00  0.00           O  
ATOM   2263  N   GLU B 138       3.955  22.089  10.176  1.00  0.00           N  
ATOM   2264  H   GLU B 138       4.354  22.081  11.101  1.00  0.00           H  
ATOM   2265  CA  GLU B 138       4.746  21.449   9.119  1.00  0.00           C  
ATOM   2266  HA  GLU B 138       5.040  22.226   8.420  1.00  0.00           H  
ATOM   2267  CB  GLU B 138       6.037  20.897   9.745  1.00  0.00           C  
ATOM   2268  HB2 GLU B 138       6.508  21.701  10.315  1.00  0.00           H  
ATOM   2269  HB3 GLU B 138       5.788  20.089  10.437  1.00  0.00           H  
ATOM   2270  CG  GLU B 138       7.039  20.390   8.701  1.00  0.00           C  
ATOM   2271  HG2 GLU B 138       6.616  19.528   8.183  1.00  0.00           H  
ATOM   2272  HG3 GLU B 138       7.195  21.193   7.978  1.00  0.00           H  
ATOM   2273  CD  GLU B 138       8.395  20.001   9.300  1.00  0.00           C  
ATOM   2274  OE1 GLU B 138       8.513  19.969  10.545  1.00  0.00           O  
ATOM   2275  OE2 GLU B 138       9.309  19.747   8.482  1.00  0.00           O  
ATOM   2276  C   GLU B 138       3.964  20.350   8.364  1.00  0.00           C  
ATOM   2277  O   GLU B 138       3.189  19.628   9.003  1.00  0.00           O  
ATOM   2278  N   PRO B 139       4.137  20.208   7.030  1.00  0.00           N  
ATOM   2279  CD  PRO B 139       4.881  21.078   6.124  1.00  0.00           C  
ATOM   2280  HD2 PRO B 139       5.930  20.782   6.118  1.00  0.00           H  
ATOM   2281  HD3 PRO B 139       4.781  22.132   6.381  1.00  0.00           H  
ATOM   2282  CG  PRO B 139       4.288  20.841   4.739  1.00  0.00           C  
ATOM   2283  HG2 PRO B 139       5.013  21.041   3.950  1.00  0.00           H  
ATOM   2284  HG3 PRO B 139       3.391  21.447   4.609  1.00  0.00           H  
ATOM   2285  CB  PRO B 139       3.910  19.366   4.797  1.00  0.00           C  
ATOM   2286  HB2 PRO B 139       4.796  18.762   4.601  1.00  0.00           H  
ATOM   2287  HB3 PRO B 139       3.121  19.120   4.088  1.00  0.00           H  
ATOM   2288  CA  PRO B 139       3.452  19.183   6.248  1.00  0.00           C  
ATOM   2289  HA  PRO B 139       2.387  19.381   6.305  1.00  0.00           H  
ATOM   2290  C   PRO B 139       3.713  17.758   6.737  1.00  0.00           C  
ATOM   2291  O   PRO B 139       4.857  17.345   6.923  1.00  0.00           O  
ATOM   2292  N   THR B 140       2.642  16.977   6.883  1.00  0.00           N  
ATOM   2293  H   THR B 140       1.726  17.399   6.734  1.00  0.00           H  
ATOM   2294  CA  THR B 140       2.709  15.543   7.211  1.00  0.00           C  
ATOM   2295  HA  THR B 140       3.751  15.231   7.138  1.00  0.00           H  
ATOM   2296  CB  THR B 140       2.275  15.303   8.666  1.00  0.00           C  
ATOM   2297  HB  THR B 140       2.501  16.191   9.258  1.00  0.00           H  
ATOM   2298  CG2 THR B 140       0.794  14.965   8.843  1.00  0.00           C  
ATOM   2299 HG21 THR B 140       0.180  15.744   8.391  1.00  0.00           H  
ATOM   2300 HG22 THR B 140       0.560  14.004   8.383  1.00  0.00           H  
ATOM   2301 HG23 THR B 140       0.566  14.906   9.907  1.00  0.00           H  
ATOM   2302  OG1 THR B 140       3.029  14.236   9.187  1.00  0.00           O  
ATOM   2303  HG1 THR B 140       3.893  14.602   9.406  1.00  0.00           H  
ATOM   2304  C   THR B 140       1.943  14.711   6.179  1.00  0.00           C  
ATOM   2305  O   THR B 140       1.086  15.257   5.485  1.00  0.00           O  
ATOM   2306  N   CYS B 141       2.263  13.418   6.012  1.00  0.00           N  
ATOM   2307  H   CYS B 141       2.896  12.987   6.671  1.00  0.00           H  
ATOM   2308  CA  CYS B 141       1.809  12.612   4.865  1.00  0.00           C  
ATOM   2309  HA  CYS B 141       0.851  12.994   4.522  1.00  0.00           H  
ATOM   2310  CB  CYS B 141       2.827  12.786   3.724  1.00  0.00           C  
ATOM   2311  HB2 CYS B 141       2.937  13.847   3.498  1.00  0.00           H  
ATOM   2312  HB3 CYS B 141       3.797  12.391   4.035  1.00  0.00           H  
ATOM   2313  SG  CYS B 141       2.287  11.921   2.220  1.00  0.00           S  
ATOM   2314  HG  CYS B 141       2.612  10.676   2.605  1.00  0.00           H  
ATOM   2315  C   CYS B 141       1.613  11.125   5.212  1.00  0.00           C  
ATOM   2316  O   CYS B 141       2.517  10.497   5.756  1.00  0.00           O  
ATOM   2317  N   VAL B 142       0.459  10.561   4.849  1.00  0.00           N  
ATOM   2318  H   VAL B 142      -0.215  11.146   4.362  1.00  0.00           H  
ATOM   2319  CA  VAL B 142       0.071   9.156   5.085  1.00  0.00           C  
ATOM   2320  HA  VAL B 142       0.931   8.619   5.478  1.00  0.00           H  
ATOM   2321  CB  VAL B 142      -1.064   9.043   6.126  1.00  0.00           C  
ATOM   2322  HB  VAL B 142      -1.377   8.000   6.180  1.00  0.00           H  
ATOM   2323  CG1 VAL B 142      -0.583   9.441   7.526  1.00  0.00           C  
ATOM   2324 HG11 VAL B 142       0.265   8.819   7.813  1.00  0.00           H  
ATOM   2325 HG12 VAL B 142      -0.278  10.487   7.543  1.00  0.00           H  
ATOM   2326 HG13 VAL B 142      -1.385   9.290   8.248  1.00  0.00           H  
ATOM   2327  CG2 VAL B 142      -2.305   9.872   5.760  1.00  0.00           C  
ATOM   2328 HG21 VAL B 142      -3.095   9.691   6.489  1.00  0.00           H  
ATOM   2329 HG22 VAL B 142      -2.067  10.937   5.758  1.00  0.00           H  
ATOM   2330 HG23 VAL B 142      -2.669   9.588   4.773  1.00  0.00           H  
ATOM   2331  C   VAL B 142      -0.322   8.453   3.784  1.00  0.00           C  
ATOM   2332  O   VAL B 142      -0.664   9.105   2.800  1.00  0.00           O  
ATOM   2333  N   SER B 143      -0.285   7.121   3.743  1.00  0.00           N  
ATOM   2334  H   SER B 143      -0.016   6.621   4.586  1.00  0.00           H  
ATOM   2335  CA  SER B 143      -0.653   6.329   2.560  1.00  0.00           C  
ATOM   2336  HA  SER B 143      -0.816   6.990   1.719  1.00  0.00           H  
ATOM   2337  CB  SER B 143       0.500   5.405   2.175  1.00  0.00           C  
ATOM   2338  HB2 SER B 143       1.418   5.985   2.114  1.00  0.00           H  
ATOM   2339  HB3 SER B 143       0.615   4.625   2.927  1.00  0.00           H  
ATOM   2340  OG  SER B 143       0.240   4.820   0.918  1.00  0.00           O  
ATOM   2341  HG  SER B 143       0.340   5.515   0.248  1.00  0.00           H  
ATOM   2342  C   SER B 143      -1.936   5.536   2.774  1.00  0.00           C  
ATOM   2343  O   SER B 143      -2.132   4.996   3.859  1.00  0.00           O  
ATOM   2344  N   ASP B 144      -2.791   5.382   1.758  1.00  0.00           N  
ATOM   2345  H   ASP B 144      -2.640   5.870   0.882  1.00  0.00           H  
ATOM   2346  CA  ASP B 144      -3.822   4.332   1.783  1.00  0.00           C  
ATOM   2347  HA  ASP B 144      -4.248   4.297   2.786  1.00  0.00           H  
ATOM   2348  CB  ASP B 144      -4.970   4.673   0.813  1.00  0.00           C  
ATOM   2349  HB2 ASP B 144      -5.830   4.053   1.070  1.00  0.00           H  
ATOM   2350  HB3 ASP B 144      -5.280   5.707   0.967  1.00  0.00           H  
ATOM   2351  CG  ASP B 144      -4.650   4.458  -0.676  1.00  0.00           C  
ATOM   2352  OD1 ASP B 144      -3.489   4.199  -1.051  1.00  0.00           O  
ATOM   2353  OD2 ASP B 144      -5.585   4.494  -1.510  1.00  0.00           O  
ATOM   2354  C   ASP B 144      -3.259   2.920   1.490  1.00  0.00           C  
ATOM   2355  O   ASP B 144      -4.021   1.955   1.514  1.00  0.00           O  
ATOM   2356  N   TYR B 145      -1.963   2.797   1.175  1.00  0.00           N  
ATOM   2357  H   TYR B 145      -1.411   3.647   1.173  1.00  0.00           H  
ATOM   2358  CA  TYR B 145      -1.273   1.591   0.694  1.00  0.00           C  
ATOM   2359  HA  TYR B 145      -0.345   1.952   0.253  1.00  0.00           H  
ATOM   2360  CB  TYR B 145      -0.863   0.680   1.864  1.00  0.00           C  
ATOM   2361  HB2 TYR B 145      -0.710   1.301   2.742  1.00  0.00           H  
ATOM   2362  HB3 TYR B 145      -1.678  -0.005   2.093  1.00  0.00           H  
ATOM   2363  CG  TYR B 145       0.427  -0.091   1.619  1.00  0.00           C  
ATOM   2364  CD1 TYR B 145       1.660   0.587   1.708  1.00  0.00           C  
ATOM   2365  HD1 TYR B 145       1.683   1.640   1.956  1.00  0.00           H  
ATOM   2366  CE1 TYR B 145       2.867  -0.101   1.476  1.00  0.00           C  
ATOM   2367  HE1 TYR B 145       3.812   0.414   1.516  1.00  0.00           H  
ATOM   2368  CZ  TYR B 145       2.856  -1.480   1.181  1.00  0.00           C  
ATOM   2369  OH  TYR B 145       4.042  -2.125   1.014  1.00  0.00           O  
ATOM   2370  HH  TYR B 145       3.952  -3.081   0.818  1.00  0.00           H  
ATOM   2371  CE2 TYR B 145       1.622  -2.162   1.084  1.00  0.00           C  
ATOM   2372  HE2 TYR B 145       1.619  -3.212   0.839  1.00  0.00           H  
ATOM   2373  CD2 TYR B 145       0.411  -1.467   1.300  1.00  0.00           C  
ATOM   2374  HD2 TYR B 145      -0.534  -1.986   1.219  1.00  0.00           H  
ATOM   2375  C   TYR B 145      -1.984   0.870  -0.469  1.00  0.00           C  
ATOM   2376  O   TYR B 145      -2.073  -0.360  -0.505  1.00  0.00           O  
ATOM   2377  N   MET B 146      -2.516   1.633  -1.430  1.00  0.00           N  
ATOM   2378  H   MET B 146      -2.526   2.641  -1.281  1.00  0.00           H  
ATOM   2379  CA  MET B 146      -3.171   1.108  -2.632  1.00  0.00           C  
ATOM   2380  HA  MET B 146      -2.699   0.162  -2.882  1.00  0.00           H  
ATOM   2381  CB  MET B 146      -4.656   0.839  -2.323  1.00  0.00           C  
ATOM   2382  HB2 MET B 146      -4.701   0.022  -1.608  1.00  0.00           H  
ATOM   2383  HB3 MET B 146      -5.104   1.726  -1.872  1.00  0.00           H  
ATOM   2384  CG  MET B 146      -5.492   0.442  -3.546  1.00  0.00           C  
ATOM   2385  HG2 MET B 146      -5.565   1.299  -4.216  1.00  0.00           H  
ATOM   2386  HG3 MET B 146      -4.983  -0.367  -4.074  1.00  0.00           H  
ATOM   2387  SD  MET B 146      -7.177  -0.100  -3.146  1.00  0.00           S  
ATOM   2388  CE  MET B 146      -7.832  -0.277  -4.824  1.00  0.00           C  
ATOM   2389  HE1 MET B 146      -7.250  -1.022  -5.367  1.00  0.00           H  
ATOM   2390  HE2 MET B 146      -8.875  -0.594  -4.777  1.00  0.00           H  
ATOM   2391  HE3 MET B 146      -7.764   0.679  -5.342  1.00  0.00           H  
ATOM   2392  C   MET B 146      -3.025   1.988  -3.876  1.00  0.00           C  
ATOM   2393  O   MET B 146      -2.803   1.432  -4.949  1.00  0.00           O  
ATOM   2394  N   SER B 147      -3.240   3.303  -3.760  1.00  0.00           N  
ATOM   2395  H   SER B 147      -3.380   3.679  -2.824  1.00  0.00           H  
ATOM   2396  CA  SER B 147      -3.395   4.215  -4.910  1.00  0.00           C  
ATOM   2397  HA  SER B 147      -2.647   3.999  -5.669  1.00  0.00           H  
ATOM   2398  CB  SER B 147      -4.779   3.966  -5.523  1.00  0.00           C  
ATOM   2399  HB2 SER B 147      -4.851   2.927  -5.842  1.00  0.00           H  
ATOM   2400  HB3 SER B 147      -5.531   4.152  -4.761  1.00  0.00           H  
ATOM   2401  OG  SER B 147      -5.062   4.788  -6.628  1.00  0.00           O  
ATOM   2402  HG  SER B 147      -4.488   4.447  -7.368  1.00  0.00           H  
ATOM   2403  C   SER B 147      -3.257   5.700  -4.551  1.00  0.00           C  
ATOM   2404  O   SER B 147      -2.728   6.480  -5.345  1.00  0.00           O  
ATOM   2405  N   ILE B 148      -3.702   6.115  -3.359  1.00  0.00           N  
ATOM   2406  H   ILE B 148      -4.032   5.427  -2.689  1.00  0.00           H  
ATOM   2407  CA  ILE B 148      -3.725   7.528  -2.963  1.00  0.00           C  
ATOM   2408  HA  ILE B 148      -3.099   8.095  -3.654  1.00  0.00           H  
ATOM   2409  CB  ILE B 148      -5.145   8.138  -3.072  1.00  0.00           C  
ATOM   2410  HB  ILE B 148      -5.810   7.611  -2.386  1.00  0.00           H  
ATOM   2411  CG2 ILE B 148      -5.100   9.625  -2.663  1.00  0.00           C  
ATOM   2412 HG21 ILE B 148      -4.756   9.724  -1.636  1.00  0.00           H  
ATOM   2413 HG22 ILE B 148      -4.419  10.169  -3.319  1.00  0.00           H  
ATOM   2414 HG23 ILE B 148      -6.092  10.071  -2.708  1.00  0.00           H  
ATOM   2415  CG1 ILE B 148      -5.700   7.978  -4.510  1.00  0.00           C  
ATOM   2416 HG12 ILE B 148      -4.967   8.362  -5.220  1.00  0.00           H  
ATOM   2417 HG13 ILE B 148      -5.835   6.916  -4.714  1.00  0.00           H  
ATOM   2418  CD1 ILE B 148      -7.044   8.664  -4.787  1.00  0.00           C  
ATOM   2419 HD11 ILE B 148      -7.412   8.343  -5.761  1.00  0.00           H  
ATOM   2420 HD12 ILE B 148      -7.769   8.386  -4.022  1.00  0.00           H  
ATOM   2421 HD13 ILE B 148      -6.921   9.746  -4.807  1.00  0.00           H  
ATOM   2422  C   ILE B 148      -3.103   7.690  -1.578  1.00  0.00           C  
ATOM   2423  O   ILE B 148      -3.707   7.398  -0.545  1.00  0.00           O  
ATOM   2424  N   SER B 149      -1.906   8.265  -1.555  1.00  0.00           N  
ATOM   2425  H   SER B 149      -1.515   8.546  -2.448  1.00  0.00           H  
ATOM   2426  CA  SER B 149      -1.356   8.885  -0.349  1.00  0.00           C  
ATOM   2427  HA  SER B 149      -1.706   8.330   0.516  1.00  0.00           H  
ATOM   2428  CB  SER B 149       0.174   8.800  -0.363  1.00  0.00           C  
ATOM   2429  HB2 SER B 149       0.568   9.361  -1.214  1.00  0.00           H  
ATOM   2430  HB3 SER B 149       0.572   9.227   0.558  1.00  0.00           H  
ATOM   2431  OG  SER B 149       0.570   7.435  -0.466  1.00  0.00           O  
ATOM   2432  HG  SER B 149       0.661   7.252  -1.413  1.00  0.00           H  
ATOM   2433  C   SER B 149      -1.906  10.310  -0.192  1.00  0.00           C  
ATOM   2434  O   SER B 149      -2.396  10.907  -1.150  1.00  0.00           O  
ATOM   2435  N   THR B 150      -1.887  10.880   1.012  1.00  0.00           N  
ATOM   2436  H   THR B 150      -1.448  10.374   1.779  1.00  0.00           H  
ATOM   2437  CA  THR B 150      -2.494  12.189   1.314  1.00  0.00           C  
ATOM   2438  HA  THR B 150      -2.500  12.793   0.411  1.00  0.00           H  
ATOM   2439  CB  THR B 150      -3.957  12.041   1.767  1.00  0.00           C  
ATOM   2440  HB  THR B 150      -4.014  11.298   2.564  1.00  0.00           H  
ATOM   2441  CG2 THR B 150      -4.597  13.343   2.254  1.00  0.00           C  
ATOM   2442 HG21 THR B 150      -4.491  14.119   1.494  1.00  0.00           H  
ATOM   2443 HG22 THR B 150      -5.659  13.173   2.441  1.00  0.00           H  
ATOM   2444 HG23 THR B 150      -4.136  13.672   3.186  1.00  0.00           H  
ATOM   2445  OG1 THR B 150      -4.740  11.621   0.670  1.00  0.00           O  
ATOM   2446  HG1 THR B 150      -4.366  10.799   0.339  1.00  0.00           H  
ATOM   2447  C   THR B 150      -1.666  12.946   2.338  1.00  0.00           C  
ATOM   2448  O   THR B 150      -1.296  12.400   3.380  1.00  0.00           O  
ATOM   2449  N   CYS B 151      -1.388  14.210   2.010  1.00  0.00           N  
ATOM   2450  H   CYS B 151      -1.755  14.572   1.136  1.00  0.00           H  
ATOM   2451  CA  CYS B 151      -0.552  15.137   2.762  1.00  0.00           C  
ATOM   2452  HA  CYS B 151      -0.210  14.640   3.663  1.00  0.00           H  
ATOM   2453  CB  CYS B 151       0.665  15.464   1.882  1.00  0.00           C  
ATOM   2454  HB2 CYS B 151       1.201  14.543   1.656  1.00  0.00           H  
ATOM   2455  HB3 CYS B 151       0.318  15.899   0.942  1.00  0.00           H  
ATOM   2456  SG  CYS B 151       1.801  16.630   2.683  1.00  0.00           S  
ATOM   2457  HG  CYS B 151       1.889  15.998   3.863  1.00  0.00           H  
ATOM   2458  C   CYS B 151      -1.354  16.379   3.190  1.00  0.00           C  
ATOM   2459  O   CYS B 151      -2.198  16.850   2.427  1.00  0.00           O  
ATOM   2460  N   GLU B 152      -1.108  16.907   4.394  1.00  0.00           N  
ATOM   2461  H   GLU B 152      -0.355  16.518   4.951  1.00  0.00           H  
ATOM   2462  CA  GLU B 152      -1.791  18.099   4.923  1.00  0.00           C  
ATOM   2463  HA  GLU B 152      -2.053  18.730   4.072  1.00  0.00           H  
ATOM   2464  CB  GLU B 152      -3.115  17.724   5.625  1.00  0.00           C  
ATOM   2465  HB2 GLU B 152      -3.668  18.652   5.737  1.00  0.00           H  
ATOM   2466  HB3 GLU B 152      -3.709  17.087   4.968  1.00  0.00           H  
ATOM   2467  CG  GLU B 152      -2.999  17.057   7.014  1.00  0.00           C  
ATOM   2468  HG2 GLU B 152      -3.143  15.980   6.895  1.00  0.00           H  
ATOM   2469  HG3 GLU B 152      -1.991  17.200   7.410  1.00  0.00           H  
ATOM   2470  CD  GLU B 152      -4.012  17.612   8.041  1.00  0.00           C  
ATOM   2471  OE1 GLU B 152      -3.656  17.663   9.247  1.00  0.00           O  
ATOM   2472  OE2 GLU B 152      -5.133  18.003   7.630  1.00  0.00           O  
ATOM   2473  C   GLU B 152      -0.900  18.965   5.833  1.00  0.00           C  
ATOM   2474  O   GLU B 152       0.125  18.515   6.353  1.00  0.00           O  
ATOM   2475  N   TRP B 153      -1.312  20.222   6.014  1.00  0.00           N  
ATOM   2476  H   TRP B 153      -2.177  20.495   5.551  1.00  0.00           H  
ATOM   2477  CA  TRP B 153      -0.683  21.232   6.874  1.00  0.00           C  
ATOM   2478  HA  TRP B 153      -0.274  20.733   7.754  1.00  0.00           H  
ATOM   2479  CB  TRP B 153       0.479  21.931   6.144  1.00  0.00           C  
ATOM   2480  HB2 TRP B 153       0.862  22.734   6.767  1.00  0.00           H  
ATOM   2481  HB3 TRP B 153       1.288  21.214   6.039  1.00  0.00           H  
ATOM   2482  CG  TRP B 153       0.205  22.497   4.785  1.00  0.00           C  
ATOM   2483  CD1 TRP B 153      -0.188  23.763   4.516  1.00  0.00           C  
ATOM   2484  HD1 TRP B 153      -0.373  24.523   5.266  1.00  0.00           H  
ATOM   2485  NE1 TRP B 153      -0.325  23.925   3.149  1.00  0.00           N  
ATOM   2486  HE1 TRP B 153      -0.684  24.767   2.717  1.00  0.00           H  
ATOM   2487  CE2 TRP B 153      -0.049  22.753   2.472  1.00  0.00           C  
ATOM   2488  CZ2 TRP B 153      -0.063  22.402   1.115  1.00  0.00           C  
ATOM   2489  HZ2 TRP B 153      -0.340  23.130   0.368  1.00  0.00           H  
ATOM   2490  CH2 TRP B 153       0.257  21.084   0.746  1.00  0.00           C  
ATOM   2491  HH2 TRP B 153       0.248  20.788  -0.290  1.00  0.00           H  
ATOM   2492  CZ3 TRP B 153       0.585  20.138   1.731  1.00  0.00           C  
ATOM   2493  HZ3 TRP B 153       0.816  19.120   1.447  1.00  0.00           H  
ATOM   2494  CE3 TRP B 153       0.607  20.504   3.089  1.00  0.00           C  
ATOM   2495  HE3 TRP B 153       0.862  19.769   3.838  1.00  0.00           H  
ATOM   2496  CD2 TRP B 153       0.285  21.817   3.496  1.00  0.00           C  
ATOM   2497  C   TRP B 153      -1.714  22.264   7.357  1.00  0.00           C  
ATOM   2498  O   TRP B 153      -2.828  22.355   6.839  1.00  0.00           O  
ATOM   2499  N   LYS B 154      -1.338  23.074   8.353  1.00  0.00           N  
ATOM   2500  H   LYS B 154      -0.381  22.992   8.675  1.00  0.00           H  
ATOM   2501  CA  LYS B 154      -2.147  24.211   8.838  1.00  0.00           C  
ATOM   2502  HA  LYS B 154      -3.118  24.195   8.339  1.00  0.00           H  
ATOM   2503  CB  LYS B 154      -2.412  24.122  10.348  1.00  0.00           C  
ATOM   2504  HB2 LYS B 154      -1.470  24.126  10.896  1.00  0.00           H  
ATOM   2505  HB3 LYS B 154      -2.989  24.997  10.655  1.00  0.00           H  
ATOM   2506  CG  LYS B 154      -3.215  22.862  10.685  1.00  0.00           C  
ATOM   2507  HG2 LYS B 154      -4.086  22.805  10.029  1.00  0.00           H  
ATOM   2508  HG3 LYS B 154      -2.588  21.986  10.519  1.00  0.00           H  
ATOM   2509  CD  LYS B 154      -3.702  22.882  12.138  1.00  0.00           C  
ATOM   2510  HD2 LYS B 154      -2.856  23.007  12.818  1.00  0.00           H  
ATOM   2511  HD3 LYS B 154      -4.379  23.728  12.271  1.00  0.00           H  
ATOM   2512  CE  LYS B 154      -4.456  21.587  12.465  1.00  0.00           C  
ATOM   2513  HE2 LYS B 154      -4.949  21.710  13.435  1.00  0.00           H  
ATOM   2514  HE3 LYS B 154      -5.232  21.437  11.708  1.00  0.00           H  
ATOM   2515  NZ  LYS B 154      -3.544  20.413  12.492  1.00  0.00           N  
ATOM   2516  HZ1 LYS B 154      -2.740  20.594  13.095  1.00  0.00           H  
ATOM   2517  HZ2 LYS B 154      -3.161  20.234  11.570  1.00  0.00           H  
ATOM   2518  HZ3 LYS B 154      -4.027  19.573  12.784  1.00  0.00           H  
ATOM   2519  C   LYS B 154      -1.519  25.544   8.468  1.00  0.00           C  
ATOM   2520  O   LYS B 154      -0.322  25.610   8.195  1.00  0.00           O  
ATOM   2521  N   MET B 155      -2.319  26.604   8.474  1.00  0.00           N  
ATOM   2522  H   MET B 155      -3.293  26.458   8.725  1.00  0.00           H  
ATOM   2523  CA  MET B 155      -1.936  27.959   8.071  1.00  0.00           C  
ATOM   2524  HA  MET B 155      -0.851  28.022   8.053  1.00  0.00           H  
ATOM   2525  CB  MET B 155      -2.444  28.232   6.637  1.00  0.00           C  
ATOM   2526  HB2 MET B 155      -3.532  28.149   6.617  1.00  0.00           H  
ATOM   2527  HB3 MET B 155      -2.166  29.243   6.336  1.00  0.00           H  
ATOM   2528  CG  MET B 155      -1.842  27.227   5.634  1.00  0.00           C  
ATOM   2529  HG2 MET B 155      -0.760  27.347   5.622  1.00  0.00           H  
ATOM   2530  HG3 MET B 155      -2.062  26.218   5.976  1.00  0.00           H  
ATOM   2531  SD  MET B 155      -2.436  27.293   3.927  1.00  0.00           S  
ATOM   2532  CE  MET B 155      -1.583  28.771   3.322  1.00  0.00           C  
ATOM   2533  HE1 MET B 155      -0.511  28.686   3.501  1.00  0.00           H  
ATOM   2534  HE2 MET B 155      -1.755  28.869   2.251  1.00  0.00           H  
ATOM   2535  HE3 MET B 155      -1.969  29.655   3.830  1.00  0.00           H  
ATOM   2536  C   MET B 155      -2.410  28.987   9.114  1.00  0.00           C  
ATOM   2537  O   MET B 155      -3.255  28.691   9.955  1.00  0.00           O  
ATOM   2538  N   ASN B 156      -1.842  30.195   9.090  1.00  0.00           N  
ATOM   2539  H   ASN B 156      -1.129  30.357   8.387  1.00  0.00           H  
ATOM   2540  CA  ASN B 156      -2.089  31.268  10.072  1.00  0.00           C  
ATOM   2541  HA  ASN B 156      -1.972  30.842  11.067  1.00  0.00           H  
ATOM   2542  CB  ASN B 156      -0.978  32.328   9.870  1.00  0.00           C  
ATOM   2543  HB2 ASN B 156      -0.052  31.823   9.593  1.00  0.00           H  
ATOM   2544  HB3 ASN B 156      -1.252  32.992   9.056  1.00  0.00           H  
ATOM   2545  CG  ASN B 156      -0.647  33.192  11.081  1.00  0.00           C  
ATOM   2546  OD1 ASN B 156       0.496  33.288  11.493  1.00  0.00           O  
ATOM   2547  ND2 ASN B 156      -1.606  33.858  11.671  1.00  0.00           N  
ATOM   2548 HD21 ASN B 156      -1.368  34.378  12.492  1.00  0.00           H  
ATOM   2549 HD22 ASN B 156      -2.565  33.743  11.354  1.00  0.00           H  
ATOM   2550  C   ASN B 156      -3.535  31.835  10.012  1.00  0.00           C  
ATOM   2551  O   ASN B 156      -3.936  32.629  10.862  1.00  0.00           O  
ATOM   2552  N   GLY B 157      -4.325  31.407   9.027  1.00  0.00           N  
ATOM   2553  H   GLY B 157      -3.938  30.742   8.374  1.00  0.00           H  
ATOM   2554  CA  GLY B 157      -5.724  31.755   8.806  1.00  0.00           C  
ATOM   2555  HA2 GLY B 157      -6.318  31.447   9.665  1.00  0.00           H  
ATOM   2556  HA3 GLY B 157      -5.812  32.833   8.676  1.00  0.00           H  
ATOM   2557  C   GLY B 157      -6.246  31.052   7.544  1.00  0.00           C  
ATOM   2558  O   GLY B 157      -5.498  30.291   6.923  1.00  0.00           O  
ATOM   2559  N   PRO B 158      -7.508  31.286   7.138  1.00  0.00           N  
ATOM   2560  CD  PRO B 158      -8.549  31.985   7.869  1.00  0.00           C  
ATOM   2561  HD2 PRO B 158      -8.468  33.055   7.676  1.00  0.00           H  
ATOM   2562  HD3 PRO B 158      -8.501  31.786   8.941  1.00  0.00           H  
ATOM   2563  CG  PRO B 158      -9.856  31.444   7.291  1.00  0.00           C  
ATOM   2564  HG2 PRO B 158     -10.673  32.159   7.399  1.00  0.00           H  
ATOM   2565  HG3 PRO B 158     -10.105  30.499   7.775  1.00  0.00           H  
ATOM   2566  CB  PRO B 158      -9.507  31.197   5.822  1.00  0.00           C  
ATOM   2567  HB2 PRO B 158      -9.620  32.127   5.263  1.00  0.00           H  
ATOM   2568  HB3 PRO B 158     -10.126  30.410   5.387  1.00  0.00           H  
ATOM   2569  CA  PRO B 158      -8.032  30.786   5.869  1.00  0.00           C  
ATOM   2570  HA  PRO B 158      -7.953  29.707   5.869  1.00  0.00           H  
ATOM   2571  C   PRO B 158      -7.245  31.324   4.674  1.00  0.00           C  
ATOM   2572  O   PRO B 158      -6.804  32.471   4.688  1.00  0.00           O  
ATOM   2573  N   THR B 159      -7.048  30.514   3.637  1.00  0.00           N  
ATOM   2574  H   THR B 159      -7.443  29.583   3.652  1.00  0.00           H  
ATOM   2575  CA  THR B 159      -6.260  30.903   2.457  1.00  0.00           C  
ATOM   2576  HA  THR B 159      -6.385  31.970   2.312  1.00  0.00           H  
ATOM   2577  CB  THR B 159      -4.765  30.626   2.687  1.00  0.00           C  
ATOM   2578  HB  THR B 159      -4.647  29.642   3.142  1.00  0.00           H  
ATOM   2579  CG2 THR B 159      -3.859  30.706   1.459  1.00  0.00           C  
ATOM   2580 HG21 THR B 159      -4.120  31.562   0.840  1.00  0.00           H  
ATOM   2581 HG22 THR B 159      -2.820  30.810   1.765  1.00  0.00           H  
ATOM   2582 HG23 THR B 159      -3.959  29.793   0.872  1.00  0.00           H  
ATOM   2583  OG1 THR B 159      -4.305  31.599   3.586  1.00  0.00           O  
ATOM   2584  HG1 THR B 159      -5.047  31.816   4.168  1.00  0.00           H  
ATOM   2585  C   THR B 159      -6.761  30.237   1.190  1.00  0.00           C  
ATOM   2586  O   THR B 159      -7.088  29.049   1.203  1.00  0.00           O  
ATOM   2587  N   GLN B 160      -6.800  31.004   0.100  1.00  0.00           N  
ATOM   2588  H   GLN B 160      -6.440  31.951   0.166  1.00  0.00           H  
ATOM   2589  CA  GLN B 160      -7.008  30.462  -1.235  1.00  0.00           C  
ATOM   2590  HA  GLN B 160      -7.885  29.818  -1.217  1.00  0.00           H  
ATOM   2591  CB  GLN B 160      -7.272  31.640  -2.194  1.00  0.00           C  
ATOM   2592  HB2 GLN B 160      -8.257  32.054  -1.972  1.00  0.00           H  
ATOM   2593  HB3 GLN B 160      -6.530  32.421  -2.019  1.00  0.00           H  
ATOM   2594  CG  GLN B 160      -7.215  31.270  -3.681  1.00  0.00           C  
ATOM   2595  HG2 GLN B 160      -7.535  32.120  -4.283  1.00  0.00           H  
ATOM   2596  HG3 GLN B 160      -6.177  31.062  -3.932  1.00  0.00           H  
ATOM   2597  CD  GLN B 160      -8.059  30.055  -4.052  1.00  0.00           C  
ATOM   2598  OE1 GLN B 160      -8.999  29.680  -3.368  1.00  0.00           O  
ATOM   2599  NE2 GLN B 160      -7.721  29.396  -5.134  1.00  0.00           N  
ATOM   2600 HE21 GLN B 160      -8.207  28.526  -5.326  1.00  0.00           H  
ATOM   2601 HE22 GLN B 160      -6.975  29.751  -5.724  1.00  0.00           H  
ATOM   2602  C   GLN B 160      -5.799  29.596  -1.624  1.00  0.00           C  
ATOM   2603  O   GLN B 160      -4.679  30.095  -1.660  1.00  0.00           O  
ATOM   2604  N   CYS B 161      -6.018  28.301  -1.868  1.00  0.00           N  
ATOM   2605  H   CYS B 161      -6.967  27.950  -1.857  1.00  0.00           H  
ATOM   2606  CA  CYS B 161      -4.925  27.334  -2.011  1.00  0.00           C  
ATOM   2607  HA  CYS B 161      -3.996  27.788  -1.669  1.00  0.00           H  
ATOM   2608  CB  CYS B 161      -5.212  26.136  -1.101  1.00  0.00           C  
ATOM   2609  HB2 CYS B 161      -6.202  25.752  -1.335  1.00  0.00           H  
ATOM   2610  HB3 CYS B 161      -4.474  25.352  -1.286  1.00  0.00           H  
ATOM   2611  SG  CYS B 161      -5.154  26.626   0.647  1.00  0.00           S  
ATOM   2612  HG  CYS B 161      -6.129  27.549   0.584  1.00  0.00           H  
ATOM   2613  C   CYS B 161      -4.689  26.894  -3.462  1.00  0.00           C  
ATOM   2614  O   CYS B 161      -3.555  26.943  -3.939  1.00  0.00           O  
ATOM   2615  N   SER B 162      -5.751  26.506  -4.172  1.00  0.00           N  
ATOM   2616  H   SER B 162      -6.657  26.476  -3.718  1.00  0.00           H  
ATOM   2617  CA  SER B 162      -5.669  25.861  -5.494  1.00  0.00           C  
ATOM   2618  HA  SER B 162      -4.959  25.042  -5.409  1.00  0.00           H  
ATOM   2619  CB  SER B 162      -7.032  25.261  -5.836  1.00  0.00           C  
ATOM   2620  HB2 SER B 162      -7.034  24.904  -6.867  1.00  0.00           H  
ATOM   2621  HB3 SER B 162      -7.201  24.410  -5.175  1.00  0.00           H  
ATOM   2622  OG  SER B 162      -8.072  26.207  -5.646  1.00  0.00           O  
ATOM   2623  HG  SER B 162      -8.753  25.733  -5.096  1.00  0.00           H  
ATOM   2624  C   SER B 162      -5.167  26.732  -6.654  1.00  0.00           C  
ATOM   2625  O   SER B 162      -4.878  26.209  -7.731  1.00  0.00           O  
ATOM   2626  N   THR B 163      -5.012  28.041  -6.450  1.00  0.00           N  
ATOM   2627  H   THR B 163      -5.308  28.413  -5.561  1.00  0.00           H  
ATOM   2628  CA  THR B 163      -4.269  28.930  -7.363  1.00  0.00           C  
ATOM   2629  HA  THR B 163      -4.173  28.456  -8.339  1.00  0.00           H  
ATOM   2630  CB  THR B 163      -5.027  30.251  -7.574  1.00  0.00           C  
ATOM   2631  HB  THR B 163      -4.398  30.942  -8.138  1.00  0.00           H  
ATOM   2632  CG2 THR B 163      -6.334  30.059  -8.344  1.00  0.00           C  
ATOM   2633 HG21 THR B 163      -6.110  29.693  -9.345  1.00  0.00           H  
ATOM   2634 HG22 THR B 163      -6.976  29.341  -7.838  1.00  0.00           H  
ATOM   2635 HG23 THR B 163      -6.852  31.014  -8.424  1.00  0.00           H  
ATOM   2636  OG1 THR B 163      -5.356  30.840  -6.338  1.00  0.00           O  
ATOM   2637  HG1 THR B 163      -4.643  31.510  -6.177  1.00  0.00           H  
ATOM   2638  C   THR B 163      -2.841  29.211  -6.881  1.00  0.00           C  
ATOM   2639  O   THR B 163      -1.935  29.348  -7.704  1.00  0.00           O  
ATOM   2640  N   GLU B 164      -2.616  29.275  -5.565  1.00  0.00           N  
ATOM   2641  H   GLU B 164      -3.373  29.057  -4.937  1.00  0.00           H  
ATOM   2642  CA  GLU B 164      -1.376  29.803  -4.983  1.00  0.00           C  
ATOM   2643  HA  GLU B 164      -0.906  30.477  -5.701  1.00  0.00           H  
ATOM   2644  CB  GLU B 164      -1.702  30.621  -3.716  1.00  0.00           C  
ATOM   2645  HB2 GLU B 164      -2.098  29.957  -2.946  1.00  0.00           H  
ATOM   2646  HB3 GLU B 164      -0.773  31.052  -3.338  1.00  0.00           H  
ATOM   2647  CG  GLU B 164      -2.708  31.764  -3.938  1.00  0.00           C  
ATOM   2648  HG2 GLU B 164      -3.714  31.340  -3.961  1.00  0.00           H  
ATOM   2649  HG3 GLU B 164      -2.661  32.453  -3.092  1.00  0.00           H  
ATOM   2650  CD  GLU B 164      -2.455  32.523  -5.244  1.00  0.00           C  
ATOM   2651  OE1 GLU B 164      -3.382  32.532  -6.093  1.00  0.00           O  
ATOM   2652  OE2 GLU B 164      -1.330  33.035  -5.417  1.00  0.00           O  
ATOM   2653  C   GLU B 164      -0.322  28.738  -4.664  1.00  0.00           C  
ATOM   2654  O   GLU B 164       0.866  29.054  -4.669  1.00  0.00           O  
ATOM   2655  N   LEU B 165      -0.701  27.484  -4.382  1.00  0.00           N  
ATOM   2656  H   LEU B 165      -1.691  27.256  -4.456  1.00  0.00           H  
ATOM   2657  CA  LEU B 165       0.237  26.426  -3.975  1.00  0.00           C  
ATOM   2658  HA  LEU B 165       1.225  26.869  -3.852  1.00  0.00           H  
ATOM   2659  CB  LEU B 165      -0.147  25.854  -2.596  1.00  0.00           C  
ATOM   2660  HB2 LEU B 165      -1.172  25.481  -2.626  1.00  0.00           H  
ATOM   2661  HB3 LEU B 165       0.506  25.005  -2.402  1.00  0.00           H  
ATOM   2662  CG  LEU B 165       0.026  26.869  -1.443  1.00  0.00           C  
ATOM   2663  HG  LEU B 165       0.619  27.717  -1.783  1.00  0.00           H  
ATOM   2664  CD1 LEU B 165      -1.319  27.388  -0.947  1.00  0.00           C  
ATOM   2665 HD11 LEU B 165      -1.170  28.119  -0.151  1.00  0.00           H  
ATOM   2666 HD12 LEU B 165      -1.833  27.880  -1.771  1.00  0.00           H  
ATOM   2667 HD13 LEU B 165      -1.932  26.566  -0.571  1.00  0.00           H  
ATOM   2668  CD2 LEU B 165       0.756  26.240  -0.252  1.00  0.00           C  
ATOM   2669 HD21 LEU B 165       1.750  25.916  -0.568  1.00  0.00           H  
ATOM   2670 HD22 LEU B 165       0.863  26.978   0.542  1.00  0.00           H  
ATOM   2671 HD23 LEU B 165       0.194  25.385   0.121  1.00  0.00           H  
ATOM   2672  C   LEU B 165       0.421  25.323  -5.030  1.00  0.00           C  
ATOM   2673  O   LEU B 165      -0.426  25.084  -5.889  1.00  0.00           O  
ATOM   2674  N   ARG B 166       1.553  24.614  -4.929  1.00  0.00           N  
ATOM   2675  H   ARG B 166       2.207  24.897  -4.201  1.00  0.00           H  
ATOM   2676  CA  ARG B 166       1.915  23.417  -5.714  1.00  0.00           C  
ATOM   2677  HA  ARG B 166       1.012  22.928  -6.088  1.00  0.00           H  
ATOM   2678  CB  ARG B 166       2.827  23.787  -6.895  1.00  0.00           C  
ATOM   2679  HB2 ARG B 166       3.767  24.175  -6.500  1.00  0.00           H  
ATOM   2680  HB3 ARG B 166       3.050  22.876  -7.452  1.00  0.00           H  
ATOM   2681  CG  ARG B 166       2.248  24.822  -7.864  1.00  0.00           C  
ATOM   2682  HG2 ARG B 166       1.296  24.470  -8.263  1.00  0.00           H  
ATOM   2683  HG3 ARG B 166       2.089  25.765  -7.342  1.00  0.00           H  
ATOM   2684  CD  ARG B 166       3.250  25.041  -9.007  1.00  0.00           C  
ATOM   2685  HD2 ARG B 166       4.241  25.214  -8.579  1.00  0.00           H  
ATOM   2686  HD3 ARG B 166       3.283  24.132  -9.608  1.00  0.00           H  
ATOM   2687  NE  ARG B 166       2.876  26.202  -9.836  1.00  0.00           N  
ATOM   2688  HE  ARG B 166       2.409  26.951  -9.345  1.00  0.00           H  
ATOM   2689  CZ  ARG B 166       3.103  26.378 -11.128  1.00  0.00           C  
ATOM   2690  NH1 ARG B 166       3.704  25.487 -11.869  1.00  0.00           N  
ATOM   2691 HH11 ARG B 166       3.991  24.628 -11.435  1.00  0.00           H  
ATOM   2692 HH12 ARG B 166       3.819  25.632 -12.853  1.00  0.00           H  
ATOM   2693  NH2 ARG B 166       2.702  27.477 -11.708  1.00  0.00           N  
ATOM   2694 HH21 ARG B 166       2.179  28.148 -11.165  1.00  0.00           H  
ATOM   2695 HH22 ARG B 166       2.862  27.639 -12.686  1.00  0.00           H  
ATOM   2696  C   ARG B 166       2.679  22.435  -4.828  1.00  0.00           C  
ATOM   2697  O   ARG B 166       3.466  22.886  -3.999  1.00  0.00           O  
ATOM   2698  N   LEU B 167       2.513  21.127  -5.040  1.00  0.00           N  
ATOM   2699  H   LEU B 167       1.835  20.821  -5.733  1.00  0.00           H  
ATOM   2700  CA  LEU B 167       3.295  20.083  -4.363  1.00  0.00           C  
ATOM   2701  HA  LEU B 167       4.148  20.551  -3.869  1.00  0.00           H  
ATOM   2702  CB  LEU B 167       2.438  19.409  -3.270  1.00  0.00           C  
ATOM   2703  HB2 LEU B 167       2.118  20.174  -2.561  1.00  0.00           H  
ATOM   2704  HB3 LEU B 167       1.548  18.987  -3.740  1.00  0.00           H  
ATOM   2705  CG  LEU B 167       3.159  18.285  -2.494  1.00  0.00           C  
ATOM   2706  HG  LEU B 167       3.450  17.491  -3.181  1.00  0.00           H  
ATOM   2707  CD1 LEU B 167       4.408  18.797  -1.772  1.00  0.00           C  
ATOM   2708 HD11 LEU B 167       4.827  18.003  -1.155  1.00  0.00           H  
ATOM   2709 HD12 LEU B 167       5.167  19.088  -2.496  1.00  0.00           H  
ATOM   2710 HD13 LEU B 167       4.156  19.645  -1.138  1.00  0.00           H  
ATOM   2711  CD2 LEU B 167       2.225  17.688  -1.437  1.00  0.00           C  
ATOM   2712 HD21 LEU B 167       1.940  18.451  -0.714  1.00  0.00           H  
ATOM   2713 HD22 LEU B 167       1.332  17.289  -1.917  1.00  0.00           H  
ATOM   2714 HD23 LEU B 167       2.733  16.876  -0.915  1.00  0.00           H  
ATOM   2715  C   LEU B 167       3.857  19.094  -5.392  1.00  0.00           C  
ATOM   2716  O   LEU B 167       3.116  18.290  -5.966  1.00  0.00           O  
ATOM   2717  N   LEU B 168       5.164  19.193  -5.642  1.00  0.00           N  
ATOM   2718  H   LEU B 168       5.716  19.822  -5.064  1.00  0.00           H  
ATOM   2719  CA  LEU B 168       5.907  18.219  -6.439  1.00  0.00           C  
ATOM   2720  HA  LEU B 168       5.248  17.840  -7.216  1.00  0.00           H  
ATOM   2721  CB  LEU B 168       7.088  18.919  -7.139  1.00  0.00           C  
ATOM   2722  HB2 LEU B 168       6.660  19.686  -7.784  1.00  0.00           H  
ATOM   2723  HB3 LEU B 168       7.697  19.417  -6.388  1.00  0.00           H  
ATOM   2724  CG  LEU B 168       7.995  18.009  -7.999  1.00  0.00           C  
ATOM   2725  HG  LEU B 168       7.425  17.150  -8.347  1.00  0.00           H  
ATOM   2726  CD1 LEU B 168       8.501  18.757  -9.235  1.00  0.00           C  
ATOM   2727 HD11 LEU B 168       9.135  18.095  -9.826  1.00  0.00           H  
ATOM   2728 HD12 LEU B 168       7.658  19.074  -9.847  1.00  0.00           H  
ATOM   2729 HD13 LEU B 168       9.080  19.628  -8.930  1.00  0.00           H  
ATOM   2730  CD2 LEU B 168       9.220  17.518  -7.223  1.00  0.00           C  
ATOM   2731 HD21 LEU B 168       9.780  16.802  -7.826  1.00  0.00           H  
ATOM   2732 HD22 LEU B 168       9.874  18.353  -6.972  1.00  0.00           H  
ATOM   2733 HD23 LEU B 168       8.928  17.029  -6.295  1.00  0.00           H  
ATOM   2734  C   LEU B 168       6.312  17.031  -5.557  1.00  0.00           C  
ATOM   2735  O   LEU B 168       6.494  17.171  -4.346  1.00  0.00           O  
ATOM   2736  N   TYR B 169       6.432  15.861  -6.175  1.00  0.00           N  
ATOM   2737  H   TYR B 169       6.228  15.814  -7.169  1.00  0.00           H  
ATOM   2738  CA  TYR B 169       6.889  14.634  -5.540  1.00  0.00           C  
ATOM   2739  HA  TYR B 169       7.636  14.898  -4.788  1.00  0.00           H  
ATOM   2740  CB  TYR B 169       5.710  13.945  -4.832  1.00  0.00           C  
ATOM   2741  HB2 TYR B 169       6.119  13.157  -4.198  1.00  0.00           H  
ATOM   2742  HB3 TYR B 169       5.232  14.673  -4.174  1.00  0.00           H  
ATOM   2743  CG  TYR B 169       4.621  13.346  -5.710  1.00  0.00           C  
ATOM   2744  CD1 TYR B 169       3.714  14.180  -6.396  1.00  0.00           C  
ATOM   2745  HD1 TYR B 169       3.821  15.256  -6.343  1.00  0.00           H  
ATOM   2746  CE1 TYR B 169       2.645  13.618  -7.121  1.00  0.00           C  
ATOM   2747  HE1 TYR B 169       1.943  14.257  -7.632  1.00  0.00           H  
ATOM   2748  CZ  TYR B 169       2.471  12.219  -7.150  1.00  0.00           C  
ATOM   2749  OH  TYR B 169       1.408  11.675  -7.795  1.00  0.00           O  
ATOM   2750  HH  TYR B 169       1.377  10.714  -7.638  1.00  0.00           H  
ATOM   2751  CE2 TYR B 169       3.383  11.384  -6.473  1.00  0.00           C  
ATOM   2752  HE2 TYR B 169       3.245  10.313  -6.495  1.00  0.00           H  
ATOM   2753  CD2 TYR B 169       4.454  11.949  -5.754  1.00  0.00           C  
ATOM   2754  HD2 TYR B 169       5.128  11.309  -5.207  1.00  0.00           H  
ATOM   2755  C   TYR B 169       7.559  13.727  -6.574  1.00  0.00           C  
ATOM   2756  O   TYR B 169       7.193  13.747  -7.751  1.00  0.00           O  
ATOM   2757  N   GLN B 170       8.518  12.909  -6.136  1.00  0.00           N  
ATOM   2758  H   GLN B 170       8.813  12.991  -5.170  1.00  0.00           H  
ATOM   2759  CA  GLN B 170       9.279  11.989  -6.989  1.00  0.00           C  
ATOM   2760  HA  GLN B 170       8.654  11.685  -7.829  1.00  0.00           H  
ATOM   2761  CB  GLN B 170      10.507  12.727  -7.544  1.00  0.00           C  
ATOM   2762  HB2 GLN B 170      10.161  13.619  -8.068  1.00  0.00           H  
ATOM   2763  HB3 GLN B 170      11.152  13.041  -6.721  1.00  0.00           H  
ATOM   2764  CG  GLN B 170      11.328  11.872  -8.521  1.00  0.00           C  
ATOM   2765  HG2 GLN B 170      11.891  11.111  -7.977  1.00  0.00           H  
ATOM   2766  HG3 GLN B 170      10.646  11.365  -9.204  1.00  0.00           H  
ATOM   2767  CD  GLN B 170      12.302  12.697  -9.352  1.00  0.00           C  
ATOM   2768  OE1 GLN B 170      12.676  13.810  -9.029  1.00  0.00           O  
ATOM   2769  NE2 GLN B 170      12.749  12.173 -10.467  1.00  0.00           N  
ATOM   2770 HE21 GLN B 170      13.367  12.733 -11.020  1.00  0.00           H  
ATOM   2771 HE22 GLN B 170      12.418  11.254 -10.753  1.00  0.00           H  
ATOM   2772  C   GLN B 170       9.687  10.728  -6.216  1.00  0.00           C  
ATOM   2773  O   GLN B 170      10.016  10.820  -5.034  1.00  0.00           O  
ATOM   2774  N   LEU B 171       9.645   9.553  -6.861  1.00  0.00           N  
ATOM   2775  H   LEU B 171       9.432   9.561  -7.848  1.00  0.00           H  
ATOM   2776  CA  LEU B 171      10.049   8.276  -6.252  1.00  0.00           C  
ATOM   2777  HA  LEU B 171       9.706   8.270  -5.217  1.00  0.00           H  
ATOM   2778  CB  LEU B 171       9.362   7.103  -6.990  1.00  0.00           C  
ATOM   2779  HB2 LEU B 171       8.282   7.223  -6.926  1.00  0.00           H  
ATOM   2780  HB3 LEU B 171       9.637   7.171  -8.038  1.00  0.00           H  
ATOM   2781  CG  LEU B 171       9.736   5.689  -6.490  1.00  0.00           C  
ATOM   2782  HG  LEU B 171      10.819   5.593  -6.448  1.00  0.00           H  
ATOM   2783  CD1 LEU B 171       9.167   5.395  -5.102  1.00  0.00           C  
ATOM   2784 HD11 LEU B 171       8.080   5.324  -5.152  1.00  0.00           H  
ATOM   2785 HD12 LEU B 171       9.565   4.450  -4.734  1.00  0.00           H  
ATOM   2786 HD13 LEU B 171       9.435   6.185  -4.409  1.00  0.00           H  
ATOM   2787  CD2 LEU B 171       9.196   4.612  -7.437  1.00  0.00           C  
ATOM   2788 HD21 LEU B 171       9.605   4.763  -8.436  1.00  0.00           H  
ATOM   2789 HD22 LEU B 171       9.494   3.629  -7.076  1.00  0.00           H  
ATOM   2790 HD23 LEU B 171       8.106   4.661  -7.479  1.00  0.00           H  
ATOM   2791  C   LEU B 171      11.582   8.140  -6.245  1.00  0.00           C  
ATOM   2792  O   LEU B 171      12.231   8.262  -7.281  1.00  0.00           O  
ATOM   2793  N   VAL B 172      12.155   7.826  -5.082  1.00  0.00           N  
ATOM   2794  H   VAL B 172      11.547   7.728  -4.274  1.00  0.00           H  
ATOM   2795  CA  VAL B 172      13.594   7.615  -4.854  1.00  0.00           C  
ATOM   2796  HA  VAL B 172      14.137   8.333  -5.470  1.00  0.00           H  
ATOM   2797  CB  VAL B 172      13.968   7.916  -3.382  1.00  0.00           C  
ATOM   2798  HB  VAL B 172      13.480   7.193  -2.730  1.00  0.00           H  
ATOM   2799  CG1 VAL B 172      15.482   7.850  -3.134  1.00  0.00           C  
ATOM   2800 HG11 VAL B 172      15.857   6.843  -3.309  1.00  0.00           H  
ATOM   2801 HG12 VAL B 172      16.000   8.544  -3.795  1.00  0.00           H  
ATOM   2802 HG13 VAL B 172      15.699   8.110  -2.097  1.00  0.00           H  
ATOM   2803  CG2 VAL B 172      13.520   9.330  -2.965  1.00  0.00           C  
ATOM   2804 HG21 VAL B 172      13.805   9.520  -1.931  1.00  0.00           H  
ATOM   2805 HG22 VAL B 172      13.987  10.074  -3.611  1.00  0.00           H  
ATOM   2806 HG23 VAL B 172      12.439   9.428  -3.042  1.00  0.00           H  
ATOM   2807  C   VAL B 172      14.005   6.217  -5.345  1.00  0.00           C  
ATOM   2808  O   VAL B 172      14.330   5.316  -4.574  1.00  0.00           O  
ATOM   2809  N   PHE B 173      13.928   6.025  -6.663  1.00  0.00           N  
ATOM   2810  H   PHE B 173      13.586   6.800  -7.225  1.00  0.00           H  
ATOM   2811  CA  PHE B 173      14.272   4.793  -7.378  1.00  0.00           C  
ATOM   2812  HA  PHE B 173      15.082   4.297  -6.843  1.00  0.00           H  
ATOM   2813  CB  PHE B 173      13.050   3.850  -7.390  1.00  0.00           C  
ATOM   2814  HB2 PHE B 173      12.728   3.677  -6.361  1.00  0.00           H  
ATOM   2815  HB3 PHE B 173      12.230   4.342  -7.912  1.00  0.00           H  
ATOM   2816  CG  PHE B 173      13.308   2.504  -8.043  1.00  0.00           C  
ATOM   2817  CD1 PHE B 173      13.888   1.457  -7.302  1.00  0.00           C  
ATOM   2818  HD1 PHE B 173      14.089   1.588  -6.246  1.00  0.00           H  
ATOM   2819  CE1 PHE B 173      14.232   0.251  -7.941  1.00  0.00           C  
ATOM   2820  HE1 PHE B 173      14.698  -0.544  -7.378  1.00  0.00           H  
ATOM   2821  CZ  PHE B 173      14.007   0.088  -9.318  1.00  0.00           C  
ATOM   2822  HZ  PHE B 173      14.302  -0.830  -9.809  1.00  0.00           H  
ATOM   2823  CE2 PHE B 173      13.421   1.130 -10.056  1.00  0.00           C  
ATOM   2824  HE2 PHE B 173      13.284   1.032 -11.120  1.00  0.00           H  
ATOM   2825  CD2 PHE B 173      13.050   2.324  -9.415  1.00  0.00           C  
ATOM   2826  HD2 PHE B 173      12.623   3.130  -9.994  1.00  0.00           H  
ATOM   2827  C   PHE B 173      14.773   5.121  -8.798  1.00  0.00           C  
ATOM   2828  O   PHE B 173      14.500   6.200  -9.330  1.00  0.00           O  
ATOM   2829  N   LEU B 174      15.494   4.181  -9.425  1.00  0.00           N  
ATOM   2830  H   LEU B 174      15.623   3.299  -8.950  1.00  0.00           H  
ATOM   2831  CA  LEU B 174      16.052   4.326 -10.779  1.00  0.00           C  
ATOM   2832  HA  LEU B 174      16.886   5.025 -10.733  1.00  0.00           H  
ATOM   2833  CB  LEU B 174      16.562   2.971 -11.309  1.00  0.00           C  
ATOM   2834  HB2 LEU B 174      15.700   2.313 -11.434  1.00  0.00           H  
ATOM   2835  HB3 LEU B 174      16.986   3.143 -12.301  1.00  0.00           H  
ATOM   2836  CG  LEU B 174      17.597   2.210 -10.470  1.00  0.00           C  
ATOM   2837  HG  LEU B 174      17.173   1.962  -9.496  1.00  0.00           H  
ATOM   2838  CD1 LEU B 174      17.926   0.916 -11.210  1.00  0.00           C  
ATOM   2839 HD11 LEU B 174      17.031   0.302 -11.304  1.00  0.00           H  
ATOM   2840 HD12 LEU B 174      18.667   0.360 -10.644  1.00  0.00           H  
ATOM   2841 HD13 LEU B 174      18.327   1.135 -12.200  1.00  0.00           H  
ATOM   2842  CD2 LEU B 174      18.894   2.991 -10.266  1.00  0.00           C  
ATOM   2843 HD21 LEU B 174      19.604   2.380  -9.706  1.00  0.00           H  
ATOM   2844 HD22 LEU B 174      19.332   3.256 -11.228  1.00  0.00           H  
ATOM   2845 HD23 LEU B 174      18.697   3.895  -9.692  1.00  0.00           H  
ATOM   2846  C   LEU B 174      15.026   4.859 -11.795  1.00  0.00           C  
ATOM   2847  O   LEU B 174      14.011   4.203 -12.037  1.00  0.00           O  
ATOM   2848  N   LEU B 175      15.337   5.994 -12.434  1.00  0.00           N  
ATOM   2849  H   LEU B 175      16.150   6.497 -12.116  1.00  0.00           H  
ATOM   2850  CA  LEU B 175      14.610   6.536 -13.594  1.00  0.00           C  
ATOM   2851  HA  LEU B 175      14.932   7.570 -13.729  1.00  0.00           H  
ATOM   2852  CB  LEU B 175      14.993   5.765 -14.878  1.00  0.00           C  
ATOM   2853  HB2 LEU B 175      14.513   4.787 -14.839  1.00  0.00           H  
ATOM   2854  HB3 LEU B 175      14.580   6.303 -15.733  1.00  0.00           H  
ATOM   2855  CG  LEU B 175      16.501   5.544 -15.112  1.00  0.00           C  
ATOM   2856  HG  LEU B 175      16.915   4.963 -14.288  1.00  0.00           H  
ATOM   2857  CD1 LEU B 175      16.714   4.738 -16.392  1.00  0.00           C  
ATOM   2858 HD11 LEU B 175      16.195   3.783 -16.313  1.00  0.00           H  
ATOM   2859 HD12 LEU B 175      16.325   5.291 -17.247  1.00  0.00           H  
ATOM   2860 HD13 LEU B 175      17.778   4.550 -16.536  1.00  0.00           H  
ATOM   2861  CD2 LEU B 175      17.294   6.844 -15.234  1.00  0.00           C  
ATOM   2862 HD21 LEU B 175      17.226   7.415 -14.309  1.00  0.00           H  
ATOM   2863 HD22 LEU B 175      18.343   6.621 -15.427  1.00  0.00           H  
ATOM   2864 HD23 LEU B 175      16.895   7.447 -16.050  1.00  0.00           H  
ATOM   2865  C   LEU B 175      13.086   6.614 -13.356  1.00  0.00           C  
ATOM   2866  O   LEU B 175      12.285   6.139 -14.163  1.00  0.00           O  
ATOM   2867  N   SER B 176      12.711   7.149 -12.190  1.00  0.00           N  
ATOM   2868  H   SER B 176      13.428   7.477 -11.560  1.00  0.00           H  
ATOM   2869  CA  SER B 176      11.322   7.391 -11.801  1.00  0.00           C  
ATOM   2870  HA  SER B 176      10.650   6.898 -12.502  1.00  0.00           H  
ATOM   2871  CB  SER B 176      11.048   6.814 -10.415  1.00  0.00           C  
ATOM   2872  HB2 SER B 176      11.653   7.331  -9.668  1.00  0.00           H  
ATOM   2873  HB3 SER B 176       9.991   6.948 -10.184  1.00  0.00           H  
ATOM   2874  OG  SER B 176      11.358   5.435 -10.412  1.00  0.00           O  
ATOM   2875  HG  SER B 176      12.295   5.366 -10.640  1.00  0.00           H  
ATOM   2876  C   SER B 176      11.026   8.886 -11.823  1.00  0.00           C  
ATOM   2877  O   SER B 176      11.668   9.658 -11.112  1.00  0.00           O  
ATOM   2878  N   GLU B 177      10.056   9.284 -12.641  1.00  0.00           N  
ATOM   2879  H   GLU B 177       9.670   8.609 -13.280  1.00  0.00           H  
ATOM   2880  CA  GLU B 177       9.738  10.692 -12.888  1.00  0.00           C  
ATOM   2881  HA  GLU B 177      10.672  11.210 -13.118  1.00  0.00           H  
ATOM   2882  CB  GLU B 177       8.811  10.813 -14.113  1.00  0.00           C  
ATOM   2883  HB2 GLU B 177       7.862  10.320 -13.896  1.00  0.00           H  
ATOM   2884  HB3 GLU B 177       8.609  11.869 -14.292  1.00  0.00           H  
ATOM   2885  CG  GLU B 177       9.386  10.219 -15.410  1.00  0.00           C  
ATOM   2886  HG2 GLU B 177       9.419   9.129 -15.325  1.00  0.00           H  
ATOM   2887  HG3 GLU B 177       8.707  10.451 -16.232  1.00  0.00           H  
ATOM   2888  CD  GLU B 177      10.788  10.762 -15.718  1.00  0.00           C  
ATOM   2889  OE1 GLU B 177      10.873  11.790 -16.423  1.00  0.00           O  
ATOM   2890  OE2 GLU B 177      11.760  10.169 -15.196  1.00  0.00           O  
ATOM   2891  C   GLU B 177       9.119  11.407 -11.675  1.00  0.00           C  
ATOM   2892  O   GLU B 177       8.533  10.794 -10.777  1.00  0.00           O  
ATOM   2893  N   ALA B 178       9.231  12.733 -11.661  1.00  0.00           N  
ATOM   2894  H   ALA B 178       9.695  13.186 -12.433  1.00  0.00           H  
ATOM   2895  CA  ALA B 178       8.460  13.580 -10.762  1.00  0.00           C  
ATOM   2896  HA  ALA B 178       8.382  13.088  -9.793  1.00  0.00           H  
ATOM   2897  CB  ALA B 178       9.214  14.900 -10.575  1.00  0.00           C  
ATOM   2898  HB1 ALA B 178       9.274  15.432 -11.526  1.00  0.00           H  
ATOM   2899  HB2 ALA B 178       8.691  15.518  -9.846  1.00  0.00           H  
ATOM   2900  HB3 ALA B 178      10.222  14.704 -10.211  1.00  0.00           H  
ATOM   2901  C   ALA B 178       7.036  13.816 -11.305  1.00  0.00           C  
ATOM   2902  O   ALA B 178       6.808  13.817 -12.515  1.00  0.00           O  
ATOM   2903  N   HIE B 179       6.084  14.120 -10.422  1.00  0.00           N  
ATOM   2904  H   HIE B 179       6.340  14.114  -9.438  1.00  0.00           H  
ATOM   2905  CA  HIE B 179       4.772  14.677 -10.781  1.00  0.00           C  
ATOM   2906  HA  HIE B 179       4.837  15.088 -11.789  1.00  0.00           H  
ATOM   2907  CB  HIE B 179       3.712  13.562 -10.824  1.00  0.00           C  
ATOM   2908  HB2 HIE B 179       4.026  12.804 -11.545  1.00  0.00           H  
ATOM   2909  HB3 HIE B 179       3.643  13.092  -9.842  1.00  0.00           H  
ATOM   2910  CG  HIE B 179       2.348  14.066 -11.234  1.00  0.00           C  
ATOM   2911  ND1 HIE B 179       2.101  14.902 -12.328  1.00  0.00           N  
ATOM   2912  CE1 HIE B 179       0.795  15.203 -12.277  1.00  0.00           C  
ATOM   2913  HE1 HIE B 179       0.288  15.861 -12.971  1.00  0.00           H  
ATOM   2914  NE2 HIE B 179       0.219  14.607 -11.219  1.00  0.00           N  
ATOM   2915  HE2 HIE B 179      -0.743  14.729 -10.932  1.00  0.00           H  
ATOM   2916  CD2 HIE B 179       1.183  13.890 -10.547  1.00  0.00           C  
ATOM   2917  HD2 HIE B 179       1.054  13.327  -9.635  1.00  0.00           H  
ATOM   2918  C   HIE B 179       4.412  15.850  -9.858  1.00  0.00           C  
ATOM   2919  O   HIE B 179       5.080  16.074  -8.852  1.00  0.00           O  
ATOM   2920  N   THR B 180       3.387  16.636 -10.196  1.00  0.00           N  
ATOM   2921  H   THR B 180       2.837  16.365 -11.007  1.00  0.00           H  
ATOM   2922  CA  THR B 180       2.933  17.790  -9.400  1.00  0.00           C  
ATOM   2923  HA  THR B 180       3.411  17.767  -8.423  1.00  0.00           H  
ATOM   2924  CB  THR B 180       3.336  19.112 -10.071  1.00  0.00           C  
ATOM   2925  HB  THR B 180       2.896  19.156 -11.068  1.00  0.00           H  
ATOM   2926  CG2 THR B 180       2.918  20.354  -9.281  1.00  0.00           C  
ATOM   2927 HG21 THR B 180       3.342  21.240  -9.751  1.00  0.00           H  
ATOM   2928 HG22 THR B 180       1.833  20.444  -9.270  1.00  0.00           H  
ATOM   2929 HG23 THR B 180       3.289  20.281  -8.259  1.00  0.00           H  
ATOM   2930  OG1 THR B 180       4.737  19.192 -10.190  1.00  0.00           O  
ATOM   2931  HG1 THR B 180       5.053  18.329 -10.478  1.00  0.00           H  
ATOM   2932  C   THR B 180       1.426  17.748  -9.170  1.00  0.00           C  
ATOM   2933  O   THR B 180       0.646  17.752 -10.122  1.00  0.00           O  
ATOM   2934  N   CYS B 181       1.015  17.764  -7.901  1.00  0.00           N  
ATOM   2935  H   CYS B 181       1.722  17.812  -7.172  1.00  0.00           H  
ATOM   2936  CA  CYS B 181      -0.370  17.974  -7.487  1.00  0.00           C  
ATOM   2937  HA  CYS B 181      -1.034  17.777  -8.331  1.00  0.00           H  
ATOM   2938  CB  CYS B 181      -0.720  16.969  -6.380  1.00  0.00           C  
ATOM   2939  HB2 CYS B 181       0.038  17.002  -5.594  1.00  0.00           H  
ATOM   2940  HB3 CYS B 181      -1.690  17.220  -5.946  1.00  0.00           H  
ATOM   2941  SG  CYS B 181      -0.820  15.288  -7.059  1.00  0.00           S  
ATOM   2942  HG  CYS B 181      -1.390  14.769  -5.957  1.00  0.00           H  
ATOM   2943  C   CYS B 181      -0.611  19.436  -7.054  1.00  0.00           C  
ATOM   2944  O   CYS B 181       0.331  20.191  -6.793  1.00  0.00           O  
ATOM   2945  N   ILE B 182      -1.886  19.833  -6.981  1.00  0.00           N  
ATOM   2946  H   ILE B 182      -2.612  19.153  -7.149  1.00  0.00           H  
ATOM   2947  CA  ILE B 182      -2.330  21.168  -6.548  1.00  0.00           C  
ATOM   2948  HA  ILE B 182      -1.469  21.819  -6.429  1.00  0.00           H  
ATOM   2949  CB  ILE B 182      -3.218  21.822  -7.630  1.00  0.00           C  
ATOM   2950  HB  ILE B 182      -4.087  21.180  -7.790  1.00  0.00           H  
ATOM   2951  CG2 ILE B 182      -3.742  23.183  -7.151  1.00  0.00           C  
ATOM   2952 HG21 ILE B 182      -2.921  23.831  -6.839  1.00  0.00           H  
ATOM   2953 HG22 ILE B 182      -4.294  23.673  -7.954  1.00  0.00           H  
ATOM   2954 HG23 ILE B 182      -4.425  23.050  -6.311  1.00  0.00           H  
ATOM   2955  CG1 ILE B 182      -2.507  21.969  -8.997  1.00  0.00           C  
ATOM   2956 HG12 ILE B 182      -2.260  20.978  -9.379  1.00  0.00           H  
ATOM   2957 HG13 ILE B 182      -3.211  22.412  -9.703  1.00  0.00           H  
ATOM   2958  CD1 ILE B 182      -1.228  22.821  -9.005  1.00  0.00           C  
ATOM   2959 HD11 ILE B 182      -1.443  23.836  -8.668  1.00  0.00           H  
ATOM   2960 HD12 ILE B 182      -0.469  22.377  -8.362  1.00  0.00           H  
ATOM   2961 HD13 ILE B 182      -0.837  22.867 -10.022  1.00  0.00           H  
ATOM   2962  C   ILE B 182      -3.070  21.042  -5.200  1.00  0.00           C  
ATOM   2963  O   ILE B 182      -4.083  20.342  -5.155  1.00  0.00           O  
ATOM   2964  N   PRO B 183      -2.585  21.672  -4.110  1.00  0.00           N  
ATOM   2965  CD  PRO B 183      -1.279  22.294  -3.975  1.00  0.00           C  
ATOM   2966  HD2 PRO B 183      -1.374  23.362  -4.167  1.00  0.00           H  
ATOM   2967  HD3 PRO B 183      -0.527  21.846  -4.624  1.00  0.00           H  
ATOM   2968  CG  PRO B 183      -0.884  22.058  -2.527  1.00  0.00           C  
ATOM   2969  HG2 PRO B 183      -0.144  22.778  -2.181  1.00  0.00           H  
ATOM   2970  HG3 PRO B 183      -0.511  21.039  -2.421  1.00  0.00           H  
ATOM   2971  CB  PRO B 183      -2.222  22.210  -1.805  1.00  0.00           C  
ATOM   2972  HB2 PRO B 183      -2.405  23.271  -1.622  1.00  0.00           H  
ATOM   2973  HB3 PRO B 183      -2.242  21.657  -0.866  1.00  0.00           H  
ATOM   2974  CA  PRO B 183      -3.250  21.658  -2.804  1.00  0.00           C  
ATOM   2975  HA  PRO B 183      -3.486  20.626  -2.548  1.00  0.00           H  
ATOM   2976  C   PRO B 183      -4.540  22.489  -2.767  1.00  0.00           C  
ATOM   2977  O   PRO B 183      -4.653  23.491  -3.468  1.00  0.00           O  
ATOM   2978  N   GLU B 184      -5.475  22.137  -1.884  1.00  0.00           N  
ATOM   2979  H   GLU B 184      -5.309  21.321  -1.300  1.00  0.00           H  
ATOM   2980  CA  GLU B 184      -6.715  22.885  -1.655  1.00  0.00           C  
ATOM   2981  HA  GLU B 184      -6.576  23.863  -2.097  1.00  0.00           H  
ATOM   2982  CB  GLU B 184      -7.884  22.214  -2.400  1.00  0.00           C  
ATOM   2983  HB2 GLU B 184      -7.569  22.031  -3.430  1.00  0.00           H  
ATOM   2984  HB3 GLU B 184      -8.081  21.245  -1.936  1.00  0.00           H  
ATOM   2985  CG  GLU B 184      -9.202  23.014  -2.451  1.00  0.00           C  
ATOM   2986  HG2 GLU B 184      -9.899  22.457  -3.079  1.00  0.00           H  
ATOM   2987  HG3 GLU B 184      -9.638  23.053  -1.448  1.00  0.00           H  
ATOM   2988  CD  GLU B 184      -9.038  24.443  -3.010  1.00  0.00           C  
ATOM   2989  OE1 GLU B 184      -8.385  25.274  -2.332  1.00  0.00           O  
ATOM   2990  OE2 GLU B 184      -9.546  24.717  -4.121  1.00  0.00           O  
ATOM   2991  C   GLU B 184      -6.987  23.114  -0.156  1.00  0.00           C  
ATOM   2992  O   GLU B 184      -6.443  22.418   0.704  1.00  0.00           O  
ATOM   2993  N   ASN B 185      -7.791  24.124   0.184  1.00  0.00           N  
ATOM   2994  H   ASN B 185      -8.192  24.682  -0.571  1.00  0.00           H  
ATOM   2995  CA  ASN B 185      -8.137  24.464   1.564  1.00  0.00           C  
ATOM   2996  HA  ASN B 185      -7.210  24.619   2.121  1.00  0.00           H  
ATOM   2997  CB  ASN B 185      -8.920  25.788   1.521  1.00  0.00           C  
ATOM   2998  HB2 ASN B 185      -8.363  26.524   0.940  1.00  0.00           H  
ATOM   2999  HB3 ASN B 185      -9.884  25.625   1.039  1.00  0.00           H  
ATOM   3000  CG  ASN B 185      -9.161  26.337   2.911  1.00  0.00           C  
ATOM   3001  OD1 ASN B 185     -10.162  26.057   3.554  1.00  0.00           O  
ATOM   3002  ND2 ASN B 185      -8.238  27.117   3.418  1.00  0.00           N  
ATOM   3003 HD21 ASN B 185      -8.278  27.258   4.422  1.00  0.00           H  
ATOM   3004 HD22 ASN B 185      -7.423  27.328   2.867  1.00  0.00           H  
ATOM   3005  C   ASN B 185      -8.928  23.329   2.259  1.00  0.00           C  
ATOM   3006  O   ASN B 185     -10.059  23.030   1.879  1.00  0.00           O  
ATOM   3007  N   ASN B 186      -8.368  22.743   3.326  1.00  0.00           N  
ATOM   3008  H   ASN B 186      -7.508  23.151   3.666  1.00  0.00           H  
ATOM   3009  CA  ASN B 186      -8.966  21.666   4.136  1.00  0.00           C  
ATOM   3010  HA  ASN B 186      -9.539  21.023   3.464  1.00  0.00           H  
ATOM   3011  CB  ASN B 186      -7.836  20.814   4.765  1.00  0.00           C  
ATOM   3012  HB2 ASN B 186      -7.062  20.642   4.024  1.00  0.00           H  
ATOM   3013  HB3 ASN B 186      -7.401  21.352   5.602  1.00  0.00           H  
ATOM   3014  CG  ASN B 186      -8.293  19.448   5.267  1.00  0.00           C  
ATOM   3015  OD1 ASN B 186      -9.368  18.964   4.943  1.00  0.00           O  
ATOM   3016  ND2 ASN B 186      -7.482  18.749   6.033  1.00  0.00           N  
ATOM   3017 HD21 ASN B 186      -7.810  17.868   6.371  1.00  0.00           H  
ATOM   3018 HD22 ASN B 186      -6.563  19.060   6.332  1.00  0.00           H  
ATOM   3019  C   ASN B 186      -9.967  22.214   5.180  1.00  0.00           C  
ATOM   3020  O   ASN B 186      -9.983  21.782   6.330  1.00  0.00           O  
ATOM   3021  N   GLY B 187     -10.748  23.229   4.802  1.00  0.00           N  
ATOM   3022  H   GLY B 187     -10.676  23.531   3.837  1.00  0.00           H  
ATOM   3023  CA  GLY B 187     -11.634  23.972   5.694  1.00  0.00           C  
ATOM   3024  HA2 GLY B 187     -12.367  24.509   5.093  1.00  0.00           H  
ATOM   3025  HA3 GLY B 187     -12.172  23.274   6.336  1.00  0.00           H  
ATOM   3026  C   GLY B 187     -10.889  24.970   6.590  1.00  0.00           C  
ATOM   3027  O   GLY B 187     -10.130  24.609   7.489  1.00  0.00           O  
ATOM   3028  N   GLY B 188     -11.133  26.266   6.382  1.00  0.00           N  
ATOM   3029  H   GLY B 188     -11.583  26.520   5.514  1.00  0.00           H  
ATOM   3030  CA  GLY B 188     -10.599  27.320   7.248  1.00  0.00           C  
ATOM   3031  HA2 GLY B 188     -10.932  28.291   6.886  1.00  0.00           H  
ATOM   3032  HA3 GLY B 188     -10.982  27.179   8.260  1.00  0.00           H  
ATOM   3033  C   GLY B 188      -9.069  27.315   7.279  1.00  0.00           C  
ATOM   3034  O   GLY B 188      -8.427  27.489   6.250  1.00  0.00           O  
ATOM   3035  N   ALA B 189      -8.478  27.139   8.461  1.00  0.00           N  
ATOM   3036  H   ALA B 189      -9.061  26.890   9.246  1.00  0.00           H  
ATOM   3037  CA  ALA B 189      -7.028  27.204   8.689  1.00  0.00           C  
ATOM   3038  HA  ALA B 189      -6.631  28.016   8.076  1.00  0.00           H  
ATOM   3039  CB  ALA B 189      -6.799  27.581  10.160  1.00  0.00           C  
ATOM   3040  HB1 ALA B 189      -5.736  27.742  10.338  1.00  0.00           H  
ATOM   3041  HB2 ALA B 189      -7.330  28.503  10.397  1.00  0.00           H  
ATOM   3042  HB3 ALA B 189      -7.148  26.779  10.811  1.00  0.00           H  
ATOM   3043  C   ALA B 189      -6.229  25.939   8.275  1.00  0.00           C  
ATOM   3044  O   ALA B 189      -5.062  25.810   8.651  1.00  0.00           O  
ATOM   3045  N   GLY B 190      -6.830  24.992   7.542  1.00  0.00           N  
ATOM   3046  H   GLY B 190      -7.790  25.140   7.253  1.00  0.00           H  
ATOM   3047  CA  GLY B 190      -6.172  23.774   7.042  1.00  0.00           C  
ATOM   3048  HA2 GLY B 190      -5.213  23.631   7.536  1.00  0.00           H  
ATOM   3049  HA3 GLY B 190      -6.797  22.915   7.286  1.00  0.00           H  
ATOM   3050  C   GLY B 190      -5.942  23.775   5.524  1.00  0.00           C  
ATOM   3051  O   GLY B 190      -6.620  24.486   4.782  1.00  0.00           O  
ATOM   3052  N   CYS B 191      -5.026  22.937   5.038  1.00  0.00           N  
ATOM   3053  H   CYS B 191      -4.447  22.406   5.684  1.00  0.00           H  
ATOM   3054  CA  CYS B 191      -4.777  22.706   3.613  1.00  0.00           C  
ATOM   3055  HA  CYS B 191      -5.694  22.872   3.050  1.00  0.00           H  
ATOM   3056  CB  CYS B 191      -3.743  23.727   3.132  1.00  0.00           C  
ATOM   3057  HB2 CYS B 191      -4.104  24.735   3.339  1.00  0.00           H  
ATOM   3058  HB3 CYS B 191      -2.820  23.558   3.683  1.00  0.00           H  
ATOM   3059  SG  CYS B 191      -3.441  23.560   1.351  1.00  0.00           S  
ATOM   3060  HG  CYS B 191      -4.705  23.784   0.953  1.00  0.00           H  
ATOM   3061  C   CYS B 191      -4.348  21.249   3.376  1.00  0.00           C  
ATOM   3062  O   CYS B 191      -3.691  20.657   4.231  1.00  0.00           O  
ATOM   3063  N   VAL B 192      -4.750  20.671   2.242  1.00  0.00           N  
ATOM   3064  H   VAL B 192      -5.239  21.252   1.564  1.00  0.00           H  
ATOM   3065  CA  VAL B 192      -4.622  19.244   1.915  1.00  0.00           C  
ATOM   3066  HA  VAL B 192      -3.831  18.823   2.534  1.00  0.00           H  
ATOM   3067  CB  VAL B 192      -5.928  18.493   2.269  1.00  0.00           C  
ATOM   3068  HB  VAL B 192      -6.120  18.657   3.328  1.00  0.00           H  
ATOM   3069  CG1 VAL B 192      -7.154  18.988   1.483  1.00  0.00           C  
ATOM   3070 HG11 VAL B 192      -7.027  18.799   0.417  1.00  0.00           H  
ATOM   3071 HG12 VAL B 192      -8.046  18.469   1.835  1.00  0.00           H  
ATOM   3072 HG13 VAL B 192      -7.298  20.056   1.636  1.00  0.00           H  
ATOM   3073  CG2 VAL B 192      -5.826  16.974   2.071  1.00  0.00           C  
ATOM   3074 HG21 VAL B 192      -5.751  16.724   1.013  1.00  0.00           H  
ATOM   3075 HG22 VAL B 192      -4.954  16.595   2.604  1.00  0.00           H  
ATOM   3076 HG23 VAL B 192      -6.717  16.499   2.482  1.00  0.00           H  
ATOM   3077  C   VAL B 192      -4.208  19.049   0.454  1.00  0.00           C  
ATOM   3078  O   VAL B 192      -4.587  19.821  -0.428  1.00  0.00           O  
ATOM   3079  N   CYS B 193      -3.442  17.993   0.190  1.00  0.00           N  
ATOM   3080  H   CYS B 193      -3.113  17.450   0.982  1.00  0.00           H  
ATOM   3081  CA  CYS B 193      -3.001  17.591  -1.138  1.00  0.00           C  
ATOM   3082  HA  CYS B 193      -3.750  17.899  -1.871  1.00  0.00           H  
ATOM   3083  CB  CYS B 193      -1.691  18.322  -1.451  1.00  0.00           C  
ATOM   3084  HB2 CYS B 193      -1.825  19.388  -1.272  1.00  0.00           H  
ATOM   3085  HB3 CYS B 193      -0.896  17.953  -0.800  1.00  0.00           H  
ATOM   3086  SG  CYS B 193      -1.254  18.055  -3.189  1.00  0.00           S  
ATOM   3087  HG  CYS B 193      -1.164  16.714  -3.136  1.00  0.00           H  
ATOM   3088  C   CYS B 193      -2.839  16.065  -1.220  1.00  0.00           C  
ATOM   3089  O   CYS B 193      -1.884  15.487  -0.693  1.00  0.00           O  
ATOM   3090  N   HIE B 194      -3.763  15.403  -1.912  1.00  0.00           N  
ATOM   3091  H   HIE B 194      -4.574  15.908  -2.251  1.00  0.00           H  
ATOM   3092  CA  HIE B 194      -3.650  14.001  -2.319  1.00  0.00           C  
ATOM   3093  HA  HIE B 194      -3.344  13.422  -1.448  1.00  0.00           H  
ATOM   3094  CB  HIE B 194      -5.025  13.446  -2.743  1.00  0.00           C  
ATOM   3095  HB2 HIE B 194      -4.877  12.578  -3.387  1.00  0.00           H  
ATOM   3096  HB3 HIE B 194      -5.527  13.091  -1.841  1.00  0.00           H  
ATOM   3097  CG  HIE B 194      -5.974  14.410  -3.425  1.00  0.00           C  
ATOM   3098  ND1 HIE B 194      -6.511  15.561  -2.838  1.00  0.00           N  
ATOM   3099  CE1 HIE B 194      -7.389  16.060  -3.718  1.00  0.00           C  
ATOM   3100  HE1 HIE B 194      -7.984  16.949  -3.551  1.00  0.00           H  
ATOM   3101  NE2 HIE B 194      -7.437  15.284  -4.815  1.00  0.00           N  
ATOM   3102  HE2 HIE B 194      -8.049  15.438  -5.603  1.00  0.00           H  
ATOM   3103  CD2 HIE B 194      -6.555  14.235  -4.648  1.00  0.00           C  
ATOM   3104  HD2 HIE B 194      -6.387  13.406  -5.320  1.00  0.00           H  
ATOM   3105  C   HIE B 194      -2.551  13.788  -3.375  1.00  0.00           C  
ATOM   3106  O   HIE B 194      -2.221  14.672  -4.170  1.00  0.00           O  
ATOM   3107  N   LEU B 195      -1.965  12.589  -3.354  1.00  0.00           N  
ATOM   3108  H   LEU B 195      -2.317  11.905  -2.688  1.00  0.00           H  
ATOM   3109  CA  LEU B 195      -0.748  12.190  -4.058  1.00  0.00           C  
ATOM   3110  HA  LEU B 195      -0.519  12.897  -4.860  1.00  0.00           H  
ATOM   3111  CB  LEU B 195       0.420  12.179  -3.051  1.00  0.00           C  
ATOM   3112  HB2 LEU B 195       0.126  11.565  -2.200  1.00  0.00           H  
ATOM   3113  HB3 LEU B 195       1.284  11.702  -3.514  1.00  0.00           H  
ATOM   3114  CG  LEU B 195       0.845  13.568  -2.539  1.00  0.00           C  
ATOM   3115  HG  LEU B 195      -0.023  14.197  -2.357  1.00  0.00           H  
ATOM   3116  CD1 LEU B 195       1.608  13.421  -1.224  1.00  0.00           C  
ATOM   3117 HD11 LEU B 195       1.946  14.400  -0.882  1.00  0.00           H  
ATOM   3118 HD12 LEU B 195       2.470  12.767  -1.361  1.00  0.00           H  
ATOM   3119 HD13 LEU B 195       0.950  12.997  -0.466  1.00  0.00           H  
ATOM   3120  CD2 LEU B 195       1.756  14.250  -3.559  1.00  0.00           C  
ATOM   3121 HD21 LEU B 195       2.651  13.650  -3.718  1.00  0.00           H  
ATOM   3122 HD22 LEU B 195       1.232  14.369  -4.507  1.00  0.00           H  
ATOM   3123 HD23 LEU B 195       2.048  15.236  -3.199  1.00  0.00           H  
ATOM   3124  C   LEU B 195      -0.966  10.796  -4.661  1.00  0.00           C  
ATOM   3125  O   LEU B 195      -1.114   9.816  -3.931  1.00  0.00           O  
ATOM   3126  N   LEU B 196      -1.023  10.724  -5.989  1.00  0.00           N  
ATOM   3127  H   LEU B 196      -0.850  11.561  -6.525  1.00  0.00           H  
ATOM   3128  CA  LEU B 196      -1.261   9.488  -6.743  1.00  0.00           C  
ATOM   3129  HA  LEU B 196      -2.084   8.938  -6.287  1.00  0.00           H  
ATOM   3130  CB  LEU B 196      -1.635   9.842  -8.197  1.00  0.00           C  
ATOM   3131  HB2 LEU B 196      -0.757  10.273  -8.679  1.00  0.00           H  
ATOM   3132  HB3 LEU B 196      -1.881   8.921  -8.729  1.00  0.00           H  
ATOM   3133  CG  LEU B 196      -2.800  10.840  -8.348  1.00  0.00           C  
ATOM   3134  HG  LEU B 196      -2.619  11.722  -7.734  1.00  0.00           H  
ATOM   3135  CD1 LEU B 196      -2.904  11.322  -9.795  1.00  0.00           C  
ATOM   3136 HD11 LEU B 196      -1.976  11.816 -10.082  1.00  0.00           H  
ATOM   3137 HD12 LEU B 196      -3.728  12.028  -9.891  1.00  0.00           H  
ATOM   3138 HD13 LEU B 196      -3.075  10.471 -10.456  1.00  0.00           H  
ATOM   3139  CD2 LEU B 196      -4.137  10.228  -7.932  1.00  0.00           C  
ATOM   3140 HD21 LEU B 196      -4.100   9.945  -6.881  1.00  0.00           H  
ATOM   3141 HD22 LEU B 196      -4.938  10.951  -8.075  1.00  0.00           H  
ATOM   3142 HD23 LEU B 196      -4.338   9.339  -8.532  1.00  0.00           H  
ATOM   3143  C   LEU B 196      -0.008   8.602  -6.708  1.00  0.00           C  
ATOM   3144  O   LEU B 196       1.074   9.073  -7.067  1.00  0.00           O  
ATOM   3145  N   MET B 197      -0.144   7.355  -6.270  1.00  0.00           N  
ATOM   3146  H   MET B 197      -1.081   7.036  -6.029  1.00  0.00           H  
ATOM   3147  CA  MET B 197       0.924   6.354  -6.224  1.00  0.00           C  
ATOM   3148  HA  MET B 197       1.408   6.320  -7.202  1.00  0.00           H  
ATOM   3149  CB  MET B 197       2.011   6.714  -5.191  1.00  0.00           C  
ATOM   3150  HB2 MET B 197       2.671   5.856  -5.069  1.00  0.00           H  
ATOM   3151  HB3 MET B 197       2.611   7.520  -5.608  1.00  0.00           H  
ATOM   3152  CG  MET B 197       1.515   7.151  -3.806  1.00  0.00           C  
ATOM   3153  HG2 MET B 197       0.841   8.001  -3.914  1.00  0.00           H  
ATOM   3154  HG3 MET B 197       0.954   6.330  -3.361  1.00  0.00           H  
ATOM   3155  SD  MET B 197       2.842   7.615  -2.655  1.00  0.00           S  
ATOM   3156  CE  MET B 197       3.394   9.182  -3.381  1.00  0.00           C  
ATOM   3157  HE1 MET B 197       4.217   9.587  -2.795  1.00  0.00           H  
ATOM   3158  HE2 MET B 197       3.738   9.023  -4.401  1.00  0.00           H  
ATOM   3159  HE3 MET B 197       2.569   9.890  -3.388  1.00  0.00           H  
ATOM   3160  C   MET B 197       0.315   4.969  -5.978  1.00  0.00           C  
ATOM   3161  O   MET B 197       0.170   4.513  -4.845  1.00  0.00           O  
ATOM   3162  N   ASP B 198      -0.081   4.318  -7.064  1.00  0.00           N  
ATOM   3163  H   ASP B 198      -0.153   4.831  -7.937  1.00  0.00           H  
ATOM   3164  CA  ASP B 198      -0.524   2.927  -7.106  1.00  0.00           C  
ATOM   3165  HA  ASP B 198      -1.183   2.753  -6.260  1.00  0.00           H  
ATOM   3166  CB  ASP B 198      -1.340   2.673  -8.387  1.00  0.00           C  
ATOM   3167  HB2 ASP B 198      -0.656   2.613  -9.236  1.00  0.00           H  
ATOM   3168  HB3 ASP B 198      -1.853   1.713  -8.305  1.00  0.00           H  
ATOM   3169  CG  ASP B 198      -2.356   3.787  -8.659  1.00  0.00           C  
ATOM   3170  OD1 ASP B 198      -1.920   4.864  -9.125  1.00  0.00           O  
ATOM   3171  OD2 ASP B 198      -3.549   3.594  -8.328  1.00  0.00           O  
ATOM   3172  C   ASP B 198       0.632   1.928  -6.973  1.00  0.00           C  
ATOM   3173  O   ASP B 198       1.796   2.228  -7.254  1.00  0.00           O  
ATOM   3174  N   ASP B 199       0.287   0.709  -6.548  1.00  0.00           N  
ATOM   3175  H   ASP B 199      -0.694   0.538  -6.381  1.00  0.00           H  
ATOM   3176  CA  ASP B 199       1.203  -0.438  -6.476  1.00  0.00           C  
ATOM   3177  HA  ASP B 199       0.697  -1.193  -5.872  1.00  0.00           H  
ATOM   3178  CB  ASP B 199       1.390  -1.041  -7.878  1.00  0.00           C  
ATOM   3179  HB2 ASP B 199       1.666  -0.251  -8.578  1.00  0.00           H  
ATOM   3180  HB3 ASP B 199       2.216  -1.748  -7.863  1.00  0.00           H  
ATOM   3181  CG  ASP B 199       0.158  -1.786  -8.413  1.00  0.00           C  
ATOM   3182  OD1 ASP B 199      -0.767  -2.152  -7.648  1.00  0.00           O  
ATOM   3183  OD2 ASP B 199       0.178  -2.134  -9.610  1.00  0.00           O  
ATOM   3184  C   ASP B 199       2.511  -0.144  -5.704  1.00  0.00           C  
ATOM   3185  O   ASP B 199       3.610  -0.583  -6.070  1.00  0.00           O  
ATOM   3186  N   VAL B 200       2.382   0.606  -4.605  1.00  0.00           N  
ATOM   3187  H   VAL B 200       1.472   0.992  -4.402  1.00  0.00           H  
ATOM   3188  CA  VAL B 200       3.471   0.891  -3.662  1.00  0.00           C  
ATOM   3189  HA  VAL B 200       4.309   1.254  -4.248  1.00  0.00           H  
ATOM   3190  CB  VAL B 200       3.118   2.020  -2.665  1.00  0.00           C  
ATOM   3191  HB  VAL B 200       3.927   2.115  -1.942  1.00  0.00           H  
ATOM   3192  CG1 VAL B 200       3.008   3.372  -3.384  1.00  0.00           C  
ATOM   3193 HG11 VAL B 200       2.259   3.314  -4.172  1.00  0.00           H  
ATOM   3194 HG12 VAL B 200       2.727   4.160  -2.685  1.00  0.00           H  
ATOM   3195 HG13 VAL B 200       3.966   3.627  -3.839  1.00  0.00           H  
ATOM   3196  CG2 VAL B 200       1.826   1.762  -1.874  1.00  0.00           C  
ATOM   3197 HG21 VAL B 200       0.965   1.765  -2.543  1.00  0.00           H  
ATOM   3198 HG22 VAL B 200       1.888   0.796  -1.372  1.00  0.00           H  
ATOM   3199 HG23 VAL B 200       1.689   2.541  -1.124  1.00  0.00           H  
ATOM   3200  C   VAL B 200       3.965  -0.373  -2.946  1.00  0.00           C  
ATOM   3201  O   VAL B 200       3.275  -1.399  -2.886  1.00  0.00           O  
ATOM   3202  N   VAL B 201       5.199  -0.309  -2.449  1.00  0.00           N  
ATOM   3203  H   VAL B 201       5.730   0.542  -2.622  1.00  0.00           H  
ATOM   3204  CA  VAL B 201       5.891  -1.401  -1.759  1.00  0.00           C  
ATOM   3205  HA  VAL B 201       5.139  -2.052  -1.314  1.00  0.00           H  
ATOM   3206  CB  VAL B 201       6.708  -2.262  -2.745  1.00  0.00           C  
ATOM   3207  HB  VAL B 201       7.072  -3.106  -2.178  1.00  0.00           H  
ATOM   3208  CG1 VAL B 201       5.875  -2.856  -3.889  1.00  0.00           C  
ATOM   3209 HG11 VAL B 201       6.493  -3.540  -4.466  1.00  0.00           H  
ATOM   3210 HG12 VAL B 201       5.026  -3.399  -3.474  1.00  0.00           H  
ATOM   3211 HG13 VAL B 201       5.507  -2.064  -4.539  1.00  0.00           H  
ATOM   3212  CG2 VAL B 201       7.931  -1.556  -3.333  1.00  0.00           C  
ATOM   3213 HG21 VAL B 201       8.583  -1.192  -2.540  1.00  0.00           H  
ATOM   3214 HG22 VAL B 201       8.489  -2.263  -3.941  1.00  0.00           H  
ATOM   3215 HG23 VAL B 201       7.617  -0.713  -3.939  1.00  0.00           H  
ATOM   3216  C   VAL B 201       6.764  -0.896  -0.603  1.00  0.00           C  
ATOM   3217  O   VAL B 201       7.059   0.294  -0.473  1.00  0.00           O  
ATOM   3218  N   SER B 202       7.213  -1.830   0.228  1.00  0.00           N  
ATOM   3219  H   SER B 202       6.891  -2.778   0.059  1.00  0.00           H  
ATOM   3220  CA  SER B 202       7.960  -1.588   1.463  1.00  0.00           C  
ATOM   3221  HA  SER B 202       7.302  -1.103   2.173  1.00  0.00           H  
ATOM   3222  CB  SER B 202       8.368  -2.931   2.070  1.00  0.00           C  
ATOM   3223  HB2 SER B 202       9.035  -3.457   1.385  1.00  0.00           H  
ATOM   3224  HB3 SER B 202       8.887  -2.755   3.012  1.00  0.00           H  
ATOM   3225  OG  SER B 202       7.222  -3.720   2.318  1.00  0.00           O  
ATOM   3226  HG  SER B 202       6.810  -3.955   1.458  1.00  0.00           H  
ATOM   3227  C   SER B 202       9.196  -0.699   1.271  1.00  0.00           C  
ATOM   3228  O   SER B 202       9.429   0.207   2.084  1.00  0.00           O  
ATOM   3229  N   ALA B 203       9.946  -0.937   0.189  1.00  0.00           N  
ATOM   3230  H   ALA B 203       9.681  -1.726  -0.391  1.00  0.00           H  
ATOM   3231  CA  ALA B 203      11.147  -0.198  -0.196  1.00  0.00           C  
ATOM   3232  HA  ALA B 203      11.782  -0.092   0.684  1.00  0.00           H  
ATOM   3233  CB  ALA B 203      11.887  -1.056  -1.230  1.00  0.00           C  
ATOM   3234  HB1 ALA B 203      12.126  -2.025  -0.793  1.00  0.00           H  
ATOM   3235  HB2 ALA B 203      11.261  -1.198  -2.113  1.00  0.00           H  
ATOM   3236  HB3 ALA B 203      12.807  -0.556  -1.531  1.00  0.00           H  
ATOM   3237  C   ALA B 203      10.900   1.223  -0.744  1.00  0.00           C  
ATOM   3238  O   ALA B 203      11.864   1.967  -0.921  1.00  0.00           O  
ATOM   3239  N   ASP B 204       9.658   1.620  -1.041  1.00  0.00           N  
ATOM   3240  H   ASP B 204       8.872   1.023  -0.808  1.00  0.00           H  
ATOM   3241  CA  ASP B 204       9.388   2.936  -1.626  1.00  0.00           C  
ATOM   3242  HA  ASP B 204      10.084   3.082  -2.456  1.00  0.00           H  
ATOM   3243  CB  ASP B 204       7.974   3.039  -2.205  1.00  0.00           C  
ATOM   3244  HB2 ASP B 204       7.246   2.818  -1.421  1.00  0.00           H  
ATOM   3245  HB3 ASP B 204       7.802   4.069  -2.526  1.00  0.00           H  
ATOM   3246  CG  ASP B 204       7.723   2.137  -3.410  1.00  0.00           C  
ATOM   3247  OD1 ASP B 204       8.654   1.815  -4.185  1.00  0.00           O  
ATOM   3248  OD2 ASP B 204       6.536   1.809  -3.612  1.00  0.00           O  
ATOM   3249  C   ASP B 204       9.602   4.084  -0.631  1.00  0.00           C  
ATOM   3250  O   ASP B 204       9.122   4.069   0.508  1.00  0.00           O  
ATOM   3251  N   GLN B 205      10.249   5.136  -1.131  1.00  0.00           N  
ATOM   3252  H   GLN B 205      10.620   5.050  -2.069  1.00  0.00           H  
ATOM   3253  CA  GLN B 205      10.398   6.436  -0.492  1.00  0.00           C  
ATOM   3254  HA  GLN B 205       9.590   6.567   0.228  1.00  0.00           H  
ATOM   3255  CB  GLN B 205      11.742   6.486   0.257  1.00  0.00           C  
ATOM   3256  HB2 GLN B 205      11.788   5.637   0.939  1.00  0.00           H  
ATOM   3257  HB3 GLN B 205      12.558   6.383  -0.460  1.00  0.00           H  
ATOM   3258  CG  GLN B 205      11.936   7.787   1.054  1.00  0.00           C  
ATOM   3259  HG2 GLN B 205      12.026   8.618   0.354  1.00  0.00           H  
ATOM   3260  HG3 GLN B 205      11.066   7.959   1.687  1.00  0.00           H  
ATOM   3261  CD  GLN B 205      13.177   7.772   1.949  1.00  0.00           C  
ATOM   3262  OE1 GLN B 205      13.713   6.749   2.332  1.00  0.00           O  
ATOM   3263  NE2 GLN B 205      13.688   8.920   2.326  1.00  0.00           N  
ATOM   3264 HE21 GLN B 205      14.526   8.885   2.878  1.00  0.00           H  
ATOM   3265 HE22 GLN B 205      13.215   9.784   2.082  1.00  0.00           H  
ATOM   3266  C   GLN B 205      10.274   7.525  -1.563  1.00  0.00           C  
ATOM   3267  O   GLN B 205      10.758   7.350  -2.678  1.00  0.00           O  
ATOM   3268  N   TYR B 206       9.641   8.644  -1.224  1.00  0.00           N  
ATOM   3269  H   TYR B 206       9.250   8.711  -0.290  1.00  0.00           H  
ATOM   3270  CA  TYR B 206       9.450   9.797  -2.106  1.00  0.00           C  
ATOM   3271  HA  TYR B 206       9.908   9.589  -3.067  1.00  0.00           H  
ATOM   3272  CB  TYR B 206       7.947  10.039  -2.327  1.00  0.00           C  
ATOM   3273  HB2 TYR B 206       7.440  10.049  -1.361  1.00  0.00           H  
ATOM   3274  HB3 TYR B 206       7.818  11.031  -2.761  1.00  0.00           H  
ATOM   3275  CG  TYR B 206       7.255   9.039  -3.237  1.00  0.00           C  
ATOM   3276  CD1 TYR B 206       6.884   7.766  -2.761  1.00  0.00           C  
ATOM   3277  HD1 TYR B 206       7.105   7.484  -1.742  1.00  0.00           H  
ATOM   3278  CE1 TYR B 206       6.232   6.856  -3.615  1.00  0.00           C  
ATOM   3279  HE1 TYR B 206       5.959   5.868  -3.276  1.00  0.00           H  
ATOM   3280  CZ  TYR B 206       5.937   7.220  -4.945  1.00  0.00           C  
ATOM   3281  OH  TYR B 206       5.310   6.327  -5.751  1.00  0.00           O  
ATOM   3282  HH  TYR B 206       5.130   6.658  -6.631  1.00  0.00           H  
ATOM   3283  CE2 TYR B 206       6.303   8.497  -5.425  1.00  0.00           C  
ATOM   3284  HE2 TYR B 206       6.093   8.773  -6.448  1.00  0.00           H  
ATOM   3285  CD2 TYR B 206       6.963   9.398  -4.568  1.00  0.00           C  
ATOM   3286  HD2 TYR B 206       7.253  10.374  -4.933  1.00  0.00           H  
ATOM   3287  C   TYR B 206      10.115  11.047  -1.523  1.00  0.00           C  
ATOM   3288  O   TYR B 206      10.197  11.175  -0.297  1.00  0.00           O  
ATOM   3289  N   THR B 207      10.545  11.994  -2.364  1.00  0.00           N  
ATOM   3290  H   THR B 207      10.463  11.825  -3.363  1.00  0.00           H  
ATOM   3291  CA  THR B 207      10.689  13.406  -1.941  1.00  0.00           C  
ATOM   3292  HA  THR B 207      11.034  13.431  -0.908  1.00  0.00           H  
ATOM   3293  CB  THR B 207      11.714  14.227  -2.751  1.00  0.00           C  
ATOM   3294  HB  THR B 207      11.903  15.153  -2.205  1.00  0.00           H  
ATOM   3295  CG2 THR B 207      13.049  13.493  -2.893  1.00  0.00           C  
ATOM   3296 HG21 THR B 207      13.767  14.154  -3.378  1.00  0.00           H  
ATOM   3297 HG22 THR B 207      13.425  13.223  -1.907  1.00  0.00           H  
ATOM   3298 HG23 THR B 207      12.925  12.595  -3.498  1.00  0.00           H  
ATOM   3299  OG1 THR B 207      11.232  14.576  -4.027  1.00  0.00           O  
ATOM   3300  HG1 THR B 207      11.083  15.548  -3.999  1.00  0.00           H  
ATOM   3301  C   THR B 207       9.331  14.099  -1.981  1.00  0.00           C  
ATOM   3302  O   THR B 207       8.404  13.640  -2.656  1.00  0.00           O  
ATOM   3303  N   LEU B 208       9.199  15.188  -1.232  1.00  0.00           N  
ATOM   3304  H   LEU B 208      10.010  15.530  -0.725  1.00  0.00           H  
ATOM   3305  CA  LEU B 208       8.034  16.061  -1.253  1.00  0.00           C  
ATOM   3306  HA  LEU B 208       7.476  15.912  -2.179  1.00  0.00           H  
ATOM   3307  CB  LEU B 208       7.122  15.749  -0.045  1.00  0.00           C  
ATOM   3308  HB2 LEU B 208       7.718  15.870   0.862  1.00  0.00           H  
ATOM   3309  HB3 LEU B 208       6.324  16.488  -0.015  1.00  0.00           H  
ATOM   3310  CG  LEU B 208       6.484  14.341  -0.023  1.00  0.00           C  
ATOM   3311  HG  LEU B 208       7.249  13.579  -0.166  1.00  0.00           H  
ATOM   3312  CD1 LEU B 208       5.813  14.078   1.326  1.00  0.00           C  
ATOM   3313 HD11 LEU B 208       5.324  13.105   1.314  1.00  0.00           H  
ATOM   3314 HD12 LEU B 208       6.568  14.088   2.113  1.00  0.00           H  
ATOM   3315 HD13 LEU B 208       5.074  14.851   1.533  1.00  0.00           H  
ATOM   3316  CD2 LEU B 208       5.413  14.192  -1.103  1.00  0.00           C  
ATOM   3317 HD21 LEU B 208       4.991  13.189  -1.077  1.00  0.00           H  
ATOM   3318 HD22 LEU B 208       4.625  14.931  -0.958  1.00  0.00           H  
ATOM   3319 HD23 LEU B 208       5.873  14.349  -2.074  1.00  0.00           H  
ATOM   3320  C   LEU B 208       8.551  17.504  -1.247  1.00  0.00           C  
ATOM   3321  O   LEU B 208       9.347  17.858  -0.378  1.00  0.00           O  
ATOM   3322  N   ASP B 209       8.085  18.327  -2.185  1.00  0.00           N  
ATOM   3323  H   ASP B 209       7.472  17.932  -2.893  1.00  0.00           H  
ATOM   3324  CA  ASP B 209       8.671  19.637  -2.486  1.00  0.00           C  
ATOM   3325  HA  ASP B 209       9.296  19.958  -1.651  1.00  0.00           H  
ATOM   3326  CB  ASP B 209       9.586  19.498  -3.719  1.00  0.00           C  
ATOM   3327  HB2 ASP B 209       9.006  19.093  -4.548  1.00  0.00           H  
ATOM   3328  HB3 ASP B 209       9.911  20.499  -4.001  1.00  0.00           H  
ATOM   3329  CG  ASP B 209      10.838  18.625  -3.504  1.00  0.00           C  
ATOM   3330  OD1 ASP B 209      11.903  19.255  -3.291  1.00  0.00           O  
ATOM   3331  OD2 ASP B 209      10.743  17.369  -3.597  1.00  0.00           O  
ATOM   3332  C   ASP B 209       7.563  20.700  -2.675  1.00  0.00           C  
ATOM   3333  O   ASP B 209       6.902  20.767  -3.718  1.00  0.00           O  
ATOM   3334  N   LEU B 210       7.319  21.507  -1.632  1.00  0.00           N  
ATOM   3335  H   LEU B 210       7.967  21.461  -0.850  1.00  0.00           H  
ATOM   3336  CA  LEU B 210       6.166  22.413  -1.498  1.00  0.00           C  
ATOM   3337  HA  LEU B 210       5.378  22.063  -2.167  1.00  0.00           H  
ATOM   3338  CB  LEU B 210       5.641  22.311  -0.048  1.00  0.00           C  
ATOM   3339  HB2 LEU B 210       5.385  21.271   0.158  1.00  0.00           H  
ATOM   3340  HB3 LEU B 210       6.458  22.587   0.619  1.00  0.00           H  
ATOM   3341  CG  LEU B 210       4.426  23.193   0.310  1.00  0.00           C  
ATOM   3342  HG  LEU B 210       4.674  24.241   0.149  1.00  0.00           H  
ATOM   3343  CD1 LEU B 210       3.181  22.849  -0.509  1.00  0.00           C  
ATOM   3344 HD11 LEU B 210       3.363  23.055  -1.558  1.00  0.00           H  
ATOM   3345 HD12 LEU B 210       2.930  21.796  -0.384  1.00  0.00           H  
ATOM   3346 HD13 LEU B 210       2.344  23.460  -0.182  1.00  0.00           H  
ATOM   3347  CD2 LEU B 210       4.067  23.001   1.785  1.00  0.00           C  
ATOM   3348 HD21 LEU B 210       4.920  23.256   2.410  1.00  0.00           H  
ATOM   3349 HD22 LEU B 210       3.228  23.641   2.053  1.00  0.00           H  
ATOM   3350 HD23 LEU B 210       3.787  21.962   1.965  1.00  0.00           H  
ATOM   3351  C   LEU B 210       6.518  23.860  -1.883  1.00  0.00           C  
ATOM   3352  O   LEU B 210       7.425  24.460  -1.303  1.00  0.00           O  
ATOM   3353  N   TRP B 211       5.749  24.465  -2.795  1.00  0.00           N  
ATOM   3354  H   TRP B 211       4.968  23.937  -3.173  1.00  0.00           H  
ATOM   3355  CA  TRP B 211       5.928  25.837  -3.313  1.00  0.00           C  
ATOM   3356  HA  TRP B 211       6.725  26.341  -2.766  1.00  0.00           H  
ATOM   3357  CB  TRP B 211       6.346  25.736  -4.791  1.00  0.00           C  
ATOM   3358  HB2 TRP B 211       7.286  25.184  -4.834  1.00  0.00           H  
ATOM   3359  HB3 TRP B 211       5.591  25.136  -5.298  1.00  0.00           H  
ATOM   3360  CG  TRP B 211       6.509  26.989  -5.608  1.00  0.00           C  
ATOM   3361  CD1 TRP B 211       7.692  27.533  -5.978  1.00  0.00           C  
ATOM   3362  HD1 TRP B 211       8.661  27.142  -5.697  1.00  0.00           H  
ATOM   3363  NE1 TRP B 211       7.475  28.655  -6.757  1.00  0.00           N  
ATOM   3364  HE1 TRP B 211       8.209  29.281  -7.073  1.00  0.00           H  
ATOM   3365  CE2 TRP B 211       6.130  28.868  -6.964  1.00  0.00           C  
ATOM   3366  CZ2 TRP B 211       5.419  29.842  -7.681  1.00  0.00           C  
ATOM   3367  HZ2 TRP B 211       5.944  30.623  -8.210  1.00  0.00           H  
ATOM   3368  CH2 TRP B 211       4.014  29.811  -7.671  1.00  0.00           C  
ATOM   3369  HH2 TRP B 211       3.450  30.587  -8.174  1.00  0.00           H  
ATOM   3370  CZ3 TRP B 211       3.343  28.796  -6.967  1.00  0.00           C  
ATOM   3371  HZ3 TRP B 211       2.260  28.799  -6.927  1.00  0.00           H  
ATOM   3372  CE3 TRP B 211       4.068  27.809  -6.269  1.00  0.00           C  
ATOM   3373  HE3 TRP B 211       3.532  27.051  -5.718  1.00  0.00           H  
ATOM   3374  CD2 TRP B 211       5.481  27.824  -6.235  1.00  0.00           C  
ATOM   3375  C   TRP B 211       4.649  26.667  -3.134  1.00  0.00           C  
ATOM   3376  O   TRP B 211       3.549  26.114  -3.217  1.00  0.00           O  
ATOM   3377  N   ALA B 212       4.775  27.981  -2.923  1.00  0.00           N  
ATOM   3378  H   ALA B 212       5.706  28.388  -2.895  1.00  0.00           H  
ATOM   3379  CA  ALA B 212       3.635  28.892  -2.783  1.00  0.00           C  
ATOM   3380  HA  ALA B 212       2.793  28.473  -3.332  1.00  0.00           H  
ATOM   3381  CB  ALA B 212       3.238  28.967  -1.302  1.00  0.00           C  
ATOM   3382  HB1 ALA B 212       2.334  29.569  -1.194  1.00  0.00           H  
ATOM   3383  HB2 ALA B 212       3.044  27.964  -0.923  1.00  0.00           H  
ATOM   3384  HB3 ALA B 212       4.046  29.421  -0.726  1.00  0.00           H  
ATOM   3385  C   ALA B 212       3.920  30.293  -3.355  1.00  0.00           C  
ATOM   3386  O   ALA B 212       4.954  30.886  -3.033  1.00  0.00           O  
ATOM   3387  N   GLY B 213       2.983  30.815  -4.159  1.00  0.00           N  
ATOM   3388  H   GLY B 213       2.195  30.207  -4.369  1.00  0.00           H  
ATOM   3389  CA  GLY B 213       2.897  32.164  -4.755  1.00  0.00           C  
ATOM   3390  HA2 GLY B 213       1.948  32.250  -5.289  1.00  0.00           H  
ATOM   3391  HA3 GLY B 213       2.887  32.898  -3.950  1.00  0.00           H  
ATOM   3392  C   GLY B 213       4.021  32.552  -5.726  1.00  0.00           C  
ATOM   3393  O   GLY B 213       3.784  33.016  -6.839  1.00  0.00           O  
ATOM   3394  N   GLN B 214       5.264  32.353  -5.297  1.00  0.00           N  
ATOM   3395  H   GLN B 214       5.353  31.966  -4.368  1.00  0.00           H  
ATOM   3396  CA  GLN B 214       6.485  32.741  -5.991  1.00  0.00           C  
ATOM   3397  HA  GLN B 214       6.294  32.755  -7.065  1.00  0.00           H  
ATOM   3398  CB  GLN B 214       6.823  34.169  -5.529  1.00  0.00           C  
ATOM   3399  HB2 GLN B 214       5.923  34.774  -5.644  1.00  0.00           H  
ATOM   3400  HB3 GLN B 214       7.076  34.165  -4.467  1.00  0.00           H  
ATOM   3401  CG  GLN B 214       7.975  34.818  -6.316  1.00  0.00           C  
ATOM   3402  HG2 GLN B 214       8.043  34.357  -7.301  1.00  0.00           H  
ATOM   3403  HG3 GLN B 214       8.916  34.650  -5.792  1.00  0.00           H  
ATOM   3404  CD  GLN B 214       7.766  36.314  -6.535  1.00  0.00           C  
ATOM   3405  OE1 GLN B 214       8.556  37.146  -6.128  1.00  0.00           O  
ATOM   3406  NE2 GLN B 214       6.697  36.720  -7.185  1.00  0.00           N  
ATOM   3407 HE21 GLN B 214       6.592  37.713  -7.282  1.00  0.00           H  
ATOM   3408 HE22 GLN B 214       6.008  36.061  -7.501  1.00  0.00           H  
ATOM   3409  C   GLN B 214       7.655  31.774  -5.736  1.00  0.00           C  
ATOM   3410  O   GLN B 214       8.515  31.623  -6.604  1.00  0.00           O  
ATOM   3411  N   GLN B 215       7.703  31.098  -4.580  1.00  0.00           N  
ATOM   3412  H   GLN B 215       6.922  31.161  -3.937  1.00  0.00           H  
ATOM   3413  CA  GLN B 215       8.925  30.446  -4.095  1.00  0.00           C  
ATOM   3414  HA  GLN B 215       9.549  30.204  -4.955  1.00  0.00           H  
ATOM   3415  CB  GLN B 215       9.713  31.452  -3.235  1.00  0.00           C  
ATOM   3416  HB2 GLN B 215      10.700  31.046  -3.011  1.00  0.00           H  
ATOM   3417  HB3 GLN B 215       9.863  32.355  -3.829  1.00  0.00           H  
ATOM   3418  CG  GLN B 215       9.015  31.820  -1.913  1.00  0.00           C  
ATOM   3419  HG2 GLN B 215       7.938  31.673  -1.997  1.00  0.00           H  
ATOM   3420  HG3 GLN B 215       9.383  31.176  -1.113  1.00  0.00           H  
ATOM   3421  CD  GLN B 215       9.250  33.280  -1.551  1.00  0.00           C  
ATOM   3422  OE1 GLN B 215       8.405  34.133  -1.742  1.00  0.00           O  
ATOM   3423  NE2 GLN B 215      10.413  33.633  -1.049  1.00  0.00           N  
ATOM   3424 HE21 GLN B 215      10.528  34.615  -0.867  1.00  0.00           H  
ATOM   3425 HE22 GLN B 215      11.134  32.954  -0.886  1.00  0.00           H  
ATOM   3426  C   GLN B 215       8.695  29.123  -3.349  1.00  0.00           C  
ATOM   3427  O   GLN B 215       7.602  28.815  -2.870  1.00  0.00           O  
ATOM   3428  N   LEU B 216       9.778  28.345  -3.260  1.00  0.00           N  
ATOM   3429  H   LEU B 216      10.633  28.703  -3.654  1.00  0.00           H  
ATOM   3430  CA  LEU B 216       9.907  27.140  -2.439  1.00  0.00           C  
ATOM   3431  HA  LEU B 216       9.145  26.420  -2.742  1.00  0.00           H  
ATOM   3432  CB  LEU B 216      11.303  26.545  -2.729  1.00  0.00           C  
ATOM   3433  HB2 LEU B 216      11.366  26.370  -3.804  1.00  0.00           H  
ATOM   3434  HB3 LEU B 216      12.055  27.299  -2.488  1.00  0.00           H  
ATOM   3435  CG  LEU B 216      11.737  25.230  -2.047  1.00  0.00           C  
ATOM   3436  HG  LEU B 216      12.675  24.946  -2.514  1.00  0.00           H  
ATOM   3437  CD1 LEU B 216      12.034  25.347  -0.552  1.00  0.00           C  
ATOM   3438 HD11 LEU B 216      12.623  26.242  -0.359  1.00  0.00           H  
ATOM   3439 HD12 LEU B 216      11.122  25.376   0.032  1.00  0.00           H  
ATOM   3440 HD13 LEU B 216      12.612  24.479  -0.238  1.00  0.00           H  
ATOM   3441  CD2 LEU B 216      10.737  24.102  -2.290  1.00  0.00           C  
ATOM   3442 HD21 LEU B 216      11.156  23.160  -1.940  1.00  0.00           H  
ATOM   3443 HD22 LEU B 216       9.818  24.284  -1.747  1.00  0.00           H  
ATOM   3444 HD23 LEU B 216      10.526  24.005  -3.353  1.00  0.00           H  
ATOM   3445  C   LEU B 216       9.685  27.491  -0.958  1.00  0.00           C  
ATOM   3446  O   LEU B 216      10.224  28.482  -0.464  1.00  0.00           O  
ATOM   3447  N   LEU B 217       8.881  26.677  -0.273  1.00  0.00           N  
ATOM   3448  H   LEU B 217       8.476  25.891  -0.769  1.00  0.00           H  
ATOM   3449  CA  LEU B 217       8.411  26.909   1.094  1.00  0.00           C  
ATOM   3450  HA  LEU B 217       8.791  27.869   1.448  1.00  0.00           H  
ATOM   3451  CB  LEU B 217       6.875  26.981   1.002  1.00  0.00           C  
ATOM   3452  HB2 LEU B 217       6.607  27.704   0.230  1.00  0.00           H  
ATOM   3453  HB3 LEU B 217       6.513  26.005   0.677  1.00  0.00           H  
ATOM   3454  CG  LEU B 217       6.136  27.355   2.297  1.00  0.00           C  
ATOM   3455  HG  LEU B 217       6.416  26.675   3.099  1.00  0.00           H  
ATOM   3456  CD1 LEU B 217       6.410  28.799   2.733  1.00  0.00           C  
ATOM   3457 HD11 LEU B 217       5.816  29.039   3.613  1.00  0.00           H  
ATOM   3458 HD12 LEU B 217       7.464  28.904   2.988  1.00  0.00           H  
ATOM   3459 HD13 LEU B 217       6.163  29.487   1.922  1.00  0.00           H  
ATOM   3460  CD2 LEU B 217       4.636  27.209   2.042  1.00  0.00           C  
ATOM   3461 HD21 LEU B 217       4.399  26.167   1.825  1.00  0.00           H  
ATOM   3462 HD22 LEU B 217       4.335  27.830   1.200  1.00  0.00           H  
ATOM   3463 HD23 LEU B 217       4.088  27.517   2.927  1.00  0.00           H  
ATOM   3464  C   LEU B 217       8.894  25.835   2.089  1.00  0.00           C  
ATOM   3465  O   LEU B 217       9.163  26.158   3.245  1.00  0.00           O  
ATOM   3466  N   TRP B 218       9.006  24.576   1.646  1.00  0.00           N  
ATOM   3467  H   TRP B 218       8.760  24.381   0.684  1.00  0.00           H  
ATOM   3468  CA  TRP B 218       9.398  23.418   2.463  1.00  0.00           C  
ATOM   3469  HA  TRP B 218      10.234  23.694   3.107  1.00  0.00           H  
ATOM   3470  CB  TRP B 218       8.207  23.028   3.355  1.00  0.00           C  
ATOM   3471  HB2 TRP B 218       8.017  23.839   4.059  1.00  0.00           H  
ATOM   3472  HB3 TRP B 218       7.320  22.939   2.731  1.00  0.00           H  
ATOM   3473  CG  TRP B 218       8.329  21.757   4.135  1.00  0.00           C  
ATOM   3474  CD1 TRP B 218       8.832  21.647   5.385  1.00  0.00           C  
ATOM   3475  HD1 TRP B 218       9.220  22.463   5.980  1.00  0.00           H  
ATOM   3476  NE1 TRP B 218       8.768  20.333   5.801  1.00  0.00           N  
ATOM   3477  HE1 TRP B 218       9.083  20.024   6.733  1.00  0.00           H  
ATOM   3478  CE2 TRP B 218       8.186  19.528   4.846  1.00  0.00           C  
ATOM   3479  CZ2 TRP B 218       7.843  18.169   4.816  1.00  0.00           C  
ATOM   3480  HZ2 TRP B 218       8.015  17.555   5.687  1.00  0.00           H  
ATOM   3481  CH2 TRP B 218       7.261  17.632   3.654  1.00  0.00           C  
ATOM   3482  HH2 TRP B 218       6.987  16.586   3.620  1.00  0.00           H  
ATOM   3483  CZ3 TRP B 218       7.037  18.461   2.541  1.00  0.00           C  
ATOM   3484  HZ3 TRP B 218       6.593  18.054   1.647  1.00  0.00           H  
ATOM   3485  CE3 TRP B 218       7.374  19.827   2.583  1.00  0.00           C  
ATOM   3486  HE3 TRP B 218       7.191  20.451   1.722  1.00  0.00           H  
ATOM   3487  CD2 TRP B 218       7.939  20.401   3.744  1.00  0.00           C  
ATOM   3488  C   TRP B 218       9.842  22.239   1.576  1.00  0.00           C  
ATOM   3489  O   TRP B 218       9.304  22.068   0.482  1.00  0.00           O  
ATOM   3490  N   BCN B 219      10.801  21.436   2.047  1.00  0.00           N  
ATOM   3491  H27 BCN B 219      11.111  21.599   2.994  1.00  0.00           H  
ATOM   3492  C2  BCN B 219      11.175  20.161   1.455  1.00  0.00           C  
ATOM   3493  H   BCN B 219      10.419  19.901   0.715  1.00  0.00           H  
ATOM   3494  C4  BCN B 219      12.529  20.175   0.735  1.00  0.00           C  
ATOM   3495  H1  BCN B 219      13.324  20.414   1.454  1.00  0.00           H  
ATOM   3496  H2  BCN B 219      12.738  19.159   0.372  1.00  0.00           H  
ATOM   3497  C5  BCN B 219      12.622  21.135  -0.468  1.00  0.00           C  
ATOM   3498  H3  BCN B 219      11.783  20.950  -1.153  1.00  0.00           H  
ATOM   3499  H4  BCN B 219      12.538  22.169  -0.116  1.00  0.00           H  
ATOM   3500  C6  BCN B 219      13.962  20.934  -1.217  1.00  0.00           C  
ATOM   3501  H8  BCN B 219      13.990  19.927  -1.656  1.00  0.00           H  
ATOM   3502  H9  BCN B 219      14.788  20.984  -0.496  1.00  0.00           H  
ATOM   3503  C7  BCN B 219      14.223  21.977  -2.321  1.00  0.00           C  
ATOM   3504  H5  BCN B 219      15.235  21.828  -2.724  1.00  0.00           H  
ATOM   3505  H6  BCN B 219      14.183  22.985  -1.886  1.00  0.00           H  
ATOM   3506  N2  BCN B 219      13.265  21.893  -3.426  1.00  0.00           N  
ATOM   3507  H7  BCN B 219      12.649  21.079  -3.503  1.00  0.00           H  
ATOM   3508  C8  BCN B 219      13.185  22.859  -4.391  1.00  0.00           C  
ATOM   3509  O1  BCN B 219      13.912  23.839  -4.439  1.00  0.00           O  
ATOM   3510  O2  BCN B 219      12.156  22.618  -5.243  1.00  0.00           O  
ATOM   3511  C9  BCN B 219      11.912  23.623  -6.237  1.00  0.00           C  
ATOM   3512  H21 BCN B 219      12.769  23.698  -6.919  1.00  0.00           H  
ATOM   3513  H22 BCN B 219      11.769  24.597  -5.751  1.00  0.00           H  
ATOM   3514  C10 BCN B 219      10.657  23.241  -7.015  1.00  0.00           C  
ATOM   3515  H23 BCN B 219      10.810  22.368  -7.646  1.00  0.00           H  
ATOM   3516  C11 BCN B 219       9.716  24.321  -7.511  1.00  0.00           C  
ATOM   3517  H12 BCN B 219       9.929  25.336  -7.184  1.00  0.00           H  
ATOM   3518  C12 BCN B 219       9.230  24.305  -8.983  1.00  0.00           C  
ATOM   3519  H13 BCN B 219       9.164  23.267  -9.335  1.00  0.00           H  
ATOM   3520  H14 BCN B 219       9.986  24.789  -9.614  1.00  0.00           H  
ATOM   3521  C13 BCN B 219       7.856  25.012  -9.207  1.00  0.00           C  
ATOM   3522  H19 BCN B 219       7.907  26.072  -8.927  1.00  0.00           H  
ATOM   3523  H20 BCN B 219       7.539  24.933 -10.254  1.00  0.00           H  
ATOM   3524  C14 BCN B 219       6.933  24.306  -8.337  1.00  0.00           C  
ATOM   3525  C15 BCN B 219       6.604  23.548  -7.478  1.00  0.00           C  
ATOM   3526  C16 BCN B 219       6.786  22.562  -6.425  1.00  0.00           C  
ATOM   3527  H17 BCN B 219       6.147  21.691  -6.602  1.00  0.00           H  
ATOM   3528  H18 BCN B 219       6.534  22.974  -5.442  1.00  0.00           H  
ATOM   3529  C17 BCN B 219       8.299  22.180  -6.494  1.00  0.00           C  
ATOM   3530  H15 BCN B 219       8.521  21.476  -5.685  1.00  0.00           H  
ATOM   3531  H16 BCN B 219       8.487  21.633  -7.426  1.00  0.00           H  
ATOM   3532  C18 BCN B 219       9.285  23.371  -6.386  1.00  0.00           C  
ATOM   3533  H11 BCN B 219       9.255  23.812  -5.392  1.00  0.00           H  
ATOM   3534  C3  BCN B 219      11.202  19.057   2.497  1.00  0.00           C  
ATOM   3535  O3  BCN B 219      11.739  19.223   3.580  1.00  0.00           O  
ATOM   3536  N   GLY B 220      10.686  17.882   2.142  1.00  0.00           N  
ATOM   3537  H   GLY B 220      10.278  17.800   1.214  1.00  0.00           H  
ATOM   3538  CA  GLY B 220      10.698  16.696   2.995  1.00  0.00           C  
ATOM   3539  HA2 GLY B 220      11.554  16.734   3.669  1.00  0.00           H  
ATOM   3540  HA3 GLY B 220       9.798  16.696   3.606  1.00  0.00           H  
ATOM   3541  C   GLY B 220      10.767  15.383   2.221  1.00  0.00           C  
ATOM   3542  O   GLY B 220      11.088  15.326   1.035  1.00  0.00           O  
ATOM   3543  N   SER B 221      10.480  14.285   2.918  1.00  0.00           N  
ATOM   3544  H   SER B 221      10.201  14.384   3.884  1.00  0.00           H  
ATOM   3545  CA  SER B 221      10.471  12.938   2.345  1.00  0.00           C  
ATOM   3546  HA  SER B 221      10.049  13.000   1.343  1.00  0.00           H  
ATOM   3547  CB  SER B 221      11.911  12.420   2.242  1.00  0.00           C  
ATOM   3548  HB2 SER B 221      12.495  13.101   1.620  1.00  0.00           H  
ATOM   3549  HB3 SER B 221      12.355  12.389   3.238  1.00  0.00           H  
ATOM   3550  OG  SER B 221      11.958  11.127   1.673  1.00  0.00           O  
ATOM   3551  HG  SER B 221      11.447  11.157   0.837  1.00  0.00           H  
ATOM   3552  C   SER B 221       9.588  12.004   3.170  1.00  0.00           C  
ATOM   3553  O   SER B 221       9.430  12.200   4.375  1.00  0.00           O  
ATOM   3554  N   PHE B 222       8.991  10.992   2.533  1.00  0.00           N  
ATOM   3555  H   PHE B 222       9.180  10.866   1.545  1.00  0.00           H  
ATOM   3556  CA  PHE B 222       8.071  10.049   3.181  1.00  0.00           C  
ATOM   3557  HA  PHE B 222       8.418   9.906   4.207  1.00  0.00           H  
ATOM   3558  CB  PHE B 222       6.658  10.676   3.263  1.00  0.00           C  
ATOM   3559  HB2 PHE B 222       6.448  10.888   4.312  1.00  0.00           H  
ATOM   3560  HB3 PHE B 222       6.660  11.643   2.760  1.00  0.00           H  
ATOM   3561  CG  PHE B 222       5.502   9.872   2.690  1.00  0.00           C  
ATOM   3562  CD1 PHE B 222       4.598   9.210   3.545  1.00  0.00           C  
ATOM   3563  HD1 PHE B 222       4.721   9.261   4.620  1.00  0.00           H  
ATOM   3564  CE1 PHE B 222       3.518   8.489   3.006  1.00  0.00           C  
ATOM   3565  HE1 PHE B 222       2.828   7.981   3.665  1.00  0.00           H  
ATOM   3566  CZ  PHE B 222       3.341   8.421   1.615  1.00  0.00           C  
ATOM   3567  HZ  PHE B 222       2.516   7.859   1.202  1.00  0.00           H  
ATOM   3568  CE2 PHE B 222       4.237   9.082   0.760  1.00  0.00           C  
ATOM   3569  HE2 PHE B 222       4.095   9.032  -0.310  1.00  0.00           H  
ATOM   3570  CD2 PHE B 222       5.312   9.814   1.296  1.00  0.00           C  
ATOM   3571  HD2 PHE B 222       5.993  10.330   0.634  1.00  0.00           H  
ATOM   3572  C   PHE B 222       8.097   8.664   2.510  1.00  0.00           C  
ATOM   3573  O   PHE B 222       8.326   8.548   1.304  1.00  0.00           O  
ATOM   3574  N   LYS B 223       7.857   7.615   3.308  1.00  0.00           N  
ATOM   3575  H   LYS B 223       7.648   7.806   4.278  1.00  0.00           H  
ATOM   3576  CA  LYS B 223       7.667   6.223   2.864  1.00  0.00           C  
ATOM   3577  HA  LYS B 223       8.036   6.086   1.849  1.00  0.00           H  
ATOM   3578  CB  LYS B 223       8.453   5.263   3.770  1.00  0.00           C  
ATOM   3579  HB2 LYS B 223       8.211   5.476   4.811  1.00  0.00           H  
ATOM   3580  HB3 LYS B 223       8.112   4.253   3.543  1.00  0.00           H  
ATOM   3581  CG  LYS B 223       9.977   5.329   3.591  1.00  0.00           C  
ATOM   3582  HG2 LYS B 223      10.230   5.177   2.545  1.00  0.00           H  
ATOM   3583  HG3 LYS B 223      10.333   6.315   3.890  1.00  0.00           H  
ATOM   3584  CD  LYS B 223      10.694   4.263   4.439  1.00  0.00           C  
ATOM   3585  HD2 LYS B 223      11.770   4.440   4.389  1.00  0.00           H  
ATOM   3586  HD3 LYS B 223      10.378   4.373   5.478  1.00  0.00           H  
ATOM   3587  CE  LYS B 223      10.404   2.833   3.947  1.00  0.00           C  
ATOM   3588  HE2 LYS B 223       9.345   2.750   3.705  1.00  0.00           H  
ATOM   3589  HE3 LYS B 223      10.959   2.649   3.017  1.00  0.00           H  
ATOM   3590  NZ  LYS B 223      10.722   1.817   4.982  1.00  0.00           N  
ATOM   3591  HZ1 LYS B 223      10.193   1.986   5.849  1.00  0.00           H  
ATOM   3592  HZ2 LYS B 223      10.489   0.889   4.654  1.00  0.00           H  
ATOM   3593  HZ3 LYS B 223      11.693   1.845   5.241  1.00  0.00           H  
ATOM   3594  C   LYS B 223       6.181   5.838   2.924  1.00  0.00           C  
ATOM   3595  O   LYS B 223       5.616   5.914   4.018  1.00  0.00           O  
ATOM   3596  N   PRO B 224       5.555   5.359   1.830  1.00  0.00           N  
ATOM   3597  CD  PRO B 224       6.053   5.334   0.464  1.00  0.00           C  
ATOM   3598  HD2 PRO B 224       6.646   4.433   0.310  1.00  0.00           H  
ATOM   3599  HD3 PRO B 224       6.634   6.226   0.229  1.00  0.00           H  
ATOM   3600  CG  PRO B 224       4.808   5.279  -0.415  1.00  0.00           C  
ATOM   3601  HG2 PRO B 224       5.010   4.807  -1.376  1.00  0.00           H  
ATOM   3602  HG3 PRO B 224       4.408   6.284  -0.547  1.00  0.00           H  
ATOM   3603  CB  PRO B 224       3.846   4.449   0.430  1.00  0.00           C  
ATOM   3604  HB2 PRO B 224       4.069   3.391   0.293  1.00  0.00           H  
ATOM   3605  HB3 PRO B 224       2.809   4.654   0.168  1.00  0.00           H  
ATOM   3606  CA  PRO B 224       4.172   4.880   1.866  1.00  0.00           C  
ATOM   3607  HA  PRO B 224       3.535   5.714   2.146  1.00  0.00           H  
ATOM   3608  C   PRO B 224       3.941   3.740   2.866  1.00  0.00           C  
ATOM   3609  O   PRO B 224       2.905   3.700   3.520  1.00  0.00           O  
ATOM   3610  N   SER B 225       4.925   2.853   3.030  1.00  0.00           N  
ATOM   3611  H   SER B 225       5.758   2.950   2.467  1.00  0.00           H  
ATOM   3612  CA  SER B 225       4.894   1.712   3.950  1.00  0.00           C  
ATOM   3613  HA  SER B 225       3.969   1.154   3.802  1.00  0.00           H  
ATOM   3614  CB  SER B 225       6.074   0.801   3.593  1.00  0.00           C  
ATOM   3615  HB2 SER B 225       6.162   0.002   4.331  1.00  0.00           H  
ATOM   3616  HB3 SER B 225       5.870   0.358   2.619  1.00  0.00           H  
ATOM   3617  OG  SER B 225       7.291   1.540   3.523  1.00  0.00           O  
ATOM   3618  HG  SER B 225       7.908   1.064   2.938  1.00  0.00           H  
ATOM   3619  C   SER B 225       4.957   2.091   5.434  1.00  0.00           C  
ATOM   3620  O   SER B 225       4.330   1.436   6.259  1.00  0.00           O  
ATOM   3621  N   GLU B 226       5.705   3.135   5.795  1.00  0.00           N  
ATOM   3622  H   GLU B 226       6.166   3.647   5.060  1.00  0.00           H  
ATOM   3623  CA  GLU B 226       5.967   3.507   7.198  1.00  0.00           C  
ATOM   3624  HA  GLU B 226       5.959   2.594   7.798  1.00  0.00           H  
ATOM   3625  CB  GLU B 226       7.380   4.127   7.296  1.00  0.00           C  
ATOM   3626  HB2 GLU B 226       7.976   3.829   6.433  1.00  0.00           H  
ATOM   3627  HB3 GLU B 226       7.282   5.214   7.245  1.00  0.00           H  
ATOM   3628  CG  GLU B 226       8.152   3.763   8.584  1.00  0.00           C  
ATOM   3629  HG2 GLU B 226       8.845   4.583   8.791  1.00  0.00           H  
ATOM   3630  HG3 GLU B 226       7.457   3.712   9.424  1.00  0.00           H  
ATOM   3631  CD  GLU B 226       8.982   2.463   8.487  1.00  0.00           C  
ATOM   3632  OE1 GLU B 226       8.956   1.661   9.453  1.00  0.00           O  
ATOM   3633  OE2 GLU B 226       9.693   2.294   7.459  1.00  0.00           O  
ATOM   3634  C   GLU B 226       4.881   4.436   7.797  1.00  0.00           C  
ATOM   3635  O   GLU B 226       4.934   4.761   8.979  1.00  0.00           O  
ATOM   3636  N   HIE B 227       3.904   4.867   6.985  1.00  0.00           N  
ATOM   3637  H   HIE B 227       3.934   4.525   6.035  1.00  0.00           H  
ATOM   3638  CA  HIE B 227       2.863   5.855   7.329  1.00  0.00           C  
ATOM   3639  HA  HIE B 227       2.772   5.907   8.418  1.00  0.00           H  
ATOM   3640  CB  HIE B 227       3.279   7.254   6.836  1.00  0.00           C  
ATOM   3641  HB2 HIE B 227       3.472   7.221   5.765  1.00  0.00           H  
ATOM   3642  HB3 HIE B 227       2.457   7.947   7.009  1.00  0.00           H  
ATOM   3643  CG  HIE B 227       4.471   7.846   7.534  1.00  0.00           C  
ATOM   3644  ND1 HIE B 227       4.415   8.600   8.705  1.00  0.00           N  
ATOM   3645  CE1 HIE B 227       5.683   8.916   8.996  1.00  0.00           C  
ATOM   3646  HE1 HIE B 227       5.981   9.498   9.858  1.00  0.00           H  
ATOM   3647  NE2 HIE B 227       6.521   8.409   8.074  1.00  0.00           N  
ATOM   3648  HE2 HIE B 227       7.525   8.494   8.100  1.00  0.00           H  
ATOM   3649  CD2 HIE B 227       5.770   7.732   7.138  1.00  0.00           C  
ATOM   3650  HD2 HIE B 227       6.113   7.183   6.275  1.00  0.00           H  
ATOM   3651  C   HIE B 227       1.476   5.453   6.791  1.00  0.00           C  
ATOM   3652  O   HIE B 227       0.744   6.272   6.235  1.00  0.00           O  
ATOM   3653  N   VAL B 228       1.083   4.183   6.905  1.00  0.00           N  
ATOM   3654  H   VAL B 228       1.716   3.520   7.330  1.00  0.00           H  
ATOM   3655  CA  VAL B 228      -0.212   3.715   6.370  1.00  0.00           C  
ATOM   3656  HA  VAL B 228      -0.334   4.163   5.383  1.00  0.00           H  
ATOM   3657  CB  VAL B 228      -0.211   2.192   6.150  1.00  0.00           C  
ATOM   3658  HB  VAL B 228      -0.013   1.716   7.105  1.00  0.00           H  
ATOM   3659  CG1 VAL B 228      -1.551   1.679   5.596  1.00  0.00           C  
ATOM   3660 HG11 VAL B 228      -1.472   0.615   5.367  1.00  0.00           H  
ATOM   3661 HG12 VAL B 228      -2.345   1.803   6.329  1.00  0.00           H  
ATOM   3662 HG13 VAL B 228      -1.810   2.218   4.684  1.00  0.00           H  
ATOM   3663  CG2 VAL B 228       0.887   1.773   5.164  1.00  0.00           C  
ATOM   3664 HG21 VAL B 228       0.859   0.694   5.003  1.00  0.00           H  
ATOM   3665 HG22 VAL B 228       0.755   2.289   4.214  1.00  0.00           H  
ATOM   3666 HG23 VAL B 228       1.868   2.022   5.565  1.00  0.00           H  
ATOM   3667  C   VAL B 228      -1.411   4.166   7.231  1.00  0.00           C  
ATOM   3668  O   VAL B 228      -1.403   4.046   8.460  1.00  0.00           O  
ATOM   3669  N   LYS B 229      -2.488   4.615   6.573  1.00  0.00           N  
ATOM   3670  H   LYS B 229      -2.391   4.716   5.565  1.00  0.00           H  
ATOM   3671  CA  LYS B 229      -3.836   4.868   7.109  1.00  0.00           C  
ATOM   3672  HA  LYS B 229      -3.907   4.443   8.107  1.00  0.00           H  
ATOM   3673  CB  LYS B 229      -4.094   6.384   7.237  1.00  0.00           C  
ATOM   3674  HB2 LYS B 229      -3.309   6.831   7.846  1.00  0.00           H  
ATOM   3675  HB3 LYS B 229      -4.077   6.858   6.254  1.00  0.00           H  
ATOM   3676  CG  LYS B 229      -5.459   6.616   7.908  1.00  0.00           C  
ATOM   3677  HG2 LYS B 229      -6.255   6.300   7.232  1.00  0.00           H  
ATOM   3678  HG3 LYS B 229      -5.507   5.999   8.804  1.00  0.00           H  
ATOM   3679  CD  LYS B 229      -5.711   8.073   8.315  1.00  0.00           C  
ATOM   3680  HD2 LYS B 229      -4.934   8.387   9.015  1.00  0.00           H  
ATOM   3681  HD3 LYS B 229      -5.686   8.712   7.430  1.00  0.00           H  
ATOM   3682  CE  LYS B 229      -7.088   8.159   8.988  1.00  0.00           C  
ATOM   3683  HE2 LYS B 229      -7.853   7.871   8.262  1.00  0.00           H  
ATOM   3684  HE3 LYS B 229      -7.126   7.433   9.807  1.00  0.00           H  
ATOM   3685  NZ  LYS B 229      -7.385   9.514   9.508  1.00  0.00           N  
ATOM   3686  HZ1 LYS B 229      -6.777   9.777  10.266  1.00  0.00           H  
ATOM   3687  HZ2 LYS B 229      -7.386  10.218   8.788  1.00  0.00           H  
ATOM   3688  HZ3 LYS B 229      -8.325   9.527   9.913  1.00  0.00           H  
ATOM   3689  C   LYS B 229      -4.882   4.184   6.211  1.00  0.00           C  
ATOM   3690  O   LYS B 229      -5.170   4.711   5.136  1.00  0.00           O  
ATOM   3691  N   PRO B 230      -5.441   3.022   6.603  1.00  0.00           N  
ATOM   3692  CD  PRO B 230      -5.104   2.228   7.775  1.00  0.00           C  
ATOM   3693  HD2 PRO B 230      -5.749   2.519   8.606  1.00  0.00           H  
ATOM   3694  HD3 PRO B 230      -4.056   2.328   8.053  1.00  0.00           H  
ATOM   3695  CG  PRO B 230      -5.389   0.783   7.379  1.00  0.00           C  
ATOM   3696  HG2 PRO B 230      -5.621   0.161   8.241  1.00  0.00           H  
ATOM   3697  HG3 PRO B 230      -4.539   0.380   6.827  1.00  0.00           H  
ATOM   3698  CB  PRO B 230      -6.589   0.928   6.449  1.00  0.00           C  
ATOM   3699  HB2 PRO B 230      -7.501   1.011   7.040  1.00  0.00           H  
ATOM   3700  HB3 PRO B 230      -6.656   0.090   5.756  1.00  0.00           H  
ATOM   3701  CA  PRO B 230      -6.302   2.245   5.720  1.00  0.00           C  
ATOM   3702  HA  PRO B 230      -5.703   2.025   4.843  1.00  0.00           H  
ATOM   3703  C   PRO B 230      -7.591   2.956   5.276  1.00  0.00           C  
ATOM   3704  O   PRO B 230      -8.087   3.871   5.936  1.00  0.00           O  
ATOM   3705  N   ARG B 231      -8.162   2.490   4.159  1.00  0.00           N  
ATOM   3706  H   ARG B 231      -7.649   1.782   3.644  1.00  0.00           H  
ATOM   3707  CA  ARG B 231      -9.494   2.885   3.671  1.00  0.00           C  
ATOM   3708  HA  ARG B 231      -9.524   3.972   3.626  1.00  0.00           H  
ATOM   3709  CB  ARG B 231      -9.697   2.320   2.246  1.00  0.00           C  
ATOM   3710  HB2 ARG B 231      -9.521   1.244   2.263  1.00  0.00           H  
ATOM   3711  HB3 ARG B 231     -10.729   2.498   1.943  1.00  0.00           H  
ATOM   3712  CG  ARG B 231      -8.752   2.953   1.201  1.00  0.00           C  
ATOM   3713  HG2 ARG B 231      -8.943   4.026   1.161  1.00  0.00           H  
ATOM   3714  HG3 ARG B 231      -7.717   2.792   1.501  1.00  0.00           H  
ATOM   3715  CD  ARG B 231      -8.953   2.357  -0.205  1.00  0.00           C  
ATOM   3716  HD2 ARG B 231      -8.685   1.299  -0.179  1.00  0.00           H  
ATOM   3717  HD3 ARG B 231     -10.012   2.433  -0.457  1.00  0.00           H  
ATOM   3718  NE  ARG B 231      -8.130   3.049  -1.230  1.00  0.00           N  
ATOM   3719  HE  ARG B 231      -7.238   3.445  -0.945  1.00  0.00           H  
ATOM   3720  CZ  ARG B 231      -8.405   3.236  -2.510  1.00  0.00           C  
ATOM   3721  NH1 ARG B 231      -9.486   2.785  -3.079  1.00  0.00           N  
ATOM   3722 HH11 ARG B 231     -10.075   2.175  -2.547  1.00  0.00           H  
ATOM   3723 HH12 ARG B 231      -9.668   2.980  -4.042  1.00  0.00           H  
ATOM   3724  NH2 ARG B 231      -7.571   3.901  -3.248  1.00  0.00           N  
ATOM   3725 HH21 ARG B 231      -6.710   4.224  -2.788  1.00  0.00           H  
ATOM   3726 HH22 ARG B 231      -7.725   4.091  -4.218  1.00  0.00           H  
ATOM   3727  C   ARG B 231     -10.592   2.444   4.663  1.00  0.00           C  
ATOM   3728  O   ARG B 231     -10.484   1.387   5.281  1.00  0.00           O  
ATOM   3729  N   ALA B 232     -11.641   3.253   4.848  1.00  0.00           N  
ATOM   3730  H   ALA B 232     -11.737   4.077   4.281  1.00  0.00           H  
ATOM   3731  CA  ALA B 232     -12.691   2.973   5.834  1.00  0.00           C  
ATOM   3732  HA  ALA B 232     -12.204   2.725   6.775  1.00  0.00           H  
ATOM   3733  CB  ALA B 232     -13.499   4.255   6.070  1.00  0.00           C  
ATOM   3734  HB1 ALA B 232     -14.261   4.077   6.832  1.00  0.00           H  
ATOM   3735  HB2 ALA B 232     -12.839   5.051   6.417  1.00  0.00           H  
ATOM   3736  HB3 ALA B 232     -13.987   4.562   5.145  1.00  0.00           H  
ATOM   3737  C   ALA B 232     -13.606   1.801   5.395  1.00  0.00           C  
ATOM   3738  O   ALA B 232     -13.929   1.723   4.204  1.00  0.00           O  
ATOM   3739  N   PRO B 233     -14.056   0.910   6.308  1.00  0.00           N  
ATOM   3740  CD  PRO B 233     -13.618   0.764   7.688  1.00  0.00           C  
ATOM   3741  HD2 PRO B 233     -14.249   1.371   8.342  1.00  0.00           H  
ATOM   3742  HD3 PRO B 233     -12.569   1.023   7.816  1.00  0.00           H  
ATOM   3743  CG  PRO B 233     -13.795  -0.717   8.006  1.00  0.00           C  
ATOM   3744  HG2 PRO B 233     -13.947  -0.886   9.071  1.00  0.00           H  
ATOM   3745  HG3 PRO B 233     -12.925  -1.268   7.649  1.00  0.00           H  
ATOM   3746  CB  PRO B 233     -15.019  -1.112   7.183  1.00  0.00           C  
ATOM   3747  HB2 PRO B 233     -15.925  -0.936   7.759  1.00  0.00           H  
ATOM   3748  HB3 PRO B 233     -14.969  -2.158   6.880  1.00  0.00           H  
ATOM   3749  CA  PRO B 233     -14.984  -0.173   5.972  1.00  0.00           C  
ATOM   3750  HA  PRO B 233     -14.583  -0.721   5.120  1.00  0.00           H  
ATOM   3751  C   PRO B 233     -16.394   0.326   5.616  1.00  0.00           C  
ATOM   3752  O   PRO B 233     -16.846   1.366   6.094  1.00  0.00           O  
ATOM   3753  N   GLY B 234     -17.117  -0.457   4.813  1.00  0.00           N  
ATOM   3754  H   GLY B 234     -16.724  -1.346   4.537  1.00  0.00           H  
ATOM   3755  CA  GLY B 234     -18.455  -0.114   4.314  1.00  0.00           C  
ATOM   3756  HA2 GLY B 234     -18.801   0.816   4.765  1.00  0.00           H  
ATOM   3757  HA3 GLY B 234     -18.402   0.045   3.237  1.00  0.00           H  
ATOM   3758  C   GLY B 234     -19.510  -1.185   4.594  1.00  0.00           C  
ATOM   3759  O   GLY B 234     -19.208  -2.247   5.135  1.00  0.00           O  
ATOM   3760  N   ASN B 235     -20.753  -0.909   4.186  1.00  0.00           N  
ATOM   3761  H   ASN B 235     -20.886  -0.062   3.649  1.00  0.00           H  
ATOM   3762  CA  ASN B 235     -21.888  -1.845   4.200  1.00  0.00           C  
ATOM   3763  HA  ASN B 235     -22.776  -1.263   3.950  1.00  0.00           H  
ATOM   3764  CB  ASN B 235     -21.722  -2.895   3.077  1.00  0.00           C  
ATOM   3765  HB2 ASN B 235     -20.877  -3.541   3.314  1.00  0.00           H  
ATOM   3766  HB3 ASN B 235     -22.616  -3.519   3.043  1.00  0.00           H  
ATOM   3767  CG  ASN B 235     -21.500  -2.307   1.689  1.00  0.00           C  
ATOM   3768  OD1 ASN B 235     -21.474  -1.109   1.467  1.00  0.00           O  
ATOM   3769  ND2 ASN B 235     -21.322  -3.141   0.694  1.00  0.00           N  
ATOM   3770 HD21 ASN B 235     -21.209  -2.730  -0.218  1.00  0.00           H  
ATOM   3771 HD22 ASN B 235     -21.334  -4.134   0.841  1.00  0.00           H  
ATOM   3772  C   ASN B 235     -22.197  -2.447   5.587  1.00  0.00           C  
ATOM   3773  O   ASN B 235     -22.595  -3.607   5.697  1.00  0.00           O  
ATOM   3774  N   LEU B 236     -21.974  -1.675   6.658  1.00  0.00           N  
ATOM   3775  H   LEU B 236     -21.678  -0.723   6.514  1.00  0.00           H  
ATOM   3776  CA  LEU B 236     -22.165  -2.133   8.033  1.00  0.00           C  
ATOM   3777  HA  LEU B 236     -21.562  -3.032   8.161  1.00  0.00           H  
ATOM   3778  CB  LEU B 236     -21.650  -1.062   9.012  1.00  0.00           C  
ATOM   3779  HB2 LEU B 236     -20.595  -0.872   8.810  1.00  0.00           H  
ATOM   3780  HB3 LEU B 236     -22.203  -0.138   8.831  1.00  0.00           H  
ATOM   3781  CG  LEU B 236     -21.816  -1.446  10.496  1.00  0.00           C  
ATOM   3782  HG  LEU B 236     -22.858  -1.669  10.705  1.00  0.00           H  
ATOM   3783  CD1 LEU B 236     -20.969  -2.652  10.893  1.00  0.00           C  
ATOM   3784 HD11 LEU B 236     -21.311  -3.537  10.362  1.00  0.00           H  
ATOM   3785 HD12 LEU B 236     -19.920  -2.468  10.662  1.00  0.00           H  
ATOM   3786 HD13 LEU B 236     -21.074  -2.841  11.961  1.00  0.00           H  
ATOM   3787  CD2 LEU B 236     -21.397  -0.276  11.376  1.00  0.00           C  
ATOM   3788 HD21 LEU B 236     -21.990   0.600  11.116  1.00  0.00           H  
ATOM   3789 HD22 LEU B 236     -21.559  -0.528  12.423  1.00  0.00           H  
ATOM   3790 HD23 LEU B 236     -20.344  -0.059  11.208  1.00  0.00           H  
ATOM   3791  C   LEU B 236     -23.636  -2.501   8.287  1.00  0.00           C  
ATOM   3792  O   LEU B 236     -24.530  -1.673   8.119  1.00  0.00           O  
ATOM   3793  N   THR B 237     -23.863  -3.736   8.720  1.00  0.00           N  
ATOM   3794  H   THR B 237     -23.061  -4.342   8.855  1.00  0.00           H  
ATOM   3795  CA  THR B 237     -25.176  -4.377   8.817  1.00  0.00           C  
ATOM   3796  HA  THR B 237     -25.954  -3.619   8.716  1.00  0.00           H  
ATOM   3797  CB  THR B 237     -25.355  -5.387   7.668  1.00  0.00           C  
ATOM   3798  HB  THR B 237     -24.668  -6.224   7.807  1.00  0.00           H  
ATOM   3799  CG2 THR B 237     -26.787  -5.914   7.558  1.00  0.00           C  
ATOM   3800 HG21 THR B 237     -27.060  -6.483   8.443  1.00  0.00           H  
ATOM   3801 HG22 THR B 237     -27.478  -5.081   7.433  1.00  0.00           H  
ATOM   3802 HG23 THR B 237     -26.863  -6.565   6.688  1.00  0.00           H  
ATOM   3803  OG1 THR B 237     -25.088  -4.777   6.424  1.00  0.00           O  
ATOM   3804  HG1 THR B 237     -24.148  -4.533   6.378  1.00  0.00           H  
ATOM   3805  C   THR B 237     -25.330  -5.055  10.180  1.00  0.00           C  
ATOM   3806  O   THR B 237     -24.347  -5.526  10.754  1.00  0.00           O  
ATOM   3807  N   VAL B 238     -26.559  -5.093  10.698  1.00  0.00           N  
ATOM   3808  H   VAL B 238     -27.325  -4.763  10.129  1.00  0.00           H  
ATOM   3809  CA  VAL B 238     -26.934  -5.679  11.996  1.00  0.00           C  
ATOM   3810  HA  VAL B 238     -26.058  -6.117  12.476  1.00  0.00           H  
ATOM   3811  CB  VAL B 238     -27.524  -4.596  12.931  1.00  0.00           C  
ATOM   3812  HB  VAL B 238     -28.321  -4.079  12.395  1.00  0.00           H  
ATOM   3813  CG1 VAL B 238     -28.116  -5.174  14.224  1.00  0.00           C  
ATOM   3814 HG11 VAL B 238     -27.378  -5.792  14.737  1.00  0.00           H  
ATOM   3815 HG12 VAL B 238     -28.425  -4.362  14.883  1.00  0.00           H  
ATOM   3816 HG13 VAL B 238     -29.001  -5.771  14.001  1.00  0.00           H  
ATOM   3817  CG2 VAL B 238     -26.484  -3.552  13.353  1.00  0.00           C  
ATOM   3818 HG21 VAL B 238     -25.866  -3.265  12.507  1.00  0.00           H  
ATOM   3819 HG22 VAL B 238     -26.996  -2.671  13.729  1.00  0.00           H  
ATOM   3820 HG23 VAL B 238     -25.850  -3.952  14.141  1.00  0.00           H  
ATOM   3821  C   VAL B 238     -27.956  -6.790  11.764  1.00  0.00           C  
ATOM   3822  O   VAL B 238     -28.922  -6.581  11.032  1.00  0.00           O  
ATOM   3823  N   HIE B 239     -27.773  -7.938  12.422  1.00  0.00           N  
ATOM   3824  H   HIE B 239     -26.917  -8.051  12.955  1.00  0.00           H  
ATOM   3825  CA  HIE B 239     -28.678  -9.091  12.383  1.00  0.00           C  
ATOM   3826  HA  HIE B 239     -29.614  -8.800  11.906  1.00  0.00           H  
ATOM   3827  CB  HIE B 239     -28.050 -10.225  11.558  1.00  0.00           C  
ATOM   3828  HB2 HIE B 239     -27.206 -10.633  12.109  1.00  0.00           H  
ATOM   3829  HB3 HIE B 239     -28.787 -11.021  11.439  1.00  0.00           H  
ATOM   3830  CG  HIE B 239     -27.557  -9.829  10.191  1.00  0.00           C  
ATOM   3831  ND1 HIE B 239     -28.330  -9.790   9.032  1.00  0.00           N  
ATOM   3832  CE1 HIE B 239     -27.504  -9.396   8.052  1.00  0.00           C  
ATOM   3833  HE1 HIE B 239     -27.802  -9.261   7.020  1.00  0.00           H  
ATOM   3834  NE2 HIE B 239     -26.266  -9.187   8.535  1.00  0.00           N  
ATOM   3835  HE2 HIE B 239     -25.467  -8.897   7.988  1.00  0.00           H  
ATOM   3836  CD2 HIE B 239     -26.282  -9.446   9.888  1.00  0.00           C  
ATOM   3837  HD2 HIE B 239     -25.462  -9.364  10.589  1.00  0.00           H  
ATOM   3838  C   HIE B 239     -28.981  -9.599  13.799  1.00  0.00           C  
ATOM   3839  O   HIE B 239     -28.096  -9.635  14.654  1.00  0.00           O  
ATOM   3840  N   THR B 240     -30.209 -10.048  14.049  1.00  0.00           N  
ATOM   3841  H   THR B 240     -30.900 -10.015  13.312  1.00  0.00           H  
ATOM   3842  CA  THR B 240     -30.568 -10.825  15.252  1.00  0.00           C  
ATOM   3843  HA  THR B 240     -30.111 -10.380  16.138  1.00  0.00           H  
ATOM   3844  CB  THR B 240     -32.090 -10.842  15.440  1.00  0.00           C  
ATOM   3845  HB  THR B 240     -32.344 -11.544  16.233  1.00  0.00           H  
ATOM   3846  CG2 THR B 240     -32.637  -9.467  15.816  1.00  0.00           C  
ATOM   3847 HG21 THR B 240     -32.401  -8.736  15.043  1.00  0.00           H  
ATOM   3848 HG22 THR B 240     -32.201  -9.145  16.763  1.00  0.00           H  
ATOM   3849 HG23 THR B 240     -33.720  -9.526  15.932  1.00  0.00           H  
ATOM   3850  OG1 THR B 240     -32.714 -11.253  14.243  1.00  0.00           O  
ATOM   3851  HG1 THR B 240     -32.317 -12.092  13.978  1.00  0.00           H  
ATOM   3852  C   THR B 240     -30.076 -12.270  15.127  1.00  0.00           C  
ATOM   3853  O   THR B 240     -30.192 -12.863  14.056  1.00  0.00           O  
ATOM   3854  N   GLN B 241     -29.580 -12.873  16.208  1.00  0.00           N  
ATOM   3855  H   GLN B 241     -29.504 -12.339  17.069  1.00  0.00           H  
ATOM   3856  CA  GLN B 241     -29.020 -14.230  16.247  1.00  0.00           C  
ATOM   3857  HA  GLN B 241     -29.372 -14.781  15.373  1.00  0.00           H  
ATOM   3858  CB  GLN B 241     -27.483 -14.112  16.160  1.00  0.00           C  
ATOM   3859  HB2 GLN B 241     -27.227 -13.639  15.210  1.00  0.00           H  
ATOM   3860  HB3 GLN B 241     -27.152 -13.443  16.953  1.00  0.00           H  
ATOM   3861  CG  GLN B 241     -26.659 -15.408  16.283  1.00  0.00           C  
ATOM   3862  HG2 GLN B 241     -25.604 -15.139  16.268  1.00  0.00           H  
ATOM   3863  HG3 GLN B 241     -26.850 -15.875  17.248  1.00  0.00           H  
ATOM   3864  CD  GLN B 241     -26.933 -16.426  15.175  1.00  0.00           C  
ATOM   3865  OE1 GLN B 241     -28.037 -16.907  14.994  1.00  0.00           O  
ATOM   3866  NE2 GLN B 241     -25.944 -16.828  14.400  1.00  0.00           N  
ATOM   3867 HE21 GLN B 241     -26.215 -17.465  13.671  1.00  0.00           H  
ATOM   3868 HE22 GLN B 241     -25.043 -16.395  14.446  1.00  0.00           H  
ATOM   3869  C   GLN B 241     -29.511 -14.991  17.494  1.00  0.00           C  
ATOM   3870  O   GLN B 241     -29.826 -14.383  18.516  1.00  0.00           O  
ATOM   3871  N   VAL B 242     -29.587 -16.324  17.406  1.00  0.00           N  
ATOM   3872  H   VAL B 242     -29.284 -16.758  16.540  1.00  0.00           H  
ATOM   3873  CA  VAL B 242     -30.102 -17.199  18.477  1.00  0.00           C  
ATOM   3874  HA  VAL B 242     -31.156 -16.952  18.598  1.00  0.00           H  
ATOM   3875  CB  VAL B 242     -30.042 -18.688  18.063  1.00  0.00           C  
ATOM   3876  HB  VAL B 242     -30.694 -18.811  17.198  1.00  0.00           H  
ATOM   3877  CG1 VAL B 242     -28.640 -19.166  17.660  1.00  0.00           C  
ATOM   3878 HG11 VAL B 242     -28.323 -18.660  16.753  1.00  0.00           H  
ATOM   3879 HG12 VAL B 242     -28.660 -20.236  17.458  1.00  0.00           H  
ATOM   3880 HG13 VAL B 242     -27.926 -18.963  18.457  1.00  0.00           H  
ATOM   3881  CG2 VAL B 242     -30.560 -19.627  19.160  1.00  0.00           C  
ATOM   3882 HG21 VAL B 242     -31.539 -19.298  19.505  1.00  0.00           H  
ATOM   3883 HG22 VAL B 242     -30.652 -20.638  18.764  1.00  0.00           H  
ATOM   3884 HG23 VAL B 242     -29.867 -19.648  20.004  1.00  0.00           H  
ATOM   3885  C   VAL B 242     -29.433 -16.940  19.836  1.00  0.00           C  
ATOM   3886  O   VAL B 242     -28.223 -16.727  19.910  1.00  0.00           O  
ATOM   3887  N   SER B 243     -30.255 -16.979  20.893  1.00  0.00           N  
ATOM   3888  H   SER B 243     -31.220 -17.200  20.715  1.00  0.00           H  
ATOM   3889  CA  SER B 243     -29.914 -16.658  22.286  1.00  0.00           C  
ATOM   3890  HA  SER B 243     -30.839 -16.696  22.863  1.00  0.00           H  
ATOM   3891  CB  SER B 243     -28.990 -17.715  22.894  1.00  0.00           C  
ATOM   3892  HB2 SER B 243     -28.072 -17.788  22.309  1.00  0.00           H  
ATOM   3893  HB3 SER B 243     -28.735 -17.434  23.918  1.00  0.00           H  
ATOM   3894  OG  SER B 243     -29.656 -18.965  22.906  1.00  0.00           O  
ATOM   3895  HG  SER B 243     -30.290 -18.963  23.629  1.00  0.00           H  
ATOM   3896  C   SER B 243     -29.390 -15.232  22.445  1.00  0.00           C  
ATOM   3897  O   SER B 243     -28.192 -14.999  22.603  1.00  0.00           O  
ATOM   3898  N   ASP B 244     -30.330 -14.286  22.376  1.00  0.00           N  
ATOM   3899  H   ASP B 244     -31.293 -14.604  22.382  1.00  0.00           H  
ATOM   3900  CA  ASP B 244     -30.203 -12.881  22.783  1.00  0.00           C  
ATOM   3901  HA  ASP B 244     -31.019 -12.353  22.288  1.00  0.00           H  
ATOM   3902  CB  ASP B 244     -30.468 -12.727  24.295  1.00  0.00           C  
ATOM   3903  HB2 ASP B 244     -29.642 -13.186  24.841  1.00  0.00           H  
ATOM   3904  HB3 ASP B 244     -30.478 -11.662  24.536  1.00  0.00           H  
ATOM   3905  CG  ASP B 244     -31.788 -13.349  24.797  1.00  0.00           C  
ATOM   3906  OD1 ASP B 244     -32.507 -14.010  24.005  1.00  0.00           O  
ATOM   3907  OD2 ASP B 244     -32.062 -13.157  26.002  1.00  0.00           O  
ATOM   3908  C   ASP B 244     -28.921 -12.200  22.270  1.00  0.00           C  
ATOM   3909  O   ASP B 244     -28.245 -11.447  22.975  1.00  0.00           O  
ATOM   3910  N   THR B 245     -28.566 -12.496  21.017  1.00  0.00           N  
ATOM   3911  H   THR B 245     -29.170 -13.122  20.495  1.00  0.00           H  
ATOM   3912  CA  THR B 245     -27.308 -12.088  20.392  1.00  0.00           C  
ATOM   3913  HA  THR B 245     -26.720 -11.506  21.101  1.00  0.00           H  
ATOM   3914  CB  THR B 245     -26.480 -13.333  20.029  1.00  0.00           C  
ATOM   3915  HB  THR B 245     -27.086 -14.021  19.437  1.00  0.00           H  
ATOM   3916  CG2 THR B 245     -25.190 -13.021  19.268  1.00  0.00           C  
ATOM   3917 HG21 THR B 245     -24.616 -13.938  19.148  1.00  0.00           H  
ATOM   3918 HG22 THR B 245     -25.418 -12.619  18.283  1.00  0.00           H  
ATOM   3919 HG23 THR B 245     -24.604 -12.294  19.830  1.00  0.00           H  
ATOM   3920  OG1 THR B 245     -26.049 -13.981  21.200  1.00  0.00           O  
ATOM   3921  HG1 THR B 245     -26.838 -14.335  21.658  1.00  0.00           H  
ATOM   3922  C   THR B 245     -27.575 -11.208  19.176  1.00  0.00           C  
ATOM   3923  O   THR B 245     -28.443 -11.499  18.357  1.00  0.00           O  
ATOM   3924  N   LEU B 246     -26.784 -10.152  19.010  1.00  0.00           N  
ATOM   3925  H   LEU B 246     -26.102  -9.956  19.735  1.00  0.00           H  
ATOM   3926  CA  LEU B 246     -26.651  -9.418  17.755  1.00  0.00           C  
ATOM   3927  HA  LEU B 246     -27.502  -9.636  17.111  1.00  0.00           H  
ATOM   3928  CB  LEU B 246     -26.631  -7.903  18.034  1.00  0.00           C  
ATOM   3929  HB2 LEU B 246     -25.831  -7.698  18.746  1.00  0.00           H  
ATOM   3930  HB3 LEU B 246     -26.401  -7.371  17.111  1.00  0.00           H  
ATOM   3931  CG  LEU B 246     -27.955  -7.354  18.605  1.00  0.00           C  
ATOM   3932  HG  LEU B 246     -28.263  -7.951  19.461  1.00  0.00           H  
ATOM   3933  CD1 LEU B 246     -27.752  -5.915  19.084  1.00  0.00           C  
ATOM   3934 HD11 LEU B 246     -27.458  -5.272  18.254  1.00  0.00           H  
ATOM   3935 HD12 LEU B 246     -28.683  -5.543  19.510  1.00  0.00           H  
ATOM   3936 HD13 LEU B 246     -26.988  -5.887  19.860  1.00  0.00           H  
ATOM   3937  CD2 LEU B 246     -29.076  -7.368  17.563  1.00  0.00           C  
ATOM   3938 HD21 LEU B 246     -28.799  -6.757  16.705  1.00  0.00           H  
ATOM   3939 HD22 LEU B 246     -29.281  -8.386  17.240  1.00  0.00           H  
ATOM   3940 HD23 LEU B 246     -29.986  -6.960  18.006  1.00  0.00           H  
ATOM   3941  C   LEU B 246     -25.392  -9.894  17.021  1.00  0.00           C  
ATOM   3942  O   LEU B 246     -24.348 -10.109  17.640  1.00  0.00           O  
ATOM   3943  N   LEU B 247     -25.487 -10.044  15.701  1.00  0.00           N  
ATOM   3944  H   LEU B 247     -26.396  -9.872  15.280  1.00  0.00           H  
ATOM   3945  CA  LEU B 247     -24.372 -10.243  14.779  1.00  0.00           C  
ATOM   3946  HA  LEU B 247     -23.452 -10.394  15.342  1.00  0.00           H  
ATOM   3947  CB  LEU B 247     -24.645 -11.503  13.937  1.00  0.00           C  
ATOM   3948  HB2 LEU B 247     -24.650 -12.371  14.598  1.00  0.00           H  
ATOM   3949  HB3 LEU B 247     -25.642 -11.409  13.508  1.00  0.00           H  
ATOM   3950  CG  LEU B 247     -23.647 -11.739  12.784  1.00  0.00           C  
ATOM   3951  HG  LEU B 247     -23.574 -10.849  12.160  1.00  0.00           H  
ATOM   3952  CD1 LEU B 247     -22.257 -12.100  13.308  1.00  0.00           C  
ATOM   3953 HD11 LEU B 247     -21.588 -12.295  12.467  1.00  0.00           H  
ATOM   3954 HD12 LEU B 247     -21.843 -11.261  13.861  1.00  0.00           H  
ATOM   3955 HD13 LEU B 247     -22.304 -12.980  13.945  1.00  0.00           H  
ATOM   3956  CD2 LEU B 247     -24.133 -12.892  11.907  1.00  0.00           C  
ATOM   3957 HD21 LEU B 247     -24.221 -13.807  12.491  1.00  0.00           H  
ATOM   3958 HD22 LEU B 247     -23.430 -13.047  11.087  1.00  0.00           H  
ATOM   3959 HD23 LEU B 247     -25.105 -12.640  11.481  1.00  0.00           H  
ATOM   3960  C   LEU B 247     -24.208  -8.980  13.927  1.00  0.00           C  
ATOM   3961  O   LEU B 247     -25.117  -8.611  13.185  1.00  0.00           O  
ATOM   3962  N   LEU B 248     -23.061  -8.312  14.037  1.00  0.00           N  
ATOM   3963  H   LEU B 248     -22.336  -8.698  14.633  1.00  0.00           H  
ATOM   3964  CA  LEU B 248     -22.676  -7.201  13.165  1.00  0.00           C  
ATOM   3965  HA  LEU B 248     -23.552  -6.832  12.638  1.00  0.00           H  
ATOM   3966  CB  LEU B 248     -22.067  -6.041  13.971  1.00  0.00           C  
ATOM   3967  HB2 LEU B 248     -21.396  -6.436  14.736  1.00  0.00           H  
ATOM   3968  HB3 LEU B 248     -21.469  -5.444  13.279  1.00  0.00           H  
ATOM   3969  CG  LEU B 248     -23.106  -5.098  14.604  1.00  0.00           C  
ATOM   3970  HG  LEU B 248     -23.818  -4.801  13.836  1.00  0.00           H  
ATOM   3971  CD1 LEU B 248     -23.863  -5.714  15.785  1.00  0.00           C  
ATOM   3972 HD11 LEU B 248     -23.162  -6.106  16.522  1.00  0.00           H  
ATOM   3973 HD12 LEU B 248     -24.501  -4.963  16.252  1.00  0.00           H  
ATOM   3974 HD13 LEU B 248     -24.501  -6.522  15.431  1.00  0.00           H  
ATOM   3975  CD2 LEU B 248     -22.397  -3.841  15.103  1.00  0.00           C  
ATOM   3976 HD21 LEU B 248     -21.660  -4.106  15.861  1.00  0.00           H  
ATOM   3977 HD22 LEU B 248     -21.899  -3.346  14.271  1.00  0.00           H  
ATOM   3978 HD23 LEU B 248     -23.129  -3.153  15.525  1.00  0.00           H  
ATOM   3979  C   LEU B 248     -21.690  -7.704  12.111  1.00  0.00           C  
ATOM   3980  O   LEU B 248     -20.877  -8.579  12.398  1.00  0.00           O  
ATOM   3981  N   THR B 249     -21.754  -7.148  10.904  1.00  0.00           N  
ATOM   3982  H   THR B 249     -22.475  -6.452  10.729  1.00  0.00           H  
ATOM   3983  CA  THR B 249     -20.873  -7.504   9.774  1.00  0.00           C  
ATOM   3984  HA  THR B 249     -19.876  -7.701  10.166  1.00  0.00           H  
ATOM   3985  CB  THR B 249     -21.338  -8.803   9.071  1.00  0.00           C  
ATOM   3986  HB  THR B 249     -20.937  -9.650   9.626  1.00  0.00           H  
ATOM   3987  CG2 THR B 249     -22.857  -8.987   9.003  1.00  0.00           C  
ATOM   3988 HG21 THR B 249     -23.233  -9.203  10.002  1.00  0.00           H  
ATOM   3989 HG22 THR B 249     -23.328  -8.085   8.617  1.00  0.00           H  
ATOM   3990 HG23 THR B 249     -23.093  -9.836   8.362  1.00  0.00           H  
ATOM   3991  OG1 THR B 249     -20.864  -8.907   7.751  1.00  0.00           O  
ATOM   3992  HG1 THR B 249     -19.920  -9.107   7.774  1.00  0.00           H  
ATOM   3993  C   THR B 249     -20.732  -6.321   8.811  1.00  0.00           C  
ATOM   3994  O   THR B 249     -21.606  -5.456   8.749  1.00  0.00           O  
ATOM   3995  N   TRP B 250     -19.606  -6.243   8.105  1.00  0.00           N  
ATOM   3996  H   TRP B 250     -18.928  -6.994   8.206  1.00  0.00           H  
ATOM   3997  CA  TRP B 250     -19.238  -5.166   7.180  1.00  0.00           C  
ATOM   3998  HA  TRP B 250     -20.140  -4.727   6.746  1.00  0.00           H  
ATOM   3999  CB  TRP B 250     -18.487  -4.078   7.968  1.00  0.00           C  
ATOM   4000  HB2 TRP B 250     -18.114  -3.319   7.282  1.00  0.00           H  
ATOM   4001  HB3 TRP B 250     -19.202  -3.589   8.629  1.00  0.00           H  
ATOM   4002  CG  TRP B 250     -17.346  -4.563   8.812  1.00  0.00           C  
ATOM   4003  CD1 TRP B 250     -16.060  -4.669   8.404  1.00  0.00           C  
ATOM   4004  HD1 TRP B 250     -15.697  -4.401   7.419  1.00  0.00           H  
ATOM   4005  NE1 TRP B 250     -15.295  -5.205   9.420  1.00  0.00           N  
ATOM   4006  HE1 TRP B 250     -14.294  -5.356   9.353  1.00  0.00           H  
ATOM   4007  CE2 TRP B 250     -16.061  -5.529  10.517  1.00  0.00           C  
ATOM   4008  CZ2 TRP B 250     -15.766  -6.142  11.742  1.00  0.00           C  
ATOM   4009  HZ2 TRP B 250     -14.772  -6.509  11.945  1.00  0.00           H  
ATOM   4010  CH2 TRP B 250     -16.789  -6.323  12.685  1.00  0.00           C  
ATOM   4011  HH2 TRP B 250     -16.570  -6.815  13.621  1.00  0.00           H  
ATOM   4012  CZ3 TRP B 250     -18.095  -5.894  12.392  1.00  0.00           C  
ATOM   4013  HZ3 TRP B 250     -18.885  -6.063  13.110  1.00  0.00           H  
ATOM   4014  CE3 TRP B 250     -18.383  -5.288  11.153  1.00  0.00           C  
ATOM   4015  HE3 TRP B 250     -19.392  -4.987  10.928  1.00  0.00           H  
ATOM   4016  CD2 TRP B 250     -17.377  -5.098  10.176  1.00  0.00           C  
ATOM   4017  C   TRP B 250     -18.395  -5.721   6.017  1.00  0.00           C  
ATOM   4018  O   TRP B 250     -18.016  -6.889   6.006  1.00  0.00           O  
ATOM   4019  N   SER B 251     -18.107  -4.892   5.011  1.00  0.00           N  
ATOM   4020  H   SER B 251     -18.420  -3.932   5.093  1.00  0.00           H  
ATOM   4021  CA  SER B 251     -17.242  -5.245   3.876  1.00  0.00           C  
ATOM   4022  HA  SER B 251     -17.292  -6.326   3.727  1.00  0.00           H  
ATOM   4023  CB  SER B 251     -17.779  -4.588   2.602  1.00  0.00           C  
ATOM   4024  HB2 SER B 251     -18.846  -4.799   2.519  1.00  0.00           H  
ATOM   4025  HB3 SER B 251     -17.635  -3.507   2.656  1.00  0.00           H  
ATOM   4026  OG  SER B 251     -17.133  -5.095   1.452  1.00  0.00           O  
ATOM   4027  HG  SER B 251     -16.550  -4.420   1.085  1.00  0.00           H  
ATOM   4028  C   SER B 251     -15.771  -4.873   4.124  1.00  0.00           C  
ATOM   4029  O   SER B 251     -15.477  -3.871   4.785  1.00  0.00           O  
ATOM   4030  N   ASN B 252     -14.844  -5.650   3.553  1.00  0.00           N  
ATOM   4031  H   ASN B 252     -15.167  -6.399   2.961  1.00  0.00           H  
ATOM   4032  CA  ASN B 252     -13.404  -5.364   3.558  1.00  0.00           C  
ATOM   4033  HA  ASN B 252     -13.112  -5.117   4.578  1.00  0.00           H  
ATOM   4034  CB  ASN B 252     -12.658  -6.650   3.153  1.00  0.00           C  
ATOM   4035  HB2 ASN B 252     -13.043  -7.479   3.748  1.00  0.00           H  
ATOM   4036  HB3 ASN B 252     -12.846  -6.868   2.102  1.00  0.00           H  
ATOM   4037  CG  ASN B 252     -11.152  -6.564   3.356  1.00  0.00           C  
ATOM   4038  OD1 ASN B 252     -10.495  -5.626   2.940  1.00  0.00           O  
ATOM   4039  ND2 ASN B 252     -10.571  -7.534   4.021  1.00  0.00           N  
ATOM   4040 HD21 ASN B 252      -9.558  -7.533   4.053  1.00  0.00           H  
ATOM   4041 HD22 ASN B 252     -11.086  -8.356   4.271  1.00  0.00           H  
ATOM   4042  C   ASN B 252     -13.091  -4.175   2.608  1.00  0.00           C  
ATOM   4043  O   ASN B 252     -13.551  -4.199   1.464  1.00  0.00           O  
ATOM   4044  N   PRO B 253     -12.355  -3.129   3.040  1.00  0.00           N  
ATOM   4045  CD  PRO B 253     -11.885  -2.952   4.410  1.00  0.00           C  
ATOM   4046  HD2 PRO B 253     -11.211  -3.755   4.708  1.00  0.00           H  
ATOM   4047  HD3 PRO B 253     -12.742  -2.915   5.085  1.00  0.00           H  
ATOM   4048  CG  PRO B 253     -11.160  -1.613   4.450  1.00  0.00           C  
ATOM   4049  HG2 PRO B 253     -10.104  -1.753   4.229  1.00  0.00           H  
ATOM   4050  HG3 PRO B 253     -11.289  -1.124   5.416  1.00  0.00           H  
ATOM   4051  CB  PRO B 253     -11.831  -0.836   3.323  1.00  0.00           C  
ATOM   4052  HB2 PRO B 253     -11.193  -0.043   2.943  1.00  0.00           H  
ATOM   4053  HB3 PRO B 253     -12.761  -0.417   3.694  1.00  0.00           H  
ATOM   4054  CA  PRO B 253     -12.165  -1.892   2.267  1.00  0.00           C  
ATOM   4055  HA  PRO B 253     -13.120  -1.618   1.817  1.00  0.00           H  
ATOM   4056  C   PRO B 253     -11.140  -1.943   1.105  1.00  0.00           C  
ATOM   4057  O   PRO B 253     -10.817  -0.899   0.529  1.00  0.00           O  
ATOM   4058  N   TYR B 254     -10.644  -3.126   0.731  1.00  0.00           N  
ATOM   4059  H   TYR B 254     -10.992  -3.955   1.197  1.00  0.00           H  
ATOM   4060  CA  TYR B 254      -9.679  -3.333  -0.360  1.00  0.00           C  
ATOM   4061  HA  TYR B 254      -9.611  -2.422  -0.956  1.00  0.00           H  
ATOM   4062  CB  TYR B 254      -8.288  -3.629   0.224  1.00  0.00           C  
ATOM   4063  HB2 TYR B 254      -8.365  -4.452   0.938  1.00  0.00           H  
ATOM   4064  HB3 TYR B 254      -7.627  -3.963  -0.572  1.00  0.00           H  
ATOM   4065  CG  TYR B 254      -7.651  -2.438   0.903  1.00  0.00           C  
ATOM   4066  CD1 TYR B 254      -6.765  -1.598   0.201  1.00  0.00           C  
ATOM   4067  HD1 TYR B 254      -6.505  -1.811  -0.825  1.00  0.00           H  
ATOM   4068  CE1 TYR B 254      -6.219  -0.470   0.840  1.00  0.00           C  
ATOM   4069  HE1 TYR B 254      -5.538   0.187   0.329  1.00  0.00           H  
ATOM   4070  CZ  TYR B 254      -6.561  -0.186   2.173  1.00  0.00           C  
ATOM   4071  OH  TYR B 254      -6.043   0.908   2.777  1.00  0.00           O  
ATOM   4072  HH  TYR B 254      -5.254   1.232   2.289  1.00  0.00           H  
ATOM   4073  CE2 TYR B 254      -7.448  -1.023   2.875  1.00  0.00           C  
ATOM   4074  HE2 TYR B 254      -7.708  -0.802   3.897  1.00  0.00           H  
ATOM   4075  CD2 TYR B 254      -7.981  -2.154   2.238  1.00  0.00           C  
ATOM   4076  HD2 TYR B 254      -8.667  -2.802   2.762  1.00  0.00           H  
ATOM   4077  C   TYR B 254     -10.110  -4.478  -1.289  1.00  0.00           C  
ATOM   4078  O   TYR B 254     -10.841  -5.370  -0.861  1.00  0.00           O  
ATOM   4079  N   PRO B 255      -9.649  -4.508  -2.554  1.00  0.00           N  
ATOM   4080  CD  PRO B 255      -8.913  -3.461  -3.251  1.00  0.00           C  
ATOM   4081  HD2 PRO B 255      -8.065  -3.103  -2.666  1.00  0.00           H  
ATOM   4082  HD3 PRO B 255      -9.588  -2.634  -3.472  1.00  0.00           H  
ATOM   4083  CG  PRO B 255      -8.418  -4.089  -4.554  1.00  0.00           C  
ATOM   4084  HG2 PRO B 255      -7.424  -4.512  -4.405  1.00  0.00           H  
ATOM   4085  HG3 PRO B 255      -8.405  -3.365  -5.370  1.00  0.00           H  
ATOM   4086  CB  PRO B 255      -9.428  -5.209  -4.807  1.00  0.00           C  
ATOM   4087  HB2 PRO B 255      -9.008  -5.999  -5.429  1.00  0.00           H  
ATOM   4088  HB3 PRO B 255     -10.321  -4.792  -5.276  1.00  0.00           H  
ATOM   4089  CA  PRO B 255      -9.771  -5.694  -3.396  1.00  0.00           C  
ATOM   4090  HA  PRO B 255     -10.803  -6.041  -3.375  1.00  0.00           H  
ATOM   4091  C   PRO B 255      -8.804  -6.807  -2.928  1.00  0.00           C  
ATOM   4092  O   PRO B 255      -7.713  -6.485  -2.447  1.00  0.00           O  
ATOM   4093  N   PRO B 256      -9.110  -8.102  -3.164  1.00  0.00           N  
ATOM   4094  CD  PRO B 256     -10.403  -8.600  -3.623  1.00  0.00           C  
ATOM   4095  HD2 PRO B 256     -10.449  -8.551  -4.711  1.00  0.00           H  
ATOM   4096  HD3 PRO B 256     -11.234  -8.049  -3.183  1.00  0.00           H  
ATOM   4097  CG  PRO B 256     -10.480 -10.052  -3.164  1.00  0.00           C  
ATOM   4098  HG2 PRO B 256     -11.099 -10.653  -3.831  1.00  0.00           H  
ATOM   4099  HG3 PRO B 256     -10.864 -10.093  -2.146  1.00  0.00           H  
ATOM   4100  CB  PRO B 256      -9.020 -10.492  -3.189  1.00  0.00           C  
ATOM   4101  HB2 PRO B 256      -8.756 -10.788  -4.205  1.00  0.00           H  
ATOM   4102  HB3 PRO B 256      -8.836 -11.315  -2.497  1.00  0.00           H  
ATOM   4103  CA  PRO B 256      -8.241  -9.232  -2.788  1.00  0.00           C  
ATOM   4104  HA  PRO B 256      -8.118  -9.222  -1.707  1.00  0.00           H  
ATOM   4105  C   PRO B 256      -6.835  -9.243  -3.416  1.00  0.00           C  
ATOM   4106  O   PRO B 256      -5.958  -9.973  -2.960  1.00  0.00           O  
ATOM   4107  N   ASP B 257      -6.617  -8.448  -4.467  1.00  0.00           N  
ATOM   4108  H   ASP B 257      -7.382  -7.884  -4.793  1.00  0.00           H  
ATOM   4109  CA  ASP B 257      -5.306  -8.243  -5.099  1.00  0.00           C  
ATOM   4110  HA  ASP B 257      -4.847  -9.212  -5.304  1.00  0.00           H  
ATOM   4111  CB  ASP B 257      -5.563  -7.525  -6.433  1.00  0.00           C  
ATOM   4112  HB2 ASP B 257      -6.230  -8.140  -7.043  1.00  0.00           H  
ATOM   4113  HB3 ASP B 257      -6.081  -6.587  -6.224  1.00  0.00           H  
ATOM   4114  CG  ASP B 257      -4.294  -7.204  -7.229  1.00  0.00           C  
ATOM   4115  OD1 ASP B 257      -4.084  -7.822  -8.300  1.00  0.00           O  
ATOM   4116  OD2 ASP B 257      -3.571  -6.242  -6.881  1.00  0.00           O  
ATOM   4117  C   ASP B 257      -4.333  -7.448  -4.204  1.00  0.00           C  
ATOM   4118  O   ASP B 257      -3.128  -7.707  -4.211  1.00  0.00           O  
ATOM   4119  N   ASN B 258      -4.853  -6.509  -3.402  1.00  0.00           N  
ATOM   4120  H   ASN B 258      -5.860  -6.450  -3.313  1.00  0.00           H  
ATOM   4121  CA  ASN B 258      -4.032  -5.727  -2.487  1.00  0.00           C  
ATOM   4122  HA  ASN B 258      -3.140  -5.416  -3.033  1.00  0.00           H  
ATOM   4123  CB  ASN B 258      -4.795  -4.468  -2.047  1.00  0.00           C  
ATOM   4124  HB2 ASN B 258      -5.163  -3.937  -2.926  1.00  0.00           H  
ATOM   4125  HB3 ASN B 258      -5.642  -4.758  -1.428  1.00  0.00           H  
ATOM   4126  CG  ASN B 258      -3.907  -3.543  -1.238  1.00  0.00           C  
ATOM   4127  OD1 ASN B 258      -3.478  -3.865  -0.145  1.00  0.00           O  
ATOM   4128  ND2 ASN B 258      -3.566  -2.400  -1.762  1.00  0.00           N  
ATOM   4129 HD21 ASN B 258      -2.951  -1.800  -1.207  1.00  0.00           H  
ATOM   4130 HD22 ASN B 258      -3.873  -2.125  -2.676  1.00  0.00           H  
ATOM   4131  C   ASN B 258      -3.582  -6.590  -1.297  1.00  0.00           C  
ATOM   4132  O   ASN B 258      -4.385  -7.262  -0.652  1.00  0.00           O  
ATOM   4133  N   TYR B 259      -2.291  -6.538  -0.966  1.00  0.00           N  
ATOM   4134  H   TYR B 259      -1.678  -5.939  -1.501  1.00  0.00           H  
ATOM   4135  CA  TYR B 259      -1.705  -7.373   0.082  1.00  0.00           C  
ATOM   4136  HA  TYR B 259      -1.938  -8.412  -0.141  1.00  0.00           H  
ATOM   4137  CB  TYR B 259      -0.183  -7.188   0.065  1.00  0.00           C  
ATOM   4138  HB2 TYR B 259       0.032  -6.148   0.317  1.00  0.00           H  
ATOM   4139  HB3 TYR B 259       0.244  -7.806   0.857  1.00  0.00           H  
ATOM   4140  CG  TYR B 259       0.561  -7.520  -1.223  1.00  0.00           C  
ATOM   4141  CD1 TYR B 259      -0.034  -8.196  -2.314  1.00  0.00           C  
ATOM   4142  HD1 TYR B 259      -1.078  -8.476  -2.304  1.00  0.00           H  
ATOM   4143  CE1 TYR B 259       0.723  -8.484  -3.466  1.00  0.00           C  
ATOM   4144  HE1 TYR B 259       0.269  -8.985  -4.306  1.00  0.00           H  
ATOM   4145  CZ  TYR B 259       2.078  -8.104  -3.543  1.00  0.00           C  
ATOM   4146  OH  TYR B 259       2.793  -8.376  -4.665  1.00  0.00           O  
ATOM   4147  HH  TYR B 259       3.748  -8.323  -4.492  1.00  0.00           H  
ATOM   4148  CE2 TYR B 259       2.674  -7.435  -2.453  1.00  0.00           C  
ATOM   4149  HE2 TYR B 259       3.706  -7.124  -2.503  1.00  0.00           H  
ATOM   4150  CD2 TYR B 259       1.910  -7.135  -1.308  1.00  0.00           C  
ATOM   4151  HD2 TYR B 259       2.358  -6.580  -0.492  1.00  0.00           H  
ATOM   4152  C   TYR B 259      -2.270  -7.089   1.486  1.00  0.00           C  
ATOM   4153  O   TYR B 259      -2.326  -8.003   2.310  1.00  0.00           O  
ATOM   4154  N   LEU B 260      -2.712  -5.856   1.749  1.00  0.00           N  
ATOM   4155  H   LEU B 260      -2.683  -5.163   1.007  1.00  0.00           H  
ATOM   4156  CA  LEU B 260      -3.301  -5.424   3.015  1.00  0.00           C  
ATOM   4157  HA  LEU B 260      -2.612  -5.692   3.812  1.00  0.00           H  
ATOM   4158  CB  LEU B 260      -3.458  -3.891   2.964  1.00  0.00           C  
ATOM   4159  HB2 LEU B 260      -2.631  -3.458   2.394  1.00  0.00           H  
ATOM   4160  HB3 LEU B 260      -4.382  -3.648   2.434  1.00  0.00           H  
ATOM   4161  CG  LEU B 260      -3.477  -3.216   4.344  1.00  0.00           C  
ATOM   4162  HG  LEU B 260      -4.223  -3.685   4.986  1.00  0.00           H  
ATOM   4163  CD1 LEU B 260      -2.098  -3.296   5.006  1.00  0.00           C  
ATOM   4164 HD11 LEU B 260      -2.059  -2.640   5.872  1.00  0.00           H  
ATOM   4165 HD12 LEU B 260      -1.907  -4.314   5.336  1.00  0.00           H  
ATOM   4166 HD13 LEU B 260      -1.318  -2.987   4.308  1.00  0.00           H  
ATOM   4167  CD2 LEU B 260      -3.821  -1.737   4.193  1.00  0.00           C  
ATOM   4168 HD21 LEU B 260      -4.798  -1.640   3.729  1.00  0.00           H  
ATOM   4169 HD22 LEU B 260      -3.847  -1.261   5.173  1.00  0.00           H  
ATOM   4170 HD23 LEU B 260      -3.077  -1.240   3.570  1.00  0.00           H  
ATOM   4171  C   LEU B 260      -4.643  -6.110   3.310  1.00  0.00           C  
ATOM   4172  O   LEU B 260      -4.968  -6.318   4.475  1.00  0.00           O  
ATOM   4173  N   TYR B 261      -5.369  -6.548   2.273  1.00  0.00           N  
ATOM   4174  H   TYR B 261      -4.996  -6.392   1.344  1.00  0.00           H  
ATOM   4175  CA  TYR B 261      -6.675  -7.219   2.360  1.00  0.00           C  
ATOM   4176  HA  TYR B 261      -7.434  -6.501   2.672  1.00  0.00           H  
ATOM   4177  CB  TYR B 261      -7.031  -7.742   0.959  1.00  0.00           C  
ATOM   4178  HB2 TYR B 261      -7.081  -6.899   0.268  1.00  0.00           H  
ATOM   4179  HB3 TYR B 261      -6.228  -8.397   0.618  1.00  0.00           H  
ATOM   4180  CG  TYR B 261      -8.324  -8.525   0.864  1.00  0.00           C  
ATOM   4181  CD1 TYR B 261      -8.317  -9.933   0.919  1.00  0.00           C  
ATOM   4182  HD1 TYR B 261      -7.381 -10.457   1.040  1.00  0.00           H  
ATOM   4183  CE1 TYR B 261      -9.525 -10.651   0.816  1.00  0.00           C  
ATOM   4184  HE1 TYR B 261      -9.523 -11.727   0.859  1.00  0.00           H  
ATOM   4185  CZ  TYR B 261     -10.739  -9.956   0.627  1.00  0.00           C  
ATOM   4186  OH  TYR B 261     -11.910 -10.631   0.501  1.00  0.00           O  
ATOM   4187  HH  TYR B 261     -11.887 -11.493   0.920  1.00  0.00           H  
ATOM   4188  CE2 TYR B 261     -10.738  -8.550   0.547  1.00  0.00           C  
ATOM   4189  HE2 TYR B 261     -11.662  -8.020   0.381  1.00  0.00           H  
ATOM   4190  CD2 TYR B 261      -9.533  -7.840   0.682  1.00  0.00           C  
ATOM   4191  HD2 TYR B 261      -9.536  -6.761   0.647  1.00  0.00           H  
ATOM   4192  C   TYR B 261      -6.691  -8.391   3.352  1.00  0.00           C  
ATOM   4193  O   TYR B 261      -7.699  -8.637   4.013  1.00  0.00           O  
ATOM   4194  N   ASN B 262      -5.567  -9.107   3.462  1.00  0.00           N  
ATOM   4195  H   ASN B 262      -4.777  -8.813   2.901  1.00  0.00           H  
ATOM   4196  CA  ASN B 262      -5.414 -10.294   4.303  1.00  0.00           C  
ATOM   4197  HA  ASN B 262      -6.361 -10.837   4.323  1.00  0.00           H  
ATOM   4198  CB  ASN B 262      -4.333 -11.185   3.677  1.00  0.00           C  
ATOM   4199  HB2 ASN B 262      -3.372 -10.668   3.718  1.00  0.00           H  
ATOM   4200  HB3 ASN B 262      -4.246 -12.107   4.255  1.00  0.00           H  
ATOM   4201  CG  ASN B 262      -4.637 -11.537   2.242  1.00  0.00           C  
ATOM   4202  OD1 ASN B 262      -3.959 -11.110   1.320  1.00  0.00           O  
ATOM   4203  ND2 ASN B 262      -5.639 -12.347   1.997  1.00  0.00           N  
ATOM   4204 HD21 ASN B 262      -5.854 -12.546   1.038  1.00  0.00           H  
ATOM   4205 HD22 ASN B 262      -6.216 -12.677   2.752  1.00  0.00           H  
ATOM   4206  C   ASN B 262      -5.044 -10.014   5.765  1.00  0.00           C  
ATOM   4207  O   ASN B 262      -5.027 -10.953   6.551  1.00  0.00           O  
ATOM   4208  N   HIE B 263      -4.707  -8.773   6.121  1.00  0.00           N  
ATOM   4209  H   HIE B 263      -4.779  -8.037   5.427  1.00  0.00           H  
ATOM   4210  CA  HIE B 263      -4.076  -8.434   7.406  1.00  0.00           C  
ATOM   4211  HA  HIE B 263      -3.993  -9.333   8.021  1.00  0.00           H  
ATOM   4212  CB  HIE B 263      -2.655  -7.919   7.143  1.00  0.00           C  
ATOM   4213  HB2 HIE B 263      -2.716  -7.000   6.557  1.00  0.00           H  
ATOM   4214  HB3 HIE B 263      -2.197  -7.671   8.100  1.00  0.00           H  
ATOM   4215  CG  HIE B 263      -1.735  -8.886   6.442  1.00  0.00           C  
ATOM   4216  ND1 HIE B 263      -1.147 -10.014   7.019  1.00  0.00           N  
ATOM   4217  CE1 HIE B 263      -0.294 -10.496   6.104  1.00  0.00           C  
ATOM   4218  HE1 HIE B 263       0.336 -11.361   6.257  1.00  0.00           H  
ATOM   4219  NE2 HIE B 263      -0.303  -9.728   5.001  1.00  0.00           N  
ATOM   4220  HE2 HIE B 263       0.310  -9.822   4.206  1.00  0.00           H  
ATOM   4221  CD2 HIE B 263      -1.206  -8.709   5.199  1.00  0.00           C  
ATOM   4222  HD2 HIE B 263      -1.418  -7.885   4.535  1.00  0.00           H  
ATOM   4223  C   HIE B 263      -4.860  -7.420   8.249  1.00  0.00           C  
ATOM   4224  O   HIE B 263      -4.354  -6.967   9.272  1.00  0.00           O  
ATOM   4225  N   LEU B 264      -6.063  -7.032   7.820  1.00  0.00           N  
ATOM   4226  H   LEU B 264      -6.442  -7.486   7.005  1.00  0.00           H  
ATOM   4227  CA  LEU B 264      -6.909  -6.063   8.521  1.00  0.00           C  
ATOM   4228  HA  LEU B 264      -6.267  -5.279   8.922  1.00  0.00           H  
ATOM   4229  CB  LEU B 264      -7.896  -5.418   7.531  1.00  0.00           C  
ATOM   4230  HB2 LEU B 264      -8.423  -6.219   7.008  1.00  0.00           H  
ATOM   4231  HB3 LEU B 264      -8.639  -4.837   8.078  1.00  0.00           H  
ATOM   4232  CG  LEU B 264      -7.199  -4.503   6.508  1.00  0.00           C  
ATOM   4233  HG  LEU B 264      -6.268  -4.959   6.187  1.00  0.00           H  
ATOM   4234  CD1 LEU B 264      -8.076  -4.317   5.274  1.00  0.00           C  
ATOM   4235 HD11 LEU B 264      -9.002  -3.813   5.546  1.00  0.00           H  
ATOM   4236 HD12 LEU B 264      -7.535  -3.722   4.541  1.00  0.00           H  
ATOM   4237 HD13 LEU B 264      -8.313  -5.286   4.831  1.00  0.00           H  
ATOM   4238  CD2 LEU B 264      -6.880  -3.117   7.075  1.00  0.00           C  
ATOM   4239 HD21 LEU B 264      -6.321  -2.540   6.338  1.00  0.00           H  
ATOM   4240 HD22 LEU B 264      -7.801  -2.593   7.321  1.00  0.00           H  
ATOM   4241 HD23 LEU B 264      -6.272  -3.217   7.972  1.00  0.00           H  
ATOM   4242  C   LEU B 264      -7.655  -6.701   9.700  1.00  0.00           C  
ATOM   4243  O   LEU B 264      -8.229  -7.778   9.576  1.00  0.00           O  
ATOM   4244  N   THR B 265      -7.716  -5.974  10.814  1.00  0.00           N  
ATOM   4245  H   THR B 265      -7.223  -5.084  10.820  1.00  0.00           H  
ATOM   4246  CA  THR B 265      -8.521  -6.281  12.005  1.00  0.00           C  
ATOM   4247  HA  THR B 265      -9.286  -7.009  11.729  1.00  0.00           H  
ATOM   4248  CB  THR B 265      -7.667  -6.934  13.101  1.00  0.00           C  
ATOM   4249  HB  THR B 265      -7.178  -7.821  12.700  1.00  0.00           H  
ATOM   4250  CG2 THR B 265      -6.604  -6.007  13.684  1.00  0.00           C  
ATOM   4251 HG21 THR B 265      -6.012  -6.556  14.418  1.00  0.00           H  
ATOM   4252 HG22 THR B 265      -5.939  -5.650  12.896  1.00  0.00           H  
ATOM   4253 HG23 THR B 265      -7.084  -5.161  14.172  1.00  0.00           H  
ATOM   4254  OG1 THR B 265      -8.484  -7.309  14.179  1.00  0.00           O  
ATOM   4255  HG1 THR B 265      -8.875  -8.179  13.964  1.00  0.00           H  
ATOM   4256  C   THR B 265      -9.246  -5.015  12.487  1.00  0.00           C  
ATOM   4257  O   THR B 265      -8.913  -3.902  12.060  1.00  0.00           O  
ATOM   4258  N   TYR B 266     -10.271  -5.165  13.333  1.00  0.00           N  
ATOM   4259  H   TYR B 266     -10.372  -6.061  13.794  1.00  0.00           H  
ATOM   4260  CA  TYR B 266     -11.376  -4.209  13.429  1.00  0.00           C  
ATOM   4261  HA  TYR B 266     -11.086  -3.301  12.907  1.00  0.00           H  
ATOM   4262  CB  TYR B 266     -12.598  -4.779  12.688  1.00  0.00           C  
ATOM   4263  HB2 TYR B 266     -12.918  -5.687  13.201  1.00  0.00           H  
ATOM   4264  HB3 TYR B 266     -13.418  -4.064  12.758  1.00  0.00           H  
ATOM   4265  CG  TYR B 266     -12.367  -5.094  11.217  1.00  0.00           C  
ATOM   4266  CD1 TYR B 266     -12.407  -4.056  10.267  1.00  0.00           C  
ATOM   4267  HD1 TYR B 266     -12.592  -3.042  10.591  1.00  0.00           H  
ATOM   4268  CE1 TYR B 266     -12.216  -4.336   8.900  1.00  0.00           C  
ATOM   4269  HE1 TYR B 266     -12.261  -3.553   8.160  1.00  0.00           H  
ATOM   4270  CZ  TYR B 266     -11.961  -5.656   8.479  1.00  0.00           C  
ATOM   4271  OH  TYR B 266     -11.806  -5.912   7.158  1.00  0.00           O  
ATOM   4272  HH  TYR B 266     -11.492  -6.812   7.030  1.00  0.00           H  
ATOM   4273  CE2 TYR B 266     -11.917  -6.700   9.428  1.00  0.00           C  
ATOM   4274  HE2 TYR B 266     -11.722  -7.718   9.113  1.00  0.00           H  
ATOM   4275  CD2 TYR B 266     -12.131  -6.419  10.792  1.00  0.00           C  
ATOM   4276  HD2 TYR B 266     -12.116  -7.229  11.513  1.00  0.00           H  
ATOM   4277  C   TYR B 266     -11.743  -3.794  14.864  1.00  0.00           C  
ATOM   4278  O   TYR B 266     -11.643  -4.565  15.819  1.00  0.00           O  
ATOM   4279  N   ALA B 267     -12.247  -2.564  14.985  1.00  0.00           N  
ATOM   4280  H   ALA B 267     -12.288  -1.980  14.154  1.00  0.00           H  
ATOM   4281  CA  ALA B 267     -12.894  -2.057  16.190  1.00  0.00           C  
ATOM   4282  HA  ALA B 267     -13.164  -2.904  16.822  1.00  0.00           H  
ATOM   4283  CB  ALA B 267     -11.922  -1.182  16.985  1.00  0.00           C  
ATOM   4284  HB1 ALA B 267     -11.602  -0.337  16.375  1.00  0.00           H  
ATOM   4285  HB2 ALA B 267     -12.413  -0.816  17.889  1.00  0.00           H  
ATOM   4286  HB3 ALA B 267     -11.055  -1.776  17.275  1.00  0.00           H  
ATOM   4287  C   ALA B 267     -14.194  -1.325  15.837  1.00  0.00           C  
ATOM   4288  O   ALA B 267     -14.263  -0.558  14.872  1.00  0.00           O  
ATOM   4289  N   VAL B 268     -15.225  -1.573  16.643  1.00  0.00           N  
ATOM   4290  H   VAL B 268     -15.048  -2.176  17.443  1.00  0.00           H  
ATOM   4291  CA  VAL B 268     -16.608  -1.123  16.462  1.00  0.00           C  
ATOM   4292  HA  VAL B 268     -16.684  -0.565  15.531  1.00  0.00           H  
ATOM   4293  CB  VAL B 268     -17.568  -2.330  16.363  1.00  0.00           C  
ATOM   4294  HB  VAL B 268     -17.542  -2.870  17.309  1.00  0.00           H  
ATOM   4295  CG1 VAL B 268     -19.020  -1.905  16.101  1.00  0.00           C  
ATOM   4296 HG11 VAL B 268     -19.088  -1.362  15.160  1.00  0.00           H  
ATOM   4297 HG12 VAL B 268     -19.656  -2.788  16.048  1.00  0.00           H  
ATOM   4298 HG13 VAL B 268     -19.382  -1.278  16.915  1.00  0.00           H  
ATOM   4299  CG2 VAL B 268     -17.168  -3.309  15.251  1.00  0.00           C  
ATOM   4300 HG21 VAL B 268     -17.879  -4.134  15.204  1.00  0.00           H  
ATOM   4301 HG22 VAL B 268     -17.160  -2.798  14.292  1.00  0.00           H  
ATOM   4302 HG23 VAL B 268     -16.181  -3.728  15.445  1.00  0.00           H  
ATOM   4303  C   VAL B 268     -16.997  -0.190  17.613  1.00  0.00           C  
ATOM   4304  O   VAL B 268     -16.768  -0.499  18.782  1.00  0.00           O  
ATOM   4305  N   ASN B 269     -17.605   0.951  17.285  1.00  0.00           N  
ATOM   4306  H   ASN B 269     -17.793   1.097  16.298  1.00  0.00           H  
ATOM   4307  CA  ASN B 269     -18.143   1.939  18.223  1.00  0.00           C  
ATOM   4308  HA  ASN B 269     -17.885   1.640  19.240  1.00  0.00           H  
ATOM   4309  CB  ASN B 269     -17.484   3.300  17.936  1.00  0.00           C  
ATOM   4310  HB2 ASN B 269     -16.445   3.251  18.238  1.00  0.00           H  
ATOM   4311  HB3 ASN B 269     -17.527   3.493  16.868  1.00  0.00           H  
ATOM   4312  CG  ASN B 269     -18.118   4.505  18.636  1.00  0.00           C  
ATOM   4313  OD1 ASN B 269     -18.148   5.597  18.073  1.00  0.00           O  
ATOM   4314  ND2 ASN B 269     -18.661   4.386  19.833  1.00  0.00           N  
ATOM   4315 HD21 ASN B 269     -19.111   5.202  20.209  1.00  0.00           H  
ATOM   4316 HD22 ASN B 269     -18.640   3.527  20.374  1.00  0.00           H  
ATOM   4317  C   ASN B 269     -19.676   1.980  18.111  1.00  0.00           C  
ATOM   4318  O   ASN B 269     -20.205   2.267  17.036  1.00  0.00           O  
ATOM   4319  N   ILE B 270     -20.359   1.721  19.226  1.00  0.00           N  
ATOM   4320  H   ILE B 270     -19.824   1.579  20.074  1.00  0.00           H  
ATOM   4321  CA  ILE B 270     -21.824   1.687  19.360  1.00  0.00           C  
ATOM   4322  HA  ILE B 270     -22.274   1.916  18.395  1.00  0.00           H  
ATOM   4323  CB  ILE B 270     -22.262   0.261  19.783  1.00  0.00           C  
ATOM   4324  HB  ILE B 270     -21.515  -0.124  20.476  1.00  0.00           H  
ATOM   4325  CG2 ILE B 270     -23.627   0.183  20.496  1.00  0.00           C  
ATOM   4326 HG21 ILE B 270     -24.419   0.563  19.849  1.00  0.00           H  
ATOM   4327 HG22 ILE B 270     -23.860  -0.846  20.766  1.00  0.00           H  
ATOM   4328 HG23 ILE B 270     -23.611   0.761  21.422  1.00  0.00           H  
ATOM   4329  CG1 ILE B 270     -22.271  -0.626  18.523  1.00  0.00           C  
ATOM   4330 HG12 ILE B 270     -23.158  -0.389  17.943  1.00  0.00           H  
ATOM   4331 HG13 ILE B 270     -21.398  -0.404  17.912  1.00  0.00           H  
ATOM   4332  CD1 ILE B 270     -22.254  -2.129  18.800  1.00  0.00           C  
ATOM   4333 HD11 ILE B 270     -21.378  -2.384  19.397  1.00  0.00           H  
ATOM   4334 HD12 ILE B 270     -23.158  -2.440  19.324  1.00  0.00           H  
ATOM   4335 HD13 ILE B 270     -22.199  -2.667  17.853  1.00  0.00           H  
ATOM   4336  C   ILE B 270     -22.288   2.785  20.318  1.00  0.00           C  
ATOM   4337  O   ILE B 270     -21.559   3.116  21.250  1.00  0.00           O  
ATOM   4338  N   TRP B 271     -23.476   3.351  20.100  1.00  0.00           N  
ATOM   4339  H   TRP B 271     -24.040   3.012  19.326  1.00  0.00           H  
ATOM   4340  CA  TRP B 271     -24.081   4.369  20.973  1.00  0.00           C  
ATOM   4341  HA  TRP B 271     -23.902   4.084  22.010  1.00  0.00           H  
ATOM   4342  CB  TRP B 271     -23.432   5.746  20.745  1.00  0.00           C  
ATOM   4343  HB2 TRP B 271     -23.673   6.372  21.607  1.00  0.00           H  
ATOM   4344  HB3 TRP B 271     -22.349   5.634  20.737  1.00  0.00           H  
ATOM   4345  CG  TRP B 271     -23.808   6.509  19.508  1.00  0.00           C  
ATOM   4346  CD1 TRP B 271     -24.584   7.617  19.506  1.00  0.00           C  
ATOM   4347  HD1 TRP B 271     -25.044   8.052  20.393  1.00  0.00           H  
ATOM   4348  NE1 TRP B 271     -24.645   8.142  18.232  1.00  0.00           N  
ATOM   4349  HE1 TRP B 271     -25.104   9.020  18.032  1.00  0.00           H  
ATOM   4350  CE2 TRP B 271     -23.916   7.385  17.338  1.00  0.00           C  
ATOM   4351  CZ2 TRP B 271     -23.641   7.526  15.969  1.00  0.00           C  
ATOM   4352  HZ2 TRP B 271     -24.012   8.383  15.424  1.00  0.00           H  
ATOM   4353  CH2 TRP B 271     -22.889   6.537  15.314  1.00  0.00           C  
ATOM   4354  HH2 TRP B 271     -22.677   6.631  14.258  1.00  0.00           H  
ATOM   4355  CZ3 TRP B 271     -22.410   5.430  16.037  1.00  0.00           C  
ATOM   4356  HZ3 TRP B 271     -21.845   4.660  15.533  1.00  0.00           H  
ATOM   4357  CE3 TRP B 271     -22.646   5.325  17.423  1.00  0.00           C  
ATOM   4358  HE3 TRP B 271     -22.235   4.487  17.967  1.00  0.00           H  
ATOM   4359  CD2 TRP B 271     -23.406   6.298  18.115  1.00  0.00           C  
ATOM   4360  C   TRP B 271     -25.599   4.436  20.775  1.00  0.00           C  
ATOM   4361  O   TRP B 271     -26.112   4.009  19.736  1.00  0.00           O  
ATOM   4362  N   SER B 272     -26.329   4.936  21.775  1.00  0.00           N  
ATOM   4363  H   SER B 272     -25.855   5.307  22.591  1.00  0.00           H  
ATOM   4364  CA  SER B 272     -27.791   5.069  21.720  1.00  0.00           C  
ATOM   4365  HA  SER B 272     -28.185   4.238  21.141  1.00  0.00           H  
ATOM   4366  CB  SER B 272     -28.384   4.951  23.125  1.00  0.00           C  
ATOM   4367  HB2 SER B 272     -28.052   4.025  23.593  1.00  0.00           H  
ATOM   4368  HB3 SER B 272     -28.039   5.786  23.726  1.00  0.00           H  
ATOM   4369  OG  SER B 272     -29.796   4.975  23.069  1.00  0.00           O  
ATOM   4370  HG  SER B 272     -30.098   4.149  22.662  1.00  0.00           H  
ATOM   4371  C   SER B 272     -28.246   6.372  21.043  1.00  0.00           C  
ATOM   4372  O   SER B 272     -27.565   7.390  21.109  1.00  0.00           O  
ATOM   4373  N   GLU B 273     -29.425   6.352  20.415  1.00  0.00           N  
ATOM   4374  H   GLU B 273     -29.934   5.471  20.420  1.00  0.00           H  
ATOM   4375  CA  GLU B 273     -30.170   7.563  20.015  1.00  0.00           C  
ATOM   4376  HA  GLU B 273     -29.505   8.253  19.493  1.00  0.00           H  
ATOM   4377  CB  GLU B 273     -31.304   7.111  19.076  1.00  0.00           C  
ATOM   4378  HB2 GLU B 273     -30.891   6.475  18.291  1.00  0.00           H  
ATOM   4379  HB3 GLU B 273     -31.986   6.497  19.664  1.00  0.00           H  
ATOM   4380  CG  GLU B 273     -32.138   8.221  18.412  1.00  0.00           C  
ATOM   4381  HG2 GLU B 273     -33.097   7.784  18.116  1.00  0.00           H  
ATOM   4382  HG3 GLU B 273     -32.356   9.025  19.112  1.00  0.00           H  
ATOM   4383  CD  GLU B 273     -31.449   8.773  17.161  1.00  0.00           C  
ATOM   4384  OE1 GLU B 273     -31.883   8.425  16.040  1.00  0.00           O  
ATOM   4385  OE2 GLU B 273     -30.384   9.418  17.244  1.00  0.00           O  
ATOM   4386  C   GLU B 273     -30.763   8.306  21.230  1.00  0.00           C  
ATOM   4387  O   GLU B 273     -30.917   9.525  21.217  1.00  0.00           O  
ATOM   4388  N   ASN B 274     -31.102   7.557  22.283  1.00  0.00           N  
ATOM   4389  H   ASN B 274     -30.895   6.566  22.243  1.00  0.00           H  
ATOM   4390  CA  ASN B 274     -31.730   8.054  23.507  1.00  0.00           C  
ATOM   4391  HA  ASN B 274     -32.345   8.922  23.269  1.00  0.00           H  
ATOM   4392  CB  ASN B 274     -32.625   6.932  24.061  1.00  0.00           C  
ATOM   4393  HB2 ASN B 274     -32.021   6.048  24.256  1.00  0.00           H  
ATOM   4394  HB3 ASN B 274     -33.048   7.256  25.011  1.00  0.00           H  
ATOM   4395  CG  ASN B 274     -33.757   6.552  23.122  1.00  0.00           C  
ATOM   4396  OD1 ASN B 274     -33.640   5.708  22.244  1.00  0.00           O  
ATOM   4397  ND2 ASN B 274     -34.907   7.158  23.295  1.00  0.00           N  
ATOM   4398 HD21 ASN B 274     -35.655   6.891  22.680  1.00  0.00           H  
ATOM   4399 HD22 ASN B 274     -35.004   7.864  24.004  1.00  0.00           H  
ATOM   4400  C   ASN B 274     -30.720   8.507  24.574  1.00  0.00           C  
ATOM   4401  O   ASN B 274     -31.087   9.233  25.493  1.00  0.00           O  
ATOM   4402  N   ASP B 275     -29.472   8.046  24.480  1.00  0.00           N  
ATOM   4403  H   ASP B 275     -29.254   7.442  23.704  1.00  0.00           H  
ATOM   4404  CA  ASP B 275     -28.442   8.215  25.505  1.00  0.00           C  
ATOM   4405  HA  ASP B 275     -28.604   9.153  26.041  1.00  0.00           H  
ATOM   4406  CB  ASP B 275     -28.603   7.084  26.533  1.00  0.00           C  
ATOM   4407  HB2 ASP B 275     -29.626   7.102  26.915  1.00  0.00           H  
ATOM   4408  HB3 ASP B 275     -28.451   6.121  26.044  1.00  0.00           H  
ATOM   4409  CG  ASP B 275     -27.648   7.185  27.720  1.00  0.00           C  
ATOM   4410  OD1 ASP B 275     -27.917   6.401  28.673  1.00  0.00           O  
ATOM   4411  OD2 ASP B 275     -26.677   7.960  27.679  1.00  0.00           O  
ATOM   4412  C   ASP B 275     -27.043   8.261  24.858  1.00  0.00           C  
ATOM   4413  O   ASP B 275     -26.396   7.223  24.686  1.00  0.00           O  
ATOM   4414  N   PRO B 276     -26.570   9.452  24.446  1.00  0.00           N  
ATOM   4415  CD  PRO B 276     -27.328  10.690  24.344  1.00  0.00           C  
ATOM   4416  HD2 PRO B 276     -27.188  11.281  25.251  1.00  0.00           H  
ATOM   4417  HD3 PRO B 276     -28.390  10.514  24.170  1.00  0.00           H  
ATOM   4418  CG  PRO B 276     -26.727  11.412  23.145  1.00  0.00           C  
ATOM   4419  HG2 PRO B 276     -26.885  12.490  23.201  1.00  0.00           H  
ATOM   4420  HG3 PRO B 276     -27.144  11.003  22.224  1.00  0.00           H  
ATOM   4421  CB  PRO B 276     -25.248  11.042  23.259  1.00  0.00           C  
ATOM   4422  HB2 PRO B 276     -24.767  11.706  23.979  1.00  0.00           H  
ATOM   4423  HB3 PRO B 276     -24.745  11.099  22.293  1.00  0.00           H  
ATOM   4424  CA  PRO B 276     -25.267   9.605  23.799  1.00  0.00           C  
ATOM   4425  HA  PRO B 276     -25.221   8.908  22.962  1.00  0.00           H  
ATOM   4426  C   PRO B 276     -24.063   9.342  24.719  1.00  0.00           C  
ATOM   4427  O   PRO B 276     -22.952   9.174  24.217  1.00  0.00           O  
ATOM   4428  N   ALA B 277     -24.256   9.327  26.045  1.00  0.00           N  
ATOM   4429  H   ALA B 277     -25.203   9.373  26.400  1.00  0.00           H  
ATOM   4430  CA  ALA B 277     -23.202   9.045  27.021  1.00  0.00           C  
ATOM   4431  HA  ALA B 277     -22.263   9.464  26.657  1.00  0.00           H  
ATOM   4432  CB  ALA B 277     -23.558   9.754  28.332  1.00  0.00           C  
ATOM   4433  HB1 ALA B 277     -23.657  10.826  28.158  1.00  0.00           H  
ATOM   4434  HB2 ALA B 277     -24.497   9.362  28.724  1.00  0.00           H  
ATOM   4435  HB3 ALA B 277     -22.766   9.585  29.062  1.00  0.00           H  
ATOM   4436  C   ALA B 277     -22.978   7.533  27.217  1.00  0.00           C  
ATOM   4437  O   ALA B 277     -21.844   7.106  27.427  1.00  0.00           O  
ATOM   4438  N   ASP B 278     -24.030   6.719  27.078  1.00  0.00           N  
ATOM   4439  H   ASP B 278     -24.949   7.155  27.020  1.00  0.00           H  
ATOM   4440  CA  ASP B 278     -23.972   5.254  26.946  1.00  0.00           C  
ATOM   4441  HA  ASP B 278     -23.282   4.881  27.705  1.00  0.00           H  
ATOM   4442  CB  ASP B 278     -25.361   4.671  27.252  1.00  0.00           C  
ATOM   4443  HB2 ASP B 278     -25.685   5.076  28.212  1.00  0.00           H  
ATOM   4444  HB3 ASP B 278     -26.066   4.996  26.485  1.00  0.00           H  
ATOM   4445  CG  ASP B 278     -25.402   3.144  27.371  1.00  0.00           C  
ATOM   4446  OD1 ASP B 278     -24.388   2.522  27.752  1.00  0.00           O  
ATOM   4447  OD2 ASP B 278     -26.510   2.570  27.213  1.00  0.00           O  
ATOM   4448  C   ASP B 278     -23.413   4.805  25.575  1.00  0.00           C  
ATOM   4449  O   ASP B 278     -24.005   3.998  24.846  1.00  0.00           O  
ATOM   4450  N   PHE B 279     -22.255   5.355  25.201  1.00  0.00           N  
ATOM   4451  H   PHE B 279     -21.817   5.994  25.859  1.00  0.00           H  
ATOM   4452  CA  PHE B 279     -21.455   4.868  24.084  1.00  0.00           C  
ATOM   4453  HA  PHE B 279     -22.143   4.398  23.383  1.00  0.00           H  
ATOM   4454  CB  PHE B 279     -20.794   6.019  23.308  1.00  0.00           C  
ATOM   4455  HB2 PHE B 279     -20.721   5.705  22.269  1.00  0.00           H  
ATOM   4456  HB3 PHE B 279     -21.455   6.888  23.324  1.00  0.00           H  
ATOM   4457  CG  PHE B 279     -19.398   6.440  23.725  1.00  0.00           C  
ATOM   4458  CD1 PHE B 279     -19.211   7.561  24.554  1.00  0.00           C  
ATOM   4459  HD1 PHE B 279     -20.068   8.091  24.950  1.00  0.00           H  
ATOM   4460  CE1 PHE B 279     -17.909   8.000  24.858  1.00  0.00           C  
ATOM   4461  HE1 PHE B 279     -17.769   8.861  25.495  1.00  0.00           H  
ATOM   4462  CZ  PHE B 279     -16.793   7.319  24.338  1.00  0.00           C  
ATOM   4463  HZ  PHE B 279     -15.795   7.659  24.575  1.00  0.00           H  
ATOM   4464  CE2 PHE B 279     -16.978   6.190  23.521  1.00  0.00           C  
ATOM   4465  HE2 PHE B 279     -16.123   5.655  23.134  1.00  0.00           H  
ATOM   4466  CD2 PHE B 279     -18.277   5.754  23.214  1.00  0.00           C  
ATOM   4467  HD2 PHE B 279     -18.412   4.886  22.589  1.00  0.00           H  
ATOM   4468  C   PHE B 279     -20.485   3.768  24.537  1.00  0.00           C  
ATOM   4469  O   PHE B 279     -20.097   3.663  25.699  1.00  0.00           O  
ATOM   4470  N   ARG B 280     -20.118   2.904  23.592  1.00  0.00           N  
ATOM   4471  H   ARG B 280     -20.472   3.087  22.659  1.00  0.00           H  
ATOM   4472  CA  ARG B 280     -19.422   1.632  23.800  1.00  0.00           C  
ATOM   4473  HA  ARG B 280     -18.936   1.650  24.778  1.00  0.00           H  
ATOM   4474  CB  ARG B 280     -20.436   0.472  23.749  1.00  0.00           C  
ATOM   4475  HB2 ARG B 280     -20.799   0.388  22.725  1.00  0.00           H  
ATOM   4476  HB3 ARG B 280     -19.919  -0.456  23.997  1.00  0.00           H  
ATOM   4477  CG  ARG B 280     -21.673   0.589  24.654  1.00  0.00           C  
ATOM   4478  HG2 ARG B 280     -22.232   1.494  24.412  1.00  0.00           H  
ATOM   4479  HG3 ARG B 280     -22.322  -0.260  24.437  1.00  0.00           H  
ATOM   4480  CD  ARG B 280     -21.345   0.583  26.152  1.00  0.00           C  
ATOM   4481  HD2 ARG B 280     -20.756  -0.301  26.400  1.00  0.00           H  
ATOM   4482  HD3 ARG B 280     -20.754   1.462  26.405  1.00  0.00           H  
ATOM   4483  NE  ARG B 280     -22.582   0.602  26.945  1.00  0.00           N  
ATOM   4484  HE  ARG B 280     -22.936   1.511  27.254  1.00  0.00           H  
ATOM   4485  CZ  ARG B 280     -23.387  -0.407  27.197  1.00  0.00           C  
ATOM   4486  NH1 ARG B 280     -23.121  -1.621  26.802  1.00  0.00           N  
ATOM   4487 HH11 ARG B 280     -22.315  -1.799  26.230  1.00  0.00           H  
ATOM   4488 HH12 ARG B 280     -23.821  -2.332  26.981  1.00  0.00           H  
ATOM   4489  NH2 ARG B 280     -24.495  -0.214  27.838  1.00  0.00           N  
ATOM   4490 HH21 ARG B 280     -24.733   0.768  28.015  1.00  0.00           H  
ATOM   4491 HH22 ARG B 280     -25.142  -0.966  27.991  1.00  0.00           H  
ATOM   4492  C   ARG B 280     -18.346   1.430  22.733  1.00  0.00           C  
ATOM   4493  O   ARG B 280     -18.417   2.009  21.640  1.00  0.00           O  
ATOM   4494  N   ILE B 281     -17.396   0.549  23.033  1.00  0.00           N  
ATOM   4495  H   ILE B 281     -17.450   0.079  23.926  1.00  0.00           H  
ATOM   4496  CA  ILE B 281     -16.340   0.087  22.126  1.00  0.00           C  
ATOM   4497  HA  ILE B 281     -16.602   0.352  21.104  1.00  0.00           H  
ATOM   4498  CB  ILE B 281     -14.983   0.752  22.476  1.00  0.00           C  
ATOM   4499  HB  ILE B 281     -14.779   0.541  23.527  1.00  0.00           H  
ATOM   4500  CG2 ILE B 281     -13.819   0.149  21.666  1.00  0.00           C  
ATOM   4501 HG21 ILE B 281     -13.641  -0.882  21.973  1.00  0.00           H  
ATOM   4502 HG22 ILE B 281     -14.042   0.167  20.598  1.00  0.00           H  
ATOM   4503 HG23 ILE B 281     -12.903   0.710  21.854  1.00  0.00           H  
ATOM   4504  CG1 ILE B 281     -14.992   2.293  22.322  1.00  0.00           C  
ATOM   4505 HG12 ILE B 281     -15.790   2.712  22.937  1.00  0.00           H  
ATOM   4506 HG13 ILE B 281     -14.055   2.683  22.720  1.00  0.00           H  
ATOM   4507  CD1 ILE B 281     -15.154   2.819  20.889  1.00  0.00           C  
ATOM   4508 HD11 ILE B 281     -16.068   2.430  20.448  1.00  0.00           H  
ATOM   4509 HD12 ILE B 281     -15.211   3.908  20.910  1.00  0.00           H  
ATOM   4510 HD13 ILE B 281     -14.302   2.526  20.277  1.00  0.00           H  
ATOM   4511  C   ILE B 281     -16.273  -1.442  22.208  1.00  0.00           C  
ATOM   4512  O   ILE B 281     -16.355  -2.000  23.299  1.00  0.00           O  
ATOM   4513  N   TYR B 282     -16.108  -2.105  21.066  1.00  0.00           N  
ATOM   4514  H   TYR B 282     -16.104  -1.573  20.201  1.00  0.00           H  
ATOM   4515  CA  TYR B 282     -15.953  -3.557  20.956  1.00  0.00           C  
ATOM   4516  HA  TYR B 282     -15.645  -3.955  21.923  1.00  0.00           H  
ATOM   4517  CB  TYR B 282     -17.292  -4.210  20.579  1.00  0.00           C  
ATOM   4518  HB2 TYR B 282     -17.571  -3.857  19.584  1.00  0.00           H  
ATOM   4519  HB3 TYR B 282     -17.127  -5.286  20.511  1.00  0.00           H  
ATOM   4520  CG  TYR B 282     -18.465  -3.965  21.523  1.00  0.00           C  
ATOM   4521  CD1 TYR B 282     -18.733  -4.864  22.578  1.00  0.00           C  
ATOM   4522  HD1 TYR B 282     -18.085  -5.715  22.738  1.00  0.00           H  
ATOM   4523  CE1 TYR B 282     -19.839  -4.661  23.430  1.00  0.00           C  
ATOM   4524  HE1 TYR B 282     -20.026  -5.346  24.244  1.00  0.00           H  
ATOM   4525  CZ  TYR B 282     -20.687  -3.549  23.235  1.00  0.00           C  
ATOM   4526  OH  TYR B 282     -21.762  -3.340  24.048  1.00  0.00           O  
ATOM   4527  HH  TYR B 282     -22.167  -4.162  24.350  1.00  0.00           H  
ATOM   4528  CE2 TYR B 282     -20.419  -2.650  22.181  1.00  0.00           C  
ATOM   4529  HE2 TYR B 282     -21.080  -1.813  22.031  1.00  0.00           H  
ATOM   4530  CD2 TYR B 282     -19.317  -2.858  21.327  1.00  0.00           C  
ATOM   4531  HD2 TYR B 282     -19.121  -2.170  20.515  1.00  0.00           H  
ATOM   4532  C   TYR B 282     -14.851  -3.885  19.935  1.00  0.00           C  
ATOM   4533  O   TYR B 282     -14.724  -3.207  18.914  1.00  0.00           O  
ATOM   4534  N   GLN B 283     -14.031  -4.903  20.213  1.00  0.00           N  
ATOM   4535  H   GLN B 283     -14.188  -5.449  21.051  1.00  0.00           H  
ATOM   4536  CA  GLN B 283     -12.815  -5.221  19.452  1.00  0.00           C  
ATOM   4537  HA  GLN B 283     -12.999  -5.076  18.386  1.00  0.00           H  
ATOM   4538  CB  GLN B 283     -11.716  -4.239  19.908  1.00  0.00           C  
ATOM   4539  HB2 GLN B 283     -12.016  -3.230  19.619  1.00  0.00           H  
ATOM   4540  HB3 GLN B 283     -11.660  -4.271  20.998  1.00  0.00           H  
ATOM   4541  CG  GLN B 283     -10.307  -4.506  19.358  1.00  0.00           C  
ATOM   4542  HG2 GLN B 283      -9.993  -5.512  19.633  1.00  0.00           H  
ATOM   4543  HG3 GLN B 283     -10.310  -4.424  18.272  1.00  0.00           H  
ATOM   4544  CD  GLN B 283      -9.291  -3.520  19.929  1.00  0.00           C  
ATOM   4545  OE1 GLN B 283      -9.558  -2.351  20.152  1.00  0.00           O  
ATOM   4546  NE2 GLN B 283      -8.076  -3.946  20.185  1.00  0.00           N  
ATOM   4547 HE21 GLN B 283      -7.448  -3.277  20.590  1.00  0.00           H  
ATOM   4548 HE22 GLN B 283      -7.819  -4.890  19.969  1.00  0.00           H  
ATOM   4549  C   GLN B 283     -12.407  -6.687  19.678  1.00  0.00           C  
ATOM   4550  O   GLN B 283     -12.627  -7.217  20.765  1.00  0.00           O  
ATOM   4551  N   VAL B 284     -11.781  -7.329  18.686  1.00  0.00           N  
ATOM   4552  H   VAL B 284     -11.590  -6.830  17.825  1.00  0.00           H  
ATOM   4553  CA  VAL B 284     -11.232  -8.696  18.786  1.00  0.00           C  
ATOM   4554  HA  VAL B 284     -11.030  -8.912  19.835  1.00  0.00           H  
ATOM   4555  CB  VAL B 284     -12.217  -9.771  18.269  1.00  0.00           C  
ATOM   4556  HB  VAL B 284     -11.701 -10.731  18.301  1.00  0.00           H  
ATOM   4557  CG1 VAL B 284     -13.446  -9.907  19.174  1.00  0.00           C  
ATOM   4558 HG11 VAL B 284     -14.060  -9.009  19.119  1.00  0.00           H  
ATOM   4559 HG12 VAL B 284     -13.133 -10.057  20.208  1.00  0.00           H  
ATOM   4560 HG13 VAL B 284     -14.045 -10.762  18.860  1.00  0.00           H  
ATOM   4561  CG2 VAL B 284     -12.681  -9.541  16.825  1.00  0.00           C  
ATOM   4562 HG21 VAL B 284     -13.229  -8.602  16.746  1.00  0.00           H  
ATOM   4563 HG22 VAL B 284     -11.826  -9.509  16.150  1.00  0.00           H  
ATOM   4564 HG23 VAL B 284     -13.340 -10.351  16.512  1.00  0.00           H  
ATOM   4565  C   VAL B 284      -9.893  -8.795  18.053  1.00  0.00           C  
ATOM   4566  O   VAL B 284      -9.571  -7.952  17.225  1.00  0.00           O  
ATOM   4567  N   THR B 285      -9.092  -9.821  18.356  1.00  0.00           N  
ATOM   4568  H   THR B 285      -9.387 -10.468  19.068  1.00  0.00           H  
ATOM   4569  CA  THR B 285      -7.781 -10.058  17.710  1.00  0.00           C  
ATOM   4570  HA  THR B 285      -7.304  -9.090  17.551  1.00  0.00           H  
ATOM   4571  CB  THR B 285      -6.873 -10.864  18.656  1.00  0.00           C  
ATOM   4572  HB  THR B 285      -6.892 -10.393  19.641  1.00  0.00           H  
ATOM   4573  CG2 THR B 285      -7.285 -12.330  18.811  1.00  0.00           C  
ATOM   4574 HG21 THR B 285      -6.644 -12.800  19.557  1.00  0.00           H  
ATOM   4575 HG22 THR B 285      -8.320 -12.401  19.144  1.00  0.00           H  
ATOM   4576 HG23 THR B 285      -7.169 -12.863  17.867  1.00  0.00           H  
ATOM   4577  OG1 THR B 285      -5.547 -10.853  18.192  1.00  0.00           O  
ATOM   4578  HG1 THR B 285      -5.577 -10.999  17.232  1.00  0.00           H  
ATOM   4579  C   THR B 285      -7.867 -10.726  16.325  1.00  0.00           C  
ATOM   4580  O   THR B 285      -6.838 -11.056  15.738  1.00  0.00           O  
ATOM   4581  N   TYR B 286      -9.074 -11.007  15.831  1.00  0.00           N  
ATOM   4582  H   TYR B 286      -9.882 -10.666  16.326  1.00  0.00           H  
ATOM   4583  CA  TYR B 286      -9.311 -11.756  14.597  1.00  0.00           C  
ATOM   4584  HA  TYR B 286      -8.485 -12.454  14.455  1.00  0.00           H  
ATOM   4585  CB  TYR B 286     -10.600 -12.582  14.745  1.00  0.00           C  
ATOM   4586  HB2 TYR B 286     -11.449 -11.897  14.705  1.00  0.00           H  
ATOM   4587  HB3 TYR B 286     -10.687 -13.259  13.894  1.00  0.00           H  
ATOM   4588  CG  TYR B 286     -10.689 -13.409  16.022  1.00  0.00           C  
ATOM   4589  CD1 TYR B 286     -11.839 -13.329  16.832  1.00  0.00           C  
ATOM   4590  HD1 TYR B 286     -12.670 -12.706  16.531  1.00  0.00           H  
ATOM   4591  CE1 TYR B 286     -11.919 -14.073  18.025  1.00  0.00           C  
ATOM   4592  HE1 TYR B 286     -12.802 -14.022  18.645  1.00  0.00           H  
ATOM   4593  CZ  TYR B 286     -10.856 -14.914  18.411  1.00  0.00           C  
ATOM   4594  OH  TYR B 286     -10.955 -15.635  19.560  1.00  0.00           O  
ATOM   4595  HH  TYR B 286     -10.276 -16.307  19.639  1.00  0.00           H  
ATOM   4596  CE2 TYR B 286      -9.704 -15.002  17.599  1.00  0.00           C  
ATOM   4597  HE2 TYR B 286      -8.886 -15.645  17.886  1.00  0.00           H  
ATOM   4598  CD2 TYR B 286      -9.624 -14.251  16.409  1.00  0.00           C  
ATOM   4599  HD2 TYR B 286      -8.741 -14.329  15.790  1.00  0.00           H  
ATOM   4600  C   TYR B 286      -9.352 -10.852  13.355  1.00  0.00           C  
ATOM   4601  O   TYR B 286      -9.536  -9.641  13.457  1.00  0.00           O  
ATOM   4602  N   LEU B 287      -9.189 -11.464  12.180  1.00  0.00           N  
ATOM   4603  H   LEU B 287      -9.005 -12.455  12.190  1.00  0.00           H  
ATOM   4604  CA  LEU B 287      -9.244 -10.808  10.860  1.00  0.00           C  
ATOM   4605  HA  LEU B 287      -8.980  -9.755  10.977  1.00  0.00           H  
ATOM   4606  CB  LEU B 287      -8.195 -11.477   9.947  1.00  0.00           C  
ATOM   4607  HB2 LEU B 287      -8.511 -12.505   9.766  1.00  0.00           H  
ATOM   4608  HB3 LEU B 287      -8.188 -10.958   8.986  1.00  0.00           H  
ATOM   4609  CG  LEU B 287      -6.755 -11.496  10.511  1.00  0.00           C  
ATOM   4610  HG  LEU B 287      -6.756 -11.909  11.520  1.00  0.00           H  
ATOM   4611  CD1 LEU B 287      -5.859 -12.397   9.665  1.00  0.00           C  
ATOM   4612 HD11 LEU B 287      -6.226 -13.422   9.705  1.00  0.00           H  
ATOM   4613 HD12 LEU B 287      -5.863 -12.056   8.632  1.00  0.00           H  
ATOM   4614 HD13 LEU B 287      -4.840 -12.370  10.050  1.00  0.00           H  
ATOM   4615  CD2 LEU B 287      -6.138 -10.100  10.563  1.00  0.00           C  
ATOM   4616 HD21 LEU B 287      -6.137  -9.662   9.565  1.00  0.00           H  
ATOM   4617 HD22 LEU B 287      -6.720  -9.466  11.227  1.00  0.00           H  
ATOM   4618 HD23 LEU B 287      -5.118 -10.154  10.941  1.00  0.00           H  
ATOM   4619  C   LEU B 287     -10.655 -10.839  10.222  1.00  0.00           C  
ATOM   4620  O   LEU B 287     -10.886 -10.263   9.160  1.00  0.00           O  
ATOM   4621  N   GLU B 288     -11.595 -11.525  10.876  1.00  0.00           N  
ATOM   4622  H   GLU B 288     -11.324 -11.945  11.745  1.00  0.00           H  
ATOM   4623  CA  GLU B 288     -13.007 -11.663  10.503  1.00  0.00           C  
ATOM   4624  HA  GLU B 288     -13.062 -12.140   9.526  1.00  0.00           H  
ATOM   4625  CB  GLU B 288     -13.647 -12.618  11.534  1.00  0.00           C  
ATOM   4626  HB2 GLU B 288     -13.203 -13.606  11.409  1.00  0.00           H  
ATOM   4627  HB3 GLU B 288     -13.374 -12.278  12.535  1.00  0.00           H  
ATOM   4628  CG  GLU B 288     -15.179 -12.765  11.516  1.00  0.00           C  
ATOM   4629  HG2 GLU B 288     -15.454 -13.506  12.270  1.00  0.00           H  
ATOM   4630  HG3 GLU B 288     -15.615 -11.819  11.830  1.00  0.00           H  
ATOM   4631  CD  GLU B 288     -15.785 -13.188  10.171  1.00  0.00           C  
ATOM   4632  OE1 GLU B 288     -17.021 -13.040  10.028  1.00  0.00           O  
ATOM   4633  OE2 GLU B 288     -15.033 -13.676   9.305  1.00  0.00           O  
ATOM   4634  C   GLU B 288     -13.737 -10.301  10.464  1.00  0.00           C  
ATOM   4635  O   GLU B 288     -13.749  -9.596  11.478  1.00  0.00           O  
ATOM   4636  N   PRO B 289     -14.385  -9.914   9.344  1.00  0.00           N  
ATOM   4637  CD  PRO B 289     -14.319 -10.561   8.039  1.00  0.00           C  
ATOM   4638  HD2 PRO B 289     -14.686 -11.585   8.078  1.00  0.00           H  
ATOM   4639  HD3 PRO B 289     -13.289 -10.547   7.682  1.00  0.00           H  
ATOM   4640  CG  PRO B 289     -15.203  -9.737   7.102  1.00  0.00           C  
ATOM   4641  HG2 PRO B 289     -16.220 -10.135   7.114  1.00  0.00           H  
ATOM   4642  HG3 PRO B 289     -14.809  -9.719   6.085  1.00  0.00           H  
ATOM   4643  CB  PRO B 289     -15.182  -8.354   7.744  1.00  0.00           C  
ATOM   4644  HB2 PRO B 289     -16.028  -7.741   7.439  1.00  0.00           H  
ATOM   4645  HB3 PRO B 289     -14.247  -7.850   7.494  1.00  0.00           H  
ATOM   4646  CA  PRO B 289     -15.192  -8.696   9.237  1.00  0.00           C  
ATOM   4647  HA  PRO B 289     -14.689  -7.897   9.779  1.00  0.00           H  
ATOM   4648  C   PRO B 289     -16.608  -8.848   9.844  1.00  0.00           C  
ATOM   4649  O   PRO B 289     -17.605  -8.365   9.288  1.00  0.00           O  
ATOM   4650  N   SER B 290     -16.708  -9.517  10.996  1.00  0.00           N  
ATOM   4651  H   SER B 290     -15.852  -9.854  11.425  1.00  0.00           H  
ATOM   4652  CA  SER B 290     -17.927  -9.610  11.799  1.00  0.00           C  
ATOM   4653  HA  SER B 290     -18.486  -8.692  11.631  1.00  0.00           H  
ATOM   4654  CB  SER B 290     -18.828 -10.770  11.331  1.00  0.00           C  
ATOM   4655  HB2 SER B 290     -19.847 -10.583  11.651  1.00  0.00           H  
ATOM   4656  HB3 SER B 290     -18.833 -10.810  10.241  1.00  0.00           H  
ATOM   4657  OG  SER B 290     -18.470 -12.031  11.846  1.00  0.00           O  
ATOM   4658  HG  SER B 290     -17.928 -12.467  11.132  1.00  0.00           H  
ATOM   4659  C   SER B 290     -17.639  -9.655  13.306  1.00  0.00           C  
ATOM   4660  O   SER B 290     -16.507  -9.839  13.762  1.00  0.00           O  
ATOM   4661  N   LEU B 291     -18.686  -9.432  14.104  1.00  0.00           N  
ATOM   4662  H   LEU B 291     -19.581  -9.269  13.651  1.00  0.00           H  
ATOM   4663  CA  LEU B 291     -18.644  -9.375  15.567  1.00  0.00           C  
ATOM   4664  HA  LEU B 291     -17.850 -10.033  15.924  1.00  0.00           H  
ATOM   4665  CB  LEU B 291     -18.317  -7.924  15.974  1.00  0.00           C  
ATOM   4666  HB2 LEU B 291     -17.310  -7.683  15.630  1.00  0.00           H  
ATOM   4667  HB3 LEU B 291     -19.013  -7.269  15.449  1.00  0.00           H  
ATOM   4668  CG  LEU B 291     -18.410  -7.606  17.477  1.00  0.00           C  
ATOM   4669  HG  LEU B 291     -19.397  -7.878  17.845  1.00  0.00           H  
ATOM   4670  CD1 LEU B 291     -17.347  -8.346  18.294  1.00  0.00           C  
ATOM   4671 HD11 LEU B 291     -17.478  -9.421  18.199  1.00  0.00           H  
ATOM   4672 HD12 LEU B 291     -16.349  -8.076  17.946  1.00  0.00           H  
ATOM   4673 HD13 LEU B 291     -17.450  -8.083  19.347  1.00  0.00           H  
ATOM   4674  CD2 LEU B 291     -18.245  -6.104  17.694  1.00  0.00           C  
ATOM   4675 HD21 LEU B 291     -17.228  -5.795  17.450  1.00  0.00           H  
ATOM   4676 HD22 LEU B 291     -18.951  -5.555  17.072  1.00  0.00           H  
ATOM   4677 HD23 LEU B 291     -18.465  -5.878  18.733  1.00  0.00           H  
ATOM   4678  C   LEU B 291     -19.980  -9.858  16.148  1.00  0.00           C  
ATOM   4679  O   LEU B 291     -21.030  -9.594  15.567  1.00  0.00           O  
ATOM   4680  N   ARG B 292     -19.974 -10.511  17.315  1.00  0.00           N  
ATOM   4681  H   ARG B 292     -19.090 -10.636  17.788  1.00  0.00           H  
ATOM   4682  CA  ARG B 292     -21.200 -10.794  18.079  1.00  0.00           C  
ATOM   4683  HA  ARG B 292     -22.056 -10.459  17.497  1.00  0.00           H  
ATOM   4684  CB  ARG B 292     -21.375 -12.293  18.339  1.00  0.00           C  
ATOM   4685  HB2 ARG B 292     -20.523 -12.658  18.915  1.00  0.00           H  
ATOM   4686  HB3 ARG B 292     -22.280 -12.438  18.930  1.00  0.00           H  
ATOM   4687  CG  ARG B 292     -21.499 -13.100  17.039  1.00  0.00           C  
ATOM   4688  HG2 ARG B 292     -22.292 -12.682  16.417  1.00  0.00           H  
ATOM   4689  HG3 ARG B 292     -20.554 -13.054  16.495  1.00  0.00           H  
ATOM   4690  CD  ARG B 292     -21.834 -14.558  17.373  1.00  0.00           C  
ATOM   4691  HD2 ARG B 292     -21.271 -14.847  18.263  1.00  0.00           H  
ATOM   4692  HD3 ARG B 292     -22.901 -14.633  17.592  1.00  0.00           H  
ATOM   4693  NE  ARG B 292     -21.473 -15.472  16.272  1.00  0.00           N  
ATOM   4694  HE  ARG B 292     -21.094 -15.050  15.438  1.00  0.00           H  
ATOM   4695  CZ  ARG B 292     -21.479 -16.792  16.337  1.00  0.00           C  
ATOM   4696  NH1 ARG B 292     -21.904 -17.434  17.392  1.00  0.00           N  
ATOM   4697 HH11 ARG B 292     -22.219 -16.904  18.187  1.00  0.00           H  
ATOM   4698 HH12 ARG B 292     -21.869 -18.436  17.437  1.00  0.00           H  
ATOM   4699  NH2 ARG B 292     -21.043 -17.501  15.337  1.00  0.00           N  
ATOM   4700 HH21 ARG B 292     -20.652 -17.043  14.529  1.00  0.00           H  
ATOM   4701 HH22 ARG B 292     -21.032 -18.502  15.399  1.00  0.00           H  
ATOM   4702  C   ARG B 292     -21.234  -9.996  19.374  1.00  0.00           C  
ATOM   4703  O   ARG B 292     -20.186  -9.744  19.961  1.00  0.00           O  
ATOM   4704  N   ILE B 293     -22.430  -9.625  19.821  1.00  0.00           N  
ATOM   4705  H   ILE B 293     -23.239  -9.854  19.250  1.00  0.00           H  
ATOM   4706  CA  ILE B 293     -22.665  -8.846  21.045  1.00  0.00           C  
ATOM   4707  HA  ILE B 293     -21.812  -8.957  21.714  1.00  0.00           H  
ATOM   4708  CB  ILE B 293     -22.850  -7.341  20.721  1.00  0.00           C  
ATOM   4709  HB  ILE B 293     -23.773  -7.232  20.147  1.00  0.00           H  
ATOM   4710  CG2 ILE B 293     -23.009  -6.533  22.025  1.00  0.00           C  
ATOM   4711 HG21 ILE B 293     -22.093  -6.581  22.614  1.00  0.00           H  
ATOM   4712 HG22 ILE B 293     -23.237  -5.492  21.804  1.00  0.00           H  
ATOM   4713 HG23 ILE B 293     -23.841  -6.912  22.617  1.00  0.00           H  
ATOM   4714  CG1 ILE B 293     -21.695  -6.775  19.858  1.00  0.00           C  
ATOM   4715 HG12 ILE B 293     -20.751  -6.877  20.396  1.00  0.00           H  
ATOM   4716 HG13 ILE B 293     -21.628  -7.342  18.931  1.00  0.00           H  
ATOM   4717  CD1 ILE B 293     -21.881  -5.314  19.446  1.00  0.00           C  
ATOM   4718 HD11 ILE B 293     -21.120  -5.047  18.712  1.00  0.00           H  
ATOM   4719 HD12 ILE B 293     -22.868  -5.175  19.002  1.00  0.00           H  
ATOM   4720 HD13 ILE B 293     -21.772  -4.661  20.312  1.00  0.00           H  
ATOM   4721  C   ILE B 293     -23.909  -9.410  21.730  1.00  0.00           C  
ATOM   4722  O   ILE B 293     -24.931  -9.578  21.069  1.00  0.00           O  
ATOM   4723  N   ALA B 294     -23.858  -9.702  23.032  1.00  0.00           N  
ATOM   4724  H   ALA B 294     -23.004  -9.554  23.545  1.00  0.00           H  
ATOM   4725  CA  ALA B 294     -25.067 -10.051  23.778  1.00  0.00           C  
ATOM   4726  HA  ALA B 294     -25.618 -10.819  23.227  1.00  0.00           H  
ATOM   4727  CB  ALA B 294     -24.672 -10.650  25.133  1.00  0.00           C  
ATOM   4728  HB1 ALA B 294     -24.102 -11.567  24.980  1.00  0.00           H  
ATOM   4729  HB2 ALA B 294     -24.073  -9.941  25.702  1.00  0.00           H  
ATOM   4730  HB3 ALA B 294     -25.572 -10.889  25.699  1.00  0.00           H  
ATOM   4731  C   ALA B 294     -25.968  -8.807  23.912  1.00  0.00           C  
ATOM   4732  O   ALA B 294     -25.537  -7.775  24.439  1.00  0.00           O  
ATOM   4733  N   ALA B 295     -27.206  -8.889  23.426  1.00  0.00           N  
ATOM   4734  H   ALA B 295     -27.522  -9.787  23.067  1.00  0.00           H  
ATOM   4735  CA  ALA B 295     -28.157  -7.775  23.372  1.00  0.00           C  
ATOM   4736  HA  ALA B 295     -27.696  -6.945  22.834  1.00  0.00           H  
ATOM   4737  CB  ALA B 295     -29.385  -8.238  22.581  1.00  0.00           C  
ATOM   4738  HB1 ALA B 295     -30.070  -7.400  22.445  1.00  0.00           H  
ATOM   4739  HB2 ALA B 295     -29.081  -8.608  21.602  1.00  0.00           H  
ATOM   4740  HB3 ALA B 295     -29.897  -9.039  23.118  1.00  0.00           H  
ATOM   4741  C   ALA B 295     -28.537  -7.266  24.774  1.00  0.00           C  
ATOM   4742  O   ALA B 295     -28.794  -6.080  24.951  1.00  0.00           O  
ATOM   4743  N   SER B 296     -28.451  -8.129  25.788  1.00  0.00           N  
ATOM   4744  H   SER B 296     -28.219  -9.088  25.568  1.00  0.00           H  
ATOM   4745  CA  SER B 296     -28.563  -7.791  27.212  1.00  0.00           C  
ATOM   4746  HA  SER B 296     -29.508  -7.268  27.372  1.00  0.00           H  
ATOM   4747  CB  SER B 296     -28.601  -9.101  28.004  1.00  0.00           C  
ATOM   4748  HB2 SER B 296     -28.627  -8.889  29.074  1.00  0.00           H  
ATOM   4749  HB3 SER B 296     -29.504  -9.652  27.736  1.00  0.00           H  
ATOM   4750  OG  SER B 296     -27.467  -9.894  27.694  1.00  0.00           O  
ATOM   4751  HG  SER B 296     -27.601 -10.770  28.076  1.00  0.00           H  
ATOM   4752  C   SER B 296     -27.446  -6.869  27.742  1.00  0.00           C  
ATOM   4753  O   SER B 296     -27.527  -6.410  28.880  1.00  0.00           O  
ATOM   4754  N   THR B 297     -26.413  -6.552  26.946  1.00  0.00           N  
ATOM   4755  H   THR B 297     -26.371  -6.983  26.029  1.00  0.00           H  
ATOM   4756  CA  THR B 297     -25.464  -5.460  27.254  1.00  0.00           C  
ATOM   4757  HA  THR B 297     -25.316  -5.450  28.333  1.00  0.00           H  
ATOM   4758  CB  THR B 297     -24.072  -5.671  26.619  1.00  0.00           C  
ATOM   4759  HB  THR B 297     -23.420  -4.879  26.991  1.00  0.00           H  
ATOM   4760  CG2 THR B 297     -23.431  -7.001  27.007  1.00  0.00           C  
ATOM   4761 HG21 THR B 297     -23.318  -7.046  28.090  1.00  0.00           H  
ATOM   4762 HG22 THR B 297     -24.054  -7.832  26.684  1.00  0.00           H  
ATOM   4763 HG23 THR B 297     -22.449  -7.083  26.543  1.00  0.00           H  
ATOM   4764  OG1 THR B 297     -24.074  -5.577  25.210  1.00  0.00           O  
ATOM   4765  HG1 THR B 297     -24.601  -6.328  24.875  1.00  0.00           H  
ATOM   4766  C   THR B 297     -26.005  -4.070  26.887  1.00  0.00           C  
ATOM   4767  O   THR B 297     -25.396  -3.065  27.259  1.00  0.00           O  
ATOM   4768  N   LEU B 298     -27.132  -3.991  26.178  1.00  0.00           N  
ATOM   4769  H   LEU B 298     -27.626  -4.853  25.968  1.00  0.00           H  
ATOM   4770  CA  LEU B 298     -27.790  -2.773  25.713  1.00  0.00           C  
ATOM   4771  HA  LEU B 298     -27.181  -1.901  25.955  1.00  0.00           H  
ATOM   4772  CB  LEU B 298     -27.949  -2.855  24.182  1.00  0.00           C  
ATOM   4773  HB2 LEU B 298     -28.634  -3.672  23.956  1.00  0.00           H  
ATOM   4774  HB3 LEU B 298     -28.411  -1.938  23.816  1.00  0.00           H  
ATOM   4775  CG  LEU B 298     -26.642  -3.098  23.402  1.00  0.00           C  
ATOM   4776  HG  LEU B 298     -26.141  -3.989  23.777  1.00  0.00           H  
ATOM   4777  CD1 LEU B 298     -26.953  -3.335  21.928  1.00  0.00           C  
ATOM   4778 HD11 LEU B 298     -27.616  -4.197  21.828  1.00  0.00           H  
ATOM   4779 HD12 LEU B 298     -27.458  -2.459  21.521  1.00  0.00           H  
ATOM   4780 HD13 LEU B 298     -26.033  -3.529  21.378  1.00  0.00           H  
ATOM   4781  CD2 LEU B 298     -25.682  -1.911  23.509  1.00  0.00           C  
ATOM   4782 HD21 LEU B 298     -26.156  -1.019  23.103  1.00  0.00           H  
ATOM   4783 HD22 LEU B 298     -25.415  -1.741  24.551  1.00  0.00           H  
ATOM   4784 HD23 LEU B 298     -24.773  -2.123  22.948  1.00  0.00           H  
ATOM   4785  C   LEU B 298     -29.148  -2.592  26.411  1.00  0.00           C  
ATOM   4786  O   LEU B 298     -29.695  -3.519  27.006  1.00  0.00           O  
ATOM   4787  N   LYS B 299     -29.704  -1.382  26.352  1.00  0.00           N  
ATOM   4788  H   LYS B 299     -29.225  -0.658  25.828  1.00  0.00           H  
ATOM   4789  CA  LYS B 299     -31.056  -1.099  26.859  1.00  0.00           C  
ATOM   4790  HA  LYS B 299     -31.202  -1.640  27.796  1.00  0.00           H  
ATOM   4791  CB  LYS B 299     -31.188   0.410  27.125  1.00  0.00           C  
ATOM   4792  HB2 LYS B 299     -30.955   0.950  26.206  1.00  0.00           H  
ATOM   4793  HB3 LYS B 299     -32.215   0.631  27.412  1.00  0.00           H  
ATOM   4794  CG  LYS B 299     -30.251   0.878  28.257  1.00  0.00           C  
ATOM   4795  HG2 LYS B 299     -30.672   0.573  29.215  1.00  0.00           H  
ATOM   4796  HG3 LYS B 299     -29.274   0.405  28.151  1.00  0.00           H  
ATOM   4797  CD  LYS B 299     -30.021   2.396  28.250  1.00  0.00           C  
ATOM   4798  HD2 LYS B 299     -29.554   2.670  27.300  1.00  0.00           H  
ATOM   4799  HD3 LYS B 299     -30.971   2.924  28.345  1.00  0.00           H  
ATOM   4800  CE  LYS B 299     -29.099   2.770  29.420  1.00  0.00           C  
ATOM   4801  HE2 LYS B 299     -29.703   3.084  30.275  1.00  0.00           H  
ATOM   4802  HE3 LYS B 299     -28.539   1.875  29.706  1.00  0.00           H  
ATOM   4803  NZ  LYS B 299     -28.122   3.815  29.048  1.00  0.00           N  
ATOM   4804  HZ1 LYS B 299     -28.519   4.727  28.805  1.00  0.00           H  
ATOM   4805  HZ2 LYS B 299     -27.477   4.038  29.788  1.00  0.00           H  
ATOM   4806  HZ3 LYS B 299     -27.569   3.511  28.245  1.00  0.00           H  
ATOM   4807  C   LYS B 299     -32.092  -1.629  25.857  1.00  0.00           C  
ATOM   4808  O   LYS B 299     -31.900  -1.486  24.651  1.00  0.00           O  
ATOM   4809  N   SER B 300     -33.180  -2.229  26.341  1.00  0.00           N  
ATOM   4810  H   SER B 300     -33.295  -2.294  27.338  1.00  0.00           H  
ATOM   4811  CA  SER B 300     -34.322  -2.616  25.496  1.00  0.00           C  
ATOM   4812  HA  SER B 300     -33.985  -2.628  24.464  1.00  0.00           H  
ATOM   4813  CB  SER B 300     -34.791  -4.043  25.796  1.00  0.00           C  
ATOM   4814  HB2 SER B 300     -33.931  -4.713  25.821  1.00  0.00           H  
ATOM   4815  HB3 SER B 300     -35.290  -4.067  26.767  1.00  0.00           H  
ATOM   4816  OG  SER B 300     -35.685  -4.487  24.795  1.00  0.00           O  
ATOM   4817  HG  SER B 300     -35.210  -4.464  23.924  1.00  0.00           H  
ATOM   4818  C   SER B 300     -35.456  -1.585  25.572  1.00  0.00           C  
ATOM   4819  O   SER B 300     -35.543  -0.826  26.540  1.00  0.00           O  
ATOM   4820  N   GLY B 301     -36.277  -1.509  24.525  1.00  0.00           N  
ATOM   4821  H   GLY B 301     -36.056  -2.136  23.749  1.00  0.00           H  
ATOM   4822  CA  GLY B 301     -37.184  -0.398  24.228  1.00  0.00           C  
ATOM   4823  HA2 GLY B 301     -37.947  -0.757  23.538  1.00  0.00           H  
ATOM   4824  HA3 GLY B 301     -37.669  -0.074  25.148  1.00  0.00           H  
ATOM   4825  C   GLY B 301     -36.497   0.821  23.587  1.00  0.00           C  
ATOM   4826  O   GLY B 301     -37.102   1.892  23.551  1.00  0.00           O  
ATOM   4827  N   ILE B 302     -35.255   0.695  23.103  1.00  0.00           N  
ATOM   4828  H   ILE B 302     -34.897  -0.253  22.973  1.00  0.00           H  
ATOM   4829  CA  ILE B 302     -34.331   1.816  22.835  1.00  0.00           C  
ATOM   4830  HA  ILE B 302     -34.893   2.749  22.821  1.00  0.00           H  
ATOM   4831  CB  ILE B 302     -33.278   1.894  23.969  1.00  0.00           C  
ATOM   4832  HB  ILE B 302     -32.864   0.893  24.090  1.00  0.00           H  
ATOM   4833  CG2 ILE B 302     -32.085   2.814  23.647  1.00  0.00           C  
ATOM   4834 HG21 ILE B 302     -31.518   2.412  22.809  1.00  0.00           H  
ATOM   4835 HG22 ILE B 302     -32.434   3.811  23.392  1.00  0.00           H  
ATOM   4836 HG23 ILE B 302     -31.416   2.875  24.504  1.00  0.00           H  
ATOM   4837  CG1 ILE B 302     -33.889   2.300  25.331  1.00  0.00           C  
ATOM   4838 HG12 ILE B 302     -34.649   1.572  25.614  1.00  0.00           H  
ATOM   4839 HG13 ILE B 302     -33.105   2.252  26.084  1.00  0.00           H  
ATOM   4840  CD1 ILE B 302     -34.507   3.703  25.410  1.00  0.00           C  
ATOM   4841 HD11 ILE B 302     -34.910   3.855  26.411  1.00  0.00           H  
ATOM   4842 HD12 ILE B 302     -33.748   4.460  25.226  1.00  0.00           H  
ATOM   4843 HD13 ILE B 302     -35.317   3.810  24.691  1.00  0.00           H  
ATOM   4844  C   ILE B 302     -33.660   1.688  21.462  1.00  0.00           C  
ATOM   4845  O   ILE B 302     -33.263   0.602  21.044  1.00  0.00           O  
ATOM   4846  N   SER B 303     -33.467   2.812  20.758  1.00  0.00           N  
ATOM   4847  H   SER B 303     -33.693   3.702  21.189  1.00  0.00           H  
ATOM   4848  CA  SER B 303     -32.753   2.807  19.475  1.00  0.00           C  
ATOM   4849  HA  SER B 303     -32.904   1.829  19.024  1.00  0.00           H  
ATOM   4850  CB  SER B 303     -33.369   3.805  18.496  1.00  0.00           C  
ATOM   4851  HB2 SER B 303     -34.439   3.615  18.409  1.00  0.00           H  
ATOM   4852  HB3 SER B 303     -33.221   4.821  18.860  1.00  0.00           H  
ATOM   4853  OG  SER B 303     -32.777   3.659  17.219  1.00  0.00           O  
ATOM   4854  HG  SER B 303     -32.818   2.714  16.973  1.00  0.00           H  
ATOM   4855  C   SER B 303     -31.239   2.985  19.648  1.00  0.00           C  
ATOM   4856  O   SER B 303     -30.773   3.774  20.476  1.00  0.00           O  
ATOM   4857  N   TYR B 304     -30.465   2.262  18.837  1.00  0.00           N  
ATOM   4858  H   TYR B 304     -30.919   1.691  18.135  1.00  0.00           H  
ATOM   4859  CA  TYR B 304     -28.999   2.233  18.862  1.00  0.00           C  
ATOM   4860  HA  TYR B 304     -28.628   3.086  19.426  1.00  0.00           H  
ATOM   4861  CB  TYR B 304     -28.500   0.953  19.563  1.00  0.00           C  
ATOM   4862  HB2 TYR B 304     -29.123   0.111  19.257  1.00  0.00           H  
ATOM   4863  HB3 TYR B 304     -27.491   0.732  19.213  1.00  0.00           H  
ATOM   4864  CG  TYR B 304     -28.445   1.014  21.082  1.00  0.00           C  
ATOM   4865  CD1 TYR B 304     -27.281   1.486  21.723  1.00  0.00           C  
ATOM   4866  HD1 TYR B 304     -26.441   1.811  21.129  1.00  0.00           H  
ATOM   4867  CE1 TYR B 304     -27.199   1.525  23.131  1.00  0.00           C  
ATOM   4868  HE1 TYR B 304     -26.306   1.893  23.617  1.00  0.00           H  
ATOM   4869  CZ  TYR B 304     -28.280   1.065  23.913  1.00  0.00           C  
ATOM   4870  OH  TYR B 304     -28.204   1.064  25.276  1.00  0.00           O  
ATOM   4871  HH  TYR B 304     -27.478   1.606  25.630  1.00  0.00           H  
ATOM   4872  CE2 TYR B 304     -29.441   0.582  23.268  1.00  0.00           C  
ATOM   4873  HE2 TYR B 304     -30.269   0.220  23.856  1.00  0.00           H  
ATOM   4874  CD2 TYR B 304     -29.527   0.560  21.861  1.00  0.00           C  
ATOM   4875  HD2 TYR B 304     -30.423   0.186  21.383  1.00  0.00           H  
ATOM   4876  C   TYR B 304     -28.409   2.355  17.450  1.00  0.00           C  
ATOM   4877  O   TYR B 304     -29.061   2.058  16.443  1.00  0.00           O  
ATOM   4878  N   ARG B 305     -27.146   2.797  17.385  1.00  0.00           N  
ATOM   4879  H   ARG B 305     -26.706   3.046  18.269  1.00  0.00           H  
ATOM   4880  CA  ARG B 305     -26.287   2.841  16.190  1.00  0.00           C  
ATOM   4881  HA  ARG B 305     -26.800   2.341  15.370  1.00  0.00           H  
ATOM   4882  CB  ARG B 305     -25.971   4.292  15.800  1.00  0.00           C  
ATOM   4883  HB2 ARG B 305     -25.613   4.830  16.681  1.00  0.00           H  
ATOM   4884  HB3 ARG B 305     -25.170   4.292  15.060  1.00  0.00           H  
ATOM   4885  CG  ARG B 305     -27.154   5.041  15.192  1.00  0.00           C  
ATOM   4886  HG2 ARG B 305     -27.568   4.471  14.363  1.00  0.00           H  
ATOM   4887  HG3 ARG B 305     -27.923   5.186  15.952  1.00  0.00           H  
ATOM   4888  CD  ARG B 305     -26.634   6.388  14.674  1.00  0.00           C  
ATOM   4889  HD2 ARG B 305     -26.047   6.860  15.458  1.00  0.00           H  
ATOM   4890  HD3 ARG B 305     -25.979   6.215  13.817  1.00  0.00           H  
ATOM   4891  NE  ARG B 305     -27.715   7.305  14.294  1.00  0.00           N  
ATOM   4892  HE  ARG B 305     -27.862   7.464  13.313  1.00  0.00           H  
ATOM   4893  CZ  ARG B 305     -28.453   7.999  15.141  1.00  0.00           C  
ATOM   4894  NH1 ARG B 305     -28.340   7.893  16.432  1.00  0.00           N  
ATOM   4895 HH11 ARG B 305     -27.673   7.283  16.865  1.00  0.00           H  
ATOM   4896 HH12 ARG B 305     -28.957   8.496  16.990  1.00  0.00           H  
ATOM   4897  NH2 ARG B 305     -29.341   8.842  14.716  1.00  0.00           N  
ATOM   4898 HH21 ARG B 305     -29.475   9.056  13.752  1.00  0.00           H  
ATOM   4899 HH22 ARG B 305     -29.964   9.235  15.435  1.00  0.00           H  
ATOM   4900  C   ARG B 305     -24.965   2.115  16.408  1.00  0.00           C  
ATOM   4901  O   ARG B 305     -24.533   1.928  17.544  1.00  0.00           O  
ATOM   4902  N   ALA B 306     -24.304   1.790  15.294  1.00  0.00           N  
ATOM   4903  H   ALA B 306     -24.751   2.021  14.412  1.00  0.00           H  
ATOM   4904  CA  ALA B 306     -22.945   1.254  15.220  1.00  0.00           C  
ATOM   4905  HA  ALA B 306     -22.423   1.464  16.153  1.00  0.00           H  
ATOM   4906  CB  ALA B 306     -23.003  -0.268  15.019  1.00  0.00           C  
ATOM   4907  HB1 ALA B 306     -21.993  -0.677  15.021  1.00  0.00           H  
ATOM   4908  HB2 ALA B 306     -23.568  -0.739  15.817  1.00  0.00           H  
ATOM   4909  HB3 ALA B 306     -23.480  -0.506  14.068  1.00  0.00           H  
ATOM   4910  C   ALA B 306     -22.153   1.893  14.064  1.00  0.00           C  
ATOM   4911  O   ALA B 306     -22.725   2.195  13.017  1.00  0.00           O  
ATOM   4912  N   ARG B 307     -20.830   2.016  14.216  1.00  0.00           N  
ATOM   4913  H   ARG B 307     -20.455   1.827  15.144  1.00  0.00           H  
ATOM   4914  CA  ARG B 307     -19.838   2.296  13.156  1.00  0.00           C  
ATOM   4915  HA  ARG B 307     -20.249   1.972  12.202  1.00  0.00           H  
ATOM   4916  CB  ARG B 307     -19.592   3.810  13.027  1.00  0.00           C  
ATOM   4917  HB2 ARG B 307     -18.912   3.989  12.193  1.00  0.00           H  
ATOM   4918  HB3 ARG B 307     -20.540   4.293  12.789  1.00  0.00           H  
ATOM   4919  CG  ARG B 307     -19.013   4.455  14.296  1.00  0.00           C  
ATOM   4920  HG2 ARG B 307     -19.637   4.213  15.155  1.00  0.00           H  
ATOM   4921  HG3 ARG B 307     -18.017   4.059  14.479  1.00  0.00           H  
ATOM   4922  CD  ARG B 307     -18.937   5.978  14.157  1.00  0.00           C  
ATOM   4923  HD2 ARG B 307     -18.293   6.228  13.315  1.00  0.00           H  
ATOM   4924  HD3 ARG B 307     -19.938   6.368  13.963  1.00  0.00           H  
ATOM   4925  NE  ARG B 307     -18.411   6.579  15.390  1.00  0.00           N  
ATOM   4926  HE  ARG B 307     -18.437   6.009  16.229  1.00  0.00           H  
ATOM   4927  CZ  ARG B 307     -17.940   7.796  15.563  1.00  0.00           C  
ATOM   4928  NH1 ARG B 307     -17.880   8.678  14.602  1.00  0.00           N  
ATOM   4929 HH11 ARG B 307     -18.183   8.407  13.684  1.00  0.00           H  
ATOM   4930 HH12 ARG B 307     -17.535   9.604  14.766  1.00  0.00           H  
ATOM   4931  NH2 ARG B 307     -17.540   8.136  16.752  1.00  0.00           N  
ATOM   4932 HH21 ARG B 307     -17.602   7.430  17.480  1.00  0.00           H  
ATOM   4933 HH22 ARG B 307     -17.282   9.080  16.967  1.00  0.00           H  
ATOM   4934  C   ARG B 307     -18.554   1.481  13.392  1.00  0.00           C  
ATOM   4935  O   ARG B 307     -18.293   1.103  14.532  1.00  0.00           O  
ATOM   4936  N   VAL B 308     -17.763   1.200  12.355  1.00  0.00           N  
ATOM   4937  H   VAL B 308     -18.039   1.542  11.439  1.00  0.00           H
[truncated: 30,538 more chars]
