# Supplementary material for: Insights into receptor structure and dynamics at the surface of living cells
Source: Nat Commun. 2023 Mar 22;14:1596. doi: 10.1038/s41467-023-37284-4 (PMC10033668; doi:10.1038/s41467-023-37284-4)
Supplement: Supplementary file 15 — Source Data [file 41467_2023_37284_MOESM15_ESM.zip › Source data/Main/Figure 5/b/Average structures of MD sub-trajectories/K87B/MD_sub-average_3bpn_K87B_3.pdb]

ATOM      1  N   CYS A   1       9.156  -3.588  10.777  1.00  0.00           N  
ATOM      2  H1  CYS A   1       8.492  -3.061  10.216  1.00  0.00           H  
ATOM      3  H2  CYS A   1      10.044  -3.143  10.599  1.00  0.00           H  
ATOM      4  H3  CYS A   1       8.875  -3.495  11.742  1.00  0.00           H  
ATOM      5  CA  CYS A   1       9.185  -4.997  10.357  1.00  0.00           C  
ATOM      6  HA  CYS A   1       9.891  -5.529  10.989  1.00  0.00           H  
ATOM      7  CB  CYS A   1       7.796  -5.642  10.544  1.00  0.00           C  
ATOM      8  HB2 CYS A   1       7.027  -5.081  10.001  1.00  0.00           H  
ATOM      9  HB3 CYS A   1       7.790  -6.674  10.180  1.00  0.00           H  
ATOM     10  SG  CYS A   1       7.441  -5.652  12.320  1.00  0.00           S  
ATOM     11  HG  CYS A   1       6.377  -6.453  12.287  1.00  0.00           H  
ATOM     12  C   CYS A   1       9.732  -5.097   8.937  1.00  0.00           C  
ATOM     13  O   CYS A   1      10.367  -4.162   8.464  1.00  0.00           O  
ATOM     14  N   ASP A   2       9.525  -6.239   8.295  1.00  0.00           N  
ATOM     15  H   ASP A   2       9.035  -7.002   8.740  1.00  0.00           H  
ATOM     16  CA  ASP A   2       9.695  -6.429   6.861  1.00  0.00           C  
ATOM     17  HA  ASP A   2       9.563  -5.478   6.342  1.00  0.00           H  
ATOM     18  CB  ASP A   2      11.104  -6.957   6.550  1.00  0.00           C  
ATOM     19  HB2 ASP A   2      11.846  -6.234   6.898  1.00  0.00           H  
ATOM     20  HB3 ASP A   2      11.269  -7.899   7.079  1.00  0.00           H  
ATOM     21  CG  ASP A   2      11.266  -7.153   5.040  1.00  0.00           C  
ATOM     22  OD1 ASP A   2      11.809  -8.189   4.615  1.00  0.00           O  
ATOM     23  OD2 ASP A   2      10.742  -6.295   4.290  1.00  0.00           O  
ATOM     24  C   ASP A   2       8.604  -7.396   6.374  1.00  0.00           C  
ATOM     25  O   ASP A   2       8.128  -8.222   7.156  1.00  0.00           O  
ATOM     26  N   ILE A   3       8.231  -7.301   5.098  1.00  0.00           N  
ATOM     27  H   ILE A   3       8.681  -6.576   4.547  1.00  0.00           H  
ATOM     28  CA  ILE A   3       7.428  -8.297   4.370  1.00  0.00           C  
ATOM     29  HA  ILE A   3       7.698  -9.274   4.773  1.00  0.00           H  
ATOM     30  CB  ILE A   3       5.926  -8.075   4.674  1.00  0.00           C  
ATOM     31  HB  ILE A   3       5.841  -7.965   5.757  1.00  0.00           H  
ATOM     32  CG2 ILE A   3       5.365  -6.791   4.046  1.00  0.00           C  
ATOM     33 HG21 ILE A   3       5.307  -6.892   2.962  1.00  0.00           H  
ATOM     34 HG22 ILE A   3       4.369  -6.595   4.437  1.00  0.00           H  
ATOM     35 HG23 ILE A   3       5.999  -5.940   4.290  1.00  0.00           H  
ATOM     36  CG1 ILE A   3       5.073  -9.299   4.283  1.00  0.00           C  
ATOM     37 HG12 ILE A   3       4.871  -9.295   3.212  1.00  0.00           H  
ATOM     38 HG13 ILE A   3       5.626 -10.204   4.533  1.00  0.00           H  
ATOM     39  CD1 ILE A   3       3.743  -9.351   5.038  1.00  0.00           C  
ATOM     40 HD11 ILE A   3       3.221 -10.274   4.787  1.00  0.00           H  
ATOM     41 HD12 ILE A   3       3.941  -9.328   6.110  1.00  0.00           H  
ATOM     42 HD13 ILE A   3       3.113  -8.504   4.767  1.00  0.00           H  
ATOM     43  C   ILE A   3       7.809  -8.350   2.873  1.00  0.00           C  
ATOM     44  O   ILE A   3       7.133  -8.984   2.061  1.00  0.00           O  
ATOM     45  N   THR A   4       8.941  -7.731   2.503  1.00  0.00           N  
ATOM     46  H   THR A   4       9.526  -7.322   3.229  1.00  0.00           H  
ATOM     47  CA  THR A   4       9.404  -7.547   1.116  1.00  0.00           C  
ATOM     48  HA  THR A   4       8.709  -6.898   0.584  1.00  0.00           H  
ATOM     49  CB  THR A   4      10.803  -6.892   1.117  1.00  0.00           C  
ATOM     50  HB  THR A   4      11.501  -7.546   1.641  1.00  0.00           H  
ATOM     51  CG2 THR A   4      11.363  -6.621  -0.280  1.00  0.00           C  
ATOM     52 HG21 THR A   4      10.665  -6.004  -0.838  1.00  0.00           H  
ATOM     53 HG22 THR A   4      12.313  -6.092  -0.201  1.00  0.00           H  
ATOM     54 HG23 THR A   4      11.531  -7.557  -0.810  1.00  0.00           H  
ATOM     55  OG1 THR A   4      10.780  -5.655   1.783  1.00  0.00           O  
ATOM     56  HG1 THR A   4      10.816  -5.856   2.749  1.00  0.00           H  
ATOM     57  C   THR A   4       9.472  -8.874   0.363  1.00  0.00           C  
ATOM     58  O   THR A   4       9.039  -8.975  -0.783  1.00  0.00           O  
ATOM     59  N   LEU A   5       9.963  -9.923   1.025  1.00  0.00           N  
ATOM     60  H   LEU A   5      10.245  -9.785   1.987  1.00  0.00           H  
ATOM     61  CA  LEU A   5      10.152 -11.245   0.427  1.00  0.00           C  
ATOM     62  HA  LEU A   5      10.704 -11.112  -0.500  1.00  0.00           H  
ATOM     63  CB  LEU A   5      11.006 -12.058   1.415  1.00  0.00           C  
ATOM     64  HB2 LEU A   5      11.852 -11.444   1.729  1.00  0.00           H  
ATOM     65  HB3 LEU A   5      10.402 -12.267   2.301  1.00  0.00           H  
ATOM     66  CG  LEU A   5      11.558 -13.385   0.876  1.00  0.00           C  
ATOM     67  HG  LEU A   5      10.743 -14.035   0.553  1.00  0.00           H  
ATOM     68  CD1 LEU A   5      12.530 -13.174  -0.283  1.00  0.00           C  
ATOM     69 HD11 LEU A   5      12.947 -14.133  -0.590  1.00  0.00           H  
ATOM     70 HD12 LEU A   5      13.336 -12.505   0.020  1.00  0.00           H  
ATOM     71 HD13 LEU A   5      12.004 -12.745  -1.133  1.00  0.00           H  
ATOM     72  CD2 LEU A   5      12.332 -14.069   1.999  1.00  0.00           C  
ATOM     73 HD21 LEU A   5      13.101 -13.404   2.392  1.00  0.00           H  
ATOM     74 HD22 LEU A   5      12.817 -14.970   1.629  1.00  0.00           H  
ATOM     75 HD23 LEU A   5      11.651 -14.331   2.809  1.00  0.00           H  
ATOM     76  C   LEU A   5       8.819 -11.932   0.076  1.00  0.00           C  
ATOM     77  O   LEU A   5       8.651 -12.444  -1.032  1.00  0.00           O  
ATOM     78  N   GLN A   6       7.853 -11.908   0.997  1.00  0.00           N  
ATOM     79  H   GLN A   6       8.058 -11.479   1.896  1.00  0.00           H  
ATOM     80  CA  GLN A   6       6.501 -12.439   0.787  1.00  0.00           C  
ATOM     81  HA  GLN A   6       6.571 -13.448   0.379  1.00  0.00           H  
ATOM     82  CB  GLN A   6       5.723 -12.499   2.113  1.00  0.00           C  
ATOM     83  HB2 GLN A   6       5.636 -11.500   2.539  1.00  0.00           H  
ATOM     84  HB3 GLN A   6       4.713 -12.842   1.883  1.00  0.00           H  
ATOM     85  CG  GLN A   6       6.306 -13.463   3.156  1.00  0.00           C  
ATOM     86  HG2 GLN A   6       5.510 -13.725   3.854  1.00  0.00           H  
ATOM     87  HG3 GLN A   6       6.619 -14.383   2.664  1.00  0.00           H  
ATOM     88  CD  GLN A   6       7.467 -12.905   3.982  1.00  0.00           C  
ATOM     89  OE1 GLN A   6       7.952 -11.797   3.803  1.00  0.00           O  
ATOM     90  NE2 GLN A   6       7.961 -13.670   4.926  1.00  0.00           N  
ATOM     91 HE21 GLN A   6       8.718 -13.291   5.467  1.00  0.00           H  
ATOM     92 HE22 GLN A   6       7.599 -14.592   5.100  1.00  0.00           H  
ATOM     93  C   GLN A   6       5.714 -11.584  -0.212  1.00  0.00           C  
ATOM     94  O   GLN A   6       4.928 -12.113  -0.998  1.00  0.00           O  
ATOM     95  N   GLU A   7       5.940 -10.270  -0.220  1.00  0.00           N  
ATOM     96  H   GLU A   7       6.536  -9.876   0.506  1.00  0.00           H  
ATOM     97  CA  GLU A   7       5.348  -9.350  -1.186  1.00  0.00           C  
ATOM     98  HA  GLU A   7       4.275  -9.537  -1.217  1.00  0.00           H  
ATOM     99  CB  GLU A   7       5.559  -7.915  -0.690  1.00  0.00           C  
ATOM    100  HB2 GLU A   7       5.325  -7.873   0.374  1.00  0.00           H  
ATOM    101  HB3 GLU A   7       6.597  -7.613  -0.832  1.00  0.00           H  
ATOM    102  CG  GLU A   7       4.620  -6.944  -1.405  1.00  0.00           C  
ATOM    103  HG2 GLU A   7       4.910  -6.857  -2.454  1.00  0.00           H  
ATOM    104  HG3 GLU A   7       3.610  -7.352  -1.357  1.00  0.00           H  
ATOM    105  CD  GLU A   7       4.665  -5.571  -0.731  1.00  0.00           C  
ATOM    106  OE1 GLU A   7       5.759  -4.967  -0.730  1.00  0.00           O  
ATOM    107  OE2 GLU A   7       3.633  -5.127  -0.176  1.00  0.00           O  
ATOM    108  C   GLU A   7       5.899  -9.573  -2.606  1.00  0.00           C  
ATOM    109  O   GLU A   7       5.137  -9.546  -3.575  1.00  0.00           O  
ATOM    110  N   ILE A   8       7.187  -9.909  -2.749  1.00  0.00           N  
ATOM    111  H   ILE A   8       7.793  -9.836  -1.932  1.00  0.00           H  
ATOM    112  CA  ILE A   8       7.761 -10.419  -4.001  1.00  0.00           C  
ATOM    113  HA  ILE A   8       7.538  -9.706  -4.796  1.00  0.00           H  
ATOM    114  CB  ILE A   8       9.300 -10.522  -3.887  1.00  0.00           C  
ATOM    115  HB  ILE A   8       9.548 -11.012  -2.945  1.00  0.00           H  
ATOM    116  CG2 ILE A   8       9.879 -11.368  -5.027  1.00  0.00           C  
ATOM    117 HG21 ILE A   8       9.556 -10.975  -5.988  1.00  0.00           H  
ATOM    118 HG22 ILE A   8      10.964 -11.372  -4.982  1.00  0.00           H  
ATOM    119 HG23 ILE A   8       9.541 -12.394  -4.918  1.00  0.00           H  
ATOM    120  CG1 ILE A   8       9.957  -9.126  -3.903  1.00  0.00           C  
ATOM    121 HG12 ILE A   8       9.956  -8.724  -4.916  1.00  0.00           H  
ATOM    122 HG13 ILE A   8       9.372  -8.454  -3.278  1.00  0.00           H  
ATOM    123  CD1 ILE A   8      11.395  -9.135  -3.363  1.00  0.00           C  
ATOM    124 HD11 ILE A   8      11.788  -8.120  -3.335  1.00  0.00           H  
ATOM    125 HD12 ILE A   8      11.401  -9.542  -2.352  1.00  0.00           H  
ATOM    126 HD13 ILE A   8      12.049  -9.731  -3.997  1.00  0.00           H  
ATOM    127  C   ILE A   8       7.104 -11.751  -4.411  1.00  0.00           C  
ATOM    128  O   ILE A   8       6.697 -11.883  -5.565  1.00  0.00           O  
ATOM    129  N   ILE A   9       6.918 -12.713  -3.498  1.00  0.00           N  
ATOM    130  H   ILE A   9       7.312 -12.578  -2.569  1.00  0.00           H  
ATOM    131  CA  ILE A   9       6.235 -13.988  -3.807  1.00  0.00           C  
ATOM    132  HA  ILE A   9       6.732 -14.434  -4.667  1.00  0.00           H  
ATOM    133  CB  ILE A   9       6.356 -14.972  -2.617  1.00  0.00           C  
ATOM    134  HB  ILE A   9       6.075 -14.438  -1.709  1.00  0.00           H  
ATOM    135  CG2 ILE A   9       5.385 -16.160  -2.749  1.00  0.00           C  
ATOM    136 HG21 ILE A   9       5.594 -16.896  -1.971  1.00  0.00           H  
ATOM    137 HG22 ILE A   9       4.357 -15.824  -2.618  1.00  0.00           H  
ATOM    138 HG23 ILE A   9       5.487 -16.631  -3.727  1.00  0.00           H  
ATOM    139  CG1 ILE A   9       7.803 -15.487  -2.409  1.00  0.00           C  
ATOM    140 HG12 ILE A   9       8.464 -14.640  -2.243  1.00  0.00           H  
ATOM    141 HG13 ILE A   9       7.824 -16.087  -1.500  1.00  0.00           H  
ATOM    142  CD1 ILE A   9       8.404 -16.327  -3.546  1.00  0.00           C  
ATOM    143 HD11 ILE A   9       7.776 -17.192  -3.759  1.00  0.00           H  
ATOM    144 HD12 ILE A   9       8.517 -15.723  -4.447  1.00  0.00           H  
ATOM    145 HD13 ILE A   9       9.390 -16.682  -3.243  1.00  0.00           H  
ATOM    146  C   ILE A   9       4.773 -13.764  -4.242  1.00  0.00           C  
ATOM    147  O   ILE A   9       4.349 -14.295  -5.272  1.00  0.00           O  
ATOM    148  N   LYS A  10       4.009 -12.930  -3.522  1.00  0.00           N  
ATOM    149  H   LYS A  10       4.413 -12.554  -2.665  1.00  0.00           H  
ATOM    150  CA  LYS A  10       2.650 -12.495  -3.903  1.00  0.00           C  
ATOM    151  HA  LYS A  10       2.014 -13.374  -3.975  1.00  0.00           H  
ATOM    152  CB  LYS A  10       2.096 -11.568  -2.797  1.00  0.00           C  
ATOM    153  HB2 LYS A  10       1.922 -12.160  -1.897  1.00  0.00           H  
ATOM    154  HB3 LYS A  10       2.861 -10.828  -2.554  1.00  0.00           H  
ATOM    155  CG  LYS A  10       0.812 -10.782  -3.136  1.00  0.00           C  
ATOM    156  HG2 LYS A  10       0.578 -10.147  -2.280  1.00  0.00           H  
ATOM    157  HG3 LYS A  10       1.023 -10.122  -3.978  1.00  0.00           H  
ATOM    158  CD  LYS A  10      -0.438 -11.621  -3.462  1.00  0.00           C  
ATOM    159  HD2 LYS A  10      -0.229 -12.301  -4.288  1.00  0.00           H  
ATOM    160  HD3 LYS A  10      -0.728 -12.197  -2.581  1.00  0.00           H  
ATOM    161  CE  LYS A  10      -1.564 -10.654  -3.864  1.00  0.00           C  
ATOM    162  HE2 LYS A  10      -1.731  -9.962  -3.032  1.00  0.00           H  
ATOM    163  HE3 LYS A  10      -1.221 -10.070  -4.724  1.00  0.00           H  
ATOM    164  NZ  LYS A  10      -2.842 -11.331  -4.197  1.00  0.00           N  
ATOM    165  HZ1 LYS A  10      -3.258 -11.711  -3.344  1.00  0.00           H  
ATOM    166  HZ2 LYS A  10      -3.511 -10.658  -4.554  1.00  0.00           H  
ATOM    167  HZ3 LYS A  10      -2.716 -12.064  -4.884  1.00  0.00           H  
ATOM    168  C   LYS A  10       2.635 -11.824  -5.278  1.00  0.00           C  
ATOM    169  O   LYS A  10       1.732 -12.107  -6.072  1.00  0.00           O  
ATOM    170  N   THR A  11       3.625 -10.984  -5.582  1.00  0.00           N  
ATOM    171  H   THR A  11       4.298 -10.758  -4.855  1.00  0.00           H  
ATOM    172  CA  THR A  11       3.766 -10.331  -6.890  1.00  0.00           C  
ATOM    173  HA  THR A  11       2.816  -9.860  -7.146  1.00  0.00           H  
ATOM    174  CB  THR A  11       4.832  -9.225  -6.849  1.00  0.00           C  
ATOM    175  HB  THR A  11       5.819  -9.653  -6.665  1.00  0.00           H  
ATOM    176  CG2 THR A  11       4.862  -8.418  -8.141  1.00  0.00           C  
ATOM    177 HG21 THR A  11       5.522  -7.561  -8.012  1.00  0.00           H  
ATOM    178 HG22 THR A  11       5.230  -9.030  -8.962  1.00  0.00           H  
ATOM    179 HG23 THR A  11       3.864  -8.054  -8.377  1.00  0.00           H  
ATOM    180  OG1 THR A  11       4.537  -8.293  -5.835  1.00  0.00           O  
ATOM    181  HG1 THR A  11       4.818  -8.681  -4.979  1.00  0.00           H  
ATOM    182  C   THR A  11       4.075 -11.347  -7.993  1.00  0.00           C  
ATOM    183  O   THR A  11       3.381 -11.367  -9.003  1.00  0.00           O  
ATOM    184  N   LEU A  12       5.033 -12.256  -7.787  1.00  0.00           N  
ATOM    185  H   LEU A  12       5.549 -12.212  -6.914  1.00  0.00           H  
ATOM    186  CA  LEU A  12       5.387 -13.320  -8.740  1.00  0.00           C  
ATOM    187  HA  LEU A  12       5.645 -12.866  -9.697  1.00  0.00           H  
ATOM    188  CB  LEU A  12       6.606 -14.094  -8.208  1.00  0.00           C  
ATOM    189  HB2 LEU A  12       6.426 -14.337  -7.161  1.00  0.00           H  
ATOM    190  HB3 LEU A  12       6.702 -15.034  -8.752  1.00  0.00           H  
ATOM    191  CG  LEU A  12       7.932 -13.317  -8.333  1.00  0.00           C  
ATOM    192  HG  LEU A  12       7.781 -12.280  -8.033  1.00  0.00           H  
ATOM    193  CD1 LEU A  12       8.995 -13.926  -7.415  1.00  0.00           C  
ATOM    194 HD11 LEU A  12       9.217 -14.948  -7.713  1.00  0.00           H  
ATOM    195 HD12 LEU A  12       9.905 -13.328  -7.463  1.00  0.00           H  
ATOM    196 HD13 LEU A  12       8.629 -13.926  -6.389  1.00  0.00           H  
ATOM    197  CD2 LEU A  12       8.464 -13.341  -9.769  1.00  0.00           C  
ATOM    198 HD21 LEU A  12       7.752 -12.876 -10.450  1.00  0.00           H  
ATOM    199 HD22 LEU A  12       9.398 -12.782  -9.818  1.00  0.00           H  
ATOM    200 HD23 LEU A  12       8.653 -14.368 -10.086  1.00  0.00           H  
ATOM    201  C   LEU A  12       4.224 -14.283  -9.017  1.00  0.00           C  
ATOM    202  O   LEU A  12       4.053 -14.724 -10.157  1.00  0.00           O  
ATOM    203  N   ASN A  13       3.388 -14.576  -8.022  1.00  0.00           N  
ATOM    204  H   ASN A  13       3.634 -14.288  -7.080  1.00  0.00           H  
ATOM    205  CA  ASN A  13       2.172 -15.359  -8.246  1.00  0.00           C  
ATOM    206  HA  ASN A  13       2.418 -16.210  -8.885  1.00  0.00           H  
ATOM    207  CB  ASN A  13       1.672 -15.915  -6.901  1.00  0.00           C  
ATOM    208  HB2 ASN A  13       1.507 -15.090  -6.209  1.00  0.00           H  
ATOM    209  HB3 ASN A  13       0.726 -16.431  -7.062  1.00  0.00           H  
ATOM    210  CG  ASN A  13       2.639 -16.907  -6.266  1.00  0.00           C  
ATOM    211  OD1 ASN A  13       3.530 -17.456  -6.888  1.00  0.00           O  
ATOM    212  ND2 ASN A  13       2.492 -17.175  -4.987  1.00  0.00           N  
ATOM    213 HD21 ASN A  13       3.191 -17.775  -4.583  1.00  0.00           H  
ATOM    214 HD22 ASN A  13       1.774 -16.730  -4.448  1.00  0.00           H  
ATOM    215  C   ASN A  13       1.110 -14.543  -9.010  1.00  0.00           C  
ATOM    216  O   ASN A  13       0.523 -15.043  -9.963  1.00  0.00           O  
ATOM    217  N   SER A  14       0.900 -13.269  -8.654  1.00  0.00           N  
ATOM    218  H   SER A  14       1.422 -12.886  -7.875  1.00  0.00           H  
ATOM    219  CA  SER A  14      -0.084 -12.402  -9.336  1.00  0.00           C  
ATOM    220  HA  SER A  14      -1.030 -12.940  -9.385  1.00  0.00           H  
ATOM    221  CB  SER A  14      -0.321 -11.120  -8.527  1.00  0.00           C  
ATOM    222  HB2 SER A  14       0.575 -10.499  -8.556  1.00  0.00           H  
ATOM    223  HB3 SER A  14      -1.145 -10.562  -8.973  1.00  0.00           H  
ATOM    224  OG  SER A  14      -0.634 -11.430  -7.175  1.00  0.00           O  
ATOM    225  HG  SER A  14       0.208 -11.670  -6.748  1.00  0.00           H  
ATOM    226  C   SER A  14       0.305 -12.062 -10.790  1.00  0.00           C  
ATOM    227  O   SER A  14      -0.570 -11.837 -11.628  1.00  0.00           O  
ATOM    228  N   LEU A  15       1.612 -12.076 -11.094  1.00  0.00           N  
ATOM    229  H   LEU A  15       2.261 -12.157 -10.320  1.00  0.00           H  
ATOM    230  CA  LEU A  15       2.195 -12.034 -12.444  1.00  0.00           C  
ATOM    231  HA  LEU A  15       1.794 -11.175 -12.985  1.00  0.00           H  
ATOM    232  CB  LEU A  15       3.738 -11.924 -12.357  1.00  0.00           C  
ATOM    233  HB2 LEU A  15       4.087 -12.495 -11.497  1.00  0.00           H  
ATOM    234  HB3 LEU A  15       4.189 -12.372 -13.246  1.00  0.00           H  
ATOM    235  CG  LEU A  15       4.243 -10.481 -12.247  1.00  0.00           C  
ATOM    236  HG  LEU A  15       3.593  -9.947 -11.563  1.00  0.00           H  
ATOM    237  CD1 LEU A  15       5.669 -10.412 -11.700  1.00  0.00           C  
ATOM    238 HD11 LEU A  15       5.974  -9.368 -11.618  1.00  0.00           H  
ATOM    239 HD12 LEU A  15       6.354 -10.941 -12.363  1.00  0.00           H  
ATOM    240 HD13 LEU A  15       5.702 -10.859 -10.709  1.00  0.00           H  
ATOM    241  CD2 LEU A  15       4.234  -9.795 -13.612  1.00  0.00           C  
ATOM    242 HD21 LEU A  15       4.541  -8.758 -13.498  1.00  0.00           H  
ATOM    243 HD22 LEU A  15       3.233  -9.815 -14.040  1.00  0.00           H  
ATOM    244 HD23 LEU A  15       4.919 -10.297 -14.297  1.00  0.00           H  
ATOM    245  C   LEU A  15       1.842 -13.281 -13.258  1.00  0.00           C  
ATOM    246  O   LEU A  15       1.391 -13.142 -14.388  1.00  0.00           O  
ATOM    247  N   THR A  16       2.008 -14.475 -12.678  1.00  0.00           N  
ATOM    248  H   THR A  16       2.322 -14.483 -11.718  1.00  0.00           H  
ATOM    249  CA  THR A  16       1.845 -15.772 -13.374  1.00  0.00           C  
ATOM    250  HA  THR A  16       2.521 -15.791 -14.231  1.00  0.00           H  
ATOM    251  CB  THR A  16       2.257 -16.923 -12.423  1.00  0.00           C  
ATOM    252  HB  THR A  16       1.586 -16.938 -11.564  1.00  0.00           H  
ATOM    253  CG2 THR A  16       2.234 -18.303 -13.080  1.00  0.00           C  
ATOM    254 HG21 THR A  16       2.608 -19.053 -12.382  1.00  0.00           H  
ATOM    255 HG22 THR A  16       1.215 -18.571 -13.351  1.00  0.00           H  
ATOM    256 HG23 THR A  16       2.857 -18.300 -13.976  1.00  0.00           H  
ATOM    257  OG1 THR A  16       3.593 -16.769 -11.951  1.00  0.00           O  
ATOM    258  HG1 THR A  16       3.627 -15.976 -11.387  1.00  0.00           H  
ATOM    259  C   THR A  16       0.421 -15.973 -13.942  1.00  0.00           C  
ATOM    260  O   THR A  16       0.230 -16.677 -14.938  1.00  0.00           O  
ATOM    261  N   GLU A  17      -0.592 -15.324 -13.355  1.00  0.00           N  
ATOM    262  H   GLU A  17      -0.397 -14.804 -12.511  1.00  0.00           H  
ATOM    263  CA  GLU A  17      -1.960 -15.286 -13.899  1.00  0.00           C  
ATOM    264  HA  GLU A  17      -2.248 -16.295 -14.192  1.00  0.00           H  
ATOM    265  CB  GLU A  17      -2.909 -14.833 -12.773  1.00  0.00           C  
ATOM    266  HB2 GLU A  17      -2.895 -15.599 -11.997  1.00  0.00           H  
ATOM    267  HB3 GLU A  17      -2.509 -13.919 -12.332  1.00  0.00           H  
ATOM    268  CG  GLU A  17      -4.378 -14.558 -13.157  1.00  0.00           C  
ATOM    269  HG2 GLU A  17      -4.962 -14.491 -12.238  1.00  0.00           H  
ATOM    270  HG3 GLU A  17      -4.413 -13.572 -13.626  1.00  0.00           H  
ATOM    271  CD  GLU A  17      -5.034 -15.579 -14.106  1.00  0.00           C  
ATOM    272  OE1 GLU A  17      -4.658 -16.770 -14.070  1.00  0.00           O  
ATOM    273  OE2 GLU A  17      -5.896 -15.127 -14.905  1.00  0.00           O  
ATOM    274  C   GLU A  17      -2.107 -14.398 -15.154  1.00  0.00           C  
ATOM    275  O   GLU A  17      -2.949 -14.670 -16.008  1.00  0.00           O  
ATOM    276  N   GLN A  18      -1.326 -13.323 -15.317  1.00  0.00           N  
ATOM    277  H   GLN A  18      -0.526 -13.202 -14.702  1.00  0.00           H  
ATOM    278  CA  GLN A  18      -1.529 -12.344 -16.401  1.00  0.00           C  
ATOM    279  HA  GLN A  18      -2.601 -12.195 -16.495  1.00  0.00           H  
ATOM    280  CB  GLN A  18      -0.923 -10.968 -16.068  1.00  0.00           C  
ATOM    281  HB2 GLN A  18       0.164 -11.034 -16.107  1.00  0.00           H  
ATOM    282  HB3 GLN A  18      -1.243 -10.268 -16.840  1.00  0.00           H  
ATOM    283  CG  GLN A  18      -1.306 -10.384 -14.703  1.00  0.00           C  
ATOM    284  HG2 GLN A  18      -0.661 -10.848 -13.960  1.00  0.00           H  
ATOM    285  HG3 GLN A  18      -1.081  -9.318 -14.697  1.00  0.00           H  
ATOM    286  CD  GLN A  18      -2.764 -10.586 -14.289  1.00  0.00           C  
ATOM    287  OE1 GLN A  18      -3.710 -10.495 -15.068  1.00  0.00           O  
ATOM    288  NE2 GLN A  18      -2.998 -10.885 -13.032  1.00  0.00           N  
ATOM    289 HE21 GLN A  18      -3.941 -11.105 -12.772  1.00  0.00           H  
ATOM    290 HE22 GLN A  18      -2.213 -11.089 -12.415  1.00  0.00           H  
ATOM    291  C   GLN A  18      -1.063 -12.844 -17.777  1.00  0.00           C  
ATOM    292  O   GLN A  18      -0.018 -12.449 -18.286  1.00  0.00           O  
ATOM    293  N   LYS A  19      -1.870 -13.704 -18.404  1.00  0.00           N  
ATOM    294  H   LYS A  19      -2.651 -14.062 -17.862  1.00  0.00           H  
ATOM    295  CA  LYS A  19      -1.610 -14.264 -19.738  1.00  0.00           C  
ATOM    296  HA  LYS A  19      -0.572 -14.609 -19.751  1.00  0.00           H  
ATOM    297  CB  LYS A  19      -2.497 -15.495 -19.997  1.00  0.00           C  
ATOM    298  HB2 LYS A  19      -3.550 -15.209 -20.044  1.00  0.00           H  
ATOM    299  HB3 LYS A  19      -2.207 -15.939 -20.951  1.00  0.00           H  
ATOM    300  CG  LYS A  19      -2.281 -16.510 -18.863  1.00  0.00           C  
ATOM    301  HG2 LYS A  19      -1.227 -16.486 -18.584  1.00  0.00           H  
ATOM    302  HG3 LYS A  19      -2.878 -16.204 -18.006  1.00  0.00           H  
ATOM    303  CD  LYS A  19      -2.649 -17.955 -19.205  1.00  0.00           C  
ATOM    304  HD2 LYS A  19      -3.685 -17.992 -19.549  1.00  0.00           H  
ATOM    305  HD3 LYS A  19      -2.004 -18.317 -20.007  1.00  0.00           H  
ATOM    306  CE  LYS A  19      -2.503 -18.853 -17.962  1.00  0.00           C  
ATOM    307  HE2 LYS A  19      -3.290 -18.583 -17.249  1.00  0.00           H  
ATOM    308  HE3 LYS A  19      -2.677 -19.888 -18.270  1.00  0.00           H  
ATOM    309  NZ  LYS A  19      -1.171 -18.727 -17.301  1.00  0.00           N  
ATOM    310  HZ1 LYS A  19      -1.051 -17.800 -16.900  1.00  0.00           H  
ATOM    311  HZ2 LYS A  19      -1.080 -19.382 -16.538  1.00  0.00           H  
ATOM    312  HZ3 LYS A  19      -0.414 -18.886 -17.955  1.00  0.00           H  
ATOM    313  C   LYS A  19      -1.723 -13.189 -20.823  1.00  0.00           C  
ATOM    314  O   LYS A  19      -2.815 -12.793 -21.234  1.00  0.00           O  
ATOM    315  N   THR A  20      -0.560 -12.727 -21.264  1.00  0.00           N  
ATOM    316  H   THR A  20       0.279 -13.072 -20.814  1.00  0.00           H  
ATOM    317  CA  THR A  20      -0.346 -11.776 -22.356  1.00  0.00           C  
ATOM    318  HA  THR A  20      -1.148 -11.889 -23.083  1.00  0.00           H  
ATOM    319  CB  THR A  20      -0.370 -10.321 -21.854  1.00  0.00           C  
ATOM    320  HB  THR A  20      -1.369 -10.096 -21.485  1.00  0.00           H  
ATOM    321  CG2 THR A  20       0.643  -9.987 -20.759  1.00  0.00           C  
ATOM    322 HG21 THR A  20       0.592  -8.936 -20.504  1.00  0.00           H  
ATOM    323 HG22 THR A  20       0.417 -10.560 -19.863  1.00  0.00           H  
ATOM    324 HG23 THR A  20       1.651 -10.230 -21.081  1.00  0.00           H  
ATOM    325  OG1 THR A  20      -0.103  -9.478 -22.943  1.00  0.00           O  
ATOM    326  HG1 THR A  20      -0.120  -8.564 -22.643  1.00  0.00           H  
ATOM    327  C   THR A  20       0.977 -12.100 -23.046  1.00  0.00           C  
ATOM    328  O   THR A  20       1.962 -12.413 -22.380  1.00  0.00           O  
ATOM    329  N   LEU A  21       1.016 -11.987 -24.376  1.00  0.00           N  
ATOM    330  H   LEU A  21       0.192 -11.662 -24.854  1.00  0.00           H  
ATOM    331  CA  LEU A  21       2.197 -12.244 -25.212  1.00  0.00           C  
ATOM    332  HA  LEU A  21       2.567 -13.238 -24.953  1.00  0.00           H  
ATOM    333  CB  LEU A  21       1.787 -12.295 -26.701  1.00  0.00           C  
ATOM    334  HB2 LEU A  21       2.695 -12.522 -27.263  1.00  0.00           H  
ATOM    335  HB3 LEU A  21       1.114 -13.140 -26.852  1.00  0.00           H  
ATOM    336  CG  LEU A  21       1.150 -11.023 -27.309  1.00  0.00           C  
ATOM    337  HG  LEU A  21       1.643 -10.137 -26.917  1.00  0.00           H  
ATOM    338  CD1 LEU A  21       1.315 -11.050 -28.832  1.00  0.00           C  
ATOM    339 HD11 LEU A  21       0.818 -11.926 -29.248  1.00  0.00           H  
ATOM    340 HD12 LEU A  21       0.897 -10.143 -29.267  1.00  0.00           H  
ATOM    341 HD13 LEU A  21       2.377 -11.088 -29.076  1.00  0.00           H  
ATOM    342  CD2 LEU A  21      -0.358 -10.911 -27.030  1.00  0.00           C  
ATOM    343 HD21 LEU A  21      -0.532 -10.593 -26.005  1.00  0.00           H  
ATOM    344 HD22 LEU A  21      -0.851 -11.864 -27.224  1.00  0.00           H  
ATOM    345 HD23 LEU A  21      -0.795 -10.153 -27.677  1.00  0.00           H  
ATOM    346  C   LEU A  21       3.392 -11.302 -24.949  1.00  0.00           C  
ATOM    347  O   LEU A  21       4.464 -11.509 -25.506  1.00  0.00           O  
ATOM    348  N   CYS A  22       3.254 -10.331 -24.039  1.00  0.00           N  
ATOM    349  H   CYS A  22       2.349 -10.213 -23.609  1.00  0.00           H  
ATOM    350  CA  CYS A  22       4.380  -9.557 -23.522  1.00  0.00           C  
ATOM    351  HA  CYS A  22       4.835  -9.011 -24.349  1.00  0.00           H  
ATOM    352  CB  CYS A  22       3.804  -8.545 -22.517  1.00  0.00           C  
ATOM    353  HB2 CYS A  22       2.985  -7.999 -22.988  1.00  0.00           H  
ATOM    354  HB3 CYS A  22       3.420  -9.092 -21.660  1.00  0.00           H  
ATOM    355  SG  CYS A  22       5.040  -7.356 -21.924  1.00  0.00           S  
ATOM    356  HG  CYS A  22       5.300  -6.777 -23.107  1.00  0.00           H  
ATOM    357  C   CYS A  22       5.488 -10.446 -22.908  1.00  0.00           C  
ATOM    358  O   CYS A  22       6.650 -10.051 -22.945  1.00  0.00           O  
ATOM    359  N   THR A  23       5.186 -11.643 -22.375  1.00  0.00           N  
ATOM    360  H   THR A  23       4.228 -11.976 -22.388  1.00  0.00           H  
ATOM    361  CA  THR A  23       6.214 -12.527 -21.769  1.00  0.00           C  
ATOM    362  HA  THR A  23       6.914 -11.883 -21.245  1.00  0.00           H  
ATOM    363  CB  THR A  23       5.634 -13.471 -20.704  1.00  0.00           C  
ATOM    364  HB  THR A  23       6.465 -14.013 -20.250  1.00  0.00           H  
ATOM    365  CG2 THR A  23       4.905 -12.717 -19.591  1.00  0.00           C  
ATOM    366 HG21 THR A  23       5.580 -11.989 -19.145  1.00  0.00           H  
ATOM    367 HG22 THR A  23       4.025 -12.210 -19.985  1.00  0.00           H  
ATOM    368 HG23 THR A  23       4.593 -13.427 -18.824  1.00  0.00           H  
ATOM    369  OG1 THR A  23       4.746 -14.404 -21.257  1.00  0.00           O  
ATOM    370  HG1 THR A  23       4.801 -15.198 -20.676  1.00  0.00           H  
ATOM    371  C   THR A  23       7.071 -13.325 -22.772  1.00  0.00           C  
ATOM    372  O   THR A  23       8.159 -13.788 -22.413  1.00  0.00           O  
ATOM    373  N   GLU A  24       6.647 -13.410 -24.039  1.00  0.00           N  
ATOM    374  H   GLU A  24       5.744 -13.017 -24.266  1.00  0.00           H  
ATOM    375  CA  GLU A  24       7.450 -13.923 -25.167  1.00  0.00           C  
ATOM    376  HA  GLU A  24       7.853 -14.906 -24.920  1.00  0.00           H  
ATOM    377  CB  GLU A  24       6.561 -14.054 -26.421  1.00  0.00           C  
ATOM    378  HB2 GLU A  24       6.146 -13.072 -26.650  1.00  0.00           H  
ATOM    379  HB3 GLU A  24       7.179 -14.336 -27.275  1.00  0.00           H  
ATOM    380  CG  GLU A  24       5.397 -15.054 -26.300  1.00  0.00           C  
ATOM    381  HG2 GLU A  24       4.805 -14.820 -25.412  1.00  0.00           H  
ATOM    382  HG3 GLU A  24       4.745 -14.906 -27.165  1.00  0.00           H  
ATOM    383  CD  GLU A  24       5.829 -16.531 -26.272  1.00  0.00           C  
ATOM    384  OE1 GLU A  24       4.932 -17.376 -26.058  1.00  0.00           O  
ATOM    385  OE2 GLU A  24       7.028 -16.815 -26.507  1.00  0.00           O  
ATOM    386  C   GLU A  24       8.631 -12.998 -25.517  1.00  0.00           C  
ATOM    387  O   GLU A  24       9.628 -13.432 -26.097  1.00  0.00           O  
ATOM    388  N   LEU A  25       8.533 -11.705 -25.180  1.00  0.00           N  
ATOM    389  H   LEU A  25       7.724 -11.411 -24.650  1.00  0.00           H  
ATOM    390  CA  LEU A  25       9.556 -10.711 -25.503  1.00  0.00           C  
ATOM    391  HA  LEU A  25       9.747 -10.765 -26.574  1.00  0.00           H  
ATOM    392  CB  LEU A  25       9.062  -9.293 -25.162  1.00  0.00           C  
ATOM    393  HB2 LEU A  25       8.929  -9.239 -24.080  1.00  0.00           H  
ATOM    394  HB3 LEU A  25       9.836  -8.575 -25.438  1.00  0.00           H  
ATOM    395  CG  LEU A  25       7.739  -8.883 -25.839  1.00  0.00           C  
ATOM    396  HG  LEU A  25       6.966  -9.618 -25.620  1.00  0.00           H  
ATOM    397  CD1 LEU A  25       7.281  -7.543 -25.272  1.00  0.00           C  
ATOM    398 HD11 LEU A  25       8.025  -6.775 -25.482  1.00  0.00           H  
ATOM    399 HD12 LEU A  25       6.335  -7.272 -25.728  1.00  0.00           H  
ATOM    400 HD13 LEU A  25       7.142  -7.629 -24.197  1.00  0.00           H  
ATOM    401  CD2 LEU A  25       7.858  -8.749 -27.361  1.00  0.00           C  
ATOM    402 HD21 LEU A  25       6.892  -8.451 -27.769  1.00  0.00           H  
ATOM    403 HD22 LEU A  25       8.605  -7.998 -27.615  1.00  0.00           H  
ATOM    404 HD23 LEU A  25       8.130  -9.709 -27.797  1.00  0.00           H  
ATOM    405  C   LEU A  25      10.875 -11.028 -24.782  1.00  0.00           C  
ATOM    406  O   LEU A  25      10.893 -11.397 -23.606  1.00  0.00           O  
ATOM    407  N   THR A  26      12.002 -10.885 -25.481  1.00  0.00           N  
ATOM    408  H   THR A  26      11.975 -10.564 -26.437  1.00  0.00           H  
ATOM    409  CA  THR A  26      13.311 -11.154 -24.880  1.00  0.00           C  
ATOM    410  HA  THR A  26      13.196 -12.039 -24.261  1.00  0.00           H  
ATOM    411  CB  THR A  26      14.392 -11.479 -25.921  1.00  0.00           C  
ATOM    412  HB  THR A  26      15.343 -11.607 -25.405  1.00  0.00           H  
ATOM    413  CG2 THR A  26      14.087 -12.769 -26.681  1.00  0.00           C  
ATOM    414 HG21 THR A  26      14.019 -13.601 -25.980  1.00  0.00           H  
ATOM    415 HG22 THR A  26      13.142 -12.677 -27.218  1.00  0.00           H  
ATOM    416 HG23 THR A  26      14.887 -12.968 -27.395  1.00  0.00           H  
ATOM    417  OG1 THR A  26      14.530 -10.445 -26.865  1.00  0.00           O  
ATOM    418  HG1 THR A  26      15.460 -10.151 -26.838  1.00  0.00           H  
ATOM    419  C   THR A  26      13.782 -10.027 -23.962  1.00  0.00           C  
ATOM    420  O   THR A  26      13.500  -8.847 -24.182  1.00  0.00           O  
ATOM    421  N   VAL A  27      14.577 -10.413 -22.964  1.00  0.00           N  
ATOM    422  H   VAL A  27      14.720 -11.414 -22.854  1.00  0.00           H  
ATOM    423  CA  VAL A  27      15.434  -9.556 -22.132  1.00  0.00           C  
ATOM    424  HA  VAL A  27      15.526  -8.581 -22.611  1.00  0.00           H  
ATOM    425  CB  VAL A  27      14.826  -9.336 -20.730  1.00  0.00           C  
ATOM    426  HB  VAL A  27      15.536  -8.743 -20.153  1.00  0.00           H  
ATOM    427  CG1 VAL A  27      13.525  -8.530 -20.793  1.00  0.00           C  
ATOM    428 HG11 VAL A  27      12.743  -9.106 -21.290  1.00  0.00           H  
ATOM    429 HG12 VAL A  27      13.194  -8.275 -19.785  1.00  0.00           H  
ATOM    430 HG13 VAL A  27      13.697  -7.611 -21.350  1.00  0.00           H  
ATOM    431  CG2 VAL A  27      14.576 -10.636 -19.964  1.00  0.00           C  
ATOM    432 HG21 VAL A  27      14.173 -10.402 -18.979  1.00  0.00           H  
ATOM    433 HG22 VAL A  27      13.859 -11.261 -20.496  1.00  0.00           H  
ATOM    434 HG23 VAL A  27      15.509 -11.185 -19.845  1.00  0.00           H  
ATOM    435  C   VAL A  27      16.842 -10.174 -22.069  1.00  0.00           C  
ATOM    436  O   VAL A  27      17.056 -11.293 -22.541  1.00  0.00           O  
ATOM    437  N   THR A  28      17.828  -9.453 -21.527  1.00  0.00           N  
ATOM    438  H   THR A  28      17.616  -8.551 -21.133  1.00  0.00           H  
ATOM    439  CA  THR A  28      19.190 -10.003 -21.380  1.00  0.00           C  
ATOM    440  HA  THR A  28      19.397 -10.586 -22.279  1.00  0.00           H  
ATOM    441  CB  THR A  28      20.265  -8.898 -21.335  1.00  0.00           C  
ATOM    442  HB  THR A  28      19.832  -7.972 -21.716  1.00  0.00           H  
ATOM    443  CG2 THR A  28      20.882  -8.612 -19.969  1.00  0.00           C  
ATOM    444 HG21 THR A  28      20.099  -8.329 -19.267  1.00  0.00           H  
ATOM    445 HG22 THR A  28      21.412  -9.489 -19.593  1.00  0.00           H  
ATOM    446 HG23 THR A  28      21.588  -7.790 -20.066  1.00  0.00           H  
ATOM    447  OG1 THR A  28      21.321  -9.257 -22.192  1.00  0.00           O  
ATOM    448  HG1 THR A  28      22.102  -8.754 -21.937  1.00  0.00           H  
ATOM    449  C   THR A  28      19.276 -10.992 -20.212  1.00  0.00           C  
ATOM    450  O   THR A  28      18.748 -10.748 -19.124  1.00  0.00           O  
ATOM    451  N   ASP A  29      19.950 -12.119 -20.425  1.00  0.00           N  
ATOM    452  H   ASP A  29      20.349 -12.277 -21.346  1.00  0.00           H  
ATOM    453  CA  ASP A  29      20.090 -13.210 -19.461  1.00  0.00           C  
ATOM    454  HA  ASP A  29      19.128 -13.342 -18.960  1.00  0.00           H  
ATOM    455  CB  ASP A  29      20.395 -14.517 -20.207  1.00  0.00           C  
ATOM    456  HB2 ASP A  29      19.631 -14.678 -20.969  1.00  0.00           H  
ATOM    457  HB3 ASP A  29      21.365 -14.444 -20.703  1.00  0.00           H  
ATOM    458  CG  ASP A  29      20.395 -15.718 -19.263  1.00  0.00           C  
ATOM    459  OD1 ASP A  29      20.867 -16.799 -19.689  1.00  0.00           O  
ATOM    460  OD2 ASP A  29      19.865 -15.598 -18.127  1.00  0.00           O  
ATOM    461  C   ASP A  29      21.136 -12.909 -18.372  1.00  0.00           C  
ATOM    462  O   ASP A  29      22.245 -13.444 -18.361  1.00  0.00           O  
ATOM    463  N   ILE A  30      20.766 -12.054 -17.416  1.00  0.00           N  
ATOM    464  H   ILE A  30      19.871 -11.596 -17.540  1.00  0.00           H  
ATOM    465  CA  ILE A  30      21.614 -11.650 -16.279  1.00  0.00           C  
ATOM    466  HA  ILE A  30      22.488 -11.136 -16.678  1.00  0.00           H  
ATOM    467  CB  ILE A  30      20.840 -10.673 -15.361  1.00  0.00           C  
ATOM    468  HB  ILE A  30      21.532 -10.347 -14.583  1.00  0.00           H  
ATOM    469  CG2 ILE A  30      20.412  -9.419 -16.148  1.00  0.00           C  
ATOM    470 HG21 ILE A  30      20.046  -8.653 -15.466  1.00  0.00           H  
ATOM    471 HG22 ILE A  30      21.268  -9.020 -16.690  1.00  0.00           H  
ATOM    472 HG23 ILE A  30      19.627  -9.662 -16.862  1.00  0.00           H  
ATOM    473  CG1 ILE A  30      19.637 -11.349 -14.662  1.00  0.00           C  
ATOM    474 HG12 ILE A  30      18.909 -11.672 -15.408  1.00  0.00           H  
ATOM    475 HG13 ILE A  30      19.977 -12.230 -14.121  1.00  0.00           H  
ATOM    476  CD1 ILE A  30      18.930 -10.463 -13.637  1.00  0.00           C  
ATOM    477 HD11 ILE A  30      18.438  -9.628 -14.133  1.00  0.00           H  
ATOM    478 HD12 ILE A  30      18.178 -11.057 -13.118  1.00  0.00           H  
ATOM    479 HD13 ILE A  30      19.653 -10.092 -12.912  1.00  0.00           H  
ATOM    480  C   ILE A  30      22.146 -12.837 -15.457  1.00  0.00           C  
ATOM    481  O   ILE A  30      23.147 -12.702 -14.759  1.00  0.00           O  
ATOM    482  N   PHE A  31      21.462 -13.984 -15.519  1.00  0.00           N  
ATOM    483  H   PHE A  31      20.698 -14.041 -16.179  1.00  0.00           H  
ATOM    484  CA  PHE A  31      21.763 -15.189 -14.754  1.00  0.00           C  
ATOM    485  HA  PHE A  31      22.082 -14.897 -13.752  1.00  0.00           H  
ATOM    486  CB  PHE A  31      20.476 -16.016 -14.627  1.00  0.00           C  
ATOM    487  HB2 PHE A  31      20.253 -16.452 -15.600  1.00  0.00           H  
ATOM    488  HB3 PHE A  31      20.655 -16.840 -13.934  1.00  0.00           H  
ATOM    489  CG  PHE A  31      19.261 -15.235 -14.148  1.00  0.00           C  
ATOM    490  CD1 PHE A  31      19.102 -14.944 -12.780  1.00  0.00           C  
ATOM    491  HD1 PHE A  31      19.850 -15.268 -12.071  1.00  0.00           H  
ATOM    492  CE1 PHE A  31      17.979 -14.221 -12.338  1.00  0.00           C  
ATOM    493  HE1 PHE A  31      17.861 -13.994 -11.288  1.00  0.00           H  
ATOM    494  CZ  PHE A  31      17.009 -13.794 -13.260  1.00  0.00           C  
ATOM    495  HZ  PHE A  31      16.146 -13.238 -12.925  1.00  0.00           H  
ATOM    496  CE2 PHE A  31      17.164 -14.083 -14.624  1.00  0.00           C  
ATOM    497  HE2 PHE A  31      16.413 -13.759 -15.328  1.00  0.00           H  
ATOM    498  CD2 PHE A  31      18.293 -14.791 -15.072  1.00  0.00           C  
ATOM    499  HD2 PHE A  31      18.411 -14.996 -16.126  1.00  0.00           H  
ATOM    500  C   PHE A  31      22.902 -16.022 -15.365  1.00  0.00           C  
ATOM    501  O   PHE A  31      23.352 -16.969 -14.727  1.00  0.00           O  
ATOM    502  N   ALA A  32      23.374 -15.693 -16.574  1.00  0.00           N  
ATOM    503  H   ALA A  32      22.921 -14.945 -17.090  1.00  0.00           H  
ATOM    504  CA  ALA A  32      24.558 -16.303 -17.184  1.00  0.00           C  
ATOM    505  HA  ALA A  32      24.508 -17.382 -17.030  1.00  0.00           H  
ATOM    506  CB  ALA A  32      24.497 -16.033 -18.694  1.00  0.00           C  
ATOM    507  HB1 ALA A  32      24.549 -14.960 -18.883  1.00  0.00           H  
ATOM    508  HB2 ALA A  32      25.336 -16.524 -19.189  1.00  0.00           H  
ATOM    509  HB3 ALA A  32      23.564 -16.424 -19.104  1.00  0.00           H  
ATOM    510  C   ALA A  32      25.892 -15.828 -16.555  1.00  0.00           C  
ATOM    511  O   ALA A  32      26.964 -16.231 -17.004  1.00  0.00           O  
ATOM    512  N   ALA A  33      25.841 -14.962 -15.536  1.00  0.00           N  
ATOM    513  H   ALA A  33      24.932 -14.654 -15.230  1.00  0.00           H  
ATOM    514  CA  ALA A  33      27.005 -14.420 -14.840  1.00  0.00           C  
ATOM    515  HA  ALA A  33      27.690 -14.035 -15.596  1.00  0.00           H  
ATOM    516  CB  ALA A  33      26.535 -13.240 -13.978  1.00  0.00           C  
ATOM    517  HB1 ALA A  33      25.870 -13.597 -13.188  1.00  0.00           H  
ATOM    518  HB2 ALA A  33      27.392 -12.745 -13.524  1.00  0.00           H  
ATOM    519  HB3 ALA A  33      26.000 -12.520 -14.597  1.00  0.00           H  
ATOM    520  C   ALA A  33      27.784 -15.462 -14.004  1.00  0.00           C  
ATOM    521  O   ALA A  33      27.272 -16.501 -13.588  1.00  0.00           O  
ATOM    522  N   SER A  34      29.051 -15.150 -13.710  1.00  0.00           N  
ATOM    523  H   SER A  34      29.408 -14.272 -14.049  1.00  0.00           H  
ATOM    524  CA  SER A  34      29.918 -15.995 -12.876  1.00  0.00           C  
ATOM    525  HA  SER A  34      29.984 -16.977 -13.345  1.00  0.00           H  
ATOM    526  CB  SER A  34      31.328 -15.401 -12.826  1.00  0.00           C  
ATOM    527  HB2 SER A  34      31.730 -15.338 -13.839  1.00  0.00           H  
ATOM    528  HB3 SER A  34      31.285 -14.398 -12.397  1.00  0.00           H  
ATOM    529  OG  SER A  34      32.166 -16.218 -12.036  1.00  0.00           O  
ATOM    530  HG  SER A  34      33.056 -15.849 -12.033  1.00  0.00           H  
ATOM    531  C   SER A  34      29.364 -16.183 -11.453  1.00  0.00           C  
ATOM    532  O   SER A  34      28.784 -15.258 -10.886  1.00  0.00           O  
ATOM    533  N   LYS A  35      29.605 -17.357 -10.846  1.00  0.00           N  
ATOM    534  H   LYS A  35      30.135 -18.026 -11.383  1.00  0.00           H  
ATOM    535  CA  LYS A  35      29.142 -17.760  -9.498  1.00  0.00           C  
ATOM    536  HA  LYS A  35      28.051 -17.703  -9.478  1.00  0.00           H  
ATOM    537  CB  LYS A  35      29.585 -19.208  -9.202  1.00  0.00           C  
ATOM    538  HB2 LYS A  35      30.504 -19.439  -9.743  1.00  0.00           H  
ATOM    539  HB3 LYS A  35      29.800 -19.306  -8.136  1.00  0.00           H  
ATOM    540  CG  LYS A  35      28.493 -20.228  -9.548  1.00  0.00           C  
ATOM    541  HG2 LYS A  35      27.580 -19.963  -9.013  1.00  0.00           H  
ATOM    542  HG3 LYS A  35      28.294 -20.205 -10.620  1.00  0.00           H  
ATOM    543  CD  LYS A  35      28.923 -21.641  -9.128  1.00  0.00           C  
ATOM    544  HD2 LYS A  35      29.780 -21.948  -9.732  1.00  0.00           H  
ATOM    545  HD3 LYS A  35      29.216 -21.624  -8.075  1.00  0.00           H  
ATOM    546  CE  LYS A  35      27.768 -22.634  -9.311  1.00  0.00           C  
ATOM    547  HE2 LYS A  35      26.915 -22.279  -8.723  1.00  0.00           H  
ATOM    548  HE3 LYS A  35      27.469 -22.631 -10.364  1.00  0.00           H  
ATOM    549  NZ  LYS A  35      28.153 -24.003  -8.880  1.00  0.00           N  
ATOM    550  HZ1 LYS A  35      28.390 -24.005  -7.896  1.00  0.00           H  
ATOM    551  HZ2 LYS A  35      27.389 -24.654  -9.021  1.00  0.00           H  
ATOM    552  HZ3 LYS A  35      28.954 -24.329  -9.405  1.00  0.00           H  
ATOM    553  C   LYS A  35      29.583 -16.856  -8.337  1.00  0.00           C  
ATOM    554  O   LYS A  35      28.992 -16.943  -7.269  1.00  0.00           O  
ATOM    555  N   ASN A  36      30.589 -16.000  -8.523  1.00  0.00           N  
ATOM    556  H   ASN A  36      31.114 -16.061  -9.381  1.00  0.00           H  
ATOM    557  CA  ASN A  36      30.942 -14.949  -7.559  1.00  0.00           C  
ATOM    558  HA  ASN A  36      30.975 -15.390  -6.560  1.00  0.00           H  
ATOM    559  CB  ASN A  36      32.343 -14.391  -7.888  1.00  0.00           C  
ATOM    560  HB2 ASN A  36      32.337 -13.962  -8.889  1.00  0.00           H  
ATOM    561  HB3 ASN A  36      32.561 -13.585  -7.188  1.00  0.00           H  
ATOM    562  CG  ASN A  36      33.466 -15.417  -7.815  1.00  0.00           C  
ATOM    563  OD1 ASN A  36      33.472 -16.428  -8.496  1.00  0.00           O  
ATOM    564  ND2 ASN A  36      34.481 -15.177  -7.015  1.00  0.00           N  
ATOM    565 HD21 ASN A  36      35.212 -15.863  -7.003  1.00  0.00           H  
ATOM    566 HD22 ASN A  36      34.503 -14.347  -6.452  1.00  0.00           H  
ATOM    567  C   ASN A  36      29.886 -13.819  -7.489  1.00  0.00           C  
ATOM    568  O   ASN A  36      29.977 -12.971  -6.608  1.00  0.00           O  
ATOM    569  N   THR A  37      28.911 -13.798  -8.405  1.00  0.00           N  
ATOM    570  H   THR A  37      28.893 -14.534  -9.097  1.00  0.00           H  
ATOM    571  CA  THR A  37      27.766 -12.877  -8.395  1.00  0.00           C  
ATOM    572  HA  THR A  37      28.135 -11.859  -8.290  1.00  0.00           H  
ATOM    573  CB  THR A  37      26.969 -12.973  -9.707  1.00  0.00           C  
ATOM    574  HB  THR A  37      26.618 -13.999  -9.835  1.00  0.00           H  
ATOM    575  CG2 THR A  37      25.754 -12.053  -9.756  1.00  0.00           C  
ATOM    576 HG21 THR A  37      24.987 -12.437  -9.089  1.00  0.00           H  
ATOM    577 HG22 THR A  37      26.040 -11.054  -9.437  1.00  0.00           H  
ATOM    578 HG23 THR A  37      25.345 -12.042 -10.765  1.00  0.00           H  
ATOM    579  OG1 THR A  37      27.792 -12.663 -10.809  1.00  0.00           O  
ATOM    580  HG1 THR A  37      28.265 -13.492 -10.984  1.00  0.00           H  
ATOM    581  C   THR A  37      26.817 -13.181  -7.237  1.00  0.00           C  
ATOM    582  O   THR A  37      26.351 -14.309  -7.080  1.00  0.00           O  
ATOM    583  N   THR A  38      26.476 -12.165  -6.451  1.00  0.00           N  
ATOM    584  H   THR A  38      26.938 -11.273  -6.626  1.00  0.00           H  
ATOM    585  CA  THR A  38      25.487 -12.278  -5.363  1.00  0.00           C  
ATOM    586  HA  THR A  38      25.658 -13.227  -4.853  1.00  0.00           H  
ATOM    587  CB  THR A  38      25.672 -11.163  -4.326  1.00  0.00           C  
ATOM    588  HB  THR A  38      24.918 -11.279  -3.548  1.00  0.00           H  
ATOM    589  CG2 THR A  38      27.049 -11.189  -3.667  1.00  0.00           C  
ATOM    590 HG21 THR A  38      27.101 -10.418  -2.900  1.00  0.00           H  
ATOM    591 HG22 THR A  38      27.210 -12.162  -3.204  1.00  0.00           H  
ATOM    592 HG23 THR A  38      27.832 -11.016  -4.407  1.00  0.00           H  
ATOM    593  OG1 THR A  38      25.507  -9.902  -4.925  1.00  0.00           O  
ATOM    594  HG1 THR A  38      26.282  -9.774  -5.498  1.00  0.00           H  
ATOM    595  C   THR A  38      24.029 -12.288  -5.851  1.00  0.00           C  
ATOM    596  O   THR A  38      23.697 -11.809  -6.943  1.00  0.00           O  
ATOM    597  N   GLU A  39      23.110 -12.765  -5.004  1.00  0.00           N  
ATOM    598  H   GLU A  39      23.387 -13.049  -4.069  1.00  0.00           H  
ATOM    599  CA  GLU A  39      21.676 -12.591  -5.255  1.00  0.00           C  
ATOM    600  HA  GLU A  39      21.469 -12.955  -6.261  1.00  0.00           H  
ATOM    601  CB  GLU A  39      20.830 -13.447  -4.292  1.00  0.00           C  
ATOM    602  HB2 GLU A  39      19.886 -13.645  -4.804  1.00  0.00           H  
ATOM    603  HB3 GLU A  39      21.313 -14.414  -4.147  1.00  0.00           H  
ATOM    604  CG  GLU A  39      20.461 -12.863  -2.916  1.00  0.00           C  
ATOM    605  HG2 GLU A  39      20.000 -11.883  -3.040  1.00  0.00           H  
ATOM    606  HG3 GLU A  39      19.687 -13.505  -2.490  1.00  0.00           H  
ATOM    607  CD  GLU A  39      21.616 -12.759  -1.908  1.00  0.00           C  
ATOM    608  OE1 GLU A  39      21.385 -13.180  -0.746  1.00  0.00           O  
ATOM    609  OE2 GLU A  39      22.682 -12.210  -2.266  1.00  0.00           O  
ATOM    610  C   GLU A  39      21.294 -11.104  -5.237  1.00  0.00           C  
ATOM    611  O   GLU A  39      20.482 -10.676  -6.052  1.00  0.00           O  
ATOM    612  N   LYS A  40      21.942 -10.289  -4.391  1.00  0.00           N  
ATOM    613  H   LYS A  40      22.566 -10.732  -3.717  1.00  0.00           H  
ATOM    614  CA  LYS A  40      21.760  -8.825  -4.355  1.00  0.00           C  
ATOM    615  HA  LYS A  40      20.707  -8.606  -4.177  1.00  0.00           H  
ATOM    616  CB  LYS A  40      22.599  -8.215  -3.230  1.00  0.00           C  
ATOM    617  HB2 LYS A  40      23.646  -8.491  -3.369  1.00  0.00           H  
ATOM    618  HB3 LYS A  40      22.521  -7.128  -3.284  1.00  0.00           H  
ATOM    619  CG  LYS A  40      22.126  -8.676  -1.850  1.00  0.00           C  
ATOM    620  HG2 LYS A  40      21.086  -8.384  -1.703  1.00  0.00           H  
ATOM    621  HG3 LYS A  40      22.207  -9.758  -1.768  1.00  0.00           H  
ATOM    622  CD  LYS A  40      22.997  -8.034  -0.773  1.00  0.00           C  
ATOM    623  HD2 LYS A  40      24.034  -8.349  -0.911  1.00  0.00           H  
ATOM    624  HD3 LYS A  40      22.937  -6.948  -0.858  1.00  0.00           H  
ATOM    625  CE  LYS A  40      22.490  -8.478   0.597  1.00  0.00           C  
ATOM    626  HE2 LYS A  40      21.416  -8.271   0.647  1.00  0.00           H  
ATOM    627  HE3 LYS A  40      22.634  -9.561   0.681  1.00  0.00           H  
ATOM    628  NZ  LYS A  40      23.204  -7.754   1.674  1.00  0.00           N  
ATOM    629  HZ1 LYS A  40      24.202  -7.905   1.587  1.00  0.00           H  
ATOM    630  HZ2 LYS A  40      23.017  -6.762   1.588  1.00  0.00           H  
ATOM    631  HZ3 LYS A  40      22.891  -8.065   2.584  1.00  0.00           H  
ATOM    632  C   LYS A  40      22.121  -8.140  -5.673  1.00  0.00           C  
ATOM    633  O   LYS A  40      21.337  -7.341  -6.183  1.00  0.00           O  
ATOM    634  N   GLU A  41      23.275  -8.465  -6.253  1.00  0.00           N  
ATOM    635  H   GLU A  41      23.900  -9.097  -5.764  1.00  0.00           H  
ATOM    636  CA  GLU A  41      23.641  -8.008  -7.599  1.00  0.00           C  
ATOM    637  HA  GLU A  41      23.689  -6.921  -7.637  1.00  0.00           H  
ATOM    638  CB  GLU A  41      24.984  -8.591  -8.024  1.00  0.00           C  
ATOM    639  HB2 GLU A  41      24.998  -9.650  -7.770  1.00  0.00           H  
ATOM    640  HB3 GLU A  41      25.061  -8.517  -9.110  1.00  0.00           H  
ATOM    641  CG  GLU A  41      26.215  -7.917  -7.425  1.00  0.00           C  
ATOM    642  HG2 GLU A  41      26.280  -6.877  -7.738  1.00  0.00           H  
ATOM    643  HG3 GLU A  41      26.176  -7.933  -6.335  1.00  0.00           H  
ATOM    644  CD  GLU A  41      27.407  -8.709  -7.943  1.00  0.00           C  
ATOM    645  OE1 GLU A  41      27.850  -8.413  -9.085  1.00  0.00           O  
ATOM    646  OE2 GLU A  41      27.750  -9.691  -7.248  1.00  0.00           O  
ATOM    647  C   GLU A  41      22.623  -8.469  -8.634  1.00  0.00           C  
ATOM    648  O   GLU A  41      22.209  -7.686  -9.482  1.00  0.00           O  
ATOM    649  N   THR A  42      22.190  -9.726  -8.553  1.00  0.00           N  
ATOM    650  H   THR A  42      22.603 -10.330  -7.849  1.00  0.00           H  
ATOM    651  CA  THR A  42      21.204 -10.288  -9.482  1.00  0.00           C  
ATOM    652  HA  THR A  42      21.578 -10.151 -10.496  1.00  0.00           H  
ATOM    653  CB  THR A  42      21.036 -11.794  -9.245  1.00  0.00           C  
ATOM    654  HB  THR A  42      20.598 -11.970  -8.263  1.00  0.00           H  
ATOM    655  CG2 THR A  42      20.161 -12.451 -10.309  1.00  0.00           C  
ATOM    656 HG21 THR A  42      19.147 -12.055 -10.262  1.00  0.00           H  
ATOM    657 HG22 THR A  42      20.578 -12.273 -11.301  1.00  0.00           H  
ATOM    658 HG23 THR A  42      20.127 -13.525 -10.126  1.00  0.00           H  
ATOM    659  OG1 THR A  42      22.285 -12.439  -9.317  1.00  0.00           O  
ATOM    660  HG1 THR A  42      22.790 -12.239  -8.511  1.00  0.00           H  
ATOM    661  C   THR A  42      19.854  -9.565  -9.393  1.00  0.00           C  
ATOM    662  O   THR A  42      19.272  -9.227 -10.423  1.00  0.00           O  
ATOM    663  N   PHE A  43      19.365  -9.262  -8.187  1.00  0.00           N  
ATOM    664  H   PHE A  43      19.867  -9.593  -7.366  1.00  0.00           H  
ATOM    665  CA  PHE A  43      18.133  -8.497  -7.970  1.00  0.00           C  
ATOM    666  HA  PHE A  43      17.340  -8.942  -8.565  1.00  0.00           H  
ATOM    667  CB  PHE A  43      17.732  -8.574  -6.487  1.00  0.00           C  
ATOM    668  HB2 PHE A  43      18.534  -8.119  -5.908  1.00  0.00           H  
ATOM    669  HB3 PHE A  43      16.834  -7.974  -6.344  1.00  0.00           H  
ATOM    670  CG  PHE A  43      17.465  -9.950  -5.885  1.00  0.00           C  
ATOM    671  CD1 PHE A  43      17.496 -10.084  -4.482  1.00  0.00           C  
ATOM    672  HD1 PHE A  43      17.698  -9.219  -3.866  1.00  0.00           H  
ATOM    673  CE1 PHE A  43      17.279 -11.336  -3.879  1.00  0.00           C  
ATOM    674  HE1 PHE A  43      17.314 -11.430  -2.802  1.00  0.00           H  
ATOM    675  CZ  PHE A  43      17.026 -12.465  -4.677  1.00  0.00           C  
ATOM    676  HZ  PHE A  43      16.873 -13.430  -4.214  1.00  0.00           H  
ATOM    677  CE2 PHE A  43      16.975 -12.337  -6.076  1.00  0.00           C  
ATOM    678  HE2 PHE A  43      16.781 -13.205  -6.691  1.00  0.00           H  
ATOM    679  CD2 PHE A  43      17.195 -11.086  -6.680  1.00  0.00           C  
ATOM    680  HD2 PHE A  43      17.171 -11.015  -7.756  1.00  0.00           H  
ATOM    681  C   PHE A  43      18.273  -7.041  -8.440  1.00  0.00           C  
ATOM    682  O   PHE A  43      17.381  -6.532  -9.117  1.00  0.00           O  
ATOM    683  N   CYS A  44      19.411  -6.391  -8.175  1.00  0.00           N  
ATOM    684  H   CYS A  44      20.101  -6.853  -7.594  1.00  0.00           H  
ATOM    685  CA  CYS A  44      19.720  -5.046  -8.670  1.00  0.00           C  
ATOM    686  HA  CYS A  44      18.920  -4.368  -8.366  1.00  0.00           H  
ATOM    687  CB  CYS A  44      21.020  -4.594  -7.990  1.00  0.00           C  
ATOM    688  HB2 CYS A  44      20.919  -4.686  -6.910  1.00  0.00           H  
ATOM    689  HB3 CYS A  44      21.837  -5.241  -8.313  1.00  0.00           H  
ATOM    690  SG  CYS A  44      21.416  -2.871  -8.399  1.00  0.00           S  
ATOM    691  HG  CYS A  44      20.483  -2.258  -7.651  1.00  0.00           H  
ATOM    692  C   CYS A  44      19.798  -4.999 -10.213  1.00  0.00           C  
ATOM    693  O   CYS A  44      19.177  -4.137 -10.842  1.00  0.00           O  
ATOM    694  N   ARG A  45      20.466  -5.974 -10.850  1.00  0.00           N  
ATOM    695  H   ARG A  45      20.964  -6.652 -10.278  1.00  0.00           H  
ATOM    696  CA  ARG A  45      20.483  -6.153 -12.316  1.00  0.00           C  
ATOM    697  HA  ARG A  45      20.833  -5.230 -12.786  1.00  0.00           H  
ATOM    698  CB  ARG A  45      21.434  -7.306 -12.709  1.00  0.00           C  
ATOM    699  HB2 ARG A  45      21.229  -8.177 -12.085  1.00  0.00           H  
ATOM    700  HB3 ARG A  45      21.245  -7.584 -13.745  1.00  0.00           H  
ATOM    701  CG  ARG A  45      22.923  -6.929 -12.592  1.00  0.00           C  
ATOM    702  HG2 ARG A  45      23.146  -6.138 -13.309  1.00  0.00           H  
ATOM    703  HG3 ARG A  45      23.119  -6.540 -11.595  1.00  0.00           H  
ATOM    704  CD  ARG A  45      23.849  -8.133 -12.853  1.00  0.00           C  
ATOM    705  HD2 ARG A  45      23.627  -8.903 -12.111  1.00  0.00           H  
ATOM    706  HD3 ARG A  45      23.646  -8.537 -13.847  1.00  0.00           H  
ATOM    707  NE  ARG A  45      25.270  -7.738 -12.768  1.00  0.00           N  
ATOM    708  HE  ARG A  45      25.505  -6.811 -13.109  1.00  0.00           H  
ATOM    709  CZ  ARG A  45      26.226  -8.302 -12.046  1.00  0.00           C  
ATOM    710  NH1 ARG A  45      26.174  -9.519 -11.598  1.00  0.00           N  
ATOM    711 HH11 ARG A  45      25.399 -10.115 -11.812  1.00  0.00           H  
ATOM    712 HH12 ARG A  45      26.911  -9.847 -10.987  1.00  0.00           H  
ATOM    713  NH2 ARG A  45      27.286  -7.627 -11.735  1.00  0.00           N  
ATOM    714 HH21 ARG A  45      27.326  -6.663 -12.014  1.00  0.00           H  
ATOM    715 HH22 ARG A  45      27.763  -7.932 -10.878  1.00  0.00           H  
ATOM    716  C   ARG A  45      19.068  -6.386 -12.849  1.00  0.00           C  
ATOM    717  O   ARG A  45      18.681  -5.736 -13.812  1.00  0.00           O  
ATOM    718  N   ALA A  46      18.267  -7.241 -12.211  1.00  0.00           N  
ATOM    719  H   ALA A  46      18.627  -7.736 -11.405  1.00  0.00           H  
ATOM    720  CA  ALA A  46      16.892  -7.512 -12.621  1.00  0.00           C  
ATOM    721  HA  ALA A  46      16.906  -7.840 -13.658  1.00  0.00           H  
ATOM    722  CB  ALA A  46      16.321  -8.648 -11.762  1.00  0.00           C  
ATOM    723  HB1 ALA A  46      15.310  -8.892 -12.091  1.00  0.00           H  
ATOM    724  HB2 ALA A  46      16.942  -9.537 -11.855  1.00  0.00           H  
ATOM    725  HB3 ALA A  46      16.297  -8.349 -10.716  1.00  0.00           H  
ATOM    726  C   ALA A  46      16.023  -6.247 -12.559  1.00  0.00           C  
ATOM    727  O   ALA A  46      15.387  -5.899 -13.550  1.00  0.00           O  
ATOM    728  N   ALA A  47      16.043  -5.519 -11.438  1.00  0.00           N  
ATOM    729  H   ALA A  47      16.581  -5.859 -10.646  1.00  0.00           H  
ATOM    730  CA  ALA A  47      15.317  -4.260 -11.277  1.00  0.00           C  
ATOM    731  HA  ALA A  47      14.252  -4.456 -11.411  1.00  0.00           H  
ATOM    732  CB  ALA A  47      15.552  -3.763  -9.847  1.00  0.00           C  
ATOM    733  HB1 ALA A  47      15.036  -2.813  -9.697  1.00  0.00           H  
ATOM    734  HB2 ALA A  47      15.168  -4.490  -9.132  1.00  0.00           H  
ATOM    735  HB3 ALA A  47      16.618  -3.625  -9.668  1.00  0.00           H  
ATOM    736  C   ALA A  47      15.734  -3.207 -12.320  1.00  0.00           C  
ATOM    737  O   ALA A  47      14.873  -2.533 -12.887  1.00  0.00           O  
ATOM    738  N   THR A  48      17.037  -3.126 -12.624  1.00  0.00           N  
ATOM    739  H   THR A  48      17.680  -3.686 -12.074  1.00  0.00           H  
ATOM    740  CA  THR A  48      17.593  -2.288 -13.702  1.00  0.00           C  
ATOM    741  HA  THR A  48      17.324  -1.249 -13.513  1.00  0.00           H  
ATOM    742  CB  THR A  48      19.134  -2.391 -13.750  1.00  0.00           C  
ATOM    743  HB  THR A  48      19.427  -3.411 -13.991  1.00  0.00           H  
ATOM    744  CG2 THR A  48      19.756  -1.464 -14.793  1.00  0.00           C  
ATOM    745 HG21 THR A  48      20.842  -1.525 -14.731  1.00  0.00           H  
ATOM    746 HG22 THR A  48      19.448  -1.760 -15.795  1.00  0.00           H  
ATOM    747 HG23 THR A  48      19.442  -0.437 -14.606  1.00  0.00           H  
ATOM    748  OG1 THR A  48      19.724  -2.048 -12.518  1.00  0.00           O  
ATOM    749  HG1 THR A  48      19.551  -2.757 -11.874  1.00  0.00           H  
ATOM    750  C   THR A  48      17.017  -2.678 -15.071  1.00  0.00           C  
ATOM    751  O   THR A  48      16.460  -1.837 -15.777  1.00  0.00           O  
ATOM    752  N   VAL A  49      17.117  -3.964 -15.433  1.00  0.00           N  
ATOM    753  H   VAL A  49      17.558  -4.600 -14.775  1.00  0.00           H  
ATOM    754  CA  VAL A  49      16.675  -4.528 -16.721  1.00  0.00           C  
ATOM    755  HA  VAL A  49      17.154  -3.973 -17.528  1.00  0.00           H  
ATOM    756  CB  VAL A  49      17.114  -6.007 -16.840  1.00  0.00           C  
ATOM    757  HB  VAL A  49      16.888  -6.524 -15.907  1.00  0.00           H  
ATOM    758  CG1 VAL A  49      16.427  -6.780 -17.975  1.00  0.00           C  
ATOM    759 HG11 VAL A  49      16.566  -6.257 -18.922  1.00  0.00           H  
ATOM    760 HG12 VAL A  49      16.844  -7.786 -18.050  1.00  0.00           H  
ATOM    761 HG13 VAL A  49      15.360  -6.877 -17.774  1.00  0.00           H  
ATOM    762  CG2 VAL A  49      18.626  -6.096 -17.094  1.00  0.00           C  
ATOM    763 HG21 VAL A  49      18.866  -5.638 -18.055  1.00  0.00           H  
ATOM    764 HG22 VAL A  49      19.172  -5.576 -16.309  1.00  0.00           H  
ATOM    765 HG23 VAL A  49      18.937  -7.139 -17.110  1.00  0.00           H  
ATOM    766  C   VAL A  49      15.170  -4.358 -16.922  1.00  0.00           C  
ATOM    767  O   VAL A  49      14.751  -3.921 -17.990  1.00  0.00           O  
ATOM    768  N   LEU A  50      14.353  -4.596 -15.891  1.00  0.00           N  
ATOM    769  H   LEU A  50      14.746  -4.961 -15.028  1.00  0.00           H  
ATOM    770  CA  LEU A  50      12.912  -4.323 -15.950  1.00  0.00           C  
ATOM    771  HA  LEU A  50      12.497  -4.825 -16.823  1.00  0.00           H  
ATOM    772  CB  LEU A  50      12.222  -4.870 -14.689  1.00  0.00           C  
ATOM    773  HB2 LEU A  50      12.743  -4.482 -13.812  1.00  0.00           H  
ATOM    774  HB3 LEU A  50      11.206  -4.487 -14.668  1.00  0.00           H  
ATOM    775  CG  LEU A  50      12.145  -6.406 -14.591  1.00  0.00           C  
ATOM    776  HG  LEU A  50      13.146  -6.830 -14.639  1.00  0.00           H  
ATOM    777  CD1 LEU A  50      11.523  -6.793 -13.247  1.00  0.00           C  
ATOM    778 HD11 LEU A  50      10.531  -6.349 -13.152  1.00  0.00           H  
ATOM    779 HD12 LEU A  50      11.446  -7.878 -13.172  1.00  0.00           H  
ATOM    780 HD13 LEU A  50      12.159  -6.437 -12.437  1.00  0.00           H  
ATOM    781  CD2 LEU A  50      11.299  -7.042 -15.701  1.00  0.00           C  
ATOM    782 HD21 LEU A  50      11.789  -6.917 -16.667  1.00  0.00           H  
ATOM    783 HD22 LEU A  50      11.184  -8.111 -15.520  1.00  0.00           H  
ATOM    784 HD23 LEU A  50      10.319  -6.569 -15.736  1.00  0.00           H  
ATOM    785  C   LEU A  50      12.616  -2.825 -16.143  1.00  0.00           C  
ATOM    786  O   LEU A  50      11.787  -2.476 -16.984  1.00  0.00           O  
ATOM    787  N   ARG A  51      13.328  -1.927 -15.440  1.00  0.00           N  
ATOM    788  H   ARG A  51      14.015  -2.265 -14.772  1.00  0.00           H  
ATOM    789  CA  ARG A  51      13.155  -0.471 -15.605  1.00  0.00           C  
ATOM    790  HA  ARG A  51      12.092  -0.263 -15.549  1.00  0.00           H  
ATOM    791  CB  ARG A  51      13.877   0.296 -14.480  1.00  0.00           C  
ATOM    792  HB2 ARG A  51      14.866  -0.138 -14.320  1.00  0.00           H  
ATOM    793  HB3 ARG A  51      14.012   1.340 -14.769  1.00  0.00           H  
ATOM    794  CG  ARG A  51      13.078   0.248 -13.166  1.00  0.00           C  
ATOM    795  HG2 ARG A  51      12.758  -0.778 -12.983  1.00  0.00           H  
ATOM    796  HG3 ARG A  51      13.727   0.547 -12.343  1.00  0.00           H  
ATOM    797  CD  ARG A  51      11.856   1.187 -13.188  1.00  0.00           C  
ATOM    798  HD2 ARG A  51      12.183   2.186 -12.896  1.00  0.00           H  
ATOM    799  HD3 ARG A  51      11.450   1.244 -14.199  1.00  0.00           H  
ATOM    800  NE  ARG A  51      10.800   0.696 -12.287  1.00  0.00           N  
ATOM    801  HE  ARG A  51      10.749  -0.316 -12.163  1.00  0.00           H  
ATOM    802  CZ  ARG A  51       9.877   1.365 -11.630  1.00  0.00           C  
ATOM    803  NH1 ARG A  51       9.722   2.654 -11.765  1.00  0.00           N  
ATOM    804 HH11 ARG A  51      10.365   3.157 -12.353  1.00  0.00           H  
ATOM    805 HH12 ARG A  51       9.045   3.137 -11.211  1.00  0.00           H  
ATOM    806  NH2 ARG A  51       9.064   0.736 -10.836  1.00  0.00           N  
ATOM    807 HH21 ARG A  51       9.244  -0.262 -10.650  1.00  0.00           H  
ATOM    808 HH22 ARG A  51       8.368   1.190 -10.283  1.00  0.00           H  
ATOM    809  C   ARG A  51      13.544   0.039 -16.995  1.00  0.00           C  
ATOM    810  O   ARG A  51      12.918   0.999 -17.436  1.00  0.00           O  
ATOM    811  N   GLN A  52      14.488  -0.603 -17.689  1.00  0.00           N  
ATOM    812  H   GLN A  52      14.990  -1.345 -17.218  1.00  0.00           H  
ATOM    813  CA  GLN A  52      14.760  -0.363 -19.117  1.00  0.00           C  
ATOM    814  HA  GLN A  52      14.779   0.713 -19.306  1.00  0.00           H  
ATOM    815  CB  GLN A  52      16.131  -0.953 -19.510  1.00  0.00           C  
ATOM    816  HB2 GLN A  52      16.244  -1.948 -19.078  1.00  0.00           H  
ATOM    817  HB3 GLN A  52      16.167  -1.056 -20.597  1.00  0.00           H  
ATOM    818  CG  GLN A  52      17.323  -0.075 -19.091  1.00  0.00           C  
ATOM    819  HG2 GLN A  52      17.171   0.928 -19.493  1.00  0.00           H  
ATOM    820  HG3 GLN A  52      17.368  -0.006 -18.004  1.00  0.00           H  
ATOM    821  CD  GLN A  52      18.663  -0.610 -19.609  1.00  0.00           C  
ATOM    822  OE1 GLN A  52      18.862  -1.787 -19.857  1.00  0.00           O  
ATOM    823  NE2 GLN A  52      19.661   0.229 -19.804  1.00  0.00           N  
ATOM    824 HE21 GLN A  52      20.493  -0.173 -20.201  1.00  0.00           H  
ATOM    825 HE22 GLN A  52      19.548   1.215 -19.655  1.00  0.00           H  
ATOM    826  C   GLN A  52      13.667  -0.944 -20.033  1.00  0.00           C  
ATOM    827  O   GLN A  52      13.224  -0.266 -20.959  1.00  0.00           O  
ATOM    828  N   PHE A  53      13.211  -2.175 -19.771  1.00  0.00           N  
ATOM    829  H   PHE A  53      13.618  -2.670 -18.985  1.00  0.00           H  
ATOM    830  CA  PHE A  53      12.317  -2.941 -20.657  1.00  0.00           C  
ATOM    831  HA  PHE A  53      12.819  -3.115 -21.611  1.00  0.00           H  
ATOM    832  CB  PHE A  53      12.064  -4.308 -19.996  1.00  0.00           C  
ATOM    833  HB2 PHE A  53      13.007  -4.855 -19.956  1.00  0.00           H  
ATOM    834  HB3 PHE A  53      11.751  -4.152 -18.964  1.00  0.00           H  
ATOM    835  CG  PHE A  53      11.028  -5.195 -20.663  1.00  0.00           C  
ATOM    836  CD1 PHE A  53       9.722  -5.270 -20.139  1.00  0.00           C  
ATOM    837  HD1 PHE A  53       9.448  -4.675 -19.280  1.00  0.00           H  
ATOM    838  CE1 PHE A  53       8.775  -6.128 -20.723  1.00  0.00           C  
ATOM    839  HE1 PHE A  53       7.778  -6.200 -20.314  1.00  0.00           H  
ATOM    840  CZ  PHE A  53       9.132  -6.922 -21.827  1.00  0.00           C  
ATOM    841  HZ  PHE A  53       8.412  -7.607 -22.254  1.00  0.00           H  
ATOM    842  CE2 PHE A  53      10.432  -6.849 -22.355  1.00  0.00           C  
ATOM    843  HE2 PHE A  53      10.708  -7.467 -23.199  1.00  0.00           H  
ATOM    844  CD2 PHE A  53      11.375  -5.978 -21.781  1.00  0.00           C  
ATOM    845  HD2 PHE A  53      12.369  -5.918 -22.198  1.00  0.00           H  
ATOM    846  C   PHE A  53      10.995  -2.223 -20.980  1.00  0.00           C  
ATOM    847  O   PHE A  53      10.476  -2.359 -22.086  1.00  0.00           O  
ATOM    848  N   TYR A  54      10.439  -1.441 -20.046  1.00  0.00           N  
ATOM    849  H   TYR A  54      10.907  -1.364 -19.151  1.00  0.00           H  
ATOM    850  CA  TYR A  54       9.100  -0.854 -20.198  1.00  0.00           C  
ATOM    851  HA  TYR A  54       8.395  -1.664 -20.389  1.00  0.00           H  
ATOM    852  CB  TYR A  54       8.690  -0.130 -18.910  1.00  0.00           C  
ATOM    853  HB2 TYR A  54       9.327   0.748 -18.793  1.00  0.00           H  
ATOM    854  HB3 TYR A  54       7.665   0.222 -19.025  1.00  0.00           H  
ATOM    855  CG  TYR A  54       8.763  -0.958 -17.647  1.00  0.00           C  
ATOM    856  CD1 TYR A  54       8.177  -2.239 -17.603  1.00  0.00           C  
ATOM    857  HD1 TYR A  54       7.699  -2.650 -18.481  1.00  0.00           H  
ATOM    858  CE1 TYR A  54       8.277  -3.017 -16.437  1.00  0.00           C  
ATOM    859  HE1 TYR A  54       7.867  -4.014 -16.408  1.00  0.00           H  
ATOM    860  CZ  TYR A  54       8.957  -2.509 -15.311  1.00  0.00           C  
ATOM    861  OH  TYR A  54       9.043  -3.255 -14.185  1.00  0.00           O  
ATOM    862  HH  TYR A  54       9.521  -2.796 -13.458  1.00  0.00           H  
ATOM    863  CE2 TYR A  54       9.508  -1.212 -15.343  1.00  0.00           C  
ATOM    864  HE2 TYR A  54      10.035  -0.848 -14.477  1.00  0.00           H  
ATOM    865  CD2 TYR A  54       9.428  -0.442 -16.517  1.00  0.00           C  
ATOM    866  HD2 TYR A  54       9.921   0.519 -16.571  1.00  0.00           H  
ATOM    867  C   TYR A  54       8.958   0.127 -21.367  1.00  0.00           C  
ATOM    868  O   TYR A  54       7.962   0.059 -22.084  1.00  0.00           O  
ATOM    869  N   SER A  55       9.922   1.036 -21.536  1.00  0.00           N  
ATOM    870  H   SER A  55      10.739   1.002 -20.939  1.00  0.00           H  
ATOM    871  CA  SER A  55       9.955   2.006 -22.642  1.00  0.00           C  
ATOM    872  HA  SER A  55       8.958   2.403 -22.800  1.00  0.00           H  
ATOM    873  CB  SER A  55      10.833   3.199 -22.262  1.00  0.00           C  
ATOM    874  HB2 SER A  55      11.030   3.801 -23.151  1.00  0.00           H  
ATOM    875  HB3 SER A  55      10.301   3.814 -21.534  1.00  0.00           H  
ATOM    876  OG  SER A  55      12.050   2.760 -21.692  1.00  0.00           O  
ATOM    877  HG  SER A  55      12.622   3.519 -21.553  1.00  0.00           H  
ATOM    878  C   SER A  55      10.425   1.366 -23.954  1.00  0.00           C  
ATOM    879  O   SER A  55      10.017   1.795 -25.031  1.00  0.00           O  
ATOM    880  N   HIE A  56      11.217   0.291 -23.869  1.00  0.00           N  
ATOM    881  H   HIE A  56      11.525   0.016 -22.945  1.00  0.00           H  
ATOM    882  CA  HIE A  56      11.714  -0.494 -25.009  1.00  0.00           C  
ATOM    883  HA  HIE A  56      12.233   0.186 -25.685  1.00  0.00           H  
ATOM    884  CB  HIE A  56      12.727  -1.528 -24.477  1.00  0.00           C  
ATOM    885  HB2 HIE A  56      13.185  -1.139 -23.567  1.00  0.00           H  
ATOM    886  HB3 HIE A  56      12.200  -2.442 -24.202  1.00  0.00           H  
ATOM    887  CG  HIE A  56      13.871  -1.895 -25.398  1.00  0.00           C  
ATOM    888  ND1 HIE A  56      15.080  -2.441 -24.959  1.00  0.00           N  
ATOM    889  CE1 HIE A  56      15.837  -2.606 -26.051  1.00  0.00           C  
ATOM    890  HE1 HIE A  56      16.846  -3.001 -26.044  1.00  0.00           H  
ATOM    891  NE2 HIE A  56      15.171  -2.205 -27.147  1.00  0.00           N  
ATOM    892  HE2 HIE A  56      15.523  -2.226 -28.092  1.00  0.00           H  
ATOM    893  CD2 HIE A  56      13.928  -1.758 -26.757  1.00  0.00           C  
ATOM    894  HD2 HIE A  56      13.145  -1.375 -27.397  1.00  0.00           H  
ATOM    895  C   HIE A  56      10.592  -1.162 -25.830  1.00  0.00           C  
ATOM    896  O   HIE A  56      10.786  -1.415 -27.016  1.00  0.00           O  
ATOM    897  N   HIE A  57       9.410  -1.394 -25.239  1.00  0.00           N  
ATOM    898  H   HIE A  57       9.337  -1.173 -24.256  1.00  0.00           H  
ATOM    899  CA  HIE A  57       8.255  -2.043 -25.888  1.00  0.00           C  
ATOM    900  HA  HIE A  57       8.398  -2.005 -26.969  1.00  0.00           H  
ATOM    901  CB  HIE A  57       8.206  -3.535 -25.500  1.00  0.00           C  
ATOM    902  HB2 HIE A  57       7.996  -3.617 -24.433  1.00  0.00           H  
ATOM    903  HB3 HIE A  57       7.386  -4.010 -26.038  1.00  0.00           H  
ATOM    904  CG  HIE A  57       9.451  -4.330 -25.809  1.00  0.00           C  
ATOM    905  ND1 HIE A  57       9.766  -4.908 -27.042  1.00  0.00           N  
ATOM    906  CE1 HIE A  57      10.933  -5.539 -26.861  1.00  0.00           C  
ATOM    907  HE1 HIE A  57      11.462  -6.075 -27.637  1.00  0.00           H  
ATOM    908  NE2 HIE A  57      11.351  -5.413 -25.591  1.00  0.00           N  
ATOM    909  HE2 HIE A  57      12.198  -5.814 -25.208  1.00  0.00           H  
ATOM    910  CD2 HIE A  57      10.428  -4.649 -24.912  1.00  0.00           C  
ATOM    911  HD2 HIE A  57      10.450  -4.362 -23.868  1.00  0.00           H  
ATOM    912  C   HIE A  57       6.912  -1.332 -25.600  1.00  0.00           C  
ATOM    913  O   HIE A  57       5.861  -1.977 -25.604  1.00  0.00           O  
ATOM    914  N   GLU A  58       6.913  -0.022 -25.307  1.00  0.00           N  
ATOM    915  H   GLU A  58       7.806   0.456 -25.284  1.00  0.00           H  
ATOM    916  CA  GLU A  58       5.766   0.640 -24.641  1.00  0.00           C  
ATOM    917  HA  GLU A  58       5.512   0.011 -23.788  1.00  0.00           H  
ATOM    918  CB  GLU A  58       6.188   2.007 -24.048  1.00  0.00           C  
ATOM    919  HB2 GLU A  58       5.585   2.185 -23.155  1.00  0.00           H  
ATOM    920  HB3 GLU A  58       7.224   1.935 -23.743  1.00  0.00           H  
ATOM    921  CG  GLU A  58       6.031   3.223 -24.977  1.00  0.00           C  
ATOM    922  HG2 GLU A  58       6.580   3.029 -25.901  1.00  0.00           H  
ATOM    923  HG3 GLU A  58       4.971   3.320 -25.205  1.00  0.00           H  
ATOM    924  CD  GLU A  58       6.478   4.575 -24.393  1.00  0.00           C  
ATOM    925  OE1 GLU A  58       7.084   4.593 -23.297  1.00  0.00           O  
ATOM    926  OE2 GLU A  58       6.163   5.597 -25.059  1.00  0.00           O  
ATOM    927  C   GLU A  58       4.465   0.749 -25.470  1.00  0.00           C  
ATOM    928  O   GLU A  58       3.405   0.993 -24.890  1.00  0.00           O  
ATOM    929  N   LYS A  59       4.526   0.577 -26.803  1.00  0.00           N  
ATOM    930  H   LYS A  59       5.442   0.393 -27.183  1.00  0.00           H  
ATOM    931  CA  LYS A  59       3.377   0.704 -27.741  1.00  0.00           C  
ATOM    932  HA  LYS A  59       2.458   0.690 -27.153  1.00  0.00           H  
ATOM    933  CB  LYS A  59       3.413   2.040 -28.524  1.00  0.00           C  
ATOM    934  HB2 LYS A  59       4.139   1.960 -29.335  1.00  0.00           H  
ATOM    935  HB3 LYS A  59       2.430   2.219 -28.960  1.00  0.00           H  
ATOM    936  CG  LYS A  59       3.798   3.230 -27.649  1.00  0.00           C  
ATOM    937  HG2 LYS A  59       3.182   3.220 -26.749  1.00  0.00           H  
ATOM    938  HG3 LYS A  59       4.843   3.081 -27.387  1.00  0.00           H  
ATOM    939  CD  LYS A  59       3.703   4.614 -28.296  1.00  0.00           C  
ATOM    940  HD2 LYS A  59       4.265   4.627 -29.231  1.00  0.00           H  
ATOM    941  HD3 LYS A  59       2.659   4.881 -28.468  1.00  0.00           H  
ATOM    942  CE  LYS A  59       4.356   5.540 -27.263  1.00  0.00           C  
ATOM    943  HE2 LYS A  59       3.816   5.458 -26.315  1.00  0.00           H  
ATOM    944  HE3 LYS A  59       5.366   5.163 -27.066  1.00  0.00           H  
ATOM    945  NZ  LYS A  59       4.456   6.958 -27.661  1.00  0.00           N  
ATOM    946  HZ1 LYS A  59       4.953   7.443 -26.919  1.00  0.00           H  
ATOM    947  HZ2 LYS A  59       4.991   7.054 -28.511  1.00  0.00           H  
ATOM    948  HZ3 LYS A  59       3.540   7.368 -27.772  1.00  0.00           H  
ATOM    949  C   LYS A  59       3.239  -0.447 -28.745  1.00  0.00           C  
ATOM    950  O   LYS A  59       2.365  -0.398 -29.606  1.00  0.00           O  
ATOM    951  N   ASP A  60       4.134  -1.433 -28.701  1.00  0.00           N  
ATOM    952  H   ASP A  60       4.753  -1.479 -27.907  1.00  0.00           H  
ATOM    953  CA  ASP A  60       4.217  -2.492 -29.712  1.00  0.00           C  
ATOM    954  HA  ASP A  60       4.231  -2.023 -30.696  1.00  0.00           H  
ATOM    955  CB  ASP A  60       5.554  -3.240 -29.536  1.00  0.00           C  
ATOM    956  HB2 ASP A  60       6.363  -2.507 -29.506  1.00  0.00           H  
ATOM    957  HB3 ASP A  60       5.546  -3.764 -28.580  1.00  0.00           H  
ATOM    958  CG  ASP A  60       5.869  -4.252 -30.645  1.00  0.00           C  
ATOM    959  OD1 ASP A  60       7.031  -4.700 -30.746  1.00  0.00           O  
ATOM    960  OD2 ASP A  60       4.970  -4.623 -31.426  1.00  0.00           O  
ATOM    961  C   ASP A  60       2.987  -3.417 -29.655  1.00  0.00           C  
ATOM    962  O   ASP A  60       2.645  -3.932 -28.592  1.00  0.00           O  
ATOM    963  N   THR A  61       2.334  -3.685 -30.789  1.00  0.00           N  
ATOM    964  H   THR A  61       2.719  -3.347 -31.660  1.00  0.00           H  
ATOM    965  CA  THR A  61       1.189  -4.611 -30.871  1.00  0.00           C  
ATOM    966  HA  THR A  61       0.449  -4.316 -30.125  1.00  0.00           H  
ATOM    967  CB  THR A  61       0.514  -4.531 -32.248  1.00  0.00           C  
ATOM    968  HB  THR A  61      -0.307  -5.249 -32.281  1.00  0.00           H  
ATOM    969  CG2 THR A  61      -0.049  -3.139 -32.537  1.00  0.00           C  
ATOM    970 HG21 THR A  61      -0.588  -3.148 -33.484  1.00  0.00           H  
ATOM    971 HG22 THR A  61      -0.743  -2.857 -31.744  1.00  0.00           H  
ATOM    972 HG23 THR A  61       0.754  -2.403 -32.586  1.00  0.00           H  
ATOM    973  OG1 THR A  61       1.430  -4.833 -33.277  1.00  0.00           O  
ATOM    974  HG1 THR A  61       0.976  -4.719 -34.115  1.00  0.00           H  
ATOM    975  C   THR A  61       1.577  -6.062 -30.556  1.00  0.00           C  
ATOM    976  O   THR A  61       0.726  -6.839 -30.120  1.00  0.00           O  
ATOM    977  N   ARG A  62       2.866  -6.421 -30.644  1.00  0.00           N  
ATOM    978  H   ARG A  62       3.518  -5.732 -31.027  1.00  0.00           H  
ATOM    979  CA  ARG A  62       3.413  -7.684 -30.107  1.00  0.00           C  
ATOM    980  HA  ARG A  62       2.778  -8.517 -30.413  1.00  0.00           H  
ATOM    981  CB  ARG A  62       4.834  -7.899 -30.652  1.00  0.00           C  
ATOM    982  HB2 ARG A  62       5.466  -7.074 -30.325  1.00  0.00           H  
ATOM    983  HB3 ARG A  62       5.238  -8.818 -30.223  1.00  0.00           H  
ATOM    984  CG  ARG A  62       4.871  -8.018 -32.184  1.00  0.00           C  
ATOM    985  HG2 ARG A  62       4.296  -8.895 -32.482  1.00  0.00           H  
ATOM    986  HG3 ARG A  62       4.418  -7.140 -32.644  1.00  0.00           H  
ATOM    987  CD  ARG A  62       6.304  -8.160 -32.710  1.00  0.00           C  
ATOM    988  HD2 ARG A  62       6.791  -8.991 -32.193  1.00  0.00           H  
ATOM    989  HD3 ARG A  62       6.252  -8.386 -33.775  1.00  0.00           H  
ATOM    990  NE  ARG A  62       7.076  -6.921 -32.506  1.00  0.00           N  
ATOM    991  HE  ARG A  62       6.676  -6.213 -31.883  1.00  0.00           H  
ATOM    992  CZ  ARG A  62       8.241  -6.584 -33.020  1.00  0.00           C  
ATOM    993  NH1 ARG A  62       8.888  -7.352 -33.854  1.00  0.00           N  
ATOM    994 HH11 ARG A  62       8.491  -8.246 -34.073  1.00  0.00           H  
ATOM    995 HH12 ARG A  62       9.760  -7.048 -34.239  1.00  0.00           H  
ATOM    996  NH2 ARG A  62       8.765  -5.447 -32.689  1.00  0.00           N  
ATOM    997 HH21 ARG A  62       8.261  -4.941 -31.947  1.00  0.00           H  
ATOM    998 HH22 ARG A  62       9.663  -5.142 -32.995  1.00  0.00           H  
ATOM    999  C   ARG A  62       3.455  -7.721 -28.574  1.00  0.00           C  
ATOM   1000  O   ARG A  62       3.557  -8.794 -27.998  1.00  0.00           O  
ATOM   1001  N   CYS A  63       3.413  -6.561 -27.920  1.00  0.00           N  
ATOM   1002  H   CYS A  63       3.313  -5.724 -28.477  1.00  0.00           H  
ATOM   1003  CA  CYS A  63       3.483  -6.384 -26.469  1.00  0.00           C  
ATOM   1004  HA  CYS A  63       3.899  -7.281 -26.010  1.00  0.00           H  
ATOM   1005  CB  CYS A  63       4.449  -5.207 -26.229  1.00  0.00           C  
ATOM   1006  HB2 CYS A  63       5.383  -5.392 -26.762  1.00  0.00           H  
ATOM   1007  HB3 CYS A  63       4.023  -4.283 -26.620  1.00  0.00           H  
ATOM   1008  SG  CYS A  63       4.827  -4.953 -24.480  1.00  0.00           S  
ATOM   1009  HG  CYS A  63       5.577  -3.852 -24.685  1.00  0.00           H  
ATOM   1010  C   CYS A  63       2.086  -6.164 -25.852  1.00  0.00           C  
ATOM   1011  O   CYS A  63       1.681  -6.870 -24.928  1.00  0.00           O  
ATOM   1012  N   LEU A  64       1.321  -5.207 -26.392  1.00  0.00           N  
ATOM   1013  H   LEU A  64       1.729  -4.647 -27.135  1.00  0.00           H  
ATOM   1014  CA  LEU A  64      -0.038  -4.862 -25.953  1.00  0.00           C  
ATOM   1015  HA  LEU A  64      -0.066  -4.819 -24.864  1.00  0.00           H  
ATOM   1016  CB  LEU A  64      -0.416  -3.477 -26.522  1.00  0.00           C  
ATOM   1017  HB2 LEU A  64      -0.119  -3.422 -27.571  1.00  0.00           H  
ATOM   1018  HB3 LEU A  64      -1.504  -3.394 -26.490  1.00  0.00           H  
ATOM   1019  CG  LEU A  64       0.150  -2.257 -25.764  1.00  0.00           C  
ATOM   1020  HG  LEU A  64      -0.155  -2.321 -24.721  1.00  0.00           H  
ATOM   1021  CD1 LEU A  64       1.671  -2.125 -25.813  1.00  0.00           C  
ATOM   1022 HD11 LEU A  64       2.136  -2.962 -25.301  1.00  0.00           H  
ATOM   1023 HD12 LEU A  64       2.003  -2.105 -26.848  1.00  0.00           H  
ATOM   1024 HD13 LEU A  64       1.980  -1.206 -25.316  1.00  0.00           H  
ATOM   1025  CD2 LEU A  64      -0.438  -0.975 -26.360  1.00  0.00           C  
ATOM   1026 HD21 LEU A  64      -0.080  -0.111 -25.801  1.00  0.00           H  
ATOM   1027 HD22 LEU A  64      -0.134  -0.877 -27.403  1.00  0.00           H  
ATOM   1028 HD23 LEU A  64      -1.526  -1.004 -26.301  1.00  0.00           H  
ATOM   1029  C   LEU A  64      -1.084  -5.905 -26.390  1.00  0.00           C  
ATOM   1030  O   LEU A  64      -2.106  -6.066 -25.722  1.00  0.00           O  
ATOM   1031  N   GLY A  65      -0.843  -6.607 -27.500  1.00  0.00           N  
ATOM   1032  H   GLY A  65       0.006  -6.407 -28.009  1.00  0.00           H  
ATOM   1033  CA  GLY A  65      -1.816  -7.482 -28.155  1.00  0.00           C  
ATOM   1034  HA2 GLY A  65      -1.278  -8.190 -28.784  1.00  0.00           H  
ATOM   1035  HA3 GLY A  65      -2.370  -8.043 -27.405  1.00  0.00           H  
ATOM   1036  C   GLY A  65      -2.816  -6.732 -29.043  1.00  0.00           C  
ATOM   1037  O   GLY A  65      -2.740  -5.518 -29.221  1.00  0.00           O  
ATOM   1038  N   ALA A  66      -3.752  -7.479 -29.630  1.00  0.00           N  
ATOM   1039  H   ALA A  66      -3.814  -8.457 -29.368  1.00  0.00           H  
ATOM   1040  CA  ALA A  66      -4.717  -6.984 -30.614  1.00  0.00           C  
ATOM   1041  HA  ALA A  66      -4.324  -6.070 -31.065  1.00  0.00           H  
ATOM   1042  CB  ALA A  66      -4.834  -8.038 -31.723  1.00  0.00           C  
ATOM   1043  HB1 ALA A  66      -3.854  -8.221 -32.164  1.00  0.00           H  
ATOM   1044  HB2 ALA A  66      -5.230  -8.968 -31.314  1.00  0.00           H  
ATOM   1045  HB3 ALA A  66      -5.506  -7.676 -32.503  1.00  0.00           H  
ATOM   1046  C   ALA A  66      -6.091  -6.619 -30.013  1.00  0.00           C  
ATOM   1047  O   ALA A  66      -6.985  -6.194 -30.743  1.00  0.00           O  
ATOM   1048  N   THR A  67      -6.298  -6.794 -28.701  1.00  0.00           N  
ATOM   1049  H   THR A  67      -5.532  -7.140 -28.140  1.00  0.00           H  
ATOM   1050  CA  THR A  67      -7.596  -6.550 -28.041  1.00  0.00           C  
ATOM   1051  HA  THR A  67      -8.200  -5.934 -28.707  1.00  0.00           H  
ATOM   1052  CB  THR A  67      -8.401  -7.843 -27.791  1.00  0.00           C  
ATOM   1053  HB  THR A  67      -9.445  -7.559 -27.659  1.00  0.00           H  
ATOM   1054  CG2 THR A  67      -8.341  -8.870 -28.921  1.00  0.00           C  
ATOM   1055 HG21 THR A  67      -9.038  -9.684 -28.721  1.00  0.00           H  
ATOM   1056 HG22 THR A  67      -8.626  -8.395 -29.861  1.00  0.00           H  
ATOM   1057 HG23 THR A  67      -7.334  -9.275 -29.019  1.00  0.00           H  
ATOM   1058  OG1 THR A  67      -7.997  -8.509 -26.614  1.00  0.00           O  
ATOM   1059  HG1 THR A  67      -8.310  -9.416 -26.706  1.00  0.00           H  
ATOM   1060  C   THR A  67      -7.461  -5.767 -26.735  1.00  0.00           C  
ATOM   1061  O   THR A  67      -6.442  -5.831 -26.049  1.00  0.00           O  
ATOM   1062  N   ALA A  68      -8.532  -5.070 -26.336  1.00  0.00           N  
ATOM   1063  H   ALA A  68      -9.333  -5.012 -26.946  1.00  0.00           H  
ATOM   1064  CA  ALA A  68      -8.581  -4.350 -25.060  1.00  0.00           C  
ATOM   1065  HA  ALA A  68      -7.789  -3.600 -25.058  1.00  0.00           H  
ATOM   1066  CB  ALA A  68      -9.932  -3.628 -24.975  1.00  0.00           C  
ATOM   1067  HB1 ALA A  68     -10.752  -4.349 -24.986  1.00  0.00           H  
ATOM   1068  HB2 ALA A  68      -9.981  -3.053 -24.050  1.00  0.00           H  
ATOM   1069  HB3 ALA A  68     -10.044  -2.944 -25.818  1.00  0.00           H  
ATOM   1070  C   ALA A  68      -8.354  -5.269 -23.836  1.00  0.00           C  
ATOM   1071  O   ALA A  68      -7.774  -4.840 -22.841  1.00  0.00           O  
ATOM   1072  N   GLN A  69      -8.752  -6.542 -23.930  1.00  0.00           N  
ATOM   1073  H   GLN A  69      -9.164  -6.849 -24.797  1.00  0.00           H  
ATOM   1074  CA  GLN A  69      -8.507  -7.544 -22.891  1.00  0.00           C  
ATOM   1075  HA  GLN A  69      -8.794  -7.120 -21.927  1.00  0.00           H  
ATOM   1076  CB  GLN A  69      -9.399  -8.762 -23.170  1.00  0.00           C  
ATOM   1077  HB2 GLN A  69     -10.422  -8.434 -23.363  1.00  0.00           H  
ATOM   1078  HB3 GLN A  69      -9.031  -9.247 -24.076  1.00  0.00           H  
ATOM   1079  CG  GLN A  69      -9.427  -9.773 -22.009  1.00  0.00           C  
ATOM   1080  HG2 GLN A  69      -8.490  -9.746 -21.455  1.00  0.00           H  
ATOM   1081  HG3 GLN A  69     -10.228  -9.503 -21.320  1.00  0.00           H  
ATOM   1082  CD  GLN A  69      -9.612 -11.203 -22.501  1.00  0.00           C  
ATOM   1083  OE1 GLN A  69      -8.888 -11.687 -23.352  1.00  0.00           O  
ATOM   1084  NE2 GLN A  69     -10.571 -11.941 -21.987  1.00  0.00           N  
ATOM   1085 HE21 GLN A  69     -10.661 -12.867 -22.367  1.00  0.00           H  
ATOM   1086 HE22 GLN A  69     -11.188 -11.581 -21.283  1.00  0.00           H  
ATOM   1087  C   GLN A  69      -7.019  -7.927 -22.813  1.00  0.00           C  
ATOM   1088  O   GLN A  69      -6.466  -8.008 -21.716  1.00  0.00           O  
ATOM   1089  N   GLN A  70      -6.348  -8.105 -23.958  1.00  0.00           N  
ATOM   1090  H   GLN A  70      -6.836  -7.997 -24.840  1.00  0.00           H  
ATOM   1091  CA  GLN A  70      -4.900  -8.352 -24.004  1.00  0.00           C  
ATOM   1092  HA  GLN A  70      -4.662  -9.175 -23.330  1.00  0.00           H  
ATOM   1093  CB  GLN A  70      -4.490  -8.767 -25.427  1.00  0.00           C  
ATOM   1094  HB2 GLN A  70      -4.866  -8.025 -26.132  1.00  0.00           H  
ATOM   1095  HB3 GLN A  70      -3.402  -8.793 -25.496  1.00  0.00           H  
ATOM   1096  CG  GLN A  70      -5.039 -10.164 -25.784  1.00  0.00           C  
ATOM   1097  HG2 GLN A  70      -4.449 -10.916 -25.260  1.00  0.00           H  
ATOM   1098  HG3 GLN A  70      -6.070 -10.259 -25.445  1.00  0.00           H  
ATOM   1099  CD  GLN A  70      -5.026 -10.482 -27.277  1.00  0.00           C  
ATOM   1100  OE1 GLN A  70      -4.687  -9.681 -28.129  1.00  0.00           O  
ATOM   1101  NE2 GLN A  70      -5.399 -11.682 -27.661  1.00  0.00           N  
ATOM   1102 HE21 GLN A  70      -5.354 -11.868 -28.648  1.00  0.00           H  
ATOM   1103 HE22 GLN A  70      -5.645 -12.390 -26.993  1.00  0.00           H  
ATOM   1104  C   GLN A  70      -4.111  -7.130 -23.504  1.00  0.00           C  
ATOM   1105  O   GLN A  70      -3.236  -7.273 -22.651  1.00  0.00           O  
ATOM   1106  N   PHE A  71      -4.519  -5.920 -23.904  1.00  0.00           N  
ATOM   1107  H   PHE A  71      -5.189  -5.872 -24.666  1.00  0.00           H  
ATOM   1108  CA  PHE A  71      -3.948  -4.663 -23.411  1.00  0.00           C  
ATOM   1109  HA  PHE A  71      -2.873  -4.703 -23.577  1.00  0.00           H  
ATOM   1110  CB  PHE A  71      -4.519  -3.517 -24.261  1.00  0.00           C  
ATOM   1111  HB2 PHE A  71      -4.276  -3.717 -25.307  1.00  0.00           H  
ATOM   1112  HB3 PHE A  71      -5.605  -3.538 -24.170  1.00  0.00           H  
ATOM   1113  CG  PHE A  71      -4.043  -2.105 -23.945  1.00  0.00           C  
ATOM   1114  CD1 PHE A  71      -4.906  -1.021 -24.201  1.00  0.00           C  
ATOM   1115  HD1 PHE A  71      -5.883  -1.204 -24.625  1.00  0.00           H  
ATOM   1116  CE1 PHE A  71      -4.480   0.300 -23.972  1.00  0.00           C  
ATOM   1117  HE1 PHE A  71      -5.128   1.128 -24.226  1.00  0.00           H  
ATOM   1118  CZ  PHE A  71      -3.184   0.545 -23.486  1.00  0.00           C  
ATOM   1119  HZ  PHE A  71      -2.835   1.560 -23.350  1.00  0.00           H  
ATOM   1120  CE2 PHE A  71      -2.315  -0.531 -23.235  1.00  0.00           C  
ATOM   1121  HE2 PHE A  71      -1.302  -0.347 -22.899  1.00  0.00           H  
ATOM   1122  CD2 PHE A  71      -2.739  -1.851 -23.470  1.00  0.00           C  
ATOM   1123  HD2 PHE A  71      -2.043  -2.661 -23.297  1.00  0.00           H  
ATOM   1124  C   PHE A  71      -4.193  -4.457 -21.901  1.00  0.00           C  
ATOM   1125  O   PHE A  71      -3.379  -3.860 -21.197  1.00  0.00           O  
ATOM   1126  N   HIE A  72      -5.297  -4.980 -21.359  1.00  0.00           N  
ATOM   1127  H   HIE A  72      -5.988  -5.382 -21.981  1.00  0.00           H  
ATOM   1128  CA  HIE A  72      -5.560  -5.011 -19.915  1.00  0.00           C  
ATOM   1129  HA  HIE A  72      -5.350  -4.030 -19.493  1.00  0.00           H  
ATOM   1130  CB  HIE A  72      -7.045  -5.301 -19.676  1.00  0.00           C  
ATOM   1131  HB2 HIE A  72      -7.644  -4.544 -20.181  1.00  0.00           H  
ATOM   1132  HB3 HIE A  72      -7.308  -6.274 -20.085  1.00  0.00           H  
ATOM   1133  CG  HIE A  72      -7.401  -5.273 -18.220  1.00  0.00           C  
ATOM   1134  ND1 HIE A  72      -7.281  -4.154 -17.399  1.00  0.00           N  
ATOM   1135  CE1 HIE A  72      -7.686  -4.555 -16.184  1.00  0.00           C  
ATOM   1136  HE1 HIE A  72      -7.714  -3.923 -15.305  1.00  0.00           H  
ATOM   1137  NE2 HIE A  72      -8.054  -5.849 -16.211  1.00  0.00           N  
ATOM   1138  HE2 HIE A  72      -8.414  -6.372 -15.424  1.00  0.00           H  
ATOM   1139  CD2 HIE A  72      -7.878  -6.321 -17.492  1.00  0.00           C  
ATOM   1140  HD2 HIE A  72      -8.076  -7.320 -17.855  1.00  0.00           H  
ATOM   1141  C   HIE A  72      -4.644  -5.996 -19.172  1.00  0.00           C  
ATOM   1142  O   HIE A  72      -4.016  -5.616 -18.186  1.00  0.00           O  
ATOM   1143  N   ARG A  73      -4.470  -7.222 -19.689  1.00  0.00           N  
ATOM   1144  H   ARG A  73      -5.002  -7.466 -20.520  1.00  0.00           H  
ATOM   1145  CA  ARG A  73      -3.477  -8.191 -19.181  1.00  0.00           C  
ATOM   1146  HA  ARG A  73      -3.667  -8.380 -18.123  1.00  0.00           H  
ATOM   1147  CB  ARG A  73      -3.581  -9.511 -19.967  1.00  0.00           C  
ATOM   1148  HB2 ARG A  73      -3.519  -9.296 -21.033  1.00  0.00           H  
ATOM   1149  HB3 ARG A  73      -2.730 -10.143 -19.706  1.00  0.00           H  
ATOM   1150  CG  ARG A  73      -4.863 -10.321 -19.717  1.00  0.00           C  
ATOM   1151  HG2 ARG A  73      -5.746  -9.699 -19.863  1.00  0.00           H  
ATOM   1152  HG3 ARG A  73      -4.890 -11.134 -20.444  1.00  0.00           H  
ATOM   1153  CD  ARG A  73      -4.887 -10.918 -18.310  1.00  0.00           C  
ATOM   1154  HD2 ARG A  73      -3.900 -11.335 -18.097  1.00  0.00           H  
ATOM   1155  HD3 ARG A  73      -5.099 -10.134 -17.580  1.00  0.00           H  
ATOM   1156  NE  ARG A  73      -5.884 -12.000 -18.196  1.00  0.00           N  
ATOM   1157  HE  ARG A  73      -6.469 -12.179 -18.993  1.00  0.00           H  
ATOM   1158  CZ  ARG A  73      -5.938 -12.859 -17.195  1.00  0.00           C  
ATOM   1159  NH1 ARG A  73      -5.251 -12.704 -16.113  1.00  0.00           N  
ATOM   1160 HH11 ARG A  73      -4.685 -11.882 -15.944  1.00  0.00           H  
ATOM   1161 HH12 ARG A  73      -5.251 -13.487 -15.458  1.00  0.00           H  
ATOM   1162  NH2 ARG A  73      -6.698 -13.911 -17.222  1.00  0.00           N  
ATOM   1163 HH21 ARG A  73      -7.300 -14.133 -17.984  1.00  0.00           H  
ATOM   1164 HH22 ARG A  73      -6.623 -14.528 -16.398  1.00  0.00           H  
ATOM   1165  C   ARG A  73      -2.049  -7.638 -19.245  1.00  0.00           C  
ATOM   1166  O   ARG A  73      -1.307  -7.792 -18.279  1.00  0.00           O  
ATOM   1167  N   HIE A  74      -1.696  -6.934 -20.324  1.00  0.00           N  
ATOM   1168  H   HIE A  74      -2.362  -6.893 -21.088  1.00  0.00           H  
ATOM   1169  CA  HIE A  74      -0.448  -6.173 -20.458  1.00  0.00           C  
ATOM   1170  HA  HIE A  74       0.407  -6.833 -20.327  1.00  0.00           H  
ATOM   1171  CB  HIE A  74      -0.368  -5.573 -21.868  1.00  0.00           C  
ATOM   1172  HB2 HIE A  74      -0.205  -6.372 -22.592  1.00  0.00           H  
ATOM   1173  HB3 HIE A  74      -1.318  -5.105 -22.104  1.00  0.00           H  
ATOM   1174  CG  HIE A  74       0.699  -4.524 -22.043  1.00  0.00           C  
ATOM   1175  ND1 HIE A  74       0.527  -3.155 -21.821  1.00  0.00           N  
ATOM   1176  CE1 HIE A  74       1.691  -2.586 -22.178  1.00  0.00           C  
ATOM   1177  HE1 HIE A  74       1.883  -1.521 -22.183  1.00  0.00           H  
ATOM   1178  NE2 HIE A  74       2.573  -3.521 -22.572  1.00  0.00           N  
ATOM   1179  HE2 HIE A  74       3.494  -3.346 -22.964  1.00  0.00           H  
ATOM   1180  CD2 HIE A  74       1.965  -4.750 -22.488  1.00  0.00           C  
ATOM   1181  HD2 HIE A  74       2.389  -5.703 -22.775  1.00  0.00           H  
ATOM   1182  C   HIE A  74      -0.317  -5.123 -19.357  1.00  0.00           C  
ATOM   1183  O   HIE A  74       0.630  -5.195 -18.579  1.00  0.00           O  
ATOM   1184  N   LYS A  75      -1.286  -4.216 -19.197  1.00  0.00           N  
ATOM   1185  H   LYS A  75      -2.028  -4.188 -19.892  1.00  0.00           H  
ATOM   1186  CA  LYS A  75      -1.241  -3.188 -18.146  1.00  0.00           C  
ATOM   1187  HA  LYS A  75      -0.314  -2.623 -18.264  1.00  0.00           H  
ATOM   1188  CB  LYS A  75      -2.423  -2.223 -18.307  1.00  0.00           C  
ATOM   1189  HB2 LYS A  75      -3.329  -2.791 -18.520  1.00  0.00           H  
ATOM   1190  HB3 LYS A  75      -2.571  -1.674 -17.376  1.00  0.00           H  
ATOM   1191  CG  LYS A  75      -2.127  -1.210 -19.428  1.00  0.00           C  
ATOM   1192  HG2 LYS A  75      -1.290  -0.584 -19.114  1.00  0.00           H  
ATOM   1193  HG3 LYS A  75      -1.829  -1.734 -20.337  1.00  0.00           H  
ATOM   1194  CD  LYS A  75      -3.320  -0.299 -19.746  1.00  0.00           C  
ATOM   1195  HD2 LYS A  75      -3.714   0.127 -18.821  1.00  0.00           H  
ATOM   1196  HD3 LYS A  75      -2.968   0.509 -20.389  1.00  0.00           H  
ATOM   1197  CE  LYS A  75      -4.407  -1.094 -20.476  1.00  0.00           C  
ATOM   1198  HE2 LYS A  75      -3.946  -1.580 -21.341  1.00  0.00           H  
ATOM   1199  HE3 LYS A  75      -4.777  -1.885 -19.817  1.00  0.00           H  
ATOM   1200  NZ  LYS A  75      -5.519  -0.229 -20.929  1.00  0.00           N  
ATOM   1201  HZ1 LYS A  75      -5.165   0.465 -21.578  1.00  0.00           H  
ATOM   1202  HZ2 LYS A  75      -6.208  -0.785 -21.419  1.00  0.00           H  
ATOM   1203  HZ3 LYS A  75      -5.961   0.228 -20.142  1.00  0.00           H  
ATOM   1204  C   LYS A  75      -1.166  -3.776 -16.735  1.00  0.00           C  
ATOM   1205  O   LYS A  75      -0.386  -3.267 -15.933  1.00  0.00           O  
ATOM   1206  N   GLN A  76      -1.891  -4.852 -16.431  1.00  0.00           N  
ATOM   1207  H   GLN A  76      -2.557  -5.198 -17.112  1.00  0.00           H  
ATOM   1208  CA  GLN A  76      -1.774  -5.542 -15.141  1.00  0.00           C  
ATOM   1209  HA  GLN A  76      -1.902  -4.805 -14.345  1.00  0.00           H  
ATOM   1210  CB  GLN A  76      -2.868  -6.615 -15.012  1.00  0.00           C  
ATOM   1211  HB2 GLN A  76      -2.892  -7.227 -15.916  1.00  0.00           H  
ATOM   1212  HB3 GLN A  76      -2.629  -7.265 -14.169  1.00  0.00           H  
ATOM   1213  CG  GLN A  76      -4.258  -6.008 -14.770  1.00  0.00           C  
ATOM   1214  HG2 GLN A  76      -4.514  -5.321 -15.575  1.00  0.00           H  
ATOM   1215  HG3 GLN A  76      -4.997  -6.808 -14.764  1.00  0.00           H  
ATOM   1216  CD  GLN A  76      -4.322  -5.262 -13.443  1.00  0.00           C  
ATOM   1217  OE1 GLN A  76      -4.146  -4.055 -13.383  1.00  0.00           O  
ATOM   1218  NE2 GLN A  76      -4.507  -5.965 -12.346  1.00  0.00           N  
ATOM   1219 HE21 GLN A  76      -4.508  -5.491 -11.439  1.00  0.00           H  
ATOM   1220 HE22 GLN A  76      -4.615  -6.959 -12.390  1.00  0.00           H  
ATOM   1221  C   GLN A  76      -0.383  -6.154 -14.929  1.00  0.00           C  
ATOM   1222  O   GLN A  76       0.221  -5.937 -13.880  1.00  0.00           O  
ATOM   1223  N   LEU A  77       0.162  -6.857 -15.928  1.00  0.00           N  
ATOM   1224  H   LEU A  77      -0.372  -6.993 -16.784  1.00  0.00           H  
ATOM   1225  CA  LEU A  77       1.511  -7.425 -15.877  1.00  0.00           C  
ATOM   1226  HA  LEU A  77       1.570  -8.097 -15.020  1.00  0.00           H  
ATOM   1227  CB  LEU A  77       1.745  -8.251 -17.157  1.00  0.00           C  
ATOM   1228  HB2 LEU A  77       0.955  -9.000 -17.232  1.00  0.00           H  
ATOM   1229  HB3 LEU A  77       1.633  -7.590 -18.016  1.00  0.00           H  
ATOM   1230  CG  LEU A  77       3.121  -8.955 -17.224  1.00  0.00           C  
ATOM   1231  HG  LEU A  77       3.705  -8.728 -16.333  1.00  0.00           H  
ATOM   1232  CD1 LEU A  77       2.974 -10.473 -17.326  1.00  0.00           C  
ATOM   1233 HD11 LEU A  77       2.463 -10.859 -16.444  1.00  0.00           H  
ATOM   1234 HD12 LEU A  77       2.406 -10.750 -18.215  1.00  0.00           H  
ATOM   1235 HD13 LEU A  77       3.958 -10.938 -17.377  1.00  0.00           H  
ATOM   1236  CD2 LEU A  77       3.906  -8.476 -18.444  1.00  0.00           C  
ATOM   1237 HD21 LEU A  77       3.354  -8.705 -19.355  1.00  0.00           H  
ATOM   1238 HD22 LEU A  77       4.070  -7.401 -18.387  1.00  0.00           H  
ATOM   1239 HD23 LEU A  77       4.874  -8.978 -18.489  1.00  0.00           H  
ATOM   1240  C   LEU A  77       2.566  -6.325 -15.667  1.00  0.00           C  
ATOM   1241  O   LEU A  77       3.405  -6.443 -14.780  1.00  0.00           O  
ATOM   1242  N   ILE A  78       2.485  -5.216 -16.405  1.00  0.00           N  
ATOM   1243  H   ILE A  78       1.784  -5.181 -17.141  1.00  0.00           H  
ATOM   1244  CA  ILE A  78       3.372  -4.056 -16.222  1.00  0.00           C  
ATOM   1245  HA  ILE A  78       4.400  -4.410 -16.279  1.00  0.00           H  
ATOM   1246  CB  ILE A  78       3.155  -3.029 -17.360  1.00  0.00           C  
ATOM   1247  HB  ILE A  78       2.093  -2.783 -17.378  1.00  0.00           H  
ATOM   1248  CG2 ILE A  78       3.922  -1.714 -17.114  1.00  0.00           C  
ATOM   1249 HG21 ILE A  78       3.488  -1.187 -16.263  1.00  0.00           H  
ATOM   1250 HG22 ILE A  78       4.972  -1.931 -16.913  1.00  0.00           H  
ATOM   1251 HG23 ILE A  78       3.842  -1.079 -17.997  1.00  0.00           H  
ATOM   1252  CG1 ILE A  78       3.514  -3.598 -18.757  1.00  0.00           C  
ATOM   1253 HG12 ILE A  78       3.002  -4.545 -18.912  1.00  0.00           H  
ATOM   1254 HG13 ILE A  78       3.138  -2.909 -19.515  1.00  0.00           H  
ATOM   1255  CD1 ILE A  78       5.003  -3.836 -19.033  1.00  0.00           C  
ATOM   1256 HD11 ILE A  78       5.533  -2.885 -19.058  1.00  0.00           H  
ATOM   1257 HD12 ILE A  78       5.435  -4.483 -18.272  1.00  0.00           H  
ATOM   1258 HD13 ILE A  78       5.116  -4.317 -20.006  1.00  0.00           H  
ATOM   1259  C   ILE A  78       3.219  -3.434 -14.821  1.00  0.00           C  
ATOM   1260  O   ILE A  78       4.232  -3.078 -14.217  1.00  0.00           O  
ATOM   1261  N   ARG A  79       2.000  -3.332 -14.264  1.00  0.00           N  
ATOM   1262  H   ARG A  79       1.193  -3.616 -14.816  1.00  0.00           H  
ATOM   1263  CA  ARG A  79       1.780  -2.865 -12.874  1.00  0.00           C  
ATOM   1264  HA  ARG A  79       2.255  -1.893 -12.744  1.00  0.00           H  
ATOM   1265  CB  ARG A  79       0.276  -2.715 -12.568  1.00  0.00           C  
ATOM   1266  HB2 ARG A  79      -0.282  -3.528 -13.031  1.00  0.00           H  
ATOM   1267  HB3 ARG A  79       0.131  -2.783 -11.488  1.00  0.00           H  
ATOM   1268  CG  ARG A  79      -0.294  -1.366 -13.040  1.00  0.00           C  
ATOM   1269  HG2 ARG A  79       0.244  -0.557 -12.540  1.00  0.00           H  
ATOM   1270  HG3 ARG A  79      -0.144  -1.269 -14.115  1.00  0.00           H  
ATOM   1271  CD  ARG A  79      -1.793  -1.228 -12.737  1.00  0.00           C  
ATOM   1272  HD2 ARG A  79      -2.157  -0.314 -13.207  1.00  0.00           H  
ATOM   1273  HD3 ARG A  79      -2.327  -2.073 -13.175  1.00  0.00           H  
ATOM   1274  NE  ARG A  79      -2.053  -1.125 -11.291  1.00  0.00           N  
ATOM   1275  HE  ARG A  79      -1.462  -0.484 -10.750  1.00  0.00           H  
ATOM   1276  CZ  ARG A  79      -2.846  -1.870 -10.545  1.00  0.00           C  
ATOM   1277  NH1 ARG A  79      -3.551  -2.860 -10.987  1.00  0.00           N  
ATOM   1278 HH11 ARG A  79      -3.612  -3.082 -11.971  1.00  0.00           H  
ATOM   1279 HH12 ARG A  79      -3.969  -3.501 -10.316  1.00  0.00           H  
ATOM   1280  NH2 ARG A  79      -2.935  -1.680  -9.272  1.00  0.00           N  
ATOM   1281 HH21 ARG A  79      -2.399  -0.925  -8.827  1.00  0.00           H  
ATOM   1282 HH22 ARG A  79      -3.447  -2.328  -8.683  1.00  0.00           H  
ATOM   1283  C   ARG A  79       2.435  -3.778 -11.834  1.00  0.00           C  
ATOM   1284  O   ARG A  79       2.973  -3.283 -10.845  1.00  0.00           O  
ATOM   1285  N   PHE A  80       2.419  -5.095 -12.034  1.00  0.00           N  
ATOM   1286  H   PHE A  80       1.883  -5.456 -12.817  1.00  0.00           H  
ATOM   1287  CA  PHE A  80       3.102  -6.035 -11.137  1.00  0.00           C  
ATOM   1288  HA  PHE A  80       2.938  -5.703 -10.113  1.00  0.00           H  
ATOM   1289  CB  PHE A  80       2.501  -7.440 -11.255  1.00  0.00           C  
ATOM   1290  HB2 PHE A  80       2.609  -7.786 -12.284  1.00  0.00           H  
ATOM   1291  HB3 PHE A  80       3.082  -8.096 -10.609  1.00  0.00           H  
ATOM   1292  CG  PHE A  80       1.051  -7.567 -10.825  1.00  0.00           C  
ATOM   1293  CD1 PHE A  80       0.651  -7.152  -9.540  1.00  0.00           C  
ATOM   1294  HD1 PHE A  80       1.374  -6.746  -8.848  1.00  0.00           H  
ATOM   1295  CE1 PHE A  80      -0.696  -7.254  -9.151  1.00  0.00           C  
ATOM   1296  HE1 PHE A  80      -1.008  -6.914  -8.173  1.00  0.00           H  
ATOM   1297  CZ  PHE A  80      -1.646  -7.781 -10.041  1.00  0.00           C  
ATOM   1298  HZ  PHE A  80      -2.686  -7.837  -9.749  1.00  0.00           H  
ATOM   1299  CE2 PHE A  80      -1.244  -8.228 -11.311  1.00  0.00           C  
ATOM   1300  HE2 PHE A  80      -1.974  -8.631 -11.995  1.00  0.00           H  
ATOM   1301  CD2 PHE A  80       0.103  -8.126 -11.700  1.00  0.00           C  
ATOM   1302  HD2 PHE A  80       0.403  -8.455 -12.684  1.00  0.00           H  
ATOM   1303  C   PHE A  80       4.628  -6.052 -11.325  1.00  0.00           C  
ATOM   1304  O   PHE A  80       5.343  -6.052 -10.326  1.00  0.00           O  
ATOM   1305  N   LEU A  81       5.153  -5.983 -12.557  1.00  0.00           N  
ATOM   1306  H   LEU A  81       4.525  -6.023 -13.356  1.00  0.00           H  
ATOM   1307  CA  LEU A  81       6.601  -5.809 -12.795  1.00  0.00           C  
ATOM   1308  HA  LEU A  81       7.135  -6.634 -12.326  1.00  0.00           H  
ATOM   1309  CB  LEU A  81       6.918  -5.812 -14.304  1.00  0.00           C  
ATOM   1310  HB2 LEU A  81       6.308  -5.051 -14.791  1.00  0.00           H  
ATOM   1311  HB3 LEU A  81       7.963  -5.528 -14.423  1.00  0.00           H  
ATOM   1312  CG  LEU A  81       6.741  -7.147 -15.047  1.00  0.00           C  
ATOM   1313  HG  LEU A  81       5.712  -7.477 -14.965  1.00  0.00           H  
ATOM   1314  CD1 LEU A  81       7.066  -6.964 -16.530  1.00  0.00           C  
ATOM   1315 HD11 LEU A  81       6.456  -6.162 -16.943  1.00  0.00           H  
ATOM   1316 HD12 LEU A  81       8.123  -6.730 -16.669  1.00  0.00           H  
ATOM   1317 HD13 LEU A  81       6.826  -7.881 -17.066  1.00  0.00           H  
ATOM   1318  CD2 LEU A  81       7.660  -8.236 -14.491  1.00  0.00           C  
ATOM   1319 HD21 LEU A  81       7.354  -8.510 -13.485  1.00  0.00           H  
ATOM   1320 HD22 LEU A  81       7.583  -9.123 -15.117  1.00  0.00           H  
ATOM   1321 HD23 LEU A  81       8.696  -7.896 -14.485  1.00  0.00           H  
ATOM   1322  C   LEU A  81       7.136  -4.515 -12.152  1.00  0.00           C  
ATOM   1323  O   LEU A  81       8.168  -4.543 -11.480  1.00  0.00           O  
ATOM   1324  N   LYS A  82       6.384  -3.407 -12.277  1.00  0.00           N  
ATOM   1325  H   LYS A  82       5.576  -3.463 -12.890  1.00  0.00           H  
ATOM   1326  CA  LYS A  82       6.700  -2.098 -11.668  1.00  0.00           C  
ATOM   1327  HA  LYS A  82       7.767  -1.919 -11.808  1.00  0.00           H  
ATOM   1328  CB  LYS A  82       5.916  -0.966 -12.361  1.00  0.00           C  
ATOM   1329  HB2 LYS A  82       4.861  -1.235 -12.429  1.00  0.00           H  
ATOM   1330  HB3 LYS A  82       5.996  -0.053 -11.771  1.00  0.00           H  
ATOM   1331  CG  LYS A  82       6.497  -0.679 -13.750  1.00  0.00           C  
ATOM   1332  HG2 LYS A  82       7.540  -0.389 -13.625  1.00  0.00           H  
ATOM   1333  HG3 LYS A  82       6.449  -1.583 -14.356  1.00  0.00           H  
ATOM   1334  CD  LYS A  82       5.764   0.450 -14.485  1.00  0.00           C  
ATOM   1335  HD2 LYS A  82       4.714   0.176 -14.604  1.00  0.00           H  
ATOM   1336  HD3 LYS A  82       5.832   1.369 -13.898  1.00  0.00           H  
ATOM   1337  CE  LYS A  82       6.421   0.648 -15.859  1.00  0.00           C  
ATOM   1338  HE2 LYS A  82       7.481   0.867 -15.706  1.00  0.00           H  
ATOM   1339  HE3 LYS A  82       6.363  -0.301 -16.403  1.00  0.00           H  
ATOM   1340  NZ  LYS A  82       5.787   1.737 -16.645  1.00  0.00           N  
ATOM   1341  HZ1 LYS A  82       5.952   2.636 -16.211  1.00  0.00           H  
ATOM   1342  HZ2 LYS A  82       6.161   1.769 -17.587  1.00  0.00           H  
ATOM   1343  HZ3 LYS A  82       4.789   1.588 -16.704  1.00  0.00           H  
ATOM   1344  C   LYS A  82       6.495  -2.032 -10.152  1.00  0.00           C  
ATOM   1345  O   LYS A  82       6.871  -1.017  -9.563  1.00  0.00           O  
ATOM   1346  N   ARG A  83       5.893  -3.058  -9.529  1.00  0.00           N  
ATOM   1347  H   ARG A  83       5.517  -3.780 -10.128  1.00  0.00           H  
ATOM   1348  CA  ARG A  83       5.939  -3.336  -8.075  1.00  0.00           C  
ATOM   1349  HA  ARG A  83       6.134  -2.416  -7.521  1.00  0.00           H  
ATOM   1350  CB  ARG A  83       4.589  -3.921  -7.590  1.00  0.00           C  
ATOM   1351  HB2 ARG A  83       4.207  -4.655  -8.301  1.00  0.00           H  
ATOM   1352  HB3 ARG A  83       4.750  -4.427  -6.637  1.00  0.00           H  
ATOM   1353  CG  ARG A  83       3.542  -2.816  -7.364  1.00  0.00           C  
ATOM   1354  HG2 ARG A  83       3.998  -2.088  -6.698  1.00  0.00           H  
ATOM   1355  HG3 ARG A  83       3.314  -2.311  -8.304  1.00  0.00           H  
ATOM   1356  CD  ARG A  83       2.239  -3.301  -6.694  1.00  0.00           C  
ATOM   1357  HD2 ARG A  83       2.447  -4.186  -6.089  1.00  0.00           H  
ATOM   1358  HD3 ARG A  83       1.907  -2.512  -6.017  1.00  0.00           H  
ATOM   1359  NE  ARG A  83       1.154  -3.582  -7.660  1.00  0.00           N  
ATOM   1360  HE  ARG A  83       1.389  -3.513  -8.637  1.00  0.00           H  
ATOM   1361  CZ  ARG A  83      -0.125  -3.782  -7.363  1.00  0.00           C  
ATOM   1362  NH1 ARG A  83      -0.574  -3.798  -6.141  1.00  0.00           N  
ATOM   1363 HH11 ARG A  83       0.039  -3.527  -5.396  1.00  0.00           H  
ATOM   1364 HH12 ARG A  83      -1.554  -3.980  -5.990  1.00  0.00           H  
ATOM   1365  NH2 ARG A  83      -1.018  -4.015  -8.277  1.00  0.00           N  
ATOM   1366 HH21 ARG A  83      -0.776  -4.068  -9.246  1.00  0.00           H  
ATOM   1367 HH22 ARG A  83      -2.011  -4.034  -8.015  1.00  0.00           H  
ATOM   1368  C   ARG A  83       7.113  -4.252  -7.706  1.00  0.00           C  
ATOM   1369  O   ARG A  83       7.805  -3.988  -6.728  1.00  0.00           O  
ATOM   1370  N   LEU A  84       7.377  -5.284  -8.509  1.00  0.00           N  
ATOM   1371  H   LEU A  84       6.732  -5.459  -9.269  1.00  0.00           H  
ATOM   1372  CA  LEU A  84       8.459  -6.249  -8.309  1.00  0.00           C  
ATOM   1373  HA  LEU A  84       8.330  -6.720  -7.332  1.00  0.00           H  
ATOM   1374  CB  LEU A  84       8.337  -7.330  -9.402  1.00  0.00           C  
ATOM   1375  HB2 LEU A  84       7.378  -7.831  -9.301  1.00  0.00           H  
ATOM   1376  HB3 LEU A  84       8.349  -6.836 -10.372  1.00  0.00           H  
ATOM   1377  CG  LEU A  84       9.445  -8.393  -9.419  1.00  0.00           C  
ATOM   1378  HG  LEU A  84      10.403  -7.903  -9.579  1.00  0.00           H  
ATOM   1379  CD1 LEU A  84       9.508  -9.204  -8.125  1.00  0.00           C  
ATOM   1380 HD11 LEU A  84       8.560  -9.717  -7.958  1.00  0.00           H  
ATOM   1381 HD12 LEU A  84      10.310  -9.939  -8.195  1.00  0.00           H  
ATOM   1382 HD13 LEU A  84       9.721  -8.548  -7.283  1.00  0.00           H  
ATOM   1383  CD2 LEU A  84       9.197  -9.351 -10.584  1.00  0.00           C  
ATOM   1384 HD21 LEU A  84      10.006 -10.077 -10.638  1.00  0.00           H  
ATOM   1385 HD22 LEU A  84       8.254  -9.878 -10.451  1.00  0.00           H  
ATOM   1386 HD23 LEU A  84       9.172  -8.794 -11.522  1.00  0.00           H  
ATOM   1387  C   LEU A  84       9.842  -5.579  -8.309  1.00  0.00           C  
ATOM   1388  O   LEU A  84      10.628  -5.820  -7.398  1.00  0.00           O  
ATOM   1389  N   ASP A  85      10.133  -4.725  -9.292  1.00  0.00           N  
ATOM   1390  H   ASP A  85       9.426  -4.544 -10.000  1.00  0.00           H  
ATOM   1391  CA  ASP A  85      11.452  -4.103  -9.441  1.00  0.00           C  
ATOM   1392  HA  ASP A  85      12.194  -4.898  -9.470  1.00  0.00           H  
ATOM   1393  CB  ASP A  85      11.536  -3.377 -10.792  1.00  0.00           C  
ATOM   1394  HB2 ASP A  85      12.508  -2.890 -10.875  1.00  0.00           H  
ATOM   1395  HB3 ASP A  85      11.483  -4.125 -11.584  1.00  0.00           H  
ATOM   1396  CG  ASP A  85      10.442  -2.343 -11.059  1.00  0.00           C  
ATOM   1397  OD1 ASP A  85       9.822  -1.801 -10.122  1.00  0.00           O  
ATOM   1398  OD2 ASP A  85      10.239  -1.976 -12.232  1.00  0.00           O  
ATOM   1399  C   ASP A  85      11.838  -3.211  -8.244  1.00  0.00           C  
ATOM   1400  O   ASP A  85      12.995  -3.232  -7.825  1.00  0.00           O  
ATOM   1401  N   ARG A  86      10.884  -2.504  -7.629  1.00  0.00           N  
ATOM   1402  H   ARG A  86       9.974  -2.482  -8.073  1.00  0.00           H  
ATOM   1403  CA  ARG A  86      11.124  -1.679  -6.433  1.00  0.00           C  
ATOM   1404  HA  ARG A  86      11.984  -1.039  -6.618  1.00  0.00           H  
ATOM   1405  CB  ARG A  86       9.918  -0.776  -6.129  1.00  0.00           C  
ATOM   1406  HB2 ARG A  86       9.095  -1.386  -5.765  1.00  0.00           H  
ATOM   1407  HB3 ARG A  86      10.203  -0.069  -5.346  1.00  0.00           H  
ATOM   1408  CG  ARG A  86       9.434  -0.004  -7.367  1.00  0.00           C  
ATOM   1409  HG2 ARG A  86      10.295   0.318  -7.954  1.00  0.00           H  
ATOM   1410  HG3 ARG A  86       8.835  -0.677  -7.973  1.00  0.00           H  
ATOM   1411  CD  ARG A  86       8.597   1.237  -7.048  1.00  0.00           C  
ATOM   1412  HD2 ARG A  86       9.263   1.985  -6.619  1.00  0.00           H  
ATOM   1413  HD3 ARG A  86       8.187   1.646  -7.971  1.00  0.00           H  
ATOM   1414  NE  ARG A  86       7.519   1.004  -6.079  1.00  0.00           N  
ATOM   1415  HE  ARG A  86       7.729   1.279  -5.113  1.00  0.00           H  
ATOM   1416  CZ  ARG A  86       6.274   0.635  -6.280  1.00  0.00           C  
ATOM   1417  NH1 ARG A  86       5.802   0.219  -7.414  1.00  0.00           N  
ATOM   1418 HH11 ARG A  86       6.436  -0.033  -8.161  1.00  0.00           H  
ATOM   1419 HH12 ARG A  86       4.827  -0.009  -7.454  1.00  0.00           H  
ATOM   1420  NH2 ARG A  86       5.444   0.696  -5.303  1.00  0.00           N  
ATOM   1421 HH21 ARG A  86       5.761   1.103  -4.420  1.00  0.00           H  
ATOM   1422 HH22 ARG A  86       4.475   0.419  -5.401  1.00  0.00           H  
ATOM   1423  C   ARG A  86      11.509  -2.531  -5.227  1.00  0.00           C  
ATOM   1424  O   ARG A  86      12.511  -2.249  -4.573  1.00  0.00           O  
ATOM   1425  N   ASN A  87      10.765  -3.613  -4.980  1.00  0.00           N  
ATOM   1426  H   ASN A  87       9.957  -3.787  -5.564  1.00  0.00           H  
ATOM   1427  CA  ASN A  87      11.101  -4.552  -3.910  1.00  0.00           C  
ATOM   1428  HA  ASN A  87      11.301  -3.984  -3.000  1.00  0.00           H  
ATOM   1429  CB  ASN A  87       9.920  -5.498  -3.646  1.00  0.00           C  
ATOM   1430  HB2 ASN A  87       9.403  -5.739  -4.576  1.00  0.00           H  
ATOM   1431  HB3 ASN A  87      10.310  -6.414  -3.213  1.00  0.00           H  
ATOM   1432  CG  ASN A  87       8.928  -4.960  -2.633  1.00  0.00           C  
ATOM   1433  OD1 ASN A  87       9.157  -4.001  -1.915  1.00  0.00           O  
ATOM   1434  ND2 ASN A  87       7.790  -5.593  -2.554  1.00  0.00           N  
ATOM   1435 HD21 ASN A  87       7.115  -5.268  -1.852  1.00  0.00           H  
ATOM   1436 HD22 ASN A  87       7.581  -6.327  -3.195  1.00  0.00           H  
ATOM   1437  C   ASN A  87      12.401  -5.323  -4.176  1.00  0.00           C  
ATOM   1438  O   ASN A  87      13.144  -5.559  -3.229  1.00  0.00           O  
ATOM   1439  N   LEU A  88      12.722  -5.672  -5.430  1.00  0.00           N  
ATOM   1440  H   LEU A  88      12.039  -5.501  -6.162  1.00  0.00           H  
ATOM   1441  CA  LEU A  88      14.027  -6.245  -5.791  1.00  0.00           C  
ATOM   1442  HA  LEU A  88      14.208  -7.127  -5.175  1.00  0.00           H  
ATOM   1443  CB  LEU A  88      14.045  -6.645  -7.276  1.00  0.00           C  
ATOM   1444  HB2 LEU A  88      13.691  -5.796  -7.858  1.00  0.00           H  
ATOM   1445  HB3 LEU A  88      15.078  -6.829  -7.570  1.00  0.00           H  
ATOM   1446  CG  LEU A  88      13.218  -7.881  -7.660  1.00  0.00           C  
ATOM   1447  HG  LEU A  88      12.190  -7.761  -7.329  1.00  0.00           H  
ATOM   1448  CD1 LEU A  88      13.243  -8.007  -9.181  1.00  0.00           C  
ATOM   1449 HD11 LEU A  88      14.261  -8.188  -9.524  1.00  0.00           H  
ATOM   1450 HD12 LEU A  88      12.600  -8.824  -9.490  1.00  0.00           H  
ATOM   1451 HD13 LEU A  88      12.872  -7.088  -9.635  1.00  0.00           H  
ATOM   1452  CD2 LEU A  88      13.764  -9.180  -7.061  1.00  0.00           C  
ATOM   1453 HD21 LEU A  88      13.166 -10.022  -7.405  1.00  0.00           H  
ATOM   1454 HD22 LEU A  88      14.802  -9.320  -7.354  1.00  0.00           H  
ATOM   1455 HD23 LEU A  88      13.704  -9.139  -5.972  1.00  0.00           H  
ATOM   1456  C   LEU A  88      15.189  -5.275  -5.525  1.00  0.00           C  
ATOM   1457  O   LEU A  88      16.217  -5.701  -5.002  1.00  0.00           O  
ATOM   1458  N   TRP A  89      15.042  -3.989  -5.872  1.00  0.00           N  
ATOM   1459  H   TRP A  89      14.192  -3.709  -6.350  1.00  0.00           H  
ATOM   1460  CA  TRP A  89      16.047  -2.957  -5.593  1.00  0.00           C  
ATOM   1461  HA  TRP A  89      17.006  -3.274  -6.007  1.00  0.00           H  
ATOM   1462  CB  TRP A  89      15.644  -1.643  -6.274  1.00  0.00           C  
ATOM   1463  HB2 TRP A  89      15.422  -1.853  -7.320  1.00  0.00           H  
ATOM   1464  HB3 TRP A  89      14.729  -1.272  -5.811  1.00  0.00           H  
ATOM   1465  CG  TRP A  89      16.674  -0.552  -6.243  1.00  0.00           C  
ATOM   1466  CD1 TRP A  89      16.806   0.385  -5.275  1.00  0.00           C  
ATOM   1467  HD1 TRP A  89      16.183   0.456  -4.392  1.00  0.00           H  
ATOM   1468  NE1 TRP A  89      17.871   1.215  -5.570  1.00  0.00           N  
ATOM   1469  HE1 TRP A  89      18.187   1.963  -4.967  1.00  0.00           H  
ATOM   1470  CE2 TRP A  89      18.478   0.858  -6.754  1.00  0.00           C  
ATOM   1471  CZ2 TRP A  89      19.554   1.394  -7.477  1.00  0.00           C  
ATOM   1472  HZ2 TRP A  89      20.085   2.259  -7.107  1.00  0.00           H  
ATOM   1473  CH2 TRP A  89      19.939   0.785  -8.682  1.00  0.00           C  
ATOM   1474  HH2 TRP A  89      20.761   1.195  -9.250  1.00  0.00           H  
ATOM   1475  CZ3 TRP A  89      19.257  -0.356  -9.141  1.00  0.00           C  
ATOM   1476  HZ3 TRP A  89      19.564  -0.825 -10.067  1.00  0.00           H  
ATOM   1477  CE3 TRP A  89      18.178  -0.887  -8.406  1.00  0.00           C  
ATOM   1478  HE3 TRP A  89      17.658  -1.757  -8.770  1.00  0.00           H  
ATOM   1479  CD2 TRP A  89      17.751  -0.286  -7.199  1.00  0.00           C  
ATOM   1480  C   TRP A  89      16.252  -2.749  -4.086  1.00  0.00           C  
ATOM   1481  O   TRP A  89      17.395  -2.719  -3.630  1.00  0.00           O  
ATOM   1482  N   GLY A  90      15.171  -2.685  -3.297  1.00  0.00           N  
ATOM   1483  H   GLY A  90      14.252  -2.678  -3.728  1.00  0.00           H  
ATOM   1484  CA  GLY A  90      15.259  -2.634  -1.832  1.00  0.00           C  
ATOM   1485  HA2 GLY A  90      15.811  -1.745  -1.527  1.00  0.00           H  
ATOM   1486  HA3 GLY A  90      14.256  -2.578  -1.419  1.00  0.00           H  
ATOM   1487  C   GLY A  90      15.932  -3.867  -1.228  1.00  0.00           C  
ATOM   1488  O   GLY A  90      16.850  -3.734  -0.423  1.00  0.00           O  
ATOM   1489  N   LEU A  91      15.519  -5.063  -1.662  1.00  0.00           N  
ATOM   1490  H   LEU A  91      14.710  -5.096  -2.279  1.00  0.00           H  
ATOM   1491  CA  LEU A  91      16.076  -6.335  -1.183  1.00  0.00           C  
ATOM   1492  HA  LEU A  91      16.021  -6.320  -0.095  1.00  0.00           H  
ATOM   1493  CB  LEU A  91      15.199  -7.481  -1.723  1.00  0.00           C  
ATOM   1494  HB2 LEU A  91      14.155  -7.257  -1.502  1.00  0.00           H  
ATOM   1495  HB3 LEU A  91      15.313  -7.516  -2.809  1.00  0.00           H  
ATOM   1496  CG  LEU A  91      15.519  -8.872  -1.145  1.00  0.00           C  
ATOM   1497  HG  LEU A  91      16.564  -9.123  -1.329  1.00  0.00           H  
ATOM   1498  CD1 LEU A  91      15.233  -8.951   0.357  1.00  0.00           C  
ATOM   1499 HD11 LEU A  91      15.364  -9.973   0.708  1.00  0.00           H  
ATOM   1500 HD12 LEU A  91      15.924  -8.310   0.902  1.00  0.00           H  
ATOM   1501 HD13 LEU A  91      14.211  -8.631   0.564  1.00  0.00           H  
ATOM   1502  CD2 LEU A  91      14.653  -9.925  -1.835  1.00  0.00           C  
ATOM   1503 HD21 LEU A  91      14.947 -10.921  -1.509  1.00  0.00           H  
ATOM   1504 HD22 LEU A  91      14.780  -9.862  -2.916  1.00  0.00           H  
ATOM   1505 HD23 LEU A  91      13.605  -9.768  -1.582  1.00  0.00           H  
ATOM   1506  C   LEU A  91      17.560  -6.519  -1.555  1.00  0.00           C  
ATOM   1507  O   LEU A  91      18.315  -7.154  -0.817  1.00  0.00           O  
ATOM   1508  N   ALA A  92      17.994  -5.951  -2.685  1.00  0.00           N  
ATOM   1509  H   ALA A  92      17.311  -5.514  -3.294  1.00  0.00           H  
ATOM   1510  CA  ALA A  92      19.406  -5.828  -3.036  1.00  0.00           C  
ATOM   1511  HA  ALA A  92      19.878  -6.804  -2.939  1.00  0.00           H  
ATOM   1512  CB  ALA A  92      19.518  -5.375  -4.496  1.00  0.00           C  
ATOM   1513  HB1 ALA A  92      19.033  -6.094  -5.151  1.00  0.00           H  
ATOM   1514  HB2 ALA A  92      19.041  -4.406  -4.635  1.00  0.00           H  
ATOM   1515  HB3 ALA A  92      20.570  -5.292  -4.765  1.00  0.00           H  
ATOM   1516  C   ALA A  92      20.152  -4.848  -2.112  1.00  0.00           C  
ATOM   1517  O   ALA A  92      21.235  -5.175  -1.617  1.00  0.00           O  
ATOM   1518  N   GLY A  93      19.596  -3.647  -1.908  1.00  0.00           N  
ATOM   1519  H   GLY A  93      18.684  -3.461  -2.320  1.00  0.00           H  
ATOM   1520  CA  GLY A  93      20.242  -2.556  -1.173  1.00  0.00           C  
ATOM   1521  HA2 GLY A  93      19.520  -1.748  -1.057  1.00  0.00           H  
ATOM   1522  HA3 GLY A  93      20.522  -2.910  -0.180  1.00  0.00           H  
ATOM   1523  C   GLY A  93      21.490  -1.972  -1.855  1.00  0.00           C  
ATOM   1524  O   GLY A  93      22.252  -1.246  -1.220  1.00  0.00           O  
ATOM   1525  N   LEU A  94      21.727  -2.295  -3.131  1.00  0.00           N  
ATOM   1526  H   LEU A  94      21.015  -2.821  -3.611  1.00  0.00           H  
ATOM   1527  CA  LEU A  94      22.837  -1.763  -3.926  1.00  0.00           C  
ATOM   1528  HA  LEU A  94      23.670  -1.533  -3.263  1.00  0.00           H  
ATOM   1529  CB  LEU A  94      23.311  -2.800  -4.964  1.00  0.00           C  
ATOM   1530  HB2 LEU A  94      22.486  -3.000  -5.647  1.00  0.00           H  
ATOM   1531  HB3 LEU A  94      24.121  -2.354  -5.543  1.00  0.00           H  
ATOM   1532  CG  LEU A  94      23.805  -4.142  -4.392  1.00  0.00           C  
ATOM   1533  HG  LEU A  94      22.987  -4.640  -3.871  1.00  0.00           H  
ATOM   1534  CD1 LEU A  94      24.260  -5.041  -5.543  1.00  0.00           C  
ATOM   1535 HD11 LEU A  94      23.432  -5.183  -6.235  1.00  0.00           H  
ATOM   1536 HD12 LEU A  94      25.098  -4.582  -6.068  1.00  0.00           H  
ATOM   1537 HD13 LEU A  94      24.569  -6.011  -5.153  1.00  0.00           H  
ATOM   1538  CD2 LEU A  94      24.981  -3.973  -3.427  1.00  0.00           C  
ATOM   1539 HD21 LEU A  94      24.660  -3.425  -2.543  1.00  0.00           H  
ATOM   1540 HD22 LEU A  94      25.337  -4.953  -3.111  1.00  0.00           H  
ATOM   1541 HD23 LEU A  94      25.795  -3.439  -3.917  1.00  0.00           H  
ATOM   1542  C   LEU A  94      22.421  -0.460  -4.619  1.00  0.00           C  
ATOM   1543  O   LEU A  94      21.356  -0.394  -5.223  1.00  0.00           O  
ATOM   1544  N   ASN A  95      23.286   0.556  -4.583  1.00  0.00           N  
ATOM   1545  H   ASN A  95      24.130   0.445  -4.045  1.00  0.00           H  
ATOM   1546  CA  ASN A  95      23.033   1.849  -5.240  1.00  0.00           C  
ATOM   1547  HA  ASN A  95      21.995   2.132  -5.044  1.00  0.00           H  
ATOM   1548  CB  ASN A  95      23.972   2.886  -4.592  1.00  0.00           C  
ATOM   1549  HB2 ASN A  95      24.009   2.719  -3.516  1.00  0.00           H  
ATOM   1550  HB3 ASN A  95      24.976   2.763  -4.998  1.00  0.00           H  
ATOM   1551  CG  ASN A  95      23.524   4.324  -4.799  1.00  0.00           C  
ATOM   1552  OD1 ASN A  95      22.368   4.633  -4.997  1.00  0.00           O  
ATOM   1553  ND2 ASN A  95      24.427   5.273  -4.707  1.00  0.00           N  
ATOM   1554 HD21 ASN A  95      24.073   6.207  -4.829  1.00  0.00           H  
ATOM   1555 HD22 ASN A  95      25.391   5.070  -4.527  1.00  0.00           H  
ATOM   1556  C   ASN A  95      23.198   1.791  -6.778  1.00  0.00           C  
ATOM   1557  O   ASN A  95      22.775   2.692  -7.496  1.00  0.00           O  
ATOM   1558  N   SER A  96      23.856   0.741  -7.275  1.00  0.00           N  
ATOM   1559  H   SER A  96      24.216   0.071  -6.614  1.00  0.00           H  
ATOM   1560  CA  SER A  96      23.906   0.322  -8.678  1.00  0.00           C  
ATOM   1561  HA  SER A  96      22.896   0.298  -9.084  1.00  0.00           H  
ATOM   1562  CB  SER A  96      24.746   1.302  -9.508  1.00  0.00           C  
ATOM   1563  HB2 SER A  96      24.333   2.307  -9.413  1.00  0.00           H  
ATOM   1564  HB3 SER A  96      25.775   1.310  -9.142  1.00  0.00           H  
ATOM   1565  OG  SER A  96      24.727   0.927 -10.873  1.00  0.00           O  
ATOM   1566  HG  SER A  96      24.846   1.721 -11.403  1.00  0.00           H  
ATOM   1567  C   SER A  96      24.500  -1.090  -8.766  1.00  0.00           C  
ATOM   1568  O   SER A  96      25.192  -1.531  -7.846  1.00  0.00           O  
ATOM   1569  N   CYS A  97      24.276  -1.788  -9.878  1.00  0.00           N  
ATOM   1570  H   CYS A  97      23.683  -1.374 -10.584  1.00  0.00           H  
ATOM   1571  CA  CYS A  97      25.023  -2.990 -10.236  1.00  0.00           C  
ATOM   1572  HA  CYS A  97      26.036  -2.901  -9.850  1.00  0.00           H  
ATOM   1573  CB  CYS A  97      24.378  -4.207  -9.567  1.00  0.00           C  
ATOM   1574  HB2 CYS A  97      24.352  -4.070  -8.484  1.00  0.00           H  
ATOM   1575  HB3 CYS A  97      23.360  -4.325  -9.942  1.00  0.00           H  
ATOM   1576  SG  CYS A  97      25.345  -5.673  -9.995  1.00  0.00           S  
ATOM   1577  HG  CYS A  97      26.307  -5.541  -9.070  1.00  0.00           H  
ATOM   1578  C   CYS A  97      25.058  -3.139 -11.767  1.00  0.00           C  
ATOM   1579  O   CYS A  97      24.017  -3.427 -12.365  1.00  0.00           O  
ATOM   1580  N   PRO A  98      26.212  -2.942 -12.438  1.00  0.00           N  
ATOM   1581  CD  PRO A  98      27.522  -2.604 -11.903  1.00  0.00           C  
ATOM   1582  HD2 PRO A  98      27.788  -3.230 -11.050  1.00  0.00           H  
ATOM   1583  HD3 PRO A  98      27.532  -1.551 -11.617  1.00  0.00           H  
ATOM   1584  CG  PRO A  98      28.511  -2.845 -13.045  1.00  0.00           C  
ATOM   1585  HG2 PRO A  98      28.835  -3.887 -13.036  1.00  0.00           H  
ATOM   1586  HG3 PRO A  98      29.369  -2.175 -12.983  1.00  0.00           H  
ATOM   1587  CB  PRO A  98      27.677  -2.580 -14.298  1.00  0.00           C  
ATOM   1588  HB2 PRO A  98      28.051  -3.135 -15.159  1.00  0.00           H  
ATOM   1589  HB3 PRO A  98      27.676  -1.509 -14.511  1.00  0.00           H  
ATOM   1590  CA  PRO A  98      26.264  -3.013 -13.893  1.00  0.00           C  
ATOM   1591  HA  PRO A  98      25.554  -2.298 -14.309  1.00  0.00           H  
ATOM   1592  C   PRO A  98      25.889  -4.414 -14.389  1.00  0.00           C  
ATOM   1593  O   PRO A  98      26.386  -5.431 -13.894  1.00  0.00           O  
ATOM   1594  N   VAL A  99      24.989  -4.448 -15.371  1.00  0.00           N  
ATOM   1595  H   VAL A  99      24.635  -3.563 -15.700  1.00  0.00           H  
ATOM   1596  CA  VAL A  99      24.604  -5.640 -16.135  1.00  0.00           C  
ATOM   1597  HA  VAL A  99      24.300  -6.426 -15.444  1.00  0.00           H  
ATOM   1598  CB  VAL A  99      23.411  -5.303 -17.054  1.00  0.00           C  
ATOM   1599  HB  VAL A  99      23.679  -4.454 -17.684  1.00  0.00           H  
ATOM   1600  CG1 VAL A  99      22.997  -6.462 -17.963  1.00  0.00           C  
ATOM   1601 HG11 VAL A  99      22.834  -7.368 -17.380  1.00  0.00           H  
ATOM   1602 HG12 VAL A  99      22.078  -6.199 -18.486  1.00  0.00           H  
ATOM   1603 HG13 VAL A  99      23.763  -6.648 -18.717  1.00  0.00           H  
ATOM   1604  CG2 VAL A  99      22.181  -4.917 -16.219  1.00  0.00           C  
ATOM   1605 HG21 VAL A  99      22.407  -4.084 -15.555  1.00  0.00           H  
ATOM   1606 HG22 VAL A  99      21.376  -4.603 -16.884  1.00  0.00           H  
ATOM   1607 HG23 VAL A  99      21.845  -5.767 -15.627  1.00  0.00           H  
ATOM   1608  C   VAL A  99      25.807  -6.149 -16.935  1.00  0.00           C  
ATOM   1609  O   VAL A  99      26.665  -5.358 -17.318  1.00  0.00           O  
ATOM   1610  N   LYS A 100      25.875  -7.462 -17.175  1.00  0.00           N  
ATOM   1611  H   LYS A 100      25.093  -8.040 -16.915  1.00  0.00           H  
ATOM   1612  CA  LYS A 100      26.964  -8.117 -17.904  1.00  0.00           C  
ATOM   1613  HA  LYS A 100      27.693  -7.357 -18.172  1.00  0.00           H  
ATOM   1614  CB  LYS A 100      27.610  -9.193 -17.004  1.00  0.00           C  
ATOM   1615  HB2 LYS A 100      26.836  -9.696 -16.423  1.00  0.00           H  
ATOM   1616  HB3 LYS A 100      28.092  -9.957 -17.619  1.00  0.00           H  
ATOM   1617  CG  LYS A 100      28.667  -8.606 -16.052  1.00  0.00           C  
ATOM   1618  HG2 LYS A 100      28.255  -7.752 -15.514  1.00  0.00           H  
ATOM   1619  HG3 LYS A 100      28.966  -9.371 -15.334  1.00  0.00           H  
ATOM   1620  CD  LYS A 100      29.890  -8.182 -16.872  1.00  0.00           C  
ATOM   1621  HD2 LYS A 100      30.276  -9.064 -17.386  1.00  0.00           H  
ATOM   1622  HD3 LYS A 100      29.593  -7.451 -17.621  1.00  0.00           H  
ATOM   1623  CE  LYS A 100      31.032  -7.549 -16.098  1.00  0.00           C  
ATOM   1624  HE2 LYS A 100      30.640  -6.735 -15.480  1.00  0.00           H  
ATOM   1625  HE3 LYS A 100      31.487  -8.303 -15.449  1.00  0.00           H  
ATOM   1626  NZ  LYS A 100      31.999  -7.038 -17.100  1.00  0.00           N  
ATOM   1627  HZ1 LYS A 100      32.815  -6.631 -16.669  1.00  0.00           H  
ATOM   1628  HZ2 LYS A 100      32.263  -7.789 -17.731  1.00  0.00           H  
ATOM   1629  HZ3 LYS A 100      31.543  -6.358 -17.702  1.00  0.00           H  
ATOM   1630  C   LYS A 100      26.546  -8.667 -19.265  1.00  0.00           C  
ATOM   1631  O   LYS A 100      25.361  -8.772 -19.571  1.00  0.00           O  
ATOM   1632  N   GLU A 101      27.560  -8.985 -20.059  1.00  0.00           N  
ATOM   1633  H   GLU A 101      28.499  -8.870 -19.692  1.00  0.00           H  
ATOM   1634  CA  GLU A 101      27.467  -9.591 -21.378  1.00  0.00           C  
ATOM   1635  HA  GLU A 101      26.880  -8.938 -22.025  1.00  0.00           H  
ATOM   1636  CB  GLU A 101      28.883  -9.734 -21.976  1.00  0.00           C  
ATOM   1637  HB2 GLU A 101      29.453 -10.454 -21.387  1.00  0.00           H  
ATOM   1638  HB3 GLU A 101      28.779 -10.143 -22.983  1.00  0.00           H  
ATOM   1639  CG  GLU A 101      29.688  -8.414 -22.075  1.00  0.00           C  
ATOM   1640  HG2 GLU A 101      30.588  -8.618 -22.658  1.00  0.00           H  
ATOM   1641  HG3 GLU A 101      29.092  -7.692 -22.639  1.00  0.00           H  
ATOM   1642  CD  GLU A 101      30.115  -7.813 -20.715  1.00  0.00           C  
ATOM   1643  OE1 GLU A 101      30.023  -6.582 -20.526  1.00  0.00           O  
ATOM   1644  OE2 GLU A 101      30.478  -8.577 -19.791  1.00  0.00           O  
ATOM   1645  C   GLU A 101      26.754 -10.947 -21.266  1.00  0.00           C  
ATOM   1646  O   GLU A 101      27.128 -11.794 -20.454  1.00  0.00           O  
ATOM   1647  N   ALA A 102      25.686 -11.131 -22.043  1.00  0.00           N  
ATOM   1648  H   ALA A 102      25.444 -10.432 -22.726  1.00  0.00           H  
ATOM   1649  CA  ALA A 102      24.728 -12.214 -21.851  1.00  0.00           C  
ATOM   1650  HA  ALA A 102      25.254 -13.110 -21.520  1.00  0.00           H  
ATOM   1651  CB  ALA A 102      23.737 -11.793 -20.758  1.00  0.00           C  
ATOM   1652  HB1 ALA A 102      23.253 -10.855 -21.029  1.00  0.00           H  
ATOM   1653  HB2 ALA A 102      22.975 -12.561 -20.643  1.00  0.00           H  
ATOM   1654  HB3 ALA A 102      24.259 -11.665 -19.808  1.00  0.00           H  
ATOM   1655  C   ALA A 102      23.984 -12.549 -23.150  1.00  0.00           C  
ATOM   1656  O   ALA A 102      23.910 -11.738 -24.076  1.00  0.00           O  
ATOM   1657  N   ASN A 103      23.401 -13.748 -23.206  1.00  0.00           N  
ATOM   1658  H   ASN A 103      23.467 -14.338 -22.392  1.00  0.00           H  
ATOM   1659  CA  ASN A 103      22.454 -14.117 -24.257  1.00  0.00           C  
ATOM   1660  HA  ASN A 103      22.864 -13.802 -25.220  1.00  0.00           H  
ATOM   1661  CB  ASN A 103      22.275 -15.645 -24.271  1.00  0.00           C  
ATOM   1662  HB2 ASN A 103      22.198 -16.028 -23.253  1.00  0.00           H  
ATOM   1663  HB3 ASN A 103      21.357 -15.908 -24.796  1.00  0.00           H  
ATOM   1664  CG  ASN A 103      23.412 -16.318 -25.014  1.00  0.00           C  
ATOM   1665  OD1 ASN A 103      23.627 -16.081 -26.189  1.00  0.00           O  
ATOM   1666  ND2 ASN A 103      24.178 -17.162 -24.364  1.00  0.00           N  
ATOM   1667 HD21 ASN A 103      24.926 -17.570 -24.894  1.00  0.00           H  
ATOM   1668 HD22 ASN A 103      24.006 -17.374 -23.399  1.00  0.00           H  
ATOM   1669  C   ASN A 103      21.110 -13.390 -24.094  1.00  0.00           C  
ATOM   1670  O   ASN A 103      20.747 -12.936 -23.012  1.00  0.00           O  
ATOM   1671  N   GLN A 104      20.331 -13.332 -25.172  1.00  0.00           N  
ATOM   1672  H   GLN A 104      20.677 -13.745 -26.025  1.00  0.00           H  
ATOM   1673  CA  GLN A 104      18.894 -13.058 -25.087  1.00  0.00           C  
ATOM   1674  HA  GLN A 104      18.728 -12.185 -24.450  1.00  0.00           H  
ATOM   1675  CB  GLN A 104      18.349 -12.772 -26.496  1.00  0.00           C  
ATOM   1676  HB2 GLN A 104      18.555 -13.639 -27.127  1.00  0.00           H  
ATOM   1677  HB3 GLN A 104      17.268 -12.644 -26.443  1.00  0.00           H  
ATOM   1678  CG  GLN A 104      18.970 -11.531 -27.161  1.00  0.00           C  
ATOM   1679  HG2 GLN A 104      20.055 -11.538 -27.068  1.00  0.00           H  
ATOM   1680  HG3 GLN A 104      18.737 -11.559 -28.225  1.00  0.00           H  
ATOM   1681  CD  GLN A 104      18.403 -10.233 -26.605  1.00  0.00           C  
ATOM   1682  OE1 GLN A 104      17.240  -9.911 -26.797  1.00  0.00           O  
ATOM   1683  NE2 GLN A 104      19.178  -9.437 -25.903  1.00  0.00           N  
ATOM   1684 HE21 GLN A 104      18.756  -8.578 -25.596  1.00  0.00           H  
ATOM   1685 HE22 GLN A 104      20.117  -9.700 -25.654  1.00  0.00           H  
ATOM   1686  C   GLN A 104      18.163 -14.262 -24.468  1.00  0.00           C  
ATOM   1687  O   GLN A 104      18.509 -15.408 -24.754  1.00  0.00           O  
ATOM   1688  N   SER A 105      17.120 -14.017 -23.676  1.00  0.00           N  
ATOM   1689  H   SER A 105      16.917 -13.053 -23.422  1.00  0.00           H  
ATOM   1690  CA  SER A 105      16.206 -15.047 -23.154  1.00  0.00           C  
ATOM   1691  HA  SER A 105      16.168 -15.880 -23.858  1.00  0.00           H  
ATOM   1692  CB  SER A 105      16.733 -15.573 -21.815  1.00  0.00           C  
ATOM   1693  HB2 SER A 105      17.779 -15.858 -21.934  1.00  0.00           H  
ATOM   1694  HB3 SER A 105      16.661 -14.790 -21.056  1.00  0.00           H  
ATOM   1695  OG  SER A 105      15.999 -16.710 -21.403  1.00  0.00           O  
ATOM   1696  HG  SER A 105      16.616 -17.323 -20.992  1.00  0.00           H  
ATOM   1697  C   SER A 105      14.793 -14.472 -23.021  1.00  0.00           C  
ATOM   1698  O   SER A 105      14.660 -13.260 -22.865  1.00  0.00           O  
ATOM   1699  N   THR A 106      13.736 -15.284 -23.119  1.00  0.00           N  
ATOM   1700  H   THR A 106      13.885 -16.281 -23.155  1.00  0.00           H  
ATOM   1701  CA  THR A 106      12.350 -14.788 -22.975  1.00  0.00           C  
ATOM   1702  HA  THR A 106      12.206 -13.946 -23.652  1.00  0.00           H  
ATOM   1703  CB  THR A 106      11.289 -15.840 -23.342  1.00  0.00           C  
ATOM   1704  HB  THR A 106      10.304 -15.403 -23.182  1.00  0.00           H  
ATOM   1705  CG2 THR A 106      11.381 -16.279 -24.800  1.00  0.00           C  
ATOM   1706 HG21 THR A 106      12.328 -16.780 -24.996  1.00  0.00           H  
ATOM   1707 HG22 THR A 106      10.556 -16.955 -25.032  1.00  0.00           H  
ATOM   1708 HG23 THR A 106      11.293 -15.406 -25.448  1.00  0.00           H  
ATOM   1709  OG1 THR A 106      11.383 -17.008 -22.552  1.00  0.00           O  
ATOM   1710  HG1 THR A 106      10.549 -17.470 -22.707  1.00  0.00           H  
ATOM   1711  C   THR A 106      12.083 -14.274 -21.560  1.00  0.00           C  
ATOM   1712  O   THR A 106      12.666 -14.763 -20.585  1.00  0.00           O  
ATOM   1713  N   LEU A 107      11.186 -13.293 -21.434  1.00  0.00           N  
ATOM   1714  H   LEU A 107      10.776 -12.877 -22.266  1.00  0.00           H  
ATOM   1715  CA  LEU A 107      10.791 -12.744 -20.139  1.00  0.00           C  
ATOM   1716  HA  LEU A 107      11.698 -12.419 -19.637  1.00  0.00           H  
ATOM   1717  CB  LEU A 107       9.908 -11.507 -20.370  1.00  0.00           C  
ATOM   1718  HB2 LEU A 107      10.473 -10.774 -20.951  1.00  0.00           H  
ATOM   1719  HB3 LEU A 107       9.052 -11.807 -20.969  1.00  0.00           H  
ATOM   1720  CG  LEU A 107       9.398 -10.835 -19.082  1.00  0.00           C  
ATOM   1721  HG  LEU A 107       8.833 -11.550 -18.486  1.00  0.00           H  
ATOM   1722  CD1 LEU A 107      10.544 -10.263 -18.241  1.00  0.00           C  
ATOM   1723 HD11 LEU A 107      11.187 -11.066 -17.886  1.00  0.00           H  
ATOM   1724 HD12 LEU A 107      11.127  -9.563 -18.840  1.00  0.00           H  
ATOM   1725 HD13 LEU A 107      10.134  -9.739 -17.378  1.00  0.00           H  
ATOM   1726  CD2 LEU A 107       8.466  -9.683 -19.445  1.00  0.00           C  
ATOM   1727 HD21 LEU A 107       9.009  -8.940 -20.027  1.00  0.00           H  
ATOM   1728 HD22 LEU A 107       7.630 -10.047 -20.043  1.00  0.00           H  
ATOM   1729 HD23 LEU A 107       8.080  -9.222 -18.540  1.00  0.00           H  
ATOM   1730  C   LEU A 107      10.131 -13.808 -19.246  1.00  0.00           C  
ATOM   1731  O   LEU A 107      10.351 -13.793 -18.039  1.00  0.00           O  
ATOM   1732  N   GLU A 108       9.391 -14.761 -19.819  1.00  0.00           N  
ATOM   1733  H   GLU A 108       9.159 -14.657 -20.803  1.00  0.00           H  
ATOM   1734  CA  GLU A 108       8.853 -15.925 -19.097  1.00  0.00           C  
ATOM   1735  HA  GLU A 108       8.181 -15.571 -18.314  1.00  0.00           H  
ATOM   1736  CB  GLU A 108       8.041 -16.782 -20.088  1.00  0.00           C  
ATOM   1737  HB2 GLU A 108       7.441 -16.134 -20.725  1.00  0.00           H  
ATOM   1738  HB3 GLU A 108       8.736 -17.310 -20.743  1.00  0.00           H  
ATOM   1739  CG  GLU A 108       7.122 -17.812 -19.412  1.00  0.00           C  
ATOM   1740  HG2 GLU A 108       6.783 -18.517 -20.175  1.00  0.00           H  
ATOM   1741  HG3 GLU A 108       7.701 -18.377 -18.678  1.00  0.00           H  
ATOM   1742  CD  GLU A 108       5.892 -17.165 -18.748  1.00  0.00           C  
ATOM   1743  OE1 GLU A 108       5.662 -17.454 -17.550  1.00  0.00           O  
ATOM   1744  OE2 GLU A 108       5.200 -16.368 -19.429  1.00  0.00           O  
ATOM   1745  C   GLU A 108       9.969 -16.751 -18.415  1.00  0.00           C  
ATOM   1746  O   GLU A 108       9.925 -17.008 -17.210  1.00  0.00           O  
ATOM   1747  N   ASN A 109      11.035 -17.096 -19.153  1.00  0.00           N  
ATOM   1748  H   ASN A 109      11.071 -16.785 -20.114  1.00  0.00           H  
ATOM   1749  CA  ASN A 109      12.202 -17.801 -18.598  1.00  0.00           C  
ATOM   1750  HA  ASN A 109      11.864 -18.709 -18.092  1.00  0.00           H  
ATOM   1751  CB  ASN A 109      13.170 -18.180 -19.733  1.00  0.00           C  
ATOM   1752  HB2 ASN A 109      13.182 -17.410 -20.504  1.00  0.00           H  
ATOM   1753  HB3 ASN A 109      14.180 -18.254 -19.332  1.00  0.00           H  
ATOM   1754  CG  ASN A 109      12.854 -19.533 -20.333  1.00  0.00           C  
ATOM   1755  OD1 ASN A 109      13.000 -20.559 -19.691  1.00  0.00           O  
ATOM   1756  ND2 ASN A 109      12.450 -19.591 -21.576  1.00  0.00           N  
ATOM   1757 HD21 ASN A 109      12.206 -20.497 -21.929  1.00  0.00           H  
ATOM   1758 HD22 ASN A 109      12.260 -18.729 -22.070  1.00  0.00           H  
ATOM   1759  C   ASN A 109      12.947 -16.962 -17.549  1.00  0.00           C  
ATOM   1760  O   ASN A 109      13.343 -17.484 -16.505  1.00  0.00           O  
ATOM   1761  N   PHE A 110      13.146 -15.669 -17.820  1.00  0.00           N  
ATOM   1762  H   PHE A 110      12.828 -15.322 -18.722  1.00  0.00           H  
ATOM   1763  CA  PHE A 110      13.783 -14.724 -16.899  1.00  0.00           C  
ATOM   1764  HA  PHE A 110      14.795 -15.063 -16.681  1.00  0.00           H  
ATOM   1765  CB  PHE A 110      13.859 -13.360 -17.603  1.00  0.00           C  
ATOM   1766  HB2 PHE A 110      14.460 -13.471 -18.507  1.00  0.00           H  
ATOM   1767  HB3 PHE A 110      12.857 -13.088 -17.924  1.00  0.00           H  
ATOM   1768  CG  PHE A 110      14.401 -12.194 -16.793  1.00  0.00           C  
ATOM   1769  CD1 PHE A 110      15.730 -11.759 -16.976  1.00  0.00           C  
ATOM   1770  HD1 PHE A 110      16.391 -12.285 -17.653  1.00  0.00           H  
ATOM   1771  CE1 PHE A 110      16.189 -10.604 -16.321  1.00  0.00           C  
ATOM   1772  HE1 PHE A 110      17.196 -10.254 -16.495  1.00  0.00           H  
ATOM   1773  CZ  PHE A 110      15.328  -9.883 -15.476  1.00  0.00           C  
ATOM   1774  HZ  PHE A 110      15.670  -8.978 -15.000  1.00  0.00           H  
ATOM   1775  CE2 PHE A 110      14.008 -10.319 -15.276  1.00  0.00           C  
ATOM   1776  HE2 PHE A 110      13.342  -9.752 -14.639  1.00  0.00           H  
ATOM   1777  CD2 PHE A 110      13.544 -11.469 -15.940  1.00  0.00           C  
ATOM   1778  HD2 PHE A 110      12.516 -11.778 -15.816  1.00  0.00           H  
ATOM   1779  C   PHE A 110      13.018 -14.648 -15.570  1.00  0.00           C  
ATOM   1780  O   PHE A 110      13.624 -14.727 -14.498  1.00  0.00           O  
ATOM   1781  N   LEU A 111      11.684 -14.558 -15.628  1.00  0.00           N  
ATOM   1782  H   LEU A 111      11.235 -14.511 -16.543  1.00  0.00           H  
ATOM   1783  CA  LEU A 111      10.834 -14.545 -14.442  1.00  0.00           C  
ATOM   1784  HA  LEU A 111      11.259 -13.835 -13.735  1.00  0.00           H  
ATOM   1785  CB  LEU A 111       9.411 -14.088 -14.807  1.00  0.00           C  
ATOM   1786  HB2 LEU A 111       9.068 -14.670 -15.666  1.00  0.00           H  
ATOM   1787  HB3 LEU A 111       8.746 -14.310 -13.971  1.00  0.00           H  
ATOM   1788  CG  LEU A 111       9.295 -12.585 -15.130  1.00  0.00           C  
ATOM   1789  HG  LEU A 111       9.987 -12.316 -15.926  1.00  0.00           H  
ATOM   1790  CD1 LEU A 111       7.868 -12.276 -15.591  1.00  0.00           C  
ATOM   1791 HD11 LEU A 111       7.805 -11.248 -15.939  1.00  0.00           H  
ATOM   1792 HD12 LEU A 111       7.608 -12.931 -16.426  1.00  0.00           H  
ATOM   1793 HD13 LEU A 111       7.159 -12.437 -14.779  1.00  0.00           H  
ATOM   1794  CD2 LEU A 111       9.580 -11.699 -13.909  1.00  0.00           C  
ATOM   1795 HD21 LEU A 111       8.942 -11.995 -13.077  1.00  0.00           H  
ATOM   1796 HD22 LEU A 111      10.625 -11.780 -13.620  1.00  0.00           H  
ATOM   1797 HD23 LEU A 111       9.379 -10.658 -14.160  1.00  0.00           H  
ATOM   1798  C   LEU A 111      10.821 -15.891 -13.713  1.00  0.00           C  
ATOM   1799  O   LEU A 111      10.876 -15.878 -12.488  1.00  0.00           O  
ATOM   1800  N   GLU A 112      10.805 -17.042 -14.390  1.00  0.00           N  
ATOM   1801  H   GLU A 112      10.665 -17.023 -15.400  1.00  0.00           H  
ATOM   1802  CA  GLU A 112      10.875 -18.340 -13.705  1.00  0.00           C  
ATOM   1803  HA  GLU A 112      10.185 -18.296 -12.864  1.00  0.00           H  
ATOM   1804  CB  GLU A 112      10.371 -19.456 -14.636  1.00  0.00           C  
ATOM   1805  HB2 GLU A 112       9.463 -19.117 -15.139  1.00  0.00           H  
ATOM   1806  HB3 GLU A 112      11.127 -19.638 -15.402  1.00  0.00           H  
ATOM   1807  CG  GLU A 112      10.060 -20.783 -13.914  1.00  0.00           C  
ATOM   1808  HG2 GLU A 112       9.780 -21.520 -14.670  1.00  0.00           H  
ATOM   1809  HG3 GLU A 112      10.976 -21.136 -13.435  1.00  0.00           H  
ATOM   1810  CD  GLU A 112       8.935 -20.711 -12.860  1.00  0.00           C  
ATOM   1811  OE1 GLU A 112       8.885 -21.610 -11.987  1.00  0.00           O  
ATOM   1812  OE2 GLU A 112       8.128 -19.755 -12.845  1.00  0.00           O  
ATOM   1813  C   GLU A 112      12.271 -18.624 -13.103  1.00  0.00           C  
ATOM   1814  O   GLU A 112      12.359 -19.193 -12.009  1.00  0.00           O  
ATOM   1815  N   ARG A 113      13.369 -18.156 -13.725  1.00  0.00           N  
ATOM   1816  H   ARG A 113      13.245 -17.741 -14.647  1.00  0.00           H  
ATOM   1817  CA  ARG A 113      14.720 -18.130 -13.117  1.00  0.00           C  
ATOM   1818  HA  ARG A 113      14.981 -19.137 -12.791  1.00  0.00           H  
ATOM   1819  CB  ARG A 113      15.782 -17.636 -14.128  1.00  0.00           C  
ATOM   1820  HB2 ARG A 113      15.311 -17.065 -14.929  1.00  0.00           H  
ATOM   1821  HB3 ARG A 113      16.475 -16.962 -13.619  1.00  0.00           H  
ATOM   1822  CG  ARG A 113      16.613 -18.786 -14.721  1.00  0.00           C  
ATOM   1823  HG2 ARG A 113      17.144 -19.278 -13.905  1.00  0.00           H  
ATOM   1824  HG3 ARG A 113      15.955 -19.512 -15.201  1.00  0.00           H  
ATOM   1825  CD  ARG A 113      17.638 -18.268 -15.744  1.00  0.00           C  
ATOM   1826  HD2 ARG A 113      17.119 -18.040 -16.678  1.00  0.00           H  
ATOM   1827  HD3 ARG A 113      18.078 -17.351 -15.360  1.00  0.00           H  
ATOM   1828  NE  ARG A 113      18.728 -19.235 -15.991  1.00  0.00           N  
ATOM   1829  HE  ARG A 113      18.826 -19.981 -15.328  1.00  0.00           H  
ATOM   1830  CZ  ARG A 113      19.593 -19.209 -16.993  1.00  0.00           C  
ATOM   1831  NH1 ARG A 113      19.587 -18.287 -17.895  1.00  0.00           N  
ATOM   1832 HH11 ARG A 113      19.171 -17.382 -17.713  1.00  0.00           H  
ATOM   1833 HH12 ARG A 113      20.301 -18.190 -18.618  1.00  0.00           H  
ATOM   1834  NH2 ARG A 113      20.497 -20.135 -17.117  1.00  0.00           N  
ATOM   1835 HH21 ARG A 113      20.572 -20.868 -16.443  1.00  0.00           H  
ATOM   1836 HH22 ARG A 113      21.157 -20.035 -17.867  1.00  0.00           H  
ATOM   1837  C   ARG A 113      14.737 -17.266 -11.854  1.00  0.00           C  
ATOM   1838  O   ARG A 113      15.173 -17.736 -10.802  1.00  0.00           O  
ATOM   1839  N   LEU A 114      14.188 -16.051 -11.920  1.00  0.00           N  
ATOM   1840  H   LEU A 114      13.882 -15.712 -12.829  1.00  0.00           H  
ATOM   1841  CA  LEU A 114      14.052 -15.173 -10.754  1.00  0.00           C  
ATOM   1842  HA  LEU A 114      15.049 -15.001 -10.346  1.00  0.00           H  
ATOM   1843  CB  LEU A 114      13.461 -13.828 -11.213  1.00  0.00           C  
ATOM   1844  HB2 LEU A 114      14.092 -13.400 -11.991  1.00  0.00           H  
ATOM   1845  HB3 LEU A 114      12.483 -14.019 -11.652  1.00  0.00           H  
ATOM   1846  CG  LEU A 114      13.292 -12.798 -10.082  1.00  0.00           C  
ATOM   1847  HG  LEU A 114      12.727 -13.240  -9.262  1.00  0.00           H  
ATOM   1848  CD1 LEU A 114      14.640 -12.300  -9.547  1.00  0.00           C  
ATOM   1849 HD11 LEU A 114      15.203 -13.126  -9.111  1.00  0.00           H  
ATOM   1850 HD12 LEU A 114      15.220 -11.853 -10.354  1.00  0.00           H  
ATOM   1851 HD13 LEU A 114      14.472 -11.554  -8.771  1.00  0.00           H  
ATOM   1852  CD2 LEU A 114      12.493 -11.608 -10.602  1.00  0.00           C  
ATOM   1853 HD21 LEU A 114      12.256 -10.954  -9.767  1.00  0.00           H  
ATOM   1854 HD22 LEU A 114      13.068 -11.064 -11.353  1.00  0.00           H  
ATOM   1855 HD23 LEU A 114      11.561 -11.954 -11.048  1.00  0.00           H  
ATOM   1856  C   LEU A 114      13.201 -15.821  -9.646  1.00  0.00           C  
ATOM   1857  O   LEU A 114      13.596 -15.811  -8.482  1.00  0.00           O  
ATOM   1858  N   LYS A 115      12.065 -16.431 -10.003  1.00  0.00           N  
ATOM   1859  H   LYS A 115      11.797 -16.358 -10.982  1.00  0.00           H  
ATOM   1860  CA  LYS A 115      11.149 -17.157  -9.101  1.00  0.00           C  
ATOM   1861  HA  LYS A 115      10.852 -16.482  -8.300  1.00  0.00           H  
ATOM   1862  CB  LYS A 115       9.902 -17.561  -9.919  1.00  0.00           C  
ATOM   1863  HB2 LYS A 115       9.687 -16.742 -10.597  1.00  0.00           H  
ATOM   1864  HB3 LYS A 115      10.133 -18.447 -10.513  1.00  0.00           H  
ATOM   1865  CG  LYS A 115       8.601 -17.803  -9.136  1.00  0.00           C  
ATOM   1866  HG2 LYS A 115       8.768 -18.585  -8.393  1.00  0.00           H  
ATOM   1867  HG3 LYS A 115       8.324 -16.888  -8.615  1.00  0.00           H  
ATOM   1868  CD  LYS A 115       7.432 -18.230 -10.056  1.00  0.00           C  
ATOM   1869  HD2 LYS A 115       7.663 -19.226 -10.434  1.00  0.00           H  
ATOM   1870  HD3 LYS A 115       6.524 -18.305  -9.455  1.00  0.00           H  
ATOM   1871  CE  LYS A 115       7.165 -17.288 -11.253  1.00  0.00           C  
ATOM   1872  HE2 LYS A 115       6.743 -16.345 -10.896  1.00  0.00           H  
ATOM   1873  HE3 LYS A 115       8.120 -17.076 -11.740  1.00  0.00           H  
ATOM   1874  NZ  LYS A 115       6.277 -17.901 -12.275  1.00  0.00           N  
ATOM   1875  HZ1 LYS A 115       6.690 -18.794 -12.575  1.00  0.00           H  
ATOM   1876  HZ2 LYS A 115       5.327 -18.029 -11.946  1.00  0.00           H  
ATOM   1877  HZ3 LYS A 115       6.235 -17.339 -13.115  1.00  0.00           H  
ATOM   1878  C   LYS A 115      11.835 -18.360  -8.450  1.00  0.00           C  
ATOM   1879  O   LYS A 115      11.603 -18.632  -7.280  1.00  0.00           O  
ATOM   1880  N   THR A 116      12.721 -19.036  -9.175  1.00  0.00           N  
ATOM   1881  H   THR A 116      12.825 -18.770 -10.149  1.00  0.00           H  
ATOM   1882  CA  THR A 116      13.539 -20.152  -8.674  1.00  0.00           C  
ATOM   1883  HA  THR A 116      12.888 -20.855  -8.159  1.00  0.00           H  
ATOM   1884  CB  THR A 116      14.181 -20.909  -9.844  1.00  0.00           C  
ATOM   1885  HB  THR A 116      14.781 -20.227 -10.445  1.00  0.00           H  
ATOM   1886  CG2 THR A 116      15.060 -22.081  -9.411  1.00  0.00           C  
ATOM   1887 HG21 THR A 116      14.496 -22.757  -8.770  1.00  0.00           H  
ATOM   1888 HG22 THR A 116      15.399 -22.622 -10.295  1.00  0.00           H  
ATOM   1889 HG23 THR A 116      15.937 -21.718  -8.874  1.00  0.00           H  
ATOM   1890  OG1 THR A 116      13.139 -21.435 -10.634  1.00  0.00           O  
ATOM   1891  HG1 THR A 116      12.830 -20.713 -11.211  1.00  0.00           H  
ATOM   1892  C   THR A 116      14.584 -19.704  -7.650  1.00  0.00           C  
ATOM   1893  O   THR A 116      14.691 -20.328  -6.598  1.00  0.00           O  
ATOM   1894  N   ILE A 117      15.288 -18.589  -7.880  1.00  0.00           N  
ATOM   1895  H   ILE A 117      15.198 -18.122  -8.778  1.00  0.00           H  
ATOM   1896  CA  ILE A 117      16.170 -17.994  -6.854  1.00  0.00           C  
ATOM   1897  HA  ILE A 117      16.859 -18.760  -6.488  1.00  0.00           H  
ATOM   1898  CB  ILE A 117      17.002 -16.841  -7.466  1.00  0.00           C  
ATOM   1899  HB  ILE A 117      16.322 -16.189  -8.018  1.00  0.00           H  
ATOM   1900  CG2 ILE A 117      17.706 -15.990  -6.390  1.00  0.00           C  
ATOM   1901 HG21 ILE A 117      18.326 -15.224  -6.854  1.00  0.00           H  
ATOM   1902 HG22 ILE A 117      16.973 -15.489  -5.758  1.00  0.00           H  
ATOM   1903 HG23 ILE A 117      18.341 -16.621  -5.765  1.00  0.00           H  
ATOM   1904  CG1 ILE A 117      18.049 -17.416  -8.448  1.00  0.00           C  
ATOM   1905 HG12 ILE A 117      18.899 -17.810  -7.890  1.00  0.00           H  
ATOM   1906 HG13 ILE A 117      17.616 -18.241  -9.013  1.00  0.00           H  
ATOM   1907  CD1 ILE A 117      18.544 -16.389  -9.472  1.00  0.00           C  
ATOM   1908 HD11 ILE A 117      17.698 -16.020 -10.050  1.00  0.00           H  
ATOM   1909 HD12 ILE A 117      19.042 -15.557  -8.975  1.00  0.00           H  
ATOM   1910 HD13 ILE A 117      19.253 -16.869 -10.147  1.00  0.00           H  
ATOM   1911  C   ILE A 117      15.343 -17.535  -5.644  1.00  0.00           C  
ATOM   1912  O   ILE A 117      15.746 -17.731  -4.497  1.00  0.00           O  
ATOM   1913  N   MET A 118      14.155 -16.972  -5.879  1.00  0.00           N  
ATOM   1914  H   MET A 118      13.894 -16.780  -6.840  1.00  0.00           H  
ATOM   1915  CA  MET A 118      13.276 -16.518  -4.801  1.00  0.00           C  
ATOM   1916  HA  MET A 118      13.893 -15.941  -4.112  1.00  0.00           H  
ATOM   1917  CB  MET A 118      12.206 -15.584  -5.382  1.00  0.00           C  
ATOM   1918  HB2 MET A 118      12.607 -15.040  -6.236  1.00  0.00           H  
ATOM   1919  HB3 MET A 118      11.353 -16.168  -5.728  1.00  0.00           H  
ATOM   1920  CG  MET A 118      11.740 -14.552  -4.353  1.00  0.00           C  
ATOM   1921  HG2 MET A 118      10.937 -13.979  -4.807  1.00  0.00           H  
ATOM   1922  HG3 MET A 118      11.326 -15.076  -3.491  1.00  0.00           H  
ATOM   1923  SD  MET A 118      13.011 -13.390  -3.758  1.00  0.00           S  
ATOM   1924  CE  MET A 118      13.615 -12.627  -5.289  1.00  0.00           C  
ATOM   1925  HE1 MET A 118      14.195 -13.351  -5.861  1.00  0.00           H  
ATOM   1926  HE2 MET A 118      14.256 -11.781  -5.037  1.00  0.00           H  
ATOM   1927  HE3 MET A 118      12.781 -12.274  -5.892  1.00  0.00           H  
ATOM   1928  C   MET A 118      12.665 -17.671  -3.981  1.00  0.00           C  
ATOM   1929  O   MET A 118      12.447 -17.499  -2.787  1.00  0.00           O  
ATOM   1930  N   ARG A 119      12.432 -18.854  -4.575  1.00  0.00           N  
ATOM   1931  H   ARG A 119      12.550 -18.901  -5.582  1.00  0.00           H  
ATOM   1932  CA  ARG A 119      12.007 -20.080  -3.864  1.00  0.00           C  
ATOM   1933  HA  ARG A 119      11.110 -19.868  -3.279  1.00  0.00           H  
ATOM   1934  CB  ARG A 119      11.719 -21.225  -4.853  1.00  0.00           C  
ATOM   1935  HB2 ARG A 119      12.517 -21.256  -5.594  1.00  0.00           H  
ATOM   1936  HB3 ARG A 119      11.738 -22.172  -4.311  1.00  0.00           H  
ATOM   1937  CG  ARG A 119      10.360 -21.131  -5.566  1.00  0.00           C  
ATOM   1938  HG2 ARG A 119       9.563 -21.350  -4.854  1.00  0.00           H  
ATOM   1939  HG3 ARG A 119      10.205 -20.128  -5.955  1.00  0.00           H  
ATOM   1940  CD  ARG A 119      10.325 -22.145  -6.718  1.00  0.00           C  
ATOM   1941  HD2 ARG A 119      11.212 -21.997  -7.333  1.00  0.00           H  
ATOM   1942  HD3 ARG A 119      10.368 -23.154  -6.303  1.00  0.00           H  
ATOM   1943  NE  ARG A 119       9.110 -22.012  -7.547  1.00  0.00           N  
ATOM   1944  HE  ARG A 119       8.250 -21.826  -7.064  1.00  0.00           H  
ATOM   1945  CZ  ARG A 119       9.043 -22.067  -8.869  1.00  0.00           C  
ATOM   1946  NH1 ARG A 119      10.067 -22.231  -9.650  1.00  0.00           N  
ATOM   1947 HH11 ARG A 119      11.003 -22.354  -9.313  1.00  0.00           H  
ATOM   1948 HH12 ARG A 119       9.884 -22.152 -10.657  1.00  0.00           H  
ATOM   1949  NH2 ARG A 119       7.906 -21.931  -9.480  1.00  0.00           N  
ATOM   1950 HH21 ARG A 119       7.035 -21.838  -9.004  1.00  0.00           H  
ATOM   1951 HH22 ARG A 119       7.964 -21.879 -10.508  1.00  0.00           H  
ATOM   1952  C   ARG A 119      13.061 -20.536  -2.859  1.00  0.00           C  
ATOM   1953  O   ARG A 119      12.722 -20.770  -1.707  1.00  0.00           O  
ATOM   1954  N   GLU A 120      14.325 -20.617  -3.269  1.00  0.00           N  
ATOM   1955  H   GLU A 120      14.526 -20.416  -4.240  1.00  0.00           H  
ATOM   1956  CA  GLU A 120      15.451 -20.922  -2.367  1.00  0.00           C  
ATOM   1957  HA  GLU A 120      15.268 -21.863  -1.847  1.00  0.00           H  
ATOM   1958  CB  GLU A 120      16.719 -21.089  -3.226  1.00  0.00           C  
ATOM   1959  HB2 GLU A 120      16.649 -22.033  -3.768  1.00  0.00           H  
ATOM   1960  HB3 GLU A 120      16.728 -20.293  -3.972  1.00  0.00           H  
ATOM   1961  CG  GLU A 120      18.076 -21.029  -2.509  1.00  0.00           C  
ATOM   1962  HG2 GLU A 120      18.845 -21.036  -3.284  1.00  0.00           H  
ATOM   1963  HG3 GLU A 120      18.169 -20.074  -1.988  1.00  0.00           H  
ATOM   1964  CD  GLU A 120      18.375 -22.169  -1.525  1.00  0.00           C  
ATOM   1965  OE1 GLU A 120      19.558 -22.571  -1.449  1.00  0.00           O  
ATOM   1966  OE2 GLU A 120      17.506 -22.598  -0.733  1.00  0.00           O  
ATOM   1967  C   GLU A 120      15.601 -19.838  -1.286  1.00  0.00           C  
ATOM   1968  O   GLU A 120      15.689 -20.142  -0.096  1.00  0.00           O  
ATOM   1969  N   LYS A 121      15.546 -18.554  -1.670  1.00  0.00           N  
ATOM   1970  H   LYS A 121      15.498 -18.348  -2.665  1.00  0.00           H  
ATOM   1971  CA  LYS A 121      15.654 -17.445  -0.708  1.00  0.00           C  
ATOM   1972  HA  LYS A 121      16.575 -17.607  -0.150  1.00  0.00           H  
ATOM   1973  CB  LYS A 121      15.729 -16.103  -1.464  1.00  0.00           C  
ATOM   1974  HB2 LYS A 121      16.420 -16.200  -2.301  1.00  0.00           H  
ATOM   1975  HB3 LYS A 121      14.745 -15.870  -1.870  1.00  0.00           H  
ATOM   1976  CG  LYS A 121      16.194 -14.923  -0.594  1.00  0.00           C  
ATOM   1977  HG2 LYS A 121      16.095 -14.007  -1.179  1.00  0.00           H  
ATOM   1978  HG3 LYS A 121      15.552 -14.833   0.282  1.00  0.00           H  
ATOM   1979  CD  LYS A 121      17.660 -15.060  -0.144  1.00  0.00           C  
ATOM   1980  HD2 LYS A 121      17.775 -15.953   0.477  1.00  0.00           H  
ATOM   1981  HD3 LYS A 121      18.295 -15.155  -1.026  1.00  0.00           H  
ATOM   1982  CE  LYS A 121      18.102 -13.833   0.663  1.00  0.00           C  
ATOM   1983  HE2 LYS A 121      17.920 -12.927   0.070  1.00  0.00           H  
ATOM   1984  HE3 LYS A 121      17.483 -13.783   1.559  1.00  0.00           H  
ATOM   1985  NZ  LYS A 121      19.531 -13.925   1.051  1.00  0.00           N  
ATOM   1986  HZ1 LYS A 121      20.129 -13.801   0.229  1.00  0.00           H  
ATOM   1987  HZ2 LYS A 121      19.801 -13.173   1.668  1.00  0.00           H  
ATOM   1988  HZ3 LYS A 121      19.766 -14.823   1.452  1.00  0.00           H  
ATOM   1989  C   LYS A 121      14.531 -17.467   0.337  1.00  0.00           C  
ATOM   1990  O   LYS A 121      14.816 -17.272   1.513  1.00  0.00           O  
ATOM   1991  N   TYR A 122      13.286 -17.717  -0.076  1.00  0.00           N  
ATOM   1992  H   TYR A 122      13.133 -17.826  -1.072  1.00  0.00           H  
ATOM   1993  CA  TYR A 122      12.112 -17.819   0.800  1.00  0.00           C  
ATOM   1994  HA  TYR A 122      12.144 -16.999   1.511  1.00  0.00           H  
ATOM   1995  CB  TYR A 122      10.845 -17.659  -0.055  1.00  0.00           C  
ATOM   1996  HB2 TYR A 122      10.903 -16.713  -0.596  1.00  0.00           H  
ATOM   1997  HB3 TYR A 122      10.825 -18.462  -0.792  1.00  0.00           H  
ATOM   1998  CG  TYR A 122       9.535 -17.667   0.716  1.00  0.00           C  
ATOM   1999  CD1 TYR A 122       8.487 -18.524   0.321  1.00  0.00           C  
ATOM   2000  HD1 TYR A 122       8.619 -19.186  -0.523  1.00  0.00           H  
ATOM   2001  CE1 TYR A 122       7.282 -18.550   1.050  1.00  0.00           C  
ATOM   2002  HE1 TYR A 122       6.490 -19.223   0.764  1.00  0.00           H  
ATOM   2003  CZ  TYR A 122       7.124 -17.715   2.177  1.00  0.00           C  
ATOM   2004  OH  TYR A 122       5.972 -17.748   2.895  1.00  0.00           O  
ATOM   2005  HH  TYR A 122       5.642 -18.645   2.961  1.00  0.00           H  
ATOM   2006  CE2 TYR A 122       8.167 -16.850   2.564  1.00  0.00           C  
ATOM   2007  HE2 TYR A 122       8.060 -16.252   3.455  1.00  0.00           H  
ATOM   2008  CD2 TYR A 122       9.367 -16.822   1.831  1.00  0.00           C  
ATOM   2009  HD2 TYR A 122      10.171 -16.181   2.158  1.00  0.00           H  
ATOM   2010  C   TYR A 122      12.091 -19.105   1.639  1.00  0.00           C  
ATOM   2011  O   TYR A 122      11.746 -19.061   2.816  1.00  0.00           O  
ATOM   2012  N   SER A 123      12.560 -20.229   1.090  1.00  0.00           N  
ATOM   2013  H   SER A 123      12.777 -20.224   0.100  1.00  0.00           H  
ATOM   2014  CA  SER A 123      12.809 -21.476   1.835  1.00  0.00           C  
ATOM   2015  HA  SER A 123      11.873 -21.831   2.272  1.00  0.00           H  
ATOM   2016  CB  SER A 123      13.328 -22.539   0.859  1.00  0.00           C  
ATOM   2017  HB2 SER A 123      12.574 -22.726   0.094  1.00  0.00           H  
ATOM   2018  HB3 SER A 123      14.235 -22.175   0.377  1.00  0.00           H  
ATOM   2019  OG  SER A 123      13.623 -23.750   1.519  1.00  0.00           O  
ATOM   2020  HG  SER A 123      14.260 -24.242   0.996  1.00  0.00           H  
ATOM   2021  C   SER A 123      13.805 -21.264   2.984  1.00  0.00           C  
ATOM   2022  O   SER A 123      13.551 -21.670   4.112  1.00  0.00           O  
ATOM   2023  N   LYS A 124      14.901 -20.528   2.744  1.00  0.00           N  
ATOM   2024  H   LYS A 124      15.085 -20.249   1.784  1.00  0.00           H  
ATOM   2025  CA  LYS A 124      15.844 -20.097   3.798  1.00  0.00           C  
ATOM   2026  HA  LYS A 124      15.907 -20.902   4.535  1.00  0.00           H  
ATOM   2027  CB  LYS A 124      17.247 -19.901   3.196  1.00  0.00           C  
ATOM   2028  HB2 LYS A 124      17.196 -19.235   2.333  1.00  0.00           H  
ATOM   2029  HB3 LYS A 124      17.899 -19.451   3.946  1.00  0.00           H  
ATOM   2030  CG  LYS A 124      17.843 -21.256   2.790  1.00  0.00           C  
ATOM   2031  HG2 LYS A 124      17.734 -21.950   3.626  1.00  0.00           H  
ATOM   2032  HG3 LYS A 124      17.296 -21.653   1.934  1.00  0.00           H  
ATOM   2033  CD  LYS A 124      19.334 -21.149   2.445  1.00  0.00           C  
ATOM   2034  HD2 LYS A 124      19.464 -20.567   1.530  1.00  0.00           H  
ATOM   2035  HD3 LYS A 124      19.849 -20.640   3.262  1.00  0.00           H  
ATOM   2036  CE  LYS A 124      19.947 -22.547   2.289  1.00  0.00           C  
ATOM   2037  HE2 LYS A 124      21.034 -22.448   2.223  1.00  0.00           H  
ATOM   2038  HE3 LYS A 124      19.709 -23.126   3.185  1.00  0.00           H  
ATOM   2039  NZ  LYS A 124      19.440 -23.250   1.089  1.00  0.00           N  
ATOM   2040  HZ1 LYS A 124      18.438 -23.127   0.930  1.00  0.00           H  
ATOM   2041  HZ2 LYS A 124      19.675 -24.226   1.045  1.00  0.00           H  
ATOM   2042  HZ3 LYS A 124      19.796 -22.836   0.223  1.00  0.00           H  
ATOM   2043  C   LYS A 124      15.372 -18.892   4.634  1.00  0.00           C  
ATOM   2044  O   LYS A 124      16.167 -18.354   5.402  1.00  0.00           O  
ATOM   2045  N   CYS A 125      14.109 -18.486   4.500  1.00  0.00           N  
ATOM   2046  H   CYS A 125      13.521 -19.015   3.871  1.00  0.00           H  
ATOM   2047  CA  CYS A 125      13.428 -17.484   5.328  1.00  0.00           C  
ATOM   2048  HA  CYS A 125      13.990 -17.354   6.255  1.00  0.00           H  
ATOM   2049  CB  CYS A 125      13.374 -16.130   4.598  1.00  0.00           C  
ATOM   2050  HB2 CYS A 125      12.738 -16.240   3.720  1.00  0.00           H  
ATOM   2051  HB3 CYS A 125      12.912 -15.397   5.262  1.00  0.00           H  
ATOM   2052  SG  CYS A 125      15.012 -15.523   4.090  1.00  0.00           S  
ATOM   2053  HG  CYS A 125      15.167 -16.450   3.131  1.00  0.00           H  
ATOM   2054  C   CYS A 125      12.019 -17.972   5.742  1.00  0.00           C  
ATOM   2055  O   CYS A 125      11.085 -17.170   5.804  1.00  0.00           O  
ATOM   2056  N   SER A 126      11.886 -19.286   5.968  1.00  0.00           N  
ATOM   2057  H   SER A 126      12.726 -19.849   5.972  1.00  0.00           H  
ATOM   2058  CA  SER A 126      10.705 -19.989   6.498  1.00  0.00           C  
ATOM   2059  HA  SER A 126       9.905 -19.285   6.715  1.00  0.00           H  
ATOM   2060  CB  SER A 126      10.197 -21.028   5.502  1.00  0.00           C  
ATOM   2061  HB2 SER A 126      10.991 -21.748   5.291  1.00  0.00           H  
ATOM   2062  HB3 SER A 126       9.352 -21.560   5.944  1.00  0.00           H  
ATOM   2063  OG  SER A 126       9.788 -20.385   4.311  1.00  0.00           O  
ATOM   2064  HG  SER A 126      10.545 -19.860   4.003  1.00  0.00           H  
ATOM   2065  C   SER A 126      11.033 -20.696   7.814  1.00  0.00           C  
ATOM   2066  O   SER A 126      12.235 -20.958   8.047  1.00  0.00           O  
ATOM   2067  OXT SER A 126      10.063 -20.977   8.547  1.00  0.00           O  
TER    2068      SER   126                                                      
ATOM   2068  N   MET B 127      -9.768  33.610   9.400  1.00  0.00           N  
ATOM   2069  H1  MET B 127     -10.055  33.060  10.196  1.00  0.00           H  
ATOM   2070  H2  MET B 127      -9.624  33.010   8.597  1.00  0.00           H  
ATOM   2071  H3  MET B 127     -10.496  34.267   9.150  1.00  0.00           H  
ATOM   2072  CA  MET B 127      -8.511  34.343   9.685  1.00  0.00           C  
ATOM   2073  HA  MET B 127      -8.671  35.025  10.520  1.00  0.00           H  
ATOM   2074  CB  MET B 127      -7.388  33.368  10.079  1.00  0.00           C  
ATOM   2075  HB2 MET B 127      -6.513  33.935  10.398  1.00  0.00           H  
ATOM   2076  HB3 MET B 127      -7.730  32.793  10.941  1.00  0.00           H  
ATOM   2077  CG  MET B 127      -6.966  32.402   8.960  1.00  0.00           C  
ATOM   2078  HG2 MET B 127      -7.693  32.412   8.148  1.00  0.00           H  
ATOM   2079  HG3 MET B 127      -6.018  32.754   8.550  1.00  0.00           H  
ATOM   2080  SD  MET B 127      -6.752  30.685   9.499  1.00  0.00           S  
ATOM   2081  CE  MET B 127      -8.447  30.053   9.570  1.00  0.00           C  
ATOM   2082  HE1 MET B 127      -8.418  28.996   9.840  1.00  0.00           H  
ATOM   2083  HE2 MET B 127      -8.917  30.152   8.592  1.00  0.00           H  
ATOM   2084  HE3 MET B 127      -9.017  30.596  10.322  1.00  0.00           H  
ATOM   2085  C   MET B 127      -8.152  35.190   8.471  1.00  0.00           C  
ATOM   2086  O   MET B 127      -8.754  34.979   7.425  1.00  0.00           O  
ATOM   2087  N   HIE B 128      -7.245  36.152   8.613  1.00  0.00           N  
ATOM   2088  H   HIE B 128      -6.775  36.250   9.510  1.00  0.00           H  
ATOM   2089  CA  HIE B 128      -6.678  36.944   7.514  1.00  0.00           C  
ATOM   2090  HA  HIE B 128      -7.339  36.913   6.646  1.00  0.00           H  
ATOM   2091  CB  HIE B 128      -6.564  38.401   8.000  1.00  0.00           C  
ATOM   2092  HB2 HIE B 128      -5.719  38.486   8.685  1.00  0.00           H  
ATOM   2093  HB3 HIE B 128      -7.466  38.661   8.556  1.00  0.00           H  
ATOM   2094  CG  HIE B 128      -6.401  39.419   6.901  1.00  0.00           C  
ATOM   2095  ND1 HIE B 128      -5.249  39.611   6.147  1.00  0.00           N  
ATOM   2096  CE1 HIE B 128      -5.526  40.586   5.271  1.00  0.00           C  
ATOM   2097  HE1 HIE B 128      -4.834  40.959   4.526  1.00  0.00           H  
ATOM   2098  NE2 HIE B 128      -6.785  41.024   5.449  1.00  0.00           N  
ATOM   2099  HE2 HIE B 128      -7.228  41.754   4.907  1.00  0.00           H  
ATOM   2100  CD2 HIE B 128      -7.354  40.297   6.473  1.00  0.00           C  
ATOM   2101  HD2 HIE B 128      -8.358  40.395   6.861  1.00  0.00           H  
ATOM   2102  C   HIE B 128      -5.319  36.355   7.088  1.00  0.00           C  
ATOM   2103  O   HIE B 128      -4.718  35.608   7.858  1.00  0.00           O  
ATOM   2104  N   HIE B 129      -4.796  36.713   5.912  1.00  0.00           N  
ATOM   2105  H   HIE B 129      -5.308  37.355   5.312  1.00  0.00           H  
ATOM   2106  CA  HIE B 129      -3.406  36.415   5.522  1.00  0.00           C  
ATOM   2107  HA  HIE B 129      -3.259  35.334   5.505  1.00  0.00           H  
ATOM   2108  CB  HIE B 129      -3.102  36.980   4.121  1.00  0.00           C  
ATOM   2109  HB2 HIE B 129      -2.251  36.439   3.707  1.00  0.00           H  
ATOM   2110  HB3 HIE B 129      -2.803  38.024   4.218  1.00  0.00           H  
ATOM   2111  CG  HIE B 129      -4.239  36.948   3.129  1.00  0.00           C  
ATOM   2112  ND1 HIE B 129      -5.362  37.779   3.181  1.00  0.00           N  
ATOM   2113  CE1 HIE B 129      -6.052  37.534   2.058  1.00  0.00           C  
ATOM   2114  HE1 HIE B 129      -6.962  38.047   1.776  1.00  0.00           H  
ATOM   2115  NE2 HIE B 129      -5.435  36.593   1.323  1.00  0.00           N  
ATOM   2116  HE2 HIE B 129      -5.739  36.258   0.420  1.00  0.00           H  
ATOM   2117  CD2 HIE B 129      -4.285  36.212   1.982  1.00  0.00           C  
ATOM   2118  HD2 HIE B 129      -3.532  35.507   1.645  1.00  0.00           H  
ATOM   2119  C   HIE B 129      -2.411  37.012   6.532  1.00  0.00           C  
ATOM   2120  O   HIE B 129      -1.438  36.371   6.907  1.00  0.00           O  
ATOM   2121  N   HIE B 130      -2.731  38.203   7.053  1.00  0.00           N  
ATOM   2122  H   HIE B 130      -3.549  38.654   6.658  1.00  0.00           H  
ATOM   2123  CA  HIE B 130      -2.029  38.943   8.114  1.00  0.00           C  
ATOM   2124  HA  HIE B 130      -0.991  39.091   7.810  1.00  0.00           H  
ATOM   2125  CB  HIE B 130      -2.713  40.322   8.207  1.00  0.00           C  
ATOM   2126  HB2 HIE B 130      -3.641  40.226   8.772  1.00  0.00           H  
ATOM   2127  HB3 HIE B 130      -2.974  40.650   7.201  1.00  0.00           H  
ATOM   2128  CG  HIE B 130      -1.885  41.438   8.789  1.00  0.00           C  
ATOM   2129  ND1 HIE B 130      -0.830  42.069   8.129  1.00  0.00           N  
ATOM   2130  CE1 HIE B 130      -0.445  43.075   8.925  1.00  0.00           C  
ATOM   2131  HE1 HIE B 130       0.361  43.760   8.695  1.00  0.00           H  
ATOM   2132  NE2 HIE B 130      -1.209  43.120  10.031  1.00  0.00           N  
ATOM   2133  HE2 HIE B 130      -1.120  43.798  10.773  1.00  0.00           H  
ATOM   2134  CD2 HIE B 130      -2.130  42.097   9.959  1.00  0.00           C  
ATOM   2135  HD2 HIE B 130      -2.910  41.867  10.668  1.00  0.00           H  
ATOM   2136  C   HIE B 130      -2.007  38.230   9.487  1.00  0.00           C  
ATOM   2137  O   HIE B 130      -1.530  38.788  10.472  1.00  0.00           O  
ATOM   2138  N   HIE B 131      -2.558  37.014   9.593  1.00  0.00           N  
ATOM   2139  H   HIE B 131      -2.916  36.594   8.744  1.00  0.00           H  
ATOM   2140  CA  HIE B 131      -2.569  36.186  10.808  1.00  0.00           C  
ATOM   2141  HA  HIE B 131      -2.223  36.780  11.654  1.00  0.00           H  
ATOM   2142  CB  HIE B 131      -4.008  35.721  11.122  1.00  0.00           C  
ATOM   2143  HB2 HIE B 131      -3.980  35.107  12.022  1.00  0.00           H  
ATOM   2144  HB3 HIE B 131      -4.363  35.087  10.313  1.00  0.00           H  
ATOM   2145  CG  HIE B 131      -5.019  36.825  11.360  1.00  0.00           C  
ATOM   2146  ND1 HIE B 131      -6.412  36.658  11.402  1.00  0.00           N  
ATOM   2147  CE1 HIE B 131      -6.912  37.852  11.764  1.00  0.00           C  
ATOM   2148  HE1 HIE B 131      -7.962  38.062  11.922  1.00  0.00           H  
ATOM   2149  NE2 HIE B 131      -5.925  38.746  11.933  1.00  0.00           N  
ATOM   2150  HE2 HIE B 131      -6.040  39.703  12.241  1.00  0.00           H  
ATOM   2151  CD2 HIE B 131      -4.728  38.117  11.698  1.00  0.00           C  
ATOM   2152  HD2 HIE B 131      -3.738  38.546  11.800  1.00  0.00           H  
ATOM   2153  C   HIE B 131      -1.564  35.030  10.695  1.00  0.00           C  
ATOM   2154  O   HIE B 131      -1.935  33.863  10.806  1.00  0.00           O  
ATOM   2155  N   HIE B 132      -0.290  35.346  10.439  1.00  0.00           N  
ATOM   2156  H   HIE B 132      -0.053  36.323  10.350  1.00  0.00           H  
ATOM   2157  CA  HIE B 132       0.807  34.364  10.399  1.00  0.00           C  
ATOM   2158  HA  HIE B 132       0.644  33.668   9.573  1.00  0.00           H  
ATOM   2159  CB  HIE B 132       2.164  35.062  10.196  1.00  0.00           C  
ATOM   2160  HB2 HIE B 132       2.952  34.321  10.329  1.00  0.00           H  
ATOM   2161  HB3 HIE B 132       2.295  35.813  10.976  1.00  0.00           H  
ATOM   2162  CG  HIE B 132       2.422  35.722   8.869  1.00  0.00           C  
ATOM   2163  ND1 HIE B 132       3.632  36.322   8.527  1.00  0.00           N  
ATOM   2164  CE1 HIE B 132       3.493  36.721   7.255  1.00  0.00           C  
ATOM   2165  HE1 HIE B 132       4.266  37.210   6.681  1.00  0.00           H  
ATOM   2166  NE2 HIE B 132       2.272  36.409   6.791  1.00  0.00           N  
ATOM   2167  HE2 HIE B 132       1.938  36.562   5.848  1.00  0.00           H  
ATOM   2168  CD2 HIE B 132       1.583  35.773   7.796  1.00  0.00           C  
ATOM   2169  HD2 HIE B 132       0.587  35.364   7.733  1.00  0.00           H  
ATOM   2170  C   HIE B 132       0.913  33.567  11.705  1.00  0.00           C  
ATOM   2171  O   HIE B 132       0.842  34.146  12.787  1.00  0.00           O  
ATOM   2172  N   HIE B 133       1.214  32.270  11.601  1.00  0.00           N  
ATOM   2173  H   HIE B 133       1.222  31.857  10.678  1.00  0.00           H  
ATOM   2174  CA  HIE B 133       1.653  31.433  12.725  1.00  0.00           C  
ATOM   2175  HA  HIE B 133       2.106  32.078  13.480  1.00  0.00           H  
ATOM   2176  CB  HIE B 133       0.461  30.723  13.380  1.00  0.00           C  
ATOM   2177  HB2 HIE B 133       0.829  29.893  13.978  1.00  0.00           H  
ATOM   2178  HB3 HIE B 133      -0.192  30.299  12.622  1.00  0.00           H  
ATOM   2179  CG  HIE B 133      -0.321  31.627  14.293  1.00  0.00           C  
ATOM   2180  ND1 HIE B 133       0.092  32.003  15.572  1.00  0.00           N  
ATOM   2181  CE1 HIE B 133      -0.839  32.861  16.016  1.00  0.00           C  
ATOM   2182  HE1 HIE B 133      -0.808  33.355  16.979  1.00  0.00           H  
ATOM   2183  NE2 HIE B 133      -1.801  33.032  15.093  1.00  0.00           N  
ATOM   2184  HE2 HIE B 133      -2.574  33.678  15.161  1.00  0.00           H  
ATOM   2185  CD2 HIE B 133      -1.490  32.263  13.997  1.00  0.00           C  
ATOM   2186  HD2 HIE B 133      -2.027  32.220  13.059  1.00  0.00           H  
ATOM   2187  C   HIE B 133       2.707  30.422  12.276  1.00  0.00           C  
ATOM   2188  O   HIE B 133       2.538  29.747  11.263  1.00  0.00           O  
ATOM   2189  N   LYS B 134       3.797  30.274  13.041  1.00  0.00           N  
ATOM   2190  H   LYS B 134       3.872  30.842  13.869  1.00  0.00           H  
ATOM   2191  CA  LYS B 134       4.833  29.258  12.780  1.00  0.00           C  
ATOM   2192  HA  LYS B 134       5.207  29.383  11.763  1.00  0.00           H  
ATOM   2193  CB  LYS B 134       5.986  29.363  13.789  1.00  0.00           C  
ATOM   2194  HB2 LYS B 134       5.589  29.173  14.789  1.00  0.00           H  
ATOM   2195  HB3 LYS B 134       6.700  28.568  13.560  1.00  0.00           H  
ATOM   2196  CG  LYS B 134       6.743  30.695  13.801  1.00  0.00           C  
ATOM   2197  HG2 LYS B 134       7.127  30.912  12.803  1.00  0.00           H  
ATOM   2198  HG3 LYS B 134       6.078  31.499  14.119  1.00  0.00           H  
ATOM   2199  CD  LYS B 134       7.911  30.564  14.790  1.00  0.00           C  
ATOM   2200  HD2 LYS B 134       7.514  30.295  15.772  1.00  0.00           H  
ATOM   2201  HD3 LYS B 134       8.571  29.763  14.448  1.00  0.00           H  
ATOM   2202  CE  LYS B 134       8.709  31.865  14.905  1.00  0.00           C  
ATOM   2203  HE2 LYS B 134       8.041  32.654  15.265  1.00  0.00           H  
ATOM   2204  HE3 LYS B 134       9.062  32.148  13.908  1.00  0.00           H  
ATOM   2205  NZ  LYS B 134       9.856  31.692  15.831  1.00  0.00           N  
ATOM   2206  HZ1 LYS B 134       9.526  31.411  16.747  1.00  0.00           H  
ATOM   2207  HZ2 LYS B 134      10.479  30.974  15.482  1.00  0.00           H  
ATOM   2208  HZ3 LYS B 134      10.379  32.553  15.922  1.00  0.00           H  
ATOM   2209  C   LYS B 134       4.264  27.844  12.901  1.00  0.00           C  
ATOM   2210  O   LYS B 134       3.406  27.612  13.751  1.00  0.00           O  
ATOM   2211  N   VAL B 135       4.826  26.888  12.158  1.00  0.00           N  
ATOM   2212  H   VAL B 135       5.536  27.159  11.496  1.00  0.00           H  
ATOM   2213  CA  VAL B 135       4.756  25.462  12.533  1.00  0.00           C  
ATOM   2214  HA  VAL B 135       3.711  25.172  12.628  1.00  0.00           H  
ATOM   2215  CB  VAL B 135       5.394  24.573  11.447  1.00  0.00           C  
ATOM   2216  HB  VAL B 135       6.423  24.894  11.288  1.00  0.00           H  
ATOM   2217  CG1 VAL B 135       5.413  23.088  11.819  1.00  0.00           C  
ATOM   2218 HG11 VAL B 135       6.099  22.916  12.650  1.00  0.00           H  
ATOM   2219 HG12 VAL B 135       4.416  22.743  12.089  1.00  0.00           H  
ATOM   2220 HG13 VAL B 135       5.774  22.496  10.977  1.00  0.00           H  
ATOM   2221  CG2 VAL B 135       4.630  24.726  10.125  1.00  0.00           C  
ATOM   2222 HG21 VAL B 135       3.572  24.533  10.283  1.00  0.00           H  
ATOM   2223 HG22 VAL B 135       4.746  25.735   9.731  1.00  0.00           H  
ATOM   2224 HG23 VAL B 135       5.019  24.022   9.388  1.00  0.00           H  
ATOM   2225  C   VAL B 135       5.426  25.260  13.902  1.00  0.00           C  
ATOM   2226  O   VAL B 135       6.435  25.905  14.188  1.00  0.00           O  
ATOM   2227  N   LEU B 136       4.840  24.410  14.752  1.00  0.00           N  
ATOM   2228  H   LEU B 136       4.003  23.930  14.432  1.00  0.00           H  
ATOM   2229  CA  LEU B 136       5.354  24.085  16.093  1.00  0.00           C  
ATOM   2230  HA  LEU B 136       5.931  24.924  16.482  1.00  0.00           H  
ATOM   2231  CB  LEU B 136       4.177  23.789  17.046  1.00  0.00           C  
ATOM   2232  HB2 LEU B 136       3.562  23.002  16.607  1.00  0.00           H  
ATOM   2233  HB3 LEU B 136       4.590  23.393  17.977  1.00  0.00           H  
ATOM   2234  CG  LEU B 136       3.275  24.976  17.404  1.00  0.00           C  
ATOM   2235  HG  LEU B 136       2.790  25.335  16.502  1.00  0.00           H  
ATOM   2236  CD1 LEU B 136       2.202  24.505  18.388  1.00  0.00           C  
ATOM   2237 HD11 LEU B 136       1.631  23.687  17.950  1.00  0.00           H  
ATOM   2238 HD12 LEU B 136       1.517  25.322  18.613  1.00  0.00           H  
ATOM   2239 HD13 LEU B 136       2.667  24.162  19.314  1.00  0.00           H  
ATOM   2240  CD2 LEU B 136       4.059  26.124  18.044  1.00  0.00           C  
ATOM   2241 HD21 LEU B 136       4.693  25.743  18.846  1.00  0.00           H  
ATOM   2242 HD22 LEU B 136       4.679  26.610  17.292  1.00  0.00           H  
ATOM   2243 HD23 LEU B 136       3.378  26.864  18.461  1.00  0.00           H  
ATOM   2244  C   LEU B 136       6.281  22.863  16.135  1.00  0.00           C  
ATOM   2245  O   LEU B 136       7.165  22.806  16.983  1.00  0.00           O  
ATOM   2246  N   GLN B 137       6.008  21.861  15.299  1.00  0.00           N  
ATOM   2247  H   GLN B 137       5.334  22.008  14.565  1.00  0.00           H  
ATOM   2248  CA  GLN B 137       6.448  20.477  15.496  1.00  0.00           C  
ATOM   2249  HA  GLN B 137       7.451  20.475  15.928  1.00  0.00           H  
ATOM   2250  CB  GLN B 137       5.475  19.816  16.495  1.00  0.00           C  
ATOM   2251  HB2 GLN B 137       5.508  20.389  17.424  1.00  0.00           H  
ATOM   2252  HB3 GLN B 137       4.460  19.871  16.099  1.00  0.00           H  
ATOM   2253  CG  GLN B 137       5.804  18.353  16.826  1.00  0.00           C  
ATOM   2254  HG2 GLN B 137       5.571  17.714  15.973  1.00  0.00           H  
ATOM   2255  HG3 GLN B 137       6.872  18.280  17.041  1.00  0.00           H  
ATOM   2256  CD  GLN B 137       5.033  17.831  18.035  1.00  0.00           C  
ATOM   2257  OE1 GLN B 137       3.886  18.168  18.292  1.00  0.00           O  
ATOM   2258  NE2 GLN B 137       5.640  16.975  18.830  1.00  0.00           N  
ATOM   2259 HE21 GLN B 137       5.128  16.649  19.626  1.00  0.00           H  
ATOM   2260 HE22 GLN B 137       6.591  16.712  18.626  1.00  0.00           H  
ATOM   2261  C   GLN B 137       6.516  19.724  14.158  1.00  0.00           C  
ATOM   2262  O   GLN B 137       5.849  20.106  13.192  1.00  0.00           O  
ATOM   2263  N   GLU B 138       7.317  18.661  14.118  1.00  0.00           N  
ATOM   2264  H   GLU B 138       7.830  18.415  14.967  1.00  0.00           H  
ATOM   2265  CA  GLU B 138       7.617  17.855  12.933  1.00  0.00           C  
ATOM   2266  HA  GLU B 138       8.179  18.484  12.248  1.00  0.00           H  
ATOM   2267  CB  GLU B 138       8.518  16.659  13.300  1.00  0.00           C  
ATOM   2268  HB2 GLU B 138       8.050  16.077  14.095  1.00  0.00           H  
ATOM   2269  HB3 GLU B 138       8.595  16.015  12.423  1.00  0.00           H  
ATOM   2270  CG  GLU B 138       9.953  17.031  13.709  1.00  0.00           C  
ATOM   2271  HG2 GLU B 138      10.519  16.107  13.850  1.00  0.00           H  
ATOM   2272  HG3 GLU B 138      10.414  17.571  12.878  1.00  0.00           H  
ATOM   2273  CD  GLU B 138      10.051  17.873  14.991  1.00  0.00           C  
ATOM   2274  OE1 GLU B 138      10.938  18.750  15.026  1.00  0.00           O  
ATOM   2275  OE2 GLU B 138       9.208  17.677  15.901  1.00  0.00           O  
ATOM   2276  C   GLU B 138       6.352  17.315  12.230  1.00  0.00           C  
ATOM   2277  O   GLU B 138       5.497  16.703  12.880  1.00  0.00           O  
ATOM   2278  N   PRO B 139       6.249  17.467  10.893  1.00  0.00           N  
ATOM   2279  CD  PRO B 139       7.010  18.403  10.077  1.00  0.00           C  
ATOM   2280  HD2 PRO B 139       7.979  17.966   9.847  1.00  0.00           H  
ATOM   2281  HD3 PRO B 139       7.133  19.365  10.576  1.00  0.00           H  
ATOM   2282  CG  PRO B 139       6.207  18.592   8.796  1.00  0.00           C  
ATOM   2283  HG2 PRO B 139       6.848  18.829   7.948  1.00  0.00           H  
ATOM   2284  HG3 PRO B 139       5.452  19.365   8.943  1.00  0.00           H  
ATOM   2285  CB  PRO B 139       5.535  17.235   8.636  1.00  0.00           C  
ATOM   2286  HB2 PRO B 139       6.236  16.541   8.169  1.00  0.00           H  
ATOM   2287  HB3 PRO B 139       4.628  17.312   8.044  1.00  0.00           H  
ATOM   2288  CA  PRO B 139       5.231  16.814  10.078  1.00  0.00           C  
ATOM   2289  HA  PRO B 139       4.261  17.212  10.366  1.00  0.00           H  
ATOM   2290  C   PRO B 139       5.208  15.289  10.237  1.00  0.00           C  
ATOM   2291  O   PRO B 139       6.151  14.584   9.880  1.00  0.00           O  
ATOM   2292  N   THR B 140       4.088  14.778  10.747  1.00  0.00           N  
ATOM   2293  H   THR B 140       3.333  15.429  10.947  1.00  0.00           H  
ATOM   2294  CA  THR B 140       3.784  13.340  10.782  1.00  0.00           C  
ATOM   2295  HA  THR B 140       4.704  12.783  10.961  1.00  0.00           H  
ATOM   2296  CB  THR B 140       2.826  13.056  11.952  1.00  0.00           C  
ATOM   2297  HB  THR B 140       1.993  13.761  11.917  1.00  0.00           H  
ATOM   2298  CG2 THR B 140       2.260  11.635  11.992  1.00  0.00           C  
ATOM   2299 HG21 THR B 140       1.708  11.493  12.922  1.00  0.00           H  
ATOM   2300 HG22 THR B 140       1.574  11.484  11.161  1.00  0.00           H  
ATOM   2301 HG23 THR B 140       3.069  10.906  11.947  1.00  0.00           H  
ATOM   2302  OG1 THR B 140       3.542  13.249  13.153  1.00  0.00           O  
ATOM   2303  HG1 THR B 140       3.969  14.114  13.104  1.00  0.00           H  
ATOM   2304  C   THR B 140       3.228  12.900   9.422  1.00  0.00           C  
ATOM   2305  O   THR B 140       2.615  13.709   8.725  1.00  0.00           O  
ATOM   2306  N   CYS B 141       3.425  11.641   9.010  1.00  0.00           N  
ATOM   2307  H   CYS B 141       3.924  10.995   9.605  1.00  0.00           H  
ATOM   2308  CA  CYS B 141       2.921  11.127   7.732  1.00  0.00           C  
ATOM   2309  HA  CYS B 141       2.029  11.690   7.471  1.00  0.00           H  
ATOM   2310  CB  CYS B 141       3.980  11.397   6.652  1.00  0.00           C  
ATOM   2311  HB2 CYS B 141       4.259  12.452   6.685  1.00  0.00           H  
ATOM   2312  HB3 CYS B 141       4.867  10.795   6.852  1.00  0.00           H  
ATOM   2313  SG  CYS B 141       3.341  11.025   4.997  1.00  0.00           S  
ATOM   2314  HG  CYS B 141       3.595   9.708   5.029  1.00  0.00           H  
ATOM   2315  C   CYS B 141       2.496   9.651   7.831  1.00  0.00           C  
ATOM   2316  O   CYS B 141       3.149   8.871   8.517  1.00  0.00           O  
ATOM   2317  N   VAL B 142       1.394   9.280   7.170  1.00  0.00           N  
ATOM   2318  H   VAL B 142       0.907  10.005   6.650  1.00  0.00           H  
ATOM   2319  CA  VAL B 142       0.681   7.997   7.331  1.00  0.00           C  
ATOM   2320  HA  VAL B 142       1.401   7.230   7.617  1.00  0.00           H  
ATOM   2321  CB  VAL B 142      -0.345   8.122   8.483  1.00  0.00           C  
ATOM   2322  HB  VAL B 142       0.212   8.320   9.400  1.00  0.00           H  
ATOM   2323  CG1 VAL B 142      -1.360   9.262   8.307  1.00  0.00           C  
ATOM   2324 HG11 VAL B 142      -0.844  10.221   8.264  1.00  0.00           H  
ATOM   2325 HG12 VAL B 142      -1.942   9.128   7.394  1.00  0.00           H  
ATOM   2326 HG13 VAL B 142      -2.036   9.293   9.161  1.00  0.00           H  
ATOM   2327  CG2 VAL B 142      -1.147   6.840   8.709  1.00  0.00           C  
ATOM   2328 HG21 VAL B 142      -0.469   6.007   8.889  1.00  0.00           H  
ATOM   2329 HG22 VAL B 142      -1.770   6.621   7.842  1.00  0.00           H  
ATOM   2330 HG23 VAL B 142      -1.783   6.960   9.587  1.00  0.00           H  
ATOM   2331  C   VAL B 142       0.037   7.553   6.011  1.00  0.00           C  
ATOM   2332  O   VAL B 142      -0.490   8.382   5.275  1.00  0.00           O  
ATOM   2333  N   SER B 143       0.085   6.264   5.672  1.00  0.00           N  
ATOM   2334  H   SER B 143       0.475   5.606   6.342  1.00  0.00           H  
ATOM   2335  CA  SER B 143      -0.320   5.727   4.362  1.00  0.00           C  
ATOM   2336  HA  SER B 143      -0.473   6.546   3.669  1.00  0.00           H  
ATOM   2337  CB  SER B 143       0.812   4.871   3.796  1.00  0.00           C  
ATOM   2338  HB2 SER B 143       1.749   5.425   3.832  1.00  0.00           H  
ATOM   2339  HB3 SER B 143       0.918   3.955   4.383  1.00  0.00           H  
ATOM   2340  OG  SER B 143       0.520   4.556   2.458  1.00  0.00           O  
ATOM   2341  HG  SER B 143       0.671   5.358   1.938  1.00  0.00           H  
ATOM   2342  C   SER B 143      -1.610   4.907   4.395  1.00  0.00           C  
ATOM   2343  O   SER B 143      -1.806   4.122   5.316  1.00  0.00           O  
ATOM   2344  N   ASP B 144      -2.451   5.001   3.360  1.00  0.00           N  
ATOM   2345  H   ASP B 144      -2.271   5.677   2.622  1.00  0.00           H  
ATOM   2346  CA  ASP B 144      -3.531   4.027   3.135  1.00  0.00           C  
ATOM   2347  HA  ASP B 144      -3.922   3.727   4.106  1.00  0.00           H  
ATOM   2348  CB  ASP B 144      -4.698   4.682   2.382  1.00  0.00           C  
ATOM   2349  HB2 ASP B 144      -5.570   4.041   2.509  1.00  0.00           H  
ATOM   2350  HB3 ASP B 144      -4.931   5.645   2.841  1.00  0.00           H  
ATOM   2351  CG  ASP B 144      -4.500   4.881   0.878  1.00  0.00           C  
ATOM   2352  OD1 ASP B 144      -3.372   4.796   0.348  1.00  0.00           O  
ATOM   2353  OD2 ASP B 144      -5.529   5.068   0.195  1.00  0.00           O  
ATOM   2354  C   ASP B 144      -3.064   2.738   2.419  1.00  0.00           C  
ATOM   2355  O   ASP B 144      -3.855   1.807   2.254  1.00  0.00           O  
ATOM   2356  N   TYR B 145      -1.800   2.696   1.980  1.00  0.00           N  
ATOM   2357  H   TYR B 145      -1.212   3.486   2.215  1.00  0.00           H  
ATOM   2358  CA  TYR B 145      -1.171   1.625   1.203  1.00  0.00           C  
ATOM   2359  HA  TYR B 145      -0.234   2.038   0.837  1.00  0.00           H  
ATOM   2360  CB  TYR B 145      -0.797   0.466   2.136  1.00  0.00           C  
ATOM   2361  HB2 TYR B 145      -0.576   0.878   3.119  1.00  0.00           H  
ATOM   2362  HB3 TYR B 145      -1.661  -0.179   2.255  1.00  0.00           H  
ATOM   2363  CG  TYR B 145       0.419  -0.342   1.724  1.00  0.00           C  
ATOM   2364  CD1 TYR B 145       1.703   0.177   1.984  1.00  0.00           C  
ATOM   2365  HD1 TYR B 145       1.813   1.158   2.426  1.00  0.00           H  
ATOM   2366  CE1 TYR B 145       2.845  -0.592   1.698  1.00  0.00           C  
ATOM   2367  HE1 TYR B 145       3.835  -0.209   1.887  1.00  0.00           H  
ATOM   2368  CZ  TYR B 145       2.710  -1.889   1.162  1.00  0.00           C  
ATOM   2369  OH  TYR B 145       3.833  -2.623   0.957  1.00  0.00           O  
ATOM   2370  HH  TYR B 145       3.685  -3.447   0.453  1.00  0.00           H  
ATOM   2371  CE2 TYR B 145       1.426  -2.401   0.872  1.00  0.00           C  
ATOM   2372  HE2 TYR B 145       1.329  -3.390   0.449  1.00  0.00           H  
ATOM   2373  CD2 TYR B 145       0.281  -1.624   1.152  1.00  0.00           C  
ATOM   2374  HD2 TYR B 145      -0.707  -2.016   0.949  1.00  0.00           H  
ATOM   2375  C   TYR B 145      -1.962   1.244  -0.067  1.00  0.00           C  
ATOM   2376  O   TYR B 145      -2.075   0.073  -0.434  1.00  0.00           O  
ATOM   2377  N   MET B 146      -2.534   2.245  -0.745  1.00  0.00           N  
ATOM   2378  H   MET B 146      -2.469   3.179  -0.347  1.00  0.00           H  
ATOM   2379  CA  MET B 146      -3.293   2.060  -1.987  1.00  0.00           C  
ATOM   2380  HA  MET B 146      -2.874   1.206  -2.521  1.00  0.00           H  
ATOM   2381  CB  MET B 146      -4.755   1.726  -1.638  1.00  0.00           C  
ATOM   2382  HB2 MET B 146      -4.767   0.756  -1.151  1.00  0.00           H  
ATOM   2383  HB3 MET B 146      -5.151   2.473  -0.948  1.00  0.00           H  
ATOM   2384  CG  MET B 146      -5.673   1.649  -2.864  1.00  0.00           C  
ATOM   2385  HG2 MET B 146      -5.760   2.645  -3.295  1.00  0.00           H  
ATOM   2386  HG3 MET B 146      -5.209   0.997  -3.604  1.00  0.00           H  
ATOM   2387  SD  MET B 146      -7.348   1.038  -2.532  1.00  0.00           S  
ATOM   2388  CE  MET B 146      -8.058   1.308  -4.177  1.00  0.00           C  
ATOM   2389  HE1 MET B 146      -7.527   0.696  -4.907  1.00  0.00           H  
ATOM   2390  HE2 MET B 146      -9.112   1.032  -4.168  1.00  0.00           H  
ATOM   2391  HE3 MET B 146      -7.958   2.358  -4.452  1.00  0.00           H  
ATOM   2392  C   MET B 146      -3.217   3.236  -2.963  1.00  0.00           C  
ATOM   2393  O   MET B 146      -3.221   2.973  -4.163  1.00  0.00           O  
ATOM   2394  N   SER B 147      -3.224   4.488  -2.490  1.00  0.00           N  
ATOM   2395  H   SER B 147      -3.217   4.625  -1.482  1.00  0.00           H  
ATOM   2396  CA  SER B 147      -3.168   5.685  -3.352  1.00  0.00           C  
ATOM   2397  HA  SER B 147      -2.414   5.544  -4.119  1.00  0.00           H  
ATOM   2398  CB  SER B 147      -4.520   5.854  -4.057  1.00  0.00           C  
ATOM   2399  HB2 SER B 147      -4.735   4.966  -4.650  1.00  0.00           H  
ATOM   2400  HB3 SER B 147      -5.303   5.977  -3.310  1.00  0.00           H  
ATOM   2401  OG  SER B 147      -4.530   6.967  -4.914  1.00  0.00           O  
ATOM   2402  HG  SER B 147      -3.779   6.830  -5.556  1.00  0.00           H  
ATOM   2403  C   SER B 147      -2.799   6.982  -2.619  1.00  0.00           C  
ATOM   2404  O   SER B 147      -2.174   7.867  -3.205  1.00  0.00           O  
ATOM   2405  N   ILE B 148      -3.147   7.121  -1.335  1.00  0.00           N  
ATOM   2406  H   ILE B 148      -3.516   6.318  -0.834  1.00  0.00           H  
ATOM   2407  CA  ILE B 148      -3.016   8.382  -0.601  1.00  0.00           C  
ATOM   2408  HA  ILE B 148      -2.414   9.081  -1.183  1.00  0.00           H  
ATOM   2409  CB  ILE B 148      -4.404   9.040  -0.400  1.00  0.00           C  
ATOM   2410  HB  ILE B 148      -5.042   8.325   0.124  1.00  0.00           H  
ATOM   2411  CG2 ILE B 148      -4.302  10.297   0.484  1.00  0.00           C  
ATOM   2412 HG21 ILE B 148      -5.256  10.823   0.499  1.00  0.00           H  
ATOM   2413 HG22 ILE B 148      -4.050  10.017   1.506  1.00  0.00           H  
ATOM   2414 HG23 ILE B 148      -3.529  10.962   0.098  1.00  0.00           H  
ATOM   2415  CG1 ILE B 148      -5.117   9.392  -1.732  1.00  0.00           C  
ATOM   2416 HG12 ILE B 148      -5.225   8.490  -2.333  1.00  0.00           H  
ATOM   2417 HG13 ILE B 148      -6.127   9.734  -1.502  1.00  0.00           H  
ATOM   2418  CD1 ILE B 148      -4.444  10.471  -2.597  1.00  0.00           C  
ATOM   2419 HD11 ILE B 148      -4.430  11.426  -2.074  1.00  0.00           H  
ATOM   2420 HD12 ILE B 148      -3.426  10.181  -2.851  1.00  0.00           H  
ATOM   2421 HD13 ILE B 148      -5.008  10.591  -3.522  1.00  0.00           H  
ATOM   2422  C   ILE B 148      -2.259   8.150   0.708  1.00  0.00           C  
ATOM   2423  O   ILE B 148      -2.766   7.550   1.661  1.00  0.00           O  
ATOM   2424  N   SER B 149      -1.061   8.727   0.796  1.00  0.00           N  
ATOM   2425  H   SER B 149      -0.708   9.218  -0.022  1.00  0.00           H  
ATOM   2426  CA  SER B 149      -0.453   9.022   2.096  1.00  0.00           C  
ATOM   2427  HA  SER B 149      -0.867   8.344   2.834  1.00  0.00           H  
ATOM   2428  CB  SER B 149       1.058   8.789   2.082  1.00  0.00           C  
ATOM   2429  HB2 SER B 149       1.525   9.462   1.360  1.00  0.00           H  
ATOM   2430  HB3 SER B 149       1.458   8.993   3.077  1.00  0.00           H  
ATOM   2431  OG  SER B 149       1.337   7.441   1.730  1.00  0.00           O  
ATOM   2432  HG  SER B 149       1.397   7.424   0.765  1.00  0.00           H  
ATOM   2433  C   SER B 149      -0.833  10.438   2.538  1.00  0.00           C  
ATOM   2434  O   SER B 149      -0.862  11.365   1.733  1.00  0.00           O  
ATOM   2435  N   THR B 150      -1.163  10.625   3.812  1.00  0.00           N  
ATOM   2436  H   THR B 150      -1.082   9.831   4.441  1.00  0.00           H  
ATOM   2437  CA  THR B 150      -1.511  11.928   4.396  1.00  0.00           C  
ATOM   2438  HA  THR B 150      -1.635  12.674   3.612  1.00  0.00           H  
ATOM   2439  CB  THR B 150      -2.836  11.840   5.163  1.00  0.00           C  
ATOM   2440  HB  THR B 150      -2.737  11.129   5.985  1.00  0.00           H  
ATOM   2441  CG2 THR B 150      -3.309  13.185   5.708  1.00  0.00           C  
ATOM   2442 HG21 THR B 150      -4.297  13.066   6.151  1.00  0.00           H  
ATOM   2443 HG22 THR B 150      -2.624  13.545   6.477  1.00  0.00           H  
ATOM   2444 HG23 THR B 150      -3.362  13.912   4.898  1.00  0.00           H  
ATOM   2445  OG1 THR B 150      -3.834  11.387   4.280  1.00  0.00           O  
ATOM   2446  HG1 THR B 150      -3.510  10.565   3.901  1.00  0.00           H  
ATOM   2447  C   THR B 150      -0.390  12.391   5.316  1.00  0.00           C  
ATOM   2448  O   THR B 150       0.001  11.648   6.216  1.00  0.00           O  
ATOM   2449  N   CYS B 151       0.096  13.612   5.103  1.00  0.00           N  
ATOM   2450  H   CYS B 151      -0.274  14.165   4.337  1.00  0.00           H  
ATOM   2451  CA  CYS B 151       1.017  14.299   6.000  1.00  0.00           C  
ATOM   2452  HA  CYS B 151       1.369  13.597   6.749  1.00  0.00           H  
ATOM   2453  CB  CYS B 151       2.219  14.758   5.166  1.00  0.00           C  
ATOM   2454  HB2 CYS B 151       2.663  13.893   4.671  1.00  0.00           H  
ATOM   2455  HB3 CYS B 151       1.883  15.463   4.404  1.00  0.00           H  
ATOM   2456  SG  CYS B 151       3.469  15.552   6.208  1.00  0.00           S  
ATOM   2457  HG  CYS B 151       3.504  14.616   7.174  1.00  0.00           H  
ATOM   2458  C   CYS B 151       0.287  15.442   6.724  1.00  0.00           C  
ATOM   2459  O   CYS B 151      -0.494  16.148   6.089  1.00  0.00           O  
ATOM   2460  N   GLU B 152       0.511  15.640   8.027  1.00  0.00           N  
ATOM   2461  H   GLU B 152       1.196  15.060   8.503  1.00  0.00           H  
ATOM   2462  CA  GLU B 152      -0.054  16.772   8.782  1.00  0.00           C  
ATOM   2463  HA  GLU B 152      -0.170  17.599   8.080  1.00  0.00           H  
ATOM   2464  CB  GLU B 152      -1.473  16.460   9.310  1.00  0.00           C  
ATOM   2465  HB2 GLU B 152      -1.932  17.427   9.510  1.00  0.00           H  
ATOM   2466  HB3 GLU B 152      -2.064  15.995   8.517  1.00  0.00           H  
ATOM   2467  CG  GLU B 152      -1.585  15.601  10.590  1.00  0.00           C  
ATOM   2468  HG2 GLU B 152      -1.907  14.597  10.302  1.00  0.00           H  
ATOM   2469  HG3 GLU B 152      -0.605  15.494  11.057  1.00  0.00           H  
ATOM   2470  CD  GLU B 152      -2.575  16.187  11.620  1.00  0.00           C  
ATOM   2471  OE1 GLU B 152      -2.307  16.039  12.838  1.00  0.00           O  
ATOM   2472  OE2 GLU B 152      -3.604  16.770  11.193  1.00  0.00           O  
ATOM   2473  C   GLU B 152       0.870  17.304   9.894  1.00  0.00           C  
ATOM   2474  O   GLU B 152       1.758  16.603  10.389  1.00  0.00           O  
ATOM   2475  N   TRP B 153       0.656  18.568  10.269  1.00  0.00           N  
ATOM   2476  H   TRP B 153      -0.118  19.060   9.829  1.00  0.00           H  
ATOM   2477  CA  TRP B 153       1.402  19.302  11.297  1.00  0.00           C  
ATOM   2478  HA  TRP B 153       1.713  18.593  12.066  1.00  0.00           H  
ATOM   2479  CB  TRP B 153       2.670  19.937  10.700  1.00  0.00           C  
ATOM   2480  HB2 TRP B 153       3.212  20.474  11.480  1.00  0.00           H  
ATOM   2481  HB3 TRP B 153       3.327  19.133  10.379  1.00  0.00           H  
ATOM   2482  CG  TRP B 153       2.488  20.854   9.527  1.00  0.00           C  
ATOM   2483  CD1 TRP B 153       2.277  22.189   9.574  1.00  0.00           C  
ATOM   2484  HD1 TRP B 153       2.191  22.769  10.485  1.00  0.00           H  
ATOM   2485  NE1 TRP B 153       2.196  22.695   8.288  1.00  0.00           N  
ATOM   2486  HE1 TRP B 153       1.990  23.662   8.075  1.00  0.00           H  
ATOM   2487  CE2 TRP B 153       2.316  21.693   7.347  1.00  0.00           C  
ATOM   2488  CZ2 TRP B 153       2.292  21.682   5.944  1.00  0.00           C  
ATOM   2489  HZ2 TRP B 153       2.153  22.599   5.396  1.00  0.00           H  
ATOM   2490  CH2 TRP B 153       2.419  20.455   5.269  1.00  0.00           C  
ATOM   2491  HH2 TRP B 153       2.402  20.419   4.192  1.00  0.00           H  
ATOM   2492  CZ3 TRP B 153       2.547  19.260   5.996  1.00  0.00           C  
ATOM   2493  HZ3 TRP B 153       2.619  18.315   5.476  1.00  0.00           H  
ATOM   2494  CE3 TRP B 153       2.576  19.285   7.401  1.00  0.00           C  
ATOM   2495  HE3 TRP B 153       2.669  18.361   7.950  1.00  0.00           H  
ATOM   2496  CD2 TRP B 153       2.471  20.499   8.112  1.00  0.00           C  
ATOM   2497  C   TRP B 153       0.535  20.370  11.976  1.00  0.00           C  
ATOM   2498  O   TRP B 153      -0.577  20.685  11.546  1.00  0.00           O  
ATOM   2499  N   LYS B 154       1.060  20.947  13.064  1.00  0.00           N  
ATOM   2500  H   LYS B 154       1.999  20.674  13.319  1.00  0.00           H  
ATOM   2501  CA  LYS B 154       0.396  21.975  13.885  1.00  0.00           C  
ATOM   2502  HA  LYS B 154      -0.592  22.180  13.474  1.00  0.00           H  
ATOM   2503  CB  LYS B 154       0.206  21.454  15.316  1.00  0.00           C  
ATOM   2504  HB2 LYS B 154       1.119  20.957  15.649  1.00  0.00           H  
ATOM   2505  HB3 LYS B 154      -0.003  22.288  15.988  1.00  0.00           H  
ATOM   2506  CG  LYS B 154      -0.983  20.485  15.353  1.00  0.00           C  
ATOM   2507  HG2 LYS B 154      -1.904  21.058  15.227  1.00  0.00           H  
ATOM   2508  HG3 LYS B 154      -0.905  19.770  14.532  1.00  0.00           H  
ATOM   2509  CD  LYS B 154      -1.046  19.697  16.663  1.00  0.00           C  
ATOM   2510  HD2 LYS B 154      -0.158  19.065  16.738  1.00  0.00           H  
ATOM   2511  HD3 LYS B 154      -1.079  20.386  17.511  1.00  0.00           H  
ATOM   2512  CE  LYS B 154      -2.312  18.834  16.629  1.00  0.00           C  
ATOM   2513  HE2 LYS B 154      -3.182  19.494  16.713  1.00  0.00           H  
ATOM   2514  HE3 LYS B 154      -2.369  18.332  15.655  1.00  0.00           H  
ATOM   2515  NZ  LYS B 154      -2.314  17.826  17.715  1.00  0.00           N  
ATOM   2516  HZ1 LYS B 154      -3.212  17.361  17.752  1.00  0.00           H  
ATOM   2517  HZ2 LYS B 154      -1.604  17.128  17.530  1.00  0.00           H  
ATOM   2518  HZ3 LYS B 154      -2.125  18.263  18.606  1.00  0.00           H  
ATOM   2519  C   LYS B 154       1.138  23.304  13.858  1.00  0.00           C  
ATOM   2520  O   LYS B 154       2.364  23.339  13.748  1.00  0.00           O  
ATOM   2521  N   MET B 155       0.390  24.393  14.008  1.00  0.00           N  
ATOM   2522  H   MET B 155      -0.604  24.261  14.172  1.00  0.00           H  
ATOM   2523  CA  MET B 155       0.899  25.764  14.059  1.00  0.00           C  
ATOM   2524  HA  MET B 155       1.980  25.726  13.957  1.00  0.00           H  
ATOM   2525  CB  MET B 155       0.348  26.612  12.895  1.00  0.00           C  
ATOM   2526  HB2 MET B 155      -0.741  26.607  12.914  1.00  0.00           H  
ATOM   2527  HB3 MET B 155       0.673  27.643  13.032  1.00  0.00           H  
ATOM   2528  CG  MET B 155       0.859  26.165  11.520  1.00  0.00           C  
ATOM   2529  HG2 MET B 155       0.883  27.037  10.863  1.00  0.00           H  
ATOM   2530  HG3 MET B 155       1.882  25.808  11.618  1.00  0.00           H  
ATOM   2531  SD  MET B 155      -0.137  24.891  10.705  1.00  0.00           S  
ATOM   2532  CE  MET B 155      -1.521  25.931  10.154  1.00  0.00           C  
ATOM   2533  HE1 MET B 155      -1.156  26.668   9.438  1.00  0.00           H  
ATOM   2534  HE2 MET B 155      -2.279  25.325   9.666  1.00  0.00           H  
ATOM   2535  HE3 MET B 155      -1.975  26.437  11.005  1.00  0.00           H  
ATOM   2536  C   MET B 155       0.622  26.438  15.407  1.00  0.00           C  
ATOM   2537  O   MET B 155      -0.225  26.011  16.185  1.00  0.00           O  
ATOM   2538  N   ASN B 156       1.339  27.534  15.652  1.00  0.00           N  
ATOM   2539  H   ASN B 156       2.038  27.771  14.957  1.00  0.00           H  
ATOM   2540  CA  ASN B 156       1.269  28.407  16.829  1.00  0.00           C  
ATOM   2541  HA  ASN B 156       1.483  27.815  17.719  1.00  0.00           H  
ATOM   2542  CB  ASN B 156       2.403  29.434  16.619  1.00  0.00           C  
ATOM   2543  HB2 ASN B 156       3.335  28.896  16.441  1.00  0.00           H  
ATOM   2544  HB3 ASN B 156       2.192  30.034  15.739  1.00  0.00           H  
ATOM   2545  CG  ASN B 156       2.654  30.375  17.780  1.00  0.00           C  
ATOM   2546  OD1 ASN B 156       3.503  30.143  18.620  1.00  0.00           O  
ATOM   2547  ND2 ASN B 156       2.002  31.510  17.803  1.00  0.00           N  
ATOM   2548 HD21 ASN B 156       2.118  32.067  18.627  1.00  0.00           H  
ATOM   2549 HD22 ASN B 156       1.265  31.683  17.126  1.00  0.00           H  
ATOM   2550  C   ASN B 156      -0.126  29.047  17.049  1.00  0.00           C  
ATOM   2551  O   ASN B 156      -0.390  29.618  18.103  1.00  0.00           O  
ATOM   2552  N   GLY B 157      -1.020  28.936  16.066  1.00  0.00           N  
ATOM   2553  H   GLY B 157      -0.730  28.462  15.225  1.00  0.00           H  
ATOM   2554  CA  GLY B 157      -2.393  29.430  16.068  1.00  0.00           C  
ATOM   2555  HA2 GLY B 157      -2.968  28.877  16.809  1.00  0.00           H  
ATOM   2556  HA3 GLY B 157      -2.404  30.487  16.330  1.00  0.00           H  
ATOM   2557  C   GLY B 157      -3.033  29.247  14.681  1.00  0.00           C  
ATOM   2558  O   GLY B 157      -2.361  28.773  13.757  1.00  0.00           O  
ATOM   2559  N   PRO B 158      -4.323  29.579  14.499  1.00  0.00           N  
ATOM   2560  CD  PRO B 158      -5.281  29.975  15.516  1.00  0.00           C  
ATOM   2561  HD2 PRO B 158      -5.270  31.062  15.618  1.00  0.00           H  
ATOM   2562  HD3 PRO B 158      -5.084  29.502  16.478  1.00  0.00           H  
ATOM   2563  CG  PRO B 158      -6.631  29.512  14.972  1.00  0.00           C  
ATOM   2564  HG2 PRO B 158      -7.452  30.103  15.378  1.00  0.00           H  
ATOM   2565  HG3 PRO B 158      -6.770  28.452  15.193  1.00  0.00           H  
ATOM   2566  CB  PRO B 158      -6.479  29.710  13.463  1.00  0.00           C  
ATOM   2567  HB2 PRO B 158      -6.733  30.741  13.210  1.00  0.00           H  
ATOM   2568  HB3 PRO B 158      -7.110  29.019  12.902  1.00  0.00           H  
ATOM   2569  CA  PRO B 158      -4.989  29.445  13.205  1.00  0.00           C  
ATOM   2570  HA  PRO B 158      -4.858  28.424  12.861  1.00  0.00           H  
ATOM   2571  C   PRO B 158      -4.400  30.402  12.162  1.00  0.00           C  
ATOM   2572  O   PRO B 158      -4.390  31.614  12.380  1.00  0.00           O  
ATOM   2573  N   THR B 159      -3.941  29.868  11.027  1.00  0.00           N  
ATOM   2574  H   THR B 159      -4.003  28.869  10.891  1.00  0.00           H  
ATOM   2575  CA  THR B 159      -3.303  30.651   9.956  1.00  0.00           C  
ATOM   2576  HA  THR B 159      -3.706  31.663   9.992  1.00  0.00           H  
ATOM   2577  CB  THR B 159      -1.796  30.769  10.218  1.00  0.00           C  
ATOM   2578  HB  THR B 159      -1.656  31.085  11.248  1.00  0.00           H  
ATOM   2579  CG2 THR B 159      -1.007  29.481   9.996  1.00  0.00           C  
ATOM   2580 HG21 THR B 159      -1.130  29.132   8.971  1.00  0.00           H  
ATOM   2581 HG22 THR B 159       0.051  29.667  10.174  1.00  0.00           H  
ATOM   2582 HG23 THR B 159      -1.353  28.723  10.695  1.00  0.00           H  
ATOM   2583  OG1 THR B 159      -1.241  31.761   9.401  1.00  0.00           O  
ATOM   2584  HG1 THR B 159      -1.486  32.610   9.820  1.00  0.00           H  
ATOM   2585  C   THR B 159      -3.608  30.108   8.554  1.00  0.00           C  
ATOM   2586  O   THR B 159      -3.951  28.934   8.387  1.00  0.00           O  
ATOM   2587  N   GLN B 160      -3.522  30.983   7.551  1.00  0.00           N  
ATOM   2588  H   GLN B 160      -3.125  31.888   7.755  1.00  0.00           H  
ATOM   2589  CA  GLN B 160      -3.733  30.651   6.141  1.00  0.00           C  
ATOM   2590  HA  GLN B 160      -4.718  30.192   6.044  1.00  0.00           H  
ATOM   2591  CB  GLN B 160      -3.719  31.976   5.354  1.00  0.00           C  
ATOM   2592  HB2 GLN B 160      -4.576  32.575   5.666  1.00  0.00           H  
ATOM   2593  HB3 GLN B 160      -2.815  32.529   5.616  1.00  0.00           H  
ATOM   2594  CG  GLN B 160      -3.747  31.849   3.825  1.00  0.00           C  
ATOM   2595  HG2 GLN B 160      -3.750  32.846   3.387  1.00  0.00           H  
ATOM   2596  HG3 GLN B 160      -2.834  31.355   3.505  1.00  0.00           H  
ATOM   2597  CD  GLN B 160      -4.928  31.068   3.262  1.00  0.00           C  
ATOM   2598  OE1 GLN B 160      -5.867  30.705   3.951  1.00  0.00           O  
ATOM   2599  NE2 GLN B 160      -4.890  30.745   1.993  1.00  0.00           N  
ATOM   2600 HE21 GLN B 160      -5.611  30.136   1.640  1.00  0.00           H  
ATOM   2601 HE22 GLN B 160      -4.103  31.050   1.425  1.00  0.00           H  
ATOM   2602  C   GLN B 160      -2.692  29.626   5.645  1.00  0.00           C  
ATOM   2603  O   GLN B 160      -1.537  29.679   6.061  1.00  0.00           O  
ATOM   2604  N   CYS B 161      -3.097  28.677   4.789  1.00  0.00           N  
ATOM   2605  H   CYS B 161      -4.058  28.685   4.472  1.00  0.00           H  
ATOM   2606  CA  CYS B 161      -2.248  27.535   4.411  1.00  0.00           C  
ATOM   2607  HA  CYS B 161      -1.266  27.651   4.871  1.00  0.00           H  
ATOM   2608  CB  CYS B 161      -2.851  26.250   4.987  1.00  0.00           C  
ATOM   2609  HB2 CYS B 161      -3.900  26.174   4.695  1.00  0.00           H  
ATOM   2610  HB3 CYS B 161      -2.313  25.387   4.587  1.00  0.00           H  
ATOM   2611  SG  CYS B 161      -2.694  26.259   6.798  1.00  0.00           S  
ATOM   2612  HG  CYS B 161      -3.275  27.448   7.019  1.00  0.00           H  
ATOM   2613  C   CYS B 161      -1.972  27.421   2.905  1.00  0.00           C  
ATOM   2614  O   CYS B 161      -0.812  27.520   2.510  1.00  0.00           O  
ATOM   2615  N   SER B 162      -2.996  27.231   2.067  1.00  0.00           N  
ATOM   2616  H   SER B 162      -3.938  27.155   2.434  1.00  0.00           H  
ATOM   2617  CA  SER B 162      -2.831  26.879   0.644  1.00  0.00           C  
ATOM   2618  HA  SER B 162      -2.123  26.055   0.585  1.00  0.00           H  
ATOM   2619  CB  SER B 162      -4.165  26.373   0.093  1.00  0.00           C  
ATOM   2620  HB2 SER B 162      -4.087  26.208  -0.982  1.00  0.00           H  
ATOM   2621  HB3 SER B 162      -4.392  25.419   0.569  1.00  0.00           H  
ATOM   2622  OG  SER B 162      -5.214  27.284   0.367  1.00  0.00           O  
ATOM   2623  HG  SER B 162      -5.962  26.730   0.715  1.00  0.00           H  
ATOM   2624  C   SER B 162      -2.234  27.966  -0.254  1.00  0.00           C  
ATOM   2625  O   SER B 162      -1.875  27.685  -1.399  1.00  0.00           O  
ATOM   2626  N   THR B 163      -2.059  29.188   0.255  1.00  0.00           N  
ATOM   2627  H   THR B 163      -2.428  29.374   1.174  1.00  0.00           H  
ATOM   2628  CA  THR B 163      -1.230  30.229  -0.376  1.00  0.00           C  
ATOM   2629  HA  THR B 163      -1.094  29.985  -1.428  1.00  0.00           H  
ATOM   2630  CB  THR B 163      -1.939  31.593  -0.313  1.00  0.00           C  
ATOM   2631  HB  THR B 163      -1.240  32.381  -0.597  1.00  0.00           H  
ATOM   2632  CG2 THR B 163      -3.143  31.649  -1.253  1.00  0.00           C  
ATOM   2633 HG21 THR B 163      -2.813  31.501  -2.280  1.00  0.00           H  
ATOM   2634 HG22 THR B 163      -3.865  30.875  -0.992  1.00  0.00           H  
ATOM   2635 HG23 THR B 163      -3.617  32.627  -1.171  1.00  0.00           H  
ATOM   2636  OG1 THR B 163      -2.436  31.856   0.978  1.00  0.00           O  
ATOM   2637  HG1 THR B 163      -1.712  32.353   1.456  1.00  0.00           H  
ATOM   2638  C   THR B 163       0.186  30.328   0.206  1.00  0.00           C  
ATOM   2639  O   THR B 163       1.106  30.670  -0.534  1.00  0.00           O  
ATOM   2640  N   GLU B 164       0.396  30.001   1.487  1.00  0.00           N  
ATOM   2641  H   GLU B 164      -0.369  29.623   2.025  1.00  0.00           H  
ATOM   2642  CA  GLU B 164       1.666  30.258   2.185  1.00  0.00           C  
ATOM   2643  HA  GLU B 164       2.153  31.122   1.724  1.00  0.00           H  
ATOM   2644  CB  GLU B 164       1.402  30.604   3.665  1.00  0.00           C  
ATOM   2645  HB2 GLU B 164       1.082  29.705   4.192  1.00  0.00           H  
ATOM   2646  HB3 GLU B 164       2.345  30.929   4.105  1.00  0.00           H  
ATOM   2647  CG  GLU B 164       0.358  31.700   3.922  1.00  0.00           C  
ATOM   2648  HG2 GLU B 164      -0.631  31.244   3.867  1.00  0.00           H  
ATOM   2649  HG3 GLU B 164       0.483  32.083   4.937  1.00  0.00           H  
ATOM   2650  CD  GLU B 164       0.448  32.849   2.914  1.00  0.00           C  
ATOM   2651  OE1 GLU B 164       1.525  33.481   2.836  1.00  0.00           O  
ATOM   2652  OE2 GLU B 164      -0.566  33.049   2.201  1.00  0.00           O  
ATOM   2653  C   GLU B 164       2.673  29.099   2.118  1.00  0.00           C  
ATOM   2654  O   GLU B 164       3.876  29.345   2.240  1.00  0.00           O  
ATOM   2655  N   LEU B 165       2.223  27.844   1.960  1.00  0.00           N  
ATOM   2656  H   LEU B 165       1.221  27.718   1.844  1.00  0.00           H  
ATOM   2657  CA  LEU B 165       3.076  26.645   2.065  1.00  0.00           C  
ATOM   2658  HA  LEU B 165       4.102  26.974   2.225  1.00  0.00           H  
ATOM   2659  CB  LEU B 165       2.683  25.807   3.301  1.00  0.00           C  
ATOM   2660  HB2 LEU B 165       1.640  25.501   3.205  1.00  0.00           H  
ATOM   2661  HB3 LEU B 165       3.286  24.899   3.295  1.00  0.00           H  
ATOM   2662  CG  LEU B 165       2.908  26.529   4.650  1.00  0.00           C  
ATOM   2663  HG  LEU B 165       3.455  27.458   4.491  1.00  0.00           H  
ATOM   2664  CD1 LEU B 165       1.573  26.848   5.317  1.00  0.00           C  
ATOM   2665 HD11 LEU B 165       1.022  25.932   5.532  1.00  0.00           H  
ATOM   2666 HD12 LEU B 165       1.739  27.396   6.244  1.00  0.00           H  
ATOM   2667 HD13 LEU B 165       0.979  27.472   4.652  1.00  0.00           H  
ATOM   2668  CD2 LEU B 165       3.723  25.668   5.623  1.00  0.00           C  
ATOM   2669 HD21 LEU B 165       3.913  26.233   6.536  1.00  0.00           H  
ATOM   2670 HD22 LEU B 165       3.184  24.754   5.863  1.00  0.00           H  
ATOM   2671 HD23 LEU B 165       4.679  25.412   5.165  1.00  0.00           H  
ATOM   2672  C   LEU B 165       3.119  25.774   0.797  1.00  0.00           C  
ATOM   2673  O   LEU B 165       2.229  25.786  -0.052  1.00  0.00           O  
ATOM   2674  N   ARG B 166       4.176  24.957   0.704  1.00  0.00           N  
ATOM   2675  H   ARG B 166       4.872  25.028   1.446  1.00  0.00           H  
ATOM   2676  CA  ARG B 166       4.380  23.898  -0.302  1.00  0.00           C  
ATOM   2677  HA  ARG B 166       3.412  23.544  -0.666  1.00  0.00           H  
ATOM   2678  CB  ARG B 166       5.206  24.436  -1.480  1.00  0.00           C  
ATOM   2679  HB2 ARG B 166       5.877  25.229  -1.145  1.00  0.00           H  
ATOM   2680  HB3 ARG B 166       5.820  23.629  -1.886  1.00  0.00           H  
ATOM   2681  CG  ARG B 166       4.298  24.939  -2.604  1.00  0.00           C  
ATOM   2682  HG2 ARG B 166       3.668  24.110  -2.923  1.00  0.00           H  
ATOM   2683  HG3 ARG B 166       3.665  25.754  -2.253  1.00  0.00           H  
ATOM   2684  CD  ARG B 166       5.124  25.397  -3.803  1.00  0.00           C  
ATOM   2685  HD2 ARG B 166       5.921  24.671  -3.981  1.00  0.00           H  
ATOM   2686  HD3 ARG B 166       4.472  25.419  -4.678  1.00  0.00           H  
ATOM   2687  NE  ARG B 166       5.685  26.746  -3.597  1.00  0.00           N  
ATOM   2688  HE  ARG B 166       5.268  27.303  -2.863  1.00  0.00           H  
ATOM   2689  CZ  ARG B 166       6.579  27.330  -4.366  1.00  0.00           C  
ATOM   2690  NH1 ARG B 166       7.203  26.672  -5.305  1.00  0.00           N  
ATOM   2691 HH11 ARG B 166       7.043  25.680  -5.369  1.00  0.00           H  
ATOM   2692 HH12 ARG B 166       7.840  27.134  -5.925  1.00  0.00           H  
ATOM   2693  NH2 ARG B 166       6.852  28.590  -4.204  1.00  0.00           N  
ATOM   2694 HH21 ARG B 166       6.411  29.094  -3.449  1.00  0.00           H  
ATOM   2695 HH22 ARG B 166       7.526  29.055  -4.778  1.00  0.00           H  
ATOM   2696  C   ARG B 166       5.105  22.706   0.311  1.00  0.00           C  
ATOM   2697  O   ARG B 166       5.998  22.908   1.129  1.00  0.00           O  
ATOM   2698  N   LEU B 167       4.787  21.490  -0.141  1.00  0.00           N  
ATOM   2699  H   LEU B 167       4.040  21.409  -0.825  1.00  0.00           H  
ATOM   2700  CA  LEU B 167       5.477  20.254   0.256  1.00  0.00           C  
ATOM   2701  HA  LEU B 167       6.374  20.513   0.820  1.00  0.00           H  
ATOM   2702  CB  LEU B 167       4.554  19.452   1.199  1.00  0.00           C  
ATOM   2703  HB2 LEU B 167       4.373  20.054   2.091  1.00  0.00           H  
ATOM   2704  HB3 LEU B 167       3.597  19.303   0.696  1.00  0.00           H  
ATOM   2705  CG  LEU B 167       5.076  18.066   1.638  1.00  0.00           C  
ATOM   2706  HG  LEU B 167       5.136  17.409   0.770  1.00  0.00           H  
ATOM   2707  CD1 LEU B 167       6.447  18.133   2.309  1.00  0.00           C  
ATOM   2708 HD11 LEU B 167       6.436  18.844   3.134  1.00  0.00           H  
ATOM   2709 HD12 LEU B 167       7.198  18.430   1.581  1.00  0.00           H  
ATOM   2710 HD13 LEU B 167       6.723  17.147   2.680  1.00  0.00           H  
ATOM   2711  CD2 LEU B 167       4.111  17.452   2.654  1.00  0.00           C  
ATOM   2712 HD21 LEU B 167       4.422  16.433   2.885  1.00  0.00           H  
ATOM   2713 HD22 LEU B 167       4.111  18.041   3.570  1.00  0.00           H  
ATOM   2714 HD23 LEU B 167       3.105  17.429   2.243  1.00  0.00           H  
ATOM   2715  C   LEU B 167       5.929  19.468  -0.985  1.00  0.00           C  
ATOM   2716  O   LEU B 167       5.092  18.973  -1.745  1.00  0.00           O  
ATOM   2717  N   LEU B 168       7.246  19.386  -1.202  1.00  0.00           N  
ATOM   2718  H   LEU B 168       7.866  19.777  -0.496  1.00  0.00           H  
ATOM   2719  CA  LEU B 168       7.863  18.522  -2.214  1.00  0.00           C  
ATOM   2720  HA  LEU B 168       7.153  18.390  -3.027  1.00  0.00           H  
ATOM   2721  CB  LEU B 168       9.108  19.213  -2.811  1.00  0.00           C  
ATOM   2722  HB2 LEU B 168       8.750  20.113  -3.312  1.00  0.00           H  
ATOM   2723  HB3 LEU B 168       9.762  19.525  -2.003  1.00  0.00           H  
ATOM   2724  CG  LEU B 168       9.935  18.386  -3.826  1.00  0.00           C  
ATOM   2725  HG  LEU B 168       9.294  17.666  -4.323  1.00  0.00           H  
ATOM   2726  CD1 LEU B 168      10.528  19.289  -4.909  1.00  0.00           C  
ATOM   2727 HD11 LEU B 168      11.183  20.034  -4.459  1.00  0.00           H  
ATOM   2728 HD12 LEU B 168      11.103  18.683  -5.610  1.00  0.00           H  
ATOM   2729 HD13 LEU B 168       9.728  19.786  -5.458  1.00  0.00           H  
ATOM   2730  CD2 LEU B 168      11.098  17.640  -3.168  1.00  0.00           C  
ATOM   2731 HD21 LEU B 168      11.826  18.347  -2.770  1.00  0.00           H  
ATOM   2732 HD22 LEU B 168      10.750  17.014  -2.347  1.00  0.00           H  
ATOM   2733 HD23 LEU B 168      11.591  17.005  -3.904  1.00  0.00           H  
ATOM   2734  C   LEU B 168       8.130  17.125  -1.636  1.00  0.00           C  
ATOM   2735  O   LEU B 168       8.323  16.960  -0.430  1.00  0.00           O  
ATOM   2736  N   TYR B 169       8.112  16.118  -2.504  1.00  0.00           N  
ATOM   2737  H   TYR B 169       7.917  16.315  -3.481  1.00  0.00           H  
ATOM   2738  CA  TYR B 169       8.396  14.731  -2.159  1.00  0.00           C  
ATOM   2739  HA  TYR B 169       9.190  14.726  -1.410  1.00  0.00           H  
ATOM   2740  CB  TYR B 169       7.153  14.068  -1.530  1.00  0.00           C  
ATOM   2741  HB2 TYR B 169       7.428  13.062  -1.212  1.00  0.00           H  
ATOM   2742  HB3 TYR B 169       6.901  14.623  -0.626  1.00  0.00           H  
ATOM   2743  CG  TYR B 169       5.887  13.994  -2.374  1.00  0.00           C  
ATOM   2744  CD1 TYR B 169       5.169  15.170  -2.678  1.00  0.00           C  
ATOM   2745  HD1 TYR B 169       5.523  16.133  -2.338  1.00  0.00           H  
ATOM   2746  CE1 TYR B 169       3.968  15.103  -3.402  1.00  0.00           C  
ATOM   2747  HE1 TYR B 169       3.429  16.006  -3.646  1.00  0.00           H  
ATOM   2748  CZ  TYR B 169       3.456  13.853  -3.802  1.00  0.00           C  
ATOM   2749  OH  TYR B 169       2.305  13.805  -4.516  1.00  0.00           O  
ATOM   2750  HH  TYR B 169       2.268  14.575  -5.103  1.00  0.00           H  
ATOM   2751  CE2 TYR B 169       4.159  12.670  -3.492  1.00  0.00           C  
ATOM   2752  HE2 TYR B 169       3.764  11.718  -3.823  1.00  0.00           H  
ATOM   2753  CD2 TYR B 169       5.377  12.743  -2.785  1.00  0.00           C  
ATOM   2754  HD2 TYR B 169       5.915  11.836  -2.552  1.00  0.00           H  
ATOM   2755  C   TYR B 169       8.917  13.975  -3.386  1.00  0.00           C  
ATOM   2756  O   TYR B 169       8.535  14.266  -4.520  1.00  0.00           O  
ATOM   2757  N   GLN B 170       9.781  12.987  -3.151  1.00  0.00           N  
ATOM   2758  H   GLN B 170      10.103  12.845  -2.202  1.00  0.00           H  
ATOM   2759  CA  GLN B 170      10.387  12.147  -4.190  1.00  0.00           C  
ATOM   2760  HA  GLN B 170       9.685  12.050  -5.020  1.00  0.00           H  
ATOM   2761  CB  GLN B 170      11.654  12.841  -4.715  1.00  0.00           C  
ATOM   2762  HB2 GLN B 170      11.366  13.832  -5.070  1.00  0.00           H  
ATOM   2763  HB3 GLN B 170      12.359  12.972  -3.892  1.00  0.00           H  
ATOM   2764  CG  GLN B 170      12.362  12.100  -5.865  1.00  0.00           C  
ATOM   2765  HG2 GLN B 170      12.867  11.214  -5.482  1.00  0.00           H  
ATOM   2766  HG3 GLN B 170      11.622  11.791  -6.601  1.00  0.00           H  
ATOM   2767  CD  GLN B 170      13.392  12.990  -6.559  1.00  0.00           C  
ATOM   2768  OE1 GLN B 170      13.814  14.014  -6.050  1.00  0.00           O  
ATOM   2769  NE2 GLN B 170      13.856  12.656  -7.740  1.00  0.00           N  
ATOM   2770 HE21 GLN B 170      14.455  13.330  -8.177  1.00  0.00           H  
ATOM   2771 HE22 GLN B 170      13.582  11.813  -8.229  1.00  0.00           H  
ATOM   2772  C   GLN B 170      10.683  10.747  -3.634  1.00  0.00           C  
ATOM   2773  O   GLN B 170      11.078  10.607  -2.475  1.00  0.00           O  
ATOM   2774  N   LEU B 171      10.466   9.703  -4.439  1.00  0.00           N  
ATOM   2775  H   LEU B 171      10.139   9.885  -5.376  1.00  0.00           H  
ATOM   2776  CA  LEU B 171      10.765   8.316  -4.061  1.00  0.00           C  
ATOM   2777  HA  LEU B 171      10.429   8.159  -3.035  1.00  0.00           H  
ATOM   2778  CB  LEU B 171       9.975   7.365  -4.985  1.00  0.00           C  
ATOM   2779  HB2 LEU B 171       8.910   7.592  -4.910  1.00  0.00           H  
ATOM   2780  HB3 LEU B 171      10.284   7.568  -6.010  1.00  0.00           H  
ATOM   2781  CG  LEU B 171      10.187   5.863  -4.704  1.00  0.00           C  
ATOM   2782  HG  LEU B 171      11.251   5.657  -4.609  1.00  0.00           H  
ATOM   2783  CD1 LEU B 171       9.479   5.410  -3.431  1.00  0.00           C  
ATOM   2784 HD11 LEU B 171       9.794   6.016  -2.587  1.00  0.00           H  
ATOM   2785 HD12 LEU B 171       8.400   5.505  -3.549  1.00  0.00           H  
ATOM   2786 HD13 LEU B 171       9.722   4.365  -3.237  1.00  0.00           H  
ATOM   2787  CD2 LEU B 171       9.639   5.021  -5.856  1.00  0.00           C  
ATOM   2788 HD21 LEU B 171      10.113   5.312  -6.792  1.00  0.00           H  
ATOM   2789 HD22 LEU B 171       9.857   3.971  -5.660  1.00  0.00           H  
ATOM   2790 HD23 LEU B 171       8.559   5.152  -5.936  1.00  0.00           H  
ATOM   2791  C   LEU B 171      12.280   8.059  -4.120  1.00  0.00           C  
ATOM   2792  O   LEU B 171      12.924   8.372  -5.118  1.00  0.00           O  
ATOM   2793  N   VAL B 172      12.863   7.450  -3.090  1.00  0.00           N  
ATOM   2794  H   VAL B 172      12.290   7.219  -2.285  1.00  0.00           H  
ATOM   2795  CA  VAL B 172      14.285   7.064  -3.032  1.00  0.00           C  
ATOM   2796  HA  VAL B 172      14.872   7.846  -3.515  1.00  0.00           H  
ATOM   2797  CB  VAL B 172      14.775   6.987  -1.564  1.00  0.00           C  
ATOM   2798  HB  VAL B 172      14.237   6.193  -1.043  1.00  0.00           H  
ATOM   2799  CG1 VAL B 172      16.282   6.703  -1.470  1.00  0.00           C  
ATOM   2800 HG11 VAL B 172      16.511   5.727  -1.899  1.00  0.00           H  
ATOM   2801 HG12 VAL B 172      16.844   7.470  -2.003  1.00  0.00           H  
ATOM   2802 HG13 VAL B 172      16.594   6.691  -0.426  1.00  0.00           H  
ATOM   2803  CG2 VAL B 172      14.525   8.311  -0.819  1.00  0.00           C  
ATOM   2804 HG21 VAL B 172      15.042   9.126  -1.327  1.00  0.00           H  
ATOM   2805 HG22 VAL B 172      13.460   8.532  -0.784  1.00  0.00           H  
ATOM   2806 HG23 VAL B 172      14.889   8.236   0.206  1.00  0.00           H  
ATOM   2807  C   VAL B 172      14.514   5.768  -3.831  1.00  0.00           C  
ATOM   2808  O   VAL B 172      14.596   4.678  -3.268  1.00  0.00           O  
ATOM   2809  N   PHE B 173      14.530   5.873  -5.166  1.00  0.00           N  
ATOM   2810  H   PHE B 173      14.427   6.794  -5.576  1.00  0.00           H  
ATOM   2811  CA  PHE B 173      14.577   4.727  -6.088  1.00  0.00           C  
ATOM   2812  HA  PHE B 173      15.153   3.926  -5.624  1.00  0.00           H  
ATOM   2813  CB  PHE B 173      13.135   4.220  -6.294  1.00  0.00           C  
ATOM   2814  HB2 PHE B 173      12.738   3.887  -5.334  1.00  0.00           H  
ATOM   2815  HB3 PHE B 173      12.525   5.057  -6.634  1.00  0.00           H  
ATOM   2816  CG  PHE B 173      12.980   3.080  -7.284  1.00  0.00           C  
ATOM   2817  CD1 PHE B 173      13.400   1.779  -6.947  1.00  0.00           C  
ATOM   2818  HD1 PHE B 173      13.764   1.569  -5.950  1.00  0.00           H  
ATOM   2819  CE1 PHE B 173      13.385   0.760  -7.918  1.00  0.00           C  
ATOM   2820  HE1 PHE B 173      13.732  -0.232  -7.671  1.00  0.00           H  
ATOM   2821  CZ  PHE B 173      12.943   1.029  -9.222  1.00  0.00           C  
ATOM   2822  HZ  PHE B 173      12.961   0.246  -9.967  1.00  0.00           H  
ATOM   2823  CE2 PHE B 173      12.521   2.326  -9.557  1.00  0.00           C  
ATOM   2824  HE2 PHE B 173      12.251   2.568 -10.570  1.00  0.00           H  
ATOM   2825  CD2 PHE B 173      12.532   3.346  -8.591  1.00  0.00           C  
ATOM   2826  HD2 PHE B 173      12.268   4.354  -8.882  1.00  0.00           H  
ATOM   2827  C   PHE B 173      15.279   5.070  -7.423  1.00  0.00           C  
ATOM   2828  O   PHE B 173      15.545   6.233  -7.719  1.00  0.00           O  
ATOM   2829  N   LEU B 174      15.575   4.054  -8.240  1.00  0.00           N  
ATOM   2830  H   LEU B 174      15.291   3.128  -7.954  1.00  0.00           H  
ATOM   2831  CA  LEU B 174      16.158   4.175  -9.579  1.00  0.00           C  
ATOM   2832  HA  LEU B 174      17.117   4.684  -9.477  1.00  0.00           H  
ATOM   2833  CB  LEU B 174      16.414   2.744 -10.096  1.00  0.00           C  
ATOM   2834  HB2 LEU B 174      17.070   2.227  -9.394  1.00  0.00           H  
ATOM   2835  HB3 LEU B 174      15.462   2.211 -10.111  1.00  0.00           H  
ATOM   2836  CG  LEU B 174      17.030   2.658 -11.504  1.00  0.00           C  
ATOM   2837  HG  LEU B 174      16.402   3.184 -12.220  1.00  0.00           H  
ATOM   2838  CD1 LEU B 174      18.439   3.253 -11.548  1.00  0.00           C  
ATOM   2839 HD11 LEU B 174      19.072   2.759 -10.809  1.00  0.00           H  
ATOM   2840 HD12 LEU B 174      18.870   3.108 -12.538  1.00  0.00           H  
ATOM   2841 HD13 LEU B 174      18.408   4.321 -11.340  1.00  0.00           H  
ATOM   2842  CD2 LEU B 174      17.120   1.194 -11.933  1.00  0.00           C  
ATOM   2843 HD21 LEU B 174      17.546   1.130 -12.934  1.00  0.00           H  
ATOM   2844 HD22 LEU B 174      17.753   0.638 -11.241  1.00  0.00           H  
ATOM   2845 HD23 LEU B 174      16.127   0.748 -11.940  1.00  0.00           H  
ATOM   2846  C   LEU B 174      15.274   4.993 -10.546  1.00  0.00           C  
ATOM   2847  O   LEU B 174      14.190   4.558 -10.935  1.00  0.00           O  
ATOM   2848  N   LEU B 175      15.785   6.153 -10.982  1.00  0.00           N  
ATOM   2849  H   LEU B 175      16.649   6.460 -10.564  1.00  0.00           H  
ATOM   2850  CA  LEU B 175      15.119   7.081 -11.911  1.00  0.00           C  
ATOM   2851  HA  LEU B 175      15.700   8.004 -11.915  1.00  0.00           H  
ATOM   2852  CB  LEU B 175      15.134   6.528 -13.356  1.00  0.00           C  
ATOM   2853  HB2 LEU B 175      14.512   5.631 -13.386  1.00  0.00           H  
ATOM   2854  HB3 LEU B 175      14.674   7.268 -14.013  1.00  0.00           H  
ATOM   2855  CG  LEU B 175      16.522   6.176 -13.925  1.00  0.00           C  
ATOM   2856  HG  LEU B 175      17.011   5.447 -13.278  1.00  0.00           H  
ATOM   2857  CD1 LEU B 175      16.371   5.552 -15.313  1.00  0.00           C  
ATOM   2858 HD11 LEU B 175      15.902   6.262 -15.993  1.00  0.00           H  
ATOM   2859 HD12 LEU B 175      17.352   5.271 -15.695  1.00  0.00           H  
ATOM   2860 HD13 LEU B 175      15.753   4.656 -15.245  1.00  0.00           H  
ATOM   2861  CD2 LEU B 175      17.430   7.399 -14.057  1.00  0.00           C  
ATOM   2862 HD21 LEU B 175      16.956   8.148 -14.693  1.00  0.00           H  
ATOM   2863 HD22 LEU B 175      18.383   7.107 -14.499  1.00  0.00           H  
ATOM   2864 HD23 LEU B 175      17.625   7.835 -13.078  1.00  0.00           H  
ATOM   2865  C   LEU B 175      13.719   7.513 -11.423  1.00  0.00           C  
ATOM   2866  O   LEU B 175      12.733   7.437 -12.160  1.00  0.00           O  
ATOM   2867  N   SER B 176      13.624   7.923 -10.156  1.00  0.00           N  
ATOM   2868  H   SER B 176      14.455   7.933  -9.579  1.00  0.00           H  
ATOM   2869  CA  SER B 176      12.434   8.575  -9.610  1.00  0.00           C  
ATOM   2870  HA  SER B 176      11.547   8.074  -9.999  1.00  0.00           H  
ATOM   2871  CB  SER B 176      12.432   8.441  -8.092  1.00  0.00           C  
ATOM   2872  HB2 SER B 176      11.508   8.864  -7.694  1.00  0.00           H  
ATOM   2873  HB3 SER B 176      12.486   7.385  -7.822  1.00  0.00           H  
ATOM   2874  OG  SER B 176      13.531   9.126  -7.533  1.00  0.00           O  
ATOM   2875  HG  SER B 176      13.484   8.976  -6.568  1.00  0.00           H  
ATOM   2876  C   SER B 176      12.354  10.059  -9.986  1.00  0.00           C  
ATOM   2877  O   SER B 176      13.366  10.756 -10.027  1.00  0.00           O  
ATOM   2878  N   GLU B 177      11.130  10.552 -10.168  1.00  0.00           N  
ATOM   2879  H   GLU B 177      10.335   9.947 -10.063  1.00  0.00           H  
ATOM   2880  CA  GLU B 177      10.850  11.977 -10.389  1.00  0.00           C  
ATOM   2881  HA  GLU B 177      11.792  12.495 -10.575  1.00  0.00           H  
ATOM   2882  CB  GLU B 177       9.974  12.119 -11.651  1.00  0.00           C  
ATOM   2883  HB2 GLU B 177      10.432  11.531 -12.450  1.00  0.00           H  
ATOM   2884  HB3 GLU B 177       8.990  11.690 -11.452  1.00  0.00           H  
ATOM   2885  CG  GLU B 177       9.793  13.551 -12.176  1.00  0.00           C  
ATOM   2886  HG2 GLU B 177       9.268  13.509 -13.133  1.00  0.00           H  
ATOM   2887  HG3 GLU B 177       9.158  14.106 -11.483  1.00  0.00           H  
ATOM   2888  CD  GLU B 177      11.135  14.272 -12.346  1.00  0.00           C  
ATOM   2889  OE1 GLU B 177      11.579  14.876 -11.342  1.00  0.00           O  
ATOM   2890  OE2 GLU B 177      11.717  14.175 -13.448  1.00  0.00           O  
ATOM   2891  C   GLU B 177      10.230  12.618  -9.132  1.00  0.00           C  
ATOM   2892  O   GLU B 177       9.622  11.924  -8.307  1.00  0.00           O  
ATOM   2893  N   ALA B 178      10.403  13.926  -8.955  1.00  0.00           N  
ATOM   2894  H   ALA B 178      10.887  14.451  -9.686  1.00  0.00           H  
ATOM   2895  CA  ALA B 178       9.814  14.678  -7.851  1.00  0.00           C  
ATOM   2896  HA  ALA B 178       9.821  14.048  -6.961  1.00  0.00           H  
ATOM   2897  CB  ALA B 178      10.698  15.897  -7.560  1.00  0.00           C  
ATOM   2898  HB1 ALA B 178      10.304  16.441  -6.701  1.00  0.00           H  
ATOM   2899  HB2 ALA B 178      11.713  15.568  -7.331  1.00  0.00           H  
ATOM   2900  HB3 ALA B 178      10.721  16.553  -8.431  1.00  0.00           H  
ATOM   2901  C   ALA B 178       8.348  15.078  -8.117  1.00  0.00           C  
ATOM   2902  O   ALA B 178       7.896  15.225  -9.255  1.00  0.00           O  
ATOM   2903  N   HIE B 179       7.601  15.337  -7.042  1.00  0.00           N  
ATOM   2904  H   HIE B 179       8.016  15.172  -6.128  1.00  0.00           H  
ATOM   2905  CA  HIE B 179       6.260  15.931  -7.080  1.00  0.00           C  
ATOM   2906  HA  HIE B 179       6.121  16.393  -8.058  1.00  0.00           H  
ATOM   2907  CB  HIE B 179       5.207  14.820  -6.938  1.00  0.00           C  
ATOM   2908  HB2 HIE B 179       5.470  13.995  -7.602  1.00  0.00           H  
ATOM   2909  HB3 HIE B 179       5.217  14.440  -5.918  1.00  0.00           H  
ATOM   2910  CG  HIE B 179       3.815  15.275  -7.300  1.00  0.00           C  
ATOM   2911  ND1 HIE B 179       2.904  15.891  -6.439  1.00  0.00           N  
ATOM   2912  CE1 HIE B 179       1.861  16.263  -7.195  1.00  0.00           C  
ATOM   2913  HE1 HIE B 179       0.989  16.790  -6.824  1.00  0.00           H  
ATOM   2914  NE2 HIE B 179       2.067  15.906  -8.475  1.00  0.00           N  
ATOM   2915  HE2 HIE B 179       1.432  16.076  -9.243  1.00  0.00           H  
ATOM   2916  CD2 HIE B 179       3.297  15.291  -8.560  1.00  0.00           C  
ATOM   2917  HD2 HIE B 179       3.788  14.918  -9.451  1.00  0.00           H  
ATOM   2918  C   HIE B 179       6.136  17.055  -6.039  1.00  0.00           C  
ATOM   2919  O   HIE B 179       7.001  17.218  -5.181  1.00  0.00           O  
ATOM   2920  N   THR B 180       5.102  17.893  -6.117  1.00  0.00           N  
ATOM   2921  H   THR B 180       4.363  17.678  -6.776  1.00  0.00           H  
ATOM   2922  CA  THR B 180       4.866  18.982  -5.152  1.00  0.00           C  
ATOM   2923  HA  THR B 180       5.291  18.701  -4.190  1.00  0.00           H  
ATOM   2924  CB  THR B 180       5.547  20.287  -5.596  1.00  0.00           C  
ATOM   2925  HB  THR B 180       5.187  20.560  -6.589  1.00  0.00           H  
ATOM   2926  CG2 THR B 180       5.315  21.458  -4.637  1.00  0.00           C  
ATOM   2927 HG21 THR B 180       5.909  22.312  -4.963  1.00  0.00           H  
ATOM   2928 HG22 THR B 180       4.263  21.740  -4.628  1.00  0.00           H  
ATOM   2929 HG23 THR B 180       5.624  21.174  -3.631  1.00  0.00           H  
ATOM   2930  OG1 THR B 180       6.943  20.122  -5.643  1.00  0.00           O  
ATOM   2931  HG1 THR B 180       7.130  19.179  -5.757  1.00  0.00           H  
ATOM   2932  C   THR B 180       3.374  19.207  -4.944  1.00  0.00           C  
ATOM   2933  O   THR B 180       2.655  19.536  -5.888  1.00  0.00           O  
ATOM   2934  N   CYS B 181       2.924  19.066  -3.700  1.00  0.00           N  
ATOM   2935  H   CYS B 181       3.596  18.853  -2.968  1.00  0.00           H  
ATOM   2936  CA  CYS B 181       1.553  19.350  -3.290  1.00  0.00           C  
ATOM   2937  HA  CYS B 181       0.919  19.396  -4.177  1.00  0.00           H  
ATOM   2938  CB  CYS B 181       1.039  18.187  -2.429  1.00  0.00           C  
ATOM   2939  HB2 CYS B 181       1.784  17.919  -1.678  1.00  0.00           H  
ATOM   2940  HB3 CYS B 181       0.115  18.476  -1.923  1.00  0.00           H  
ATOM   2941  SG  CYS B 181       0.687  16.752  -3.483  1.00  0.00           S  
ATOM   2942  HG  CYS B 181       0.162  15.991  -2.506  1.00  0.00           H  
ATOM   2943  C   CYS B 181       1.422  20.717  -2.593  1.00  0.00           C  
ATOM   2944  O   CYS B 181       2.402  21.321  -2.137  1.00  0.00           O  
ATOM   2945  N   ILE B 182       0.176  21.188  -2.509  1.00  0.00           N  
ATOM   2946  H   ILE B 182      -0.574  20.619  -2.874  1.00  0.00           H  
ATOM   2947  CA  ILE B 182      -0.227  22.375  -1.751  1.00  0.00           C  
ATOM   2948  HA  ILE B 182       0.647  22.977  -1.518  1.00  0.00           H  
ATOM   2949  CB  ILE B 182      -1.162  23.264  -2.602  1.00  0.00           C  
ATOM   2950  HB  ILE B 182      -2.071  22.700  -2.814  1.00  0.00           H  
ATOM   2951  CG2 ILE B 182      -1.573  24.514  -1.813  1.00  0.00           C  
ATOM   2952 HG21 ILE B 182      -2.204  24.229  -0.971  1.00  0.00           H  
ATOM   2953 HG22 ILE B 182      -0.697  25.043  -1.432  1.00  0.00           H  
ATOM   2954 HG23 ILE B 182      -2.146  25.190  -2.449  1.00  0.00           H  
ATOM   2955  CG1 ILE B 182      -0.554  23.667  -3.969  1.00  0.00           C  
ATOM   2956 HG12 ILE B 182      -0.430  22.772  -4.580  1.00  0.00           H  
ATOM   2957 HG13 ILE B 182      -1.266  24.308  -4.490  1.00  0.00           H  
ATOM   2958  CD1 ILE B 182       0.794  24.395  -3.904  1.00  0.00           C  
ATOM   2959 HD11 ILE B 182       0.713  25.303  -3.306  1.00  0.00           H  
ATOM   2960 HD12 ILE B 182       1.544  23.736  -3.472  1.00  0.00           H  
ATOM   2961 HD13 ILE B 182       1.107  24.664  -4.913  1.00  0.00           H  
ATOM   2962  C   ILE B 182      -0.903  21.915  -0.442  1.00  0.00           C  
ATOM   2963  O   ILE B 182      -1.919  21.222  -0.518  1.00  0.00           O  
ATOM   2964  N   PRO B 183      -0.356  22.242   0.744  1.00  0.00           N  
ATOM   2965  CD  PRO B 183       0.971  22.786   0.967  1.00  0.00           C  
ATOM   2966  HD2 PRO B 183       0.911  23.874   1.007  1.00  0.00           H  
ATOM   2967  HD3 PRO B 183       1.682  22.460   0.211  1.00  0.00           H  
ATOM   2968  CG  PRO B 183       1.386  22.231   2.318  1.00  0.00           C  
ATOM   2969  HG2 PRO B 183       2.161  22.835   2.788  1.00  0.00           H  
ATOM   2970  HG3 PRO B 183       1.715  21.198   2.194  1.00  0.00           H  
ATOM   2971  CB  PRO B 183       0.070  22.279   3.089  1.00  0.00           C  
ATOM   2972  HB2 PRO B 183      -0.065  23.288   3.484  1.00  0.00           H  
ATOM   2973  HB3 PRO B 183       0.046  21.547   3.894  1.00  0.00           H  
ATOM   2974  CA  PRO B 183      -1.002  21.984   2.032  1.00  0.00           C  
ATOM   2975  HA  PRO B 183      -1.294  20.935   2.083  1.00  0.00           H  
ATOM   2976  C   PRO B 183      -2.236  22.870   2.250  1.00  0.00           C  
ATOM   2977  O   PRO B 183      -2.312  23.956   1.685  1.00  0.00           O  
ATOM   2978  N   GLU B 184      -3.160  22.462   3.118  1.00  0.00           N  
ATOM   2979  H   GLU B 184      -3.051  21.553   3.560  1.00  0.00           H  
ATOM   2980  CA  GLU B 184      -4.369  23.222   3.455  1.00  0.00           C  
ATOM   2981  HA  GLU B 184      -4.169  24.261   3.209  1.00  0.00           H  
ATOM   2982  CB  GLU B 184      -5.540  22.736   2.578  1.00  0.00           C  
ATOM   2983  HB2 GLU B 184      -5.204  22.720   1.540  1.00  0.00           H  
ATOM   2984  HB3 GLU B 184      -5.787  21.711   2.860  1.00  0.00           H  
ATOM   2985  CG  GLU B 184      -6.824  23.582   2.635  1.00  0.00           C  
ATOM   2986  HG2 GLU B 184      -7.530  23.179   1.903  1.00  0.00           H  
ATOM   2987  HG3 GLU B 184      -7.281  23.476   3.622  1.00  0.00           H  
ATOM   2988  CD  GLU B 184      -6.566  25.069   2.345  1.00  0.00           C  
ATOM   2989  OE1 GLU B 184      -6.936  25.540   1.249  1.00  0.00           O  
ATOM   2990  OE2 GLU B 184      -5.958  25.749   3.207  1.00  0.00           O  
ATOM   2991  C   GLU B 184      -4.678  23.172   4.964  1.00  0.00           C  
ATOM   2992  O   GLU B 184      -4.194  22.293   5.677  1.00  0.00           O  
ATOM   2993  N   ASN B 185      -5.432  24.140   5.486  1.00  0.00           N  
ATOM   2994  H   ASN B 185      -5.807  24.841   4.845  1.00  0.00           H  
ATOM   2995  CA  ASN B 185      -5.702  24.280   6.919  1.00  0.00           C  
ATOM   2996  HA  ASN B 185      -4.747  24.251   7.447  1.00  0.00           H  
ATOM   2997  CB  ASN B 185      -6.331  25.666   7.154  1.00  0.00           C  
ATOM   2998  HB2 ASN B 185      -5.714  26.438   6.694  1.00  0.00           H  
ATOM   2999  HB3 ASN B 185      -7.321  25.700   6.697  1.00  0.00           H  
ATOM   3000  CG  ASN B 185      -6.475  25.957   8.633  1.00  0.00           C  
ATOM   3001  OD1 ASN B 185      -7.319  25.405   9.314  1.00  0.00           O  
ATOM   3002  ND2 ASN B 185      -5.670  26.822   9.199  1.00  0.00           N  
ATOM   3003 HD21 ASN B 185      -5.693  26.836  10.208  1.00  0.00           H  
ATOM   3004 HD22 ASN B 185      -5.008  27.367   8.659  1.00  0.00           H  
ATOM   3005  C   ASN B 185      -6.579  23.132   7.472  1.00  0.00           C  
ATOM   3006  O   ASN B 185      -7.749  23.003   7.111  1.00  0.00           O  
ATOM   3007  N   ASN B 186      -6.043  22.334   8.405  1.00  0.00           N  
ATOM   3008  H   ASN B 186      -5.123  22.580   8.739  1.00  0.00           H  
ATOM   3009  CA  ASN B 186      -6.787  21.299   9.135  1.00  0.00           C  
ATOM   3010  HA  ASN B 186      -7.527  20.890   8.443  1.00  0.00           H  
ATOM   3011  CB  ASN B 186      -5.863  20.122   9.549  1.00  0.00           C  
ATOM   3012  HB2 ASN B 186      -5.190  19.882   8.729  1.00  0.00           H  
ATOM   3013  HB3 ASN B 186      -5.262  20.396  10.416  1.00  0.00           H  
ATOM   3014  CG  ASN B 186      -6.658  18.858   9.876  1.00  0.00           C  
ATOM   3015  OD1 ASN B 186      -7.860  18.781   9.679  1.00  0.00           O  
ATOM   3016  ND2 ASN B 186      -6.047  17.800  10.358  1.00  0.00           N  
ATOM   3017 HD21 ASN B 186      -6.618  17.006  10.566  1.00  0.00           H  
ATOM   3018 HD22 ASN B 186      -5.044  17.754  10.574  1.00  0.00           H  
ATOM   3019  C   ASN B 186      -7.582  21.916  10.308  1.00  0.00           C  
ATOM   3020  O   ASN B 186      -7.221  21.783  11.480  1.00  0.00           O  
ATOM   3021  N   GLY B 187      -8.654  22.639   9.968  1.00  0.00           N  
ATOM   3022  H   GLY B 187      -8.784  22.806   8.975  1.00  0.00           H  
ATOM   3023  CA  GLY B 187      -9.716  23.067  10.886  1.00  0.00           C  
ATOM   3024  HA2 GLY B 187     -10.524  23.492  10.293  1.00  0.00           H  
ATOM   3025  HA3 GLY B 187     -10.107  22.187  11.397  1.00  0.00           H  
ATOM   3026  C   GLY B 187      -9.348  24.101  11.962  1.00  0.00           C  
ATOM   3027  O   GLY B 187     -10.124  24.292  12.897  1.00  0.00           O  
ATOM   3028  N   GLY B 188      -8.198  24.776  11.886  1.00  0.00           N  
ATOM   3029  H   GLY B 188      -7.649  24.688  11.034  1.00  0.00           H  
ATOM   3030  CA  GLY B 188      -7.766  25.729  12.911  1.00  0.00           C  
ATOM   3031  HA2 GLY B 188      -8.225  26.697  12.711  1.00  0.00           H  
ATOM   3032  HA3 GLY B 188      -8.113  25.388  13.888  1.00  0.00           H  
ATOM   3033  C   GLY B 188      -6.252  25.910  12.962  1.00  0.00           C  
ATOM   3034  O   GLY B 188      -5.633  26.345  11.994  1.00  0.00           O  
ATOM   3035  N   ALA B 189      -5.640  25.603  14.108  1.00  0.00           N  
ATOM   3036  H   ALA B 189      -6.204  25.225  14.854  1.00  0.00           H  
ATOM   3037  CA  ALA B 189      -4.189  25.668  14.334  1.00  0.00           C  
ATOM   3038  HA  ALA B 189      -3.798  26.532  13.794  1.00  0.00           H  
ATOM   3039  CB  ALA B 189      -3.951  25.910  15.831  1.00  0.00           C  
ATOM   3040  HB1 ALA B 189      -4.507  26.787  16.164  1.00  0.00           H  
ATOM   3041  HB2 ALA B 189      -4.268  25.038  16.405  1.00  0.00           H  
ATOM   3042  HB3 ALA B 189      -2.889  26.081  16.011  1.00  0.00           H  
ATOM   3043  C   ALA B 189      -3.425  24.438  13.780  1.00  0.00           C  
ATOM   3044  O   ALA B 189      -2.451  23.974  14.373  1.00  0.00           O  
ATOM   3045  N   GLY B 190      -3.893  23.882  12.661  1.00  0.00           N  
ATOM   3046  H   GLY B 190      -4.644  24.352  12.170  1.00  0.00           H  
ATOM   3047  CA  GLY B 190      -3.363  22.677  12.024  1.00  0.00           C  
ATOM   3048  HA2 GLY B 190      -2.341  22.497  12.349  1.00  0.00           H  
ATOM   3049  HA3 GLY B 190      -3.971  21.817  12.305  1.00  0.00           H  
ATOM   3050  C   GLY B 190      -3.362  22.788  10.501  1.00  0.00           C  
ATOM   3051  O   GLY B 190      -4.056  23.629   9.927  1.00  0.00           O  
ATOM   3052  N   CYS B 191      -2.577  21.937   9.844  1.00  0.00           N  
ATOM   3053  H   CYS B 191      -2.019  21.276  10.382  1.00  0.00           H  
ATOM   3054  CA  CYS B 191      -2.413  21.904   8.394  1.00  0.00           C  
ATOM   3055  HA  CYS B 191      -3.330  22.250   7.922  1.00  0.00           H  
ATOM   3056  CB  CYS B 191      -1.290  22.868   8.009  1.00  0.00           C  
ATOM   3057  HB2 CYS B 191      -1.542  23.869   8.348  1.00  0.00           H  
ATOM   3058  HB3 CYS B 191      -0.371  22.542   8.495  1.00  0.00           H  
ATOM   3059  SG  CYS B 191      -1.057  22.916   6.215  1.00  0.00           S  
ATOM   3060  HG  CYS B 191      -2.328  23.225   5.906  1.00  0.00           H  
ATOM   3061  C   CYS B 191      -2.146  20.475   7.912  1.00  0.00           C  
ATOM   3062  O   CYS B 191      -1.433  19.719   8.571  1.00  0.00           O  
ATOM   3063  N   VAL B 192      -2.728  20.115   6.770  1.00  0.00           N  
ATOM   3064  H   VAL B 192      -3.236  20.832   6.258  1.00  0.00           H  
ATOM   3065  CA  VAL B 192      -2.745  18.771   6.190  1.00  0.00           C  
ATOM   3066  HA  VAL B 192      -1.967  18.180   6.669  1.00  0.00           H  
ATOM   3067  CB  VAL B 192      -4.095  18.082   6.487  1.00  0.00           C  
ATOM   3068  HB  VAL B 192      -4.219  18.052   7.570  1.00  0.00           H  
ATOM   3069  CG1 VAL B 192      -5.305  18.820   5.893  1.00  0.00           C  
ATOM   3070 HG11 VAL B 192      -6.226  18.328   6.205  1.00  0.00           H  
ATOM   3071 HG12 VAL B 192      -5.335  19.850   6.247  1.00  0.00           H  
ATOM   3072 HG13 VAL B 192      -5.252  18.825   4.804  1.00  0.00           H  
ATOM   3073  CG2 VAL B 192      -4.133  16.632   5.989  1.00  0.00           C  
ATOM   3074 HG21 VAL B 192      -3.271  16.094   6.380  1.00  0.00           H  
ATOM   3075 HG22 VAL B 192      -5.040  16.148   6.353  1.00  0.00           H  
ATOM   3076 HG23 VAL B 192      -4.122  16.598   4.900  1.00  0.00           H  
ATOM   3077  C   VAL B 192      -2.415  18.839   4.698  1.00  0.00           C  
ATOM   3078  O   VAL B 192      -2.805  19.770   3.997  1.00  0.00           O  
ATOM   3079  N   CYS B 193      -1.681  17.847   4.202  1.00  0.00           N  
ATOM   3080  H   CYS B 193      -1.331  17.151   4.854  1.00  0.00           H  
ATOM   3081  CA  CYS B 193      -1.248  17.743   2.815  1.00  0.00           C  
ATOM   3082  HA  CYS B 193      -1.934  18.300   2.172  1.00  0.00           H  
ATOM   3083  CB  CYS B 193       0.144  18.377   2.707  1.00  0.00           C  
ATOM   3084  HB2 CYS B 193       0.119  19.372   3.153  1.00  0.00           H  
ATOM   3085  HB3 CYS B 193       0.867  17.769   3.254  1.00  0.00           H  
ATOM   3086  SG  CYS B 193       0.631  18.511   0.963  1.00  0.00           S  
ATOM   3087  HG  CYS B 193       0.621  17.213   0.668  1.00  0.00           H  
ATOM   3088  C   CYS B 193      -1.241  16.275   2.364  1.00  0.00           C  
ATOM   3089  O   CYS B 193      -0.488  15.448   2.885  1.00  0.00           O  
ATOM   3090  N   HIE B 194      -2.076  15.935   1.384  1.00  0.00           N  
ATOM   3091  H   HIE B 194      -2.733  16.621   1.037  1.00  0.00           H  
ATOM   3092  CA  HIE B 194      -2.096  14.606   0.764  1.00  0.00           C  
ATOM   3093  HA  HIE B 194      -1.959  13.861   1.550  1.00  0.00           H  
ATOM   3094  CB  HIE B 194      -3.467  14.357   0.124  1.00  0.00           C  
ATOM   3095  HB2 HIE B 194      -3.587  15.015  -0.738  1.00  0.00           H  
ATOM   3096  HB3 HIE B 194      -3.528  13.326  -0.220  1.00  0.00           H  
ATOM   3097  CG  HIE B 194      -4.589  14.626   1.093  1.00  0.00           C  
ATOM   3098  ND1 HIE B 194      -5.242  15.850   1.236  1.00  0.00           N  
ATOM   3099  CE1 HIE B 194      -5.991  15.747   2.344  1.00  0.00           C  
ATOM   3100  HE1 HIE B 194      -6.607  16.544   2.744  1.00  0.00           H  
ATOM   3101  NE2 HIE B 194      -5.830  14.533   2.901  1.00  0.00           N  
ATOM   3102  HE2 HIE B 194      -6.237  14.236   3.776  1.00  0.00           H  
ATOM   3103  CD2 HIE B 194      -4.942  13.815   2.131  1.00  0.00           C  
ATOM   3104  HD2 HIE B 194      -4.530  12.840   2.347  1.00  0.00           H  
ATOM   3105  C   HIE B 194      -0.953  14.430  -0.241  1.00  0.00           C  
ATOM   3106  O   HIE B 194      -0.512  15.399  -0.865  1.00  0.00           O  
ATOM   3107  N   LEU B 195      -0.485  13.189  -0.388  1.00  0.00           N  
ATOM   3108  H   LEU B 195      -0.899  12.460   0.185  1.00  0.00           H  
ATOM   3109  CA  LEU B 195       0.669  12.787  -1.190  1.00  0.00           C  
ATOM   3110  HA  LEU B 195       0.937  13.591  -1.878  1.00  0.00           H  
ATOM   3111  CB  LEU B 195       1.877  12.490  -0.277  1.00  0.00           C  
ATOM   3112  HB2 LEU B 195       1.650  11.587   0.289  1.00  0.00           H  
ATOM   3113  HB3 LEU B 195       2.737  12.278  -0.914  1.00  0.00           H  
ATOM   3114  CG  LEU B 195       2.268  13.587   0.730  1.00  0.00           C  
ATOM   3115  HG  LEU B 195       1.414  13.842   1.356  1.00  0.00           H  
ATOM   3116  CD1 LEU B 195       3.381  13.063   1.640  1.00  0.00           C  
ATOM   3117 HD11 LEU B 195       4.261  12.813   1.049  1.00  0.00           H  
ATOM   3118 HD12 LEU B 195       3.645  13.824   2.373  1.00  0.00           H  
ATOM   3119 HD13 LEU B 195       3.033  12.174   2.167  1.00  0.00           H  
ATOM   3120  CD2 LEU B 195       2.787  14.850   0.048  1.00  0.00           C  
ATOM   3121 HD21 LEU B 195       2.055  15.228  -0.664  1.00  0.00           H  
ATOM   3122 HD22 LEU B 195       2.976  15.617   0.792  1.00  0.00           H  
ATOM   3123 HD23 LEU B 195       3.714  14.633  -0.478  1.00  0.00           H  
ATOM   3124  C   LEU B 195       0.311  11.541  -2.011  1.00  0.00           C  
ATOM   3125  O   LEU B 195      -0.095  10.520  -1.446  1.00  0.00           O  
ATOM   3126  N   LEU B 196       0.486  11.632  -3.330  1.00  0.00           N  
ATOM   3127  H   LEU B 196       0.936  12.461  -3.697  1.00  0.00           H  
ATOM   3128  CA  LEU B 196       0.117  10.602  -4.304  1.00  0.00           C  
ATOM   3129  HA  LEU B 196      -0.884  10.232  -4.073  1.00  0.00           H  
ATOM   3130  CB  LEU B 196       0.094  11.225  -5.718  1.00  0.00           C  
ATOM   3131  HB2 LEU B 196       1.121  11.456  -6.004  1.00  0.00           H  
ATOM   3132  HB3 LEU B 196      -0.282  10.475  -6.417  1.00  0.00           H  
ATOM   3133  CG  LEU B 196      -0.740  12.517  -5.870  1.00  0.00           C  
ATOM   3134  HG  LEU B 196      -0.371  13.277  -5.182  1.00  0.00           H  
ATOM   3135  CD1 LEU B 196      -0.596  13.080  -7.286  1.00  0.00           C  
ATOM   3136 HD11 LEU B 196      -0.983  12.358  -8.006  1.00  0.00           H  
ATOM   3137 HD12 LEU B 196      -1.148  14.014  -7.371  1.00  0.00           H  
ATOM   3138 HD13 LEU B 196       0.457  13.268  -7.496  1.00  0.00           H  
ATOM   3139  CD2 LEU B 196      -2.226  12.297  -5.586  1.00  0.00           C  
ATOM   3140 HD21 LEU B 196      -2.781  13.218  -5.764  1.00  0.00           H  
ATOM   3141 HD22 LEU B 196      -2.614  11.508  -6.232  1.00  0.00           H  
ATOM   3142 HD23 LEU B 196      -2.364  12.003  -4.546  1.00  0.00           H  
ATOM   3143  C   LEU B 196       1.097   9.421  -4.207  1.00  0.00           C  
ATOM   3144  O   LEU B 196       2.296   9.580  -4.452  1.00  0.00           O  
ATOM   3145  N   MET B 197       0.597   8.262  -3.776  1.00  0.00           N  
ATOM   3146  H   MET B 197      -0.410   8.215  -3.641  1.00  0.00           H  
ATOM   3147  CA  MET B 197       1.362   7.049  -3.472  1.00  0.00           C  
ATOM   3148  HA  MET B 197       2.228   7.008  -4.137  1.00  0.00           H  
ATOM   3149  CB  MET B 197       1.876   7.075  -2.018  1.00  0.00           C  
ATOM   3150  HB2 MET B 197       1.034   7.152  -1.329  1.00  0.00           H  
ATOM   3151  HB3 MET B 197       2.398   6.137  -1.823  1.00  0.00           H  
ATOM   3152  CG  MET B 197       2.850   8.228  -1.747  1.00  0.00           C  
ATOM   3153  HG2 MET B 197       3.552   8.290  -2.579  1.00  0.00           H  
ATOM   3154  HG3 MET B 197       2.285   9.160  -1.712  1.00  0.00           H  
ATOM   3155  SD  MET B 197       3.815   8.074  -0.221  1.00  0.00           S  
ATOM   3156  CE  MET B 197       4.638   9.688  -0.242  1.00  0.00           C  
ATOM   3157  HE1 MET B 197       5.387   9.730   0.547  1.00  0.00           H  
ATOM   3158  HE2 MET B 197       5.123   9.838  -1.206  1.00  0.00           H  
ATOM   3159  HE3 MET B 197       3.902  10.474  -0.083  1.00  0.00           H  
ATOM   3160  C   MET B 197       0.514   5.799  -3.750  1.00  0.00           C  
ATOM   3161  O   MET B 197       0.042   5.124  -2.834  1.00  0.00           O  
ATOM   3162  N   ASP B 198       0.295   5.524  -5.035  1.00  0.00           N  
ATOM   3163  H   ASP B 198       0.637   6.181  -5.725  1.00  0.00           H  
ATOM   3164  CA  ASP B 198      -0.384   4.332  -5.558  1.00  0.00           C  
ATOM   3165  HA  ASP B 198      -1.195   4.083  -4.884  1.00  0.00           H  
ATOM   3166  CB  ASP B 198      -0.994   4.618  -6.940  1.00  0.00           C  
ATOM   3167  HB2 ASP B 198      -0.229   4.451  -7.704  1.00  0.00           H  
ATOM   3168  HB3 ASP B 198      -1.805   3.913  -7.123  1.00  0.00           H  
ATOM   3169  CG  ASP B 198      -1.526   6.043  -7.086  1.00  0.00           C  
ATOM   3170  OD1 ASP B 198      -2.604   6.332  -6.516  1.00  0.00           O  
ATOM   3171  OD2 ASP B 198      -0.820   6.837  -7.741  1.00  0.00           O  
ATOM   3172  C   ASP B 198       0.534   3.104  -5.638  1.00  0.00           C  
ATOM   3173  O   ASP B 198       1.760   3.224  -5.689  1.00  0.00           O  
ATOM   3174  N   ASP B 199      -0.064   1.903  -5.694  1.00  0.00           N  
ATOM   3175  H   ASP B 199      -1.078   1.881  -5.731  1.00  0.00           H  
ATOM   3176  CA  ASP B 199       0.627   0.625  -5.953  1.00  0.00           C  
ATOM   3177  HA  ASP B 199      -0.063  -0.163  -5.652  1.00  0.00           H  
ATOM   3178  CB  ASP B 199       0.877   0.426  -7.471  1.00  0.00           C  
ATOM   3179  HB2 ASP B 199       1.410   1.294  -7.867  1.00  0.00           H  
ATOM   3180  HB3 ASP B 199       1.516  -0.445  -7.618  1.00  0.00           H  
ATOM   3181  CG  ASP B 199      -0.387   0.189  -8.309  1.00  0.00           C  
ATOM   3182  OD1 ASP B 199      -1.498   0.067  -7.744  1.00  0.00           O  
ATOM   3183  OD2 ASP B 199      -0.246  -0.032  -9.533  1.00  0.00           O  
ATOM   3184  C   ASP B 199       1.881   0.391  -5.077  1.00  0.00           C  
ATOM   3185  O   ASP B 199       2.872  -0.185  -5.535  1.00  0.00           O  
ATOM   3186  N   VAL B 200       1.850   0.868  -3.825  1.00  0.00           N  
ATOM   3187  H   VAL B 200       1.011   1.364  -3.566  1.00  0.00           H  
ATOM   3188  CA  VAL B 200       2.976   0.942  -2.864  1.00  0.00           C  
ATOM   3189  HA  VAL B 200       3.752   1.546  -3.327  1.00  0.00           H  
ATOM   3190  CB  VAL B 200       2.553   1.643  -1.548  1.00  0.00           C  
ATOM   3191  HB  VAL B 200       2.093   0.911  -0.884  1.00  0.00           H  
ATOM   3192  CG1 VAL B 200       3.747   2.283  -0.825  1.00  0.00           C  
ATOM   3193 HG11 VAL B 200       4.444   1.523  -0.475  1.00  0.00           H  
ATOM   3194 HG12 VAL B 200       4.266   2.970  -1.495  1.00  0.00           H  
ATOM   3195 HG13 VAL B 200       3.388   2.836   0.039  1.00  0.00           H  
ATOM   3196  CG2 VAL B 200       1.533   2.765  -1.762  1.00  0.00           C  
ATOM   3197 HG21 VAL B 200       1.912   3.459  -2.513  1.00  0.00           H  
ATOM   3198 HG22 VAL B 200       0.575   2.362  -2.090  1.00  0.00           H  
ATOM   3199 HG23 VAL B 200       1.350   3.306  -0.834  1.00  0.00           H  
ATOM   3200  C   VAL B 200       3.568  -0.434  -2.521  1.00  0.00           C  
ATOM   3201  O   VAL B 200       2.876  -1.448  -2.620  1.00  0.00           O  
ATOM   3202  N   VAL B 201       4.836  -0.472  -2.096  1.00  0.00           N  
ATOM   3203  H   VAL B 201       5.360   0.400  -2.092  1.00  0.00           H  
ATOM   3204  CA  VAL B 201       5.521  -1.687  -1.629  1.00  0.00           C  
ATOM   3205  HA  VAL B 201       4.758  -2.410  -1.341  1.00  0.00           H  
ATOM   3206  CB  VAL B 201       6.324  -2.357  -2.761  1.00  0.00           C  
ATOM   3207  HB  VAL B 201       6.718  -3.277  -2.359  1.00  0.00           H  
ATOM   3208  CG1 VAL B 201       5.458  -2.769  -3.959  1.00  0.00           C  
ATOM   3209 HG11 VAL B 201       5.055  -1.890  -4.458  1.00  0.00           H  
ATOM   3210 HG12 VAL B 201       6.059  -3.341  -4.663  1.00  0.00           H  
ATOM   3211 HG13 VAL B 201       4.632  -3.391  -3.613  1.00  0.00           H  
ATOM   3212  CG2 VAL B 201       7.524  -1.544  -3.246  1.00  0.00           C  
ATOM   3213 HG21 VAL B 201       7.191  -0.636  -3.735  1.00  0.00           H  
ATOM   3214 HG22 VAL B 201       8.169  -1.281  -2.408  1.00  0.00           H  
ATOM   3215 HG23 VAL B 201       8.101  -2.149  -3.941  1.00  0.00           H  
ATOM   3216  C   VAL B 201       6.380  -1.481  -0.366  1.00  0.00           C  
ATOM   3217  O   VAL B 201       6.662  -0.364   0.076  1.00  0.00           O  
ATOM   3218  N   SER B 202       6.823  -2.598   0.208  1.00  0.00           N  
ATOM   3219  H   SER B 202       6.478  -3.462  -0.195  1.00  0.00           H  
ATOM   3220  CA  SER B 202       7.608  -2.709   1.440  1.00  0.00           C  
ATOM   3221  HA  SER B 202       7.003  -2.361   2.271  1.00  0.00           H  
ATOM   3222  CB  SER B 202       7.951  -4.182   1.686  1.00  0.00           C  
ATOM   3223  HB2 SER B 202       8.538  -4.563   0.850  1.00  0.00           H  
ATOM   3224  HB3 SER B 202       8.544  -4.265   2.599  1.00  0.00           H  
ATOM   3225  OG  SER B 202       6.776  -4.958   1.817  1.00  0.00           O  
ATOM   3226  HG  SER B 202       6.321  -4.968   0.952  1.00  0.00           H  
ATOM   3227  C   SER B 202       8.906  -1.895   1.405  1.00  0.00           C  
ATOM   3228  O   SER B 202       9.253  -1.266   2.410  1.00  0.00           O  
ATOM   3229  N   ALA B 203       9.580  -1.889   0.249  1.00  0.00           N  
ATOM   3230  H   ALA B 203       9.236  -2.499  -0.488  1.00  0.00           H  
ATOM   3231  CA  ALA B 203      10.815  -1.157  -0.021  1.00  0.00           C  
ATOM   3232  HA  ALA B 203      11.455  -1.208   0.863  1.00  0.00           H  
ATOM   3233  CB  ALA B 203      11.522  -1.880  -1.172  1.00  0.00           C  
ATOM   3234  HB1 ALA B 203      10.888  -1.862  -2.059  1.00  0.00           H  
ATOM   3235  HB2 ALA B 203      12.454  -1.367  -1.407  1.00  0.00           H  
ATOM   3236  HB3 ALA B 203      11.734  -2.912  -0.891  1.00  0.00           H  
ATOM   3237  C   ALA B 203      10.638   0.339  -0.368  1.00  0.00           C  
ATOM   3238  O   ALA B 203      11.646   1.029  -0.525  1.00  0.00           O  
ATOM   3239  N   ASP B 204       9.414   0.860  -0.524  1.00  0.00           N  
ATOM   3240  H   ASP B 204       8.596   0.302  -0.310  1.00  0.00           H  
ATOM   3241  CA  ASP B 204       9.235   2.278  -0.857  1.00  0.00           C  
ATOM   3242  HA  ASP B 204       9.914   2.515  -1.677  1.00  0.00           H  
ATOM   3243  CB  ASP B 204       7.810   2.584  -1.343  1.00  0.00           C  
ATOM   3244  HB2 ASP B 204       7.092   2.213  -0.613  1.00  0.00           H  
ATOM   3245  HB3 ASP B 204       7.685   3.666  -1.396  1.00  0.00           H  
ATOM   3246  CG  ASP B 204       7.463   2.018  -2.722  1.00  0.00           C  
ATOM   3247  OD1 ASP B 204       8.353   1.802  -3.575  1.00  0.00           O  
ATOM   3248  OD2 ASP B 204       6.255   1.831  -2.985  1.00  0.00           O  
ATOM   3249  C   ASP B 204       9.605   3.186   0.326  1.00  0.00           C  
ATOM   3250  O   ASP B 204       9.208   2.952   1.469  1.00  0.00           O  
ATOM   3251  N   GLN B 205      10.333   4.268   0.042  1.00  0.00           N  
ATOM   3252  H   GLN B 205      10.662   4.394  -0.905  1.00  0.00           H  
ATOM   3253  CA  GLN B 205      10.726   5.283   1.016  1.00  0.00           C  
ATOM   3254  HA  GLN B 205       9.919   5.402   1.737  1.00  0.00           H  
ATOM   3255  CB  GLN B 205      11.977   4.806   1.777  1.00  0.00           C  
ATOM   3256  HB2 GLN B 205      11.736   3.854   2.252  1.00  0.00           H  
ATOM   3257  HB3 GLN B 205      12.791   4.632   1.072  1.00  0.00           H  
ATOM   3258  CG  GLN B 205      12.450   5.794   2.856  1.00  0.00           C  
ATOM   3259  HG2 GLN B 205      12.944   6.643   2.376  1.00  0.00           H  
ATOM   3260  HG3 GLN B 205      11.589   6.158   3.419  1.00  0.00           H  
ATOM   3261  CD  GLN B 205      13.401   5.133   3.850  1.00  0.00           C  
ATOM   3262  OE1 GLN B 205      13.114   4.123   4.469  1.00  0.00           O  
ATOM   3263  NE2 GLN B 205      14.579   5.684   4.051  1.00  0.00           N  
ATOM   3264 HE21 GLN B 205      15.179   5.229   4.720  1.00  0.00           H  
ATOM   3265 HE22 GLN B 205      14.852   6.497   3.525  1.00  0.00           H  
ATOM   3266  C   GLN B 205      10.924   6.618   0.293  1.00  0.00           C  
ATOM   3267  O   GLN B 205      11.450   6.650  -0.814  1.00  0.00           O  
ATOM   3268  N   TYR B 206      10.488   7.721   0.894  1.00  0.00           N  
ATOM   3269  H   TYR B 206      10.062   7.637   1.810  1.00  0.00           H  
ATOM   3270  CA  TYR B 206      10.467   9.055   0.291  1.00  0.00           C  
ATOM   3271  HA  TYR B 206      10.848   9.005  -0.727  1.00  0.00           H  
ATOM   3272  CB  TYR B 206       9.014   9.550   0.242  1.00  0.00           C  
ATOM   3273  HB2 TYR B 206       8.533   9.365   1.203  1.00  0.00           H  
ATOM   3274  HB3 TYR B 206       9.018  10.630   0.099  1.00  0.00           H  
ATOM   3275  CG  TYR B 206       8.168   8.944  -0.860  1.00  0.00           C  
ATOM   3276  CD1 TYR B 206       7.630   7.647  -0.734  1.00  0.00           C  
ATOM   3277  HD1 TYR B 206       7.823   7.066   0.157  1.00  0.00           H  
ATOM   3278  CE1 TYR B 206       6.827   7.115  -1.765  1.00  0.00           C  
ATOM   3279  HE1 TYR B 206       6.402   6.126  -1.674  1.00  0.00           H  
ATOM   3280  CZ  TYR B 206       6.571   7.886  -2.921  1.00  0.00           C  
ATOM   3281  OH  TYR B 206       5.814   7.398  -3.935  1.00  0.00           O  
ATOM   3282  HH  TYR B 206       5.477   6.516  -3.776  1.00  0.00           H  
ATOM   3283  CE2 TYR B 206       7.111   9.180  -3.046  1.00  0.00           C  
ATOM   3284  HE2 TYR B 206       6.901   9.758  -3.935  1.00  0.00           H  
ATOM   3285  CD2 TYR B 206       7.906   9.707  -2.014  1.00  0.00           C  
ATOM   3286  HD2 TYR B 206       8.316  10.703  -2.104  1.00  0.00           H  
ATOM   3287  C   TYR B 206      11.337  10.048   1.066  1.00  0.00           C  
ATOM   3288  O   TYR B 206      11.521   9.898   2.278  1.00  0.00           O  
ATOM   3289  N   THR B 207      11.822  11.093   0.390  1.00  0.00           N  
ATOM   3290  H   THR B 207      11.655  11.133  -0.614  1.00  0.00           H  
ATOM   3291  CA  THR B 207      12.153  12.379   1.040  1.00  0.00           C  
ATOM   3292  HA  THR B 207      12.528  12.187   2.044  1.00  0.00           H  
ATOM   3293  CB  THR B 207      13.248  13.173   0.304  1.00  0.00           C  
ATOM   3294  HB  THR B 207      13.495  14.050   0.903  1.00  0.00           H  
ATOM   3295  CG2 THR B 207      14.520  12.345   0.123  1.00  0.00           C  
ATOM   3296 HG21 THR B 207      15.291  12.968  -0.330  1.00  0.00           H  
ATOM   3297 HG22 THR B 207      14.870  11.998   1.095  1.00  0.00           H  
ATOM   3298 HG23 THR B 207      14.328  11.492  -0.526  1.00  0.00           H  
ATOM   3299  OG1 THR B 207      12.820  13.616  -0.960  1.00  0.00           O  
ATOM   3300  HG1 THR B 207      12.806  14.586  -0.913  1.00  0.00           H  
ATOM   3301  C   THR B 207      10.894  13.241   1.164  1.00  0.00           C  
ATOM   3302  O   THR B 207       9.924  13.040   0.427  1.00  0.00           O  
ATOM   3303  N   LEU B 208      10.910  14.189   2.100  1.00  0.00           N  
ATOM   3304  H   LEU B 208      11.761  14.318   2.639  1.00  0.00           H  
ATOM   3305  CA  LEU B 208       9.866  15.196   2.288  1.00  0.00           C  
ATOM   3306  HA  LEU B 208       9.264  15.279   1.382  1.00  0.00           H  
ATOM   3307  CB  LEU B 208       8.960  14.813   3.478  1.00  0.00           C  
ATOM   3308  HB2 LEU B 208       9.588  14.766   4.370  1.00  0.00           H  
ATOM   3309  HB3 LEU B 208       8.246  15.622   3.622  1.00  0.00           H  
ATOM   3310  CG  LEU B 208       8.169  13.493   3.379  1.00  0.00           C  
ATOM   3311  HG  LEU B 208       8.850  12.662   3.196  1.00  0.00           H  
ATOM   3312  CD1 LEU B 208       7.458  13.246   4.714  1.00  0.00           C  
ATOM   3313 HD11 LEU B 208       8.197  13.076   5.496  1.00  0.00           H  
ATOM   3314 HD12 LEU B 208       6.849  14.111   4.979  1.00  0.00           H  
ATOM   3315 HD13 LEU B 208       6.811  12.374   4.640  1.00  0.00           H  
ATOM   3316  CD2 LEU B 208       7.109  13.525   2.277  1.00  0.00           C  
ATOM   3317 HD21 LEU B 208       6.417  14.352   2.439  1.00  0.00           H  
ATOM   3318 HD22 LEU B 208       7.602  13.658   1.317  1.00  0.00           H  
ATOM   3319 HD23 LEU B 208       6.561  12.584   2.259  1.00  0.00           H  
ATOM   3320  C   LEU B 208      10.526  16.559   2.541  1.00  0.00           C  
ATOM   3321  O   LEU B 208      11.380  16.663   3.422  1.00  0.00           O  
ATOM   3322  N   ASP B 209      10.097  17.600   1.832  1.00  0.00           N  
ATOM   3323  H   ASP B 209       9.439  17.416   1.080  1.00  0.00           H  
ATOM   3324  CA  ASP B 209      10.727  18.926   1.855  1.00  0.00           C  
ATOM   3325  HA  ASP B 209      11.371  19.011   2.732  1.00  0.00           H  
ATOM   3326  CB  ASP B 209      11.630  19.096   0.618  1.00  0.00           C  
ATOM   3327  HB2 ASP B 209      11.027  18.966  -0.278  1.00  0.00           H  
ATOM   3328  HB3 ASP B 209      12.012  20.119   0.613  1.00  0.00           H  
ATOM   3329  CG  ASP B 209      12.820  18.125   0.544  1.00  0.00           C  
ATOM   3330  OD1 ASP B 209      13.949  18.630   0.739  1.00  0.00           O  
ATOM   3331  OD2 ASP B 209      12.619  16.918   0.254  1.00  0.00           O  
ATOM   3332  C   ASP B 209       9.659  20.035   1.948  1.00  0.00           C  
ATOM   3333  O   ASP B 209       8.918  20.290   0.992  1.00  0.00           O  
ATOM   3334  N   LEU B 210       9.550  20.688   3.111  1.00  0.00           N  
ATOM   3335  H   LEU B 210      10.237  20.481   3.831  1.00  0.00           H  
ATOM   3336  CA  LEU B 210       8.494  21.660   3.437  1.00  0.00           C  
ATOM   3337  HA  LEU B 210       7.678  21.531   2.724  1.00  0.00           H  
ATOM   3338  CB  LEU B 210       7.946  21.324   4.841  1.00  0.00           C  
ATOM   3339  HB2 LEU B 210       7.552  20.307   4.815  1.00  0.00           H  
ATOM   3340  HB3 LEU B 210       8.785  21.335   5.537  1.00  0.00           H  
ATOM   3341  CG  LEU B 210       6.855  22.258   5.409  1.00  0.00           C  
ATOM   3342  HG  LEU B 210       7.268  23.256   5.551  1.00  0.00           H  
ATOM   3343  CD1 LEU B 210       5.624  22.359   4.506  1.00  0.00           C  
ATOM   3344 HD11 LEU B 210       4.831  22.901   5.016  1.00  0.00           H  
ATOM   3345 HD12 LEU B 210       5.880  22.912   3.608  1.00  0.00           H  
ATOM   3346 HD13 LEU B 210       5.268  21.363   4.242  1.00  0.00           H  
ATOM   3347  CD2 LEU B 210       6.384  21.730   6.771  1.00  0.00           C  
ATOM   3348 HD21 LEU B 210       5.890  20.766   6.645  1.00  0.00           H  
ATOM   3349 HD22 LEU B 210       7.237  21.616   7.440  1.00  0.00           H  
ATOM   3350 HD23 LEU B 210       5.677  22.429   7.215  1.00  0.00           H  
ATOM   3351  C   LEU B 210       8.994  23.111   3.322  1.00  0.00           C  
ATOM   3352  O   LEU B 210       9.912  23.518   4.034  1.00  0.00           O  
ATOM   3353  N   TRP B 211       8.339  23.915   2.482  1.00  0.00           N  
ATOM   3354  H   TRP B 211       7.542  23.521   1.991  1.00  0.00           H  
ATOM   3355  CA  TRP B 211       8.627  25.336   2.235  1.00  0.00           C  
ATOM   3356  HA  TRP B 211       9.516  25.630   2.792  1.00  0.00           H  
ATOM   3357  CB  TRP B 211       8.919  25.513   0.736  1.00  0.00           C  
ATOM   3358  HB2 TRP B 211       9.787  24.901   0.495  1.00  0.00           H  
ATOM   3359  HB3 TRP B 211       8.067  25.110   0.187  1.00  0.00           H  
ATOM   3360  CG  TRP B 211       9.167  26.895   0.195  1.00  0.00           C  
ATOM   3361  CD1 TRP B 211      10.381  27.409  -0.111  1.00  0.00           C  
ATOM   3362  HD1 TRP B 211      11.320  26.887   0.026  1.00  0.00           H  
ATOM   3363  NE1 TRP B 211      10.239  28.696  -0.595  1.00  0.00           N  
ATOM   3364  HE1 TRP B 211      11.019  29.323  -0.775  1.00  0.00           H  
ATOM   3365  CE2 TRP B 211       8.914  29.068  -0.654  1.00  0.00           C  
ATOM   3366  CZ2 TRP B 211       8.273  30.246  -1.061  1.00  0.00           C  
ATOM   3367  HZ2 TRP B 211       8.850  31.088  -1.412  1.00  0.00           H  
ATOM   3368  CH2 TRP B 211       6.876  30.341  -0.945  1.00  0.00           C  
ATOM   3369  HH2 TRP B 211       6.373  31.273  -1.180  1.00  0.00           H  
ATOM   3370  CZ3 TRP B 211       6.140  29.248  -0.456  1.00  0.00           C  
ATOM   3371  HZ3 TRP B 211       5.069  29.348  -0.315  1.00  0.00           H  
ATOM   3372  CE3 TRP B 211       6.791  28.058  -0.076  1.00  0.00           C  
ATOM   3373  HE3 TRP B 211       6.210  27.244   0.331  1.00  0.00           H  
ATOM   3374  CD2 TRP B 211       8.199  27.939  -0.148  1.00  0.00           C  
ATOM   3375  C   TRP B 211       7.466  26.221   2.705  1.00  0.00           C  
ATOM   3376  O   TRP B 211       6.302  25.821   2.602  1.00  0.00           O  
ATOM   3377  N   ALA B 212       7.767  27.430   3.182  1.00  0.00           N  
ATOM   3378  H   ALA B 212       8.743  27.717   3.206  1.00  0.00           H  
ATOM   3379  CA  ALA B 212       6.774  28.398   3.644  1.00  0.00           C  
ATOM   3380  HA  ALA B 212       5.851  28.236   3.090  1.00  0.00           H  
ATOM   3381  CB  ALA B 212       6.496  28.146   5.131  1.00  0.00           C  
ATOM   3382  HB1 ALA B 212       5.689  28.796   5.469  1.00  0.00           H  
ATOM   3383  HB2 ALA B 212       6.208  27.108   5.281  1.00  0.00           H  
ATOM   3384  HB3 ALA B 212       7.395  28.354   5.713  1.00  0.00           H  
ATOM   3385  C   ALA B 212       7.220  29.852   3.413  1.00  0.00           C  
ATOM   3386  O   ALA B 212       8.368  30.197   3.705  1.00  0.00           O  
ATOM   3387  N   GLY B 213       6.302  30.704   2.941  1.00  0.00           N  
ATOM   3388  H   GLY B 213       5.392  30.315   2.701  1.00  0.00           H  
ATOM   3389  CA  GLY B 213       6.453  32.160   2.795  1.00  0.00           C  
ATOM   3390  HA2 GLY B 213       5.489  32.590   2.516  1.00  0.00           H  
ATOM   3391  HA3 GLY B 213       6.749  32.583   3.756  1.00  0.00           H  
ATOM   3392  C   GLY B 213       7.486  32.587   1.748  1.00  0.00           C  
ATOM   3393  O   GLY B 213       7.139  33.090   0.682  1.00  0.00           O  
ATOM   3394  N   GLN B 214       8.767  32.367   2.045  1.00  0.00           N  
ATOM   3395  H   GLN B 214       8.952  31.973   2.962  1.00  0.00           H  
ATOM   3396  CA  GLN B 214       9.895  32.602   1.146  1.00  0.00           C  
ATOM   3397  HA  GLN B 214       9.504  32.694   0.133  1.00  0.00           H  
ATOM   3398  CB  GLN B 214      10.559  33.955   1.488  1.00  0.00           C  
ATOM   3399  HB2 GLN B 214      11.246  34.185   0.672  1.00  0.00           H  
ATOM   3400  HB3 GLN B 214       9.799  34.738   1.490  1.00  0.00           H  
ATOM   3401  CG  GLN B 214      11.369  34.037   2.799  1.00  0.00           C  
ATOM   3402  HG2 GLN B 214      11.945  33.129   2.949  1.00  0.00           H  
ATOM   3403  HG3 GLN B 214      12.084  34.855   2.701  1.00  0.00           H  
ATOM   3404  CD  GLN B 214      10.521  34.292   4.042  1.00  0.00           C  
ATOM   3405  OE1 GLN B 214       9.812  33.432   4.535  1.00  0.00           O  
ATOM   3406  NE2 GLN B 214      10.581  35.471   4.624  1.00  0.00           N  
ATOM   3407 HE21 GLN B 214       9.960  35.608   5.401  1.00  0.00           H  
ATOM   3408 HE22 GLN B 214      11.188  36.188   4.272  1.00  0.00           H  
ATOM   3409  C   GLN B 214      10.910  31.442   1.102  1.00  0.00           C  
ATOM   3410  O   GLN B 214      11.704  31.384   0.162  1.00  0.00           O  
ATOM   3411  N   GLN B 215      10.913  30.514   2.068  1.00  0.00           N  
ATOM   3412  H   GLN B 215      10.151  30.498   2.740  1.00  0.00           H  
ATOM   3413  CA  GLN B 215      12.076  29.654   2.341  1.00  0.00           C  
ATOM   3414  HA  GLN B 215      12.672  29.572   1.431  1.00  0.00           H  
ATOM   3415  CB  GLN B 215      12.962  30.328   3.406  1.00  0.00           C  
ATOM   3416  HB2 GLN B 215      13.882  29.754   3.526  1.00  0.00           H  
ATOM   3417  HB3 GLN B 215      13.246  31.318   3.052  1.00  0.00           H  
ATOM   3418  CG  GLN B 215      12.266  30.444   4.775  1.00  0.00           C  
ATOM   3419  HG2 GLN B 215      11.301  30.936   4.654  1.00  0.00           H  
ATOM   3420  HG3 GLN B 215      12.089  29.450   5.183  1.00  0.00           H  
ATOM   3421  CD  GLN B 215      13.068  31.236   5.800  1.00  0.00           C  
ATOM   3422  OE1 GLN B 215      14.189  31.666   5.590  1.00  0.00           O  
ATOM   3423  NE2 GLN B 215      12.513  31.485   6.964  1.00  0.00           N  
ATOM   3424 HE21 GLN B 215      13.076  32.008   7.608  1.00  0.00           H  
ATOM   3425 HE22 GLN B 215      11.587  31.155   7.156  1.00  0.00           H  
ATOM   3426  C   GLN B 215      11.734  28.218   2.762  1.00  0.00           C  
ATOM   3427  O   GLN B 215      10.604  27.890   3.118  1.00  0.00           O  
ATOM   3428  N   LEU B 216      12.760  27.362   2.744  1.00  0.00           N  
ATOM   3429  H   LEU B 216      13.664  27.732   2.493  1.00  0.00           H  
ATOM   3430  CA  LEU B 216      12.754  26.027   3.348  1.00  0.00           C  
ATOM   3431  HA  LEU B 216      11.932  25.451   2.917  1.00  0.00           H  
ATOM   3432  CB  LEU B 216      14.089  25.346   2.974  1.00  0.00           C  
ATOM   3433  HB2 LEU B 216      14.157  25.339   1.885  1.00  0.00           H  
ATOM   3434  HB3 LEU B 216      14.911  25.965   3.338  1.00  0.00           H  
ATOM   3435  CG  LEU B 216      14.352  23.898   3.437  1.00  0.00           C  
ATOM   3436  HG  LEU B 216      15.216  23.555   2.878  1.00  0.00           H  
ATOM   3437  CD1 LEU B 216      14.737  23.763   4.910  1.00  0.00           C  
ATOM   3438 HD11 LEU B 216      13.900  23.975   5.566  1.00  0.00           H  
ATOM   3439 HD12 LEU B 216      15.073  22.746   5.102  1.00  0.00           H  
ATOM   3440 HD13 LEU B 216      15.555  24.446   5.138  1.00  0.00           H  
ATOM   3441  CD2 LEU B 216      13.186  22.970   3.100  1.00  0.00           C  
ATOM   3442 HD21 LEU B 216      12.351  23.142   3.770  1.00  0.00           H  
ATOM   3443 HD22 LEU B 216      12.874  23.113   2.066  1.00  0.00           H  
ATOM   3444 HD23 LEU B 216      13.502  21.936   3.213  1.00  0.00           H  
ATOM   3445  C   LEU B 216      12.527  26.134   4.867  1.00  0.00           C  
ATOM   3446  O   LEU B 216      13.150  26.954   5.540  1.00  0.00           O  
ATOM   3447  N   LEU B 217      11.621  25.308   5.391  1.00  0.00           N  
ATOM   3448  H   LEU B 217      11.132  24.684   4.759  1.00  0.00           H  
ATOM   3449  CA  LEU B 217      11.220  25.273   6.800  1.00  0.00           C  
ATOM   3450  HA  LEU B 217      11.697  26.102   7.325  1.00  0.00           H  
ATOM   3451  CB  LEU B 217       9.692  25.477   6.835  1.00  0.00           C  
ATOM   3452  HB2 LEU B 217       9.448  26.387   6.284  1.00  0.00           H  
ATOM   3453  HB3 LEU B 217       9.224  24.639   6.314  1.00  0.00           H  
ATOM   3454  CG  LEU B 217       9.070  25.567   8.239  1.00  0.00           C  
ATOM   3455  HG  LEU B 217       9.326  24.681   8.819  1.00  0.00           H  
ATOM   3456  CD1 LEU B 217       9.527  26.817   8.995  1.00  0.00           C  
ATOM   3457 HD11 LEU B 217       9.010  26.879   9.952  1.00  0.00           H  
ATOM   3458 HD12 LEU B 217      10.598  26.749   9.189  1.00  0.00           H  
ATOM   3459 HD13 LEU B 217       9.322  27.707   8.401  1.00  0.00           H  
ATOM   3460  CD2 LEU B 217       7.549  25.623   8.107  1.00  0.00           C  
ATOM   3461 HD21 LEU B 217       7.105  25.714   9.095  1.00  0.00           H  
ATOM   3462 HD22 LEU B 217       7.186  24.706   7.641  1.00  0.00           H  
ATOM   3463 HD23 LEU B 217       7.255  26.476   7.496  1.00  0.00           H  
ATOM   3464  C   LEU B 217      11.652  23.979   7.518  1.00  0.00           C  
ATOM   3465  O   LEU B 217      12.013  24.032   8.690  1.00  0.00           O  
ATOM   3466  N   TRP B 218      11.615  22.833   6.824  1.00  0.00           N  
ATOM   3467  H   TRP B 218      11.310  22.866   5.859  1.00  0.00           H  
ATOM   3468  CA  TRP B 218      11.922  21.499   7.367  1.00  0.00           C  
ATOM   3469  HA  TRP B 218      12.795  21.567   8.018  1.00  0.00           H  
ATOM   3470  CB  TRP B 218      10.720  21.037   8.212  1.00  0.00           C  
ATOM   3471  HB2 TRP B 218      10.634  21.691   9.081  1.00  0.00           H  
ATOM   3472  HB3 TRP B 218       9.812  21.176   7.625  1.00  0.00           H  
ATOM   3473  CG  TRP B 218      10.716  19.618   8.697  1.00  0.00           C  
ATOM   3474  CD1 TRP B 218      11.200  19.187   9.884  1.00  0.00           C  
ATOM   3475  HD1 TRP B 218      11.670  19.816  10.632  1.00  0.00           H  
ATOM   3476  NE1 TRP B 218      10.974  17.831  10.015  1.00  0.00           N  
ATOM   3477  HE1 TRP B 218      11.239  17.302  10.836  1.00  0.00           H  
ATOM   3478  CE2 TRP B 218      10.311  17.317   8.923  1.00  0.00           C  
ATOM   3479  CZ2 TRP B 218       9.792  16.048   8.625  1.00  0.00           C  
ATOM   3480  HZ2 TRP B 218       9.893  15.239   9.332  1.00  0.00           H  
ATOM   3481  CH2 TRP B 218       9.096  15.862   7.418  1.00  0.00           C  
ATOM   3482  HH2 TRP B 218       8.656  14.901   7.187  1.00  0.00           H  
ATOM   3483  CZ3 TRP B 218       8.959  16.933   6.518  1.00  0.00           C  
ATOM   3484  HZ3 TRP B 218       8.423  16.793   5.591  1.00  0.00           H  
ATOM   3485  CE3 TRP B 218       9.497  18.198   6.819  1.00  0.00           C  
ATOM   3486  HE3 TRP B 218       9.379  19.014   6.122  1.00  0.00           H  
ATOM   3487  CD2 TRP B 218      10.161  18.432   8.043  1.00  0.00           C  
ATOM   3488  C   TRP B 218      12.242  20.498   6.240  1.00  0.00           C  
ATOM   3489  O   TRP B 218      11.674  20.606   5.152  1.00  0.00           O  
ATOM   3490  N   BCN B 219      13.131  19.532   6.498  1.00  0.00           N  
ATOM   3491  H27 BCN B 219      13.458  19.457   7.450  1.00  0.00           H  
ATOM   3492  C2  BCN B 219      13.367  18.377   5.647  1.00  0.00           C  
ATOM   3493  H   BCN B 219      12.592  18.363   4.879  1.00  0.00           H  
ATOM   3494  C4  BCN B 219      14.715  18.403   4.910  1.00  0.00           C  
ATOM   3495  H1  BCN B 219      15.538  18.404   5.637  1.00  0.00           H  
ATOM   3496  H2  BCN B 219      14.816  17.475   4.329  1.00  0.00           H  
ATOM   3497  C5  BCN B 219      14.886  19.591   3.939  1.00  0.00           C  
ATOM   3498  H3  BCN B 219      14.019  19.638   3.267  1.00  0.00           H  
ATOM   3499  H4  BCN B 219      14.909  20.524   4.511  1.00  0.00           H  
ATOM   3500  C6  BCN B 219      16.182  19.460   3.099  1.00  0.00           C  
ATOM   3501  H8  BCN B 219      16.105  18.586   2.438  1.00  0.00           H  
ATOM   3502  H9  BCN B 219      17.030  19.275   3.770  1.00  0.00           H  
ATOM   3503  C7  BCN B 219      16.496  20.713   2.253  1.00  0.00           C  
ATOM   3504  H5  BCN B 219      17.470  20.579   1.762  1.00  0.00           H  
ATOM   3505  H6  BCN B 219      16.571  21.590   2.909  1.00  0.00           H  
ATOM   3506  N2  BCN B 219      15.492  20.966   1.217  1.00  0.00           N  
ATOM   3507  H7  BCN B 219      14.820  20.229   0.974  1.00  0.00           H  
ATOM   3508  C8  BCN B 219      15.458  22.119   0.483  1.00  0.00           C  
ATOM   3509  O1  BCN B 219      16.261  23.031   0.603  1.00  0.00           O  
ATOM   3510  O2  BCN B 219      14.395  22.127  -0.362  1.00  0.00           O  
ATOM   3511  C9  BCN B 219      14.211  23.323  -1.133  1.00  0.00           C  
ATOM   3512  H21 BCN B 219      15.065  23.473  -1.808  1.00  0.00           H  
ATOM   3513  H22 BCN B 219      14.146  24.189  -0.461  1.00  0.00           H  
ATOM   3514  C10 BCN B 219      12.924  23.192  -1.942  1.00  0.00           C  
ATOM   3515  H23 BCN B 219      13.010  22.461  -2.743  1.00  0.00           H  
ATOM   3516  C11 BCN B 219      12.066  24.417  -2.184  1.00  0.00           C  
ATOM   3517  H12 BCN B 219      12.358  25.323  -1.658  1.00  0.00           H  
ATOM   3518  C12 BCN B 219      11.583  24.747  -3.619  1.00  0.00           C  
ATOM   3519  H13 BCN B 219      11.440  23.813  -4.182  1.00  0.00           H  
ATOM   3520  H14 BCN B 219      12.375  25.295  -4.144  1.00  0.00           H  
ATOM   3521  C13 BCN B 219      10.268  25.586  -3.673  1.00  0.00           C  
ATOM   3522  H19 BCN B 219      10.397  26.553  -3.170  1.00  0.00           H  
ATOM   3523  H20 BCN B 219       9.957  25.758  -4.710  1.00  0.00           H  
ATOM   3524  C14 BCN B 219       9.288  24.779  -2.968  1.00  0.00           C  
ATOM   3525  C15 BCN B 219       8.902  23.883  -2.285  1.00  0.00           C  
ATOM   3526  C16 BCN B 219       9.008  22.692  -1.457  1.00  0.00           C  
ATOM   3527  H17 BCN B 219       8.310  21.923  -1.804  1.00  0.00           H  
ATOM   3528  H18 BCN B 219       8.776  22.912  -0.409  1.00  0.00           H  
ATOM   3529  C17 BCN B 219      10.490  22.223  -1.611  1.00  0.00           C  
ATOM   3530  H15 BCN B 219      10.649  21.359  -0.957  1.00  0.00           H  
ATOM   3531  H16 BCN B 219      10.644  21.860  -2.635  1.00  0.00           H  
ATOM   3532  C18 BCN B 219      11.567  23.287  -1.274  1.00  0.00           C  
ATOM   3533  H11 BCN B 219      11.581  23.501  -0.208  1.00  0.00           H  
ATOM   3534  C3  BCN B 219      13.245  17.087   6.440  1.00  0.00           C  
ATOM   3535  O3  BCN B 219      13.627  17.009   7.598  1.00  0.00           O  
ATOM   3536  N   GLY B 220      12.728  16.039   5.804  1.00  0.00           N  
ATOM   3537  H   GLY B 220      12.414  16.171   4.845  1.00  0.00           H  
ATOM   3538  CA  GLY B 220      12.512  14.736   6.423  1.00  0.00           C  
ATOM   3539  HA2 GLY B 220      13.293  14.544   7.159  1.00  0.00           H  
ATOM   3540  HA3 GLY B 220      11.557  14.758   6.946  1.00  0.00           H  
ATOM   3541  C   GLY B 220      12.497  13.573   5.434  1.00  0.00           C  
ATOM   3542  O   GLY B 220      12.891  13.683   4.273  1.00  0.00           O  
ATOM   3543  N   SER B 221      12.032  12.421   5.914  1.00  0.00           N  
ATOM   3544  H   SER B 221      11.674  12.401   6.860  1.00  0.00           H  
ATOM   3545  CA  SER B 221      11.891  11.191   5.132  1.00  0.00           C  
ATOM   3546  HA  SER B 221      11.590  11.470   4.125  1.00  0.00           H  
ATOM   3547  CB  SER B 221      13.235  10.452   5.049  1.00  0.00           C  
ATOM   3548  HB2 SER B 221      13.972  11.096   4.566  1.00  0.00           H  
ATOM   3549  HB3 SER B 221      13.580  10.217   6.058  1.00  0.00           H  
ATOM   3550  OG  SER B 221      13.117   9.250   4.311  1.00  0.00           O  
ATOM   3551  HG  SER B 221      12.713   9.465   3.448  1.00  0.00           H  
ATOM   3552  C   SER B 221      10.793  10.303   5.716  1.00  0.00           C  
ATOM   3553  O   SER B 221      10.477  10.391   6.902  1.00  0.00           O  
ATOM   3554  N   PHE B 222      10.179   9.468   4.880  1.00  0.00           N  
ATOM   3555  H   PHE B 222      10.520   9.427   3.925  1.00  0.00           H  
ATOM   3556  CA  PHE B 222       8.976   8.705   5.213  1.00  0.00           C  
ATOM   3557  HA  PHE B 222       8.945   8.532   6.290  1.00  0.00           H  
ATOM   3558  CB  PHE B 222       7.764   9.564   4.826  1.00  0.00           C  
ATOM   3559  HB2 PHE B 222       7.697  10.393   5.529  1.00  0.00           H  
ATOM   3560  HB3 PHE B 222       7.936   9.988   3.835  1.00  0.00           H  
ATOM   3561  CG  PHE B 222       6.433   8.845   4.811  1.00  0.00           C  
ATOM   3562  CD1 PHE B 222       5.895   8.339   6.007  1.00  0.00           C  
ATOM   3563  HD1 PHE B 222       6.425   8.455   6.943  1.00  0.00           H  
ATOM   3564  CE1 PHE B 222       4.647   7.699   5.995  1.00  0.00           C  
ATOM   3565  HE1 PHE B 222       4.233   7.330   6.920  1.00  0.00           H  
ATOM   3566  CZ  PHE B 222       3.924   7.567   4.799  1.00  0.00           C  
ATOM   3567  HZ  PHE B 222       2.957   7.085   4.803  1.00  0.00           H  
ATOM   3568  CE2 PHE B 222       4.460   8.071   3.603  1.00  0.00           C  
ATOM   3569  HE2 PHE B 222       3.903   7.982   2.682  1.00  0.00           H  
ATOM   3570  CD2 PHE B 222       5.717   8.702   3.607  1.00  0.00           C  
ATOM   3571  HD2 PHE B 222       6.124   9.092   2.685  1.00  0.00           H  
ATOM   3572  C   PHE B 222       8.955   7.337   4.521  1.00  0.00           C  
ATOM   3573  O   PHE B 222       9.221   7.244   3.325  1.00  0.00           O  
ATOM   3574  N   LYS B 223       8.590   6.278   5.258  1.00  0.00           N  
ATOM   3575  H   LYS B 223       8.351   6.441   6.225  1.00  0.00           H  
ATOM   3576  CA  LYS B 223       8.480   4.892   4.770  1.00  0.00           C  
ATOM   3577  HA  LYS B 223       8.769   4.843   3.720  1.00  0.00           H  
ATOM   3578  CB  LYS B 223       9.492   4.011   5.529  1.00  0.00           C  
ATOM   3579  HB2 LYS B 223      10.475   4.483   5.502  1.00  0.00           H  
ATOM   3580  HB3 LYS B 223       9.187   3.907   6.571  1.00  0.00           H  
ATOM   3581  CG  LYS B 223       9.604   2.624   4.881  1.00  0.00           C  
ATOM   3582  HG2 LYS B 223       8.608   2.187   4.804  1.00  0.00           H  
ATOM   3583  HG3 LYS B 223      10.014   2.736   3.880  1.00  0.00           H  
ATOM   3584  CD  LYS B 223      10.502   1.667   5.673  1.00  0.00           C  
ATOM   3585  HD2 LYS B 223      11.523   2.059   5.720  1.00  0.00           H  
ATOM   3586  HD3 LYS B 223      10.105   1.566   6.682  1.00  0.00           H  
ATOM   3587  CE  LYS B 223      10.491   0.304   4.968  1.00  0.00           C  
ATOM   3588  HE2 LYS B 223       9.565   0.220   4.394  1.00  0.00           H  
ATOM   3589  HE3 LYS B 223      11.312   0.263   4.252  1.00  0.00           H  
ATOM   3590  NZ  LYS B 223      10.569  -0.826   5.924  1.00  0.00           N  
ATOM   3591  HZ1 LYS B 223       9.834  -0.741   6.634  1.00  0.00           H  
ATOM   3592  HZ2 LYS B 223      10.431  -1.709   5.454  1.00  0.00           H  
ATOM   3593  HZ3 LYS B 223      11.434  -0.827   6.441  1.00  0.00           H  
ATOM   3594  C   LYS B 223       7.027   4.386   4.898  1.00  0.00           C  
ATOM   3595  O   LYS B 223       6.632   4.020   6.007  1.00  0.00           O  
ATOM   3596  N   PRO B 224       6.227   4.390   3.811  1.00  0.00           N  
ATOM   3597  CD  PRO B 224       6.599   4.796   2.460  1.00  0.00           C  
ATOM   3598  HD2 PRO B 224       7.126   3.978   1.975  1.00  0.00           H  
ATOM   3599  HD3 PRO B 224       7.210   5.700   2.459  1.00  0.00           H  
ATOM   3600  CG  PRO B 224       5.299   5.053   1.707  1.00  0.00           C  
ATOM   3601  HG2 PRO B 224       5.396   4.824   0.646  1.00  0.00           H  
ATOM   3602  HG3 PRO B 224       4.989   6.086   1.847  1.00  0.00           H  
ATOM   3603  CB  PRO B 224       4.324   4.112   2.403  1.00  0.00           C  
ATOM   3604  HB2 PRO B 224       4.434   3.116   1.976  1.00  0.00           H  
ATOM   3605  HB3 PRO B 224       3.297   4.454   2.305  1.00  0.00           H  
ATOM   3606  CA  PRO B 224       4.791   4.097   3.861  1.00  0.00           C  
ATOM   3607  HA  PRO B 224       4.291   4.891   4.414  1.00  0.00           H  
ATOM   3608  C   PRO B 224       4.449   2.755   4.512  1.00  0.00           C  
ATOM   3609  O   PRO B 224       3.510   2.683   5.299  1.00  0.00           O  
ATOM   3610  N   SER B 225       5.244   1.720   4.227  1.00  0.00           N  
ATOM   3611  H   SER B 225       6.032   1.871   3.612  1.00  0.00           H  
ATOM   3612  CA  SER B 225       5.067   0.358   4.749  1.00  0.00           C  
ATOM   3613  HA  SER B 225       4.051   0.028   4.528  1.00  0.00           H  
ATOM   3614  CB  SER B 225       6.043  -0.574   4.024  1.00  0.00           C  
ATOM   3615  HB2 SER B 225       5.948  -1.583   4.423  1.00  0.00           H  
ATOM   3616  HB3 SER B 225       5.790  -0.591   2.964  1.00  0.00           H  
ATOM   3617  OG  SER B 225       7.378  -0.119   4.175  1.00  0.00           O  
ATOM   3618  HG  SER B 225       7.923  -0.505   3.465  1.00  0.00           H  
ATOM   3619  C   SER B 225       5.266   0.235   6.264  1.00  0.00           C  
ATOM   3620  O   SER B 225       4.852  -0.757   6.853  1.00  0.00           O  
ATOM   3621  N   GLU B 226       5.883   1.229   6.904  1.00  0.00           N  
ATOM   3622  H   GLU B 226       6.199   2.012   6.349  1.00  0.00           H  
ATOM   3623  CA  GLU B 226       6.105   1.290   8.358  1.00  0.00           C  
ATOM   3624  HA  GLU B 226       6.033   0.280   8.767  1.00  0.00           H  
ATOM   3625  CB  GLU B 226       7.527   1.838   8.597  1.00  0.00           C  
ATOM   3626  HB2 GLU B 226       8.115   1.765   7.681  1.00  0.00           H  
ATOM   3627  HB3 GLU B 226       7.475   2.895   8.860  1.00  0.00           H  
ATOM   3628  CG  GLU B 226       8.278   1.089   9.701  1.00  0.00           C  
ATOM   3629  HG2 GLU B 226       9.210   1.621   9.905  1.00  0.00           H  
ATOM   3630  HG3 GLU B 226       7.691   1.113  10.620  1.00  0.00           H  
ATOM   3631  CD  GLU B 226       8.608  -0.358   9.315  1.00  0.00           C  
ATOM   3632  OE1 GLU B 226       9.313  -0.580   8.298  1.00  0.00           O  
ATOM   3633  OE2 GLU B 226       8.243  -1.268  10.095  1.00  0.00           O  
ATOM   3634  C   GLU B 226       5.044   2.140   9.095  1.00  0.00           C  
ATOM   3635  O   GLU B 226       5.050   2.221  10.317  1.00  0.00           O  
ATOM   3636  N   HIE B 227       4.147   2.783   8.339  1.00  0.00           N  
ATOM   3637  H   HIE B 227       4.202   2.630   7.339  1.00  0.00           H  
ATOM   3638  CA  HIE B 227       3.167   3.779   8.795  1.00  0.00           C  
ATOM   3639  HA  HIE B 227       2.968   3.631   9.859  1.00  0.00           H  
ATOM   3640  CB  HIE B 227       3.746   5.189   8.611  1.00  0.00           C  
ATOM   3641  HB2 HIE B 227       4.077   5.285   7.578  1.00  0.00           H  
ATOM   3642  HB3 HIE B 227       2.969   5.929   8.800  1.00  0.00           H  
ATOM   3643  CG  HIE B 227       4.886   5.516   9.534  1.00  0.00           C  
ATOM   3644  ND1 HIE B 227       4.744   5.938  10.855  1.00  0.00           N  
ATOM   3645  CE1 HIE B 227       5.990   6.062  11.331  1.00  0.00           C  
ATOM   3646  HE1 HIE B 227       6.226   6.356  12.346  1.00  0.00           H  
ATOM   3647  NE2 HIE B 227       6.893   5.751  10.385  1.00  0.00           N  
ATOM   3648  HE2 HIE B 227       7.891   5.719  10.527  1.00  0.00           H  
ATOM   3649  CD2 HIE B 227       6.212   5.407   9.238  1.00  0.00           C  
ATOM   3650  HD2 HIE B 227       6.624   5.063   8.301  1.00  0.00           H  
ATOM   3651  C   HIE B 227       1.836   3.608   8.048  1.00  0.00           C  
ATOM   3652  O   HIE B 227       1.240   4.574   7.570  1.00  0.00           O  
ATOM   3653  N   VAL B 228       1.366   2.369   7.892  1.00  0.00           N  
ATOM   3654  H   VAL B 228       1.926   1.599   8.234  1.00  0.00           H  
ATOM   3655  CA  VAL B 228       0.077   2.072   7.236  1.00  0.00           C  
ATOM   3656  HA  VAL B 228      -0.053   2.765   6.408  1.00  0.00           H  
ATOM   3657  CB  VAL B 228       0.067   0.650   6.646  1.00  0.00           C  
ATOM   3658  HB  VAL B 228       0.233  -0.063   7.451  1.00  0.00           H  
ATOM   3659  CG1 VAL B 228      -1.277   0.335   5.971  1.00  0.00           C  
ATOM   3660 HG11 VAL B 228      -2.081   0.302   6.704  1.00  0.00           H  
ATOM   3661 HG12 VAL B 228      -1.508   1.093   5.221  1.00  0.00           H  
ATOM   3662 HG13 VAL B 228      -1.220  -0.641   5.495  1.00  0.00           H  
ATOM   3663  CG2 VAL B 228       1.174   0.458   5.604  1.00  0.00           C  
ATOM   3664 HG21 VAL B 228       1.110   1.235   4.842  1.00  0.00           H  
ATOM   3665 HG22 VAL B 228       2.150   0.512   6.087  1.00  0.00           H  
ATOM   3666 HG23 VAL B 228       1.091  -0.522   5.133  1.00  0.00           H  
ATOM   3667  C   VAL B 228      -1.097   2.249   8.202  1.00  0.00           C  
ATOM   3668  O   VAL B 228      -1.065   1.703   9.301  1.00  0.00           O  
ATOM   3669  N   LYS B 229      -2.168   2.935   7.783  1.00  0.00           N  
ATOM   3670  H   LYS B 229      -2.100   3.370   6.866  1.00  0.00           H  
ATOM   3671  CA  LYS B 229      -3.465   3.055   8.460  1.00  0.00           C  
ATOM   3672  HA  LYS B 229      -3.511   2.362   9.298  1.00  0.00           H  
ATOM   3673  CB  LYS B 229      -3.605   4.474   9.035  1.00  0.00           C  
ATOM   3674  HB2 LYS B 229      -2.774   4.658   9.718  1.00  0.00           H  
ATOM   3675  HB3 LYS B 229      -3.563   5.203   8.224  1.00  0.00           H  
ATOM   3676  CG  LYS B 229      -4.925   4.641   9.797  1.00  0.00           C  
ATOM   3677  HG2 LYS B 229      -5.762   4.518   9.108  1.00  0.00           H  
ATOM   3678  HG3 LYS B 229      -4.979   3.869  10.561  1.00  0.00           H  
ATOM   3679  CD  LYS B 229      -5.029   6.017  10.465  1.00  0.00           C  
ATOM   3680  HD2 LYS B 229      -4.218   6.129  11.187  1.00  0.00           H  
ATOM   3681  HD3 LYS B 229      -4.942   6.795   9.704  1.00  0.00           H  
ATOM   3682  CE  LYS B 229      -6.383   6.134  11.175  1.00  0.00           C  
ATOM   3683  HE2 LYS B 229      -7.178   6.013  10.435  1.00  0.00           H  
ATOM   3684  HE3 LYS B 229      -6.479   5.316  11.898  1.00  0.00           H  
ATOM   3685  NZ  LYS B 229      -6.538   7.439  11.859  1.00  0.00           N  
ATOM   3686  HZ1 LYS B 229      -5.878   7.553  12.612  1.00  0.00           H  
ATOM   3687  HZ2 LYS B 229      -6.471   8.212  11.214  1.00  0.00           H  
ATOM   3688  HZ3 LYS B 229      -7.471   7.502  12.287  1.00  0.00           H  
ATOM   3689  C   LYS B 229      -4.574   2.732   7.442  1.00  0.00           C  
ATOM   3690  O   LYS B 229      -4.810   3.548   6.548  1.00  0.00           O  
ATOM   3691  N   PRO B 230      -5.252   1.569   7.531  1.00  0.00           N  
ATOM   3692  CD  PRO B 230      -5.002   0.464   8.439  1.00  0.00           C  
ATOM   3693  HD2 PRO B 230      -5.648   0.568   9.310  1.00  0.00           H  
ATOM   3694  HD3 PRO B 230      -3.958   0.404   8.739  1.00  0.00           H  
ATOM   3695  CG  PRO B 230      -5.383  -0.792   7.661  1.00  0.00           C  
ATOM   3696  HG2 PRO B 230      -5.662  -1.612   8.317  1.00  0.00           H  
ATOM   3697  HG3 PRO B 230      -4.568  -1.082   6.997  1.00  0.00           H  
ATOM   3698  CB  PRO B 230      -6.571  -0.305   6.842  1.00  0.00           C  
ATOM   3699  HB2 PRO B 230      -7.469  -0.308   7.463  1.00  0.00           H  
ATOM   3700  HB3 PRO B 230      -6.715  -0.916   5.954  1.00  0.00           H  
ATOM   3701  CA  PRO B 230      -6.172   1.132   6.490  1.00  0.00           C  
ATOM   3702  HA  PRO B 230      -5.605   1.118   5.565  1.00  0.00           H  
ATOM   3703  C   PRO B 230      -7.399   2.032   6.304  1.00  0.00           C  
ATOM   3704  O   PRO B 230      -7.843   2.726   7.224  1.00  0.00           O  
ATOM   3705  N   ARG B 231      -7.991   1.972   5.105  1.00  0.00           N  
ATOM   3706  H   ARG B 231      -7.529   1.419   4.389  1.00  0.00           H  
ATOM   3707  CA  ARG B 231      -9.298   2.566   4.791  1.00  0.00           C  
ATOM   3708  HA  ARG B 231      -9.254   3.629   5.028  1.00  0.00           H  
ATOM   3709  CB  ARG B 231      -9.580   2.401   3.277  1.00  0.00           C  
ATOM   3710  HB2 ARG B 231      -9.520   1.343   3.016  1.00  0.00           H  
ATOM   3711  HB3 ARG B 231     -10.593   2.747   3.069  1.00  0.00           H  
ATOM   3712  CG  ARG B 231      -8.598   3.188   2.376  1.00  0.00           C  
ATOM   3713  HG2 ARG B 231      -8.674   4.250   2.614  1.00  0.00           H  
ATOM   3714  HG3 ARG B 231      -7.578   2.863   2.575  1.00  0.00           H  
ATOM   3715  CD  ARG B 231      -8.883   3.003   0.873  1.00  0.00           C  
ATOM   3716  HD2 ARG B 231      -8.731   1.952   0.607  1.00  0.00           H  
ATOM   3717  HD3 ARG B 231      -9.927   3.257   0.690  1.00  0.00           H  
ATOM   3718  NE  ARG B 231      -8.016   3.873   0.039  1.00  0.00           N  
ATOM   3719  HE  ARG B 231      -7.135   4.200   0.442  1.00  0.00           H  
ATOM   3720  CZ  ARG B 231      -8.243   4.336  -1.180  1.00  0.00           C  
ATOM   3721  NH1 ARG B 231      -9.324   4.043  -1.843  1.00  0.00           N  
ATOM   3722 HH11 ARG B 231      -9.935   3.350  -1.451  1.00  0.00           H  
ATOM   3723 HH12 ARG B 231      -9.480   4.459  -2.738  1.00  0.00           H  
ATOM   3724  NH2 ARG B 231      -7.381   5.126  -1.744  1.00  0.00           N  
ATOM   3725 HH21 ARG B 231      -6.513   5.284  -1.218  1.00  0.00           H  
ATOM   3726 HH22 ARG B 231      -7.498   5.505  -2.662  1.00  0.00           H  
ATOM   3727  C   ARG B 231     -10.396   1.945   5.690  1.00  0.00           C  
ATOM   3728  O   ARG B 231     -10.350   0.754   5.992  1.00  0.00           O  
ATOM   3729  N   ALA B 232     -11.353   2.752   6.147  1.00  0.00           N  
ATOM   3730  H   ALA B 232     -11.359   3.711   5.851  1.00  0.00           H  
ATOM   3731  CA  ALA B 232     -12.407   2.309   7.069  1.00  0.00           C  
ATOM   3732  HA  ALA B 232     -11.920   1.770   7.878  1.00  0.00           H  
ATOM   3733  CB  ALA B 232     -13.078   3.543   7.675  1.00  0.00           C  
ATOM   3734  HB1 ALA B 232     -12.336   4.155   8.187  1.00  0.00           H  
ATOM   3735  HB2 ALA B 232     -13.559   4.127   6.891  1.00  0.00           H  
ATOM   3736  HB3 ALA B 232     -13.835   3.230   8.398  1.00  0.00           H  
ATOM   3737  C   ALA B 232     -13.449   1.386   6.390  1.00  0.00           C  
ATOM   3738  O   ALA B 232     -13.820   1.659   5.244  1.00  0.00           O  
ATOM   3739  N   PRO B 233     -13.959   0.326   7.059  1.00  0.00           N  
ATOM   3740  CD  PRO B 233     -13.515  -0.220   8.333  1.00  0.00           C  
ATOM   3741  HD2 PRO B 233     -14.096   0.230   9.141  1.00  0.00           H  
ATOM   3742  HD3 PRO B 233     -12.449  -0.075   8.499  1.00  0.00           H  
ATOM   3743  CG  PRO B 233     -13.798  -1.717   8.248  1.00  0.00           C  
ATOM   3744  HG2 PRO B 233     -13.963  -2.153   9.233  1.00  0.00           H  
ATOM   3745  HG3 PRO B 233     -12.969  -2.213   7.741  1.00  0.00           H  
ATOM   3746  CB  PRO B 233     -15.048  -1.793   7.373  1.00  0.00           C  
ATOM   3747  HB2 PRO B 233     -15.939  -1.733   7.994  1.00  0.00           H  
ATOM   3748  HB3 PRO B 233     -15.064  -2.713   6.787  1.00  0.00           H  
ATOM   3749  CA  PRO B 233     -14.967  -0.558   6.470  1.00  0.00           C  
ATOM   3750  HA  PRO B 233     -14.615  -0.873   5.487  1.00  0.00           H  
ATOM   3751  C   PRO B 233     -16.344   0.108   6.309  1.00  0.00           C  
ATOM   3752  O   PRO B 233     -16.706   1.031   7.040  1.00  0.00           O  
ATOM   3753  N   GLY B 234     -17.144  -0.413   5.375  1.00  0.00           N  
ATOM   3754  H   GLY B 234     -16.819  -1.226   4.871  1.00  0.00           H  
ATOM   3755  CA  GLY B 234     -18.469   0.109   5.030  1.00  0.00           C  
ATOM   3756  HA2 GLY B 234     -18.778   0.864   5.754  1.00  0.00           H  
ATOM   3757  HA3 GLY B 234     -18.416   0.588   4.051  1.00  0.00           H  
ATOM   3758  C   GLY B 234     -19.555  -0.968   4.979  1.00  0.00           C  
ATOM   3759  O   GLY B 234     -19.299  -2.148   5.220  1.00  0.00           O  
ATOM   3760  N   ASN B 235     -20.783  -0.544   4.655  1.00  0.00           N  
ATOM   3761  H   ASN B 235     -20.881   0.434   4.428  1.00  0.00           H  
ATOM   3762  CA  ASN B 235     -21.955  -1.407   4.418  1.00  0.00           C  
ATOM   3763  HA  ASN B 235     -22.795  -0.737   4.231  1.00  0.00           H  
ATOM   3764  CB  ASN B 235     -21.753  -2.239   3.130  1.00  0.00           C  
ATOM   3765  HB2 ASN B 235     -21.024  -3.026   3.327  1.00  0.00           H  
ATOM   3766  HB3 ASN B 235     -22.694  -2.724   2.869  1.00  0.00           H  
ATOM   3767  CG  ASN B 235     -21.253  -1.435   1.940  1.00  0.00           C  
ATOM   3768  OD1 ASN B 235     -20.082  -1.123   1.813  1.00  0.00           O  
ATOM   3769  ND2 ASN B 235     -22.123  -1.071   1.026  1.00  0.00           N  
ATOM   3770 HD21 ASN B 235     -21.753  -0.589   0.226  1.00  0.00           H  
ATOM   3771 HD22 ASN B 235     -23.084  -1.349   1.105  1.00  0.00           H  
ATOM   3772  C   ASN B 235     -22.410  -2.263   5.627  1.00  0.00           C  
ATOM   3773  O   ASN B 235     -23.108  -3.261   5.447  1.00  0.00           O  
ATOM   3774  N   LEU B 236     -22.021  -1.883   6.851  1.00  0.00           N  
ATOM   3775  H   LEU B 236     -21.458  -1.055   6.933  1.00  0.00           H  
ATOM   3776  CA  LEU B 236     -22.271  -2.665   8.066  1.00  0.00           C  
ATOM   3777  HA  LEU B 236     -21.767  -3.621   7.938  1.00  0.00           H  
ATOM   3778  CB  LEU B 236     -21.633  -1.958   9.275  1.00  0.00           C  
ATOM   3779  HB2 LEU B 236     -20.564  -1.831   9.096  1.00  0.00           H  
ATOM   3780  HB3 LEU B 236     -22.083  -0.967   9.362  1.00  0.00           H  
ATOM   3781  CG  LEU B 236     -21.835  -2.707  10.609  1.00  0.00           C  
ATOM   3782  HG  LEU B 236     -22.888  -2.921  10.761  1.00  0.00           H  
ATOM   3783  CD1 LEU B 236     -21.058  -4.017  10.693  1.00  0.00           C  
ATOM   3784 HD11 LEU B 236     -21.154  -4.447  11.689  1.00  0.00           H  
ATOM   3785 HD12 LEU B 236     -21.469  -4.728   9.980  1.00  0.00           H  
ATOM   3786 HD13 LEU B 236     -20.004  -3.850  10.475  1.00  0.00           H  
ATOM   3787  CD2 LEU B 236     -21.364  -1.823  11.752  1.00  0.00           C  
ATOM   3788 HD21 LEU B 236     -20.296  -1.650  11.640  1.00  0.00           H  
ATOM   3789 HD22 LEU B 236     -21.894  -0.871  11.723  1.00  0.00           H  
ATOM   3790 HD23 LEU B 236     -21.561  -2.315  12.704  1.00  0.00           H  
ATOM   3791  C   LEU B 236     -23.770  -2.940   8.289  1.00  0.00           C  
ATOM   3792  O   LEU B 236     -24.575  -2.014   8.401  1.00  0.00           O  
ATOM   3793  N   THR B 237     -24.115  -4.221   8.399  1.00  0.00           N  
ATOM   3794  H   THR B 237     -23.378  -4.916   8.315  1.00  0.00           H  
ATOM   3795  CA  THR B 237     -25.487  -4.744   8.423  1.00  0.00           C  
ATOM   3796  HA  THR B 237     -26.184  -3.938   8.652  1.00  0.00           H  
ATOM   3797  CB  THR B 237     -25.843  -5.294   7.029  1.00  0.00           C  
ATOM   3798  HB  THR B 237     -25.115  -6.056   6.745  1.00  0.00           H  
ATOM   3799  CG2 THR B 237     -27.244  -5.899   6.935  1.00  0.00           C  
ATOM   3800 HG21 THR B 237     -27.985  -5.192   7.308  1.00  0.00           H  
ATOM   3801 HG22 THR B 237     -27.468  -6.133   5.894  1.00  0.00           H  
ATOM   3802 HG23 THR B 237     -27.294  -6.824   7.509  1.00  0.00           H  
ATOM   3803  OG1 THR B 237     -25.787  -4.247   6.086  1.00  0.00           O  
ATOM   3804  HG1 THR B 237     -24.855  -4.006   5.965  1.00  0.00           H  
ATOM   3805  C   THR B 237     -25.622  -5.822   9.500  1.00  0.00           C  
ATOM   3806  O   THR B 237     -24.668  -6.557   9.756  1.00  0.00           O  
ATOM   3807  N   VAL B 238     -26.802  -5.931  10.120  1.00  0.00           N  
ATOM   3808  H   VAL B 238     -27.547  -5.306   9.846  1.00  0.00           H  
ATOM   3809  CA  VAL B 238     -27.127  -6.903  11.178  1.00  0.00           C  
ATOM   3810  HA  VAL B 238     -26.353  -7.667  11.183  1.00  0.00           H  
ATOM   3811  CB  VAL B 238     -27.095  -6.224  12.566  1.00  0.00           C  
ATOM   3812  HB  VAL B 238     -26.095  -5.811  12.704  1.00  0.00           H  
ATOM   3813  CG1 VAL B 238     -28.096  -5.070  12.706  1.00  0.00           C  
ATOM   3814 HG11 VAL B 238     -27.974  -4.606  13.679  1.00  0.00           H  
ATOM   3815 HG12 VAL B 238     -27.918  -4.314  11.943  1.00  0.00           H  
ATOM   3816 HG13 VAL B 238     -29.119  -5.436  12.619  1.00  0.00           H  
ATOM   3817  CG2 VAL B 238     -27.350  -7.210  13.714  1.00  0.00           C  
ATOM   3818 HG21 VAL B 238     -28.384  -7.554  13.699  1.00  0.00           H  
ATOM   3819 HG22 VAL B 238     -26.683  -8.067  13.624  1.00  0.00           H  
ATOM   3820 HG23 VAL B 238     -27.159  -6.715  14.669  1.00  0.00           H  
ATOM   3821  C   VAL B 238     -28.456  -7.614  10.891  1.00  0.00           C  
ATOM   3822  O   VAL B 238     -29.422  -6.977  10.474  1.00  0.00           O  
ATOM   3823  N   HIE B 239     -28.506  -8.932  11.113  1.00  0.00           N  
ATOM   3824  H   HIE B 239     -27.656  -9.393  11.428  1.00  0.00           H  
ATOM   3825  CA  HIE B 239     -29.673  -9.795  10.859  1.00  0.00           C  
ATOM   3826  HA  HIE B 239     -30.586  -9.218  11.010  1.00  0.00           H  
ATOM   3827  CB  HIE B 239     -29.640 -10.235   9.384  1.00  0.00           C  
ATOM   3828  HB2 HIE B 239     -29.867  -9.377   8.751  1.00  0.00           H  
ATOM   3829  HB3 HIE B 239     -28.632 -10.575   9.142  1.00  0.00           H  
ATOM   3830  CG  HIE B 239     -30.597 -11.348   9.047  1.00  0.00           C  
ATOM   3831  ND1 HIE B 239     -31.978 -11.334   9.267  1.00  0.00           N  
ATOM   3832  CE1 HIE B 239     -32.413 -12.552   8.905  1.00  0.00           C  
ATOM   3833  HE1 HIE B 239     -33.442 -12.881   8.970  1.00  0.00           H  
ATOM   3834  NE2 HIE B 239     -31.390 -13.311   8.476  1.00  0.00           N  
ATOM   3835  HE2 HIE B 239     -31.453 -14.278   8.189  1.00  0.00           H  
ATOM   3836  CD2 HIE B 239     -30.237 -12.568   8.557  1.00  0.00           C  
ATOM   3837  HD2 HIE B 239     -29.233 -12.888   8.307  1.00  0.00           H  
ATOM   3838  C   HIE B 239     -29.725 -10.996  11.824  1.00  0.00           C  
ATOM   3839  O   HIE B 239     -28.690 -11.449  12.315  1.00  0.00           O  
ATOM   3840  N   THR B 240     -30.915 -11.539  12.098  1.00  0.00           N  
ATOM   3841  H   THR B 240     -31.700 -11.235  11.532  1.00  0.00           H  
ATOM   3842  CA  THR B 240     -31.084 -12.757  12.920  1.00  0.00           C  
ATOM   3843  HA  THR B 240     -30.322 -12.780  13.698  1.00  0.00           H  
ATOM   3844  CB  THR B 240     -32.444 -12.780  13.638  1.00  0.00           C  
ATOM   3845  HB  THR B 240     -33.256 -12.826  12.911  1.00  0.00           H  
ATOM   3846  CG2 THR B 240     -32.569 -13.946  14.622  1.00  0.00           C  
ATOM   3847 HG21 THR B 240     -32.544 -14.896  14.090  1.00  0.00           H  
ATOM   3848 HG22 THR B 240     -31.755 -13.920  15.348  1.00  0.00           H  
ATOM   3849 HG23 THR B 240     -33.519 -13.874  15.152  1.00  0.00           H  
ATOM   3850  OG1 THR B 240     -32.578 -11.601  14.396  1.00  0.00           O  
ATOM   3851  HG1 THR B 240     -32.790 -10.876  13.806  1.00  0.00           H  
ATOM   3852  C   THR B 240     -30.895 -14.003  12.053  1.00  0.00           C  
ATOM   3853  O   THR B 240     -31.855 -14.540  11.510  1.00  0.00           O  
ATOM   3854  N   GLN B 241     -29.646 -14.436  11.866  1.00  0.00           N  
ATOM   3855  H   GLN B 241     -28.898 -13.925  12.312  1.00  0.00           H  
ATOM   3856  CA  GLN B 241     -29.312 -15.537  10.954  1.00  0.00           C  
ATOM   3857  HA  GLN B 241     -29.798 -15.343   9.997  1.00  0.00           H  
ATOM   3858  CB  GLN B 241     -27.790 -15.525  10.737  1.00  0.00           C  
ATOM   3859  HB2 GLN B 241     -27.494 -14.522  10.435  1.00  0.00           H  
ATOM   3860  HB3 GLN B 241     -27.303 -15.750  11.688  1.00  0.00           H  
ATOM   3861  CG  GLN B 241     -27.279 -16.522   9.680  1.00  0.00           C  
ATOM   3862  HG2 GLN B 241     -26.193 -16.557   9.733  1.00  0.00           H  
ATOM   3863  HG3 GLN B 241     -27.635 -17.526   9.903  1.00  0.00           H  
ATOM   3864  CD  GLN B 241     -27.668 -16.158   8.248  1.00  0.00           C  
ATOM   3865  OE1 GLN B 241     -28.088 -15.061   7.932  1.00  0.00           O  
ATOM   3866  NE2 GLN B 241     -27.533 -17.067   7.308  1.00  0.00           N  
ATOM   3867 HE21 GLN B 241     -27.850 -16.793   6.394  1.00  0.00           H  
ATOM   3868 HE22 GLN B 241     -27.310 -18.015   7.540  1.00  0.00           H  
ATOM   3869  C   GLN B 241     -29.797 -16.919  11.437  1.00  0.00           C  
ATOM   3870  O   GLN B 241     -30.067 -17.786  10.607  1.00  0.00           O  
ATOM   3871  N   VAL B 242     -29.860 -17.141  12.756  1.00  0.00           N  
ATOM   3872  H   VAL B 242     -29.662 -16.364  13.378  1.00  0.00           H  
ATOM   3873  CA  VAL B 242     -30.243 -18.412  13.410  1.00  0.00           C  
ATOM   3874  HA  VAL B 242     -30.952 -18.933  12.766  1.00  0.00           H  
ATOM   3875  CB  VAL B 242     -29.009 -19.333  13.633  1.00  0.00           C  
ATOM   3876  HB  VAL B 242     -28.411 -18.926  14.442  1.00  0.00           H  
ATOM   3877  CG1 VAL B 242     -29.397 -20.768  14.024  1.00  0.00           C  
ATOM   3878 HG11 VAL B 242     -30.102 -21.181  13.302  1.00  0.00           H  
ATOM   3879 HG12 VAL B 242     -29.832 -20.787  15.022  1.00  0.00           H  
ATOM   3880 HG13 VAL B 242     -28.511 -21.402  14.058  1.00  0.00           H  
ATOM   3881  CG2 VAL B 242     -28.075 -19.451  12.417  1.00  0.00           C  
ATOM   3882 HG21 VAL B 242     -28.636 -19.813  11.555  1.00  0.00           H  
ATOM   3883 HG22 VAL B 242     -27.260 -20.139  12.634  1.00  0.00           H  
ATOM   3884 HG23 VAL B 242     -27.637 -18.480  12.190  1.00  0.00           H  
ATOM   3885  C   VAL B 242     -30.951 -18.096  14.742  1.00  0.00           C  
ATOM   3886  O   VAL B 242     -30.799 -16.987  15.260  1.00  0.00           O  
ATOM   3887  N   SER B 243     -31.695 -19.049  15.321  1.00  0.00           N  
ATOM   3888  H   SER B 243     -31.831 -19.928  14.847  1.00  0.00           H  
ATOM   3889  CA  SER B 243     -32.279 -18.934  16.671  1.00  0.00           C  
ATOM   3890  HA  SER B 243     -33.136 -18.263  16.624  1.00  0.00           H  
ATOM   3891  CB  SER B 243     -32.755 -20.297  17.181  1.00  0.00           C  
ATOM   3892  HB2 SER B 243     -31.912 -20.989  17.196  1.00  0.00           H  
ATOM   3893  HB3 SER B 243     -33.140 -20.190  18.198  1.00  0.00           H  
ATOM   3894  OG  SER B 243     -33.774 -20.819  16.348  1.00  0.00           O  
ATOM   3895  HG  SER B 243     -34.615 -20.729  16.811  1.00  0.00           H  
ATOM   3896  C   SER B 243     -31.277 -18.377  17.687  1.00  0.00           C  
ATOM   3897  O   SER B 243     -30.129 -18.825  17.750  1.00  0.00           O  
ATOM   3898  N   ASP B 244     -31.720 -17.364  18.435  1.00  0.00           N  
ATOM   3899  H   ASP B 244     -32.715 -17.172  18.436  1.00  0.00           H  
ATOM   3900  CA  ASP B 244     -30.973 -16.633  19.463  1.00  0.00           C  
ATOM   3901  HA  ASP B 244     -31.535 -15.716  19.640  1.00  0.00           H  
ATOM   3902  CB  ASP B 244     -31.006 -17.402  20.800  1.00  0.00           C  
ATOM   3903  HB2 ASP B 244     -30.424 -18.319  20.692  1.00  0.00           H  
ATOM   3904  HB3 ASP B 244     -30.534 -16.788  21.569  1.00  0.00           H  
ATOM   3905  CG  ASP B 244     -32.426 -17.756  21.279  1.00  0.00           C  
ATOM   3906  OD1 ASP B 244     -32.509 -18.510  22.273  1.00  0.00           O  
ATOM   3907  OD2 ASP B 244     -33.406 -17.259  20.672  1.00  0.00           O  
ATOM   3908  C   ASP B 244     -29.572 -16.160  19.026  1.00  0.00           C  
ATOM   3909  O   ASP B 244     -28.688 -15.964  19.859  1.00  0.00           O  
ATOM   3910  N   THR B 245     -29.340 -15.986  17.717  1.00  0.00           N  
ATOM   3911  H   THR B 245     -30.098 -16.199  17.074  1.00  0.00           H  
ATOM   3912  CA  THR B 245     -28.012 -15.740  17.138  1.00  0.00           C  
ATOM   3913  HA  THR B 245     -27.354 -15.355  17.915  1.00  0.00           H  
ATOM   3914  CB  THR B 245     -27.380 -17.038  16.620  1.00  0.00           C  
ATOM   3915  HB  THR B 245     -27.996 -17.430  15.816  1.00  0.00           H  
ATOM   3916  CG2 THR B 245     -25.952 -16.830  16.108  1.00  0.00           C  
ATOM   3917 HG21 THR B 245     -25.351 -16.354  16.883  1.00  0.00           H  
ATOM   3918 HG22 THR B 245     -25.518 -17.795  15.853  1.00  0.00           H  
ATOM   3919 HG23 THR B 245     -25.959 -16.202  15.218  1.00  0.00           H  
ATOM   3920  OG1 THR B 245     -27.295 -18.006  17.636  1.00  0.00           O  
ATOM   3921  HG1 THR B 245     -28.207 -18.240  17.880  1.00  0.00           H  
ATOM   3922  C   THR B 245     -28.070 -14.707  16.015  1.00  0.00           C  
ATOM   3923  O   THR B 245     -28.426 -14.998  14.868  1.00  0.00           O  
ATOM   3924  N   LEU B 246     -27.639 -13.490  16.341  1.00  0.00           N  
ATOM   3925  H   LEU B 246     -27.282 -13.356  17.282  1.00  0.00           H  
ATOM   3926  CA  LEU B 246     -27.410 -12.422  15.373  1.00  0.00           C  
ATOM   3927  HA  LEU B 246     -28.258 -12.378  14.690  1.00  0.00           H  
ATOM   3928  CB  LEU B 246     -27.283 -11.074  16.109  1.00  0.00           C  
ATOM   3929  HB2 LEU B 246     -26.497 -11.167  16.861  1.00  0.00           H  
ATOM   3930  HB3 LEU B 246     -26.977 -10.302  15.403  1.00  0.00           H  
ATOM   3931  CG  LEU B 246     -28.583 -10.619  16.798  1.00  0.00           C  
ATOM   3932  HG  LEU B 246     -28.984 -11.430  17.402  1.00  0.00           H  
ATOM   3933  CD1 LEU B 246     -28.294  -9.439  17.724  1.00  0.00           C  
ATOM   3934 HD11 LEU B 246     -27.933  -8.585  17.149  1.00  0.00           H  
ATOM   3935 HD12 LEU B 246     -29.210  -9.160  18.250  1.00  0.00           H  
ATOM   3936 HD13 LEU B 246     -27.547  -9.726  18.464  1.00  0.00           H  
ATOM   3937  CD2 LEU B 246     -29.638 -10.188  15.776  1.00  0.00           C  
ATOM   3938 HD21 LEU B 246     -30.537  -9.864  16.301  1.00  0.00           H  
ATOM   3939 HD22 LEU B 246     -29.262  -9.363  15.172  1.00  0.00           H  
ATOM   3940 HD23 LEU B 246     -29.907 -11.022  15.132  1.00  0.00           H  
ATOM   3941  C   LEU B 246     -26.158 -12.700  14.534  1.00  0.00           C  
ATOM   3942  O   LEU B 246     -25.199 -13.315  15.005  1.00  0.00           O  
ATOM   3943  N   LEU B 247     -26.151 -12.173  13.314  1.00  0.00           N  
ATOM   3944  H   LEU B 247     -26.996 -11.703  13.000  1.00  0.00           H  
ATOM   3945  CA  LEU B 247     -25.001 -12.090  12.425  1.00  0.00           C  
ATOM   3946  HA  LEU B 247     -24.106 -12.401  12.962  1.00  0.00           H  
ATOM   3947  CB  LEU B 247     -25.230 -13.033  11.232  1.00  0.00           C  
ATOM   3948  HB2 LEU B 247     -25.455 -14.029  11.611  1.00  0.00           H  
ATOM   3949  HB3 LEU B 247     -26.100 -12.669  10.683  1.00  0.00           H  
ATOM   3950  CG  LEU B 247     -24.045 -13.131  10.256  1.00  0.00           C  
ATOM   3951  HG  LEU B 247     -23.715 -12.135   9.965  1.00  0.00           H  
ATOM   3952  CD1 LEU B 247     -22.883 -13.890  10.897  1.00  0.00           C  
ATOM   3953 HD11 LEU B 247     -22.112 -14.062  10.149  1.00  0.00           H  
ATOM   3954 HD12 LEU B 247     -22.449 -13.292  11.695  1.00  0.00           H  
ATOM   3955 HD13 LEU B 247     -23.226 -14.846  11.285  1.00  0.00           H  
ATOM   3956  CD2 LEU B 247     -24.462 -13.886   8.994  1.00  0.00           C  
ATOM   3957 HD21 LEU B 247     -25.314 -13.387   8.529  1.00  0.00           H  
ATOM   3958 HD22 LEU B 247     -23.636 -13.886   8.282  1.00  0.00           H  
ATOM   3959 HD23 LEU B 247     -24.729 -14.911   9.236  1.00  0.00           H  
ATOM   3960  C   LEU B 247     -24.820 -10.637  11.980  1.00  0.00           C  
ATOM   3961  O   LEU B 247     -25.778  -9.990  11.555  1.00  0.00           O  
ATOM   3962  N   LEU B 248     -23.588 -10.145  12.059  1.00  0.00           N  
ATOM   3963  H   LEU B 248     -22.859 -10.730  12.454  1.00  0.00           H  
ATOM   3964  CA  LEU B 248     -23.151  -8.893  11.461  1.00  0.00           C  
ATOM   3965  HA  LEU B 248     -24.026  -8.361  11.098  1.00  0.00           H  
ATOM   3966  CB  LEU B 248     -22.435  -7.995  12.485  1.00  0.00           C  
ATOM   3967  HB2 LEU B 248     -21.577  -8.522  12.903  1.00  0.00           H  
ATOM   3968  HB3 LEU B 248     -22.053  -7.135  11.935  1.00  0.00           H  
ATOM   3969  CG  LEU B 248     -23.346  -7.485  13.619  1.00  0.00           C  
ATOM   3970  HG  LEU B 248     -24.371  -7.412  13.261  1.00  0.00           H  
ATOM   3971  CD1 LEU B 248     -23.302  -8.390  14.852  1.00  0.00           C  
ATOM   3972 HD11 LEU B 248     -22.276  -8.492  15.202  1.00  0.00           H  
ATOM   3973 HD12 LEU B 248     -23.918  -7.962  15.644  1.00  0.00           H  
ATOM   3974 HD13 LEU B 248     -23.692  -9.377  14.611  1.00  0.00           H  
ATOM   3975  CD2 LEU B 248     -22.899  -6.092  14.065  1.00  0.00           C  
ATOM   3976 HD21 LEU B 248     -21.864  -6.123  14.404  1.00  0.00           H  
ATOM   3977 HD22 LEU B 248     -22.991  -5.398  13.230  1.00  0.00           H  
ATOM   3978 HD23 LEU B 248     -23.538  -5.743  14.876  1.00  0.00           H  
ATOM   3979  C   LEU B 248     -22.246  -9.186  10.265  1.00  0.00           C  
ATOM   3980  O   LEU B 248     -21.480 -10.149  10.287  1.00  0.00           O  
ATOM   3981  N   THR B 249     -22.327  -8.329   9.250  1.00  0.00           N  
ATOM   3982  H   THR B 249     -22.984  -7.559   9.334  1.00  0.00           H  
ATOM   3983  CA  THR B 249     -21.508  -8.373   8.028  1.00  0.00           C  
ATOM   3984  HA  THR B 249     -20.577  -8.900   8.237  1.00  0.00           H  
ATOM   3985  CB  THR B 249     -22.228  -9.117   6.889  1.00  0.00           C  
ATOM   3986  HB  THR B 249     -21.587  -9.107   6.008  1.00  0.00           H  
ATOM   3987  CG2 THR B 249     -22.569 -10.570   7.221  1.00  0.00           C  
ATOM   3988 HG21 THR B 249     -21.669 -11.092   7.545  1.00  0.00           H  
ATOM   3989 HG22 THR B 249     -23.316 -10.619   8.012  1.00  0.00           H  
ATOM   3990 HG23 THR B 249     -22.961 -11.060   6.330  1.00  0.00           H  
ATOM   3991  OG1 THR B 249     -23.438  -8.465   6.580  1.00  0.00           O  
ATOM   3992  HG1 THR B 249     -23.986  -8.519   7.365  1.00  0.00           H  
ATOM   3993  C   THR B 249     -21.148  -6.957   7.568  1.00  0.00           C  
ATOM   3994  O   THR B 249     -21.858  -5.997   7.882  1.00  0.00           O  
ATOM   3995  N   TRP B 250     -20.038  -6.813   6.846  1.00  0.00           N  
ATOM   3996  H   TRP B 250     -19.470  -7.635   6.659  1.00  0.00           H  
ATOM   3997  CA  TRP B 250     -19.544  -5.551   6.282  1.00  0.00           C  
ATOM   3998  HA  TRP B 250     -20.391  -4.941   5.969  1.00  0.00           H  
ATOM   3999  CB  TRP B 250     -18.766  -4.776   7.362  1.00  0.00           C  
ATOM   4000  HB2 TRP B 250     -18.354  -3.865   6.929  1.00  0.00           H  
ATOM   4001  HB3 TRP B 250     -19.474  -4.464   8.129  1.00  0.00           H  
ATOM   4002  CG  TRP B 250     -17.654  -5.514   8.044  1.00  0.00           C  
ATOM   4003  CD1 TRP B 250     -16.367  -5.534   7.632  1.00  0.00           C  
ATOM   4004  HD1 TRP B 250     -15.990  -5.019   6.756  1.00  0.00           H  
ATOM   4005  NE1 TRP B 250     -15.626  -6.340   8.470  1.00  0.00           N  
ATOM   4006  HE1 TRP B 250     -14.637  -6.517   8.341  1.00  0.00           H  
ATOM   4007  CE2 TRP B 250     -16.405  -6.904   9.457  1.00  0.00           C  
ATOM   4008  CZ2 TRP B 250     -16.126  -7.793  10.506  1.00  0.00           C  
ATOM   4009  HZ2 TRP B 250     -15.139  -8.208  10.621  1.00  0.00           H  
ATOM   4010  CH2 TRP B 250     -17.159  -8.175  11.377  1.00  0.00           C  
ATOM   4011  HH2 TRP B 250     -16.957  -8.873  12.178  1.00  0.00           H  
ATOM   4012  CZ3 TRP B 250     -18.458  -7.673  11.179  1.00  0.00           C  
ATOM   4013  HZ3 TRP B 250     -19.258  -7.997  11.828  1.00  0.00           H  
ATOM   4014  CE3 TRP B 250     -18.727  -6.787  10.118  1.00  0.00           C  
ATOM   4015  HE3 TRP B 250     -19.729  -6.424   9.964  1.00  0.00           H  
ATOM   4016  CD2 TRP B 250     -17.710  -6.381   9.224  1.00  0.00           C  
ATOM   4017  C   TRP B 250     -18.692  -5.820   5.028  1.00  0.00           C  
ATOM   4018  O   TRP B 250     -18.397  -6.968   4.704  1.00  0.00           O  
ATOM   4019  N   SER B 251     -18.325  -4.770   4.287  1.00  0.00           N  
ATOM   4020  H   SER B 251     -18.582  -3.843   4.607  1.00  0.00           H  
ATOM   4021  CA  SER B 251     -17.459  -4.892   3.103  1.00  0.00           C  
ATOM   4022  HA  SER B 251     -17.600  -5.884   2.671  1.00  0.00           H  
ATOM   4023  CB  SER B 251     -17.873  -3.881   2.033  1.00  0.00           C  
ATOM   4024  HB2 SER B 251     -18.947  -3.953   1.859  1.00  0.00           H  
ATOM   4025  HB3 SER B 251     -17.633  -2.872   2.372  1.00  0.00           H  
ATOM   4026  OG  SER B 251     -17.187  -4.159   0.827  1.00  0.00           O  
ATOM   4027  HG  SER B 251     -17.230  -3.384   0.259  1.00  0.00           H  
ATOM   4028  C   SER B 251     -15.968  -4.741   3.440  1.00  0.00           C  
ATOM   4029  O   SER B 251     -15.603  -3.968   4.331  1.00  0.00           O  
ATOM   4030  N   ASN B 252     -15.101  -5.431   2.690  1.00  0.00           N  
ATOM   4031  H   ASN B 252     -15.480  -5.984   1.936  1.00  0.00           H  
ATOM   4032  CA  ASN B 252     -13.652  -5.207   2.699  1.00  0.00           C  
ATOM   4033  HA  ASN B 252     -13.329  -5.160   3.739  1.00  0.00           H  
ATOM   4034  CB  ASN B 252     -12.959  -6.426   2.054  1.00  0.00           C  
ATOM   4035  HB2 ASN B 252     -13.379  -7.334   2.487  1.00  0.00           H  
ATOM   4036  HB3 ASN B 252     -13.143  -6.434   0.981  1.00  0.00           H  
ATOM   4037  CG  ASN B 252     -11.451  -6.454   2.277  1.00  0.00           C  
ATOM   4038  OD1 ASN B 252     -10.787  -5.439   2.400  1.00  0.00           O  
ATOM   4039  ND2 ASN B 252     -10.865  -7.626   2.356  1.00  0.00           N  
ATOM   4040 HD21 ASN B 252      -9.870  -7.640   2.501  1.00  0.00           H  
ATOM   4041 HD22 ASN B 252     -11.381  -8.468   2.177  1.00  0.00           H  
ATOM   4042  C   ASN B 252     -13.317  -3.876   1.971  1.00  0.00           C  
ATOM   4043  O   ASN B 252     -13.646  -3.735   0.791  1.00  0.00           O  
ATOM   4044  N   PRO B 253     -12.677  -2.882   2.621  1.00  0.00           N  
ATOM   4045  CD  PRO B 253     -12.354  -2.884   4.042  1.00  0.00           C  
ATOM   4046  HD2 PRO B 253     -11.729  -3.733   4.305  1.00  0.00           H  
ATOM   4047  HD3 PRO B 253     -13.275  -2.910   4.623  1.00  0.00           H  
ATOM   4048  CG  PRO B 253     -11.624  -1.576   4.316  1.00  0.00           C  
ATOM   4049  HG2 PRO B 253     -10.555  -1.703   4.151  1.00  0.00           H  
ATOM   4050  HG3 PRO B 253     -11.826  -1.225   5.327  1.00  0.00           H  
ATOM   4051  CB  PRO B 253     -12.204  -0.641   3.257  1.00  0.00           C  
ATOM   4052  HB2 PRO B 253     -11.549   0.205   3.054  1.00  0.00           H  
ATOM   4053  HB3 PRO B 253     -13.176  -0.284   3.594  1.00  0.00           H  
ATOM   4054  CA  PRO B 253     -12.416  -1.554   2.043  1.00  0.00           C  
ATOM   4055  HA  PRO B 253     -13.315  -1.219   1.527  1.00  0.00           H  
ATOM   4056  C   PRO B 253     -11.278  -1.481   0.992  1.00  0.00           C  
ATOM   4057  O   PRO B 253     -10.848  -0.383   0.624  1.00  0.00           O  
ATOM   4058  N   TYR B 254     -10.814  -2.622   0.469  1.00  0.00           N  
ATOM   4059  H   TYR B 254     -11.260  -3.486   0.751  1.00  0.00           H  
ATOM   4060  CA  TYR B 254      -9.787  -2.713  -0.577  1.00  0.00           C  
ATOM   4061  HA  TYR B 254      -9.589  -1.712  -0.957  1.00  0.00           H  
ATOM   4062  CB  TYR B 254      -8.480  -3.254   0.017  1.00  0.00           C  
ATOM   4063  HB2 TYR B 254      -8.686  -4.163   0.585  1.00  0.00           H  
ATOM   4064  HB3 TYR B 254      -7.804  -3.523  -0.797  1.00  0.00           H  
ATOM   4065  CG  TYR B 254      -7.781  -2.250   0.906  1.00  0.00           C  
ATOM   4066  CD1 TYR B 254      -6.772  -1.426   0.371  1.00  0.00           C  
ATOM   4067  HD1 TYR B 254      -6.467  -1.535  -0.659  1.00  0.00           H  
ATOM   4068  CE1 TYR B 254      -6.162  -0.452   1.179  1.00  0.00           C  
ATOM   4069  HE1 TYR B 254      -5.377   0.176   0.794  1.00  0.00           H  
ATOM   4070  CZ  TYR B 254      -6.580  -0.284   2.510  1.00  0.00           C  
ATOM   4071  OH  TYR B 254      -6.014   0.687   3.262  1.00  0.00           O  
ATOM   4072  HH  TYR B 254      -5.199   1.024   2.830  1.00  0.00           H  
ATOM   4073  CE2 TYR B 254      -7.595  -1.101   3.048  1.00  0.00           C  
ATOM   4074  HE2 TYR B 254      -7.921  -0.965   4.065  1.00  0.00           H  
ATOM   4075  CD2 TYR B 254      -8.179  -2.100   2.247  1.00  0.00           C  
ATOM   4076  HD2 TYR B 254      -8.953  -2.740   2.651  1.00  0.00           H  
ATOM   4077  C   TYR B 254     -10.247  -3.586  -1.756  1.00  0.00           C  
ATOM   4078  O   TYR B 254     -10.965  -4.563  -1.547  1.00  0.00           O  
ATOM   4079  N   PRO B 255      -9.826  -3.280  -2.998  1.00  0.00           N  
ATOM   4080  CD  PRO B 255      -9.109  -2.081  -3.417  1.00  0.00           C  
ATOM   4081  HD2 PRO B 255      -8.190  -1.944  -2.845  1.00  0.00           H  
ATOM   4082  HD3 PRO B 255      -9.760  -1.214  -3.295  1.00  0.00           H  
ATOM   4083  CG  PRO B 255      -8.782  -2.274  -4.899  1.00  0.00           C  
ATOM   4084  HG2 PRO B 255      -7.796  -2.728  -5.003  1.00  0.00           H  
ATOM   4085  HG3 PRO B 255      -8.829  -1.335  -5.450  1.00  0.00           H  
ATOM   4086  CB  PRO B 255      -9.857  -3.254  -5.370  1.00  0.00           C  
ATOM   4087  HB2 PRO B 255      -9.536  -3.817  -6.247  1.00  0.00           H  
ATOM   4088  HB3 PRO B 255     -10.777  -2.709  -5.585  1.00  0.00           H  
ATOM   4089  CA  PRO B 255     -10.069  -4.148  -4.147  1.00  0.00           C  
ATOM   4090  HA  PRO B 255     -11.105  -4.481  -4.119  1.00  0.00           H  
ATOM   4091  C   PRO B 255      -9.105  -5.355  -4.155  1.00  0.00           C  
ATOM   4092  O   PRO B 255      -7.953  -5.205  -3.740  1.00  0.00           O  
ATOM   4093  N   PRO B 256      -9.492  -6.517  -4.727  1.00  0.00           N  
ATOM   4094  CD  PRO B 256     -10.830  -6.816  -5.226  1.00  0.00           C  
ATOM   4095  HD2 PRO B 256     -10.937  -6.430  -6.241  1.00  0.00           H  
ATOM   4096  HD3 PRO B 256     -11.608  -6.409  -4.582  1.00  0.00           H  
ATOM   4097  CG  PRO B 256     -10.949  -8.337  -5.233  1.00  0.00           C  
ATOM   4098  HG2 PRO B 256     -11.621  -8.687  -6.017  1.00  0.00           H  
ATOM   4099  HG3 PRO B 256     -11.289  -8.678  -4.257  1.00  0.00           H  
ATOM   4100  CB  PRO B 256      -9.512  -8.792  -5.469  1.00  0.00           C  
ATOM   4101  HB2 PRO B 256      -9.301  -8.766  -6.540  1.00  0.00           H  
ATOM   4102  HB3 PRO B 256      -9.338  -9.793  -5.070  1.00  0.00           H  
ATOM   4103  CA  PRO B 256      -8.668  -7.738  -4.742  1.00  0.00           C  
ATOM   4104  HA  PRO B 256      -8.524  -8.055  -3.713  1.00  0.00           H  
ATOM   4105  C   PRO B 256      -7.277  -7.629  -5.390  1.00  0.00           C  
ATOM   4106  O   PRO B 256      -6.440  -8.508  -5.193  1.00  0.00           O  
ATOM   4107  N   ASP B 257      -7.024  -6.577  -6.175  1.00  0.00           N  
ATOM   4108  H   ASP B 257      -7.757  -5.898  -6.300  1.00  0.00           H  
ATOM   4109  CA  ASP B 257      -5.699  -6.274  -6.736  1.00  0.00           C  
ATOM   4110  HA  ASP B 257      -5.315  -7.156  -7.247  1.00  0.00           H  
ATOM   4111  CB  ASP B 257      -5.878  -5.133  -7.744  1.00  0.00           C  
ATOM   4112  HB2 ASP B 257      -6.571  -5.459  -8.520  1.00  0.00           H  
ATOM   4113  HB3 ASP B 257      -6.317  -4.275  -7.233  1.00  0.00           H  
ATOM   4114  CG  ASP B 257      -4.571  -4.685  -8.398  1.00  0.00           C  
ATOM   4115  OD1 ASP B 257      -4.389  -5.000  -9.599  1.00  0.00           O  
ATOM   4116  OD2 ASP B 257      -3.760  -3.949  -7.801  1.00  0.00           O  
ATOM   4117  C   ASP B 257      -4.666  -5.858  -5.676  1.00  0.00           C  
ATOM   4118  O   ASP B 257      -3.472  -6.141  -5.820  1.00  0.00           O  
ATOM   4119  N   ASN B 258      -5.124  -5.175  -4.621  1.00  0.00           N  
ATOM   4120  H   ASN B 258      -6.129  -5.095  -4.501  1.00  0.00           H  
ATOM   4121  CA  ASN B 258      -4.271  -4.689  -3.547  1.00  0.00           C  
ATOM   4122  HA  ASN B 258      -3.331  -4.352  -3.989  1.00  0.00           H  
ATOM   4123  CB  ASN B 258      -4.937  -3.481  -2.871  1.00  0.00           C  
ATOM   4124  HB2 ASN B 258      -5.235  -2.758  -3.629  1.00  0.00           H  
ATOM   4125  HB3 ASN B 258      -5.826  -3.807  -2.333  1.00  0.00           H  
ATOM   4126  CG  ASN B 258      -3.992  -2.813  -1.888  1.00  0.00           C  
ATOM   4127  OD1 ASN B 258      -3.601  -3.391  -0.890  1.00  0.00           O  
ATOM   4128  ND2 ASN B 258      -3.563  -1.607  -2.166  1.00  0.00           N  
ATOM   4129 HD21 ASN B 258      -2.939  -1.171  -1.483  1.00  0.00           H  
ATOM   4130 HD22 ASN B 258      -3.834  -1.127  -3.002  1.00  0.00           H  
ATOM   4131  C   ASN B 258      -3.944  -5.822  -2.564  1.00  0.00           C  
ATOM   4132  O   ASN B 258      -4.805  -6.609  -2.180  1.00  0.00           O  
ATOM   4133  N   TYR B 259      -2.687  -5.911  -2.141  1.00  0.00           N  
ATOM   4134  H   TYR B 259      -2.022  -5.214  -2.438  1.00  0.00           H  
ATOM   4135  CA  TYR B 259      -2.206  -7.020  -1.321  1.00  0.00           C  
ATOM   4136  HA  TYR B 259      -2.532  -7.951  -1.783  1.00  0.00           H  
ATOM   4137  CB  TYR B 259      -0.676  -6.996  -1.336  1.00  0.00           C  
ATOM   4138  HB2 TYR B 259      -0.343  -6.086  -0.832  1.00  0.00           H  
ATOM   4139  HB3 TYR B 259      -0.313  -7.843  -0.752  1.00  0.00           H  
ATOM   4140  CG  TYR B 259      -0.019  -7.059  -2.712  1.00  0.00           C  
ATOM   4141  CD1 TYR B 259      -0.709  -7.517  -3.860  1.00  0.00           C  
ATOM   4142  HD1 TYR B 259      -1.757  -7.773  -3.819  1.00  0.00           H  
ATOM   4143  CE1 TYR B 259      -0.045  -7.624  -5.093  1.00  0.00           C  
ATOM   4144  HE1 TYR B 259      -0.569  -7.967  -5.971  1.00  0.00           H  
ATOM   4145  CZ  TYR B 259       1.317  -7.279  -5.190  1.00  0.00           C  
ATOM   4146  OH  TYR B 259       1.968  -7.441  -6.367  1.00  0.00           O  
ATOM   4147  HH  TYR B 259       2.926  -7.535  -6.221  1.00  0.00           H  
ATOM   4148  CE2 TYR B 259       1.999  -6.777  -4.062  1.00  0.00           C  
ATOM   4149  HE2 TYR B 259       3.035  -6.483  -4.142  1.00  0.00           H  
ATOM   4150  CD2 TYR B 259       1.323  -6.656  -2.832  1.00  0.00           C  
ATOM   4151  HD2 TYR B 259       1.834  -6.247  -1.967  1.00  0.00           H  
ATOM   4152  C   TYR B 259      -2.790  -7.039   0.100  1.00  0.00           C  
ATOM   4153  O   TYR B 259      -2.969  -8.125   0.647  1.00  0.00           O  
ATOM   4154  N   LEU B 260      -3.189  -5.888   0.659  1.00  0.00           N  
ATOM   4155  H   LEU B 260      -3.055  -5.024   0.140  1.00  0.00           H  
ATOM   4156  CA  LEU B 260      -3.904  -5.821   1.945  1.00  0.00           C  
ATOM   4157  HA  LEU B 260      -3.286  -6.303   2.703  1.00  0.00           H  
ATOM   4158  CB  LEU B 260      -4.133  -4.349   2.352  1.00  0.00           C  
ATOM   4159  HB2 LEU B 260      -4.098  -3.714   1.471  1.00  0.00           H  
ATOM   4160  HB3 LEU B 260      -5.128  -4.220   2.774  1.00  0.00           H  
ATOM   4161  CG  LEU B 260      -3.096  -3.863   3.376  1.00  0.00           C  
ATOM   4162  HG  LEU B 260      -2.121  -4.289   3.138  1.00  0.00           H  
ATOM   4163  CD1 LEU B 260      -2.980  -2.348   3.353  1.00  0.00           C  
ATOM   4164 HD11 LEU B 260      -2.732  -2.041   2.340  1.00  0.00           H  
ATOM   4165 HD12 LEU B 260      -2.179  -2.040   4.022  1.00  0.00           H  
ATOM   4166 HD13 LEU B 260      -3.919  -1.880   3.647  1.00  0.00           H  
ATOM   4167  CD2 LEU B 260      -3.485  -4.258   4.799  1.00  0.00           C  
ATOM   4168 HD21 LEU B 260      -4.394  -3.738   5.099  1.00  0.00           H  
ATOM   4169 HD22 LEU B 260      -2.678  -3.983   5.476  1.00  0.00           H  
ATOM   4170 HD23 LEU B 260      -3.646  -5.334   4.853  1.00  0.00           H  
ATOM   4171  C   LEU B 260      -5.234  -6.589   1.928  1.00  0.00           C  
ATOM   4172  O   LEU B 260      -5.621  -7.124   2.964  1.00  0.00           O  
ATOM   4173  N   TYR B 261      -5.903  -6.732   0.778  1.00  0.00           N  
ATOM   4174  H   TYR B 261      -5.520  -6.326  -0.066  1.00  0.00           H  
ATOM   4175  CA  TYR B 261      -7.154  -7.498   0.663  1.00  0.00           C  
ATOM   4176  HA  TYR B 261      -7.919  -7.009   1.265  1.00  0.00           H  
ATOM   4177  CB  TYR B 261      -7.603  -7.483  -0.805  1.00  0.00           C  
ATOM   4178  HB2 TYR B 261      -7.738  -6.448  -1.124  1.00  0.00           H  
ATOM   4179  HB3 TYR B 261      -6.812  -7.915  -1.417  1.00  0.00           H  
ATOM   4180  CG  TYR B 261      -8.879  -8.251  -1.089  1.00  0.00           C  
ATOM   4181  CD1 TYR B 261      -8.823  -9.579  -1.561  1.00  0.00           C  
ATOM   4182  HD1 TYR B 261      -7.864 -10.058  -1.697  1.00  0.00           H  
ATOM   4183  CE1 TYR B 261     -10.011 -10.277  -1.858  1.00  0.00           C  
ATOM   4184  HE1 TYR B 261      -9.971 -11.288  -2.227  1.00  0.00           H  
ATOM   4185  CZ  TYR B 261     -11.258  -9.635  -1.690  1.00  0.00           C  
ATOM   4186  OH  TYR B 261     -12.413 -10.280  -1.998  1.00  0.00           O  
ATOM   4187  HH  TYR B 261     -12.335 -11.235  -1.959  1.00  0.00           H  
ATOM   4188  CE2 TYR B 261     -11.313  -8.308  -1.222  1.00  0.00           C  
ATOM   4189  HE2 TYR B 261     -12.269  -7.820  -1.108  1.00  0.00           H  
ATOM   4190  CD2 TYR B 261     -10.124  -7.625  -0.910  1.00  0.00           C  
ATOM   4191  HD2 TYR B 261     -10.169  -6.615  -0.528  1.00  0.00           H  
ATOM   4192  C   TYR B 261      -7.019  -8.948   1.163  1.00  0.00           C  
ATOM   4193  O   TYR B 261      -7.973  -9.514   1.692  1.00  0.00           O  
ATOM   4194  N   ASN B 262      -5.827  -9.542   1.033  1.00  0.00           N  
ATOM   4195  H   ASN B 262      -5.068  -8.985   0.658  1.00  0.00           H  
ATOM   4196  CA  ASN B 262      -5.511 -10.886   1.524  1.00  0.00           C  
ATOM   4197  HA  ASN B 262      -6.407 -11.502   1.443  1.00  0.00           H  
ATOM   4198  CB  ASN B 262      -4.400 -11.486   0.626  1.00  0.00           C  
ATOM   4199  HB2 ASN B 262      -3.548 -10.807   0.599  1.00  0.00           H  
ATOM   4200  HB3 ASN B 262      -4.066 -12.423   1.069  1.00  0.00           H  
ATOM   4201  CG  ASN B 262      -4.823 -11.808  -0.798  1.00  0.00           C  
ATOM   4202  OD1 ASN B 262      -4.064 -11.682  -1.752  1.00  0.00           O  
ATOM   4203  ND2 ASN B 262      -6.039 -12.251  -1.005  1.00  0.00           N  
ATOM   4204 HD21 ASN B 262      -6.312 -12.468  -1.944  1.00  0.00           H  
ATOM   4205 HD22 ASN B 262      -6.666 -12.364  -0.227  1.00  0.00           H  
ATOM   4206  C   ASN B 262      -5.143 -10.959   3.022  1.00  0.00           C  
ATOM   4207  O   ASN B 262      -4.836 -12.054   3.483  1.00  0.00           O  
ATOM   4208  N   HIE B 263      -5.153  -9.838   3.761  1.00  0.00           N  
ATOM   4209  H   HIE B 263      -5.432  -8.976   3.310  1.00  0.00           H  
ATOM   4210  CA  HIE B 263      -4.585  -9.728   5.121  1.00  0.00           C  
ATOM   4211  HA  HIE B 263      -4.570 -10.720   5.576  1.00  0.00           H  
ATOM   4212  CB  HIE B 263      -3.125  -9.257   5.013  1.00  0.00           C  
ATOM   4213  HB2 HIE B 263      -3.101  -8.285   4.519  1.00  0.00           H  
ATOM   4214  HB3 HIE B 263      -2.729  -9.128   6.018  1.00  0.00           H  
ATOM   4215  CG  HIE B 263      -2.204 -10.209   4.289  1.00  0.00           C  
ATOM   4216  ND1 HIE B 263      -1.711 -11.411   4.803  1.00  0.00           N  
ATOM   4217  CE1 HIE B 263      -0.913 -11.914   3.851  1.00  0.00           C  
ATOM   4218  HE1 HIE B 263      -0.377 -12.849   3.936  1.00  0.00           H  
ATOM   4219  NE2 HIE B 263      -0.850 -11.085   2.794  1.00  0.00           N  
ATOM   4220  HE2 HIE B 263      -0.277 -11.211   1.973  1.00  0.00           H  
ATOM   4221  CD2 HIE B 263      -1.653 -10.001   3.059  1.00  0.00           C  
ATOM   4222  HD2 HIE B 263      -1.808  -9.137   2.434  1.00  0.00           H  
ATOM   4223  C   HIE B 263      -5.346  -8.819   6.115  1.00  0.00           C  
ATOM   4224  O   HIE B 263      -4.906  -8.705   7.258  1.00  0.00           O  
ATOM   4225  N   LEU B 264      -6.455  -8.169   5.731  1.00  0.00           N  
ATOM   4226  H   LEU B 264      -6.771  -8.278   4.781  1.00  0.00           H  
ATOM   4227  CA  LEU B 264      -7.286  -7.369   6.654  1.00  0.00           C  
ATOM   4228  HA  LEU B 264      -6.626  -6.703   7.211  1.00  0.00           H  
ATOM   4229  CB  LEU B 264      -8.323  -6.525   5.874  1.00  0.00           C  
ATOM   4230  HB2 LEU B 264      -8.477  -6.931   4.871  1.00  0.00           H  
ATOM   4231  HB3 LEU B 264      -9.282  -6.615   6.388  1.00  0.00           H  
ATOM   4232  CG  LEU B 264      -7.980  -5.024   5.794  1.00  0.00           C  
ATOM   4233  HG  LEU B 264      -7.459  -4.713   6.701  1.00  0.00           H  
ATOM   4234  CD1 LEU B 264      -7.117  -4.713   4.578  1.00  0.00           C  
ATOM   4235 HD11 LEU B 264      -6.871  -3.652   4.562  1.00  0.00           H  
ATOM   4236 HD12 LEU B 264      -6.200  -5.292   4.648  1.00  0.00           H  
ATOM   4237 HD13 LEU B 264      -7.646  -4.976   3.661  1.00  0.00           H  
ATOM   4238  CD2 LEU B 264      -9.244  -4.180   5.662  1.00  0.00           C  
ATOM   4239 HD21 LEU B 264      -8.989  -3.121   5.703  1.00  0.00           H  
ATOM   4240 HD22 LEU B 264      -9.731  -4.408   4.716  1.00  0.00           H  
ATOM   4241 HD23 LEU B 264      -9.928  -4.409   6.477  1.00  0.00           H  
ATOM   4242  C   LEU B 264      -8.021  -8.243   7.691  1.00  0.00           C  
ATOM   4243  O   LEU B 264      -8.561  -9.289   7.354  1.00  0.00           O  
ATOM   4244  N   THR B 265      -8.128  -7.758   8.932  1.00  0.00           N  
ATOM   4245  H   THR B 265      -7.641  -6.893   9.145  1.00  0.00           H  
ATOM   4246  CA  THR B 265      -8.856  -8.392  10.050  1.00  0.00           C  
ATOM   4247  HA  THR B 265      -9.696  -8.953   9.637  1.00  0.00           H  
ATOM   4248  CB  THR B 265      -7.953  -9.412  10.760  1.00  0.00           C  
ATOM   4249  HB  THR B 265      -7.612 -10.151  10.036  1.00  0.00           H  
ATOM   4250  CG2 THR B 265      -6.734  -8.796  11.444  1.00  0.00           C  
ATOM   4251 HG21 THR B 265      -6.164  -9.582  11.940  1.00  0.00           H  
ATOM   4252 HG22 THR B 265      -6.098  -8.312  10.704  1.00  0.00           H  
ATOM   4253 HG23 THR B 265      -7.057  -8.065  12.181  1.00  0.00           H  
ATOM   4254  OG1 THR B 265      -8.688 -10.066  11.759  1.00  0.00           O  
ATOM   4255  HG1 THR B 265      -9.189 -10.779  11.321  1.00  0.00           H  
ATOM   4256  C   THR B 265      -9.446  -7.334  11.007  1.00  0.00           C  
ATOM   4257  O   THR B 265      -9.087  -6.156  10.917  1.00  0.00           O  
ATOM   4258  N   TYR B 266     -10.389  -7.701  11.886  1.00  0.00           N  
ATOM   4259  H   TYR B 266     -10.508  -8.691  12.058  1.00  0.00           H  
ATOM   4260  CA  TYR B 266     -11.448  -6.782  12.339  1.00  0.00           C  
ATOM   4261  HA  TYR B 266     -11.160  -5.771  12.063  1.00  0.00           H  
ATOM   4262  CB  TYR B 266     -12.746  -7.096  11.575  1.00  0.00           C  
ATOM   4263  HB2 TYR B 266     -13.106  -8.074  11.899  1.00  0.00           H  
ATOM   4264  HB3 TYR B 266     -13.506  -6.362  11.847  1.00  0.00           H  
ATOM   4265  CG  TYR B 266     -12.616  -7.101  10.060  1.00  0.00           C  
ATOM   4266  CD1 TYR B 266     -12.619  -5.886   9.346  1.00  0.00           C  
ATOM   4267  HD1 TYR B 266     -12.725  -4.953   9.882  1.00  0.00           H  
ATOM   4268  CE1 TYR B 266     -12.485  -5.890   7.942  1.00  0.00           C  
ATOM   4269  HE1 TYR B 266     -12.489  -4.969   7.380  1.00  0.00           H  
ATOM   4270  CZ  TYR B 266     -12.333  -7.111   7.253  1.00  0.00           C  
ATOM   4271  OH  TYR B 266     -12.200  -7.115   5.904  1.00  0.00           O  
ATOM   4272  HH  TYR B 266     -11.954  -7.993   5.597  1.00  0.00           H  
ATOM   4273  CE2 TYR B 266     -12.357  -8.326   7.967  1.00  0.00           C  
ATOM   4274  HE2 TYR B 266     -12.266  -9.265   7.442  1.00  0.00           H  
ATOM   4275  CD2 TYR B 266     -12.502  -8.321   9.366  1.00  0.00           C  
ATOM   4276  HD2 TYR B 266     -12.526  -9.263   9.902  1.00  0.00           H  
ATOM   4277  C   TYR B 266     -11.728  -6.750  13.854  1.00  0.00           C  
ATOM   4278  O   TYR B 266     -11.540  -7.722  14.590  1.00  0.00           O  
ATOM   4279  N   ALA B 267     -12.287  -5.618  14.299  1.00  0.00           N  
ATOM   4280  H   ALA B 267     -12.389  -4.851  13.641  1.00  0.00           H  
ATOM   4281  CA  ALA B 267     -12.917  -5.461  15.604  1.00  0.00           C  
ATOM   4282  HA  ALA B 267     -13.204  -6.447  15.974  1.00  0.00           H  
ATOM   4283  CB  ALA B 267     -11.910  -4.866  16.595  1.00  0.00           C  
ATOM   4284  HB1 ALA B 267     -12.373  -4.772  17.578  1.00  0.00           H  
ATOM   4285  HB2 ALA B 267     -11.048  -5.527  16.680  1.00  0.00           H  
ATOM   4286  HB3 ALA B 267     -11.582  -3.884  16.250  1.00  0.00           H  
ATOM   4287  C   ALA B 267     -14.202  -4.619  15.497  1.00  0.00           C  
ATOM   4288  O   ALA B 267     -14.248  -3.608  14.789  1.00  0.00           O  
ATOM   4289  N   VAL B 268     -15.232  -5.028  16.238  1.00  0.00           N  
ATOM   4290  H   VAL B 268     -15.071  -5.819  16.856  1.00  0.00           H  
ATOM   4291  CA  VAL B 268     -16.582  -4.450  16.251  1.00  0.00           C  
ATOM   4292  HA  VAL B 268     -16.639  -3.657  15.510  1.00  0.00           H  
ATOM   4293  CB  VAL B 268     -17.638  -5.514  15.874  1.00  0.00           C  
ATOM   4294  HB  VAL B 268     -17.636  -6.289  16.641  1.00  0.00           H  
ATOM   4295  CG1 VAL B 268     -19.049  -4.917  15.801  1.00  0.00           C  
ATOM   4296 HG11 VAL B 268     -19.314  -4.453  16.747  1.00  0.00           H  
ATOM   4297 HG12 VAL B 268     -19.100  -4.168  15.010  1.00  0.00           H  
ATOM   4298 HG13 VAL B 268     -19.770  -5.706  15.594  1.00  0.00           H  
ATOM   4299  CG2 VAL B 268     -17.361  -6.191  14.523  1.00  0.00           C  
ATOM   4300 HG21 VAL B 268     -16.402  -6.708  14.542  1.00  0.00           H  
ATOM   4301 HG22 VAL B 268     -18.137  -6.928  14.310  1.00  0.00           H  
ATOM   4302 HG23 VAL B 268     -17.352  -5.450  13.726  1.00  0.00           H  
ATOM   4303  C   VAL B 268     -16.873  -3.851  17.634  1.00  0.00           C  
ATOM   4304  O   VAL B 268     -16.855  -4.554  18.640  1.00  0.00           O  
ATOM   4305  N   ASN B 269     -17.166  -2.553  17.696  1.00  0.00           N  
ATOM   4306  H   ASN B 269     -17.270  -2.071  16.809  1.00  0.00           H  
ATOM   4307  CA  ASN B 269     -17.659  -1.857  18.891  1.00  0.00           C  
ATOM   4308  HA  ASN B 269     -17.315  -2.380  19.784  1.00  0.00           H  
ATOM   4309  CB  ASN B 269     -17.057  -0.437  18.891  1.00  0.00           C  
ATOM   4310  HB2 ASN B 269     -15.995  -0.523  19.089  1.00  0.00           H  
ATOM   4311  HB3 ASN B 269     -17.190   0.002  17.904  1.00  0.00           H  
ATOM   4312  CG  ASN B 269     -17.613   0.555  19.906  1.00  0.00           C  
ATOM   4313  OD1 ASN B 269     -17.681   1.750  19.634  1.00  0.00           O  
ATOM   4314  ND2 ASN B 269     -18.021   0.134  21.084  1.00  0.00           N  
ATOM   4315 HD21 ASN B 269     -18.378   0.816  21.729  1.00  0.00           H  
ATOM   4316 HD22 ASN B 269     -17.956  -0.833  21.382  1.00  0.00           H  
ATOM   4317  C   ASN B 269     -19.197  -1.866  18.895  1.00  0.00           C  
ATOM   4318  O   ASN B 269     -19.804  -1.491  17.891  1.00  0.00           O  
ATOM   4319  N   ILE B 270     -19.807  -2.270  20.012  1.00  0.00           N  
ATOM   4320  H   ILE B 270     -19.238  -2.510  20.816  1.00  0.00           H  
ATOM   4321  CA  ILE B 270     -21.257  -2.399  20.208  1.00  0.00           C  
ATOM   4322  HA  ILE B 270     -21.773  -1.935  19.369  1.00  0.00           H  
ATOM   4323  CB  ILE B 270     -21.667  -3.897  20.254  1.00  0.00           C  
ATOM   4324  HB  ILE B 270     -21.146  -4.371  21.088  1.00  0.00           H  
ATOM   4325  CG2 ILE B 270     -23.180  -4.087  20.493  1.00  0.00           C  
ATOM   4326 HG21 ILE B 270     -23.749  -3.641  19.679  1.00  0.00           H  
ATOM   4327 HG22 ILE B 270     -23.430  -5.144  20.569  1.00  0.00           H  
ATOM   4328 HG23 ILE B 270     -23.482  -3.628  21.434  1.00  0.00           H  
ATOM   4329  CG1 ILE B 270     -21.199  -4.582  18.947  1.00  0.00           C  
ATOM   4330 HG12 ILE B 270     -21.468  -3.952  18.101  1.00  0.00           H  
ATOM   4331 HG13 ILE B 270     -20.111  -4.661  18.974  1.00  0.00           H  
ATOM   4332  CD1 ILE B 270     -21.742  -5.986  18.679  1.00  0.00           C  
ATOM   4333 HD11 ILE B 270     -22.805  -5.943  18.442  1.00  0.00           H  
ATOM   4334 HD12 ILE B 270     -21.213  -6.411  17.825  1.00  0.00           H  
ATOM   4335 HD13 ILE B 270     -21.584  -6.616  19.552  1.00  0.00           H  
ATOM   4336  C   ILE B 270     -21.649  -1.635  21.479  1.00  0.00           C  
ATOM   4337  O   ILE B 270     -20.853  -1.590  22.415  1.00  0.00           O  
ATOM   4338  N   TRP B 271     -22.832  -1.020  21.500  1.00  0.00           N  
ATOM   4339  H   TRP B 271     -23.401  -1.044  20.659  1.00  0.00           H  
ATOM   4340  CA  TRP B 271     -23.419  -0.343  22.665  1.00  0.00           C  
ATOM   4341  HA  TRP B 271     -23.191  -0.925  23.561  1.00  0.00           H  
ATOM   4342  CB  TRP B 271     -22.806   1.058  22.834  1.00  0.00           C  
ATOM   4343  HB2 TRP B 271     -23.104   1.436  23.814  1.00  0.00           H  
ATOM   4344  HB3 TRP B 271     -21.721   0.966  22.855  1.00  0.00           H  
ATOM   4345  CG  TRP B 271     -23.166   2.092  21.803  1.00  0.00           C  
ATOM   4346  CD1 TRP B 271     -24.021   3.121  22.007  1.00  0.00           C  
ATOM   4347  HD1 TRP B 271     -24.553   3.308  22.935  1.00  0.00           H  
ATOM   4348  NE1 TRP B 271     -24.113   3.890  20.863  1.00  0.00           N  
ATOM   4349  HE1 TRP B 271     -24.747   4.676  20.786  1.00  0.00           H  
ATOM   4350  CE2 TRP B 271     -23.291   3.414  19.865  1.00  0.00           C  
ATOM   4351  CZ2 TRP B 271     -23.005   3.857  18.563  1.00  0.00           C  
ATOM   4352  HZ2 TRP B 271     -23.455   4.766  18.193  1.00  0.00           H  
ATOM   4353  CH2 TRP B 271     -22.148   3.095  17.749  1.00  0.00           C  
ATOM   4354  HH2 TRP B 271     -21.930   3.412  16.740  1.00  0.00           H  
ATOM   4355  CZ3 TRP B 271     -21.584   1.910  18.253  1.00  0.00           C  
ATOM   4356  HZ3 TRP B 271     -20.954   1.298  17.629  1.00  0.00           H  
ATOM   4357  CE3 TRP B 271     -21.834   1.507  19.578  1.00  0.00           C  
ATOM   4358  HE3 TRP B 271     -21.365   0.616  19.958  1.00  0.00           H  
ATOM   4359  CD2 TRP B 271     -22.701   2.238  20.422  1.00  0.00           C  
ATOM   4360  C   TRP B 271     -24.950  -0.264  22.540  1.00  0.00           C  
ATOM   4361  O   TRP B 271     -25.501  -0.465  21.451  1.00  0.00           O  
ATOM   4362  N   SER B 272     -25.649   0.012  23.645  1.00  0.00           N  
ATOM   4363  H   SER B 272     -25.157   0.196  24.511  1.00  0.00           H  
ATOM   4364  CA  SER B 272     -27.093   0.277  23.639  1.00  0.00           C  
ATOM   4365  HA  SER B 272     -27.554  -0.296  22.836  1.00  0.00           H  
ATOM   4366  CB  SER B 272     -27.727  -0.198  24.947  1.00  0.00           C  
ATOM   4367  HB2 SER B 272     -27.569  -1.267  25.079  1.00  0.00           H  
ATOM   4368  HB3 SER B 272     -27.266   0.324  25.781  1.00  0.00           H  
ATOM   4369  OG  SER B 272     -29.112   0.085  24.929  1.00  0.00           O  
ATOM   4370  HG  SER B 272     -29.526  -0.490  24.267  1.00  0.00           H  
ATOM   4371  C   SER B 272     -27.402   1.763  23.408  1.00  0.00           C  
ATOM   4372  O   SER B 272     -26.706   2.638  23.916  1.00  0.00           O  
ATOM   4373  N   GLU B 273     -28.488   2.065  22.693  1.00  0.00           N  
ATOM   4374  H   GLU B 273     -29.055   1.295  22.353  1.00  0.00           H  
ATOM   4375  CA  GLU B 273     -29.042   3.428  22.600  1.00  0.00           C  
ATOM   4376  HA  GLU B 273     -28.230   4.144  22.460  1.00  0.00           H  
ATOM   4377  CB  GLU B 273     -29.992   3.512  21.397  1.00  0.00           C  
ATOM   4378  HB2 GLU B 273     -30.777   2.773  21.548  1.00  0.00           H  
ATOM   4379  HB3 GLU B 273     -30.468   4.492  21.369  1.00  0.00           H  
ATOM   4380  CG  GLU B 273     -29.331   3.241  20.038  1.00  0.00           C  
ATOM   4381  HG2 GLU B 273     -28.522   2.516  20.132  1.00  0.00           H  
ATOM   4382  HG3 GLU B 273     -30.081   2.788  19.391  1.00  0.00           H  
ATOM   4383  CD  GLU B 273     -28.820   4.516  19.361  1.00  0.00           C  
ATOM   4384  OE1 GLU B 273     -29.572   5.091  18.534  1.00  0.00           O  
ATOM   4385  OE2 GLU B 273     -27.636   4.877  19.508  1.00  0.00           O  
ATOM   4386  C   GLU B 273     -29.801   3.840  23.881  1.00  0.00           C  
ATOM   4387  O   GLU B 273     -30.121   5.013  24.065  1.00  0.00           O  
ATOM   4388  N   ASN B 274     -30.105   2.878  24.759  1.00  0.00           N  
ATOM   4389  H   ASN B 274     -29.820   1.929  24.542  1.00  0.00           H  
ATOM   4390  CA  ASN B 274     -30.697   3.102  26.079  1.00  0.00           C  
ATOM   4391  HA  ASN B 274     -31.216   4.061  26.086  1.00  0.00           H  
ATOM   4392  CB  ASN B 274     -31.714   1.981  26.348  1.00  0.00           C  
ATOM   4393  HB2 ASN B 274     -31.207   1.019  26.306  1.00  0.00           H  
ATOM   4394  HB3 ASN B 274     -32.112   2.096  27.356  1.00  0.00           H  
ATOM   4395  CG  ASN B 274     -32.867   1.975  25.360  1.00  0.00           C  
ATOM   4396  OD1 ASN B 274     -32.871   1.301  24.342  1.00  0.00           O  
ATOM   4397  ND2 ASN B 274     -33.902   2.734  25.638  1.00  0.00           N  
ATOM   4398 HD21 ASN B 274     -34.656   2.722  24.977  1.00  0.00           H  
ATOM   4399 HD22 ASN B 274     -33.895   3.312  26.460  1.00  0.00           H  
ATOM   4400  C   ASN B 274     -29.651   3.158  27.207  1.00  0.00           C  
ATOM   4401  O   ASN B 274     -29.965   3.632  28.297  1.00  0.00           O  
ATOM   4402  N   ASP B 275     -28.435   2.663  26.964  1.00  0.00           N  
ATOM   4403  H   ASP B 275     -28.249   2.288  26.046  1.00  0.00           H  
ATOM   4404  CA  ASP B 275     -27.396   2.484  27.981  1.00  0.00           C  
ATOM   4405  HA  ASP B 275     -27.479   3.267  28.736  1.00  0.00           H  
ATOM   4406  CB  ASP B 275     -27.666   1.149  28.699  1.00  0.00           C  
ATOM   4407  HB2 ASP B 275     -28.665   1.187  29.138  1.00  0.00           H  
ATOM   4408  HB3 ASP B 275     -27.659   0.335  27.975  1.00  0.00           H  
ATOM   4409  CG  ASP B 275     -26.683   0.804  29.816  1.00  0.00           C  
ATOM   4410  OD1 ASP B 275     -26.943  -0.227  30.471  1.00  0.00           O  
ATOM   4411  OD2 ASP B 275     -25.676   1.540  29.987  1.00  0.00           O  
ATOM   4412  C   ASP B 275     -25.990   2.574  27.344  1.00  0.00           C  
ATOM   4413  O   ASP B 275     -25.457   1.578  26.849  1.00  0.00           O  
ATOM   4414  N   PRO B 276     -25.366   3.768  27.320  1.00  0.00           N  
ATOM   4415  CD  PRO B 276     -25.982   5.064  27.550  1.00  0.00           C  
ATOM   4416  HD2 PRO B 276     -25.816   5.369  28.584  1.00  0.00           H  
ATOM   4417  HD3 PRO B 276     -27.048   5.062  27.323  1.00  0.00           H  
ATOM   4418  CG  PRO B 276     -25.252   6.007  26.599  1.00  0.00           C  
ATOM   4419  HG2 PRO B 276     -25.301   7.042  26.935  1.00  0.00           H  
ATOM   4420  HG3 PRO B 276     -25.662   5.902  25.594  1.00  0.00           H  
ATOM   4421  CB  PRO B 276     -23.825   5.460  26.637  1.00  0.00           C  
ATOM   4422  HB2 PRO B 276     -23.310   5.860  27.513  1.00  0.00           H  
ATOM   4423  HB3 PRO B 276     -23.276   5.705  25.727  1.00  0.00           H  
ATOM   4424  CA  PRO B 276     -24.015   3.944  26.785  1.00  0.00           C  
ATOM   4425  HA  PRO B 276     -23.980   3.485  25.797  1.00  0.00           H  
ATOM   4426  C   PRO B 276     -22.899   3.321  27.643  1.00  0.00           C  
ATOM   4427  O   PRO B 276     -21.748   3.309  27.208  1.00  0.00           O  
ATOM   4428  N   ALA B 277     -23.197   2.828  28.853  1.00  0.00           N  
ATOM   4429  H   ALA B 277     -24.170   2.778  29.137  1.00  0.00           H  
ATOM   4430  CA  ALA B 277     -22.239   2.099  29.691  1.00  0.00           C  
ATOM   4431  HA  ALA B 277     -21.233   2.459  29.472  1.00  0.00           H  
ATOM   4432  CB  ALA B 277     -22.528   2.409  31.162  1.00  0.00           C  
ATOM   4433  HB1 ALA B 277     -22.472   3.486  31.326  1.00  0.00           H  
ATOM   4434  HB2 ALA B 277     -23.522   2.051  31.434  1.00  0.00           H  
ATOM   4435  HB3 ALA B 277     -21.784   1.916  31.788  1.00  0.00           H  
ATOM   4436  C   ALA B 277     -22.234   0.586  29.387  1.00  0.00           C  
ATOM   4437  O   ALA B 277     -21.234  -0.085  29.636  1.00  0.00           O  
ATOM   4438  N   ASP B 278     -23.278   0.083  28.720  1.00  0.00           N  
ATOM   4439  H   ASP B 278     -24.105   0.671  28.667  1.00  0.00           H  
ATOM   4440  CA  ASP B 278     -23.341  -1.210  28.012  1.00  0.00           C  
ATOM   4441  HA  ASP B 278     -23.018  -1.978  28.716  1.00  0.00           H  
ATOM   4442  CB  ASP B 278     -24.799  -1.455  27.588  1.00  0.00           C  
ATOM   4443  HB2 ASP B 278     -25.450  -0.830  28.193  1.00  0.00           H  
ATOM   4444  HB3 ASP B 278     -24.952  -1.155  26.550  1.00  0.00           H  
ATOM   4445  CG  ASP B 278     -25.290  -2.880  27.798  1.00  0.00           C  
ATOM   4446  OD1 ASP B 278     -26.409  -3.163  27.318  1.00  0.00           O  
ATOM   4447  OD2 ASP B 278     -24.763  -3.605  28.673  1.00  0.00           O  
ATOM   4448  C   ASP B 278     -22.414  -1.292  26.777  1.00  0.00           C  
ATOM   4449  O   ASP B 278     -22.615  -2.086  25.854  1.00  0.00           O  
ATOM   4450  N   PHE B 279     -21.423  -0.407  26.715  1.00  0.00           N  
ATOM   4451  H   PHE B 279     -21.271   0.143  27.549  1.00  0.00           H  
ATOM   4452  CA  PHE B 279     -20.408  -0.325  25.682  1.00  0.00           C  
ATOM   4453  HA  PHE B 279     -20.900  -0.361  24.710  1.00  0.00           H  
ATOM   4454  CB  PHE B 279     -19.715   1.039  25.833  1.00  0.00           C  
ATOM   4455  HB2 PHE B 279     -20.394   1.803  25.450  1.00  0.00           H  
ATOM   4456  HB3 PHE B 279     -19.571   1.245  26.896  1.00  0.00           H  
ATOM   4457  CG  PHE B 279     -18.366   1.193  25.160  1.00  0.00           C  
ATOM   4458  CD1 PHE B 279     -18.232   1.937  23.972  1.00  0.00           C  
ATOM   4459  HD1 PHE B 279     -19.106   2.390  23.522  1.00  0.00           H  
ATOM   4460  CE1 PHE B 279     -16.956   2.136  23.409  1.00  0.00           C  
ATOM   4461  HE1 PHE B 279     -16.848   2.737  22.519  1.00  0.00           H  
ATOM   4462  CZ  PHE B 279     -15.819   1.578  24.023  1.00  0.00           C  
ATOM   4463  HZ  PHE B 279     -14.838   1.740  23.606  1.00  0.00           H  
ATOM   4464  CE2 PHE B 279     -15.954   0.831  25.205  1.00  0.00           C  
ATOM   4465  HE2 PHE B 279     -15.087   0.411  25.694  1.00  0.00           H  
ATOM   4466  CD2 PHE B 279     -17.222   0.652  25.778  1.00  0.00           C  
ATOM   4467  HD2 PHE B 279     -17.320   0.110  26.710  1.00  0.00           H  
ATOM   4468  C   PHE B 279     -19.450  -1.522  25.773  1.00  0.00           C  
ATOM   4469  O   PHE B 279     -18.953  -1.887  26.840  1.00  0.00           O  
ATOM   4470  N   ARG B 280     -19.161  -2.131  24.620  1.00  0.00           N  
ATOM   4471  H   ARG B 280     -19.640  -1.795  23.788  1.00  0.00           H  
ATOM   4472  CA  ARG B 280     -18.357  -3.352  24.501  1.00  0.00           C  
ATOM   4473  HA  ARG B 280     -17.634  -3.346  25.318  1.00  0.00           H  
ATOM   4474  CB  ARG B 280     -19.308  -4.554  24.677  1.00  0.00           C  
ATOM   4475  HB2 ARG B 280     -20.010  -4.319  25.481  1.00  0.00           H  
ATOM   4476  HB3 ARG B 280     -19.889  -4.704  23.764  1.00  0.00           H  
ATOM   4477  CG  ARG B 280     -18.588  -5.858  25.054  1.00  0.00           C  
ATOM   4478  HG2 ARG B 280     -18.100  -6.276  24.173  1.00  0.00           H  
ATOM   4479  HG3 ARG B 280     -17.836  -5.648  25.816  1.00  0.00           H  
ATOM   4480  CD  ARG B 280     -19.584  -6.876  25.619  1.00  0.00           C  
ATOM   4481  HD2 ARG B 280     -20.070  -6.438  26.495  1.00  0.00           H  
ATOM   4482  HD3 ARG B 280     -20.346  -7.086  24.867  1.00  0.00           H  
ATOM   4483  NE  ARG B 280     -18.909  -8.129  26.009  1.00  0.00           N  
ATOM   4484  HE  ARG B 280     -17.956  -8.239  25.702  1.00  0.00           H  
ATOM   4485  CZ  ARG B 280     -19.443  -9.126  26.690  1.00  0.00           C  
ATOM   4486  NH1 ARG B 280     -20.678  -9.109  27.112  1.00  0.00           N  
ATOM   4487 HH11 ARG B 280     -21.257  -8.319  26.876  1.00  0.00           H  
ATOM   4488 HH12 ARG B 280     -21.065  -9.874  27.629  1.00  0.00           H  
ATOM   4489  NH2 ARG B 280     -18.723 -10.173  26.967  1.00  0.00           N  
ATOM   4490 HH21 ARG B 280     -17.768 -10.215  26.658  1.00  0.00           H  
ATOM   4491 HH22 ARG B 280     -19.126 -10.927  27.490  1.00  0.00           H  
ATOM   4492  C   ARG B 280     -17.583  -3.378  23.185  1.00  0.00           C  
ATOM   4493  O   ARG B 280     -17.924  -2.685  22.219  1.00  0.00           O  
ATOM   4494  N   ILE B 281     -16.544  -4.207  23.125  1.00  0.00           N  
ATOM   4495  H   ILE B 281     -16.312  -4.745  23.945  1.00  0.00           H  
ATOM   4496  CA  ILE B 281     -15.841  -4.549  21.885  1.00  0.00           C  
ATOM   4497  HA  ILE B 281     -16.416  -4.168  21.044  1.00  0.00           H  
ATOM   4498  CB  ILE B 281     -14.442  -3.880  21.817  1.00  0.00           C  
ATOM   4499  HB  ILE B 281     -13.890  -4.137  22.723  1.00  0.00           H  
ATOM   4500  CG2 ILE B 281     -13.628  -4.385  20.608  1.00  0.00           C  
ATOM   4501 HG21 ILE B 281     -13.468  -5.462  20.677  1.00  0.00           H  
ATOM   4502 HG22 ILE B 281     -14.148  -4.159  19.676  1.00  0.00           H  
ATOM   4503 HG23 ILE B 281     -12.639  -3.931  20.594  1.00  0.00           H  
ATOM   4504  CG1 ILE B 281     -14.613  -2.340  21.762  1.00  0.00           C  
ATOM   4505 HG12 ILE B 281     -15.255  -2.081  20.921  1.00  0.00           H  
ATOM   4506 HG13 ILE B 281     -15.109  -2.008  22.675  1.00  0.00           H  
ATOM   4507  CD1 ILE B 281     -13.316  -1.528  21.639  1.00  0.00           C  
ATOM   4508 HD11 ILE B 281     -12.609  -1.842  22.407  1.00  0.00           H  
ATOM   4509 HD12 ILE B 281     -12.876  -1.662  20.651  1.00  0.00           H  
ATOM   4510 HD13 ILE B 281     -13.543  -0.471  21.776  1.00  0.00           H  
ATOM   4511  C   ILE B 281     -15.821  -6.074  21.730  1.00  0.00           C  
ATOM   4512  O   ILE B 281     -15.649  -6.808  22.703  1.00  0.00           O  
ATOM   4513  N   TYR B 282     -16.009  -6.525  20.496  1.00  0.00           N  
ATOM   4514  H   TYR B 282     -16.170  -5.835  19.767  1.00  0.00           H  
ATOM   4515  CA  TYR B 282     -15.795  -7.890  20.031  1.00  0.00           C  
ATOM   4516  HA  TYR B 282     -15.473  -8.516  20.865  1.00  0.00           H  
ATOM   4517  CB  TYR B 282     -17.110  -8.454  19.474  1.00  0.00           C  
ATOM   4518  HB2 TYR B 282     -17.470  -7.795  18.682  1.00  0.00           H  
ATOM   4519  HB3 TYR B 282     -16.911  -9.427  19.023  1.00  0.00           H  
ATOM   4520  CG  TYR B 282     -18.204  -8.619  20.517  1.00  0.00           C  
ATOM   4521  CD1 TYR B 282     -18.310  -9.828  21.232  1.00  0.00           C  
ATOM   4522  HD1 TYR B 282     -17.625 -10.640  21.024  1.00  0.00           H  
ATOM   4523  CE1 TYR B 282     -19.308  -9.985  22.214  1.00  0.00           C  
ATOM   4524  HE1 TYR B 282     -19.403 -10.912  22.758  1.00  0.00           H  
ATOM   4525  CZ  TYR B 282     -20.212  -8.936  22.481  1.00  0.00           C  
ATOM   4526  OH  TYR B 282     -21.166  -9.108  23.436  1.00  0.00           O  
ATOM   4527  HH  TYR B 282     -22.033  -8.800  23.153  1.00  0.00           H  
ATOM   4528  CE2 TYR B 282     -20.111  -7.723  21.761  1.00  0.00           C  
ATOM   4529  HE2 TYR B 282     -20.802  -6.918  21.960  1.00  0.00           H  
ATOM   4530  CD2 TYR B 282     -19.105  -7.567  20.784  1.00  0.00           C  
ATOM   4531  HD2 TYR B 282     -19.023  -6.637  20.235  1.00  0.00           H  
ATOM   4532  C   TYR B 282     -14.678  -7.865  18.979  1.00  0.00           C  
ATOM   4533  O   TYR B 282     -14.549  -6.899  18.227  1.00  0.00           O  
ATOM   4534  N   GLN B 283     -13.860  -8.913  18.919  1.00  0.00           N  
ATOM   4535  H   GLN B 283     -14.028  -9.715  19.512  1.00  0.00           H  
ATOM   4536  CA  GLN B 283     -12.684  -8.981  18.051  1.00  0.00           C  
ATOM   4537  HA  GLN B 283     -12.828  -8.322  17.192  1.00  0.00           H  
ATOM   4538  CB  GLN B 283     -11.454  -8.479  18.830  1.00  0.00           C  
ATOM   4539  HB2 GLN B 283     -11.656  -7.453  19.140  1.00  0.00           H  
ATOM   4540  HB3 GLN B 283     -11.326  -9.086  19.728  1.00  0.00           H  
ATOM   4541  CG  GLN B 283     -10.139  -8.504  18.032  1.00  0.00           C  
ATOM   4542  HG2 GLN B 283      -9.837  -9.538  17.868  1.00  0.00           H  
ATOM   4543  HG3 GLN B 283     -10.289  -8.036  17.059  1.00  0.00           H  
ATOM   4544  CD  GLN B 283      -9.008  -7.761  18.742  1.00  0.00           C  
ATOM   4545  OE1 GLN B 283      -9.190  -6.745  19.391  1.00  0.00           O  
ATOM   4546  NE2 GLN B 283      -7.783  -8.213  18.639  1.00  0.00           N  
ATOM   4547 HE21 GLN B 283      -7.084  -7.724  19.171  1.00  0.00           H  
ATOM   4548 HE22 GLN B 283      -7.582  -9.023  18.077  1.00  0.00           H  
ATOM   4549  C   GLN B 283     -12.525 -10.402  17.507  1.00  0.00           C  
ATOM   4550  O   GLN B 283     -12.894 -11.370  18.175  1.00  0.00           O  
ATOM   4551  N   VAL B 284     -12.002 -10.505  16.287  1.00  0.00           N  
ATOM   4552  H   VAL B 284     -11.693  -9.659  15.816  1.00  0.00           H  
ATOM   4553  CA  VAL B 284     -11.921 -11.745  15.508  1.00  0.00           C  
ATOM   4554  HA  VAL B 284     -12.121 -12.594  16.163  1.00  0.00           H  
ATOM   4555  CB  VAL B 284     -13.010 -11.732  14.409  1.00  0.00           C  
ATOM   4556  HB  VAL B 284     -12.909 -10.821  13.816  1.00  0.00           H  
ATOM   4557  CG1 VAL B 284     -12.916 -12.925  13.455  1.00  0.00           C  
ATOM   4558 HG11 VAL B 284     -12.068 -12.775  12.793  1.00  0.00           H  
ATOM   4559 HG12 VAL B 284     -13.806 -12.969  12.825  1.00  0.00           H  
ATOM   4560 HG13 VAL B 284     -12.822 -13.858  14.011  1.00  0.00           H  
ATOM   4561  CG2 VAL B 284     -14.416 -11.747  15.032  1.00  0.00           C  
ATOM   4562 HG21 VAL B 284     -14.526 -12.613  15.685  1.00  0.00           H  
ATOM   4563 HG22 VAL B 284     -15.172 -11.789  14.247  1.00  0.00           H  
ATOM   4564 HG23 VAL B 284     -14.581 -10.838  15.607  1.00  0.00           H  
ATOM   4565  C   VAL B 284     -10.498 -11.911  14.964  1.00  0.00           C  
ATOM   4566  O   VAL B 284      -9.829 -10.929  14.656  1.00  0.00           O  
ATOM   4567  N   THR B 285     -10.009 -13.153  14.897  1.00  0.00           N  
ATOM   4568  H   THR B 285     -10.587 -13.916  15.219  1.00  0.00           H  
ATOM   4569  CA  THR B 285      -8.683 -13.519  14.353  1.00  0.00           C  
ATOM   4570  HA  THR B 285      -7.988 -12.690  14.494  1.00  0.00           H  
ATOM   4571  CB  THR B 285      -8.127 -14.752  15.090  1.00  0.00           C  
ATOM   4572  HB  THR B 285      -7.247 -15.125  14.564  1.00  0.00           H  
ATOM   4573  CG2 THR B 285      -7.733 -14.434  16.529  1.00  0.00           C  
ATOM   4574 HG21 THR B 285      -6.986 -13.641  16.534  1.00  0.00           H  
ATOM   4575 HG22 THR B 285      -8.605 -14.114  17.100  1.00  0.00           H  
ATOM   4576 HG23 THR B 285      -7.303 -15.321  16.993  1.00  0.00           H  
ATOM   4577  OG1 THR B 285      -9.094 -15.780  15.162  1.00  0.00           O  
ATOM   4578  HG1 THR B 285      -8.710 -16.498  15.673  1.00  0.00           H  
ATOM   4579  C   THR B 285      -8.704 -13.817  12.851  1.00  0.00           C  
ATOM   4580  O   THR B 285      -7.654 -13.876  12.218  1.00  0.00           O  
ATOM   4581  N   TYR B 286      -9.884 -14.043  12.276  1.00  0.00           N  
ATOM   4582  H   TYR B 286     -10.703 -14.019  12.860  1.00  0.00           H  
ATOM   4583  CA  TYR B 286     -10.080 -14.337  10.858  1.00  0.00           C  
ATOM   4584  HA  TYR B 286      -9.306 -15.041  10.548  1.00  0.00           H  
ATOM   4585  CB  TYR B 286     -11.451 -15.010  10.666  1.00  0.00           C  
ATOM   4586  HB2 TYR B 286     -12.217 -14.240  10.771  1.00  0.00           H  
ATOM   4587  HB3 TYR B 286     -11.517 -15.402   9.650  1.00  0.00           H  
ATOM   4588  CG  TYR B 286     -11.770 -16.141  11.631  1.00  0.00           C  
ATOM   4589  CD1 TYR B 286     -10.795 -17.110  11.947  1.00  0.00           C  
ATOM   4590  HD1 TYR B 286      -9.818 -17.070  11.487  1.00  0.00           H  
ATOM   4591  CE1 TYR B 286     -11.078 -18.124  12.881  1.00  0.00           C  
ATOM   4592  HE1 TYR B 286     -10.321 -18.852  13.128  1.00  0.00           H  
ATOM   4593  CZ  TYR B 286     -12.348 -18.180  13.494  1.00  0.00           C  
ATOM   4594  OH  TYR B 286     -12.626 -19.145  14.409  1.00  0.00           O  
ATOM   4595  HH  TYR B 286     -11.848 -19.664  14.614  1.00  0.00           H  
ATOM   4596  CE2 TYR B 286     -13.333 -17.227  13.161  1.00  0.00           C  
ATOM   4597  HE2 TYR B 286     -14.303 -17.284  13.629  1.00  0.00           H  
ATOM   4598  CD2 TYR B 286     -13.045 -16.212  12.229  1.00  0.00           C  
ATOM   4599  HD2 TYR B 286     -13.805 -15.484  11.975  1.00  0.00           H  
ATOM   4600  C   TYR B 286      -9.957 -13.097   9.957  1.00  0.00           C  
ATOM   4601  O   TYR B 286     -10.096 -11.956  10.400  1.00  0.00           O  
ATOM   4602  N   LEU B 287      -9.754 -13.354   8.662  1.00  0.00           N  
ATOM   4603  H   LEU B 287      -9.624 -14.316   8.390  1.00  0.00           H  
ATOM   4604  CA  LEU B 287      -9.842 -12.370   7.572  1.00  0.00           C  
ATOM   4605  HA  LEU B 287      -9.471 -11.413   7.934  1.00  0.00           H  
ATOM   4606  CB  LEU B 287      -8.948 -12.856   6.414  1.00  0.00           C  
ATOM   4607  HB2 LEU B 287      -9.392 -13.763   6.002  1.00  0.00           H  
ATOM   4608  HB3 LEU B 287      -8.961 -12.098   5.630  1.00  0.00           H  
ATOM   4609  CG  LEU B 287      -7.480 -13.156   6.788  1.00  0.00           C  
ATOM   4610  HG  LEU B 287      -7.438 -13.879   7.603  1.00  0.00           H  
ATOM   4611  CD1 LEU B 287      -6.763 -13.769   5.588  1.00  0.00           C  
ATOM   4612 HD11 LEU B 287      -7.216 -14.726   5.334  1.00  0.00           H  
ATOM   4613 HD12 LEU B 287      -6.834 -13.096   4.734  1.00  0.00           H  
ATOM   4614 HD13 LEU B 287      -5.711 -13.929   5.826  1.00  0.00           H  
ATOM   4615  CD2 LEU B 287      -6.729 -11.896   7.207  1.00  0.00           C  
ATOM   4616 HD21 LEU B 287      -5.677 -12.119   7.382  1.00  0.00           H  
ATOM   4617 HD22 LEU B 287      -6.823 -11.147   6.424  1.00  0.00           H  
ATOM   4618 HD23 LEU B 287      -7.157 -11.501   8.127  1.00  0.00           H  
ATOM   4619  C   LEU B 287     -11.295 -12.136   7.089  1.00  0.00           C  
ATOM   4620  O   LEU B 287     -11.565 -11.297   6.232  1.00  0.00           O  
ATOM   4621  N   GLU B 288     -12.228 -12.913   7.643  1.00  0.00           N  
ATOM   4622  H   GLU B 288     -11.915 -13.536   8.364  1.00  0.00           H  
ATOM   4623  CA  GLU B 288     -13.667 -12.921   7.371  1.00  0.00           C  
ATOM   4624  HA  GLU B 288     -13.821 -13.020   6.299  1.00  0.00           H  
ATOM   4625  CB  GLU B 288     -14.224 -14.194   8.046  1.00  0.00           C  
ATOM   4626  HB2 GLU B 288     -13.798 -15.067   7.549  1.00  0.00           H  
ATOM   4627  HB3 GLU B 288     -13.870 -14.212   9.079  1.00  0.00           H  
ATOM   4628  CG  GLU B 288     -15.748 -14.355   8.113  1.00  0.00           C  
ATOM   4629  HG2 GLU B 288     -15.962 -15.267   8.676  1.00  0.00           H  
ATOM   4630  HG3 GLU B 288     -16.136 -13.524   8.695  1.00  0.00           H  
ATOM   4631  CD  GLU B 288     -16.477 -14.438   6.763  1.00  0.00           C  
ATOM   4632  OE1 GLU B 288     -15.804 -14.360   5.713  1.00  0.00           O  
ATOM   4633  OE2 GLU B 288     -17.721 -14.585   6.804  1.00  0.00           O  
ATOM   4634  C   GLU B 288     -14.350 -11.628   7.881  1.00  0.00           C  
ATOM   4635  O   GLU B 288     -14.267 -11.333   9.081  1.00  0.00           O  
ATOM   4636  N   PRO B 289     -15.024 -10.838   7.016  1.00  0.00           N  
ATOM   4637  CD  PRO B 289     -15.129 -11.026   5.573  1.00  0.00           C  
ATOM   4638  HD2 PRO B 289     -15.624 -11.965   5.329  1.00  0.00           H  
ATOM   4639  HD3 PRO B 289     -14.133 -11.002   5.127  1.00  0.00           H  
ATOM   4640  CG  PRO B 289     -15.961  -9.859   5.039  1.00  0.00           C  
ATOM   4641  HG2 PRO B 289     -17.017 -10.133   5.023  1.00  0.00           H  
ATOM   4642  HG3 PRO B 289     -15.631  -9.548   4.048  1.00  0.00           H  
ATOM   4643  CB  PRO B 289     -15.719  -8.777   6.085  1.00  0.00           C  
ATOM   4644  HB2 PRO B 289     -16.493  -8.014   6.079  1.00  0.00           H  
ATOM   4645  HB3 PRO B 289     -14.747  -8.318   5.908  1.00  0.00           H  
ATOM   4646  CA  PRO B 289     -15.678  -9.582   7.389  1.00  0.00           C  
ATOM   4647  HA  PRO B 289     -15.056  -9.053   8.111  1.00  0.00           H  
ATOM   4648  C   PRO B 289     -17.065  -9.804   8.033  1.00  0.00           C  
ATOM   4649  O   PRO B 289     -18.075  -9.252   7.588  1.00  0.00           O  
ATOM   4650  N   SER B 290     -17.131 -10.646   9.069  1.00  0.00           N  
ATOM   4651  H   SER B 290     -16.266 -11.057   9.408  1.00  0.00           H  
ATOM   4652  CA  SER B 290     -18.383 -11.110   9.677  1.00  0.00           C  
ATOM   4653  HA  SER B 290     -19.107 -10.298   9.642  1.00  0.00           H  
ATOM   4654  CB  SER B 290     -18.905 -12.253   8.798  1.00  0.00           C  
ATOM   4655  HB2 SER B 290     -19.271 -11.838   7.858  1.00  0.00           H  
ATOM   4656  HB3 SER B 290     -18.073 -12.902   8.563  1.00  0.00           H  
ATOM   4657  OG  SER B 290     -19.910 -13.069   9.356  1.00  0.00           O  
ATOM   4658  HG  SER B 290     -20.010 -13.778   8.708  1.00  0.00           H  
ATOM   4659  C   SER B 290     -18.209 -11.508  11.151  1.00  0.00           C  
ATOM   4660  O   SER B 290     -17.118 -11.875  11.599  1.00  0.00           O  
ATOM   4661  N   LEU B 291     -19.291 -11.408  11.934  1.00  0.00           N  
ATOM   4662  H   LEU B 291     -20.147 -11.105  11.477  1.00  0.00           H  
ATOM   4663  CA  LEU B 291     -19.332 -11.735  13.367  1.00  0.00           C  
ATOM   4664  HA  LEU B 291     -18.609 -12.528  13.569  1.00  0.00           H  
ATOM   4665  CB  LEU B 291     -18.929 -10.480  14.176  1.00  0.00           C  
ATOM   4666  HB2 LEU B 291     -17.884 -10.247  13.968  1.00  0.00           H  
ATOM   4667  HB3 LEU B 291     -19.534  -9.647  13.815  1.00  0.00           H  
ATOM   4668  CG  LEU B 291     -19.130 -10.584  15.703  1.00  0.00           C  
ATOM   4669  HG  LEU B 291     -20.147 -10.902  15.924  1.00  0.00           H  
ATOM   4670  CD1 LEU B 291     -18.157 -11.568  16.350  1.00  0.00           C  
ATOM   4671 HD11 LEU B 291     -18.337 -11.607  17.424  1.00  0.00           H  
ATOM   4672 HD12 LEU B 291     -18.309 -12.567  15.944  1.00  0.00           H  
ATOM   4673 HD13 LEU B 291     -17.129 -11.258  16.165  1.00  0.00           H  
ATOM   4674  CD2 LEU B 291     -18.930  -9.215  16.350  1.00  0.00           C  
ATOM   4675 HD21 LEU B 291     -19.620  -8.495  15.910  1.00  0.00           H  
ATOM   4676 HD22 LEU B 291     -19.135  -9.282  17.418  1.00  0.00           H  
ATOM   4677 HD23 LEU B 291     -17.906  -8.875  16.198  1.00  0.00           H  
ATOM   4678  C   LEU B 291     -20.726 -12.231  13.772  1.00  0.00           C  
ATOM   4679  O   LEU B 291     -21.702 -11.508  13.600  1.00  0.00           O  
ATOM   4680  N   ARG B 292     -20.836 -13.418  14.383  1.00  0.00           N  
ATOM   4681  H   ARG B 292     -19.984 -13.916  14.590  1.00  0.00           H  
ATOM   4682  CA  ARG B 292     -22.082 -13.873  15.031  1.00  0.00           C  
ATOM   4683  HA  ARG B 292     -22.893 -13.247  14.661  1.00  0.00           H  
ATOM   4684  CB  ARG B 292     -22.435 -15.315  14.639  1.00  0.00           C  
ATOM   4685  HB2 ARG B 292     -23.424 -15.546  15.039  1.00  0.00           H  
ATOM   4686  HB3 ARG B 292     -22.496 -15.371  13.552  1.00  0.00           H  
ATOM   4687  CG  ARG B 292     -21.442 -16.376  15.147  1.00  0.00           C  
ATOM   4688  HG2 ARG B 292     -20.452 -16.189  14.731  1.00  0.00           H  
ATOM   4689  HG3 ARG B 292     -21.376 -16.313  16.235  1.00  0.00           H  
ATOM   4690  CD  ARG B 292     -21.894 -17.796  14.780  1.00  0.00           C  
ATOM   4691  HD2 ARG B 292     -21.229 -18.504  15.280  1.00  0.00           H  
ATOM   4692  HD3 ARG B 292     -22.908 -17.946  15.157  1.00  0.00           H  
ATOM   4693  NE  ARG B 292     -21.856 -18.043  13.321  1.00  0.00           N  
ATOM   4694  HE  ARG B 292     -21.451 -17.314  12.756  1.00  0.00           H  
ATOM   4695  CZ  ARG B 292     -22.302 -19.119  12.692  1.00  0.00           C  
ATOM   4696  NH1 ARG B 292     -22.859 -20.111  13.331  1.00  0.00           N  
ATOM   4697 HH11 ARG B 292     -22.942 -20.052  14.332  1.00  0.00           H  
ATOM   4698 HH12 ARG B 292     -23.226 -20.906  12.839  1.00  0.00           H  
ATOM   4699  NH2 ARG B 292     -22.199 -19.222  11.398  1.00  0.00           N  
ATOM   4700 HH21 ARG B 292     -21.745 -18.495  10.868  1.00  0.00           H  
ATOM   4701 HH22 ARG B 292     -22.497 -20.058  10.930  1.00  0.00           H  
ATOM   4702  C   ARG B 292     -22.051 -13.636  16.541  1.00  0.00           C  
ATOM   4703  O   ARG B 292     -20.977 -13.711  17.133  1.00  0.00           O  
ATOM   4704  N   ILE B 293     -23.204 -13.375  17.155  1.00  0.00           N  
ATOM   4705  H   ILE B 293     -24.043 -13.348  16.582  1.00  0.00           H  
ATOM   4706  CA  ILE B 293     -23.345 -13.059  18.589  1.00  0.00           C  
ATOM   4707  HA  ILE B 293     -22.493 -13.479  19.126  1.00  0.00           H  
ATOM   4708  CB  ILE B 293     -23.384 -11.528  18.848  1.00  0.00           C  
ATOM   4709  HB  ILE B 293     -24.334 -11.150  18.463  1.00  0.00           H  
ATOM   4710  CG2 ILE B 293     -23.340 -11.246  20.365  1.00  0.00           C  
ATOM   4711 HG21 ILE B 293     -23.444 -10.181  20.565  1.00  0.00           H  
ATOM   4712 HG22 ILE B 293     -24.172 -11.729  20.872  1.00  0.00           H  
ATOM   4713 HG23 ILE B 293     -22.401 -11.600  20.791  1.00  0.00           H  
ATOM   4714  CG1 ILE B 293     -22.252 -10.758  18.130  1.00  0.00           C  
ATOM   4715 HG12 ILE B 293     -21.284 -11.098  18.501  1.00  0.00           H  
ATOM   4716 HG13 ILE B 293     -22.304 -10.958  17.061  1.00  0.00           H  
ATOM   4717  CD1 ILE B 293     -22.344  -9.238  18.285  1.00  0.00           C  
ATOM   4718 HD11 ILE B 293     -23.347  -8.895  18.029  1.00  0.00           H  
ATOM   4719 HD12 ILE B 293     -22.102  -8.943  19.305  1.00  0.00           H  
ATOM   4720 HD13 ILE B 293     -21.628  -8.770  17.612  1.00  0.00           H  
ATOM   4721  C   ILE B 293     -24.624 -13.709  19.123  1.00  0.00           C  
ATOM   4722  O   ILE B 293     -25.674 -13.602  18.489  1.00  0.00           O  
ATOM   4723  N   ALA B 294     -24.566 -14.343  20.297  1.00  0.00           N  
ATOM   4724  H   ALA B 294     -23.702 -14.360  20.812  1.00  0.00           H  
ATOM   4725  CA  ALA B 294     -25.772 -14.833  20.959  1.00  0.00           C  
ATOM   4726  HA  ALA B 294     -26.352 -15.408  20.237  1.00  0.00           H  
ATOM   4727  CB  ALA B 294     -25.381 -15.781  22.097  1.00  0.00           C  
ATOM   4728  HB1 ALA B 294     -24.821 -16.628  21.698  1.00  0.00           H  
ATOM   4729  HB2 ALA B 294     -24.776 -15.261  22.837  1.00  0.00           H  
ATOM   4730  HB3 ALA B 294     -26.286 -16.159  22.577  1.00  0.00           H  
ATOM   4731  C   ALA B 294     -26.626 -13.645  21.448  1.00  0.00           C  
ATOM   4732  O   ALA B 294     -26.150 -12.810  22.224  1.00  0.00           O  
ATOM   4733  N   ALA B 295     -27.881 -13.568  21.008  1.00  0.00           N  
ATOM   4734  H   ALA B 295     -28.219 -14.323  20.420  1.00  0.00           H  
ATOM   4735  CA  ALA B 295     -28.819 -12.502  21.365  1.00  0.00           C  
ATOM   4736  HA  ALA B 295     -28.374 -11.541  21.103  1.00  0.00           H  
ATOM   4737  CB  ALA B 295     -30.092 -12.681  20.531  1.00  0.00           C  
ATOM   4738  HB1 ALA B 295     -30.586 -13.618  20.794  1.00  0.00           H  
ATOM   4739  HB2 ALA B 295     -30.774 -11.851  20.726  1.00  0.00           H  
ATOM   4740  HB3 ALA B 295     -29.846 -12.687  19.468  1.00  0.00           H  
ATOM   4741  C   ALA B 295     -29.123 -12.470  22.876  1.00  0.00           C  
ATOM   4742  O   ALA B 295     -29.406 -11.411  23.427  1.00  0.00           O  
ATOM   4743  N   SER B 296     -28.955 -13.596  23.575  1.00  0.00           N  
ATOM   4744  H   SER B 296     -28.716 -14.437  23.070  1.00  0.00           H  
ATOM   4745  CA  SER B 296     -28.973 -13.688  25.040  1.00  0.00           C  
ATOM   4746  HA  SER B 296     -29.902 -13.244  25.401  1.00  0.00           H  
ATOM   4747  CB  SER B 296     -28.975 -15.171  25.420  1.00  0.00           C  
ATOM   4748  HB2 SER B 296     -28.936 -15.279  26.505  1.00  0.00           H  
ATOM   4749  HB3 SER B 296     -29.898 -15.627  25.056  1.00  0.00           H  
ATOM   4750  OG  SER B 296     -27.868 -15.831  24.826  1.00  0.00           O  
ATOM   4751  HG  SER B 296     -27.984 -16.779  24.954  1.00  0.00           H  
ATOM   4752  C   SER B 296     -27.824 -12.943  25.750  1.00  0.00           C  
ATOM   4753  O   SER B 296     -27.818 -12.875  26.978  1.00  0.00           O  
ATOM   4754  N   THR B 297     -26.861 -12.355  25.024  1.00  0.00           N  
ATOM   4755  H   THR B 297     -26.908 -12.451  24.017  1.00  0.00           H  
ATOM   4756  CA  THR B 297     -25.873 -11.407  25.587  1.00  0.00           C  
ATOM   4757  HA  THR B 297     -25.672 -11.700  26.617  1.00  0.00           H  
ATOM   4758  CB  THR B 297     -24.526 -11.434  24.841  1.00  0.00           C  
ATOM   4759  HB  THR B 297     -23.839 -10.766  25.363  1.00  0.00           H  
ATOM   4760  CG2 THR B 297     -23.879 -12.816  24.806  1.00  0.00           C  
ATOM   4761 HG21 THR B 297     -24.533 -13.522  24.299  1.00  0.00           H  
ATOM   4762 HG22 THR B 297     -22.929 -12.758  24.277  1.00  0.00           H  
ATOM   4763 HG23 THR B 297     -23.708 -13.160  25.825  1.00  0.00           H  
ATOM   4764  OG1 THR B 297     -24.636 -10.980  23.513  1.00  0.00           O  
ATOM   4765  HG1 THR B 297     -25.182 -11.627  23.027  1.00  0.00           H  
ATOM   4766  C   THR B 297     -26.374  -9.957  25.643  1.00  0.00           C  
ATOM   4767  O   THR B 297     -25.670  -9.103  26.181  1.00  0.00           O  
ATOM   4768  N   LEU B 298     -27.558  -9.668  25.091  1.00  0.00           N  
ATOM   4769  H   LEU B 298     -28.113 -10.426  24.708  1.00  0.00           H  
ATOM   4770  CA  LEU B 298     -28.139  -8.331  24.945  1.00  0.00           C  
ATOM   4771  HA  LEU B 298     -27.448  -7.586  25.340  1.00  0.00           H  
ATOM   4772  CB  LEU B 298     -28.363  -8.040  23.447  1.00  0.00           C  
ATOM   4773  HB2 LEU B 298     -29.102  -8.749  23.069  1.00  0.00           H  
ATOM   4774  HB3 LEU B 298     -28.789  -7.043  23.335  1.00  0.00           H  
ATOM   4775  CG  LEU B 298     -27.099  -8.145  22.567  1.00  0.00           C  
ATOM   4776  HG  LEU B 298     -26.652  -9.131  22.680  1.00  0.00           H  
ATOM   4777  CD1 LEU B 298     -27.462  -7.976  21.095  1.00  0.00           C  
ATOM   4778 HD11 LEU B 298     -27.947  -7.012  20.945  1.00  0.00           H  
ATOM   4779 HD12 LEU B 298     -26.567  -8.048  20.479  1.00  0.00           H  
ATOM   4780 HD13 LEU B 298     -28.156  -8.765  20.803  1.00  0.00           H  
ATOM   4781  CD2 LEU B 298     -26.053  -7.084  22.918  1.00  0.00           C  
ATOM   4782 HD21 LEU B 298     -26.495  -6.092  22.829  1.00  0.00           H  
ATOM   4783 HD22 LEU B 298     -25.701  -7.235  23.938  1.00  0.00           H  
ATOM   4784 HD23 LEU B 298     -25.205  -7.163  22.240  1.00  0.00           H  
ATOM   4785  C   LEU B 298     -29.445  -8.212  25.750  1.00  0.00           C  
ATOM   4786  O   LEU B 298     -30.201  -9.173  25.894  1.00  0.00           O  
ATOM   4787  N   LYS B 299     -29.719  -7.025  26.297  1.00  0.00           N  
ATOM   4788  H   LYS B 299     -29.086  -6.253  26.110  1.00  0.00           H  
ATOM   4789  CA  LYS B 299     -30.944  -6.749  27.064  1.00  0.00           C  
ATOM   4790  HA  LYS B 299     -31.070  -7.525  27.819  1.00  0.00           H  
ATOM   4791  CB  LYS B 299     -30.819  -5.380  27.762  1.00  0.00           C  
ATOM   4792  HB2 LYS B 299     -30.615  -4.623  27.004  1.00  0.00           H  
ATOM   4793  HB3 LYS B 299     -31.764  -5.134  28.245  1.00  0.00           H  
ATOM   4794  CG  LYS B 299     -29.701  -5.359  28.825  1.00  0.00           C  
ATOM   4795  HG2 LYS B 299     -30.030  -5.913  29.705  1.00  0.00           H  
ATOM   4796  HG3 LYS B 299     -28.812  -5.849  28.427  1.00  0.00           H  
ATOM   4797  CD  LYS B 299     -29.300  -3.932  29.232  1.00  0.00           C  
ATOM   4798  HD2 LYS B 299     -29.042  -3.377  28.327  1.00  0.00           H  
ATOM   4799  HD3 LYS B 299     -30.130  -3.427  29.731  1.00  0.00           H  
ATOM   4800  CE  LYS B 299     -28.076  -3.992  30.163  1.00  0.00           C  
ATOM   4801  HE2 LYS B 299     -28.393  -4.080  31.202  1.00  0.00           H  
ATOM   4802  HE3 LYS B 299     -27.504  -4.886  29.897  1.00  0.00           H  
ATOM   4803  NZ  LYS B 299     -27.184  -2.831  29.975  1.00  0.00           N  
ATOM   4804  HZ1 LYS B 299     -27.049  -2.682  28.981  1.00  0.00           H  
ATOM   4805  HZ2 LYS B 299     -27.473  -1.935  30.378  1.00  0.00           H  
ATOM   4806  HZ3 LYS B 299     -26.237  -3.020  30.286  1.00  0.00           H  
ATOM   4807  C   LYS B 299     -32.153  -6.815  26.119  1.00  0.00           C  
ATOM   4808  O   LYS B 299     -32.123  -6.208  25.055  1.00  0.00           O  
ATOM   4809  N   SER B 300     -33.212  -7.539  26.493  1.00  0.00           N  
ATOM   4810  H   SER B 300     -33.183  -8.041  27.362  1.00  0.00           H  
ATOM   4811  CA  SER B 300     -34.436  -7.604  25.677  1.00  0.00           C  
ATOM   4812  HA  SER B 300     -34.117  -7.698  24.646  1.00  0.00           H  
ATOM   4813  CB  SER B 300     -35.239  -8.870  25.979  1.00  0.00           C  
ATOM   4814  HB2 SER B 300     -34.598  -9.743  25.845  1.00  0.00           H  
ATOM   4815  HB3 SER B 300     -35.590  -8.839  27.012  1.00  0.00           H  
ATOM   4816  OG  SER B 300     -36.352  -8.979  25.112  1.00  0.00           O  
ATOM   4817  HG  SER B 300     -36.043  -8.956  24.195  1.00  0.00           H  
ATOM   4818  C   SER B 300     -35.299  -6.335  25.798  1.00  0.00           C  
ATOM   4819  O   SER B 300     -35.321  -5.697  26.850  1.00  0.00           O  
ATOM   4820  N   GLY B 301     -36.012  -5.975  24.728  1.00  0.00           N  
ATOM   4821  H   GLY B 301     -35.813  -6.481  23.863  1.00  0.00           H  
ATOM   4822  CA  GLY B 301     -36.859  -4.785  24.614  1.00  0.00           C  
ATOM   4823  HA2 GLY B 301     -37.566  -4.944  23.800  1.00  0.00           H  
ATOM   4824  HA3 GLY B 301     -37.416  -4.650  25.541  1.00  0.00           H  
ATOM   4825  C   GLY B 301     -36.089  -3.489  24.326  1.00  0.00           C  
ATOM   4826  O   GLY B 301     -36.685  -2.410  24.356  1.00  0.00           O  
ATOM   4827  N   ILE B 302     -34.782  -3.579  24.065  1.00  0.00           N  
ATOM   4828  H   ILE B 302     -34.403  -4.512  23.919  1.00  0.00           H  
ATOM   4829  CA  ILE B 302     -33.828  -2.457  24.059  1.00  0.00           C  
ATOM   4830  HA  ILE B 302     -34.343  -1.543  24.347  1.00  0.00           H  
ATOM   4831  CB  ILE B 302     -32.732  -2.752  25.114  1.00  0.00           C  
ATOM   4832  HB  ILE B 302     -32.412  -3.778  24.952  1.00  0.00           H  
ATOM   4833  CG2 ILE B 302     -31.461  -1.904  24.977  1.00  0.00           C  
ATOM   4834 HG21 ILE B 302     -31.704  -0.847  25.003  1.00  0.00           H  
ATOM   4835 HG22 ILE B 302     -30.771  -2.138  25.790  1.00  0.00           H  
ATOM   4836 HG23 ILE B 302     -30.960  -2.132  24.037  1.00  0.00           H  
ATOM   4837  CG1 ILE B 302     -33.275  -2.675  26.562  1.00  0.00           C  
ATOM   4838 HG12 ILE B 302     -34.162  -3.302  26.648  1.00  0.00           H  
ATOM   4839 HG13 ILE B 302     -32.527  -3.094  27.233  1.00  0.00           H  
ATOM   4840  CD1 ILE B 302     -33.626  -1.273  27.080  1.00  0.00           C  
ATOM   4841 HD11 ILE B 302     -34.066  -1.360  28.074  1.00  0.00           H  
ATOM   4842 HD12 ILE B 302     -32.725  -0.667  27.156  1.00  0.00           H  
ATOM   4843 HD13 ILE B 302     -34.343  -0.787  26.420  1.00  0.00           H  
ATOM   4844  C   ILE B 302     -33.265  -2.218  22.651  1.00  0.00           C  
ATOM   4845  O   ILE B 302     -33.116  -3.150  21.863  1.00  0.00           O  
ATOM   4846  N   SER B 303     -32.924  -0.970  22.314  1.00  0.00           N  
ATOM   4847  H   SER B 303     -32.992  -0.237  23.013  1.00  0.00           H  
ATOM   4848  CA  SER B 303     -32.252  -0.680  21.044  1.00  0.00           C  
ATOM   4849  HA  SER B 303     -32.549  -1.441  20.327  1.00  0.00           H  
ATOM   4850  CB  SER B 303     -32.738   0.639  20.454  1.00  0.00           C  
ATOM   4851  HB2 SER B 303     -33.823   0.602  20.346  1.00  0.00           H  
ATOM   4852  HB3 SER B 303     -32.481   1.459  21.123  1.00  0.00           H  
ATOM   4853  OG  SER B 303     -32.154   0.849  19.182  1.00  0.00           O  
ATOM   4854  HG  SER B 303     -32.292   0.049  18.639  1.00  0.00           H  
ATOM   4855  C   SER B 303     -30.728  -0.771  21.172  1.00  0.00           C  
ATOM   4856  O   SER B 303     -30.129  -0.271  22.129  1.00  0.00           O  
ATOM   4857  N   TYR B 304     -30.100  -1.416  20.189  1.00  0.00           N  
ATOM   4858  H   TYR B 304     -30.652  -1.733  19.401  1.00  0.00           H  
ATOM   4859  CA  TYR B 304     -28.661  -1.672  20.137  1.00  0.00           C  
ATOM   4860  HA  TYR B 304     -28.163  -1.077  20.904  1.00  0.00           H  
ATOM   4861  CB  TYR B 304     -28.357  -3.147  20.440  1.00  0.00           C  
ATOM   4862  HB2 TYR B 304     -29.097  -3.779  19.947  1.00  0.00           H  
ATOM   4863  HB3 TYR B 304     -27.386  -3.403  20.015  1.00  0.00           H  
ATOM   4864  CG  TYR B 304     -28.297  -3.489  21.916  1.00  0.00           C  
ATOM   4865  CD1 TYR B 304     -27.102  -3.277  22.634  1.00  0.00           C  
ATOM   4866  HD1 TYR B 304     -26.240  -2.855  22.137  1.00  0.00           H  
ATOM   4867  CE1 TYR B 304     -27.016  -3.634  23.993  1.00  0.00           C  
ATOM   4868  HE1 TYR B 304     -26.102  -3.478  24.550  1.00  0.00           H  
ATOM   4869  CZ  TYR B 304     -28.126  -4.216  24.636  1.00  0.00           C  
ATOM   4870  OH  TYR B 304     -28.037  -4.598  25.934  1.00  0.00           O  
ATOM   4871  HH  TYR B 304     -27.354  -4.072  26.419  1.00  0.00           H  
ATOM   4872  CE2 TYR B 304     -29.325  -4.414  23.920  1.00  0.00           C  
ATOM   4873  HE2 TYR B 304     -30.177  -4.849  24.415  1.00  0.00           H  
ATOM   4874  CD2 TYR B 304     -29.413  -4.048  22.564  1.00  0.00           C  
ATOM   4875  HD2 TYR B 304     -30.337  -4.203  22.024  1.00  0.00           H  
ATOM   4876  C   TYR B 304     -28.053  -1.226  18.806  1.00  0.00           C  
ATOM   4877  O   TYR B 304     -28.737  -1.039  17.790  1.00  0.00           O  
ATOM   4878  N   ARG B 305     -26.739  -0.998  18.843  1.00  0.00           N  
ATOM   4879  H   ARG B 305     -26.260  -1.146  19.729  1.00  0.00           H  
ATOM   4880  CA  ARG B 305     -25.988  -0.301  17.802  1.00  0.00           C  
ATOM   4881  HA  ARG B 305     -26.479  -0.468  16.843  1.00  0.00           H  
ATOM   4882  CB  ARG B 305     -26.041   1.191  18.159  1.00  0.00           C  
ATOM   4883  HB2 ARG B 305     -27.052   1.423  18.500  1.00  0.00           H  
ATOM   4884  HB3 ARG B 305     -25.354   1.400  18.983  1.00  0.00           H  
ATOM   4885  CG  ARG B 305     -25.728   2.105  16.977  1.00  0.00           C  
ATOM   4886  HG2 ARG B 305     -24.663   2.084  16.751  1.00  0.00           H  
ATOM   4887  HG3 ARG B 305     -26.301   1.790  16.110  1.00  0.00           H  
ATOM   4888  CD  ARG B 305     -26.181   3.513  17.341  1.00  0.00           C  
ATOM   4889  HD2 ARG B 305     -27.255   3.472  17.521  1.00  0.00           H  
ATOM   4890  HD3 ARG B 305     -25.684   3.834  18.257  1.00  0.00           H  
ATOM   4891  NE  ARG B 305     -25.920   4.475  16.266  1.00  0.00           N  
ATOM   4892  HE  ARG B 305     -25.326   4.182  15.506  1.00  0.00           H  
ATOM   4893  CZ  ARG B 305     -26.416   5.691  16.190  1.00  0.00           C  
ATOM   4894  NH1 ARG B 305     -27.185   6.214  17.102  1.00  0.00           N  
ATOM   4895 HH11 ARG B 305     -27.430   5.670  17.945  1.00  0.00           H  
ATOM   4896 HH12 ARG B 305     -27.568   7.132  17.028  1.00  0.00           H  
ATOM   4897  NH2 ARG B 305     -26.120   6.407  15.148  1.00  0.00           N  
ATOM   4898 HH21 ARG B 305     -25.502   6.011  14.456  1.00  0.00           H  
ATOM   4899 HH22 ARG B 305     -26.472   7.339  15.066  1.00  0.00           H  
ATOM   4900  C   ARG B 305     -24.562  -0.834  17.711  1.00  0.00           C  
ATOM   4901  O   ARG B 305     -23.989  -1.240  18.720  1.00  0.00           O  
ATOM   4902  N   ALA B 306     -23.994  -0.829  16.506  1.00  0.00           N  
ATOM   4903  H   ALA B 306     -24.524  -0.462  15.722  1.00  0.00           H  
ATOM   4904  CA  ALA B 306     -22.659  -1.363  16.244  1.00  0.00           C  
ATOM   4905  HA  ALA B 306     -22.073  -1.275  17.157  1.00  0.00           H  
ATOM   4906  CB  ALA B 306     -22.773  -2.855  15.899  1.00  0.00           C  
ATOM   4907  HB1 ALA B 306     -23.258  -3.387  16.717  1.00  0.00           H  
ATOM   4908  HB2 ALA B 306     -23.361  -2.993  14.993  1.00  0.00           H  
ATOM   4909  HB3 ALA B 306     -21.779  -3.277  15.744  1.00  0.00           H  
ATOM   4910  C   ALA B 306     -21.915  -0.589  15.146  1.00  0.00           C  
ATOM   4911  O   ALA B 306     -22.527  -0.017  14.246  1.00  0.00           O  
ATOM   4912  N   ARG B 307     -20.579  -0.615  15.201  1.00  0.00           N  
ATOM   4913  H   ARG B 307     -20.167  -1.090  16.004  1.00  0.00           H  
ATOM   4914  CA  ARG B 307     -19.645  -0.107  14.177  1.00  0.00           C  
ATOM   4915  HA  ARG B 307     -20.116  -0.170  13.203  1.00  0.00           H  
ATOM   4916  CB  ARG B 307     -19.336   1.379  14.407  1.00  0.00           C  
ATOM   4917  HB2 ARG B 307     -18.736   1.751  13.573  1.00  0.00           H  
ATOM   4918  HB3 ARG B 307     -20.277   1.930  14.420  1.00  0.00           H  
ATOM   4919  CG  ARG B 307     -18.582   1.632  15.716  1.00  0.00           C  
ATOM   4920  HG2 ARG B 307     -19.098   1.159  16.547  1.00  0.00           H  
ATOM   4921  HG3 ARG B 307     -17.588   1.201  15.651  1.00  0.00           H  
ATOM   4922  CD  ARG B 307     -18.459   3.130  15.980  1.00  0.00           C  
ATOM   4923  HD2 ARG B 307     -17.884   3.587  15.174  1.00  0.00           H  
ATOM   4924  HD3 ARG B 307     -19.455   3.573  15.995  1.00  0.00           H  
ATOM   4925  NE  ARG B 307     -17.818   3.365  17.280  1.00  0.00           N  
ATOM   4926  HE  ARG B 307     -17.948   2.655  17.995  1.00  0.00           H  
ATOM   4927  CZ  ARG B 307     -17.172   4.441  17.672  1.00  0.00           C  
ATOM   4928  NH1 ARG B 307     -16.948   5.453  16.877  1.00  0.00           N  
ATOM   4929 HH11 ARG B 307     -17.230   5.385  15.916  1.00  0.00           H  
ATOM   4930 HH12 ARG B 307     -16.481   6.274  17.207  1.00  0.00           H  
ATOM   4931  NH2 ARG B 307     -16.788   4.512  18.913  1.00  0.00           N  
ATOM   4932 HH21 ARG B 307     -16.987   3.709  19.501  1.00  0.00           H  
ATOM   4933 HH22 ARG B 307     -16.435   5.365  19.300  1.00  0.00           H  
ATOM   4934  C   ARG B 307     -18.386  -0.981  14.131  1.00  0.00           C  
ATOM   4935  O   ARG B 307     -18.077  -1.642  15.122  1.00  0.00           O  
ATOM   4936  N   VAL B 308     -17.653  -0.986  13.023  1.00  0.00           N  
ATOM   4937  H   VAL B 308     -17.955  -0.410  12.242  1.00  0.00           H
[truncated: 30,538 more chars]
