# Supplementary material for: Insights into receptor structure and dynamics at the surface of living cells
Source: Nat Commun. 2023 Mar 22;14:1596. doi: 10.1038/s41467-023-37284-4 (PMC10033668; doi:10.1038/s41467-023-37284-4)
Supplement: Supplementary file 15 — Source Data [file 41467_2023_37284_MOESM15_ESM.zip › Source data/Main/Figure 5/b/Average structures of MD sub-trajectories/K87B/MD_sub-average_3bpn_K87B_4.pdb]

ATOM      1  N   CYS A   1      12.169  -9.399  12.127  1.00  0.00           N  
ATOM      2  H1  CYS A   1      12.684  -8.705  12.645  1.00  0.00           H  
ATOM      3  H2  CYS A   1      12.559 -10.305  12.370  1.00  0.00           H  
ATOM      4  H3  CYS A   1      11.201  -9.404  12.411  1.00  0.00           H  
ATOM      5  CA  CYS A   1      12.294  -9.183  10.671  1.00  0.00           C  
ATOM      6  HA  CYS A   1      13.355  -9.176  10.425  1.00  0.00           H  
ATOM      7  CB  CYS A   1      11.646 -10.327   9.875  1.00  0.00           C  
ATOM      8  HB2 CYS A   1      12.099 -11.277  10.177  1.00  0.00           H  
ATOM      9  HB3 CYS A   1      10.573 -10.377  10.072  1.00  0.00           H  
ATOM     10  SG  CYS A   1      11.934 -10.071   8.096  1.00  0.00           S  
ATOM     11  HG  CYS A   1      11.191  -8.978   7.897  1.00  0.00           H  
ATOM     12  C   CYS A   1      11.730  -7.827  10.259  1.00  0.00           C  
ATOM     13  O   CYS A   1      10.666  -7.437  10.729  1.00  0.00           O  
ATOM     14  N   ASP A   2      12.414  -7.141   9.343  1.00  0.00           N  
ATOM     15  H   ASP A   2      13.262  -7.554   8.974  1.00  0.00           H  
ATOM     16  CA  ASP A   2      11.948  -5.932   8.647  1.00  0.00           C  
ATOM     17  HA  ASP A   2      11.741  -5.145   9.373  1.00  0.00           H  
ATOM     18  CB  ASP A   2      13.135  -5.487   7.770  1.00  0.00           C  
ATOM     19  HB2 ASP A   2      13.948  -5.183   8.433  1.00  0.00           H  
ATOM     20  HB3 ASP A   2      13.481  -6.353   7.200  1.00  0.00           H  
ATOM     21  CG  ASP A   2      12.888  -4.347   6.777  1.00  0.00           C  
ATOM     22  OD1 ASP A   2      11.804  -3.728   6.799  1.00  0.00           O  
ATOM     23  OD2 ASP A   2      13.786  -4.118   5.948  1.00  0.00           O  
ATOM     24  C   ASP A   2      10.654  -6.201   7.840  1.00  0.00           C  
ATOM     25  O   ASP A   2      10.551  -7.247   7.193  1.00  0.00           O  
ATOM     26  N   ILE A   3       9.679  -5.280   7.853  1.00  0.00           N  
ATOM     27  H   ILE A   3       9.863  -4.404   8.322  1.00  0.00           H  
ATOM     28  CA  ILE A   3       8.452  -5.366   7.033  1.00  0.00           C  
ATOM     29  HA  ILE A   3       7.969  -6.309   7.278  1.00  0.00           H  
ATOM     30  CB  ILE A   3       7.473  -4.216   7.392  1.00  0.00           C  
ATOM     31  HB  ILE A   3       7.324  -4.237   8.473  1.00  0.00           H  
ATOM     32  CG2 ILE A   3       8.026  -2.823   7.029  1.00  0.00           C  
ATOM     33 HG21 ILE A   3       7.364  -2.055   7.431  1.00  0.00           H  
ATOM     34 HG22 ILE A   3       9.019  -2.673   7.455  1.00  0.00           H  
ATOM     35 HG23 ILE A   3       8.078  -2.699   5.946  1.00  0.00           H  
ATOM     36  CG1 ILE A   3       6.082  -4.352   6.728  1.00  0.00           C  
ATOM     37 HG12 ILE A   3       5.481  -3.483   7.002  1.00  0.00           H  
ATOM     38 HG13 ILE A   3       6.181  -4.353   5.642  1.00  0.00           H  
ATOM     39  CD1 ILE A   3       5.301  -5.599   7.160  1.00  0.00           C  
ATOM     40 HD11 ILE A   3       5.228  -5.634   8.247  1.00  0.00           H  
ATOM     41 HD12 ILE A   3       4.296  -5.555   6.739  1.00  0.00           H  
ATOM     42 HD13 ILE A   3       5.791  -6.501   6.796  1.00  0.00           H  
ATOM     43  C   ILE A   3       8.762  -5.400   5.528  1.00  0.00           C  
ATOM     44  O   ILE A   3       8.103  -6.117   4.781  1.00  0.00           O  
ATOM     45  N   THR A   4       9.817  -4.712   5.092  1.00  0.00           N  
ATOM     46  H   THR A   4      10.345  -4.167   5.773  1.00  0.00           H  
ATOM     47  CA  THR A   4      10.272  -4.675   3.694  1.00  0.00           C  
ATOM     48  HA  THR A   4       9.455  -4.316   3.069  1.00  0.00           H  
ATOM     49  CB  THR A   4      11.474  -3.718   3.547  1.00  0.00           C  
ATOM     50  HB  THR A   4      12.367  -4.217   3.920  1.00  0.00           H  
ATOM     51  CG2 THR A   4      11.739  -3.321   2.097  1.00  0.00           C  
ATOM     52 HG21 THR A   4      12.616  -2.676   2.055  1.00  0.00           H  
ATOM     53 HG22 THR A   4      11.925  -4.209   1.494  1.00  0.00           H  
ATOM     54 HG23 THR A   4      10.882  -2.780   1.704  1.00  0.00           H  
ATOM     55  OG1 THR A   4      11.292  -2.536   4.298  1.00  0.00           O  
ATOM     56  HG1 THR A   4      11.596  -2.746   5.202  1.00  0.00           H  
ATOM     57  C   THR A   4      10.668  -6.079   3.220  1.00  0.00           C  
ATOM     58  O   THR A   4      10.238  -6.544   2.168  1.00  0.00           O  
ATOM     59  N   LEU A   5      11.430  -6.808   4.043  1.00  0.00           N  
ATOM     60  H   LEU A   5      11.721  -6.378   4.910  1.00  0.00           H  
ATOM     61  CA  LEU A   5      11.829  -8.192   3.776  1.00  0.00           C  
ATOM     62  HA  LEU A   5      12.216  -8.237   2.760  1.00  0.00           H  
ATOM     63  CB  LEU A   5      12.983  -8.539   4.733  1.00  0.00           C  
ATOM     64  HB2 LEU A   5      13.788  -7.824   4.559  1.00  0.00           H  
ATOM     65  HB3 LEU A   5      12.638  -8.404   5.758  1.00  0.00           H  
ATOM     66  CG  LEU A   5      13.554  -9.963   4.601  1.00  0.00           C  
ATOM     67  HG  LEU A   5      12.796 -10.690   4.887  1.00  0.00           H  
ATOM     68  CD1 LEU A   5      14.055 -10.299   3.195  1.00  0.00           C  
ATOM     69 HD11 LEU A   5      14.512 -11.288   3.200  1.00  0.00           H  
ATOM     70 HD12 LEU A   5      13.216 -10.320   2.500  1.00  0.00           H  
ATOM     71 HD13 LEU A   5      14.786  -9.564   2.867  1.00  0.00           H  
ATOM     72  CD2 LEU A   5      14.750 -10.091   5.542  1.00  0.00           C  
ATOM     73 HD21 LEU A   5      14.414  -9.984   6.572  1.00  0.00           H  
ATOM     74 HD22 LEU A   5      15.211 -11.066   5.419  1.00  0.00           H  
ATOM     75 HD23 LEU A   5      15.489  -9.320   5.325  1.00  0.00           H  
ATOM     76  C   LEU A   5      10.641  -9.175   3.846  1.00  0.00           C  
ATOM     77  O   LEU A   5      10.566 -10.108   3.045  1.00  0.00           O  
ATOM     78  N   GLN A   6       9.670  -8.943   4.734  1.00  0.00           N  
ATOM     79  H   GLN A   6       9.776  -8.164   5.374  1.00  0.00           H  
ATOM     80  CA  GLN A   6       8.414  -9.706   4.740  1.00  0.00           C  
ATOM     81  HA  GLN A   6       8.658 -10.768   4.741  1.00  0.00           H  
ATOM     82  CB  GLN A   6       7.603  -9.407   6.010  1.00  0.00           C  
ATOM     83  HB2 GLN A   6       7.387  -8.341   6.062  1.00  0.00           H  
ATOM     84  HB3 GLN A   6       6.657  -9.947   5.954  1.00  0.00           H  
ATOM     85  CG  GLN A   6       8.341  -9.841   7.286  1.00  0.00           C  
ATOM     86  HG2 GLN A   6       8.547 -10.910   7.240  1.00  0.00           H  
ATOM     87  HG3 GLN A   6       9.289  -9.320   7.353  1.00  0.00           H  
ATOM     88  CD  GLN A   6       7.540  -9.571   8.553  1.00  0.00           C  
ATOM     89  OE1 GLN A   6       6.432 -10.045   8.727  1.00  0.00           O  
ATOM     90  NE2 GLN A   6       8.077  -8.843   9.511  1.00  0.00           N  
ATOM     91 HE21 GLN A   6       7.531  -8.741  10.348  1.00  0.00           H  
ATOM     92 HE22 GLN A   6       8.968  -8.391   9.392  1.00  0.00           H  
ATOM     93  C   GLN A   6       7.577  -9.447   3.473  1.00  0.00           C  
ATOM     94  O   GLN A   6       7.011 -10.381   2.907  1.00  0.00           O  
ATOM     95  N   GLU A   7       7.552  -8.211   2.969  1.00  0.00           N  
ATOM     96  H   GLU A   7       7.979  -7.460   3.508  1.00  0.00           H  
ATOM     97  CA  GLU A   7       6.882  -7.850   1.719  1.00  0.00           C  
ATOM     98  HA  GLU A   7       5.890  -8.289   1.746  1.00  0.00           H  
ATOM     99  CB  GLU A   7       6.706  -6.332   1.664  1.00  0.00           C  
ATOM    100  HB2 GLU A   7       6.370  -5.982   2.640  1.00  0.00           H  
ATOM    101  HB3 GLU A   7       7.657  -5.855   1.426  1.00  0.00           H  
ATOM    102  CG  GLU A   7       5.644  -5.936   0.639  1.00  0.00           C  
ATOM    103  HG2 GLU A   7       5.992  -6.167  -0.373  1.00  0.00           H  
ATOM    104  HG3 GLU A   7       4.735  -6.509   0.837  1.00  0.00           H  
ATOM    105  CD  GLU A   7       5.362  -4.440   0.764  1.00  0.00           C  
ATOM    106  OE1 GLU A   7       6.300  -3.656   0.505  1.00  0.00           O  
ATOM    107  OE2 GLU A   7       4.248  -4.048   1.180  1.00  0.00           O  
ATOM    108  C   GLU A   7       7.606  -8.395   0.472  1.00  0.00           C  
ATOM    109  O   GLU A   7       6.959  -8.781  -0.508  1.00  0.00           O  
ATOM    110  N   ILE A   8       8.938  -8.522   0.522  1.00  0.00           N  
ATOM    111  H   ILE A   8       9.422  -8.077   1.300  1.00  0.00           H  
ATOM    112  CA  ILE A   8       9.732  -9.307  -0.440  1.00  0.00           C  
ATOM    113  HA  ILE A   8       9.521  -8.940  -1.444  1.00  0.00           H  
ATOM    114  CB  ILE A   8      11.249  -9.115  -0.182  1.00  0.00           C  
ATOM    115  HB  ILE A   8      11.425  -9.159   0.888  1.00  0.00           H  
ATOM    116  CG2 ILE A   8      12.106 -10.221  -0.830  1.00  0.00           C  
ATOM    117 HG21 ILE A   8      13.167 -10.004  -0.715  1.00  0.00           H  
ATOM    118 HG22 ILE A   8      11.920 -11.173  -0.334  1.00  0.00           H  
ATOM    119 HG23 ILE A   8      11.871 -10.308  -1.890  1.00  0.00           H  
ATOM    120  CG1 ILE A   8      11.691  -7.723  -0.685  1.00  0.00           C  
ATOM    121 HG12 ILE A   8      11.732  -7.718  -1.774  1.00  0.00           H  
ATOM    122 HG13 ILE A   8      10.949  -6.988  -0.375  1.00  0.00           H  
ATOM    123  CD1 ILE A   8      13.048  -7.259  -0.135  1.00  0.00           C  
ATOM    124 HD11 ILE A   8      13.849  -7.927  -0.449  1.00  0.00           H  
ATOM    125 HD12 ILE A   8      13.272  -6.262  -0.511  1.00  0.00           H  
ATOM    126 HD13 ILE A   8      13.012  -7.216   0.952  1.00  0.00           H  
ATOM    127  C   ILE A   8       9.297 -10.779  -0.419  1.00  0.00           C  
ATOM    128  O   ILE A   8       8.986 -11.321  -1.478  1.00  0.00           O  
ATOM    129  N   ILE A   9       9.194 -11.427   0.747  1.00  0.00           N  
ATOM    130  H   ILE A   9       9.475 -10.942   1.597  1.00  0.00           H  
ATOM    131  CA  ILE A   9       8.747 -12.830   0.858  1.00  0.00           C  
ATOM    132  HA  ILE A   9       9.393 -13.453   0.238  1.00  0.00           H  
ATOM    133  CB  ILE A   9       8.875 -13.307   2.325  1.00  0.00           C  
ATOM    134  HB  ILE A   9       8.443 -12.545   2.974  1.00  0.00           H  
ATOM    135  CG2 ILE A   9       8.115 -14.626   2.570  1.00  0.00           C  
ATOM    136 HG21 ILE A   9       8.290 -14.977   3.586  1.00  0.00           H  
ATOM    137 HG22 ILE A   9       7.042 -14.478   2.458  1.00  0.00           H  
ATOM    138 HG23 ILE A   9       8.455 -15.390   1.868  1.00  0.00           H  
ATOM    139  CG1 ILE A   9      10.367 -13.479   2.690  1.00  0.00           C  
ATOM    140 HG12 ILE A   9      10.736 -14.415   2.271  1.00  0.00           H  
ATOM    141 HG13 ILE A   9      10.950 -12.670   2.251  1.00  0.00           H  
ATOM    142  CD1 ILE A   9      10.644 -13.462   4.198  1.00  0.00           C  
ATOM    143 HD11 ILE A   9      11.719 -13.536   4.360  1.00  0.00           H  
ATOM    144 HD12 ILE A   9      10.286 -12.529   4.634  1.00  0.00           H  
ATOM    145 HD13 ILE A   9      10.158 -14.303   4.691  1.00  0.00           H  
ATOM    146  C   ILE A   9       7.318 -12.991   0.317  1.00  0.00           C  
ATOM    147  O   ILE A   9       7.039 -13.887  -0.484  1.00  0.00           O  
ATOM    148  N   LYS A  10       6.424 -12.065   0.683  1.00  0.00           N  
ATOM    149  H   LYS A  10       6.742 -11.370   1.358  1.00  0.00           H  
ATOM    150  CA  LYS A  10       5.050 -11.954   0.172  1.00  0.00           C  
ATOM    151  HA  LYS A  10       4.498 -12.846   0.462  1.00  0.00           H  
ATOM    152  CB  LYS A  10       4.413 -10.713   0.830  1.00  0.00           C  
ATOM    153  HB2 LYS A  10       4.466 -10.818   1.916  1.00  0.00           H  
ATOM    154  HB3 LYS A  10       4.997  -9.841   0.559  1.00  0.00           H  
ATOM    155  CG  LYS A  10       2.963 -10.400   0.447  1.00  0.00           C  
ATOM    156  HG2 LYS A  10       2.685  -9.461   0.928  1.00  0.00           H  
ATOM    157  HG3 LYS A  10       2.884 -10.267  -0.632  1.00  0.00           H  
ATOM    158  CD  LYS A  10       1.995 -11.493   0.900  1.00  0.00           C  
ATOM    159  HD2 LYS A  10       2.152 -12.390   0.298  1.00  0.00           H  
ATOM    160  HD3 LYS A  10       2.172 -11.721   1.953  1.00  0.00           H  
ATOM    161  CE  LYS A  10       0.565 -10.984   0.720  1.00  0.00           C  
ATOM    162  HE2 LYS A  10       0.424 -10.098   1.349  1.00  0.00           H  
ATOM    163  HE3 LYS A  10       0.420 -10.683  -0.322  1.00  0.00           H  
ATOM    164  NZ  LYS A  10      -0.419 -12.023   1.086  1.00  0.00           N  
ATOM    165  HZ1 LYS A  10      -1.361 -11.625   1.088  1.00  0.00           H  
ATOM    166  HZ2 LYS A  10      -0.408 -12.796   0.437  1.00  0.00           H  
ATOM    167  HZ3 LYS A  10      -0.266 -12.358   2.025  1.00  0.00           H  
ATOM    168  C   LYS A  10       5.027 -11.878  -1.358  1.00  0.00           C  
ATOM    169  O   LYS A  10       4.225 -12.570  -1.990  1.00  0.00           O  
ATOM    170  N   THR A  11       5.931 -11.094  -1.944  1.00  0.00           N  
ATOM    171  H   THR A  11       6.534 -10.550  -1.334  1.00  0.00           H  
ATOM    172  CA  THR A  11       6.082 -10.932  -3.397  1.00  0.00           C  
ATOM    173  HA  THR A  11       5.092 -10.785  -3.831  1.00  0.00           H  
ATOM    174  CB  THR A  11       6.914  -9.677  -3.710  1.00  0.00           C  
ATOM    175  HB  THR A  11       7.925  -9.790  -3.316  1.00  0.00           H  
ATOM    176  CG2 THR A  11       6.992  -9.375  -5.200  1.00  0.00           C  
ATOM    177 HG21 THR A  11       5.989  -9.313  -5.614  1.00  0.00           H  
ATOM    178 HG22 THR A  11       7.491  -8.418  -5.346  1.00  0.00           H  
ATOM    179 HG23 THR A  11       7.556 -10.152  -5.719  1.00  0.00           H  
ATOM    180  OG1 THR A  11       6.313  -8.544  -3.131  1.00  0.00           O  
ATOM    181  HG1 THR A  11       6.560  -8.540  -2.186  1.00  0.00           H  
ATOM    182  C   THR A  11       6.692 -12.170  -4.069  1.00  0.00           C  
ATOM    183  O   THR A  11       6.197 -12.581  -5.111  1.00  0.00           O  
ATOM    184  N   LEU A  12       7.715 -12.806  -3.479  1.00  0.00           N  
ATOM    185  H   LEU A  12       8.082 -12.410  -2.620  1.00  0.00           H  
ATOM    186  CA  LEU A  12       8.364 -14.026  -3.995  1.00  0.00           C  
ATOM    187  HA  LEU A  12       8.628 -13.876  -5.038  1.00  0.00           H  
ATOM    188  CB  LEU A  12       9.654 -14.310  -3.196  1.00  0.00           C  
ATOM    189  HB2 LEU A  12       9.431 -14.228  -2.131  1.00  0.00           H  
ATOM    190  HB3 LEU A  12       9.972 -15.337  -3.384  1.00  0.00           H  
ATOM    191  CG  LEU A  12      10.828 -13.373  -3.543  1.00  0.00           C  
ATOM    192  HG  LEU A  12      10.491 -12.338  -3.514  1.00  0.00           H  
ATOM    193  CD1 LEU A  12      11.961 -13.535  -2.525  1.00  0.00           C  
ATOM    194 HD11 LEU A  12      12.354 -14.550  -2.557  1.00  0.00           H  
ATOM    195 HD12 LEU A  12      12.759 -12.827  -2.751  1.00  0.00           H  
ATOM    196 HD13 LEU A  12      11.581 -13.322  -1.526  1.00  0.00           H  
ATOM    197  CD2 LEU A  12      11.403 -13.668  -4.931  1.00  0.00           C  
ATOM    198 HD21 LEU A  12      11.728 -14.706  -4.998  1.00  0.00           H  
ATOM    199 HD22 LEU A  12      12.254 -13.015  -5.125  1.00  0.00           H  
ATOM    200 HD23 LEU A  12      10.658 -13.477  -5.700  1.00  0.00           H  
ATOM    201  C   LEU A  12       7.426 -15.240  -3.977  1.00  0.00           C  
ATOM    202  O   LEU A  12       7.401 -16.018  -4.931  1.00  0.00           O  
ATOM    203  N   ASN A  13       6.594 -15.373  -2.944  1.00  0.00           N  
ATOM    204  H   ASN A  13       6.732 -14.777  -2.134  1.00  0.00           H  
ATOM    205  CA  ASN A  13       5.546 -16.395  -2.920  1.00  0.00           C  
ATOM    206  HA  ASN A  13       5.992 -17.365  -3.163  1.00  0.00           H  
ATOM    207  CB  ASN A  13       4.943 -16.484  -1.504  1.00  0.00           C  
ATOM    208  HB2 ASN A  13       4.629 -15.491  -1.181  1.00  0.00           H  
ATOM    209  HB3 ASN A  13       4.071 -17.138  -1.536  1.00  0.00           H  
ATOM    210  CG  ASN A  13       5.904 -17.059  -0.471  1.00  0.00           C  
ATOM    211  OD1 ASN A  13       6.961 -17.586  -0.761  1.00  0.00           O  
ATOM    212  ND2 ASN A  13       5.561 -16.982   0.793  1.00  0.00           N  
ATOM    213 HD21 ASN A  13       6.223 -17.367   1.443  1.00  0.00           H  
ATOM    214 HD22 ASN A  13       4.722 -16.512   1.068  1.00  0.00           H  
ATOM    215  C   ASN A  13       4.483 -16.123  -4.003  1.00  0.00           C  
ATOM    216  O   ASN A  13       4.138 -17.024  -4.763  1.00  0.00           O  
ATOM    217  N   SER A  14       4.006 -14.873  -4.124  1.00  0.00           N  
ATOM    218  H   SER A  14       4.337 -14.167  -3.484  1.00  0.00           H  
ATOM    219  CA  SER A  14       2.966 -14.480  -5.104  1.00  0.00           C  
ATOM    220  HA  SER A  14       2.125 -15.170  -5.015  1.00  0.00           H  
ATOM    221  CB  SER A  14       2.427 -13.068  -4.800  1.00  0.00           C  
ATOM    222  HB2 SER A  14       3.196 -12.322  -5.008  1.00  0.00           H  
ATOM    223  HB3 SER A  14       1.575 -12.871  -5.450  1.00  0.00           H  
ATOM    224  OG  SER A  14       2.008 -12.943  -3.446  1.00  0.00           O  
ATOM    225  HG  SER A  14       2.806 -12.775  -2.913  1.00  0.00           H  
ATOM    226  C   SER A  14       3.453 -14.559  -6.566  1.00  0.00           C  
ATOM    227  O   SER A  14       2.668 -14.858  -7.469  1.00  0.00           O  
ATOM    228  N   LEU A  15       4.760 -14.357  -6.796  1.00  0.00           N  
ATOM    229  H   LEU A  15       5.325 -14.014  -6.026  1.00  0.00           H  
ATOM    230  CA  LEU A  15       5.465 -14.667  -8.049  1.00  0.00           C  
ATOM    231  HA  LEU A  15       5.008 -14.119  -8.874  1.00  0.00           H  
ATOM    232  CB  LEU A  15       6.962 -14.308  -7.911  1.00  0.00           C  
ATOM    233  HB2 LEU A  15       7.268 -14.476  -6.882  1.00  0.00           H  
ATOM    234  HB3 LEU A  15       7.565 -14.971  -8.536  1.00  0.00           H  
ATOM    235  CG  LEU A  15       7.297 -12.869  -8.290  1.00  0.00           C  
ATOM    236  HG  LEU A  15       6.550 -12.220  -7.853  1.00  0.00           H  
ATOM    237  CD1 LEU A  15       8.668 -12.462  -7.755  1.00  0.00           C  
ATOM    238 HD11 LEU A  15       9.429 -13.163  -8.101  1.00  0.00           H  
ATOM    239 HD12 LEU A  15       8.907 -11.462  -8.109  1.00  0.00           H  
ATOM    240 HD13 LEU A  15       8.647 -12.444  -6.669  1.00  0.00           H  
ATOM    241  CD2 LEU A  15       7.317 -12.696  -9.807  1.00  0.00           C  
ATOM    242 HD21 LEU A  15       8.122 -13.285 -10.246  1.00  0.00           H  
ATOM    243 HD22 LEU A  15       7.462 -11.646 -10.046  1.00  0.00           H  
ATOM    244 HD23 LEU A  15       6.371 -13.024 -10.235  1.00  0.00           H  
ATOM    245  C   LEU A  15       5.398 -16.152  -8.395  1.00  0.00           C  
ATOM    246  O   LEU A  15       5.094 -16.501  -9.532  1.00  0.00           O  
ATOM    247  N   THR A  16       5.693 -17.013  -7.416  1.00  0.00           N  
ATOM    248  H   THR A  16       5.880 -16.636  -6.497  1.00  0.00           H  
ATOM    249  CA  THR A  16       5.883 -18.459  -7.627  1.00  0.00           C  
ATOM    250  HA  THR A  16       6.665 -18.596  -8.373  1.00  0.00           H  
ATOM    251  CB  THR A  16       6.354 -19.136  -6.322  1.00  0.00           C  
ATOM    252  HB  THR A  16       5.613 -18.980  -5.538  1.00  0.00           H  
ATOM    253  CG2 THR A  16       6.615 -20.639  -6.449  1.00  0.00           C  
ATOM    254 HG21 THR A  16       7.290 -20.823  -7.284  1.00  0.00           H  
ATOM    255 HG22 THR A  16       7.068 -21.007  -5.529  1.00  0.00           H  
ATOM    256 HG23 THR A  16       5.677 -21.171  -6.608  1.00  0.00           H  
ATOM    257  OG1 THR A  16       7.582 -18.584  -5.901  1.00  0.00           O  
ATOM    258  HG1 THR A  16       7.426 -17.672  -5.605  1.00  0.00           H  
ATOM    259  C   THR A  16       4.621 -19.126  -8.188  1.00  0.00           C  
ATOM    260  O   THR A  16       4.706 -20.146  -8.872  1.00  0.00           O  
ATOM    261  N   GLU A  17       3.442 -18.538  -7.967  1.00  0.00           N  
ATOM    262  H   GLU A  17       3.427 -17.721  -7.371  1.00  0.00           H  
ATOM    263  CA  GLU A  17       2.170 -18.996  -8.537  1.00  0.00           C  
ATOM    264  HA  GLU A  17       2.090 -20.068  -8.375  1.00  0.00           H  
ATOM    265  CB  GLU A  17       1.029 -18.305  -7.766  1.00  0.00           C  
ATOM    266  HB2 GLU A  17       1.145 -18.524  -6.703  1.00  0.00           H  
ATOM    267  HB3 GLU A  17       1.126 -17.224  -7.886  1.00  0.00           H  
ATOM    268  CG  GLU A  17      -0.393 -18.710  -8.196  1.00  0.00           C  
ATOM    269  HG2 GLU A  17      -1.100 -18.282  -7.483  1.00  0.00           H  
ATOM    270  HG3 GLU A  17      -0.593 -18.246  -9.164  1.00  0.00           H  
ATOM    271  CD  GLU A  17      -0.624 -20.232  -8.310  1.00  0.00           C  
ATOM    272  OE1 GLU A  17       0.086 -21.005  -7.621  1.00  0.00           O  
ATOM    273  OE2 GLU A  17      -1.490 -20.620  -9.131  1.00  0.00           O  
ATOM    274  C   GLU A  17       2.040 -18.754 -10.058  1.00  0.00           C  
ATOM    275  O   GLU A  17       1.367 -19.507 -10.763  1.00  0.00           O  
ATOM    276  N   GLN A  18       2.688 -17.725 -10.611  1.00  0.00           N  
ATOM    277  H   GLN A  18       3.370 -17.224 -10.049  1.00  0.00           H  
ATOM    278  CA  GLN A  18       2.429 -17.234 -11.968  1.00  0.00           C  
ATOM    279  HA  GLN A  18       1.350 -17.250 -12.127  1.00  0.00           H  
ATOM    280  CB  GLN A  18       2.891 -15.773 -12.104  1.00  0.00           C  
ATOM    281  HB2 GLN A  18       3.979 -15.742 -12.051  1.00  0.00           H  
ATOM    282  HB3 GLN A  18       2.590 -15.415 -13.089  1.00  0.00           H  
ATOM    283  CG  GLN A  18       2.341 -14.811 -11.038  1.00  0.00           C  
ATOM    284  HG2 GLN A  18       2.863 -15.002 -10.102  1.00  0.00           H  
ATOM    285  HG3 GLN A  18       2.567 -13.788 -11.334  1.00  0.00           H  
ATOM    286  CD  GLN A  18       0.836 -14.928 -10.798  1.00  0.00           C  
ATOM    287  OE1 GLN A  18       0.030 -15.082 -11.708  1.00  0.00           O  
ATOM    288  NE2 GLN A  18       0.402 -14.852  -9.561  1.00  0.00           N  
ATOM    289 HE21 GLN A  18      -0.582 -14.996  -9.416  1.00  0.00           H  
ATOM    290 HE22 GLN A  18       1.061 -14.791  -8.787  1.00  0.00           H  
ATOM    291  C   GLN A  18       3.047 -18.133 -13.052  1.00  0.00           C  
ATOM    292  O   GLN A  18       4.129 -17.869 -13.571  1.00  0.00           O  
ATOM    293  N   LYS A  19       2.339 -19.204 -13.423  1.00  0.00           N  
ATOM    294  H   LYS A  19       1.542 -19.423 -12.835  1.00  0.00           H  
ATOM    295  CA  LYS A  19       2.781 -20.172 -14.441  1.00  0.00           C  
ATOM    296  HA  LYS A  19       3.824 -20.415 -14.234  1.00  0.00           H  
ATOM    297  CB  LYS A  19       1.965 -21.479 -14.343  1.00  0.00           C  
ATOM    298  HB2 LYS A  19       0.961 -21.311 -14.737  1.00  0.00           H  
ATOM    299  HB3 LYS A  19       2.446 -22.224 -14.979  1.00  0.00           H  
ATOM    300  CG  LYS A  19       1.812 -22.071 -12.929  1.00  0.00           C  
ATOM    301  HG2 LYS A  19       1.070 -21.484 -12.388  1.00  0.00           H  
ATOM    302  HG3 LYS A  19       1.414 -23.083 -13.025  1.00  0.00           H  
ATOM    303  CD  LYS A  19       3.106 -22.125 -12.097  1.00  0.00           C  
ATOM    304  HD2 LYS A  19       3.836 -22.765 -12.594  1.00  0.00           H  
ATOM    305  HD3 LYS A  19       3.524 -21.124 -11.989  1.00  0.00           H  
ATOM    306  CE  LYS A  19       2.790 -22.670 -10.700  1.00  0.00           C  
ATOM    307  HE2 LYS A  19       1.967 -22.078 -10.277  1.00  0.00           H  
ATOM    308  HE3 LYS A  19       2.449 -23.705 -10.792  1.00  0.00           H  
ATOM    309  NZ  LYS A  19       3.971 -22.590  -9.808  1.00  0.00           N  
ATOM    310  HZ1 LYS A  19       3.759 -22.966  -8.894  1.00  0.00           H  
ATOM    311  HZ2 LYS A  19       4.227 -21.614  -9.646  1.00  0.00           H  
ATOM    312  HZ3 LYS A  19       4.779 -23.054 -10.198  1.00  0.00           H  
ATOM    313  C   LYS A  19       2.747 -19.567 -15.855  1.00  0.00           C  
ATOM    314  O   LYS A  19       1.696 -19.538 -16.501  1.00  0.00           O  
ATOM    315  N   THR A  20       3.896 -19.087 -16.330  1.00  0.00           N  
ATOM    316  H   THR A  20       4.708 -19.124 -15.723  1.00  0.00           H  
ATOM    317  CA  THR A  20       4.111 -18.469 -17.650  1.00  0.00           C  
ATOM    318  HA  THR A  20       3.416 -18.910 -18.362  1.00  0.00           H  
ATOM    319  CB  THR A  20       3.832 -16.954 -17.606  1.00  0.00           C  
ATOM    320  HB  THR A  20       2.793 -16.795 -17.315  1.00  0.00           H  
ATOM    321  CG2 THR A  20       4.735 -16.179 -16.641  1.00  0.00           C  
ATOM    322 HG21 THR A  20       4.607 -15.111 -16.781  1.00  0.00           H  
ATOM    323 HG22 THR A  20       4.469 -16.424 -15.616  1.00  0.00           H  
ATOM    324 HG23 THR A  20       5.782 -16.432 -16.798  1.00  0.00           H  
ATOM    325  OG1 THR A  20       4.013 -16.418 -18.895  1.00  0.00           O  
ATOM    326  HG1 THR A  20       3.376 -15.704 -19.017  1.00  0.00           H  
ATOM    327  C   THR A  20       5.537 -18.756 -18.142  1.00  0.00           C  
ATOM    328  O   THR A  20       6.438 -18.885 -17.325  1.00  0.00           O  
ATOM    329  N   LEU A  21       5.762 -18.822 -19.460  1.00  0.00           N  
ATOM    330  H   LEU A  21       5.003 -18.593 -20.085  1.00  0.00           H  
ATOM    331  CA  LEU A  21       7.076 -19.109 -20.068  1.00  0.00           C  
ATOM    332  HA  LEU A  21       7.472 -20.020 -19.616  1.00  0.00           H  
ATOM    333  CB  LEU A  21       6.893 -19.318 -21.585  1.00  0.00           C  
ATOM    334  HB2 LEU A  21       6.195 -18.567 -21.962  1.00  0.00           H  
ATOM    335  HB3 LEU A  21       7.844 -19.158 -22.098  1.00  0.00           H  
ATOM    336  CG  LEU A  21       6.389 -20.725 -21.950  1.00  0.00           C  
ATOM    337  HG  LEU A  21       5.549 -20.992 -21.307  1.00  0.00           H  
ATOM    338  CD1 LEU A  21       5.905 -20.743 -23.401  1.00  0.00           C  
ATOM    339 HD11 LEU A  21       5.077 -20.045 -23.521  1.00  0.00           H  
ATOM    340 HD12 LEU A  21       5.566 -21.744 -23.666  1.00  0.00           H  
ATOM    341 HD13 LEU A  21       6.717 -20.451 -24.068  1.00  0.00           H  
ATOM    342  CD2 LEU A  21       7.494 -21.774 -21.795  1.00  0.00           C  
ATOM    343 HD21 LEU A  21       7.113 -22.755 -22.076  1.00  0.00           H  
ATOM    344 HD22 LEU A  21       8.344 -21.524 -22.431  1.00  0.00           H  
ATOM    345 HD23 LEU A  21       7.835 -21.825 -20.762  1.00  0.00           H  
ATOM    346  C   LEU A  21       8.153 -18.038 -19.809  1.00  0.00           C  
ATOM    347  O   LEU A  21       9.323 -18.252 -20.118  1.00  0.00           O  
ATOM    348  N   CYS A  22       7.782 -16.900 -19.217  1.00  0.00           N  
ATOM    349  H   CYS A  22       6.805 -16.793 -18.995  1.00  0.00           H  
ATOM    350  CA  CYS A  22       8.704 -15.827 -18.845  1.00  0.00           C  
ATOM    351  HA  CYS A  22       9.207 -15.480 -19.748  1.00  0.00           H  
ATOM    352  CB  CYS A  22       7.843 -14.682 -18.300  1.00  0.00           C  
ATOM    353  HB2 CYS A  22       7.034 -14.477 -19.005  1.00  0.00           H  
ATOM    354  HB3 CYS A  22       7.421 -14.985 -17.345  1.00  0.00           H  
ATOM    355  SG  CYS A  22       8.819 -13.171 -18.067  1.00  0.00           S  
ATOM    356  HG  CYS A  22       9.850 -13.753 -17.446  1.00  0.00           H  
ATOM    357  C   CYS A  22       9.793 -16.283 -17.839  1.00  0.00           C  
ATOM    358  O   CYS A  22      10.854 -15.665 -17.763  1.00  0.00           O  
ATOM    359  N   THR A  23       9.559 -17.374 -17.099  1.00  0.00           N  
ATOM    360  H   THR A  23       8.688 -17.876 -17.233  1.00  0.00           H  
ATOM    361  CA  THR A  23      10.524 -18.031 -16.194  1.00  0.00           C  
ATOM    362  HA  THR A  23      10.893 -17.303 -15.478  1.00  0.00           H  
ATOM    363  CB  THR A  23       9.819 -19.147 -15.404  1.00  0.00           C  
ATOM    364  HB  THR A  23      10.560 -19.755 -14.889  1.00  0.00           H  
ATOM    365  CG2 THR A  23       8.848 -18.564 -14.376  1.00  0.00           C  
ATOM    366 HG21 THR A  23       8.048 -18.022 -14.878  1.00  0.00           H  
ATOM    367 HG22 THR A  23       8.415 -19.378 -13.797  1.00  0.00           H  
ATOM    368 HG23 THR A  23       9.381 -17.897 -13.700  1.00  0.00           H  
ATOM    369  OG1 THR A  23       9.057 -19.967 -16.254  1.00  0.00           O  
ATOM    370  HG1 THR A  23       9.650 -20.706 -16.556  1.00  0.00           H  
ATOM    371  C   THR A  23      11.749 -18.607 -16.912  1.00  0.00           C  
ATOM    372  O   THR A  23      12.817 -18.716 -16.307  1.00  0.00           O  
ATOM    373  N   GLU A  24      11.628 -18.897 -18.212  1.00  0.00           N  
ATOM    374  H   GLU A  24      10.708 -18.812 -18.629  1.00  0.00           H  
ATOM    375  CA  GLU A  24      12.688 -19.489 -19.046  1.00  0.00           C  
ATOM    376  HA  GLU A  24      13.386 -20.027 -18.405  1.00  0.00           H  
ATOM    377  CB  GLU A  24      12.063 -20.514 -20.014  1.00  0.00           C  
ATOM    378  HB2 GLU A  24      11.513 -19.988 -20.796  1.00  0.00           H  
ATOM    379  HB3 GLU A  24      12.872 -21.060 -20.499  1.00  0.00           H  
ATOM    380  CG  GLU A  24      11.113 -21.535 -19.354  1.00  0.00           C  
ATOM    381  HG2 GLU A  24      10.115 -21.086 -19.322  1.00  0.00           H  
ATOM    382  HG3 GLU A  24      11.043 -22.419 -19.993  1.00  0.00           H  
ATOM    383  CD  GLU A  24      11.531 -21.937 -17.927  1.00  0.00           C  
ATOM    384  OE1 GLU A  24      10.674 -21.786 -17.023  1.00  0.00           O  
ATOM    385  OE2 GLU A  24      12.709 -22.320 -17.739  1.00  0.00           O  
ATOM    386  C   GLU A  24      13.521 -18.444 -19.814  1.00  0.00           C  
ATOM    387  O   GLU A  24      14.494 -18.778 -20.493  1.00  0.00           O  
ATOM    388  N   LEU A  25      13.164 -17.158 -19.718  1.00  0.00           N  
ATOM    389  H   LEU A  25      12.390 -16.929 -19.106  1.00  0.00           H  
ATOM    390  CA  LEU A  25      13.912 -16.069 -20.350  1.00  0.00           C  
ATOM    391  HA  LEU A  25      14.088 -16.340 -21.391  1.00  0.00           H  
ATOM    392  CB  LEU A  25      13.118 -14.757 -20.310  1.00  0.00           C  
ATOM    393  HB2 LEU A  25      12.933 -14.508 -19.264  1.00  0.00           H  
ATOM    394  HB3 LEU A  25      13.725 -13.960 -20.739  1.00  0.00           H  
ATOM    395  CG  LEU A  25      11.777 -14.802 -21.054  1.00  0.00           C  
ATOM    396  HG  LEU A  25      11.166 -15.605 -20.646  1.00  0.00           H  
ATOM    397  CD1 LEU A  25      11.051 -13.480 -20.835  1.00  0.00           C  
ATOM    398 HD11 LEU A  25      11.568 -12.677 -21.360  1.00  0.00           H  
ATOM    399 HD12 LEU A  25      10.032 -13.557 -21.207  1.00  0.00           H  
ATOM    400 HD13 LEU A  25      11.021 -13.247 -19.776  1.00  0.00           H  
ATOM    401  CD2 LEU A  25      11.925 -15.024 -22.561  1.00  0.00           C  
ATOM    402 HD21 LEU A  25      12.572 -14.261 -22.995  1.00  0.00           H  
ATOM    403 HD22 LEU A  25      12.334 -16.013 -22.756  1.00  0.00           H  
ATOM    404 HD23 LEU A  25      10.946 -14.958 -23.035  1.00  0.00           H  
ATOM    405  C   LEU A  25      15.277 -15.879 -19.688  1.00  0.00           C  
ATOM    406  O   LEU A  25      15.411 -15.938 -18.466  1.00  0.00           O  
ATOM    407  N   THR A  26      16.296 -15.613 -20.505  1.00  0.00           N  
ATOM    408  H   THR A  26      16.108 -15.513 -21.488  1.00  0.00           H  
ATOM    409  CA  THR A  26      17.658 -15.389 -20.010  1.00  0.00           C  
ATOM    410  HA  THR A  26      17.848 -16.133 -19.242  1.00  0.00           H  
ATOM    411  CB  THR A  26      18.696 -15.623 -21.113  1.00  0.00           C  
ATOM    412  HB  THR A  26      18.483 -14.966 -21.959  1.00  0.00           H  
ATOM    413  CG2 THR A  26      20.137 -15.414 -20.660  1.00  0.00           C  
ATOM    414 HG21 THR A  26      20.300 -14.366 -20.422  1.00  0.00           H  
ATOM    415 HG22 THR A  26      20.346 -16.025 -19.781  1.00  0.00           H  
ATOM    416 HG23 THR A  26      20.819 -15.695 -21.462  1.00  0.00           H  
ATOM    417  OG1 THR A  26      18.609 -16.967 -21.530  1.00  0.00           O  
ATOM    418  HG1 THR A  26      17.696 -17.257 -21.443  1.00  0.00           H  
ATOM    419  C   THR A  26      17.808 -14.011 -19.362  1.00  0.00           C  
ATOM    420  O   THR A  26      17.303 -13.006 -19.870  1.00  0.00           O  
ATOM    421  N   VAL A  27      18.538 -13.972 -18.250  1.00  0.00           N  
ATOM    422  H   VAL A  27      18.874 -14.861 -17.889  1.00  0.00           H  
ATOM    423  CA  VAL A  27      18.856 -12.800 -17.434  1.00  0.00           C  
ATOM    424  HA  VAL A  27      18.849 -11.924 -18.082  1.00  0.00           H  
ATOM    425  CB  VAL A  27      17.752 -12.612 -16.368  1.00  0.00           C  
ATOM    426  HB  VAL A  27      16.793 -12.594 -16.885  1.00  0.00           H  
ATOM    427  CG1 VAL A  27      17.702 -13.750 -15.340  1.00  0.00           C  
ATOM    428 HG11 VAL A  27      18.654 -13.840 -14.819  1.00  0.00           H  
ATOM    429 HG12 VAL A  27      16.914 -13.552 -14.614  1.00  0.00           H  
ATOM    430 HG13 VAL A  27      17.478 -14.694 -15.838  1.00  0.00           H  
ATOM    431  CG2 VAL A  27      17.881 -11.281 -15.620  1.00  0.00           C  
ATOM    432 HG21 VAL A  27      16.980 -11.116 -15.026  1.00  0.00           H  
ATOM    433 HG22 VAL A  27      18.740 -11.305 -14.949  1.00  0.00           H  
ATOM    434 HG23 VAL A  27      17.983 -10.458 -16.327  1.00  0.00           H  
ATOM    435  C   VAL A  27      20.275 -12.938 -16.852  1.00  0.00           C  
ATOM    436  O   VAL A  27      20.797 -14.044 -16.688  1.00  0.00           O  
ATOM    437  N   THR A  28      20.930 -11.809 -16.567  1.00  0.00           N  
ATOM    438  H   THR A  28      20.437 -10.938 -16.667  1.00  0.00           H  
ATOM    439  CA  THR A  28      22.314 -11.784 -16.054  1.00  0.00           C  
ATOM    440  HA  THR A  28      22.938 -12.386 -16.716  1.00  0.00           H  
ATOM    441  CB  THR A  28      22.872 -10.348 -16.070  1.00  0.00           C  
ATOM    442  HB  THR A  28      22.212  -9.693 -15.499  1.00  0.00           H  
ATOM    443  CG2 THR A  28      24.282 -10.231 -15.502  1.00  0.00           C  
ATOM    444 HG21 THR A  28      24.260 -10.400 -14.426  1.00  0.00           H  
ATOM    445 HG22 THR A  28      24.934 -10.962 -15.982  1.00  0.00           H  
ATOM    446 HG23 THR A  28      24.666  -9.230 -15.691  1.00  0.00           H  
ATOM    447  OG1 THR A  28      22.950  -9.875 -17.398  1.00  0.00           O  
ATOM    448  HG1 THR A  28      22.077  -9.601 -17.679  1.00  0.00           H  
ATOM    449  C   THR A  28      22.398 -12.388 -14.644  1.00  0.00           C  
ATOM    450  O   THR A  28      21.805 -11.856 -13.707  1.00  0.00           O  
ATOM    451  N   ASP A  29      23.149 -13.478 -14.471  1.00  0.00           N  
ATOM    452  H   ASP A  29      23.673 -13.821 -15.269  1.00  0.00           H  
ATOM    453  CA  ASP A  29      23.344 -14.170 -13.189  1.00  0.00           C  
ATOM    454  HA  ASP A  29      22.393 -14.180 -12.654  1.00  0.00           H  
ATOM    455  CB  ASP A  29      23.747 -15.637 -13.414  1.00  0.00           C  
ATOM    456  HB2 ASP A  29      22.951 -16.141 -13.963  1.00  0.00           H  
ATOM    457  HB3 ASP A  29      24.651 -15.670 -14.016  1.00  0.00           H  
ATOM    458  CG  ASP A  29      24.001 -16.389 -12.099  1.00  0.00           C  
ATOM    459  OD1 ASP A  29      24.794 -17.350 -12.089  1.00  0.00           O  
ATOM    460  OD2 ASP A  29      23.411 -16.022 -11.058  1.00  0.00           O  
ATOM    461  C   ASP A  29      24.353 -13.434 -12.295  1.00  0.00           C  
ATOM    462  O   ASP A  29      25.516 -13.824 -12.157  1.00  0.00           O  
ATOM    463  N   ILE A  30      23.894 -12.357 -11.657  1.00  0.00           N  
ATOM    464  H   ILE A  30      22.954 -12.054 -11.884  1.00  0.00           H  
ATOM    465  CA  ILE A  30      24.659 -11.576 -10.669  1.00  0.00           C  
ATOM    466  HA  ILE A  30      25.583 -11.246 -11.143  1.00  0.00           H  
ATOM    467  CB  ILE A  30      23.856 -10.324 -10.253  1.00  0.00           C  
ATOM    468  HB  ILE A  30      24.499  -9.732  -9.598  1.00  0.00           H  
ATOM    469  CG2 ILE A  30      23.541  -9.438 -11.468  1.00  0.00           C  
ATOM    470 HG21 ILE A  30      24.460  -9.188 -11.995  1.00  0.00           H  
ATOM    471 HG22 ILE A  30      22.870  -9.953 -12.154  1.00  0.00           H  
ATOM    472 HG23 ILE A  30      23.056  -8.520 -11.138  1.00  0.00           H  
ATOM    473  CG1 ILE A  30      22.552 -10.682  -9.492  1.00  0.00           C  
ATOM    474 HG12 ILE A  30      21.688 -10.227  -9.979  1.00  0.00           H  
ATOM    475 HG13 ILE A  30      22.390 -11.760  -9.480  1.00  0.00           H  
ATOM    476  CD1 ILE A  30      22.604 -10.187  -8.048  1.00  0.00           C  
ATOM    477 HD11 ILE A  30      23.477 -10.594  -7.540  1.00  0.00           H  
ATOM    478 HD12 ILE A  30      22.649  -9.103  -8.044  1.00  0.00           H  
ATOM    479 HD13 ILE A  30      21.706 -10.500  -7.522  1.00  0.00           H  
ATOM    480  C   ILE A  30      25.080 -12.373  -9.417  1.00  0.00           C  
ATOM    481  O   ILE A  30      25.860 -11.863  -8.616  1.00  0.00           O  
ATOM    482  N   PHE A  31      24.581 -13.602  -9.238  1.00  0.00           N  
ATOM    483  H   PHE A  31      23.979 -13.988  -9.955  1.00  0.00           H  
ATOM    484  CA  PHE A  31      24.898 -14.474  -8.103  1.00  0.00           C  
ATOM    485  HA  PHE A  31      25.173 -13.847  -7.254  1.00  0.00           H  
ATOM    486  CB  PHE A  31      23.649 -15.274  -7.704  1.00  0.00           C  
ATOM    487  HB2 PHE A  31      23.490 -16.053  -8.444  1.00  0.00           H  
ATOM    488  HB3 PHE A  31      23.837 -15.767  -6.749  1.00  0.00           H  
ATOM    489  CG  PHE A  31      22.376 -14.457  -7.588  1.00  0.00           C  
ATOM    490  CD1 PHE A  31      22.155 -13.658  -6.452  1.00  0.00           C  
ATOM    491  HD1 PHE A  31      22.885 -13.637  -5.656  1.00  0.00           H  
ATOM    492  CE1 PHE A  31      20.991 -12.877  -6.359  1.00  0.00           C  
ATOM    493  HE1 PHE A  31      20.819 -12.262  -5.491  1.00  0.00           H  
ATOM    494  CZ  PHE A  31      20.059 -12.876  -7.408  1.00  0.00           C  
ATOM    495  HZ  PHE A  31      19.184 -12.248  -7.354  1.00  0.00           H  
ATOM    496  CE2 PHE A  31      20.258 -13.700  -8.526  1.00  0.00           C  
ATOM    497  HE2 PHE A  31      19.517 -13.730  -9.310  1.00  0.00           H  
ATOM    498  CD2 PHE A  31      21.418 -14.487  -8.620  1.00  0.00           C  
ATOM    499  HD2 PHE A  31      21.574 -15.113  -9.488  1.00  0.00           H  
ATOM    500  C   PHE A  31      26.100 -15.399  -8.364  1.00  0.00           C  
ATOM    501  O   PHE A  31      26.430 -16.231  -7.520  1.00  0.00           O  
ATOM    502  N   ALA A  32      26.752 -15.295  -9.529  1.00  0.00           N  
ATOM    503  H   ALA A  32      26.398 -14.657 -10.232  1.00  0.00           H  
ATOM    504  CA  ALA A  32      28.026 -15.967  -9.803  1.00  0.00           C  
ATOM    505  HA  ALA A  32      27.998 -16.971  -9.380  1.00  0.00           H  
ATOM    506  CB  ALA A  32      28.177 -16.103 -11.321  1.00  0.00           C  
ATOM    507  HB1 ALA A  32      27.386 -16.738 -11.717  1.00  0.00           H  
ATOM    508  HB2 ALA A  32      28.119 -15.119 -11.786  1.00  0.00           H  
ATOM    509  HB3 ALA A  32      29.150 -16.543 -11.542  1.00  0.00           H  
ATOM    510  C   ALA A  32      29.250 -15.271  -9.167  1.00  0.00           C  
ATOM    511  O   ALA A  32      30.331 -15.858  -9.154  1.00  0.00           O  
ATOM    512  N   ALA A  33      29.080 -14.055  -8.633  1.00  0.00           N  
ATOM    513  H   ALA A  33      28.158 -13.654  -8.663  1.00  0.00           H  
ATOM    514  CA  ALA A  33      30.138 -13.233  -8.050  1.00  0.00           C  
ATOM    515  HA  ALA A  33      30.958 -13.194  -8.766  1.00  0.00           H  
ATOM    516  CB  ALA A  33      29.581 -11.812  -7.876  1.00  0.00           C  
ATOM    517  HB1 ALA A  33      28.763 -11.819  -7.155  1.00  0.00           H  
ATOM    518  HB2 ALA A  33      30.370 -11.150  -7.517  1.00  0.00           H  
ATOM    519  HB3 ALA A  33      29.220 -11.437  -8.834  1.00  0.00           H  
ATOM    520  C   ALA A  33      30.735 -13.783  -6.739  1.00  0.00           C  
ATOM    521  O   ALA A  33      30.127 -14.580  -6.019  1.00  0.00           O  
ATOM    522  N   SER A  34      31.945 -13.320  -6.424  1.00  0.00           N  
ATOM    523  H   SER A  34      32.362 -12.637  -7.060  1.00  0.00           H  
ATOM    524  CA  SER A  34      32.747 -13.754  -5.284  1.00  0.00           C  
ATOM    525  HA  SER A  34      32.833 -14.836  -5.342  1.00  0.00           H  
ATOM    526  CB  SER A  34      34.156 -13.182  -5.422  1.00  0.00           C  
ATOM    527  HB2 SER A  34      34.558 -13.445  -6.402  1.00  0.00           H  
ATOM    528  HB3 SER A  34      34.119 -12.096  -5.355  1.00  0.00           H  
ATOM    529  OG  SER A  34      34.993 -13.712  -4.409  1.00  0.00           O  
ATOM    530  HG  SER A  34      35.859 -13.308  -4.533  1.00  0.00           H  
ATOM    531  C   SER A  34      32.126 -13.398  -3.925  1.00  0.00           C  
ATOM    532  O   SER A  34      31.479 -12.364  -3.754  1.00  0.00           O  
ATOM    533  N   LYS A  35      32.371 -14.256  -2.922  1.00  0.00           N  
ATOM    534  H   LYS A  35      33.003 -15.012  -3.144  1.00  0.00           H  
ATOM    535  CA  LYS A  35      31.803 -14.196  -1.554  1.00  0.00           C  
ATOM    536  HA  LYS A  35      30.719 -14.088  -1.646  1.00  0.00           H  
ATOM    537  CB  LYS A  35      32.106 -15.508  -0.802  1.00  0.00           C  
ATOM    538  HB2 LYS A  35      33.178 -15.712  -0.843  1.00  0.00           H  
ATOM    539  HB3 LYS A  35      31.838 -15.376   0.247  1.00  0.00           H  
ATOM    540  CG  LYS A  35      31.328 -16.727  -1.321  1.00  0.00           C  
ATOM    541  HG2 LYS A  35      30.280 -16.454  -1.458  1.00  0.00           H  
ATOM    542  HG3 LYS A  35      31.741 -17.051  -2.277  1.00  0.00           H  
ATOM    543  CD  LYS A  35      31.419 -17.865  -0.290  1.00  0.00           C  
ATOM    544  HD2 LYS A  35      32.466 -18.146  -0.160  1.00  0.00           H  
ATOM    545  HD3 LYS A  35      31.027 -17.502   0.663  1.00  0.00           H  
ATOM    546  CE  LYS A  35      30.606 -19.089  -0.728  1.00  0.00           C  
ATOM    547  HE2 LYS A  35      31.064 -19.506  -1.630  1.00  0.00           H  
ATOM    548  HE3 LYS A  35      29.595 -18.760  -0.987  1.00  0.00           H  
ATOM    549  NZ  LYS A  35      30.544 -20.112   0.350  1.00  0.00           N  
ATOM    550  HZ1 LYS A  35      31.473 -20.400   0.632  1.00  0.00           H  
ATOM    551  HZ2 LYS A  35      30.067 -19.735   1.161  1.00  0.00           H  
ATOM    552  HZ3 LYS A  35      30.037 -20.932   0.038  1.00  0.00           H  
ATOM    553  C   LYS A  35      32.238 -12.987  -0.697  1.00  0.00           C  
ATOM    554  O   LYS A  35      31.902 -12.936   0.483  1.00  0.00           O  
ATOM    555  N   ASN A  36      32.993 -12.041  -1.251  1.00  0.00           N  
ATOM    556  H   ASN A  36      33.209 -12.133  -2.236  1.00  0.00           H  
ATOM    557  CA  ASN A  36      33.228 -10.721  -0.657  1.00  0.00           C  
ATOM    558  HA  ASN A  36      33.109 -10.795   0.426  1.00  0.00           H  
ATOM    559  CB  ASN A  36      34.679 -10.284  -0.939  1.00  0.00           C  
ATOM    560  HB2 ASN A  36      34.843  -9.313  -0.471  1.00  0.00           H  
ATOM    561  HB3 ASN A  36      35.361 -10.998  -0.478  1.00  0.00           H  
ATOM    562  CG  ASN A  36      35.030 -10.172  -2.415  1.00  0.00           C  
ATOM    563  OD1 ASN A  36      34.318 -10.604  -3.302  1.00  0.00           O  
ATOM    564  ND2 ASN A  36      36.169  -9.608  -2.732  1.00  0.00           N  
ATOM    565 HD21 ASN A  36      36.358  -9.548  -3.716  1.00  0.00           H  
ATOM    566 HD22 ASN A  36      36.766  -9.229  -2.023  1.00  0.00           H  
ATOM    567  C   ASN A  36      32.197  -9.664  -1.112  1.00  0.00           C  
ATOM    568  O   ASN A  36      32.156  -8.583  -0.532  1.00  0.00           O  
ATOM    569  N   THR A  37      31.355  -9.975  -2.103  1.00  0.00           N  
ATOM    570  H   THR A  37      31.461 -10.871  -2.565  1.00  0.00           H  
ATOM    571  CA  THR A  37      30.151  -9.199  -2.429  1.00  0.00           C  
ATOM    572  HA  THR A  37      30.422  -8.155  -2.599  1.00  0.00           H  
ATOM    573  CB  THR A  37      29.488  -9.752  -3.701  1.00  0.00           C  
ATOM    574  HB  THR A  37      29.360 -10.830  -3.596  1.00  0.00           H  
ATOM    575  CG2 THR A  37      28.124  -9.141  -4.007  1.00  0.00           C  
ATOM    576 HG21 THR A  37      27.430  -9.362  -3.203  1.00  0.00           H  
ATOM    577 HG22 THR A  37      28.222  -8.064  -4.120  1.00  0.00           H  
ATOM    578 HG23 THR A  37      27.721  -9.595  -4.909  1.00  0.00           H  
ATOM    579  OG1 THR A  37      30.306  -9.500  -4.827  1.00  0.00           O  
ATOM    580  HG1 THR A  37      31.052 -10.115  -4.744  1.00  0.00           H  
ATOM    581  C   THR A  37      29.152  -9.263  -1.273  1.00  0.00           C  
ATOM    582  O   THR A  37      28.748 -10.347  -0.850  1.00  0.00           O  
ATOM    583  N   THR A  38      28.704  -8.108  -0.786  1.00  0.00           N  
ATOM    584  H   THR A  38      29.106  -7.252  -1.164  1.00  0.00           H  
ATOM    585  CA  THR A  38      27.666  -7.998   0.253  1.00  0.00           C  
ATOM    586  HA  THR A  38      27.917  -8.699   1.048  1.00  0.00           H  
ATOM    587  CB  THR A  38      27.624  -6.590   0.866  1.00  0.00           C  
ATOM    588  HB  THR A  38      26.838  -6.563   1.620  1.00  0.00           H  
ATOM    589  CG2 THR A  38      28.935  -6.188   1.539  1.00  0.00           C  
ATOM    590 HG21 THR A  38      29.179  -6.909   2.317  1.00  0.00           H  
ATOM    591 HG22 THR A  38      29.749  -6.161   0.813  1.00  0.00           H  
ATOM    592 HG23 THR A  38      28.826  -5.202   1.989  1.00  0.00           H  
ATOM    593  OG1 THR A  38      27.330  -5.625  -0.114  1.00  0.00           O  
ATOM    594  HG1 THR A  38      28.144  -5.554  -0.660  1.00  0.00           H  
ATOM    595  C   THR A  38      26.265  -8.365  -0.254  1.00  0.00           C  
ATOM    596  O   THR A  38      25.957  -8.319  -1.449  1.00  0.00           O  
ATOM    597  N   GLU A  39      25.350  -8.663   0.674  1.00  0.00           N  
ATOM    598  H   GLU A  39      25.583  -8.535   1.654  1.00  0.00           H  
ATOM    599  CA  GLU A  39      23.930  -8.819   0.346  1.00  0.00           C  
ATOM    600  HA  GLU A  39      23.850  -9.577  -0.435  1.00  0.00           H  
ATOM    601  CB  GLU A  39      23.135  -9.332   1.564  1.00  0.00           C  
ATOM    602  HB2 GLU A  39      22.278  -9.878   1.165  1.00  0.00           H  
ATOM    603  HB3 GLU A  39      23.739 -10.052   2.119  1.00  0.00           H  
ATOM    604  CG  GLU A  39      22.565  -8.286   2.545  1.00  0.00           C  
ATOM    605  HG2 GLU A  39      21.975  -7.543   2.006  1.00  0.00           H  
ATOM    606  HG3 GLU A  39      21.863  -8.810   3.188  1.00  0.00           H  
ATOM    607  CD  GLU A  39      23.595  -7.572   3.436  1.00  0.00           C  
ATOM    608  OE1 GLU A  39      23.256  -7.355   4.627  1.00  0.00           O  
ATOM    609  OE2 GLU A  39      24.682  -7.200   2.945  1.00  0.00           O  
ATOM    610  C   GLU A  39      23.341  -7.518  -0.221  1.00  0.00           C  
ATOM    611  O   GLU A  39      22.540  -7.563  -1.150  1.00  0.00           O  
ATOM    612  N   LYS A  40      23.780  -6.354   0.280  1.00  0.00           N  
ATOM    613  H   LYS A  40      24.406  -6.406   1.081  1.00  0.00           H  
ATOM    614  CA  LYS A  40      23.363  -5.034  -0.223  1.00  0.00           C  
ATOM    615  HA  LYS A  40      22.277  -4.966  -0.181  1.00  0.00           H  
ATOM    616  CB  LYS A  40      23.975  -3.919   0.631  1.00  0.00           C  
ATOM    617  HB2 LYS A  40      25.060  -4.038   0.660  1.00  0.00           H  
ATOM    618  HB3 LYS A  40      23.744  -2.959   0.168  1.00  0.00           H  
ATOM    619  CG  LYS A  40      23.422  -3.914   2.058  1.00  0.00           C  
ATOM    620  HG2 LYS A  40      22.342  -3.765   2.032  1.00  0.00           H  
ATOM    621  HG3 LYS A  40      23.635  -4.862   2.547  1.00  0.00           H  
ATOM    622  CD  LYS A  40      24.079  -2.788   2.854  1.00  0.00           C  
ATOM    623  HD2 LYS A  40      25.155  -2.965   2.908  1.00  0.00           H  
ATOM    624  HD3 LYS A  40      23.896  -1.833   2.357  1.00  0.00           H  
ATOM    625  CE  LYS A  40      23.479  -2.769   4.257  1.00  0.00           C  
ATOM    626  HE2 LYS A  40      23.702  -3.729   4.735  1.00  0.00           H  
ATOM    627  HE3 LYS A  40      22.392  -2.675   4.163  1.00  0.00           H  
ATOM    628  NZ  LYS A  40      24.030  -1.641   5.045  1.00  0.00           N  
ATOM    629  HZ1 LYS A  40      25.040  -1.697   5.061  1.00  0.00           H  
ATOM    630  HZ2 LYS A  40      23.764  -0.765   4.611  1.00  0.00           H  
ATOM    631  HZ3 LYS A  40      23.673  -1.661   5.991  1.00  0.00           H  
ATOM    632  C   LYS A  40      23.749  -4.825  -1.680  1.00  0.00           C  
ATOM    633  O   LYS A  40      22.907  -4.433  -2.487  1.00  0.00           O  
ATOM    634  N   GLU A  41      24.994  -5.124  -2.045  1.00  0.00           N  
ATOM    635  H   GLU A  41      25.649  -5.438  -1.336  1.00  0.00           H  
ATOM    636  CA  GLU A  41      25.414  -5.130  -3.449  1.00  0.00           C  
ATOM    637  HA  GLU A  41      25.272  -4.145  -3.895  1.00  0.00           H  
ATOM    638  CB  GLU A  41      26.883  -5.523  -3.557  1.00  0.00           C  
ATOM    639  HB2 GLU A  41      27.031  -6.430  -2.974  1.00  0.00           H  
ATOM    640  HB3 GLU A  41      27.117  -5.758  -4.596  1.00  0.00           H  
ATOM    641  CG  GLU A  41      27.863  -4.460  -3.064  1.00  0.00           C  
ATOM    642  HG2 GLU A  41      27.906  -3.612  -3.744  1.00  0.00           H  
ATOM    643  HG3 GLU A  41      27.550  -4.070  -2.096  1.00  0.00           H  
ATOM    644  CD  GLU A  41      29.216  -5.149  -2.951  1.00  0.00           C  
ATOM    645  OE1 GLU A  41      29.485  -5.619  -1.824  1.00  0.00           O  
ATOM    646  OE2 GLU A  41      29.889  -5.301  -4.001  1.00  0.00           O  
ATOM    647  C   GLU A  41      24.602  -6.138  -4.259  1.00  0.00           C  
ATOM    648  O   GLU A  41      24.167  -5.824  -5.361  1.00  0.00           O  
ATOM    649  N   THR A  42      24.350  -7.323  -3.699  1.00  0.00           N  
ATOM    650  H   THR A  42      24.766  -7.516  -2.793  1.00  0.00           H  
ATOM    651  CA  THR A  42      23.563  -8.375  -4.354  1.00  0.00           C  
ATOM    652  HA  THR A  42      24.044  -8.621  -5.300  1.00  0.00           H  
ATOM    653  CB  THR A  42      23.536  -9.649  -3.493  1.00  0.00           C  
ATOM    654  HB  THR A  42      23.019  -9.460  -2.557  1.00  0.00           H  
ATOM    655  CG2 THR A  42      22.842 -10.809  -4.194  1.00  0.00           C  
ATOM    656 HG21 THR A  42      22.986 -11.713  -3.605  1.00  0.00           H  
ATOM    657 HG22 THR A  42      21.779 -10.597  -4.281  1.00  0.00           H  
ATOM    658 HG23 THR A  42      23.278 -10.960  -5.179  1.00  0.00           H  
ATOM    659  OG1 THR A  42      24.833 -10.110  -3.210  1.00  0.00           O  
ATOM    660  HG1 THR A  42      25.300  -9.452  -2.668  1.00  0.00           H  
ATOM    661  C   THR A  42      22.137  -7.909  -4.672  1.00  0.00           C  
ATOM    662  O   THR A  42      21.697  -8.037  -5.811  1.00  0.00           O  
ATOM    663  N   PHE A  43      21.417  -7.326  -3.710  1.00  0.00           N  
ATOM    664  H   PHE A  43      21.818  -7.268  -2.777  1.00  0.00           H  
ATOM    665  CA  PHE A  43      20.067  -6.796  -3.915  1.00  0.00           C  
ATOM    666  HA  PHE A  43      19.451  -7.561  -4.387  1.00  0.00           H  
ATOM    667  CB  PHE A  43      19.445  -6.458  -2.549  1.00  0.00           C  
ATOM    668  HB2 PHE A  43      20.022  -5.643  -2.119  1.00  0.00           H  
ATOM    669  HB3 PHE A  43      18.431  -6.102  -2.712  1.00  0.00           H  
ATOM    670  CG  PHE A  43      19.376  -7.563  -1.504  1.00  0.00           C  
ATOM    671  CD1 PHE A  43      19.400  -7.206  -0.143  1.00  0.00           C  
ATOM    672  HD1 PHE A  43      19.469  -6.164   0.142  1.00  0.00           H  
ATOM    673  CE1 PHE A  43      19.345  -8.195   0.855  1.00  0.00           C  
ATOM    674  HE1 PHE A  43      19.377  -7.906   1.894  1.00  0.00           H  
ATOM    675  CZ  PHE A  43      19.251  -9.551   0.496  1.00  0.00           C  
ATOM    676  HZ  PHE A  43      19.216 -10.317   1.257  1.00  0.00           H  
ATOM    677  CE2 PHE A  43      19.207  -9.914  -0.861  1.00  0.00           C  
ATOM    678  HE2 PHE A  43      19.133 -10.956  -1.133  1.00  0.00           H  
ATOM    679  CD2 PHE A  43      19.272  -8.924  -1.859  1.00  0.00           C  
ATOM    680  HD2 PHE A  43      19.248  -9.220  -2.896  1.00  0.00           H  
ATOM    681  C   PHE A  43      20.064  -5.586  -4.868  1.00  0.00           C  
ATOM    682  O   PHE A  43      19.235  -5.525  -5.774  1.00  0.00           O  
ATOM    683  N   CYS A  44      21.032  -4.672  -4.742  1.00  0.00           N  
ATOM    684  H   CYS A  44      21.698  -4.782  -3.982  1.00  0.00           H  
ATOM    685  CA  CYS A  44      21.188  -3.524  -5.640  1.00  0.00           C  
ATOM    686  HA  CYS A  44      20.261  -2.946  -5.637  1.00  0.00           H  
ATOM    687  CB  CYS A  44      22.314  -2.654  -5.064  1.00  0.00           C  
ATOM    688  HB2 CYS A  44      22.060  -2.359  -4.046  1.00  0.00           H  
ATOM    689  HB3 CYS A  44      23.236  -3.236  -5.034  1.00  0.00           H  
ATOM    690  SG  CYS A  44      22.589  -1.165  -6.057  1.00  0.00           S  
ATOM    691  HG  CYS A  44      21.451  -0.516  -5.756  1.00  0.00           H  
ATOM    692  C   CYS A  44      21.457  -3.956  -7.100  1.00  0.00           C  
ATOM    693  O   CYS A  44      20.774  -3.494  -8.020  1.00  0.00           O  
ATOM    694  N   ARG A  45      22.383  -4.905  -7.317  1.00  0.00           N  
ATOM    695  H   ARG A  45      22.909  -5.241  -6.513  1.00  0.00           H  
ATOM    696  CA  ARG A  45      22.649  -5.544  -8.622  1.00  0.00           C  
ATOM    697  HA  ARG A  45      22.900  -4.769  -9.351  1.00  0.00           H  
ATOM    698  CB  ARG A  45      23.832  -6.537  -8.512  1.00  0.00           C  
ATOM    699  HB2 ARG A  45      23.673  -7.167  -7.638  1.00  0.00           H  
ATOM    700  HB3 ARG A  45      23.821  -7.179  -9.392  1.00  0.00           H  
ATOM    701  CG  ARG A  45      25.237  -5.909  -8.415  1.00  0.00           C  
ATOM    702  HG2 ARG A  45      25.454  -5.367  -9.337  1.00  0.00           H  
ATOM    703  HG3 ARG A  45      25.255  -5.200  -7.589  1.00  0.00           H  
ATOM    704  CD  ARG A  45      26.328  -6.981  -8.185  1.00  0.00           C  
ATOM    705  HD2 ARG A  45      26.038  -7.582  -7.320  1.00  0.00           H  
ATOM    706  HD3 ARG A  45      26.385  -7.637  -9.057  1.00  0.00           H  
ATOM    707  NE  ARG A  45      27.653  -6.369  -7.929  1.00  0.00           N  
ATOM    708  HE  ARG A  45      27.791  -5.428  -8.278  1.00  0.00           H  
ATOM    709  CZ  ARG A  45      28.608  -6.819  -7.127  1.00  0.00           C  
ATOM    710  NH1 ARG A  45      28.718  -8.077  -6.822  1.00  0.00           N  
ATOM    711 HH11 ARG A  45      28.102  -8.750  -7.233  1.00  0.00           H  
ATOM    712 HH12 ARG A  45      29.431  -8.393  -6.165  1.00  0.00           H  
ATOM    713  NH2 ARG A  45      29.465  -5.986  -6.615  1.00  0.00           N  
ATOM    714 HH21 ARG A  45      29.288  -5.008  -6.736  1.00  0.00           H  
ATOM    715 HH22 ARG A  45      29.906  -6.210  -5.718  1.00  0.00           H  
ATOM    716  C   ARG A  45      21.400  -6.257  -9.157  1.00  0.00           C  
ATOM    717  O   ARG A  45      21.075  -6.083 -10.330  1.00  0.00           O  
ATOM    718  N   ALA A  46      20.673  -7.001  -8.319  1.00  0.00           N  
ATOM    719  H   ALA A  46      21.017  -7.144  -7.376  1.00  0.00           H  
ATOM    720  CA  ALA A  46      19.435  -7.679  -8.709  1.00  0.00           C  
ATOM    721  HA  ALA A  46      19.654  -8.312  -9.567  1.00  0.00           H  
ATOM    722  CB  ALA A  46      18.971  -8.582  -7.558  1.00  0.00           C  
ATOM    723  HB1 ALA A  46      18.755  -7.984  -6.672  1.00  0.00           H  
ATOM    724  HB2 ALA A  46      18.066  -9.112  -7.859  1.00  0.00           H  
ATOM    725  HB3 ALA A  46      19.742  -9.311  -7.318  1.00  0.00           H  
ATOM    726  C   ALA A  46      18.327  -6.700  -9.141  1.00  0.00           C  
ATOM    727  O   ALA A  46      17.784  -6.859 -10.230  1.00  0.00           O  
ATOM    728  N   ALA A  47      18.013  -5.682  -8.331  1.00  0.00           N  
ATOM    729  H   ALA A  47      18.482  -5.620  -7.434  1.00  0.00           H  
ATOM    730  CA  ALA A  47      17.033  -4.645  -8.650  1.00  0.00           C  
ATOM    731  HA  ALA A  47      16.051  -5.108  -8.766  1.00  0.00           H  
ATOM    732  CB  ALA A  47      16.986  -3.667  -7.472  1.00  0.00           C  
ATOM    733  HB1 ALA A  47      16.278  -2.866  -7.686  1.00  0.00           H  
ATOM    734  HB2 ALA A  47      16.673  -4.187  -6.568  1.00  0.00           H  
ATOM    735  HB3 ALA A  47      17.973  -3.235  -7.303  1.00  0.00           H  
ATOM    736  C   ALA A  47      17.365  -3.908  -9.959  1.00  0.00           C  
ATOM    737  O   ALA A  47      16.476  -3.682 -10.779  1.00  0.00           O  
ATOM    738  N   THR A  48      18.645  -3.586 -10.176  1.00  0.00           N  
ATOM    739  H   THR A  48      19.305  -3.751  -9.424  1.00  0.00           H  
ATOM    740  CA  THR A  48      19.151  -2.967 -11.413  1.00  0.00           C  
ATOM    741  HA  THR A  48      18.622  -2.030 -11.580  1.00  0.00           H  
ATOM    742  CB  THR A  48      20.651  -2.648 -11.271  1.00  0.00           C  
ATOM    743  HB  THR A  48      21.207  -3.572 -11.113  1.00  0.00           H  
ATOM    744  CG2 THR A  48      21.234  -1.933 -12.487  1.00  0.00           C  
ATOM    745 HG21 THR A  48      21.208  -2.587 -13.360  1.00  0.00           H  
ATOM    746 HG22 THR A  48      20.663  -1.028 -12.691  1.00  0.00           H  
ATOM    747 HG23 THR A  48      22.271  -1.665 -12.285  1.00  0.00           H  
ATOM    748  OG1 THR A  48      20.867  -1.805 -10.163  1.00  0.00           O  
ATOM    749  HG1 THR A  48      20.885  -2.362  -9.366  1.00  0.00           H  
ATOM    750  C   THR A  48      18.916  -3.862 -12.639  1.00  0.00           C  
ATOM    751  O   THR A  48      18.391  -3.417 -13.659  1.00  0.00           O  
ATOM    752  N   VAL A  49      19.264  -5.146 -12.527  1.00  0.00           N  
ATOM    753  H   VAL A  49      19.684  -5.456 -11.658  1.00  0.00           H  
ATOM    754  CA  VAL A  49      19.112  -6.137 -13.601  1.00  0.00           C  
ATOM    755  HA  VAL A  49      19.508  -5.717 -14.526  1.00  0.00           H  
ATOM    756  CB  VAL A  49      19.946  -7.391 -13.260  1.00  0.00           C  
ATOM    757  HB  VAL A  49      19.802  -7.646 -12.210  1.00  0.00           H  
ATOM    758  CG1 VAL A  49      19.579  -8.627 -14.085  1.00  0.00           C  
ATOM    759 HG11 VAL A  49      18.562  -8.941 -13.852  1.00  0.00           H  
ATOM    760 HG12 VAL A  49      19.654  -8.401 -15.149  1.00  0.00           H  
ATOM    761 HG13 VAL A  49      20.250  -9.451 -13.836  1.00  0.00           H  
ATOM    762  CG2 VAL A  49      21.435  -7.095 -13.503  1.00  0.00           C  
ATOM    763 HG21 VAL A  49      21.600  -6.818 -14.544  1.00  0.00           H  
ATOM    764 HG22 VAL A  49      21.767  -6.278 -12.862  1.00  0.00           H  
ATOM    765 HG23 VAL A  49      22.029  -7.978 -13.280  1.00  0.00           H  
ATOM    766  C   VAL A  49      17.636  -6.436 -13.885  1.00  0.00           C  
ATOM    767  O   VAL A  49      17.247  -6.488 -15.050  1.00  0.00           O  
ATOM    768  N   LEU A  50      16.787  -6.523 -12.857  1.00  0.00           N  
ATOM    769  H   LEU A  50      17.155  -6.480 -11.913  1.00  0.00           H  
ATOM    770  CA  LEU A  50      15.341  -6.650 -13.042  1.00  0.00           C  
ATOM    771  HA  LEU A  50      15.148  -7.495 -13.702  1.00  0.00           H  
ATOM    772  CB  LEU A  50      14.652  -6.897 -11.688  1.00  0.00           C  
ATOM    773  HB2 LEU A  50      15.043  -6.183 -10.961  1.00  0.00           H  
ATOM    774  HB3 LEU A  50      13.585  -6.703 -11.805  1.00  0.00           H  
ATOM    775  CG  LEU A  50      14.818  -8.327 -11.140  1.00  0.00           C  
ATOM    776  HG  LEU A  50      15.876  -8.562 -11.013  1.00  0.00           H  
ATOM    777  CD1 LEU A  50      14.133  -8.419  -9.776  1.00  0.00           C  
ATOM    778 HD11 LEU A  50      14.247  -9.426  -9.374  1.00  0.00           H  
ATOM    779 HD12 LEU A  50      14.603  -7.716  -9.088  1.00  0.00           H  
ATOM    780 HD13 LEU A  50      13.073  -8.184  -9.872  1.00  0.00           H  
ATOM    781  CD2 LEU A  50      14.187  -9.377 -12.061  1.00  0.00           C  
ATOM    782 HD21 LEU A  50      14.782  -9.490 -12.966  1.00  0.00           H  
ATOM    783 HD22 LEU A  50      14.154 -10.345 -11.563  1.00  0.00           H  
ATOM    784 HD23 LEU A  50      13.176  -9.075 -12.329  1.00  0.00           H  
ATOM    785  C   LEU A  50      14.772  -5.425 -13.764  1.00  0.00           C  
ATOM    786  O   LEU A  50      14.003  -5.596 -14.707  1.00  0.00           O  
ATOM    787  N   ARG A  51      15.213  -4.207 -13.411  1.00  0.00           N  
ATOM    788  H   ARG A  51      15.858  -4.139 -12.630  1.00  0.00           H  
ATOM    789  CA  ARG A  51      14.830  -2.979 -14.133  1.00  0.00           C  
ATOM    790  HA  ARG A  51      13.746  -2.926 -14.139  1.00  0.00           H  
ATOM    791  CB  ARG A  51      15.395  -1.727 -13.431  1.00  0.00           C  
ATOM    792  HB2 ARG A  51      16.409  -1.920 -13.082  1.00  0.00           H  
ATOM    793  HB3 ARG A  51      15.441  -0.894 -14.136  1.00  0.00           H  
ATOM    794  CG  ARG A  51      14.523  -1.310 -12.238  1.00  0.00           C  
ATOM    795  HG2 ARG A  51      14.331  -2.188 -11.620  1.00  0.00           H  
ATOM    796  HG3 ARG A  51      15.067  -0.585 -11.631  1.00  0.00           H  
ATOM    797  CD  ARG A  51      13.194  -0.679 -12.698  1.00  0.00           C  
ATOM    798  HD2 ARG A  51      13.299   0.407 -12.662  1.00  0.00           H  
ATOM    799  HD3 ARG A  51      12.990  -0.957 -13.734  1.00  0.00           H  
ATOM    800  NE  ARG A  51      12.074  -1.137 -11.855  1.00  0.00           N  
ATOM    801  HE  ARG A  51      12.172  -2.064 -11.433  1.00  0.00           H  
ATOM    802  CZ  ARG A  51      10.933  -0.542 -11.575  1.00  0.00           C  
ATOM    803  NH1 ARG A  51      10.596   0.598 -12.110  1.00  0.00           N  
ATOM    804 HH11 ARG A  51      11.242   1.035 -12.742  1.00  0.00           H  
ATOM    805 HH12 ARG A  51       9.743   1.052 -11.847  1.00  0.00           H  
ATOM    806  NH2 ARG A  51      10.094  -1.099 -10.752  1.00  0.00           N  
ATOM    807 HH21 ARG A  51      10.400  -1.933 -10.225  1.00  0.00           H  
ATOM    808 HH22 ARG A  51       9.250  -0.656 -10.453  1.00  0.00           H  
ATOM    809  C   ARG A  51      15.207  -3.014 -15.615  1.00  0.00           C  
ATOM    810  O   ARG A  51      14.394  -2.583 -16.428  1.00  0.00           O  
ATOM    811  N   GLN A  52      16.378  -3.550 -15.964  1.00  0.00           N  
ATOM    812  H   GLN A  52      16.998  -3.853 -15.222  1.00  0.00           H  
ATOM    813  CA  GLN A  52      16.829  -3.683 -17.355  1.00  0.00           C  
ATOM    814  HA  GLN A  52      16.609  -2.752 -17.880  1.00  0.00           H  
ATOM    815  CB  GLN A  52      18.354  -3.879 -17.335  1.00  0.00           C  
ATOM    816  HB2 GLN A  52      18.799  -3.092 -16.723  1.00  0.00           H  
ATOM    817  HB3 GLN A  52      18.592  -4.841 -16.878  1.00  0.00           H  
ATOM    818  CG  GLN A  52      18.984  -3.814 -18.735  1.00  0.00           C  
ATOM    819  HG2 GLN A  52      18.643  -4.654 -19.340  1.00  0.00           H  
ATOM    820  HG3 GLN A  52      18.663  -2.891 -19.220  1.00  0.00           H  
ATOM    821  CD  GLN A  52      20.508  -3.847 -18.684  1.00  0.00           C  
ATOM    822  OE1 GLN A  52      21.129  -4.467 -17.836  1.00  0.00           O  
ATOM    823  NE2 GLN A  52      21.188  -3.176 -19.589  1.00  0.00           N  
ATOM    824 HE21 GLN A  52      22.188  -3.237 -19.520  1.00  0.00           H  
ATOM    825 HE22 GLN A  52      20.718  -2.675 -20.320  1.00  0.00           H  
ATOM    826  C   GLN A  52      16.119  -4.817 -18.123  1.00  0.00           C  
ATOM    827  O   GLN A  52      15.832  -4.675 -19.313  1.00  0.00           O  
ATOM    828  N   PHE A  53      15.808  -5.928 -17.447  1.00  0.00           N  
ATOM    829  H   PHE A  53      16.095  -5.977 -16.473  1.00  0.00           H  
ATOM    830  CA  PHE A  53      15.216  -7.145 -18.017  1.00  0.00           C  
ATOM    831  HA  PHE A  53      15.900  -7.555 -18.762  1.00  0.00           H  
ATOM    832  CB  PHE A  53      15.074  -8.164 -16.872  1.00  0.00           C  
ATOM    833  HB2 PHE A  53      16.071  -8.455 -16.541  1.00  0.00           H  
ATOM    834  HB3 PHE A  53      14.587  -7.677 -16.029  1.00  0.00           H  
ATOM    835  CG  PHE A  53      14.284  -9.419 -17.186  1.00  0.00           C  
ATOM    836  CD1 PHE A  53      12.911  -9.485 -16.871  1.00  0.00           C  
ATOM    837  HD1 PHE A  53      12.416  -8.635 -16.425  1.00  0.00           H  
ATOM    838  CE1 PHE A  53      12.181 -10.658 -17.133  1.00  0.00           C  
ATOM    839  HE1 PHE A  53      11.127 -10.711 -16.896  1.00  0.00           H  
ATOM    840  CZ  PHE A  53      12.825 -11.765 -17.711  1.00  0.00           C  
ATOM    841  HZ  PHE A  53      12.267 -12.667 -17.915  1.00  0.00           H  
ATOM    842  CE2 PHE A  53      14.194 -11.705 -18.021  1.00  0.00           C  
ATOM    843  HE2 PHE A  53      14.683 -12.560 -18.467  1.00  0.00           H  
ATOM    844  CD2 PHE A  53      14.923 -10.532 -17.763  1.00  0.00           C  
ATOM    845  HD2 PHE A  53      15.974 -10.488 -18.007  1.00  0.00           H  
ATOM    846  C   PHE A  53      13.870  -6.909 -18.724  1.00  0.00           C  
ATOM    847  O   PHE A  53      13.600  -7.535 -19.749  1.00  0.00           O  
ATOM    848  N   TYR A  54      13.037  -5.995 -18.209  1.00  0.00           N  
ATOM    849  H   TYR A  54      13.308  -5.532 -17.352  1.00  0.00           H  
ATOM    850  CA  TYR A  54      11.716  -5.709 -18.782  1.00  0.00           C  
ATOM    851  HA  TYR A  54      11.139  -6.634 -18.778  1.00  0.00           H  
ATOM    852  CB  TYR A  54      10.975  -4.666 -17.927  1.00  0.00           C  
ATOM    853  HB2 TYR A  54      11.439  -3.692 -18.085  1.00  0.00           H  
ATOM    854  HB3 TYR A  54       9.947  -4.598 -18.286  1.00  0.00           H  
ATOM    855  CG  TYR A  54      10.941  -4.944 -16.435  1.00  0.00           C  
ATOM    856  CD1 TYR A  54      10.534  -6.204 -15.955  1.00  0.00           C  
ATOM    857  HD1 TYR A  54      10.257  -6.984 -16.650  1.00  0.00           H  
ATOM    858  CE1 TYR A  54      10.579  -6.481 -14.575  1.00  0.00           C  
ATOM    859  HE1 TYR A  54      10.323  -7.461 -14.205  1.00  0.00           H  
ATOM    860  CZ  TYR A  54      11.020  -5.491 -13.672  1.00  0.00           C  
ATOM    861  OH  TYR A  54      11.116  -5.772 -12.350  1.00  0.00           O  
ATOM    862  HH  TYR A  54      11.453  -5.012 -11.828  1.00  0.00           H  
ATOM    863  CE2 TYR A  54      11.353  -4.205 -14.146  1.00  0.00           C  
ATOM    864  HE2 TYR A  54      11.686  -3.460 -13.443  1.00  0.00           H  
ATOM    865  CD2 TYR A  54      11.342  -3.942 -15.530  1.00  0.00           C  
ATOM    866  HD2 TYR A  54      11.704  -2.992 -15.904  1.00  0.00           H  
ATOM    867  C   TYR A  54      11.797  -5.241 -20.242  1.00  0.00           C  
ATOM    868  O   TYR A  54      11.177  -5.849 -21.105  1.00  0.00           O  
ATOM    869  N   SER A  55      12.596  -4.202 -20.510  1.00  0.00           N  
ATOM    870  H   SER A  55      13.121  -3.795 -19.748  1.00  0.00           H  
ATOM    871  CA  SER A  55      12.831  -3.619 -21.840  1.00  0.00           C  
ATOM    872  HA  SER A  55      11.882  -3.529 -22.364  1.00  0.00           H  
ATOM    873  CB  SER A  55      13.378  -2.195 -21.675  1.00  0.00           C  
ATOM    874  HB2 SER A  55      13.757  -1.828 -22.631  1.00  0.00           H  
ATOM    875  HB3 SER A  55      12.559  -1.543 -21.362  1.00  0.00           H  
ATOM    876  OG  SER A  55      14.398  -2.138 -20.685  1.00  0.00           O  
ATOM    877  HG  SER A  55      15.165  -2.641 -20.978  1.00  0.00           H  
ATOM    878  C   SER A  55      13.754  -4.471 -22.727  1.00  0.00           C  
ATOM    879  O   SER A  55      13.807  -4.255 -23.934  1.00  0.00           O  
ATOM    880  N   HIE A  56      14.472  -5.447 -22.158  1.00  0.00           N  
ATOM    881  H   HIE A  56      14.410  -5.574 -21.158  1.00  0.00           H  
ATOM    882  CA  HIE A  56      15.252  -6.420 -22.932  1.00  0.00           C  
ATOM    883  HA  HIE A  56      15.854  -5.892 -23.674  1.00  0.00           H  
ATOM    884  CB  HIE A  56      16.201  -7.178 -21.988  1.00  0.00           C  
ATOM    885  HB2 HIE A  56      16.734  -6.456 -21.367  1.00  0.00           H  
ATOM    886  HB3 HIE A  56      15.625  -7.827 -21.330  1.00  0.00           H  
ATOM    887  CG  HIE A  56      17.226  -8.022 -22.702  1.00  0.00           C  
ATOM    888  ND1 HIE A  56      18.584  -7.717 -22.819  1.00  0.00           N  
ATOM    889  CE1 HIE A  56      19.109  -8.685 -23.583  1.00  0.00           C  
ATOM    890  HE1 HIE A  56      20.147  -8.730 -23.884  1.00  0.00           H  
ATOM    891  NE2 HIE A  56      18.163  -9.574 -23.936  1.00  0.00           N  
ATOM    892  HE2 HIE A  56      18.298 -10.378 -24.531  1.00  0.00           H  
ATOM    893  CD2 HIE A  56      16.970  -9.171 -23.388  1.00  0.00           C  
ATOM    894  HD2 HIE A  56      16.000  -9.633 -23.513  1.00  0.00           H  
ATOM    895  C   HIE A  56      14.335  -7.379 -23.706  1.00  0.00           C  
ATOM    896  O   HIE A  56      14.566  -7.634 -24.885  1.00  0.00           O  
ATOM    897  N   HIE A  57      13.279  -7.886 -23.058  1.00  0.00           N  
ATOM    898  H   HIE A  57      13.168  -7.659 -22.076  1.00  0.00           H  
ATOM    899  CA  HIE A  57      12.356  -8.880 -23.639  1.00  0.00           C  
ATOM    900  HA  HIE A  57      12.810  -9.293 -24.543  1.00  0.00           H  
ATOM    901  CB  HIE A  57      12.210 -10.057 -22.662  1.00  0.00           C  
ATOM    902  HB2 HIE A  57      11.758  -9.700 -21.736  1.00  0.00           H  
ATOM    903  HB3 HIE A  57      11.537 -10.787 -23.106  1.00  0.00           H  
ATOM    904  CG  HIE A  57      13.504 -10.775 -22.344  1.00  0.00           C  
ATOM    905  ND1 HIE A  57      14.141 -11.707 -23.170  1.00  0.00           N  
ATOM    906  CE1 HIE A  57      15.213 -12.136 -22.492  1.00  0.00           C  
ATOM    907  HE1 HIE A  57      15.913 -12.875 -22.853  1.00  0.00           H  
ATOM    908  NE2 HIE A  57      15.294 -11.521 -21.303  1.00  0.00           N  
ATOM    909  HE2 HIE A  57      16.014 -11.708 -20.609  1.00  0.00           H  
ATOM    910  CD2 HIE A  57      14.226 -10.655 -21.192  1.00  0.00           C  
ATOM    911  HD2 HIE A  57      13.975 -10.020 -20.353  1.00  0.00           H  
ATOM    912  C   HIE A  57      10.993  -8.307 -24.088  1.00  0.00           C  
ATOM    913  O   HIE A  57      10.165  -9.031 -24.631  1.00  0.00           O  
ATOM    914  N   GLU A  58      10.766  -6.996 -23.930  1.00  0.00           N  
ATOM    915  H   GLU A  58      11.476  -6.482 -23.431  1.00  0.00           H  
ATOM    916  CA  GLU A  58       9.503  -6.270 -24.197  1.00  0.00           C  
ATOM    917  HA  GLU A  58       8.754  -6.583 -23.471  1.00  0.00           H  
ATOM    918  CB  GLU A  58       9.800  -4.778 -23.973  1.00  0.00           C  
ATOM    919  HB2 GLU A  58      10.167  -4.672 -22.960  1.00  0.00           H  
ATOM    920  HB3 GLU A  58      10.598  -4.468 -24.650  1.00  0.00           H  
ATOM    921  CG  GLU A  58       8.625  -3.802 -24.107  1.00  0.00           C  
ATOM    922  HG2 GLU A  58       8.404  -3.644 -25.166  1.00  0.00           H  
ATOM    923  HG3 GLU A  58       7.743  -4.231 -23.622  1.00  0.00           H  
ATOM    924  CD  GLU A  58       8.995  -2.463 -23.445  1.00  0.00           C  
ATOM    925  OE1 GLU A  58      10.049  -1.904 -23.832  1.00  0.00           O  
ATOM    926  OE2 GLU A  58       8.238  -2.017 -22.549  1.00  0.00           O  
ATOM    927  C   GLU A  58       8.894  -6.477 -25.596  1.00  0.00           C  
ATOM    928  O   GLU A  58       7.692  -6.303 -25.786  1.00  0.00           O  
ATOM    929  N   LYS A  59       9.722  -6.851 -26.579  1.00  0.00           N  
ATOM    930  H   LYS A  59      10.689  -6.989 -26.315  1.00  0.00           H  
ATOM    931  CA  LYS A  59       9.330  -7.096 -27.978  1.00  0.00           C  
ATOM    932  HA  LYS A  59       8.279  -6.829 -28.099  1.00  0.00           H  
ATOM    933  CB  LYS A  59      10.165  -6.193 -28.901  1.00  0.00           C  
ATOM    934  HB2 LYS A  59      11.223  -6.422 -28.763  1.00  0.00           H  
ATOM    935  HB3 LYS A  59       9.899  -6.395 -29.940  1.00  0.00           H  
ATOM    936  CG  LYS A  59       9.907  -4.707 -28.606  1.00  0.00           C  
ATOM    937  HG2 LYS A  59       8.854  -4.486 -28.788  1.00  0.00           H  
ATOM    938  HG3 LYS A  59      10.134  -4.493 -27.561  1.00  0.00           H  
ATOM    939  CD  LYS A  59      10.774  -3.793 -29.475  1.00  0.00           C  
ATOM    940  HD2 LYS A  59      11.826  -4.030 -29.303  1.00  0.00           H  
ATOM    941  HD3 LYS A  59      10.531  -3.948 -30.528  1.00  0.00           H  
ATOM    942  CE  LYS A  59      10.486  -2.345 -29.063  1.00  0.00           C  
ATOM    943  HE2 LYS A  59      10.638  -2.260 -27.980  1.00  0.00           H  
ATOM    944  HE3 LYS A  59       9.432  -2.132 -29.265  1.00  0.00           H  
ATOM    945  NZ  LYS A  59      11.358  -1.380 -29.775  1.00  0.00           N  
ATOM    946  HZ1 LYS A  59      11.129  -0.435 -29.491  1.00  0.00           H  
ATOM    947  HZ2 LYS A  59      11.235  -1.461 -30.775  1.00  0.00           H  
ATOM    948  HZ3 LYS A  59      12.327  -1.554 -29.539  1.00  0.00           H  
ATOM    949  C   LYS A  59       9.408  -8.571 -28.393  1.00  0.00           C  
ATOM    950  O   LYS A  59       9.188  -8.880 -29.562  1.00  0.00           O  
ATOM    951  N   ASP A  60       9.758  -9.474 -27.479  1.00  0.00           N  
ATOM    952  H   ASP A  60       9.847  -9.176 -26.513  1.00  0.00           H  
ATOM    953  CA  ASP A  60       9.879 -10.904 -27.758  1.00  0.00           C  
ATOM    954  HA  ASP A  60      10.193 -11.029 -28.796  1.00  0.00           H  
ATOM    955  CB  ASP A  60      10.993 -11.514 -26.895  1.00  0.00           C  
ATOM    956  HB2 ASP A  60      11.881 -10.884 -26.972  1.00  0.00           H  
ATOM    957  HB3 ASP A  60      10.687 -11.531 -25.850  1.00  0.00           H  
ATOM    958  CG  ASP A  60      11.373 -12.931 -27.329  1.00  0.00           C  
ATOM    959  OD1 ASP A  60      10.589 -13.618 -28.022  1.00  0.00           O  
ATOM    960  OD2 ASP A  60      12.496 -13.371 -27.008  1.00  0.00           O  
ATOM    961  C   ASP A  60       8.524 -11.606 -27.590  1.00  0.00           C  
ATOM    962  O   ASP A  60       7.996 -11.754 -26.484  1.00  0.00           O  
ATOM    963  N   THR A  61       7.958 -12.073 -28.705  1.00  0.00           N  
ATOM    964  H   THR A  61       8.464 -11.982 -29.573  1.00  0.00           H  
ATOM    965  CA  THR A  61       6.663 -12.770 -28.735  1.00  0.00           C  
ATOM    966  HA  THR A  61       5.910 -12.105 -28.316  1.00  0.00           H  
ATOM    967  CB  THR A  61       6.244 -13.114 -30.172  1.00  0.00           C  
ATOM    968  HB  THR A  61       5.328 -13.707 -30.146  1.00  0.00           H  
ATOM    969  CG2 THR A  61       5.987 -11.867 -31.018  1.00  0.00           C  
ATOM    970 HG21 THR A  61       5.225 -11.255 -30.538  1.00  0.00           H  
ATOM    971 HG22 THR A  61       6.902 -11.285 -31.121  1.00  0.00           H  
ATOM    972 HG23 THR A  61       5.632 -12.159 -32.006  1.00  0.00           H  
ATOM    973  OG1 THR A  61       7.253 -13.857 -30.816  1.00  0.00           O  
ATOM    974  HG1 THR A  61       7.036 -13.897 -31.750  1.00  0.00           H  
ATOM    975  C   THR A  61       6.653 -14.046 -27.892  1.00  0.00           C  
ATOM    976  O   THR A  61       5.581 -14.477 -27.466  1.00  0.00           O  
ATOM    977  N   ARG A  62       7.822 -14.618 -27.566  1.00  0.00           N  
ATOM    978  H   ARG A  62       8.683 -14.171 -27.892  1.00  0.00           H  
ATOM    979  CA  ARG A  62       7.940 -15.790 -26.683  1.00  0.00           C  
ATOM    980  HA  ARG A  62       7.277 -16.572 -27.054  1.00  0.00           H  
ATOM    981  CB  ARG A  62       9.383 -16.314 -26.710  1.00  0.00           C  
ATOM    982  HB2 ARG A  62      10.058 -15.535 -26.352  1.00  0.00           H  
ATOM    983  HB3 ARG A  62       9.464 -17.167 -26.033  1.00  0.00           H  
ATOM    984  CG  ARG A  62       9.794 -16.770 -28.123  1.00  0.00           C  
ATOM    985  HG2 ARG A  62       9.146 -17.594 -28.424  1.00  0.00           H  
ATOM    986  HG3 ARG A  62       9.668 -15.961 -28.844  1.00  0.00           H  
ATOM    987  CD  ARG A  62      11.246 -17.248 -28.175  1.00  0.00           C  
ATOM    988  HD2 ARG A  62      11.400 -17.993 -27.392  1.00  0.00           H  
ATOM    989  HD3 ARG A  62      11.412 -17.715 -29.147  1.00  0.00           H  
ATOM    990  NE  ARG A  62      12.205 -16.141 -28.008  1.00  0.00           N  
ATOM    991  HE  ARG A  62      11.824 -15.193 -27.885  1.00  0.00           H  
ATOM    992  CZ  ARG A  62      13.519 -16.236 -28.040  1.00  0.00           C  
ATOM    993  NH1 ARG A  62      14.136 -17.377 -28.200  1.00  0.00           N  
ATOM    994 HH11 ARG A  62      13.578 -18.198 -28.332  1.00  0.00           H  
ATOM    995 HH12 ARG A  62      15.137 -17.402 -28.231  1.00  0.00           H  
ATOM    996  NH2 ARG A  62      14.251 -15.178 -27.900  1.00  0.00           N  
ATOM    997 HH21 ARG A  62      13.738 -14.327 -27.631  1.00  0.00           H  
ATOM    998 HH22 ARG A  62      15.245 -15.189 -27.868  1.00  0.00           H  
ATOM    999  C   ARG A  62       7.488 -15.514 -25.244  1.00  0.00           C  
ATOM   1000  O   ARG A  62       7.141 -16.462 -24.546  1.00  0.00           O  
ATOM   1001  N   CYS A  63       7.416 -14.249 -24.821  1.00  0.00           N  
ATOM   1002  H   CYS A  63       7.713 -13.508 -25.448  1.00  0.00           H  
ATOM   1003  CA  CYS A  63       6.919 -13.872 -23.495  1.00  0.00           C  
ATOM   1004  HA  CYS A  63       7.382 -14.514 -22.743  1.00  0.00           H  
ATOM   1005  CB  CYS A  63       7.307 -12.415 -23.212  1.00  0.00           C  
ATOM   1006  HB2 CYS A  63       6.757 -11.749 -23.879  1.00  0.00           H  
ATOM   1007  HB3 CYS A  63       7.040 -12.181 -22.183  1.00  0.00           H  
ATOM   1008  SG  CYS A  63       9.080 -12.136 -23.444  1.00  0.00           S  
ATOM   1009  HG  CYS A  63       9.014 -11.781 -24.740  1.00  0.00           H  
ATOM   1010  C   CYS A  63       5.394 -14.000 -23.343  1.00  0.00           C  
ATOM   1011  O   CYS A  63       4.899 -14.177 -22.231  1.00  0.00           O  
ATOM   1012  N   LEU A  64       4.643 -13.834 -24.438  1.00  0.00           N  
ATOM   1013  H   LEU A  64       5.111 -13.773 -25.334  1.00  0.00           H  
ATOM   1014  CA  LEU A  64       3.205 -13.527 -24.392  1.00  0.00           C  
ATOM   1015  HA  LEU A  64       3.030 -12.771 -23.627  1.00  0.00           H  
ATOM   1016  CB  LEU A  64       2.779 -12.962 -25.764  1.00  0.00           C  
ATOM   1017  HB2 LEU A  64       2.842 -13.768 -26.497  1.00  0.00           H  
ATOM   1018  HB3 LEU A  64       1.732 -12.659 -25.702  1.00  0.00           H  
ATOM   1019  CG  LEU A  64       3.612 -11.771 -26.291  1.00  0.00           C  
ATOM   1020  HG  LEU A  64       4.656 -12.066 -26.378  1.00  0.00           H  
ATOM   1021  CD1 LEU A  64       3.119 -11.368 -27.682  1.00  0.00           C  
ATOM   1022 HD11 LEU A  64       3.729 -10.551 -28.065  1.00  0.00           H  
ATOM   1023 HD12 LEU A  64       2.077 -11.051 -27.633  1.00  0.00           H  
ATOM   1024 HD13 LEU A  64       3.202 -12.220 -28.358  1.00  0.00           H  
ATOM   1025  CD2 LEU A  64       3.532 -10.547 -25.377  1.00  0.00           C  
ATOM   1026 HD21 LEU A  64       4.114  -9.731 -25.809  1.00  0.00           H  
ATOM   1027 HD22 LEU A  64       2.495 -10.237 -25.262  1.00  0.00           H  
ATOM   1028 HD23 LEU A  64       3.956 -10.786 -24.402  1.00  0.00           H  
ATOM   1029  C   LEU A  64       2.334 -14.742 -24.022  1.00  0.00           C  
ATOM   1030  O   LEU A  64       1.272 -14.594 -23.417  1.00  0.00           O  
ATOM   1031  N   GLY A  65       2.789 -15.936 -24.408  1.00  0.00           N  
ATOM   1032  H   GLY A  65       3.664 -15.948 -24.910  1.00  0.00           H  
ATOM   1033  CA  GLY A  65       1.988 -17.157 -24.392  1.00  0.00           C  
ATOM   1034  HA2 GLY A  65       2.648 -18.020 -24.473  1.00  0.00           H  
ATOM   1035  HA3 GLY A  65       1.462 -17.226 -23.441  1.00  0.00           H  
ATOM   1036  C   GLY A  65       0.949 -17.234 -25.522  1.00  0.00           C  
ATOM   1037  O   GLY A  65       0.790 -16.321 -26.329  1.00  0.00           O  
ATOM   1038  N   ALA A  66       0.249 -18.368 -25.580  1.00  0.00           N  
ATOM   1039  H   ALA A  66       0.436 -19.062 -24.864  1.00  0.00           H  
ATOM   1040  CA  ALA A  66      -0.768 -18.682 -26.588  1.00  0.00           C  
ATOM   1041  HA  ALA A  66      -0.595 -18.064 -27.472  1.00  0.00           H  
ATOM   1042  CB  ALA A  66      -0.581 -20.151 -26.995  1.00  0.00           C  
ATOM   1043  HB1 ALA A  66      -1.280 -20.401 -27.795  1.00  0.00           H  
ATOM   1044  HB2 ALA A  66       0.435 -20.312 -27.358  1.00  0.00           H  
ATOM   1045  HB3 ALA A  66      -0.771 -20.805 -26.142  1.00  0.00           H  
ATOM   1046  C   ALA A  66      -2.215 -18.401 -26.128  1.00  0.00           C  
ATOM   1047  O   ALA A  66      -3.151 -18.587 -26.904  1.00  0.00           O  
ATOM   1048  N   THR A  67      -2.425 -17.984 -24.871  1.00  0.00           N  
ATOM   1049  H   THR A  67      -1.620 -17.790 -24.293  1.00  0.00           H  
ATOM   1050  CA  THR A  67      -3.767 -17.732 -24.307  1.00  0.00           C  
ATOM   1051  HA  THR A  67      -4.427 -17.492 -25.141  1.00  0.00           H  
ATOM   1052  CB  THR A  67      -4.390 -18.961 -23.598  1.00  0.00           C  
ATOM   1053  HB  THR A  67      -5.473 -18.841 -23.663  1.00  0.00           H  
ATOM   1054  CG2 THR A  67      -4.049 -20.328 -24.187  1.00  0.00           C  
ATOM   1055 HG21 THR A  67      -2.981 -20.525 -24.093  1.00  0.00           H  
ATOM   1056 HG22 THR A  67      -4.602 -21.103 -23.658  1.00  0.00           H  
ATOM   1057 HG23 THR A  67      -4.332 -20.355 -25.240  1.00  0.00           H  
ATOM   1058  OG1 THR A  67      -4.076 -19.018 -22.222  1.00  0.00           O  
ATOM   1059  HG1 THR A  67      -4.934 -19.105 -21.765  1.00  0.00           H  
ATOM   1060  C   THR A  67      -3.802 -16.525 -23.368  1.00  0.00           C  
ATOM   1061  O   THR A  67      -2.795 -16.152 -22.759  1.00  0.00           O  
ATOM   1062  N   ALA A  68      -4.997 -15.950 -23.183  1.00  0.00           N  
ATOM   1063  H   ALA A  68      -5.781 -16.282 -23.721  1.00  0.00           H  
ATOM   1064  CA  ALA A  68      -5.221 -14.817 -22.284  1.00  0.00           C  
ATOM   1065  HA  ALA A  68      -4.655 -13.962 -22.657  1.00  0.00           H  
ATOM   1066  CB  ALA A  68      -6.714 -14.469 -22.325  1.00  0.00           C  
ATOM   1067  HB1 ALA A  68      -7.009 -14.218 -23.346  1.00  0.00           H  
ATOM   1068  HB2 ALA A  68      -7.311 -15.312 -21.973  1.00  0.00           H  
ATOM   1069  HB3 ALA A  68      -6.906 -13.606 -21.685  1.00  0.00           H  
ATOM   1070  C   ALA A  68      -4.749 -15.089 -20.842  1.00  0.00           C  
ATOM   1071  O   ALA A  68      -4.211 -14.194 -20.196  1.00  0.00           O  
ATOM   1072  N   GLN A  69      -4.871 -16.326 -20.341  1.00  0.00           N  
ATOM   1073  H   GLN A  69      -5.305 -17.039 -20.916  1.00  0.00           H  
ATOM   1074  CA  GLN A  69      -4.358 -16.702 -19.019  1.00  0.00           C  
ATOM   1075  HA  GLN A  69      -4.756 -16.000 -18.285  1.00  0.00           H  
ATOM   1076  CB  GLN A  69      -4.802 -18.120 -18.618  1.00  0.00           C  
ATOM   1077  HB2 GLN A  69      -4.373 -18.857 -19.300  1.00  0.00           H  
ATOM   1078  HB3 GLN A  69      -4.386 -18.320 -17.629  1.00  0.00           H  
ATOM   1079  CG  GLN A  69      -6.326 -18.311 -18.521  1.00  0.00           C  
ATOM   1080  HG2 GLN A  69      -6.519 -19.135 -17.833  1.00  0.00           H  
ATOM   1081  HG3 GLN A  69      -6.783 -17.415 -18.099  1.00  0.00           H  
ATOM   1082  CD  GLN A  69      -7.005 -18.654 -19.846  1.00  0.00           C  
ATOM   1083  OE1 GLN A  69      -6.401 -18.698 -20.909  1.00  0.00           O  
ATOM   1084  NE2 GLN A  69      -8.292 -18.913 -19.841  1.00  0.00           N  
ATOM   1085 HE21 GLN A  69      -8.708 -19.139 -20.729  1.00  0.00           H  
ATOM   1086 HE22 GLN A  69      -8.835 -18.869 -18.996  1.00  0.00           H  
ATOM   1087  C   GLN A  69      -2.828 -16.623 -18.936  1.00  0.00           C  
ATOM   1088  O   GLN A  69      -2.309 -16.215 -17.898  1.00  0.00           O  
ATOM   1089  N   GLN A  70      -2.098 -17.002 -19.991  1.00  0.00           N  
ATOM   1090  H   GLN A  70      -2.571 -17.259 -20.852  1.00  0.00           H  
ATOM   1091  CA  GLN A  70      -0.631 -16.927 -20.007  1.00  0.00           C  
ATOM   1092  HA  GLN A  70      -0.248 -17.337 -19.072  1.00  0.00           H  
ATOM   1093  CB  GLN A  70      -0.075 -17.785 -21.155  1.00  0.00           C  
ATOM   1094  HB2 GLN A  70      -0.505 -17.451 -22.100  1.00  0.00           H  
ATOM   1095  HB3 GLN A  70       1.007 -17.647 -21.197  1.00  0.00           H  
ATOM   1096  CG  GLN A  70      -0.370 -19.286 -20.949  1.00  0.00           C  
ATOM   1097  HG2 GLN A  70       0.058 -19.599 -19.997  1.00  0.00           H  
ATOM   1098  HG3 GLN A  70      -1.447 -19.449 -20.912  1.00  0.00           H  
ATOM   1099  CD  GLN A  70       0.202 -20.178 -22.051  1.00  0.00           C  
ATOM   1100  OE1 GLN A  70       0.566 -19.741 -23.128  1.00  0.00           O  
ATOM   1101  NE2 GLN A  70       0.300 -21.474 -21.848  1.00  0.00           N  
ATOM   1102 HE21 GLN A  70       0.654 -22.013 -22.622  1.00  0.00           H  
ATOM   1103 HE22 GLN A  70       0.016 -21.895 -20.986  1.00  0.00           H  
ATOM   1104  C   GLN A  70      -0.144 -15.468 -20.071  1.00  0.00           C  
ATOM   1105  O   GLN A  70       0.757 -15.099 -19.317  1.00  0.00           O  
ATOM   1106  N   PHE A  71      -0.819 -14.624 -20.858  1.00  0.00           N  
ATOM   1107  H   PHE A  71      -1.489 -15.023 -21.508  1.00  0.00           H  
ATOM   1108  CA  PHE A  71      -0.614 -13.169 -20.911  1.00  0.00           C  
ATOM   1109  HA  PHE A  71       0.437 -12.973 -21.131  1.00  0.00           H  
ATOM   1110  CB  PHE A  71      -1.461 -12.651 -22.084  1.00  0.00           C  
ATOM   1111  HB2 PHE A  71      -1.195 -13.226 -22.973  1.00  0.00           H  
ATOM   1112  HB3 PHE A  71      -2.509 -12.867 -21.875  1.00  0.00           H  
ATOM   1113  CG  PHE A  71      -1.326 -11.183 -22.450  1.00  0.00           C  
ATOM   1114  CD1 PHE A  71      -0.083 -10.670 -22.870  1.00  0.00           C  
ATOM   1115  HD1 PHE A  71       0.794 -11.304 -22.858  1.00  0.00           H  
ATOM   1116  CE1 PHE A  71       0.008  -9.360 -23.375  1.00  0.00           C  
ATOM   1117  HE1 PHE A  71       0.958  -8.993 -23.740  1.00  0.00           H  
ATOM   1118  CZ  PHE A  71      -1.145  -8.560 -23.475  1.00  0.00           C  
ATOM   1119  HZ  PHE A  71      -1.082  -7.584 -23.934  1.00  0.00           H  
ATOM   1120  CE2 PHE A  71      -2.383  -9.058 -23.030  1.00  0.00           C  
ATOM   1121  HE2 PHE A  71      -3.281  -8.468 -23.147  1.00  0.00           H  
ATOM   1122  CD2 PHE A  71      -2.471 -10.365 -22.515  1.00  0.00           C  
ATOM   1123  HD2 PHE A  71      -3.434 -10.764 -22.229  1.00  0.00           H  
ATOM   1124  C   PHE A  71      -0.968 -12.462 -19.580  1.00  0.00           C  
ATOM   1125  O   PHE A  71      -0.250 -11.578 -19.114  1.00  0.00           O  
ATOM   1126  N   HIE A  72      -2.039 -12.884 -18.902  1.00  0.00           N  
ATOM   1127  H   HIE A  72      -2.651 -13.555 -19.355  1.00  0.00           H  
ATOM   1128  CA  HIE A  72      -2.430 -12.366 -17.581  1.00  0.00           C  
ATOM   1129  HA  HIE A  72      -2.469 -11.276 -17.616  1.00  0.00           H  
ATOM   1130  CB  HIE A  72      -3.833 -12.882 -17.240  1.00  0.00           C  
ATOM   1131  HB2 HIE A  72      -4.532 -12.540 -18.004  1.00  0.00           H  
ATOM   1132  HB3 HIE A  72      -3.833 -13.972 -17.243  1.00  0.00           H  
ATOM   1133  CG  HIE A  72      -4.333 -12.400 -15.905  1.00  0.00           C  
ATOM   1134  ND1 HIE A  72      -4.771 -11.105 -15.635  1.00  0.00           N  
ATOM   1135  CE1 HIE A  72      -5.127 -11.103 -14.342  1.00  0.00           C  
ATOM   1136  HE1 HIE A  72      -5.528 -10.242 -13.822  1.00  0.00           H  
ATOM   1137  NE2 HIE A  72      -4.929 -12.316 -13.794  1.00  0.00           N  
ATOM   1138  HE2 HIE A  72      -5.157 -12.581 -12.844  1.00  0.00           H  
ATOM   1139  CD2 HIE A  72      -4.420 -13.146 -14.767  1.00  0.00           C  
ATOM   1140  HD2 HIE A  72      -4.146 -14.186 -14.664  1.00  0.00           H  
ATOM   1141  C   HIE A  72      -1.419 -12.735 -16.487  1.00  0.00           C  
ATOM   1142  O   HIE A  72      -0.969 -11.871 -15.735  1.00  0.00           O  
ATOM   1143  N   ARG A  73      -0.986 -14.004 -16.445  1.00  0.00           N  
ATOM   1144  H   ARG A  73      -1.387 -14.670 -17.099  1.00  0.00           H  
ATOM   1145  CA  ARG A  73       0.089 -14.461 -15.544  1.00  0.00           C  
ATOM   1146  HA  ARG A  73      -0.152 -14.177 -14.517  1.00  0.00           H  
ATOM   1147  CB  ARG A  73       0.229 -15.985 -15.611  1.00  0.00           C  
ATOM   1148  HB2 ARG A  73       0.272 -16.297 -16.656  1.00  0.00           H  
ATOM   1149  HB3 ARG A  73       1.165 -16.278 -15.128  1.00  0.00           H  
ATOM   1150  CG  ARG A  73      -0.927 -16.693 -14.891  1.00  0.00           C  
ATOM   1151  HG2 ARG A  73      -0.883 -16.474 -13.824  1.00  0.00           H  
ATOM   1152  HG3 ARG A  73      -1.886 -16.358 -15.288  1.00  0.00           H  
ATOM   1153  CD  ARG A  73      -0.785 -18.198 -15.114  1.00  0.00           C  
ATOM   1154  HD2 ARG A  73      -0.847 -18.382 -16.187  1.00  0.00           H  
ATOM   1155  HD3 ARG A  73       0.201 -18.507 -14.769  1.00  0.00           H  
ATOM   1156  NE  ARG A  73      -1.798 -18.981 -14.380  1.00  0.00           N  
ATOM   1157  HE  ARG A  73      -2.018 -18.672 -13.444  1.00  0.00           H  
ATOM   1158  CZ  ARG A  73      -2.361 -20.101 -14.793  1.00  0.00           C  
ATOM   1159  NH1 ARG A  73      -2.110 -20.597 -15.974  1.00  0.00           N  
ATOM   1160 HH11 ARG A  73      -1.424 -20.135 -16.542  1.00  0.00           H  
ATOM   1161 HH12 ARG A  73      -2.529 -21.455 -16.269  1.00  0.00           H  
ATOM   1162  NH2 ARG A  73      -3.190 -20.747 -14.022  1.00  0.00           N  
ATOM   1163 HH21 ARG A  73      -3.342 -20.437 -13.072  1.00  0.00           H  
ATOM   1164 HH22 ARG A  73      -3.603 -21.613 -14.319  1.00  0.00           H  
ATOM   1165  C   ARG A  73       1.427 -13.791 -15.855  1.00  0.00           C  
ATOM   1166  O   ARG A  73       2.151 -13.447 -14.930  1.00  0.00           O  
ATOM   1167  N   HIE A  74       1.751 -13.557 -17.132  1.00  0.00           N  
ATOM   1168  H   HIE A  74       1.148 -13.925 -17.861  1.00  0.00           H  
ATOM   1169  CA  HIE A  74       2.911 -12.748 -17.537  1.00  0.00           C  
ATOM   1170  HA  HIE A  74       3.814 -13.183 -17.119  1.00  0.00           H  
ATOM   1171  CB  HIE A  74       3.044 -12.730 -19.069  1.00  0.00           C  
ATOM   1172  HB2 HIE A  74       3.290 -13.732 -19.419  1.00  0.00           H  
ATOM   1173  HB3 HIE A  74       2.091 -12.455 -19.513  1.00  0.00           H  
ATOM   1174  CG  HIE A  74       4.086 -11.775 -19.599  1.00  0.00           C  
ATOM   1175  ND1 HIE A  74       3.836 -10.709 -20.468  1.00  0.00           N  
ATOM   1176  CE1 HIE A  74       5.036 -10.179 -20.746  1.00  0.00           C  
ATOM   1177  HE1 HIE A  74       5.204  -9.358 -21.430  1.00  0.00           H  
ATOM   1178  NE2 HIE A  74       6.007 -10.830 -20.084  1.00  0.00           N  
ATOM   1179  HE2 HIE A  74       7.000 -10.661 -20.192  1.00  0.00           H  
ATOM   1180  CD2 HIE A  74       5.426 -11.835 -19.346  1.00  0.00           C  
ATOM   1181  HD2 HIE A  74       5.930 -12.558 -18.721  1.00  0.00           H  
ATOM   1182  C   HIE A  74       2.830 -11.339 -16.955  1.00  0.00           C  
ATOM   1183  O   HIE A  74       3.749 -10.926 -16.249  1.00  0.00           O  
ATOM   1184  N   LYS A  75       1.706 -10.637 -17.133  1.00  0.00           N  
ATOM   1185  H   LYS A  75       0.995 -11.017 -17.753  1.00  0.00           H  
ATOM   1186  CA  LYS A  75       1.503  -9.318 -16.527  1.00  0.00           C  
ATOM   1187  HA  LYS A  75       2.331  -8.680 -16.836  1.00  0.00           H  
ATOM   1188  CB  LYS A  75       0.198  -8.691 -17.032  1.00  0.00           C  
ATOM   1189  HB2 LYS A  75      -0.626  -9.400 -16.937  1.00  0.00           H  
ATOM   1190  HB3 LYS A  75      -0.027  -7.811 -16.427  1.00  0.00           H  
ATOM   1191  CG  LYS A  75       0.361  -8.257 -18.497  1.00  0.00           C  
ATOM   1192  HG2 LYS A  75       1.242  -7.619 -18.582  1.00  0.00           H  
ATOM   1193  HG3 LYS A  75       0.508  -9.130 -19.132  1.00  0.00           H  
ATOM   1194  CD  LYS A  75      -0.857  -7.473 -18.994  1.00  0.00           C  
ATOM   1195  HD2 LYS A  75      -0.987  -6.591 -18.364  1.00  0.00           H  
ATOM   1196  HD3 LYS A  75      -1.748  -8.102 -18.933  1.00  0.00           H  
ATOM   1197  CE  LYS A  75      -0.608  -7.048 -20.445  1.00  0.00           C  
ATOM   1198  HE2 LYS A  75       0.399  -6.624 -20.517  1.00  0.00           H  
ATOM   1199  HE3 LYS A  75      -0.632  -7.942 -21.077  1.00  0.00           H  
ATOM   1200  NZ  LYS A  75      -1.614  -6.058 -20.903  1.00  0.00           N  
ATOM   1201  HZ1 LYS A  75      -1.404  -5.750 -21.843  1.00  0.00           H  
ATOM   1202  HZ2 LYS A  75      -2.536  -6.473 -20.903  1.00  0.00           H  
ATOM   1203  HZ3 LYS A  75      -1.622  -5.251 -20.291  1.00  0.00           H  
ATOM   1204  C   LYS A  75       1.595  -9.356 -15.000  1.00  0.00           C  
ATOM   1205  O   LYS A  75       2.322  -8.533 -14.454  1.00  0.00           O  
ATOM   1206  N   GLN A  76       0.957 -10.307 -14.313  1.00  0.00           N  
ATOM   1207  H   GLN A  76       0.354 -10.950 -14.814  1.00  0.00           H  
ATOM   1208  CA  GLN A  76       1.076 -10.449 -12.856  1.00  0.00           C  
ATOM   1209  HA  GLN A  76       0.781  -9.507 -12.401  1.00  0.00           H  
ATOM   1210  CB  GLN A  76       0.130 -11.550 -12.342  1.00  0.00           C  
ATOM   1211  HB2 GLN A  76       0.281 -12.446 -12.943  1.00  0.00           H  
ATOM   1212  HB3 GLN A  76       0.398 -11.801 -11.313  1.00  0.00           H  
ATOM   1213  CG  GLN A  76      -1.367 -11.166 -12.386  1.00  0.00           C  
ATOM   1214  HG2 GLN A  76      -1.629 -10.823 -13.387  1.00  0.00           H  
ATOM   1215  HG3 GLN A  76      -1.947 -12.064 -12.173  1.00  0.00           H  
ATOM   1216  CD  GLN A  76      -1.779 -10.091 -11.369  1.00  0.00           C  
ATOM   1217  OE1 GLN A  76      -0.971  -9.404 -10.765  1.00  0.00           O  
ATOM   1218  NE2 GLN A  76      -3.060  -9.869 -11.142  1.00  0.00           N  
ATOM   1219 HE21 GLN A  76      -3.275  -9.262 -10.362  1.00  0.00           H  
ATOM   1220 HE22 GLN A  76      -3.749 -10.450 -11.575  1.00  0.00           H  
ATOM   1221  C   GLN A  76       2.528 -10.702 -12.410  1.00  0.00           C  
ATOM   1222  O   GLN A  76       3.017 -10.014 -11.518  1.00  0.00           O  
ATOM   1223  N   LEU A  77       3.260 -11.600 -13.068  1.00  0.00           N  
ATOM   1224  H   LEU A  77       2.814 -12.143 -13.798  1.00  0.00           H  
ATOM   1225  CA  LEU A  77       4.671 -11.871 -12.782  1.00  0.00           C  
ATOM   1226  HA  LEU A  77       4.760 -12.171 -11.737  1.00  0.00           H  
ATOM   1227  CB  LEU A  77       5.115 -13.053 -13.662  1.00  0.00           C  
ATOM   1228  HB2 LEU A  77       4.495 -13.909 -13.402  1.00  0.00           H  
ATOM   1229  HB3 LEU A  77       4.896 -12.821 -14.705  1.00  0.00           H  
ATOM   1230  CG  LEU A  77       6.601 -13.448 -13.516  1.00  0.00           C  
ATOM   1231  HG  LEU A  77       7.064 -12.885 -12.707  1.00  0.00           H  
ATOM   1232  CD1 LEU A  77       6.772 -14.939 -13.225  1.00  0.00           C  
ATOM   1233 HD11 LEU A  77       6.300 -15.543 -14.001  1.00  0.00           H  
ATOM   1234 HD12 LEU A  77       7.832 -15.190 -13.182  1.00  0.00           H  
ATOM   1235 HD13 LEU A  77       6.324 -15.182 -12.261  1.00  0.00           H  
ATOM   1236  CD2 LEU A  77       7.336 -13.137 -14.816  1.00  0.00           C  
ATOM   1237 HD21 LEU A  77       7.283 -12.070 -15.029  1.00  0.00           H  
ATOM   1238 HD22 LEU A  77       8.383 -13.424 -14.725  1.00  0.00           H  
ATOM   1239 HD23 LEU A  77       6.886 -13.692 -15.637  1.00  0.00           H  
ATOM   1240  C   LEU A  77       5.530 -10.606 -12.957  1.00  0.00           C  
ATOM   1241  O   LEU A  77       6.245 -10.222 -12.035  1.00  0.00           O  
ATOM   1242  N   ILE A  78       5.399  -9.886 -14.076  1.00  0.00           N  
ATOM   1243  H   ILE A  78       4.786 -10.249 -14.805  1.00  0.00           H  
ATOM   1244  CA  ILE A  78       6.112  -8.614 -14.306  1.00  0.00           C  
ATOM   1245  HA  ILE A  78       7.179  -8.798 -14.190  1.00  0.00           H  
ATOM   1246  CB  ILE A  78       5.854  -8.115 -15.751  1.00  0.00           C  
ATOM   1247  HB  ILE A  78       4.773  -8.095 -15.899  1.00  0.00           H  
ATOM   1248  CG2 ILE A  78       6.364  -6.677 -15.983  1.00  0.00           C  
ATOM   1249 HG21 ILE A  78       5.762  -5.973 -15.411  1.00  0.00           H  
ATOM   1250 HG22 ILE A  78       7.407  -6.601 -15.674  1.00  0.00           H  
ATOM   1251 HG23 ILE A  78       6.277  -6.426 -17.042  1.00  0.00           H  
ATOM   1252  CG1 ILE A  78       6.437  -9.067 -16.826  1.00  0.00           C  
ATOM   1253 HG12 ILE A  78       6.108 -10.085 -16.629  1.00  0.00           H  
ATOM   1254 HG13 ILE A  78       6.024  -8.781 -17.794  1.00  0.00           H  
ATOM   1255  CD1 ILE A  78       7.966  -9.093 -16.955  1.00  0.00           C  
ATOM   1256 HD11 ILE A  78       8.332  -8.128 -17.303  1.00  0.00           H  
ATOM   1257 HD12 ILE A  78       8.426  -9.340 -16.001  1.00  0.00           H  
ATOM   1258 HD13 ILE A  78       8.250  -9.851 -17.686  1.00  0.00           H  
ATOM   1259  C   ILE A  78       5.734  -7.551 -13.254  1.00  0.00           C  
ATOM   1260  O   ILE A  78       6.589  -6.791 -12.798  1.00  0.00           O  
ATOM   1261  N   ARG A  79       4.461  -7.504 -12.850  1.00  0.00           N  
ATOM   1262  H   ARG A  79       3.816  -8.152 -13.296  1.00  0.00           H  
ATOM   1263  CA  ARG A  79       3.891  -6.613 -11.828  1.00  0.00           C  
ATOM   1264  HA  ARG A  79       4.188  -5.583 -12.026  1.00  0.00           H  
ATOM   1265  CB  ARG A  79       2.368  -6.730 -11.980  1.00  0.00           C  
ATOM   1266  HB2 ARG A  79       2.095  -6.474 -13.004  1.00  0.00           H  
ATOM   1267  HB3 ARG A  79       2.066  -7.756 -11.786  1.00  0.00           H  
ATOM   1268  CG  ARG A  79       1.559  -5.827 -11.061  1.00  0.00           C  
ATOM   1269  HG2 ARG A  79       1.862  -5.986 -10.026  1.00  0.00           H  
ATOM   1270  HG3 ARG A  79       1.745  -4.791 -11.344  1.00  0.00           H  
ATOM   1271  CD  ARG A  79       0.066  -6.136 -11.200  1.00  0.00           C  
ATOM   1272  HD2 ARG A  79      -0.289  -5.755 -12.158  1.00  0.00           H  
ATOM   1273  HD3 ARG A  79      -0.079  -7.214 -11.184  1.00  0.00           H  
ATOM   1274  NE  ARG A  79      -0.677  -5.494 -10.108  1.00  0.00           N  
ATOM   1275  HE  ARG A  79      -0.369  -4.543  -9.872  1.00  0.00           H  
ATOM   1276  CZ  ARG A  79      -1.536  -6.016  -9.256  1.00  0.00           C  
ATOM   1277  NH1 ARG A  79      -1.924  -7.255  -9.293  1.00  0.00           N  
ATOM   1278 HH11 ARG A  79      -1.506  -7.897  -9.950  1.00  0.00           H  
ATOM   1279 HH12 ARG A  79      -2.501  -7.611  -8.524  1.00  0.00           H  
ATOM   1280  NH2 ARG A  79      -2.000  -5.302  -8.288  1.00  0.00           N  
ATOM   1281 HH21 ARG A  79      -1.588  -4.377  -8.111  1.00  0.00           H  
ATOM   1282 HH22 ARG A  79      -2.766  -5.670  -7.717  1.00  0.00           H  
ATOM   1283  C   ARG A  79       4.370  -6.940 -10.405  1.00  0.00           C  
ATOM   1284  O   ARG A  79       4.521  -6.029  -9.592  1.00  0.00           O  
ATOM   1285  N   PHE A  80       4.669  -8.201 -10.105  1.00  0.00           N  
ATOM   1286  H   PHE A  80       4.414  -8.926 -10.770  1.00  0.00           H  
ATOM   1287  CA  PHE A  80       5.358  -8.581  -8.871  1.00  0.00           C  
ATOM   1288  HA  PHE A  80       4.976  -7.962  -8.058  1.00  0.00           H  
ATOM   1289  CB  PHE A  80       5.064 -10.038  -8.507  1.00  0.00           C  
ATOM   1290  HB2 PHE A  80       5.322 -10.677  -9.352  1.00  0.00           H  
ATOM   1291  HB3 PHE A  80       5.709 -10.294  -7.671  1.00  0.00           H  
ATOM   1292  CG  PHE A  80       3.638 -10.326  -8.066  1.00  0.00           C  
ATOM   1293  CD1 PHE A  80       3.093  -9.655  -6.954  1.00  0.00           C  
ATOM   1294  HD1 PHE A  80       3.685  -8.939  -6.405  1.00  0.00           H  
ATOM   1295  CE1 PHE A  80       1.771  -9.911  -6.551  1.00  0.00           C  
ATOM   1296  HE1 PHE A  80       1.352  -9.390  -5.703  1.00  0.00           H  
ATOM   1297  CZ  PHE A  80       0.986 -10.838  -7.256  1.00  0.00           C  
ATOM   1298  HZ  PHE A  80      -0.037 -11.023  -6.958  1.00  0.00           H  
ATOM   1299  CE2 PHE A  80       1.539 -11.534  -8.343  1.00  0.00           C  
ATOM   1300  HE2 PHE A  80       0.936 -12.253  -8.878  1.00  0.00           H  
ATOM   1301  CD2 PHE A  80       2.864 -11.288  -8.741  1.00  0.00           C  
ATOM   1302  HD2 PHE A  80       3.282 -11.826  -9.580  1.00  0.00           H  
ATOM   1303  C   PHE A  80       6.869  -8.298  -8.947  1.00  0.00           C  
ATOM   1304  O   PHE A  80       7.398  -7.714  -8.008  1.00  0.00           O  
ATOM   1305  N   LEU A  81       7.562  -8.583 -10.058  1.00  0.00           N  
ATOM   1306  H   LEU A  81       7.104  -9.117 -10.794  1.00  0.00           H  
ATOM   1307  CA  LEU A  81       8.974  -8.185 -10.232  1.00  0.00           C  
ATOM   1308  HA  LEU A  81       9.565  -8.666  -9.453  1.00  0.00           H  
ATOM   1309  CB  LEU A  81       9.504  -8.649 -11.601  1.00  0.00           C  
ATOM   1310  HB2 LEU A  81       8.859  -8.232 -12.376  1.00  0.00           H  
ATOM   1311  HB3 LEU A  81      10.501  -8.230 -11.736  1.00  0.00           H  
ATOM   1312  CG  LEU A  81       9.614 -10.169 -11.805  1.00  0.00           C  
ATOM   1313  HG  LEU A  81       8.655 -10.634 -11.614  1.00  0.00           H  
ATOM   1314  CD1 LEU A  81       9.991 -10.455 -13.257  1.00  0.00           C  
ATOM   1315 HD11 LEU A  81       9.974 -11.531 -13.423  1.00  0.00           H  
ATOM   1316 HD12 LEU A  81       9.264  -9.993 -13.921  1.00  0.00           H  
ATOM   1317 HD13 LEU A  81      10.988 -10.070 -13.473  1.00  0.00           H  
ATOM   1318  CD2 LEU A  81      10.656 -10.816 -10.889  1.00  0.00           C  
ATOM   1319 HD21 LEU A  81      11.627 -10.345 -11.033  1.00  0.00           H  
ATOM   1320 HD22 LEU A  81      10.352 -10.717  -9.850  1.00  0.00           H  
ATOM   1321 HD23 LEU A  81      10.737 -11.877 -11.123  1.00  0.00           H  
ATOM   1322  C   LEU A  81       9.178  -6.660 -10.075  1.00  0.00           C  
ATOM   1323  O   LEU A  81      10.083  -6.232  -9.360  1.00  0.00           O  
ATOM   1324  N   LYS A  82       8.270  -5.851 -10.645  1.00  0.00           N  
ATOM   1325  H   LYS A  82       7.598  -6.287 -11.270  1.00  0.00           H  
ATOM   1326  CA  LYS A  82       8.269  -4.378 -10.532  1.00  0.00           C  
ATOM   1327  HA  LYS A  82       9.299  -4.046 -10.674  1.00  0.00           H  
ATOM   1328  CB  LYS A  82       7.399  -3.761 -11.648  1.00  0.00           C  
ATOM   1329  HB2 LYS A  82       6.432  -4.266 -11.691  1.00  0.00           H  
ATOM   1330  HB3 LYS A  82       7.224  -2.705 -11.433  1.00  0.00           H  
ATOM   1331  CG  LYS A  82       8.115  -3.853 -13.005  1.00  0.00           C  
ATOM   1332  HG2 LYS A  82       9.056  -3.310 -12.924  1.00  0.00           H  
ATOM   1333  HG3 LYS A  82       8.332  -4.898 -13.224  1.00  0.00           H  
ATOM   1334  CD  LYS A  82       7.315  -3.266 -14.176  1.00  0.00           C  
ATOM   1335  HD2 LYS A  82       6.373  -3.808 -14.277  1.00  0.00           H  
ATOM   1336  HD3 LYS A  82       7.107  -2.215 -13.981  1.00  0.00           H  
ATOM   1337  CE  LYS A  82       8.155  -3.406 -15.456  1.00  0.00           C  
ATOM   1338  HE2 LYS A  82       9.120  -2.917 -15.289  1.00  0.00           H  
ATOM   1339  HE3 LYS A  82       8.358  -4.469 -15.623  1.00  0.00           H  
ATOM   1340  NZ  LYS A  82       7.497  -2.818 -16.652  1.00  0.00           N  
ATOM   1341  HZ1 LYS A  82       8.071  -2.944 -17.481  1.00  0.00           H  
ATOM   1342  HZ2 LYS A  82       6.597  -3.251 -16.815  1.00  0.00           H  
ATOM   1343  HZ3 LYS A  82       7.356  -1.825 -16.524  1.00  0.00           H  
ATOM   1344  C   LYS A  82       7.889  -3.832  -9.148  1.00  0.00           C  
ATOM   1345  O   LYS A  82       8.022  -2.623  -8.953  1.00  0.00           O  
ATOM   1346  N   ARG A  83       7.413  -4.683  -8.224  1.00  0.00           N  
ATOM   1347  H   ARG A  83       7.287  -5.637  -8.533  1.00  0.00           H  
ATOM   1348  CA  ARG A  83       7.254  -4.424  -6.773  1.00  0.00           C  
ATOM   1349  HA  ARG A  83       7.250  -3.351  -6.572  1.00  0.00           H  
ATOM   1350  CB  ARG A  83       5.918  -5.019  -6.269  1.00  0.00           C  
ATOM   1351  HB2 ARG A  83       5.744  -6.001  -6.711  1.00  0.00           H  
ATOM   1352  HB3 ARG A  83       5.978  -5.144  -5.186  1.00  0.00           H  
ATOM   1353  CG  ARG A  83       4.736  -4.086  -6.569  1.00  0.00           C  
ATOM   1354  HG2 ARG A  83       4.967  -3.117  -6.135  1.00  0.00           H  
ATOM   1355  HG3 ARG A  83       4.624  -3.955  -7.645  1.00  0.00           H  
ATOM   1356  CD  ARG A  83       3.405  -4.564  -5.962  1.00  0.00           C  
ATOM   1357  HD2 ARG A  83       3.590  -5.003  -4.980  1.00  0.00           H  
ATOM   1358  HD3 ARG A  83       2.761  -3.694  -5.826  1.00  0.00           H  
ATOM   1359  NE  ARG A  83       2.710  -5.530  -6.834  1.00  0.00           N  
ATOM   1360  HE  ARG A  83       3.099  -5.660  -7.756  1.00  0.00           H  
ATOM   1361  CZ  ARG A  83       1.543  -6.107  -6.583  1.00  0.00           C  
ATOM   1362  NH1 ARG A  83       0.877  -5.923  -5.475  1.00  0.00           N  
ATOM   1363 HH11 ARG A  83       1.231  -5.249  -4.820  1.00  0.00           H  
ATOM   1364 HH12 ARG A  83      -0.043  -6.313  -5.360  1.00  0.00           H  
ATOM   1365  NH2 ARG A  83       0.996  -6.887  -7.465  1.00  0.00           N  
ATOM   1366 HH21 ARG A  83       1.440  -7.030  -8.349  1.00  0.00           H  
ATOM   1367 HH22 ARG A  83       0.095  -7.296  -7.287  1.00  0.00           H  
ATOM   1368  C   ARG A  83       8.435  -4.976  -5.956  1.00  0.00           C  
ATOM   1369  O   ARG A  83       8.858  -4.353  -4.986  1.00  0.00           O  
ATOM   1370  N   LEU A  84       9.002  -6.106  -6.376  1.00  0.00           N  
ATOM   1371  H   LEU A  84       8.561  -6.587  -7.149  1.00  0.00           H  
ATOM   1372  CA  LEU A  84      10.187  -6.734  -5.792  1.00  0.00           C  
ATOM   1373  HA  LEU A  84      10.007  -6.900  -4.729  1.00  0.00           H  
ATOM   1374  CB  LEU A  84      10.385  -8.092  -6.497  1.00  0.00           C  
ATOM   1375  HB2 LEU A  84       9.474  -8.683  -6.418  1.00  0.00           H  
ATOM   1376  HB3 LEU A  84      10.559  -7.901  -7.553  1.00  0.00           H  
ATOM   1377  CG  LEU A  84      11.561  -8.937  -5.993  1.00  0.00           C  
ATOM   1378  HG  LEU A  84      12.477  -8.351  -6.031  1.00  0.00           H  
ATOM   1379  CD1 LEU A  84      11.336  -9.434  -4.567  1.00  0.00           C  
ATOM   1380 HD11 LEU A  84      10.414 -10.012  -4.508  1.00  0.00           H  
ATOM   1381 HD12 LEU A  84      12.174 -10.061  -4.266  1.00  0.00           H  
ATOM   1382 HD13 LEU A  84      11.279  -8.586  -3.889  1.00  0.00           H  
ATOM   1383  CD2 LEU A  84      11.728 -10.150  -6.907  1.00  0.00           C  
ATOM   1384 HD21 LEU A  84      10.834 -10.771  -6.884  1.00  0.00           H  
ATOM   1385 HD22 LEU A  84      11.913  -9.824  -7.929  1.00  0.00           H  
ATOM   1386 HD23 LEU A  84      12.578 -10.743  -6.576  1.00  0.00           H  
ATOM   1387  C   LEU A  84      11.432  -5.844  -5.922  1.00  0.00           C  
ATOM   1388  O   LEU A  84      12.122  -5.609  -4.935  1.00  0.00           O  
ATOM   1389  N   ASP A  85      11.711  -5.335  -7.125  1.00  0.00           N  
ATOM   1390  H   ASP A  85      11.090  -5.562  -7.898  1.00  0.00           H  
ATOM   1391  CA  ASP A  85      12.948  -4.598  -7.408  1.00  0.00           C  
ATOM   1392  HA  ASP A  85      13.779  -5.233  -7.104  1.00  0.00           H  
ATOM   1393  CB  ASP A  85      13.104  -4.365  -8.924  1.00  0.00           C  
ATOM   1394  HB2 ASP A  85      14.012  -3.783  -9.088  1.00  0.00           H  
ATOM   1395  HB3 ASP A  85      13.252  -5.335  -9.399  1.00  0.00           H  
ATOM   1396  CG  ASP A  85      11.944  -3.657  -9.633  1.00  0.00           C  
ATOM   1397  OD1 ASP A  85      11.125  -2.961  -9.001  1.00  0.00           O  
ATOM   1398  OD2 ASP A  85      11.882  -3.707 -10.885  1.00  0.00           O  
ATOM   1399  C   ASP A  85      13.082  -3.307  -6.577  1.00  0.00           C  
ATOM   1400  O   ASP A  85      14.164  -3.032  -6.059  1.00  0.00           O  
ATOM   1401  N   ARG A  86      11.987  -2.571  -6.350  1.00  0.00           N  
ATOM   1402  H   ARG A  86      11.170  -2.810  -6.901  1.00  0.00           H  
ATOM   1403  CA  ARG A  86      11.947  -1.370  -5.491  1.00  0.00           C  
ATOM   1404  HA  ARG A  86      12.716  -0.682  -5.832  1.00  0.00           H  
ATOM   1405  CB  ARG A  86      10.585  -0.654  -5.600  1.00  0.00           C  
ATOM   1406  HB2 ARG A  86       9.832  -1.223  -5.057  1.00  0.00           H  
ATOM   1407  HB3 ARG A  86      10.673   0.329  -5.132  1.00  0.00           H  
ATOM   1408  CG  ARG A  86      10.102  -0.491  -7.051  1.00  0.00           C  
ATOM   1409  HG2 ARG A  86      10.958  -0.259  -7.686  1.00  0.00           H  
ATOM   1410  HG3 ARG A  86       9.674  -1.436  -7.380  1.00  0.00           H  
ATOM   1411  CD  ARG A  86       9.064   0.621  -7.249  1.00  0.00           C  
ATOM   1412  HD2 ARG A  86       9.555   1.576  -7.055  1.00  0.00           H  
ATOM   1413  HD3 ARG A  86       8.739   0.622  -8.289  1.00  0.00           H  
ATOM   1414  NE  ARG A  86       7.892   0.526  -6.363  1.00  0.00           N  
ATOM   1415  HE  ARG A  86       7.922   1.123  -5.530  1.00  0.00           H  
ATOM   1416  CZ  ARG A  86       6.726  -0.050  -6.575  1.00  0.00           C  
ATOM   1417  NH1 ARG A  86       6.497  -0.905  -7.519  1.00  0.00           N  
ATOM   1418 HH11 ARG A  86       7.266  -1.287  -8.050  1.00  0.00           H  
ATOM   1419 HH12 ARG A  86       5.562  -1.255  -7.625  1.00  0.00           H  
ATOM   1420  NH2 ARG A  86       5.717   0.231  -5.831  1.00  0.00           N  
ATOM   1421 HH21 ARG A  86       5.824   0.936  -5.097  1.00  0.00           H  
ATOM   1422 HH22 ARG A  86       4.832  -0.259  -5.912  1.00  0.00           H  
ATOM   1423  C   ARG A  86      12.287  -1.679  -4.027  1.00  0.00           C  
ATOM   1424  O   ARG A  86      13.070  -0.962  -3.411  1.00  0.00           O  
ATOM   1425  N   ASN A  87      11.741  -2.771  -3.480  1.00  0.00           N  
ATOM   1426  H   ASN A  87      11.113  -3.322  -4.048  1.00  0.00           H  
ATOM   1427  CA  ASN A  87      12.038  -3.232  -2.119  1.00  0.00           C  
ATOM   1428  HA  ASN A  87      12.033  -2.372  -1.446  1.00  0.00           H  
ATOM   1429  CB  ASN A  87      10.950  -4.221  -1.646  1.00  0.00           C  
ATOM   1430  HB2 ASN A  87      10.664  -4.881  -2.465  1.00  0.00           H  
ATOM   1431  HB3 ASN A  87      11.369  -4.829  -0.849  1.00  0.00           H  
ATOM   1432  CG  ASN A  87       9.705  -3.573  -1.045  1.00  0.00           C  
ATOM   1433  OD1 ASN A  87       9.709  -2.446  -0.575  1.00  0.00           O  
ATOM   1434  ND2 ASN A  87       8.607  -4.294  -0.997  1.00  0.00           N  
ATOM   1435 HD21 ASN A  87       7.815  -3.902  -0.481  1.00  0.00           H  
ATOM   1436 HD22 ASN A  87       8.573  -5.211  -1.384  1.00  0.00           H  
ATOM   1437  C   ASN A  87      13.452  -3.836  -1.988  1.00  0.00           C  
ATOM   1438  O   ASN A  87      14.087  -3.642  -0.954  1.00  0.00           O  
ATOM   1439  N   LEU A  88      13.993  -4.510  -3.014  1.00  0.00           N  
ATOM   1440  H   LEU A  88      13.417  -4.686  -3.832  1.00  0.00           H  
ATOM   1441  CA  LEU A  88      15.399  -4.950  -3.032  1.00  0.00           C  
ATOM   1442  HA  LEU A  88      15.615  -5.500  -2.116  1.00  0.00           H  
ATOM   1443  CB  LEU A  88      15.655  -5.850  -4.250  1.00  0.00           C  
ATOM   1444  HB2 LEU A  88      15.210  -5.372  -5.123  1.00  0.00           H  
ATOM   1445  HB3 LEU A  88      16.731  -5.911  -4.426  1.00  0.00           H  
ATOM   1446  CG  LEU A  88      15.109  -7.279  -4.128  1.00  0.00           C  
ATOM   1447  HG  LEU A  88      14.056  -7.254  -3.850  1.00  0.00           H  
ATOM   1448  CD1 LEU A  88      15.248  -7.951  -5.494  1.00  0.00           C  
ATOM   1449 HD11 LEU A  88      16.299  -8.047  -5.769  1.00  0.00           H  
ATOM   1450 HD12 LEU A  88      14.785  -8.930  -5.457  1.00  0.00           H  
ATOM   1451 HD13 LEU A  88      14.734  -7.359  -6.250  1.00  0.00           H  
ATOM   1452  CD2 LEU A  88      15.881  -8.122  -3.107  1.00  0.00           C  
ATOM   1453 HD21 LEU A  88      16.928  -8.188  -3.403  1.00  0.00           H  
ATOM   1454 HD22 LEU A  88      15.823  -7.672  -2.118  1.00  0.00           H  
ATOM   1455 HD23 LEU A  88      15.450  -9.121  -3.052  1.00  0.00           H  
ATOM   1456  C   LEU A  88      16.379  -3.769  -3.066  1.00  0.00           C  
ATOM   1457  O   LEU A  88      17.395  -3.803  -2.376  1.00  0.00           O  
ATOM   1458  N   TRP A  89      16.067  -2.711  -3.823  1.00  0.00           N  
ATOM   1459  H   TRP A  89      15.245  -2.753  -4.417  1.00  0.00           H  
ATOM   1460  CA  TRP A  89      16.838  -1.467  -3.796  1.00  0.00           C  
ATOM   1461  HA  TRP A  89      17.884  -1.685  -4.018  1.00  0.00           H  
ATOM   1462  CB  TRP A  89      16.294  -0.525  -4.872  1.00  0.00           C  
ATOM   1463  HB2 TRP A  89      16.245  -1.071  -5.815  1.00  0.00           H  
ATOM   1464  HB3 TRP A  89      15.277  -0.230  -4.611  1.00  0.00           H  
ATOM   1465  CG  TRP A  89      17.103   0.711  -5.113  1.00  0.00           C  
ATOM   1466  CD1 TRP A  89      16.897   1.917  -4.535  1.00  0.00           C  
ATOM   1467  HD1 TRP A  89      16.119   2.131  -3.812  1.00  0.00           H  
ATOM   1468  NE1 TRP A  89      17.838   2.819  -4.993  1.00  0.00           N  
ATOM   1469  HE1 TRP A  89      17.910   3.771  -4.658  1.00  0.00           H  
ATOM   1470  CE2 TRP A  89      18.694   2.237  -5.903  1.00  0.00           C  
ATOM   1471  CZ2 TRP A  89      19.761   2.730  -6.665  1.00  0.00           C  
ATOM   1472  HZ2 TRP A  89      20.043   3.769  -6.599  1.00  0.00           H  
ATOM   1473  CH2 TRP A  89      20.465   1.853  -7.505  1.00  0.00           C  
ATOM   1474  HH2 TRP A  89      21.283   2.223  -8.107  1.00  0.00           H  
ATOM   1475  CZ3 TRP A  89      20.099   0.497  -7.568  1.00  0.00           C  
ATOM   1476  HZ3 TRP A  89      20.647  -0.170  -8.217  1.00  0.00           H  
ATOM   1477  CE3 TRP A  89      19.010   0.015  -6.816  1.00  0.00           C  
ATOM   1478  HE3 TRP A  89      18.719  -1.020  -6.897  1.00  0.00           H  
ATOM   1479  CD2 TRP A  89      18.273   0.875  -5.972  1.00  0.00           C  
ATOM   1480  C   TRP A  89      16.789  -0.816  -2.406  1.00  0.00           C  
ATOM   1481  O   TRP A  89      17.827  -0.422  -1.873  1.00  0.00           O  
ATOM   1482  N   GLY A  90      15.607  -0.778  -1.776  1.00  0.00           N  
ATOM   1483  H   GLY A  90      14.780  -1.080  -2.281  1.00  0.00           H  
ATOM   1484  CA  GLY A  90      15.432  -0.274  -0.410  1.00  0.00           C  
ATOM   1485  HA2 GLY A  90      15.737   0.772  -0.365  1.00  0.00           H  
ATOM   1486  HA3 GLY A  90      14.380  -0.340  -0.140  1.00  0.00           H  
ATOM   1487  C   GLY A  90      16.237  -1.062   0.627  1.00  0.00           C  
ATOM   1488  O   GLY A  90      17.026  -0.476   1.364  1.00  0.00           O  
ATOM   1489  N   LEU A  91      16.111  -2.396   0.633  1.00  0.00           N  
ATOM   1490  H   LEU A  91      15.426  -2.811   0.007  1.00  0.00           H  
ATOM   1491  CA  LEU A  91      16.844  -3.293   1.534  1.00  0.00           C  
ATOM   1492  HA  LEU A  91      16.674  -2.941   2.552  1.00  0.00           H  
ATOM   1493  CB  LEU A  91      16.235  -4.705   1.390  1.00  0.00           C  
ATOM   1494  HB2 LEU A  91      15.150  -4.629   1.493  1.00  0.00           H  
ATOM   1495  HB3 LEU A  91      16.449  -5.060   0.380  1.00  0.00           H  
ATOM   1496  CG  LEU A  91      16.741  -5.757   2.401  1.00  0.00           C  
ATOM   1497  HG  LEU A  91      17.825  -5.850   2.332  1.00  0.00           H  
ATOM   1498  CD1 LEU A  91      16.355  -5.421   3.844  1.00  0.00           C  
ATOM   1499 HD11 LEU A  91      16.630  -6.233   4.513  1.00  0.00           H  
ATOM   1500 HD12 LEU A  91      15.279  -5.248   3.918  1.00  0.00           H  
ATOM   1501 HD13 LEU A  91      16.869  -4.515   4.164  1.00  0.00           H  
ATOM   1502  CD2 LEU A  91      16.134  -7.123   2.078  1.00  0.00           C  
ATOM   1503 HD21 LEU A  91      16.559  -7.880   2.735  1.00  0.00           H  
ATOM   1504 HD22 LEU A  91      15.053  -7.091   2.214  1.00  0.00           H  
ATOM   1505 HD23 LEU A  91      16.365  -7.389   1.046  1.00  0.00           H  
ATOM   1506  C   LEU A  91      18.371  -3.279   1.299  1.00  0.00           C  
ATOM   1507  O   LEU A  91      19.137  -3.614   2.204  1.00  0.00           O  
ATOM   1508  N   ALA A  92      18.830  -2.887   0.103  1.00  0.00           N  
ATOM   1509  H   ALA A  92      18.157  -2.701  -0.631  1.00  0.00           H  
ATOM   1510  CA  ALA A  92      20.237  -2.589  -0.161  1.00  0.00           C  
ATOM   1511  HA  ALA A  92      20.849  -3.380   0.269  1.00  0.00           H  
ATOM   1512  CB  ALA A  92      20.482  -2.548  -1.675  1.00  0.00           C  
ATOM   1513  HB1 ALA A  92      19.890  -1.766  -2.144  1.00  0.00           H  
ATOM   1514  HB2 ALA A  92      21.534  -2.340  -1.859  1.00  0.00           H  
ATOM   1515  HB3 ALA A  92      20.215  -3.498  -2.128  1.00  0.00           H  
ATOM   1516  C   ALA A  92      20.675  -1.261   0.476  1.00  0.00           C  
ATOM   1517  O   ALA A  92      21.714  -1.200   1.138  1.00  0.00           O  
ATOM   1518  N   GLY A  93      19.901  -0.196   0.245  1.00  0.00           N  
ATOM   1519  H   GLY A  93      19.045  -0.327  -0.289  1.00  0.00           H  
ATOM   1520  CA  GLY A  93      20.246   1.164   0.669  1.00  0.00           C  
ATOM   1521  HA2 GLY A  93      19.402   1.818   0.451  1.00  0.00           H  
ATOM   1522  HA3 GLY A  93      20.424   1.174   1.744  1.00  0.00           H  
ATOM   1523  C   GLY A  93      21.482   1.738  -0.038  1.00  0.00           C  
ATOM   1524  O   GLY A  93      22.168   2.588   0.527  1.00  0.00           O  
ATOM   1525  N   LEU A  94      21.800   1.250  -1.244  1.00  0.00           N  
ATOM   1526  H   LEU A  94      21.141   0.610  -1.665  1.00  0.00           H  
ATOM   1527  CA  LEU A  94      22.900   1.743  -2.085  1.00  0.00           C  
ATOM   1528  HA  LEU A  94      23.573   2.351  -1.480  1.00  0.00           H  
ATOM   1529  CB  LEU A  94      23.698   0.565  -2.683  1.00  0.00           C  
ATOM   1530  HB2 LEU A  94      23.020  -0.025  -3.301  1.00  0.00           H  
ATOM   1531  HB3 LEU A  94      24.467   0.974  -3.339  1.00  0.00           H  
ATOM   1532  CG  LEU A  94      24.376  -0.382  -1.676  1.00  0.00           C  
ATOM   1533  HG  LEU A  94      23.620  -0.855  -1.051  1.00  0.00           H  
ATOM   1534  CD1 LEU A  94      25.136  -1.472  -2.437  1.00  0.00           C  
ATOM   1535 HD11 LEU A  94      24.444  -2.021  -3.072  1.00  0.00           H  
ATOM   1536 HD12 LEU A  94      25.918  -1.023  -3.052  1.00  0.00           H  
ATOM   1537 HD13 LEU A  94      25.593  -2.165  -1.730  1.00  0.00           H  
ATOM   1538  CD2 LEU A  94      25.378   0.352  -0.782  1.00  0.00           C  
ATOM   1539 HD21 LEU A  94      26.117   0.871  -1.392  1.00  0.00           H  
ATOM   1540 HD22 LEU A  94      24.855   1.068  -0.149  1.00  0.00           H  
ATOM   1541 HD23 LEU A  94      25.888  -0.365  -0.139  1.00  0.00           H  
ATOM   1542  C   LEU A  94      22.366   2.622  -3.221  1.00  0.00           C  
ATOM   1543  O   LEU A  94      21.372   2.267  -3.847  1.00  0.00           O  
ATOM   1544  N   ASN A  95      23.064   3.713  -3.557  1.00  0.00           N  
ATOM   1545  H   ASN A  95      23.825   3.997  -2.962  1.00  0.00           H  
ATOM   1546  CA  ASN A  95      22.757   4.525  -4.747  1.00  0.00           C  
ATOM   1547  HA  ASN A  95      21.678   4.697  -4.786  1.00  0.00           H  
ATOM   1548  CB  ASN A  95      23.474   5.889  -4.655  1.00  0.00           C  
ATOM   1549  HB2 ASN A  95      24.532   5.739  -4.444  1.00  0.00           H  
ATOM   1550  HB3 ASN A  95      23.392   6.386  -5.622  1.00  0.00           H  
ATOM   1551  CG  ASN A  95      22.897   6.841  -3.624  1.00  0.00           C  
ATOM   1552  OD1 ASN A  95      21.976   6.548  -2.890  1.00  0.00           O  
ATOM   1553  ND2 ASN A  95      23.432   8.035  -3.536  1.00  0.00           N  
ATOM   1554 HD21 ASN A  95      23.016   8.639  -2.848  1.00  0.00           H  
ATOM   1555 HD22 ASN A  95      24.191   8.312  -4.129  1.00  0.00           H  
ATOM   1556  C   ASN A  95      23.146   3.833  -6.070  1.00  0.00           C  
ATOM   1557  O   ASN A  95      22.673   4.232  -7.131  1.00  0.00           O  
ATOM   1558  N   SER A  96      24.065   2.865  -6.021  1.00  0.00           N  
ATOM   1559  H   SER A  96      24.439   2.611  -5.119  1.00  0.00           H  
ATOM   1560  CA  SER A  96      24.495   2.037  -7.151  1.00  0.00           C  
ATOM   1561  HA  SER A  96      23.618   1.627  -7.652  1.00  0.00           H  
ATOM   1562  CB  SER A  96      25.296   2.879  -8.156  1.00  0.00           C  
ATOM   1563  HB2 SER A  96      24.669   3.684  -8.540  1.00  0.00           H  
ATOM   1564  HB3 SER A  96      26.163   3.316  -7.657  1.00  0.00           H  
ATOM   1565  OG  SER A  96      25.733   2.087  -9.244  1.00  0.00           O  
ATOM   1566  HG  SER A  96      25.798   2.648 -10.023  1.00  0.00           H  
ATOM   1567  C   SER A  96      25.370   0.883  -6.654  1.00  0.00           C  
ATOM   1568  O   SER A  96      26.039   0.998  -5.625  1.00  0.00           O  
ATOM   1569  N   CYS A  97      25.423  -0.203  -7.419  1.00  0.00           N  
ATOM   1570  H   CYS A  97      24.824  -0.243  -8.231  1.00  0.00           H  
ATOM   1571  CA  CYS A  97      26.484  -1.191  -7.346  1.00  0.00           C  
ATOM   1572  HA  CYS A  97      27.385  -0.712  -6.970  1.00  0.00           H  
ATOM   1573  CB  CYS A  97      26.098  -2.305  -6.374  1.00  0.00           C  
ATOM   1574  HB2 CYS A  97      25.935  -1.902  -5.374  1.00  0.00           H  
ATOM   1575  HB3 CYS A  97      25.187  -2.797  -6.721  1.00  0.00           H  
ATOM   1576  SG  CYS A  97      27.469  -3.486  -6.371  1.00  0.00           S  
ATOM   1577  HG  CYS A  97      28.143  -2.954  -5.338  1.00  0.00           H  
ATOM   1578  C   CYS A  97      26.724  -1.750  -8.757  1.00  0.00           C  
ATOM   1579  O   CYS A  97      25.802  -2.340  -9.326  1.00  0.00           O  
ATOM   1580  N   PRO A  98      27.925  -1.600  -9.349  1.00  0.00           N  
ATOM   1581  CD  PRO A  98      29.108  -0.939  -8.821  1.00  0.00           C  
ATOM   1582  HD2 PRO A  98      29.318  -1.233  -7.790  1.00  0.00           H  
ATOM   1583  HD3 PRO A  98      28.966   0.140  -8.886  1.00  0.00           H  
ATOM   1584  CG  PRO A  98      30.260  -1.369  -9.730  1.00  0.00           C  
ATOM   1585  HG2 PRO A  98      30.689  -2.298  -9.353  1.00  0.00           H  
ATOM   1586  HG3 PRO A  98      31.023  -0.593  -9.810  1.00  0.00           H  
ATOM   1587  CB  PRO A  98      29.572  -1.630 -11.071  1.00  0.00           C  
ATOM   1588  HB2 PRO A  98      30.128  -2.343 -11.683  1.00  0.00           H  
ATOM   1589  HB3 PRO A  98      29.447  -0.685 -11.603  1.00  0.00           H  
ATOM   1590  CA  PRO A  98      28.195  -2.164 -10.665  1.00  0.00           C  
ATOM   1591  HA  PRO A  98      27.448  -1.798 -11.370  1.00  0.00           H  
ATOM   1592  C   PRO A  98      28.141  -3.697 -10.637  1.00  0.00           C  
ATOM   1593  O   PRO A  98      28.625  -4.339  -9.702  1.00  0.00           O  
ATOM   1594  N   VAL A  99      27.578  -4.288 -11.691  1.00  0.00           N  
ATOM   1595  H   VAL A  99      27.186  -3.707 -12.416  1.00  0.00           H  
ATOM   1596  CA  VAL A  99      27.621  -5.735 -11.931  1.00  0.00           C  
ATOM   1597  HA  VAL A  99      27.334  -6.255 -11.015  1.00  0.00           H  
ATOM   1598  CB  VAL A  99      26.620  -6.130 -13.035  1.00  0.00           C  
ATOM   1599  HB  VAL A  99      26.824  -5.540 -13.931  1.00  0.00           H  
ATOM   1600  CG1 VAL A  99      26.711  -7.615 -13.404  1.00  0.00           C  
ATOM   1601 HG11 VAL A  99      25.921  -7.870 -14.111  1.00  0.00           H  
ATOM   1602 HG12 VAL A  99      27.665  -7.828 -13.887  1.00  0.00           H  
ATOM   1603 HG13 VAL A  99      26.609  -8.235 -12.514  1.00  0.00           H  
ATOM   1604  CG2 VAL A  99      25.178  -5.846 -12.586  1.00  0.00           C  
ATOM   1605 HG21 VAL A  99      24.487  -6.088 -13.394  1.00  0.00           H  
ATOM   1606 HG22 VAL A  99      24.928  -6.448 -11.713  1.00  0.00           H  
ATOM   1607 HG23 VAL A  99      25.049  -4.792 -12.342  1.00  0.00           H  
ATOM   1608  C   VAL A  99      29.052  -6.153 -12.281  1.00  0.00           C  
ATOM   1609  O   VAL A  99      29.724  -5.496 -13.075  1.00  0.00           O  
ATOM   1610  N   LYS A 100      29.505  -7.264 -11.700  1.00  0.00           N  
ATOM   1611  H   LYS A 100      28.889  -7.757 -11.066  1.00  0.00           H  
ATOM   1612  CA  LYS A 100      30.786  -7.932 -11.969  1.00  0.00           C  
ATOM   1613  HA  LYS A 100      31.136  -7.678 -12.972  1.00  0.00           H  
ATOM   1614  CB  LYS A 100      31.839  -7.510 -10.928  1.00  0.00           C  
ATOM   1615  HB2 LYS A 100      31.472  -7.754  -9.927  1.00  0.00           H  
ATOM   1616  HB3 LYS A 100      32.742  -8.093 -11.106  1.00  0.00           H  
ATOM   1617  CG  LYS A 100      32.221  -6.024 -10.976  1.00  0.00           C  
ATOM   1618  HG2 LYS A 100      32.529  -5.759 -11.988  1.00  0.00           H  
ATOM   1619  HG3 LYS A 100      31.366  -5.410 -10.688  1.00  0.00           H  
ATOM   1620  CD  LYS A 100      33.380  -5.765 -10.005  1.00  0.00           C  
ATOM   1621  HD2 LYS A 100      33.060  -6.021  -8.992  1.00  0.00           H  
ATOM   1622  HD3 LYS A 100      34.221  -6.405 -10.279  1.00  0.00           H  
ATOM   1623  CE  LYS A 100      33.819  -4.299 -10.052  1.00  0.00           C  
ATOM   1624  HE2 LYS A 100      34.094  -4.053 -11.083  1.00  0.00           H  
ATOM   1625  HE3 LYS A 100      32.969  -3.671  -9.768  1.00  0.00           H  
ATOM   1626  NZ  LYS A 100      34.966  -4.061  -9.141  1.00  0.00           N  
ATOM   1627  HZ1 LYS A 100      35.280  -3.100  -9.195  1.00  0.00           H  
ATOM   1628  HZ2 LYS A 100      34.702  -4.270  -8.185  1.00  0.00           H  
ATOM   1629  HZ3 LYS A 100      35.741  -4.665  -9.391  1.00  0.00           H  
ATOM   1630  C   LYS A 100      30.572  -9.444 -11.900  1.00  0.00           C  
ATOM   1631  O   LYS A 100      29.595  -9.877 -11.295  1.00  0.00           O  
ATOM   1632  N   GLU A 101      31.477 -10.217 -12.506  1.00  0.00           N  
ATOM   1633  H   GLU A 101      32.242  -9.759 -12.970  1.00  0.00           H  
ATOM   1634  CA  GLU A 101      31.598 -11.679 -12.311  1.00  0.00           C  
ATOM   1635  HA  GLU A 101      32.358 -12.040 -13.004  1.00  0.00           H  
ATOM   1636  CB  GLU A 101      32.129 -11.971 -10.893  1.00  0.00           C  
ATOM   1637  HB2 GLU A 101      31.393 -11.589 -10.187  1.00  0.00           H  
ATOM   1638  HB3 GLU A 101      32.231 -13.050 -10.756  1.00  0.00           H  
ATOM   1639  CG  GLU A 101      33.494 -11.320 -10.601  1.00  0.00           C  
ATOM   1640  HG2 GLU A 101      34.249 -11.799 -11.228  1.00  0.00           H  
ATOM   1641  HG3 GLU A 101      33.468 -10.265 -10.875  1.00  0.00           H  
ATOM   1642  CD  GLU A 101      33.908 -11.398  -9.123  1.00  0.00           C  
ATOM   1643  OE1 GLU A 101      33.020 -11.530  -8.250  1.00  0.00           O  
ATOM   1644  OE2 GLU A 101      35.122 -11.254  -8.863  1.00  0.00           O  
ATOM   1645  C   GLU A 101      30.328 -12.496 -12.651  1.00  0.00           C  
ATOM   1646  O   GLU A 101      30.204 -13.655 -12.269  1.00  0.00           O  
ATOM   1647  N   ALA A 102      29.381 -11.904 -13.384  1.00  0.00           N  
ATOM   1648  H   ALA A 102      29.520 -10.946 -13.648  1.00  0.00           H  
ATOM   1649  CA  ALA A 102      28.075 -12.491 -13.647  1.00  0.00           C  
ATOM   1650  HA  ALA A 102      27.772 -13.032 -12.750  1.00  0.00           H  
ATOM   1651  CB  ALA A 102      27.076 -11.353 -13.857  1.00  0.00           C  
ATOM   1652  HB1 ALA A 102      27.080 -10.692 -12.991  1.00  0.00           H  
ATOM   1653  HB2 ALA A 102      27.335 -10.788 -14.753  1.00  0.00           H  
ATOM   1654  HB3 ALA A 102      26.082 -11.780 -13.976  1.00  0.00           H  
ATOM   1655  C   ALA A 102      28.067 -13.485 -14.826  1.00  0.00           C  
ATOM   1656  O   ALA A 102      28.648 -13.230 -15.883  1.00  0.00           O  
ATOM   1657  N   ASN A 103      27.350 -14.598 -14.656  1.00  0.00           N  
ATOM   1658  H   ASN A 103      26.859 -14.694 -13.777  1.00  0.00           H  
ATOM   1659  CA  ASN A 103      27.044 -15.560 -15.723  1.00  0.00           C  
ATOM   1660  HA  ASN A 103      27.824 -15.510 -16.486  1.00  0.00           H  
ATOM   1661  CB  ASN A 103      27.075 -16.981 -15.107  1.00  0.00           C  
ATOM   1662  HB2 ASN A 103      26.751 -16.962 -14.068  1.00  0.00           H  
ATOM   1663  HB3 ASN A 103      26.406 -17.658 -15.632  1.00  0.00           H  
ATOM   1664  CG  ASN A 103      28.463 -17.591 -15.213  1.00  0.00           C  
ATOM   1665  OD1 ASN A 103      28.852 -18.103 -16.247  1.00  0.00           O  
ATOM   1666  ND2 ASN A 103      29.258 -17.540 -14.170  1.00  0.00           N  
ATOM   1667 HD21 ASN A 103      30.188 -17.900 -14.292  1.00  0.00           H  
ATOM   1668 HD22 ASN A 103      28.962 -17.077 -13.330  1.00  0.00           H  
ATOM   1669  C   ASN A 103      25.727 -15.184 -16.450  1.00  0.00           C  
ATOM   1670  O   ASN A 103      25.214 -14.072 -16.327  1.00  0.00           O  
ATOM   1671  N   GLN A 104      25.150 -16.116 -17.210  1.00  0.00           N  
ATOM   1672  H   GLN A 104      25.597 -17.022 -17.267  1.00  0.00           H  
ATOM   1673  CA  GLN A 104      23.818 -16.017 -17.823  1.00  0.00           C  
ATOM   1674  HA  GLN A 104      23.335 -15.077 -17.548  1.00  0.00           H  
ATOM   1675  CB  GLN A 104      23.963 -16.067 -19.353  1.00  0.00           C  
ATOM   1676  HB2 GLN A 104      24.507 -16.976 -19.615  1.00  0.00           H  
ATOM   1677  HB3 GLN A 104      22.977 -16.137 -19.813  1.00  0.00           H  
ATOM   1678  CG  GLN A 104      24.723 -14.863 -19.940  1.00  0.00           C  
ATOM   1679  HG2 GLN A 104      25.633 -14.678 -19.367  1.00  0.00           H  
ATOM   1680  HG3 GLN A 104      25.023 -15.108 -20.959  1.00  0.00           H  
ATOM   1681  CD  GLN A 104      23.899 -13.580 -19.997  1.00  0.00           C  
ATOM   1682  OE1 GLN A 104      22.680 -13.566 -19.950  1.00  0.00           O  
ATOM   1683  NE2 GLN A 104      24.527 -12.435 -20.146  1.00  0.00           N  
ATOM   1684 HE21 GLN A 104      23.949 -11.611 -20.152  1.00  0.00           H  
ATOM   1685 HE22 GLN A 104      25.528 -12.397 -20.161  1.00  0.00           H  
ATOM   1686  C   GLN A 104      22.940 -17.173 -17.315  1.00  0.00           C  
ATOM   1687  O   GLN A 104      23.430 -18.295 -17.201  1.00  0.00           O  
ATOM   1688  N   SER A 105      21.660 -16.925 -17.020  1.00  0.00           N  
ATOM   1689  H   SER A 105      21.311 -15.973 -17.112  1.00  0.00           H  
ATOM   1690  CA  SER A 105      20.733 -17.937 -16.479  1.00  0.00           C  
ATOM   1691  HA  SER A 105      21.020 -18.922 -16.848  1.00  0.00           H  
ATOM   1692  CB  SER A 105      20.847 -17.942 -14.948  1.00  0.00           C  
ATOM   1693  HB2 SER A 105      21.849 -18.269 -14.667  1.00  0.00           H  
ATOM   1694  HB3 SER A 105      20.693 -16.929 -14.572  1.00  0.00           H  
ATOM   1695  OG  SER A 105      19.897 -18.801 -14.346  1.00  0.00           O  
ATOM   1696  HG  SER A 105      19.020 -18.383 -14.382  1.00  0.00           H  
ATOM   1697  C   SER A 105      19.280 -17.677 -16.891  1.00  0.00           C  
ATOM   1698  O   SER A 105      18.933 -16.543 -17.203  1.00  0.00           O  
ATOM   1699  N   THR A 106      18.411 -18.694 -16.827  1.00  0.00           N  
ATOM   1700  H   THR A 106      18.746 -19.597 -16.527  1.00  0.00           H  
ATOM   1701  CA  THR A 106      16.947 -18.518 -16.838  1.00  0.00           C  
ATOM   1702  HA  THR A 106      16.677 -17.960 -17.733  1.00  0.00           H  
ATOM   1703  CB  THR A 106      16.203 -19.864 -16.885  1.00  0.00           C  
ATOM   1704  HB  THR A 106      15.132 -19.666 -16.887  1.00  0.00           H  
ATOM   1705  CG2 THR A 106      16.539 -20.677 -18.133  1.00  0.00           C  
ATOM   1706 HG21 THR A 106      15.875 -21.541 -18.189  1.00  0.00           H  
ATOM   1707 HG22 THR A 106      16.383 -20.065 -19.021  1.00  0.00           H  
ATOM   1708 HG23 THR A 106      17.574 -21.016 -18.104  1.00  0.00           H  
ATOM   1709  OG1 THR A 106      16.513 -20.662 -15.764  1.00  0.00           O  
ATOM   1710  HG1 THR A 106      15.873 -21.385 -15.779  1.00  0.00           H  
ATOM   1711  C   THR A 106      16.456 -17.722 -15.624  1.00  0.00           C  
ATOM   1712  O   THR A 106      17.117 -17.704 -14.576  1.00  0.00           O  
ATOM   1713  N   LEU A 107      15.295 -17.073 -15.762  1.00  0.00           N  
ATOM   1714  H   LEU A 107      14.842 -17.079 -16.670  1.00  0.00           H  
ATOM   1715  CA  LEU A 107      14.678 -16.243 -14.723  1.00  0.00           C  
ATOM   1716  HA  LEU A 107      15.422 -15.515 -14.411  1.00  0.00           H  
ATOM   1717  CB  LEU A 107      13.496 -15.472 -15.345  1.00  0.00           C  
ATOM   1718  HB2 LEU A 107      13.864 -14.859 -16.170  1.00  0.00           H  
ATOM   1719  HB3 LEU A 107      12.804 -16.199 -15.762  1.00  0.00           H  
ATOM   1720  CG  LEU A 107      12.712 -14.580 -14.356  1.00  0.00           C  
ATOM   1721  HG  LEU A 107      12.459 -15.138 -13.455  1.00  0.00           H  
ATOM   1722  CD1 LEU A 107      13.510 -13.335 -13.966  1.00  0.00           C  
ATOM   1723 HD11 LEU A 107      14.434 -13.630 -13.470  1.00  0.00           H  
ATOM   1724 HD12 LEU A 107      13.744 -12.746 -14.854  1.00  0.00           H  
ATOM   1725 HD13 LEU A 107      12.929 -12.731 -13.272  1.00  0.00           H  
ATOM   1726  CD2 LEU A 107      11.395 -14.117 -14.975  1.00  0.00           C  
ATOM   1727 HD21 LEU A 107      10.875 -13.461 -14.281  1.00  0.00           H  
ATOM   1728 HD22 LEU A 107      11.579 -13.598 -15.912  1.00  0.00           H  
ATOM   1729 HD23 LEU A 107      10.764 -14.984 -15.165  1.00  0.00           H  
ATOM   1730  C   LEU A 107      14.261 -17.024 -13.462  1.00  0.00           C  
ATOM   1731  O   LEU A 107      14.415 -16.476 -12.375  1.00  0.00           O  
ATOM   1732  N   GLU A 108      13.772 -18.268 -13.543  1.00  0.00           N  
ATOM   1733  H   GLU A 108      13.584 -18.671 -14.457  1.00  0.00           H  
ATOM   1734  CA  GLU A 108      13.444 -19.028 -12.315  1.00  0.00           C  
ATOM   1735  HA  GLU A 108      12.844 -18.382 -11.677  1.00  0.00           H  
ATOM   1736  CB  GLU A 108      12.604 -20.282 -12.605  1.00  0.00           C  
ATOM   1737  HB2 GLU A 108      11.662 -19.970 -13.054  1.00  0.00           H  
ATOM   1738  HB3 GLU A 108      13.139 -20.905 -13.325  1.00  0.00           H  
ATOM   1739  CG  GLU A 108      12.289 -21.139 -11.352  1.00  0.00           C  
ATOM   1740  HG2 GLU A 108      11.593 -21.926 -11.646  1.00  0.00           H  
ATOM   1741  HG3 GLU A 108      13.210 -21.638 -11.041  1.00  0.00           H  
ATOM   1742  CD  GLU A 108      11.703 -20.369 -10.144  1.00  0.00           C  
ATOM   1743  OE1 GLU A 108      11.919 -20.798  -8.984  1.00  0.00           O  
ATOM   1744  OE2 GLU A 108      11.032 -19.335 -10.348  1.00  0.00           O  
ATOM   1745  C   GLU A 108      14.699 -19.400 -11.515  1.00  0.00           C  
ATOM   1746  O   GLU A 108      14.714 -19.295 -10.296  1.00  0.00           O  
ATOM   1747  N   ASN A 109      15.790 -19.787 -12.177  1.00  0.00           N  
ATOM   1748  H   ASN A 109      15.752 -19.826 -13.185  1.00  0.00           H  
ATOM   1749  CA  ASN A 109      17.051 -20.094 -11.499  1.00  0.00           C  
ATOM   1750  HA  ASN A 109      16.853 -20.769 -10.662  1.00  0.00           H  
ATOM   1751  CB  ASN A 109      17.915 -20.837 -12.529  1.00  0.00           C  
ATOM   1752  HB2 ASN A 109      17.345 -21.690 -12.896  1.00  0.00           H  
ATOM   1753  HB3 ASN A 109      18.101 -20.187 -13.377  1.00  0.00           H  
ATOM   1754  CG  ASN A 109      19.240 -21.380 -12.026  1.00  0.00           C  
ATOM   1755  OD1 ASN A 109      19.649 -21.241 -10.887  1.00  0.00           O  
ATOM   1756  ND2 ASN A 109      19.950 -22.077 -12.880  1.00  0.00           N  
ATOM   1757 HD21 ASN A 109      20.806 -22.468 -12.538  1.00  0.00           H  
ATOM   1758 HD22 ASN A 109      19.641 -22.144 -13.831  1.00  0.00           H  
ATOM   1759  C   ASN A 109      17.685 -18.813 -10.907  1.00  0.00           C  
ATOM   1760  O   ASN A 109      18.177 -18.817  -9.779  1.00  0.00           O  
ATOM   1761  N   PHE A 110      17.565 -17.674 -11.602  1.00  0.00           N  
ATOM   1762  H   PHE A 110      17.122 -17.717 -12.513  1.00  0.00           H  
ATOM   1763  CA  PHE A 110      17.890 -16.350 -11.052  1.00  0.00           C  
ATOM   1764  HA  PHE A 110      18.931 -16.347 -10.725  1.00  0.00           H  
ATOM   1765  CB  PHE A 110      17.733 -15.307 -12.170  1.00  0.00           C  
ATOM   1766  HB2 PHE A 110      18.443 -15.544 -12.964  1.00  0.00           H  
ATOM   1767  HB3 PHE A 110      16.737 -15.400 -12.594  1.00  0.00           H  
ATOM   1768  CG  PHE A 110      17.923 -13.857 -11.758  1.00  0.00           C  
ATOM   1769  CD1 PHE A 110      19.165 -13.221 -11.947  1.00  0.00           C  
ATOM   1770  HD1 PHE A 110      19.996 -13.767 -12.371  1.00  0.00           H  
ATOM   1771  CE1 PHE A 110      19.330 -11.869 -11.594  1.00  0.00           C  
ATOM   1772  HE1 PHE A 110      20.281 -11.382 -11.750  1.00  0.00           H  
ATOM   1773  CZ  PHE A 110      18.255 -11.146 -11.052  1.00  0.00           C  
ATOM   1774  HZ  PHE A 110      18.381 -10.104 -10.792  1.00  0.00           H  
ATOM   1775  CE2 PHE A 110      17.012 -11.774 -10.864  1.00  0.00           C  
ATOM   1776  HE2 PHE A 110      16.184 -11.214 -10.455  1.00  0.00           H  
ATOM   1777  CD2 PHE A 110      16.843 -13.124 -11.223  1.00  0.00           C  
ATOM   1778  HD2 PHE A 110      15.878 -13.596 -11.092  1.00  0.00           H  
ATOM   1779  C   PHE A 110      17.022 -16.013  -9.825  1.00  0.00           C  
ATOM   1780  O   PHE A 110      17.543 -15.552  -8.809  1.00  0.00           O  
ATOM   1781  N   LEU A 111      15.713 -16.292  -9.871  1.00  0.00           N  
ATOM   1782  H   LEU A 111      15.322 -16.643 -10.742  1.00  0.00           H  
ATOM   1783  CA  LEU A 111      14.813 -16.153  -8.724  1.00  0.00           C  
ATOM   1784  HA  LEU A 111      14.943 -15.153  -8.313  1.00  0.00           H  
ATOM   1785  CB  LEU A 111      13.339 -16.322  -9.150  1.00  0.00           C  
ATOM   1786  HB2 LEU A 111      13.259 -17.204  -9.784  1.00  0.00           H  
ATOM   1787  HB3 LEU A 111      12.730 -16.509  -8.266  1.00  0.00           H  
ATOM   1788  CG  LEU A 111      12.742 -15.111  -9.892  1.00  0.00           C  
ATOM   1789  HG  LEU A 111      13.427 -14.770 -10.666  1.00  0.00           H  
ATOM   1790  CD1 LEU A 111      11.407 -15.483 -10.540  1.00  0.00           C  
ATOM   1791 HD11 LEU A 111      11.566 -16.311 -11.233  1.00  0.00           H  
ATOM   1792 HD12 LEU A 111      10.690 -15.803  -9.784  1.00  0.00           H  
ATOM   1793 HD13 LEU A 111      11.011 -14.634 -11.095  1.00  0.00           H  
ATOM   1794  CD2 LEU A 111      12.471 -13.950  -8.930  1.00  0.00           C  
ATOM   1795 HD21 LEU A 111      12.042 -13.114  -9.480  1.00  0.00           H  
ATOM   1796 HD22 LEU A 111      11.772 -14.261  -8.153  1.00  0.00           H  
ATOM   1797 HD23 LEU A 111      13.399 -13.618  -8.474  1.00  0.00           H  
ATOM   1798  C   LEU A 111      15.158 -17.125  -7.591  1.00  0.00           C  
ATOM   1799  O   LEU A 111      15.065 -16.732  -6.435  1.00  0.00           O  
ATOM   1800  N   GLU A 112      15.568 -18.366  -7.850  1.00  0.00           N  
ATOM   1801  H   GLU A 112      15.506 -18.697  -8.811  1.00  0.00           H  
ATOM   1802  CA  GLU A 112      15.961 -19.327  -6.807  1.00  0.00           C  
ATOM   1803  HA  GLU A 112      15.224 -19.277  -6.013  1.00  0.00           H  
ATOM   1804  CB  GLU A 112      15.931 -20.756  -7.379  1.00  0.00           C  
ATOM   1805  HB2 GLU A 112      14.949 -20.933  -7.818  1.00  0.00           H  
ATOM   1806  HB3 GLU A 112      16.676 -20.843  -8.171  1.00  0.00           H  
ATOM   1807  CG  GLU A 112      16.195 -21.855  -6.334  1.00  0.00           C  
ATOM   1808  HG2 GLU A 112      16.027 -22.826  -6.802  1.00  0.00           H  
ATOM   1809  HG3 GLU A 112      17.247 -21.814  -6.044  1.00  0.00           H  
ATOM   1810  CD  GLU A 112      15.321 -21.750  -5.074  1.00  0.00           C  
ATOM   1811  OE1 GLU A 112      15.789 -22.110  -3.973  1.00  0.00           O  
ATOM   1812  OE2 GLU A 112      14.169 -21.265  -5.138  1.00  0.00           O  
ATOM   1813  C   GLU A 112      17.312 -18.981  -6.163  1.00  0.00           C  
ATOM   1814  O   GLU A 112      17.491 -19.135  -4.950  1.00  0.00           O  
ATOM   1815  N   ARG A 113      18.250 -18.436  -6.942  1.00  0.00           N  
ATOM   1816  H   ARG A 113      18.066 -18.393  -7.944  1.00  0.00           H  
ATOM   1817  CA  ARG A 113      19.518 -17.882  -6.442  1.00  0.00           C  
ATOM   1818  HA  ARG A 113      19.964 -18.592  -5.746  1.00  0.00           H  
ATOM   1819  CB  ARG A 113      20.485 -17.689  -7.626  1.00  0.00           C  
ATOM   1820  HB2 ARG A 113      19.987 -17.122  -8.416  1.00  0.00           H  
ATOM   1821  HB3 ARG A 113      21.360 -17.133  -7.292  1.00  0.00           H  
ATOM   1822  CG  ARG A 113      20.948 -19.059  -8.165  1.00  0.00           C  
ATOM   1823  HG2 ARG A 113      21.620 -19.513  -7.439  1.00  0.00           H  
ATOM   1824  HG3 ARG A 113      20.088 -19.723  -8.247  1.00  0.00           H  
ATOM   1825  CD  ARG A 113      21.605 -19.029  -9.555  1.00  0.00           C  
ATOM   1826  HD2 ARG A 113      21.707 -20.057  -9.906  1.00  0.00           H  
ATOM   1827  HD3 ARG A 113      20.923 -18.527 -10.245  1.00  0.00           H  
ATOM   1828  NE  ARG A 113      22.928 -18.372  -9.616  1.00  0.00           N  
ATOM   1829  HE  ARG A 113      23.011 -17.562 -10.234  1.00  0.00           H  
ATOM   1830  CZ  ARG A 113      24.081 -18.771  -9.115  1.00  0.00           C  
ATOM   1831  NH1 ARG A 113      24.171 -19.726  -8.235  1.00  0.00           N  
ATOM   1832 HH11 ARG A 113      23.324 -20.179  -7.960  1.00  0.00           H  
ATOM   1833 HH12 ARG A 113      25.070 -20.020  -7.926  1.00  0.00           H  
ATOM   1834  NH2 ARG A 113      25.180 -18.221  -9.520  1.00  0.00           N  
ATOM   1835 HH21 ARG A 113      25.128 -17.667 -10.388  1.00  0.00           H  
ATOM   1836 HH22 ARG A 113      26.063 -18.383  -9.082  1.00  0.00           H  
ATOM   1837  C   ARG A 113      19.272 -16.606  -5.629  1.00  0.00           C  
ATOM   1838  O   ARG A 113      19.853 -16.462  -4.554  1.00  0.00           O  
ATOM   1839  N   LEU A 114      18.316 -15.764  -6.032  1.00  0.00           N  
ATOM   1840  H   LEU A 114      17.932 -15.886  -6.964  1.00  0.00           H  
ATOM   1841  CA  LEU A 114      17.825 -14.651  -5.214  1.00  0.00           C  
ATOM   1842  HA  LEU A 114      18.686 -14.043  -4.942  1.00  0.00           H  
ATOM   1843  CB  LEU A 114      16.869 -13.790  -6.058  1.00  0.00           C  
ATOM   1844  HB2 LEU A 114      17.385 -13.444  -6.951  1.00  0.00           H  
ATOM   1845  HB3 LEU A 114      16.044 -14.414  -6.388  1.00  0.00           H  
ATOM   1846  CG  LEU A 114      16.277 -12.585  -5.307  1.00  0.00           C  
ATOM   1847  HG  LEU A 114      15.696 -12.940  -4.456  1.00  0.00           H  
ATOM   1848  CD1 LEU A 114      17.330 -11.590  -4.807  1.00  0.00           C  
ATOM   1849 HD11 LEU A 114      17.912 -11.208  -5.645  1.00  0.00           H  
ATOM   1850 HD12 LEU A 114      16.834 -10.757  -4.309  1.00  0.00           H  
ATOM   1851 HD13 LEU A 114      17.995 -12.073  -4.091  1.00  0.00           H  
ATOM   1852  CD2 LEU A 114      15.329 -11.845  -6.245  1.00  0.00           C  
ATOM   1853 HD21 LEU A 114      14.584 -12.538  -6.637  1.00  0.00           H  
ATOM   1854 HD22 LEU A 114      14.811 -11.074  -5.687  1.00  0.00           H  
ATOM   1855 HD23 LEU A 114      15.880 -11.402  -7.075  1.00  0.00           H  
ATOM   1856  C   LEU A 114      17.158 -15.131  -3.911  1.00  0.00           C  
ATOM   1857  O   LEU A 114      17.517 -14.662  -2.833  1.00  0.00           O  
ATOM   1858  N   LYS A 115      16.217 -16.087  -3.985  1.00  0.00           N  
ATOM   1859  H   LYS A 115      15.952 -16.402  -4.913  1.00  0.00           H  
ATOM   1860  CA  LYS A 115      15.560 -16.726  -2.827  1.00  0.00           C  
ATOM   1861  HA  LYS A 115      14.990 -15.978  -2.278  1.00  0.00           H  
ATOM   1862  CB  LYS A 115      14.599 -17.843  -3.299  1.00  0.00           C  
ATOM   1863  HB2 LYS A 115      15.095 -18.440  -4.059  1.00  0.00           H  
ATOM   1864  HB3 LYS A 115      14.401 -18.502  -2.452  1.00  0.00           H  
ATOM   1865  CG  LYS A 115      13.232 -17.357  -3.825  1.00  0.00           C  
ATOM   1866  HG2 LYS A 115      12.685 -16.938  -2.980  1.00  0.00           H  
ATOM   1867  HG3 LYS A 115      13.364 -16.561  -4.556  1.00  0.00           H  
ATOM   1868  CD  LYS A 115      12.380 -18.496  -4.435  1.00  0.00           C  
ATOM   1869  HD2 LYS A 115      12.674 -19.441  -3.975  1.00  0.00           H  
ATOM   1870  HD3 LYS A 115      11.331 -18.320  -4.192  1.00  0.00           H  
ATOM   1871  CE  LYS A 115      12.501 -18.601  -5.967  1.00  0.00           C  
ATOM   1872  HE2 LYS A 115      11.849 -17.860  -6.437  1.00  0.00           H  
ATOM   1873  HE3 LYS A 115      13.525 -18.367  -6.249  1.00  0.00           H  
ATOM   1874  NZ  LYS A 115      12.181 -19.956  -6.478  1.00  0.00           N  
ATOM   1875  HZ1 LYS A 115      11.243 -20.254  -6.272  1.00  0.00           H  
ATOM   1876  HZ2 LYS A 115      12.261 -20.024  -7.501  1.00  0.00           H  
ATOM   1877  HZ3 LYS A 115      12.841 -20.642  -6.108  1.00  0.00           H  
ATOM   1878  C   LYS A 115      16.606 -17.287  -1.858  1.00  0.00           C  
ATOM   1879  O   LYS A 115      16.461 -17.119  -0.653  1.00  0.00           O  
ATOM   1880  N   THR A 116      17.680 -17.891  -2.369  1.00  0.00           N  
ATOM   1881  H   THR A 116      17.698 -18.024  -3.373  1.00  0.00           H  
ATOM   1882  CA  THR A 116      18.781 -18.449  -1.567  1.00  0.00           C  
ATOM   1883  HA  THR A 116      18.358 -19.172  -0.874  1.00  0.00           H  
ATOM   1884  CB  THR A 116      19.776 -19.211  -2.455  1.00  0.00           C  
ATOM   1885  HB  THR A 116      20.158 -18.560  -3.239  1.00  0.00           H  
ATOM   1886  CG2 THR A 116      20.953 -19.795  -1.676  1.00  0.00           C  
ATOM   1887 HG21 THR A 116      20.586 -20.410  -0.854  1.00  0.00           H  
ATOM   1888 HG22 THR A 116      21.553 -20.413  -2.344  1.00  0.00           H  
ATOM   1889 HG23 THR A 116      21.584 -18.999  -1.282  1.00  0.00           H  
ATOM   1890  OG1 THR A 116      19.111 -20.311  -3.034  1.00  0.00           O  
ATOM   1891  HG1 THR A 116      18.526 -19.984  -3.742  1.00  0.00           H  
ATOM   1892  C   THR A 116      19.483 -17.402  -0.702  1.00  0.00           C  
ATOM   1893  O   THR A 116      19.565 -17.596   0.510  1.00  0.00           O  
ATOM   1894  N   ILE A 117      19.935 -16.273  -1.262  1.00  0.00           N  
ATOM   1895  H   ILE A 117      19.856 -16.153  -2.267  1.00  0.00           H  
ATOM   1896  CA  ILE A 117      20.535 -15.191  -0.456  1.00  0.00           C  
ATOM   1897  HA  ILE A 117      21.221 -15.656   0.254  1.00  0.00           H  
ATOM   1898  CB  ILE A 117      21.399 -14.271  -1.351  1.00  0.00           C  
ATOM   1899  HB  ILE A 117      22.100 -14.917  -1.886  1.00  0.00           H  
ATOM   1900  CG2 ILE A 117      20.553 -13.559  -2.417  1.00  0.00           C  
ATOM   1901 HG21 ILE A 117      20.097 -14.288  -3.082  1.00  0.00           H  
ATOM   1902 HG22 ILE A 117      19.777 -12.953  -1.954  1.00  0.00           H  
ATOM   1903 HG23 ILE A 117      21.190 -12.920  -3.022  1.00  0.00           H  
ATOM   1904  CG1 ILE A 117      22.217 -13.235  -0.537  1.00  0.00           C  
ATOM   1905 HG12 ILE A 117      21.968 -12.219  -0.850  1.00  0.00           H  
ATOM   1906 HG13 ILE A 117      21.997 -13.314   0.527  1.00  0.00           H  
ATOM   1907  CD1 ILE A 117      23.728 -13.436  -0.704  1.00  0.00           C  
ATOM   1908 HD11 ILE A 117      24.007 -13.329  -1.753  1.00  0.00           H  
ATOM   1909 HD12 ILE A 117      24.261 -12.688  -0.117  1.00  0.00           H  
ATOM   1910 HD13 ILE A 117      24.010 -14.429  -0.352  1.00  0.00           H  
ATOM   1911  C   ILE A 117      19.492 -14.442   0.403  1.00  0.00           C  
ATOM   1912  O   ILE A 117      19.796 -14.022   1.520  1.00  0.00           O  
ATOM   1913  N   MET A 118      18.234 -14.351  -0.048  1.00  0.00           N  
ATOM   1914  H   MET A 118      18.037 -14.661  -0.995  1.00  0.00           H  
ATOM   1915  CA  MET A 118      17.132 -13.813   0.761  1.00  0.00           C  
ATOM   1916  HA  MET A 118      17.415 -12.813   1.093  1.00  0.00           H  
ATOM   1917  CB  MET A 118      15.884 -13.674  -0.128  1.00  0.00           C  
ATOM   1918  HB2 MET A 118      16.153 -13.053  -0.984  1.00  0.00           H  
ATOM   1919  HB3 MET A 118      15.596 -14.650  -0.509  1.00  0.00           H  
ATOM   1920  CG  MET A 118      14.673 -13.017   0.547  1.00  0.00           C  
ATOM   1921  HG2 MET A 118      15.012 -12.109   1.048  1.00  0.00           H  
ATOM   1922  HG3 MET A 118      13.978 -12.713  -0.236  1.00  0.00           H  
ATOM   1923  SD  MET A 118      13.739 -14.016   1.743  1.00  0.00           S  
ATOM   1924  CE  MET A 118      13.108 -15.359   0.702  1.00  0.00           C  
ATOM   1925  HE1 MET A 118      13.938 -15.942   0.305  1.00  0.00           H  
ATOM   1926  HE2 MET A 118      12.472 -16.008   1.304  1.00  0.00           H  
ATOM   1927  HE3 MET A 118      12.521 -14.945  -0.117  1.00  0.00           H  
ATOM   1928  C   MET A 118      16.896 -14.644   2.037  1.00  0.00           C  
ATOM   1929  O   MET A 118      16.802 -14.068   3.119  1.00  0.00           O  
ATOM   1930  N   ARG A 119      16.899 -15.987   1.956  1.00  0.00           N  
ATOM   1931  H   ARG A 119      16.968 -16.401   1.031  1.00  0.00           H  
ATOM   1932  CA  ARG A 119      16.782 -16.888   3.126  1.00  0.00           C  
ATOM   1933  HA  ARG A 119      15.830 -16.707   3.630  1.00  0.00           H  
ATOM   1934  CB  ARG A 119      16.865 -18.362   2.692  1.00  0.00           C  
ATOM   1935  HB2 ARG A 119      17.761 -18.481   2.083  1.00  0.00           H  
ATOM   1936  HB3 ARG A 119      16.991 -18.984   3.580  1.00  0.00           H  
ATOM   1937  CG  ARG A 119      15.646 -18.892   1.922  1.00  0.00           C  
ATOM   1938  HG2 ARG A 119      14.830 -19.090   2.617  1.00  0.00           H  
ATOM   1939  HG3 ARG A 119      15.302 -18.152   1.205  1.00  0.00           H  
ATOM   1940  CD  ARG A 119      16.039 -20.184   1.189  1.00  0.00           C  
ATOM   1941  HD2 ARG A 119      17.000 -20.021   0.699  1.00  0.00           H  
ATOM   1942  HD3 ARG A 119      16.163 -20.984   1.923  1.00  0.00           H  
ATOM   1943  NE  ARG A 119      15.038 -20.589   0.181  1.00  0.00           N  
ATOM   1944  HE  ARG A 119      14.071 -20.509   0.438  1.00  0.00           H  
ATOM   1945  CZ  ARG A 119      15.281 -21.031  -1.044  1.00  0.00           C  
ATOM   1946  NH1 ARG A 119      16.477 -21.218  -1.520  1.00  0.00           N  
ATOM   1947 HH11 ARG A 119      17.309 -21.102  -0.977  1.00  0.00           H  
ATOM   1948 HH12 ARG A 119      16.536 -21.582  -2.480  1.00  0.00           H  
ATOM   1949  NH2 ARG A 119      14.295 -21.302  -1.846  1.00  0.00           N  
ATOM   1950 HH21 ARG A 119      13.336 -21.254  -1.578  1.00  0.00           H  
ATOM   1951 HH22 ARG A 119      14.551 -21.632  -2.789  1.00  0.00           H  
ATOM   1952  C   ARG A 119      17.874 -16.633   4.167  1.00  0.00           C  
ATOM   1953  O   ARG A 119      17.556 -16.515   5.345  1.00  0.00           O  
ATOM   1954  N   GLU A 120      19.130 -16.521   3.736  1.00  0.00           N  
ATOM   1955  H   GLU A 120      19.299 -16.648   2.749  1.00  0.00           H  
ATOM   1956  CA  GLU A 120      20.282 -16.213   4.601  1.00  0.00           C  
ATOM   1957  HA  GLU A 120      20.358 -16.967   5.387  1.00  0.00           H  
ATOM   1958  CB  GLU A 120      21.556 -16.283   3.732  1.00  0.00           C  
ATOM   1959  HB2 GLU A 120      21.734 -17.323   3.459  1.00  0.00           H  
ATOM   1960  HB3 GLU A 120      21.367 -15.741   2.806  1.00  0.00           H  
ATOM   1961  CG  GLU A 120      22.851 -15.698   4.323  1.00  0.00           C  
ATOM   1962  HG2 GLU A 120      23.615 -15.742   3.542  1.00  0.00           H  
ATOM   1963  HG3 GLU A 120      22.696 -14.642   4.553  1.00  0.00           H  
ATOM   1964  CD  GLU A 120      23.394 -16.410   5.571  1.00  0.00           C  
ATOM   1965  OE1 GLU A 120      24.562 -16.117   5.925  1.00  0.00           O  
ATOM   1966  OE2 GLU A 120      22.666 -17.197   6.207  1.00  0.00           O  
ATOM   1967  C   GLU A 120      20.109 -14.852   5.296  1.00  0.00           C  
ATOM   1968  O   GLU A 120      20.267 -14.734   6.516  1.00  0.00           O  
ATOM   1969  N   LYS A 121      19.685 -13.822   4.551  1.00  0.00           N  
ATOM   1970  H   LYS A 121      19.573 -13.957   3.548  1.00  0.00           H  
ATOM   1971  CA  LYS A 121      19.407 -12.507   5.138  1.00  0.00           C  
ATOM   1972  HA  LYS A 121      20.289 -12.240   5.720  1.00  0.00           H  
ATOM   1973  CB  LYS A 121      19.203 -11.482   4.013  1.00  0.00           C  
ATOM   1974  HB2 LYS A 121      20.068 -11.516   3.349  1.00  0.00           H  
ATOM   1975  HB3 LYS A 121      18.320 -11.754   3.434  1.00  0.00           H  
ATOM   1976  CG  LYS A 121      19.033 -10.042   4.525  1.00  0.00           C  
ATOM   1977  HG2 LYS A 121      18.989  -9.380   3.662  1.00  0.00           H  
ATOM   1978  HG3 LYS A 121      18.090  -9.951   5.067  1.00  0.00           H  
ATOM   1979  CD  LYS A 121      20.188  -9.600   5.438  1.00  0.00           C  
ATOM   1980  HD2 LYS A 121      20.132 -10.132   6.389  1.00  0.00           H  
ATOM   1981  HD3 LYS A 121      21.139  -9.844   4.963  1.00  0.00           H  
ATOM   1982  CE  LYS A 121      20.111  -8.102   5.724  1.00  0.00           C  
ATOM   1983  HE2 LYS A 121      20.044  -7.564   4.773  1.00  0.00           H  
ATOM   1984  HE3 LYS A 121      19.200  -7.908   6.301  1.00  0.00           H  
ATOM   1985  NZ  LYS A 121      21.315  -7.651   6.460  1.00  0.00           N  
ATOM   1986  HZ1 LYS A 121      22.135  -7.675   5.839  1.00  0.00           H  
ATOM   1987  HZ2 LYS A 121      21.211  -6.696   6.759  1.00  0.00           H  
ATOM   1988  HZ3 LYS A 121      21.500  -8.245   7.252  1.00  0.00           H  
ATOM   1989  C   LYS A 121      18.231 -12.523   6.123  1.00  0.00           C  
ATOM   1990  O   LYS A 121      18.305 -11.851   7.149  1.00  0.00           O  
ATOM   1991  N   TYR A 122      17.173 -13.282   5.840  1.00  0.00           N  
ATOM   1992  H   TYR A 122      17.159 -13.765   4.948  1.00  0.00           H  
ATOM   1993  CA  TYR A 122      16.021 -13.449   6.732  1.00  0.00           C  
ATOM   1994  HA  TYR A 122      15.671 -12.465   7.045  1.00  0.00           H  
ATOM   1995  CB  TYR A 122      14.889 -14.137   5.958  1.00  0.00           C  
ATOM   1996  HB2 TYR A 122      14.616 -13.519   5.101  1.00  0.00           H  
ATOM   1997  HB3 TYR A 122      15.247 -15.092   5.573  1.00  0.00           H  
ATOM   1998  CG  TYR A 122      13.655 -14.380   6.800  1.00  0.00           C  
ATOM   1999  CD1 TYR A 122      12.721 -13.345   6.992  1.00  0.00           C  
ATOM   2000  HD1 TYR A 122      12.870 -12.389   6.511  1.00  0.00           H  
ATOM   2001  CE1 TYR A 122      11.603 -13.548   7.823  1.00  0.00           C  
ATOM   2002  HE1 TYR A 122      10.882 -12.762   7.981  1.00  0.00           H  
ATOM   2003  CZ  TYR A 122      11.438 -14.777   8.491  1.00  0.00           C  
ATOM   2004  OH  TYR A 122      10.390 -14.949   9.337  1.00  0.00           O  
ATOM   2005  HH  TYR A 122      10.579 -15.631   9.985  1.00  0.00           H  
ATOM   2006  CE2 TYR A 122      12.368 -15.819   8.291  1.00  0.00           C  
ATOM   2007  HE2 TYR A 122      12.247 -16.753   8.817  1.00  0.00           H  
ATOM   2008  CD2 TYR A 122      13.471 -15.622   7.441  1.00  0.00           C  
ATOM   2009  HD2 TYR A 122      14.198 -16.412   7.315  1.00  0.00           H  
ATOM   2010  C   TYR A 122      16.374 -14.206   8.020  1.00  0.00           C  
ATOM   2011  O   TYR A 122      16.019 -13.762   9.110  1.00  0.00           O  
ATOM   2012  N   SER A 123      17.147 -15.292   7.921  1.00  0.00           N  
ATOM   2013  H   SER A 123      17.399 -15.619   6.994  1.00  0.00           H  
ATOM   2014  CA  SER A 123      17.686 -16.019   9.080  1.00  0.00           C  
ATOM   2015  HA  SER A 123      16.870 -16.474   9.642  1.00  0.00           H  
ATOM   2016  CB  SER A 123      18.607 -17.129   8.563  1.00  0.00           C  
ATOM   2017  HB2 SER A 123      18.027 -17.837   7.971  1.00  0.00           H  
ATOM   2018  HB3 SER A 123      19.376 -16.695   7.926  1.00  0.00           H  
ATOM   2019  OG  SER A 123      19.230 -17.807   9.628  1.00  0.00           O  
ATOM   2020  HG  SER A 123      19.919 -18.374   9.270  1.00  0.00           H  
ATOM   2021  C   SER A 123      18.440 -15.074  10.025  1.00  0.00           C  
ATOM   2022  O   SER A 123      18.210 -15.049  11.232  1.00  0.00           O  
ATOM   2023  N   LYS A 124      19.260 -14.186   9.450  1.00  0.00           N  
ATOM   2024  H   LYS A 124      19.415 -14.286   8.452  1.00  0.00           H  
ATOM   2025  CA  LYS A 124      20.030 -13.158  10.165  1.00  0.00           C  
ATOM   2026  HA  LYS A 124      20.358 -13.599  11.108  1.00  0.00           H  
ATOM   2027  CB  LYS A 124      21.286 -12.833   9.335  1.00  0.00           C  
ATOM   2028  HB2 LYS A 124      21.005 -12.658   8.295  1.00  0.00           H  
ATOM   2029  HB3 LYS A 124      21.772 -11.937   9.722  1.00  0.00           H  
ATOM   2030  CG  LYS A 124      22.285 -13.997   9.433  1.00  0.00           C  
ATOM   2031  HG2 LYS A 124      22.623 -14.071  10.469  1.00  0.00           H  
ATOM   2032  HG3 LYS A 124      21.800 -14.935   9.160  1.00  0.00           H  
ATOM   2033  CD  LYS A 124      23.498 -13.802   8.520  1.00  0.00           C  
ATOM   2034  HD2 LYS A 124      23.186 -13.937   7.482  1.00  0.00           H  
ATOM   2035  HD3 LYS A 124      23.911 -12.801   8.656  1.00  0.00           H  
ATOM   2036  CE  LYS A 124      24.547 -14.851   8.898  1.00  0.00           C  
ATOM   2037  HE2 LYS A 124      24.889 -14.658   9.918  1.00  0.00           H  
ATOM   2038  HE3 LYS A 124      24.064 -15.835   8.875  1.00  0.00           H  
ATOM   2039  NZ  LYS A 124      25.686 -14.855   7.954  1.00  0.00           N  
ATOM   2040  HZ1 LYS A 124      25.336 -15.205   7.056  1.00  0.00           H  
ATOM   2041  HZ2 LYS A 124      26.078 -13.939   7.804  1.00  0.00           H  
ATOM   2042  HZ3 LYS A 124      26.387 -15.520   8.238  1.00  0.00           H  
ATOM   2043  C   LYS A 124      19.244 -11.910  10.611  1.00  0.00           C  
ATOM   2044  O   LYS A 124      19.878 -10.945  11.039  1.00  0.00           O  
ATOM   2045  N   CYS A 125      17.909 -11.892  10.554  1.00  0.00           N  
ATOM   2046  H   CYS A 125      17.432 -12.691  10.158  1.00  0.00           H  
ATOM   2047  CA  CYS A 125      17.106 -10.806  11.146  1.00  0.00           C  
ATOM   2048  HA  CYS A 125      17.560 -10.555  12.105  1.00  0.00           H  
ATOM   2049  CB  CYS A 125      17.194  -9.550  10.256  1.00  0.00           C  
ATOM   2050  HB2 CYS A 125      16.694  -8.723  10.762  1.00  0.00           H  
ATOM   2051  HB3 CYS A 125      18.240  -9.274  10.117  1.00  0.00           H  
ATOM   2052  SG  CYS A 125      16.418  -9.808   8.638  1.00  0.00           S  
ATOM   2053  HG  CYS A 125      17.244 -10.776   8.203  1.00  0.00           H  
ATOM   2054  C   CYS A 125      15.648 -11.177  11.500  1.00  0.00           C  
ATOM   2055  O   CYS A 125      14.811 -10.273  11.611  1.00  0.00           O  
ATOM   2056  N   SER A 126      15.339 -12.471  11.651  1.00  0.00           N  
ATOM   2057  H   SER A 126      16.090 -13.143  11.584  1.00  0.00           H  
ATOM   2058  CA  SER A 126      14.001 -13.001  11.988  1.00  0.00           C  
ATOM   2059  HA  SER A 126      13.310 -12.786  11.179  1.00  0.00           H  
ATOM   2060  CB  SER A 126      14.065 -14.516  12.142  1.00  0.00           C  
ATOM   2061  HB2 SER A 126      14.894 -14.792  12.801  1.00  0.00           H  
ATOM   2062  HB3 SER A 126      13.132 -14.879  12.578  1.00  0.00           H  
ATOM   2063  OG  SER A 126      14.231 -15.072  10.853  1.00  0.00           O  
ATOM   2064  HG  SER A 126      14.870 -14.534  10.356  1.00  0.00           H  
ATOM   2065  C   SER A 126      13.401 -12.371  13.244  1.00  0.00           C  
ATOM   2066  O   SER A 126      14.093 -12.333  14.278  1.00  0.00           O  
ATOM   2067  OXT SER A 126      12.274 -11.843  13.101  1.00  0.00           O  
TER    2068      SER   126                                                      
ATOM   2068  N   MET B 127     -18.844  36.636   1.995  1.00  0.00           N  
ATOM   2069  H1  MET B 127     -19.330  35.762   2.154  1.00  0.00           H  
ATOM   2070  H2  MET B 127     -19.450  37.226   1.440  1.00  0.00           H  
ATOM   2071  H3  MET B 127     -18.643  37.086   2.878  1.00  0.00           H  
ATOM   2072  CA  MET B 127     -17.593  36.361   1.254  1.00  0.00           C  
ATOM   2073  HA  MET B 127     -17.135  37.309   0.970  1.00  0.00           H  
ATOM   2074  CB  MET B 127     -16.597  35.575   2.130  1.00  0.00           C  
ATOM   2075  HB2 MET B 127     -16.505  36.081   3.092  1.00  0.00           H  
ATOM   2076  HB3 MET B 127     -16.974  34.567   2.306  1.00  0.00           H  
ATOM   2077  CG  MET B 127     -15.197  35.488   1.515  1.00  0.00           C  
ATOM   2078  HG2 MET B 127     -14.528  35.033   2.246  1.00  0.00           H  
ATOM   2079  HG3 MET B 127     -15.210  34.840   0.639  1.00  0.00           H  
ATOM   2080  SD  MET B 127     -14.551  37.116   1.047  1.00  0.00           S  
ATOM   2081  CE  MET B 127     -12.859  36.995   1.684  1.00  0.00           C  
ATOM   2082  HE1 MET B 127     -12.343  36.160   1.211  1.00  0.00           H  
ATOM   2083  HE2 MET B 127     -12.884  36.851   2.764  1.00  0.00           H  
ATOM   2084  HE3 MET B 127     -12.323  37.918   1.462  1.00  0.00           H  
ATOM   2085  C   MET B 127     -17.933  35.603  -0.021  1.00  0.00           C  
ATOM   2086  O   MET B 127     -18.972  34.956  -0.040  1.00  0.00           O  
ATOM   2087  N   HIE B 128     -17.093  35.676  -1.051  1.00  0.00           N  
ATOM   2088  H   HIE B 128     -16.238  36.216  -0.966  1.00  0.00           H  
ATOM   2089  CA  HIE B 128     -17.110  34.756  -2.196  1.00  0.00           C  
ATOM   2090  HA  HIE B 128     -17.844  33.964  -2.032  1.00  0.00           H  
ATOM   2091  CB  HIE B 128     -17.500  35.516  -3.476  1.00  0.00           C  
ATOM   2092  HB2 HIE B 128     -18.416  36.083  -3.305  1.00  0.00           H  
ATOM   2093  HB3 HIE B 128     -17.702  34.788  -4.263  1.00  0.00           H  
ATOM   2094  CG  HIE B 128     -16.423  36.446  -3.976  1.00  0.00           C  
ATOM   2095  ND1 HIE B 128     -15.406  36.064  -4.844  1.00  0.00           N  
ATOM   2096  CE1 HIE B 128     -14.590  37.126  -4.950  1.00  0.00           C  
ATOM   2097  HE1 HIE B 128     -13.680  37.152  -5.539  1.00  0.00           H  
ATOM   2098  NE2 HIE B 128     -15.040  38.139  -4.192  1.00  0.00           N  
ATOM   2099  HE2 HIE B 128     -14.558  39.021  -4.065  1.00  0.00           H  
ATOM   2100  CD2 HIE B 128     -16.201  37.732  -3.571  1.00  0.00           C  
ATOM   2101  HD2 HIE B 128     -16.798  38.300  -2.875  1.00  0.00           H  
ATOM   2102  C   HIE B 128     -15.723  34.102  -2.293  1.00  0.00           C  
ATOM   2103  O   HIE B 128     -14.730  34.733  -1.932  1.00  0.00           O  
ATOM   2104  N   HIE B 129     -15.638  32.836  -2.701  1.00  0.00           N  
ATOM   2105  H   HIE B 129     -16.476  32.301  -2.895  1.00  0.00           H  
ATOM   2106  CA  HIE B 129     -14.363  32.103  -2.694  1.00  0.00           C  
ATOM   2107  HA  HIE B 129     -13.808  32.409  -1.805  1.00  0.00           H  
ATOM   2108  CB  HIE B 129     -14.572  30.583  -2.537  1.00  0.00           C  
ATOM   2109  HB2 HIE B 129     -14.450  30.341  -1.482  1.00  0.00           H  
ATOM   2110  HB3 HIE B 129     -13.782  30.049  -3.067  1.00  0.00           H  
ATOM   2111  CG  HIE B 129     -15.908  30.024  -2.961  1.00  0.00           C  
ATOM   2112  ND1 HIE B 129     -17.129  30.275  -2.324  1.00  0.00           N  
ATOM   2113  CE1 HIE B 129     -18.016  29.454  -2.905  1.00  0.00           C  
ATOM   2114  HE1 HIE B 129     -19.052  29.362  -2.607  1.00  0.00           H  
ATOM   2115  NE2 HIE B 129     -17.428  28.730  -3.873  1.00  0.00           N  
ATOM   2116  HE2 HIE B 129     -17.872  27.997  -4.411  1.00  0.00           H  
ATOM   2117  CD2 HIE B 129     -16.097  29.075  -3.921  1.00  0.00           C  
ATOM   2118  HD2 HIE B 129     -15.327  28.632  -4.541  1.00  0.00           H  
ATOM   2119  C   HIE B 129     -13.412  32.469  -3.839  1.00  0.00           C  
ATOM   2120  O   HIE B 129     -12.239  32.142  -3.745  1.00  0.00           O  
ATOM   2121  N   HIE B 130     -13.815  33.237  -4.853  1.00  0.00           N  
ATOM   2122  H   HIE B 130     -14.777  33.530  -4.906  1.00  0.00           H  
ATOM   2123  CA  HIE B 130     -12.853  33.827  -5.808  1.00  0.00           C  
ATOM   2124  HA  HIE B 130     -12.149  33.044  -6.101  1.00  0.00           H  
ATOM   2125  CB  HIE B 130     -13.558  34.286  -7.096  1.00  0.00           C  
ATOM   2126  HB2 HIE B 130     -12.815  34.362  -7.890  1.00  0.00           H  
ATOM   2127  HB3 HIE B 130     -13.985  35.276  -6.955  1.00  0.00           H  
ATOM   2128  CG  HIE B 130     -14.651  33.354  -7.553  1.00  0.00           C  
ATOM   2129  ND1 HIE B 130     -14.458  32.091  -8.108  1.00  0.00           N  
ATOM   2130  CE1 HIE B 130     -15.681  31.584  -8.306  1.00  0.00           C  
ATOM   2131  HE1 HIE B 130     -15.872  30.611  -8.737  1.00  0.00           H  
ATOM   2132  NE2 HIE B 130     -16.624  32.450  -7.895  1.00  0.00           N  
ATOM   2133  HE2 HIE B 130     -17.620  32.297  -7.953  1.00  0.00           H  
ATOM   2134  CD2 HIE B 130     -15.990  33.576  -7.415  1.00  0.00           C  
ATOM   2135  HD2 HIE B 130     -16.442  34.465  -6.999  1.00  0.00           H  
ATOM   2136  C   HIE B 130     -11.999  34.949  -5.174  1.00  0.00           C  
ATOM   2137  O   HIE B 130     -11.245  35.629  -5.863  1.00  0.00           O  
ATOM   2138  N   HIE B 131     -12.136  35.188  -3.864  1.00  0.00           N  
ATOM   2139  H   HIE B 131     -12.798  34.623  -3.354  1.00  0.00           H  
ATOM   2140  CA  HIE B 131     -11.257  36.044  -3.072  1.00  0.00           C  
ATOM   2141  HA  HIE B 131     -10.872  36.838  -3.714  1.00  0.00           H  
ATOM   2142  CB  HIE B 131     -12.067  36.688  -1.941  1.00  0.00           C  
ATOM   2143  HB2 HIE B 131     -12.218  35.967  -1.137  1.00  0.00           H  
ATOM   2144  HB3 HIE B 131     -13.047  36.978  -2.322  1.00  0.00           H  
ATOM   2145  CG  HIE B 131     -11.406  37.925  -1.400  1.00  0.00           C  
ATOM   2146  ND1 HIE B 131     -11.725  39.228  -1.784  1.00  0.00           N  
ATOM   2147  CE1 HIE B 131     -10.824  40.018  -1.184  1.00  0.00           C  
ATOM   2148  HE1 HIE B 131     -10.781  41.094  -1.302  1.00  0.00           H  
ATOM   2149  NE2 HIE B 131      -9.968  39.284  -0.451  1.00  0.00           N  
ATOM   2150  HE2 HIE B 131      -9.170  39.643   0.056  1.00  0.00           H  
ATOM   2151  CD2 HIE B 131     -10.315  37.958  -0.581  1.00  0.00           C  
ATOM   2152  HD2 HIE B 131      -9.790  37.101  -0.177  1.00  0.00           H  
ATOM   2153  C   HIE B 131     -10.069  35.240  -2.519  1.00  0.00           C  
ATOM   2154  O   HIE B 131     -10.258  34.209  -1.871  1.00  0.00           O  
ATOM   2155  N   HIE B 132      -8.846  35.719  -2.757  1.00  0.00           N  
ATOM   2156  H   HIE B 132      -8.766  36.563  -3.302  1.00  0.00           H  
ATOM   2157  CA  HIE B 132      -7.599  35.039  -2.374  1.00  0.00           C  
ATOM   2158  HA  HIE B 132      -7.589  34.040  -2.818  1.00  0.00           H  
ATOM   2159  CB  HIE B 132      -6.415  35.820  -2.966  1.00  0.00           C  
ATOM   2160  HB2 HIE B 132      -6.522  36.873  -2.700  1.00  0.00           H  
ATOM   2161  HB3 HIE B 132      -6.446  35.742  -4.054  1.00  0.00           H  
ATOM   2162  CG  HIE B 132      -5.056  35.361  -2.493  1.00  0.00           C  
ATOM   2163  ND1 HIE B 132      -4.609  34.043  -2.472  1.00  0.00           N  
ATOM   2164  CE1 HIE B 132      -3.328  34.085  -2.093  1.00  0.00           C  
ATOM   2165  HE1 HIE B 132      -2.685  33.217  -2.029  1.00  0.00           H  
ATOM   2166  NE2 HIE B 132      -2.952  35.355  -1.859  1.00  0.00           N  
ATOM   2167  HE2 HIE B 132      -2.013  35.655  -1.653  1.00  0.00           H  
ATOM   2168  CD2 HIE B 132      -4.031  36.175  -2.109  1.00  0.00           C  
ATOM   2169  HD2 HIE B 132      -4.060  37.255  -2.076  1.00  0.00           H  
ATOM   2170  C   HIE B 132      -7.432  34.869  -0.855  1.00  0.00           C  
ATOM   2171  O   HIE B 132      -7.595  35.821  -0.092  1.00  0.00           O  
ATOM   2172  N   HIE B 133      -7.000  33.677  -0.438  1.00  0.00           N  
ATOM   2173  H   HIE B 133      -6.905  32.951  -1.140  1.00  0.00           H  
ATOM   2174  CA  HIE B 133      -6.447  33.383   0.888  1.00  0.00           C  
ATOM   2175  HA  HIE B 133      -6.193  34.319   1.388  1.00  0.00           H  
ATOM   2176  CB  HIE B 133      -7.473  32.642   1.752  1.00  0.00           C  
ATOM   2177  HB2 HIE B 133      -6.954  32.132   2.561  1.00  0.00           H  
ATOM   2178  HB3 HIE B 133      -7.970  31.873   1.168  1.00  0.00           H  
ATOM   2179  CG  HIE B 133      -8.494  33.555   2.363  1.00  0.00           C  
ATOM   2180  ND1 HIE B 133      -8.278  34.335   3.501  1.00  0.00           N  
ATOM   2181  CE1 HIE B 133      -9.423  35.002   3.702  1.00  0.00           C  
ATOM   2182  HE1 HIE B 133      -9.585  35.703   4.510  1.00  0.00           H  
ATOM   2183  NE2 HIE B 133     -10.329  34.681   2.760  1.00  0.00           N  
ATOM   2184  HE2 HIE B 133     -11.255  35.067   2.674  1.00  0.00           H  
ATOM   2185  CD2 HIE B 133      -9.757  33.771   1.901  1.00  0.00           C  
ATOM   2186  HD2 HIE B 133     -10.200  33.330   1.017  1.00  0.00           H  
ATOM   2187  C   HIE B 133      -5.176  32.546   0.754  1.00  0.00           C  
ATOM   2188  O   HIE B 133      -5.171  31.525   0.074  1.00  0.00           O  
ATOM   2189  N   LYS B 134      -4.090  32.930   1.434  1.00  0.00           N  
ATOM   2190  H   LYS B 134      -4.146  33.754   2.009  1.00  0.00           H  
ATOM   2191  CA  LYS B 134      -2.851  32.138   1.399  1.00  0.00           C  
ATOM   2192  HA  LYS B 134      -2.642  31.923   0.349  1.00  0.00           H  
ATOM   2193  CB  LYS B 134      -1.657  32.937   1.947  1.00  0.00           C  
ATOM   2194  HB2 LYS B 134      -0.749  32.353   1.788  1.00  0.00           H  
ATOM   2195  HB3 LYS B 134      -1.563  33.861   1.374  1.00  0.00           H  
ATOM   2196  CG  LYS B 134      -1.770  33.278   3.440  1.00  0.00           C  
ATOM   2197  HG2 LYS B 134      -2.637  33.920   3.603  1.00  0.00           H  
ATOM   2198  HG3 LYS B 134      -1.891  32.361   4.020  1.00  0.00           H  
ATOM   2199  CD  LYS B 134      -0.507  33.999   3.922  1.00  0.00           C  
ATOM   2200  HD2 LYS B 134       0.357  33.348   3.764  1.00  0.00           H  
ATOM   2201  HD3 LYS B 134      -0.377  34.920   3.352  1.00  0.00           H  
ATOM   2202  CE  LYS B 134      -0.645  34.322   5.413  1.00  0.00           C  
ATOM   2203  HE2 LYS B 134      -1.532  34.950   5.558  1.00  0.00           H  
ATOM   2204  HE3 LYS B 134      -0.819  33.389   5.958  1.00  0.00           H  
ATOM   2205  NZ  LYS B 134       0.569  34.996   5.934  1.00  0.00           N  
ATOM   2206  HZ1 LYS B 134       1.375  34.389   5.843  1.00  0.00           H  
ATOM   2207  HZ2 LYS B 134       0.742  35.853   5.425  1.00  0.00           H  
ATOM   2208  HZ3 LYS B 134       0.443  35.223   6.912  1.00  0.00           H  
ATOM   2209  C   LYS B 134      -3.009  30.774   2.086  1.00  0.00           C  
ATOM   2210  O   LYS B 134      -3.792  30.625   3.021  1.00  0.00           O  
ATOM   2211  N   VAL B 135      -2.209  29.805   1.653  1.00  0.00           N  
ATOM   2212  H   VAL B 135      -1.635  29.997   0.850  1.00  0.00           H  
ATOM   2213  CA  VAL B 135      -1.971  28.535   2.357  1.00  0.00           C  
ATOM   2214  HA  VAL B 135      -2.923  28.026   2.518  1.00  0.00           H  
ATOM   2215  CB  VAL B 135      -1.091  27.636   1.467  1.00  0.00           C  
ATOM   2216  HB  VAL B 135      -0.230  28.236   1.181  1.00  0.00           H  
ATOM   2217  CG1 VAL B 135      -0.583  26.369   2.160  1.00  0.00           C  
ATOM   2218 HG11 VAL B 135       0.178  26.632   2.894  1.00  0.00           H  
ATOM   2219 HG12 VAL B 135      -1.398  25.849   2.662  1.00  0.00           H  
ATOM   2220 HG13 VAL B 135      -0.124  25.692   1.440  1.00  0.00           H  
ATOM   2221  CG2 VAL B 135      -1.811  27.223   0.174  1.00  0.00           C  
ATOM   2222 HG21 VAL B 135      -2.689  26.632   0.418  1.00  0.00           H  
ATOM   2223 HG22 VAL B 135      -2.115  28.099  -0.397  1.00  0.00           H  
ATOM   2224 HG23 VAL B 135      -1.146  26.624  -0.448  1.00  0.00           H  
ATOM   2225  C   VAL B 135      -1.323  28.786   3.735  1.00  0.00           C  
ATOM   2226  O   VAL B 135      -0.538  29.726   3.899  1.00  0.00           O  
ATOM   2227  N   LEU B 136      -1.679  27.959   4.722  1.00  0.00           N  
ATOM   2228  H   LEU B 136      -2.322  27.209   4.489  1.00  0.00           H  
ATOM   2229  CA  LEU B 136      -1.062  27.892   6.052  1.00  0.00           C  
ATOM   2230  HA  LEU B 136      -0.508  28.812   6.235  1.00  0.00           H  
ATOM   2231  CB  LEU B 136      -2.150  27.763   7.133  1.00  0.00           C  
ATOM   2232  HB2 LEU B 136      -2.672  26.817   6.980  1.00  0.00           H  
ATOM   2233  HB3 LEU B 136      -1.666  27.721   8.111  1.00  0.00           H  
ATOM   2234  CG  LEU B 136      -3.187  28.902   7.147  1.00  0.00           C  
ATOM   2235  HG  LEU B 136      -3.705  28.938   6.189  1.00  0.00           H  
ATOM   2236  CD1 LEU B 136      -4.220  28.623   8.238  1.00  0.00           C  
ATOM   2237 HD11 LEU B 136      -3.737  28.588   9.215  1.00  0.00           H  
ATOM   2238 HD12 LEU B 136      -4.975  29.410   8.238  1.00  0.00           H  
ATOM   2239 HD13 LEU B 136      -4.717  27.676   8.041  1.00  0.00           H  
ATOM   2240  CD2 LEU B 136      -2.562  30.273   7.421  1.00  0.00           C  
ATOM   2241 HD21 LEU B 136      -3.343  31.029   7.501  1.00  0.00           H  
ATOM   2242 HD22 LEU B 136      -1.992  30.242   8.350  1.00  0.00           H  
ATOM   2243 HD23 LEU B 136      -1.901  30.545   6.599  1.00  0.00           H  
ATOM   2244  C   LEU B 136      -0.037  26.746   6.144  1.00  0.00           C  
ATOM   2245  O   LEU B 136      -0.029  25.842   5.311  1.00  0.00           O  
ATOM   2246  N   GLN B 137       0.850  26.826   7.136  1.00  0.00           N  
ATOM   2247  H   GLN B 137       0.743  27.551   7.836  1.00  0.00           H  
ATOM   2248  CA  GLN B 137       2.031  25.967   7.241  1.00  0.00           C  
ATOM   2249  HA  GLN B 137       2.532  26.002   6.273  1.00  0.00           H  
ATOM   2250  CB  GLN B 137       3.012  26.567   8.267  1.00  0.00           C  
ATOM   2251  HB2 GLN B 137       3.965  26.058   8.135  1.00  0.00           H  
ATOM   2252  HB3 GLN B 137       3.190  27.618   8.031  1.00  0.00           H  
ATOM   2253  CG  GLN B 137       2.620  26.429   9.750  1.00  0.00           C  
ATOM   2254  HG2 GLN B 137       2.134  25.471   9.937  1.00  0.00           H  
ATOM   2255  HG3 GLN B 137       3.546  26.434  10.326  1.00  0.00           H  
ATOM   2256  CD  GLN B 137       1.740  27.557  10.289  1.00  0.00           C  
ATOM   2257  OE1 GLN B 137       1.041  28.272   9.582  1.00  0.00           O  
ATOM   2258  NE2 GLN B 137       1.751  27.780  11.586  1.00  0.00           N  
ATOM   2259 HE21 GLN B 137       1.178  28.532  11.923  1.00  0.00           H  
ATOM   2260 HE22 GLN B 137       2.327  27.215  12.185  1.00  0.00           H  
ATOM   2261  C   GLN B 137       1.717  24.479   7.498  1.00  0.00           C  
ATOM   2262  O   GLN B 137       0.628  24.122   7.950  1.00  0.00           O  
ATOM   2263  N   GLU B 138       2.717  23.644   7.210  1.00  0.00           N  
ATOM   2264  H   GLU B 138       3.617  24.067   7.000  1.00  0.00           H  
ATOM   2265  CA  GLU B 138       2.756  22.180   7.359  1.00  0.00           C  
ATOM   2266  HA  GLU B 138       3.606  21.835   6.769  1.00  0.00           H  
ATOM   2267  CB  GLU B 138       3.099  21.792   8.811  1.00  0.00           C  
ATOM   2268  HB2 GLU B 138       2.274  22.059   9.474  1.00  0.00           H  
ATOM   2269  HB3 GLU B 138       3.215  20.707   8.846  1.00  0.00           H  
ATOM   2270  CG  GLU B 138       4.403  22.426   9.348  1.00  0.00           C  
ATOM   2271  HG2 GLU B 138       4.131  23.306   9.937  1.00  0.00           H  
ATOM   2272  HG3 GLU B 138       4.888  21.721  10.029  1.00  0.00           H  
ATOM   2273  CD  GLU B 138       5.382  22.848   8.236  1.00  0.00           C  
ATOM   2274  OE1 GLU B 138       5.482  24.073   7.995  1.00  0.00           O  
ATOM   2275  OE2 GLU B 138       5.914  21.955   7.538  1.00  0.00           O  
ATOM   2276  C   GLU B 138       1.576  21.400   6.743  1.00  0.00           C  
ATOM   2277  O   GLU B 138       0.728  20.855   7.458  1.00  0.00           O  
ATOM   2278  N   PRO B 139       1.557  21.268   5.398  1.00  0.00           N  
ATOM   2279  CD  PRO B 139       2.373  22.004   4.444  1.00  0.00           C  
ATOM   2280  HD2 PRO B 139       3.389  21.612   4.466  1.00  0.00           H  
ATOM   2281  HD3 PRO B 139       2.371  23.074   4.652  1.00  0.00           H  
ATOM   2282  CG  PRO B 139       1.746  21.741   3.079  1.00  0.00           C  
ATOM   2283  HG2 PRO B 139       2.477  21.827   2.274  1.00  0.00           H  
ATOM   2284  HG3 PRO B 139       0.913  22.426   2.919  1.00  0.00           H  
ATOM   2285  CB  PRO B 139       1.227  20.314   3.227  1.00  0.00           C  
ATOM   2286  HB2 PRO B 139       2.045  19.620   3.023  1.00  0.00           H  
ATOM   2287  HB3 PRO B 139       0.394  20.112   2.554  1.00  0.00           H  
ATOM   2288  CA  PRO B 139       0.809  20.222   4.702  1.00  0.00           C  
ATOM   2289  HA  PRO B 139      -0.255  20.434   4.801  1.00  0.00           H  
ATOM   2290  C   PRO B 139       1.116  18.817   5.246  1.00  0.00           C  
ATOM   2291  O   PRO B 139       2.233  18.533   5.675  1.00  0.00           O  
ATOM   2292  N   THR B 140       0.147  17.907   5.158  1.00  0.00           N  
ATOM   2293  H   THR B 140      -0.729  18.196   4.729  1.00  0.00           H  
ATOM   2294  CA  THR B 140       0.280  16.503   5.585  1.00  0.00           C  
ATOM   2295  HA  THR B 140       1.336  16.298   5.764  1.00  0.00           H  
ATOM   2296  CB  THR B 140      -0.452  16.273   6.916  1.00  0.00           C  
ATOM   2297  HB  THR B 140      -0.177  17.064   7.616  1.00  0.00           H  
ATOM   2298  CG2 THR B 140      -1.976  16.236   6.787  1.00  0.00           C  
ATOM   2299 HG21 THR B 140      -2.330  17.153   6.318  1.00  0.00           H  
ATOM   2300 HG22 THR B 140      -2.293  15.379   6.191  1.00  0.00           H  
ATOM   2301 HG23 THR B 140      -2.419  16.155   7.779  1.00  0.00           H  
ATOM   2302  OG1 THR B 140      -0.043  15.041   7.457  1.00  0.00           O  
ATOM   2303  HG1 THR B 140       0.791  15.194   7.911  1.00  0.00           H  
ATOM   2304  C   THR B 140      -0.180  15.540   4.489  1.00  0.00           C  
ATOM   2305  O   THR B 140      -0.815  15.968   3.525  1.00  0.00           O  
ATOM   2306  N   CYS B 141       0.143  14.246   4.590  1.00  0.00           N  
ATOM   2307  H   CYS B 141       0.572  13.914   5.445  1.00  0.00           H  
ATOM   2308  CA  CYS B 141      -0.234  13.256   3.580  1.00  0.00           C  
ATOM   2309  HA  CYS B 141      -1.218  13.524   3.212  1.00  0.00           H  
ATOM   2310  CB  CYS B 141       0.767  13.344   2.413  1.00  0.00           C  
ATOM   2311  HB2 CYS B 141       0.851  14.383   2.094  1.00  0.00           H  
ATOM   2312  HB3 CYS B 141       1.747  13.002   2.746  1.00  0.00           H  
ATOM   2313  SG  CYS B 141       0.230  12.358   0.988  1.00  0.00           S  
ATOM   2314  HG  CYS B 141       0.444  11.155   1.535  1.00  0.00           H  
ATOM   2315  C   CYS B 141      -0.331  11.842   4.177  1.00  0.00           C  
ATOM   2316  O   CYS B 141       0.540  11.447   4.947  1.00  0.00           O  
ATOM   2317  N   VAL B 142      -1.359  11.078   3.799  1.00  0.00           N  
ATOM   2318  H   VAL B 142      -2.015  11.486   3.138  1.00  0.00           H  
ATOM   2319  CA  VAL B 142      -1.606   9.686   4.233  1.00  0.00           C  
ATOM   2320  HA  VAL B 142      -0.707   9.306   4.711  1.00  0.00           H  
ATOM   2321  CB  VAL B 142      -2.748   9.602   5.267  1.00  0.00           C  
ATOM   2322  HB  VAL B 142      -2.902   8.554   5.520  1.00  0.00           H  
ATOM   2323  CG1 VAL B 142      -2.401  10.332   6.569  1.00  0.00           C  
ATOM   2324 HG11 VAL B 142      -1.449   9.967   6.953  1.00  0.00           H  
ATOM   2325 HG12 VAL B 142      -2.325  11.407   6.399  1.00  0.00           H  
ATOM   2326 HG13 VAL B 142      -3.175  10.142   7.313  1.00  0.00           H  
ATOM   2327  CG2 VAL B 142      -4.081  10.144   4.727  1.00  0.00           C  
ATOM   2328 HG21 VAL B 142      -4.382   9.586   3.841  1.00  0.00           H  
ATOM   2329 HG22 VAL B 142      -3.992  11.202   4.473  1.00  0.00           H  
ATOM   2330 HG23 VAL B 142      -4.853  10.030   5.487  1.00  0.00           H  
ATOM   2331  C   VAL B 142      -1.882   8.769   3.036  1.00  0.00           C  
ATOM   2332  O   VAL B 142      -2.116   9.254   1.933  1.00  0.00           O  
ATOM   2333  N   SER B 143      -1.863   7.445   3.209  1.00  0.00           N  
ATOM   2334  H   SER B 143      -1.658   7.081   4.137  1.00  0.00           H  
ATOM   2335  CA  SER B 143      -1.987   6.486   2.098  1.00  0.00           C  
ATOM   2336  HA  SER B 143      -2.242   7.016   1.188  1.00  0.00           H  
ATOM   2337  CB  SER B 143      -0.640   5.811   1.850  1.00  0.00           C  
ATOM   2338  HB2 SER B 143       0.141   6.567   1.781  1.00  0.00           H  
ATOM   2339  HB3 SER B 143      -0.403   5.133   2.671  1.00  0.00           H  
ATOM   2340  OG  SER B 143      -0.707   5.090   0.641  1.00  0.00           O  
ATOM   2341  HG  SER B 143      -0.648   5.733  -0.083  1.00  0.00           H  
ATOM   2342  C   SER B 143      -3.077   5.439   2.306  1.00  0.00           C  
ATOM   2343  O   SER B 143      -3.142   4.829   3.368  1.00  0.00           O  
ATOM   2344  N   ASP B 144      -3.894   5.157   1.288  1.00  0.00           N  
ATOM   2345  H   ASP B 144      -3.808   5.649   0.403  1.00  0.00           H  
ATOM   2346  CA  ASP B 144      -4.786   3.995   1.341  1.00  0.00           C  
ATOM   2347  HA  ASP B 144      -5.212   3.941   2.344  1.00  0.00           H  
ATOM   2348  CB  ASP B 144      -5.962   4.166   0.373  1.00  0.00           C  
ATOM   2349  HB2 ASP B 144      -6.741   3.466   0.669  1.00  0.00           H  
ATOM   2350  HB3 ASP B 144      -6.385   5.167   0.478  1.00  0.00           H  
ATOM   2351  CG  ASP B 144      -5.630   3.899  -1.099  1.00  0.00           C  
ATOM   2352  OD1 ASP B 144      -4.449   3.897  -1.505  1.00  0.00           O  
ATOM   2353  OD2 ASP B 144      -6.581   3.612  -1.858  1.00  0.00           O  
ATOM   2354  C   ASP B 144      -4.038   2.668   1.092  1.00  0.00           C  
ATOM   2355  O   ASP B 144      -4.655   1.604   1.151  1.00  0.00           O  
ATOM   2356  N   TYR B 145      -2.729   2.730   0.802  1.00  0.00           N  
ATOM   2357  H   TYR B 145      -2.309   3.650   0.765  1.00  0.00           H  
ATOM   2358  CA  TYR B 145      -1.838   1.615   0.458  1.00  0.00           C  
ATOM   2359  HA  TYR B 145      -0.950   2.072   0.024  1.00  0.00           H  
ATOM   2360  CB  TYR B 145      -1.364   0.881   1.722  1.00  0.00           C  
ATOM   2361  HB2 TYR B 145      -1.334   1.586   2.552  1.00  0.00           H  
ATOM   2362  HB3 TYR B 145      -2.090   0.113   1.979  1.00  0.00           H  
ATOM   2363  CG  TYR B 145       0.021   0.265   1.608  1.00  0.00           C  
ATOM   2364  CD1 TYR B 145       1.154   1.100   1.666  1.00  0.00           C  
ATOM   2365  HD1 TYR B 145       1.037   2.169   1.768  1.00  0.00           H  
ATOM   2366  CE1 TYR B 145       2.445   0.545   1.575  1.00  0.00           C  
ATOM   2367  HE1 TYR B 145       3.321   1.175   1.599  1.00  0.00           H  
ATOM   2368  CZ  TYR B 145       2.609  -0.850   1.437  1.00  0.00           C  
ATOM   2369  OH  TYR B 145       3.862  -1.363   1.351  1.00  0.00           O  
ATOM   2370  HH  TYR B 145       3.882  -2.332   1.213  1.00  0.00           H  
ATOM   2371  CE2 TYR B 145       1.476  -1.689   1.387  1.00  0.00           C  
ATOM   2372  HE2 TYR B 145       1.612  -2.755   1.280  1.00  0.00           H  
ATOM   2373  CD2 TYR B 145       0.184  -1.128   1.457  1.00  0.00           C  
ATOM   2374  HD2 TYR B 145      -0.684  -1.766   1.391  1.00  0.00           H  
ATOM   2375  C   TYR B 145      -2.410   0.707  -0.648  1.00  0.00           C  
ATOM   2376  O   TYR B 145      -2.282  -0.517  -0.602  1.00  0.00           O  
ATOM   2377  N   MET B 146      -3.099   1.299  -1.631  1.00  0.00           N  
ATOM   2378  H   MET B 146      -3.259   2.302  -1.556  1.00  0.00           H  
ATOM   2379  CA  MET B 146      -3.740   0.567  -2.731  1.00  0.00           C  
ATOM   2380  HA  MET B 146      -3.159  -0.333  -2.935  1.00  0.00           H  
ATOM   2381  CB  MET B 146      -5.146   0.135  -2.279  1.00  0.00           C  
ATOM   2382  HB2 MET B 146      -5.027  -0.599  -1.489  1.00  0.00           H  
ATOM   2383  HB3 MET B 146      -5.680   0.997  -1.879  1.00  0.00           H  
ATOM   2384  CG  MET B 146      -6.001  -0.499  -3.382  1.00  0.00           C  
ATOM   2385  HG2 MET B 146      -6.191   0.249  -4.152  1.00  0.00           H  
ATOM   2386  HG3 MET B 146      -5.443  -1.322  -3.832  1.00  0.00           H  
ATOM   2387  SD  MET B 146      -7.604  -1.133  -2.815  1.00  0.00           S  
ATOM   2388  CE  MET B 146      -8.316  -1.561  -4.424  1.00  0.00           C  
ATOM   2389  HE1 MET B 146      -9.322  -1.955  -4.285  1.00  0.00           H  
ATOM   2390  HE2 MET B 146      -8.358  -0.670  -5.052  1.00  0.00           H  
ATOM   2391  HE3 MET B 146      -7.693  -2.312  -4.910  1.00  0.00           H  
ATOM   2392  C   MET B 146      -3.796   1.338  -4.052  1.00  0.00           C  
ATOM   2393  O   MET B 146      -3.632   0.710  -5.095  1.00  0.00           O  
ATOM   2394  N   SER B 147      -4.063   2.647  -4.043  1.00  0.00           N  
ATOM   2395  H   SER B 147      -4.165   3.117  -3.145  1.00  0.00           H  
ATOM   2396  CA  SER B 147      -4.201   3.440  -5.276  1.00  0.00           C  
ATOM   2397  HA  SER B 147      -3.408   3.160  -5.966  1.00  0.00           H  
ATOM   2398  CB  SER B 147      -5.547   3.114  -5.941  1.00  0.00           C  
ATOM   2399  HB2 SER B 147      -5.564   2.064  -6.235  1.00  0.00           H  
ATOM   2400  HB3 SER B 147      -6.342   3.279  -5.214  1.00  0.00           H  
ATOM   2401  OG  SER B 147      -5.817   3.918  -7.075  1.00  0.00           O  
ATOM   2402  HG  SER B 147      -5.049   3.899  -7.661  1.00  0.00           H  
ATOM   2403  C   SER B 147      -4.090   4.947  -5.059  1.00  0.00           C  
ATOM   2404  O   SER B 147      -3.599   5.634  -5.954  1.00  0.00           O  
ATOM   2405  N   ILE B 148      -4.515   5.480  -3.907  1.00  0.00           N  
ATOM   2406  H   ILE B 148      -4.791   4.863  -3.148  1.00  0.00           H  
ATOM   2407  CA  ILE B 148      -4.539   6.926  -3.657  1.00  0.00           C  
ATOM   2408  HA  ILE B 148      -3.907   7.414  -4.399  1.00  0.00           H  
ATOM   2409  CB  ILE B 148      -5.959   7.520  -3.844  1.00  0.00           C  
ATOM   2410  HB  ILE B 148      -6.646   6.996  -3.177  1.00  0.00           H  
ATOM   2411  CG2 ILE B 148      -5.970   9.017  -3.471  1.00  0.00           C  
ATOM   2412 HG21 ILE B 148      -5.703   9.155  -2.425  1.00  0.00           H  
ATOM   2413 HG22 ILE B 148      -5.258   9.557  -4.096  1.00  0.00           H  
ATOM   2414 HG23 ILE B 148      -6.967   9.435  -3.599  1.00  0.00           H  
ATOM   2415  CG1 ILE B 148      -6.434   7.316  -5.306  1.00  0.00           C  
ATOM   2416 HG12 ILE B 148      -5.707   7.761  -5.987  1.00  0.00           H  
ATOM   2417 HG13 ILE B 148      -6.478   6.249  -5.516  1.00  0.00           H  
ATOM   2418  CD1 ILE B 148      -7.819   7.885  -5.635  1.00  0.00           C  
ATOM   2419 HD11 ILE B 148      -8.550   7.533  -4.907  1.00  0.00           H  
ATOM   2420 HD12 ILE B 148      -7.795   8.974  -5.639  1.00  0.00           H  
ATOM   2421 HD13 ILE B 148      -8.116   7.547  -6.628  1.00  0.00           H  
ATOM   2422  C   ILE B 148      -3.925   7.244  -2.294  1.00  0.00           C  
ATOM   2423  O   ILE B 148      -4.478   6.943  -1.230  1.00  0.00           O  
ATOM   2424  N   SER B 149      -2.810   7.972  -2.329  1.00  0.00           N  
ATOM   2425  H   SER B 149      -2.447   8.229  -3.242  1.00  0.00           H  
ATOM   2426  CA  SER B 149      -2.368   8.760  -1.181  1.00  0.00           C  
ATOM   2427  HA  SER B 149      -2.710   8.275  -0.274  1.00  0.00           H  
ATOM   2428  CB  SER B 149      -0.837   8.817  -1.110  1.00  0.00           C  
ATOM   2429  HB2 SER B 149      -0.449   9.340  -1.986  1.00  0.00           H  
ATOM   2430  HB3 SER B 149      -0.546   9.367  -0.214  1.00  0.00           H  
ATOM   2431  OG  SER B 149      -0.288   7.499  -1.055  1.00  0.00           O  
ATOM   2432  HG  SER B 149      -0.123   7.235  -1.972  1.00  0.00           H  
ATOM   2433  C   SER B 149      -3.044  10.137  -1.217  1.00  0.00           C  
ATOM   2434  O   SER B 149      -3.218  10.726  -2.281  1.00  0.00           O  
ATOM   2435  N   THR B 150      -3.487  10.647  -0.068  1.00  0.00           N  
ATOM   2436  H   THR B 150      -3.237  10.167   0.793  1.00  0.00           H  
ATOM   2437  CA  THR B 150      -4.216  11.922   0.041  1.00  0.00           C  
ATOM   2438  HA  THR B 150      -4.408  12.336  -0.950  1.00  0.00           H  
ATOM   2439  CB  THR B 150      -5.581  11.718   0.715  1.00  0.00           C  
ATOM   2440  HB  THR B 150      -5.440  11.330   1.726  1.00  0.00           H  
ATOM   2441  CG2 THR B 150      -6.405  13.004   0.779  1.00  0.00           C  
ATOM   2442 HG21 THR B 150      -5.928  13.722   1.446  1.00  0.00           H  
ATOM   2443 HG22 THR B 150      -6.497  13.443  -0.214  1.00  0.00           H  
ATOM   2444 HG23 THR B 150      -7.398  12.782   1.170  1.00  0.00           H  
ATOM   2445  OG1 THR B 150      -6.324  10.781  -0.037  1.00  0.00           O  
ATOM   2446  HG1 THR B 150      -5.824   9.960  -0.040  1.00  0.00           H  
ATOM   2447  C   THR B 150      -3.375  12.929   0.810  1.00  0.00           C  
ATOM   2448  O   THR B 150      -2.997  12.656   1.950  1.00  0.00           O  
ATOM   2449  N   CYS B 151      -3.112  14.082   0.191  1.00  0.00           N  
ATOM   2450  H   CYS B 151      -3.466  14.218  -0.749  1.00  0.00           H  
ATOM   2451  CA  CYS B 151      -2.431  15.225   0.790  1.00  0.00           C  
ATOM   2452  HA  CYS B 151      -1.955  14.902   1.712  1.00  0.00           H  
ATOM   2453  CB  CYS B 151      -1.328  15.675  -0.179  1.00  0.00           C  
ATOM   2454  HB2 CYS B 151      -0.662  14.832  -0.372  1.00  0.00           H  
ATOM   2455  HB3 CYS B 151      -1.781  15.986  -1.122  1.00  0.00           H  
ATOM   2456  SG  CYS B 151      -0.354  17.052   0.496  1.00  0.00           S  
ATOM   2457  HG  CYS B 151      -0.181  16.562   1.735  1.00  0.00           H  
ATOM   2458  C   CYS B 151      -3.437  16.334   1.151  1.00  0.00           C  
ATOM   2459  O   CYS B 151      -4.358  16.613   0.382  1.00  0.00           O  
ATOM   2460  N   GLU B 152      -3.260  16.964   2.313  1.00  0.00           N  
ATOM   2461  H   GLU B 152      -2.428  16.738   2.849  1.00  0.00           H  
ATOM   2462  CA  GLU B 152      -4.097  18.052   2.842  1.00  0.00           C  
ATOM   2463  HA  GLU B 152      -4.780  18.407   2.070  1.00  0.00           H  
ATOM   2464  CB  GLU B 152      -4.920  17.602   4.060  1.00  0.00           C  
ATOM   2465  HB2 GLU B 152      -4.238  17.224   4.822  1.00  0.00           H  
ATOM   2466  HB3 GLU B 152      -5.410  18.491   4.460  1.00  0.00           H  
ATOM   2467  CG  GLU B 152      -6.000  16.547   3.813  1.00  0.00           C  
ATOM   2468  HG2 GLU B 152      -6.695  16.917   3.056  1.00  0.00           H  
ATOM   2469  HG3 GLU B 152      -5.532  15.637   3.433  1.00  0.00           H  
ATOM   2470  CD  GLU B 152      -6.774  16.240   5.111  1.00  0.00           C  
ATOM   2471  OE1 GLU B 152      -7.193  15.072   5.268  1.00  0.00           O  
ATOM   2472  OE2 GLU B 152      -6.963  17.167   5.937  1.00  0.00           O  
ATOM   2473  C   GLU B 152      -3.250  19.238   3.319  1.00  0.00           C  
ATOM   2474  O   GLU B 152      -2.137  19.062   3.815  1.00  0.00           O  
ATOM   2475  N   TRP B 153      -3.820  20.444   3.258  1.00  0.00           N  
ATOM   2476  H   TRP B 153      -4.732  20.511   2.814  1.00  0.00           H  
ATOM   2477  CA  TRP B 153      -3.337  21.636   3.967  1.00  0.00           C  
ATOM   2478  HA  TRP B 153      -2.903  21.312   4.914  1.00  0.00           H  
ATOM   2479  CB  TRP B 153      -2.231  22.358   3.181  1.00  0.00           C  
ATOM   2480  HB2 TRP B 153      -1.912  23.244   3.733  1.00  0.00           H  
ATOM   2481  HB3 TRP B 153      -1.369  21.694   3.145  1.00  0.00           H  
ATOM   2482  CG  TRP B 153      -2.538  22.759   1.772  1.00  0.00           C  
ATOM   2483  CD1 TRP B 153      -3.066  23.937   1.366  1.00  0.00           C  
ATOM   2484  HD1 TRP B 153      -3.346  24.748   2.028  1.00  0.00           H  
ATOM   2485  NE1 TRP B 153      -3.178  23.948  -0.013  1.00  0.00           N  
ATOM   2486  HE1 TRP B 153      -3.608  24.706  -0.532  1.00  0.00           H  
ATOM   2487  CE2 TRP B 153      -2.733  22.761  -0.560  1.00  0.00           C  
ATOM   2488  CZ2 TRP B 153      -2.635  22.283  -1.874  1.00  0.00           C  
ATOM   2489  HZ2 TRP B 153      -2.946  22.902  -2.697  1.00  0.00           H  
ATOM   2490  CH2 TRP B 153      -2.156  20.979  -2.095  1.00  0.00           C  
ATOM   2491  HH2 TRP B 153      -2.077  20.586  -3.094  1.00  0.00           H  
ATOM   2492  CZ3 TRP B 153      -1.784  20.174  -1.009  1.00  0.00           C  
ATOM   2493  HZ3 TRP B 153      -1.431  19.167  -1.178  1.00  0.00           H  
ATOM   2494  CE3 TRP B 153      -1.863  20.668   0.305  1.00  0.00           C  
ATOM   2495  HE3 TRP B 153      -1.558  20.040   1.130  1.00  0.00           H  
ATOM   2496  CD2 TRP B 153      -2.343  21.970   0.562  1.00  0.00           C  
ATOM   2497  C   TRP B 153      -4.492  22.588   4.305  1.00  0.00           C  
ATOM   2498  O   TRP B 153      -5.622  22.431   3.835  1.00  0.00           O  
ATOM   2499  N   LYS B 154      -4.223  23.582   5.158  1.00  0.00           N  
ATOM   2500  H   LYS B 154      -3.261  23.696   5.450  1.00  0.00           H  
ATOM   2501  CA  LYS B 154      -5.187  24.628   5.539  1.00  0.00           C  
ATOM   2502  HA  LYS B 154      -6.183  24.305   5.251  1.00  0.00           H  
ATOM   2503  CB  LYS B 154      -5.210  24.824   7.062  1.00  0.00           C  
ATOM   2504  HB2 LYS B 154      -4.193  24.926   7.446  1.00  0.00           H  
ATOM   2505  HB3 LYS B 154      -5.773  25.728   7.298  1.00  0.00           H  
ATOM   2506  CG  LYS B 154      -5.916  23.633   7.724  1.00  0.00           C  
ATOM   2507  HG2 LYS B 154      -6.918  23.538   7.302  1.00  0.00           H  
ATOM   2508  HG3 LYS B 154      -5.358  22.721   7.510  1.00  0.00           H  
ATOM   2509  CD  LYS B 154      -6.038  23.805   9.242  1.00  0.00           C  
ATOM   2510  HD2 LYS B 154      -5.044  23.801   9.694  1.00  0.00           H  
ATOM   2511  HD3 LYS B 154      -6.505  24.771   9.453  1.00  0.00           H  
ATOM   2512  CE  LYS B 154      -6.908  22.700   9.864  1.00  0.00           C  
ATOM   2513  HE2 LYS B 154      -6.983  22.891  10.939  1.00  0.00           H  
ATOM   2514  HE3 LYS B 154      -7.916  22.779   9.444  1.00  0.00           H  
ATOM   2515  NZ  LYS B 154      -6.364  21.337   9.618  1.00  0.00           N  
ATOM   2516  HZ1 LYS B 154      -6.931  20.632  10.074  1.00  0.00           H  
ATOM   2517  HZ2 LYS B 154      -6.359  21.131   8.624  1.00  0.00           H  
ATOM   2518  HZ3 LYS B 154      -5.413  21.261   9.958  1.00  0.00           H  
ATOM   2519  C   LYS B 154      -4.959  25.928   4.774  1.00  0.00           C  
ATOM   2520  O   LYS B 154      -3.872  26.186   4.263  1.00  0.00           O  
ATOM   2521  N   MET B 155      -6.003  26.746   4.716  1.00  0.00           N  
ATOM   2522  H   MET B 155      -6.846  26.469   5.209  1.00  0.00           H  
ATOM   2523  CA  MET B 155      -6.016  28.061   4.075  1.00  0.00           C  
ATOM   2524  HA  MET B 155      -5.038  28.271   3.640  1.00  0.00           H  
ATOM   2525  CB  MET B 155      -7.062  28.093   2.941  1.00  0.00           C  
ATOM   2526  HB2 MET B 155      -8.056  28.072   3.389  1.00  0.00           H  
ATOM   2527  HB3 MET B 155      -6.960  29.029   2.392  1.00  0.00           H  
ATOM   2528  CG  MET B 155      -6.981  26.925   1.946  1.00  0.00           C  
ATOM   2529  HG2 MET B 155      -7.179  25.998   2.481  1.00  0.00           H  
ATOM   2530  HG3 MET B 155      -7.776  27.042   1.208  1.00  0.00           H  
ATOM   2531  SD  MET B 155      -5.404  26.733   1.074  1.00  0.00           S  
ATOM   2532  CE  MET B 155      -5.537  28.056  -0.162  1.00  0.00           C  
ATOM   2533  HE1 MET B 155      -4.626  28.105  -0.755  1.00  0.00           H  
ATOM   2534  HE2 MET B 155      -6.374  27.857  -0.832  1.00  0.00           H  
ATOM   2535  HE3 MET B 155      -5.689  29.016   0.327  1.00  0.00           H  
ATOM   2536  C   MET B 155      -6.316  29.141   5.122  1.00  0.00           C  
ATOM   2537  O   MET B 155      -6.975  28.881   6.125  1.00  0.00           O  
ATOM   2538  N   ASN B 156      -5.890  30.376   4.863  1.00  0.00           N  
ATOM   2539  H   ASN B 156      -5.276  30.505   4.065  1.00  0.00           H  
ATOM   2540  CA  ASN B 156      -6.218  31.566   5.660  1.00  0.00           C  
ATOM   2541  HA  ASN B 156      -5.928  31.375   6.695  1.00  0.00           H  
ATOM   2542  CB  ASN B 156      -5.340  32.703   5.087  1.00  0.00           C  
ATOM   2543  HB2 ASN B 156      -4.356  32.297   4.855  1.00  0.00           H  
ATOM   2544  HB3 ASN B 156      -5.783  33.077   4.169  1.00  0.00           H  
ATOM   2545  CG  ASN B 156      -5.087  33.894   5.990  1.00  0.00           C  
ATOM   2546  OD1 ASN B 156      -3.946  34.286   6.194  1.00  0.00           O  
ATOM   2547  ND2 ASN B 156      -6.108  34.518   6.522  1.00  0.00           N  
ATOM   2548 HD21 ASN B 156      -5.923  35.294   7.127  1.00  0.00           H  
ATOM   2549 HD22 ASN B 156      -7.049  34.157   6.378  1.00  0.00           H  
ATOM   2550  C   ASN B 156      -7.742  31.877   5.659  1.00  0.00           C  
ATOM   2551  O   ASN B 156      -8.213  32.666   6.476  1.00  0.00           O  
ATOM   2552  N   GLY B 157      -8.507  31.247   4.761  1.00  0.00           N  
ATOM   2553  H   GLY B 157      -8.040  30.652   4.095  1.00  0.00           H  
ATOM   2554  CA  GLY B 157      -9.960  31.334   4.624  1.00  0.00           C  
ATOM   2555  HA2 GLY B 157     -10.428  30.908   5.511  1.00  0.00           H  
ATOM   2556  HA3 GLY B 157     -10.258  32.378   4.537  1.00  0.00           H  
ATOM   2557  C   GLY B 157     -10.450  30.568   3.381  1.00  0.00           C  
ATOM   2558  O   GLY B 157      -9.624  30.058   2.619  1.00  0.00           O  
ATOM   2559  N   PRO B 158     -11.773  30.446   3.164  1.00  0.00           N  
ATOM   2560  CD  PRO B 158     -12.838  30.979   3.999  1.00  0.00           C  
ATOM   2561  HD2 PRO B 158     -12.634  32.006   4.305  1.00  0.00           H  
ATOM   2562  HD3 PRO B 158     -12.961  30.341   4.876  1.00  0.00           H  
ATOM   2563  CG  PRO B 158     -14.101  30.926   3.139  1.00  0.00           C  
ATOM   2564  HG2 PRO B 158     -14.180  31.839   2.548  1.00  0.00           H  
ATOM   2565  HG3 PRO B 158     -14.996  30.782   3.745  1.00  0.00           H  
ATOM   2566  CB  PRO B 158     -13.844  29.734   2.217  1.00  0.00           C  
ATOM   2567  HB2 PRO B 158     -14.409  29.809   1.287  1.00  0.00           H  
ATOM   2568  HB3 PRO B 158     -14.102  28.814   2.740  1.00  0.00           H  
ATOM   2569  CA  PRO B 158     -12.330  29.780   1.985  1.00  0.00           C  
ATOM   2570  HA  PRO B 158     -11.944  28.765   1.919  1.00  0.00           H  
ATOM   2571  C   PRO B 158     -11.966  30.522   0.692  1.00  0.00           C  
ATOM   2572  O   PRO B 158     -12.222  31.720   0.571  1.00  0.00           O  
ATOM   2573  N   THR B 159     -11.378  29.803  -0.267  1.00  0.00           N  
ATOM   2574  H   THR B 159     -11.227  28.816  -0.117  1.00  0.00           H  
ATOM   2575  CA  THR B 159     -10.803  30.383  -1.487  1.00  0.00           C  
ATOM   2576  HA  THR B 159     -11.455  31.188  -1.802  1.00  0.00           H  
ATOM   2577  CB  THR B 159      -9.439  31.011  -1.169  1.00  0.00           C  
ATOM   2578  HB  THR B 159      -9.548  31.625  -0.278  1.00  0.00           H  
ATOM   2579  CG2 THR B 159      -8.334  29.983  -0.925  1.00  0.00           C  
ATOM   2580 HG21 THR B 159      -8.614  29.317  -0.110  1.00  0.00           H  
ATOM   2581 HG22 THR B 159      -8.146  29.404  -1.830  1.00  0.00           H  
ATOM   2582 HG23 THR B 159      -7.416  30.501  -0.663  1.00  0.00           H  
ATOM   2583  OG1 THR B 159      -9.022  31.851  -2.211  1.00  0.00           O  
ATOM   2584  HG1 THR B 159      -9.591  32.643  -2.188  1.00  0.00           H  
ATOM   2585  C   THR B 159     -10.695  29.365  -2.632  1.00  0.00           C  
ATOM   2586  O   THR B 159     -10.567  28.164  -2.378  1.00  0.00           O  
ATOM   2587  N   GLN B 160     -10.755  29.829  -3.880  1.00  0.00           N  
ATOM   2588  H   GLN B 160     -10.864  30.828  -4.008  1.00  0.00           H  
ATOM   2589  CA  GLN B 160     -10.585  29.016  -5.085  1.00  0.00           C  
ATOM   2590  HA  GLN B 160     -11.329  28.222  -5.048  1.00  0.00           H  
ATOM   2591  CB  GLN B 160     -10.873  29.888  -6.326  1.00  0.00           C  
ATOM   2592  HB2 GLN B 160     -11.944  30.097  -6.354  1.00  0.00           H  
ATOM   2593  HB3 GLN B 160     -10.357  30.842  -6.204  1.00  0.00           H  
ATOM   2594  CG  GLN B 160     -10.449  29.318  -7.698  1.00  0.00           C  
ATOM   2595  HG2 GLN B 160     -10.797  29.999  -8.475  1.00  0.00           H  
ATOM   2596  HG3 GLN B 160      -9.360  29.300  -7.746  1.00  0.00           H  
ATOM   2597  CD  GLN B 160     -10.961  27.914  -8.026  1.00  0.00           C  
ATOM   2598  OE1 GLN B 160     -11.625  27.259  -7.241  1.00  0.00           O  
ATOM   2599  NE2 GLN B 160     -10.619  27.373  -9.170  1.00  0.00           N  
ATOM   2600 HE21 GLN B 160     -10.868  26.397  -9.301  1.00  0.00           H  
ATOM   2601 HE22 GLN B 160     -10.001  27.883  -9.794  1.00  0.00           H  
ATOM   2602  C   GLN B 160      -9.198  28.351  -5.117  1.00  0.00           C  
ATOM   2603  O   GLN B 160      -8.200  28.957  -4.736  1.00  0.00           O  
ATOM   2604  N   CYS B 161      -9.139  27.089  -5.551  1.00  0.00           N  
ATOM   2605  H   CYS B 161     -10.001  26.655  -5.868  1.00  0.00           H  
ATOM   2606  CA  CYS B 161      -7.925  26.265  -5.475  1.00  0.00           C  
ATOM   2607  HA  CYS B 161      -7.077  26.881  -5.165  1.00  0.00           H  
ATOM   2608  CB  CYS B 161      -8.157  25.196  -4.400  1.00  0.00           C  
ATOM   2609  HB2 CYS B 161      -9.114  24.714  -4.597  1.00  0.00           H  
ATOM   2610  HB3 CYS B 161      -7.370  24.442  -4.454  1.00  0.00           H  
ATOM   2611  SG  CYS B 161      -8.178  25.936  -2.738  1.00  0.00           S  
ATOM   2612  HG  CYS B 161      -9.146  26.836  -2.982  1.00  0.00           H  
ATOM   2613  C   CYS B 161      -7.519  25.628  -6.814  1.00  0.00           C  
ATOM   2614  O   CYS B 161      -6.347  25.688  -7.188  1.00  0.00           O  
ATOM   2615  N   SER B 162      -8.462  25.041  -7.553  1.00  0.00           N  
ATOM   2616  H   SER B 162      -9.411  24.997  -7.195  1.00  0.00           H  
ATOM   2617  CA  SER B 162      -8.181  24.238  -8.760  1.00  0.00           C  
ATOM   2618  HA  SER B 162      -7.413  23.516  -8.501  1.00  0.00           H  
ATOM   2619  CB  SER B 162      -9.435  23.451  -9.141  1.00  0.00           C  
ATOM   2620  HB2 SER B 162      -9.299  22.983 -10.117  1.00  0.00           H  
ATOM   2621  HB3 SER B 162      -9.576  22.661  -8.402  1.00  0.00           H  
ATOM   2622  OG  SER B 162     -10.583  24.285  -9.155  1.00  0.00           O  
ATOM   2623  HG  SER B 162     -11.242  23.826  -8.566  1.00  0.00           H  
ATOM   2624  C   SER B 162      -7.614  24.987  -9.972  1.00  0.00           C  
ATOM   2625  O   SER B 162      -7.128  24.352 -10.910  1.00  0.00           O  
ATOM   2626  N   THR B 163      -7.623  26.320  -9.958  1.00  0.00           N  
ATOM   2627  H   THR B 163      -8.115  26.773  -9.205  1.00  0.00           H  
ATOM   2628  CA  THR B 163      -6.874  27.174 -10.900  1.00  0.00           C  
ATOM   2629  HA  THR B 163      -6.585  26.588 -11.773  1.00  0.00           H  
ATOM   2630  CB  THR B 163      -7.763  28.329 -11.397  1.00  0.00           C  
ATOM   2631  HB  THR B 163      -7.151  29.072 -11.910  1.00  0.00           H  
ATOM   2632  CG2 THR B 163      -8.834  27.825 -12.367  1.00  0.00           C  
ATOM   2633 HG21 THR B 163      -8.354  27.387 -13.239  1.00  0.00           H  
ATOM   2634 HG22 THR B 163      -9.456  27.073 -11.886  1.00  0.00           H  
ATOM   2635 HG23 THR B 163      -9.455  28.660 -12.684  1.00  0.00           H  
ATOM   2636  OG1 THR B 163      -8.451  28.943 -10.331  1.00  0.00           O  
ATOM   2637  HG1 THR B 163      -7.902  29.728 -10.047  1.00  0.00           H  
ATOM   2638  C   THR B 163      -5.569  27.714 -10.305  1.00  0.00           C  
ATOM   2639  O   THR B 163      -4.553  27.747 -10.997  1.00  0.00           O  
ATOM   2640  N   GLU B 164      -5.564  28.099  -9.025  1.00  0.00           N  
ATOM   2641  H   GLU B 164      -6.435  28.056  -8.519  1.00  0.00           H  
ATOM   2642  CA  GLU B 164      -4.440  28.809  -8.389  1.00  0.00           C  
ATOM   2643  HA  GLU B 164      -4.053  29.558  -9.086  1.00  0.00           H  
ATOM   2644  CB  GLU B 164      -4.938  29.537  -7.120  1.00  0.00           C  
ATOM   2645  HB2 GLU B 164      -5.166  28.802  -6.344  1.00  0.00           H  
ATOM   2646  HB3 GLU B 164      -4.124  30.168  -6.754  1.00  0.00           H  
ATOM   2647  CG  GLU B 164      -6.176  30.424  -7.312  1.00  0.00           C  
ATOM   2648  HG2 GLU B 164      -7.060  29.784  -7.293  1.00  0.00           H  
ATOM   2649  HG3 GLU B 164      -6.256  31.121  -6.475  1.00  0.00           H  
ATOM   2650  CD  GLU B 164      -6.130  31.185  -8.637  1.00  0.00           C  
ATOM   2651  OE1 GLU B 164      -5.212  32.019  -8.793  1.00  0.00           O  
ATOM   2652  OE2 GLU B 164      -6.972  30.855  -9.507  1.00  0.00           O  
ATOM   2653  C   GLU B 164      -3.261  27.907  -7.990  1.00  0.00           C  
ATOM   2654  O   GLU B 164      -2.135  28.390  -7.841  1.00  0.00           O  
ATOM   2655  N   LEU B 165      -3.507  26.611  -7.757  1.00  0.00           N  
ATOM   2656  H   LEU B 165      -4.456  26.280  -7.916  1.00  0.00           H  
ATOM   2657  CA  LEU B 165      -2.575  25.689  -7.095  1.00  0.00           C  
ATOM   2658  HA  LEU B 165      -1.664  26.233  -6.850  1.00  0.00           H  
ATOM   2659  CB  LEU B 165      -3.200  25.196  -5.772  1.00  0.00           C  
ATOM   2660  HB2 LEU B 165      -4.143  24.700  -6.009  1.00  0.00           H  
ATOM   2661  HB3 LEU B 165      -2.538  24.457  -5.328  1.00  0.00           H  
ATOM   2662  CG  LEU B 165      -3.465  26.291  -4.718  1.00  0.00           C  
ATOM   2663  HG  LEU B 165      -3.913  27.164  -5.188  1.00  0.00           H  
ATOM   2664  CD1 LEU B 165      -4.419  25.798  -3.631  1.00  0.00           C  
ATOM   2665 HD11 LEU B 165      -4.617  26.602  -2.921  1.00  0.00           H  
ATOM   2666 HD12 LEU B 165      -5.362  25.512  -4.091  1.00  0.00           H  
ATOM   2667 HD13 LEU B 165      -4.002  24.939  -3.111  1.00  0.00           H  
ATOM   2668  CD2 LEU B 165      -2.164  26.707  -4.033  1.00  0.00           C  
ATOM   2669 HD21 LEU B 165      -1.733  25.865  -3.491  1.00  0.00           H  
ATOM   2670 HD22 LEU B 165      -1.458  27.047  -4.786  1.00  0.00           H  
ATOM   2671 HD23 LEU B 165      -2.363  27.526  -3.343  1.00  0.00           H  
ATOM   2672  C   LEU B 165      -2.158  24.505  -7.988  1.00  0.00           C  
ATOM   2673  O   LEU B 165      -2.931  23.992  -8.796  1.00  0.00           O  
ATOM   2674  N   ARG B 166      -0.924  24.017  -7.787  1.00  0.00           N  
ATOM   2675  H   ARG B 166      -0.337  24.503  -7.111  1.00  0.00           H  
ATOM   2676  CA  ARG B 166      -0.400  22.761  -8.362  1.00  0.00           C  
ATOM   2677  HA  ARG B 166      -1.230  22.085  -8.574  1.00  0.00           H  
ATOM   2678  CB  ARG B 166       0.361  23.026  -9.671  1.00  0.00           C  
ATOM   2679  HB2 ARG B 166       0.973  23.923  -9.561  1.00  0.00           H  
ATOM   2680  HB3 ARG B 166       1.028  22.184  -9.868  1.00  0.00           H  
ATOM   2681  CG  ARG B 166      -0.583  23.163 -10.873  1.00  0.00           C  
ATOM   2682  HG2 ARG B 166      -1.167  22.247 -10.967  1.00  0.00           H  
ATOM   2683  HG3 ARG B 166      -1.264  24.003 -10.733  1.00  0.00           H  
ATOM   2684  CD  ARG B 166       0.209  23.372 -12.164  1.00  0.00           C  
ATOM   2685  HD2 ARG B 166       0.986  22.608 -12.226  1.00  0.00           H  
ATOM   2686  HD3 ARG B 166      -0.471  23.248 -13.009  1.00  0.00           H  
ATOM   2687  NE  ARG B 166       0.792  24.725 -12.214  1.00  0.00           N  
ATOM   2688  HE  ARG B 166       0.307  25.439 -11.689  1.00  0.00           H  
ATOM   2689  CZ  ARG B 166       1.797  25.124 -12.966  1.00  0.00           C  
ATOM   2690  NH1 ARG B 166       2.512  24.293 -13.675  1.00  0.00           N  
ATOM   2691 HH11 ARG B 166       2.334  23.307 -13.582  1.00  0.00           H  
ATOM   2692 HH12 ARG B 166       3.235  24.635 -14.279  1.00  0.00           H  
ATOM   2693  NH2 ARG B 166       2.110  26.383 -13.010  1.00  0.00           N  
ATOM   2694 HH21 ARG B 166       1.637  27.036 -12.396  1.00  0.00           H  
ATOM   2695 HH22 ARG B 166       2.853  26.711 -13.590  1.00  0.00           H  
ATOM   2696  C   ARG B 166       0.525  22.049  -7.384  1.00  0.00           C  
ATOM   2697  O   ARG B 166       1.323  22.707  -6.720  1.00  0.00           O  
ATOM   2698  N   LEU B 167       0.472  20.717  -7.360  1.00  0.00           N  
ATOM   2699  H   LEU B 167      -0.207  20.246  -7.951  1.00  0.00           H  
ATOM   2700  CA  LEU B 167       1.358  19.864  -6.567  1.00  0.00           C  
ATOM   2701  HA  LEU B 167       2.132  20.471  -6.094  1.00  0.00           H  
ATOM   2702  CB  LEU B 167       0.529  19.211  -5.444  1.00  0.00           C  
ATOM   2703  HB2 LEU B 167       0.184  19.999  -4.775  1.00  0.00           H  
ATOM   2704  HB3 LEU B 167      -0.352  18.746  -5.890  1.00  0.00           H  
ATOM   2705  CG  LEU B 167       1.257  18.136  -4.612  1.00  0.00           C  
ATOM   2706  HG  LEU B 167       1.495  17.284  -5.248  1.00  0.00           H  
ATOM   2707  CD1 LEU B 167       2.538  18.651  -3.956  1.00  0.00           C  
ATOM   2708 HD11 LEU B 167       3.256  18.940  -4.719  1.00  0.00           H  
ATOM   2709 HD12 LEU B 167       2.327  19.504  -3.311  1.00  0.00           H  
ATOM   2710 HD13 LEU B 167       2.989  17.850  -3.372  1.00  0.00           H  
ATOM   2711  CD2 LEU B 167       0.338  17.669  -3.483  1.00  0.00           C  
ATOM   2712 HD21 LEU B 167       0.800  16.834  -2.956  1.00  0.00           H  
ATOM   2713 HD22 LEU B 167      -0.618  17.346  -3.892  1.00  0.00           H  
ATOM   2714 HD23 LEU B 167       0.171  18.484  -2.780  1.00  0.00           H  
ATOM   2715  C   LEU B 167       2.061  18.858  -7.488  1.00  0.00           C  
ATOM   2716  O   LEU B 167       1.406  18.010  -8.101  1.00  0.00           O  
ATOM   2717  N   LEU B 168       3.385  18.969  -7.598  1.00  0.00           N  
ATOM   2718  H   LEU B 168       3.857  19.665  -7.025  1.00  0.00           H  
ATOM   2719  CA  LEU B 168       4.231  17.968  -8.250  1.00  0.00           C  
ATOM   2720  HA  LEU B 168       3.637  17.457  -9.005  1.00  0.00           H  
ATOM   2721  CB  LEU B 168       5.379  18.683  -8.988  1.00  0.00           C  
ATOM   2722  HB2 LEU B 168       4.912  19.322  -9.737  1.00  0.00           H  
ATOM   2723  HB3 LEU B 168       5.901  19.326  -8.282  1.00  0.00           H  
ATOM   2724  CG  LEU B 168       6.410  17.781  -9.706  1.00  0.00           C  
ATOM   2725  HG  LEU B 168       5.983  16.803  -9.903  1.00  0.00           H  
ATOM   2726  CD1 LEU B 168       6.813  18.389 -11.053  1.00  0.00           C  
ATOM   2727 HD11 LEU B 168       7.247  19.377 -10.905  1.00  0.00           H  
ATOM   2728 HD12 LEU B 168       7.545  17.745 -11.540  1.00  0.00           H  
ATOM   2729 HD13 LEU B 168       5.938  18.467 -11.698  1.00  0.00           H  
ATOM   2730  CD2 LEU B 168       7.680  17.596  -8.875  1.00  0.00           C  
ATOM   2731 HD21 LEU B 168       7.437  17.207  -7.887  1.00  0.00           H  
ATOM   2732 HD22 LEU B 168       8.349  16.894  -9.374  1.00  0.00           H  
ATOM   2733 HD23 LEU B 168       8.197  18.548  -8.753  1.00  0.00           H  
ATOM   2734  C   LEU B 168       4.679  16.904  -7.237  1.00  0.00           C  
ATOM   2735  O   LEU B 168       4.771  17.167  -6.034  1.00  0.00           O  
ATOM   2736  N   TYR B 169       4.936  15.694  -7.726  1.00  0.00           N  
ATOM   2737  H   TYR B 169       4.814  15.535  -8.722  1.00  0.00           H  
ATOM   2738  CA  TYR B 169       5.514  14.607  -6.938  1.00  0.00           C  
ATOM   2739  HA  TYR B 169       6.204  15.049  -6.215  1.00  0.00           H  
ATOM   2740  CB  TYR B 169       4.415  13.883  -6.135  1.00  0.00           C  
ATOM   2741  HB2 TYR B 169       4.911  13.231  -5.417  1.00  0.00           H  
ATOM   2742  HB3 TYR B 169       3.875  14.627  -5.549  1.00  0.00           H  
ATOM   2743  CG  TYR B 169       3.380  13.059  -6.892  1.00  0.00           C  
ATOM   2744  CD1 TYR B 169       2.317  13.682  -7.575  1.00  0.00           C  
ATOM   2745  HD1 TYR B 169       2.267  14.761  -7.627  1.00  0.00           H  
ATOM   2746  CE1 TYR B 169       1.303  12.901  -8.168  1.00  0.00           C  
ATOM   2747  HE1 TYR B 169       0.486  13.371  -8.691  1.00  0.00           H  
ATOM   2748  CZ  TYR B 169       1.355  11.491  -8.098  1.00  0.00           C  
ATOM   2749  OH  TYR B 169       0.381  10.740  -8.674  1.00  0.00           O  
ATOM   2750  HH  TYR B 169       0.474   9.801  -8.452  1.00  0.00           H  
ATOM   2751  CE2 TYR B 169       2.421  10.867  -7.419  1.00  0.00           C  
ATOM   2752  HE2 TYR B 169       2.465   9.787  -7.370  1.00  0.00           H  
ATOM   2753  CD2 TYR B 169       3.423  11.654  -6.819  1.00  0.00           C  
ATOM   2754  HD2 TYR B 169       4.230  11.180  -6.290  1.00  0.00           H  
ATOM   2755  C   TYR B 169       6.335  13.659  -7.822  1.00  0.00           C  
ATOM   2756  O   TYR B 169       5.991  13.429  -8.982  1.00  0.00           O  
ATOM   2757  N   GLN B 170       7.414  13.089  -7.277  1.00  0.00           N  
ATOM   2758  H   GLN B 170       7.691  13.372  -6.344  1.00  0.00           H  
ATOM   2759  CA  GLN B 170       8.290  12.136  -7.976  1.00  0.00           C  
ATOM   2760  HA  GLN B 170       7.713  11.639  -8.759  1.00  0.00           H  
ATOM   2761  CB  GLN B 170       9.445  12.897  -8.650  1.00  0.00           C  
ATOM   2762  HB2 GLN B 170       9.022  13.659  -9.307  1.00  0.00           H  
ATOM   2763  HB3 GLN B 170      10.032  13.399  -7.880  1.00  0.00           H  
ATOM   2764  CG  GLN B 170      10.375  11.994  -9.485  1.00  0.00           C  
ATOM   2765  HG2 GLN B 170      10.878  11.276  -8.839  1.00  0.00           H  
ATOM   2766  HG3 GLN B 170       9.780  11.445 -10.212  1.00  0.00           H  
ATOM   2767  CD  GLN B 170      11.450  12.788 -10.229  1.00  0.00           C  
ATOM   2768  OE1 GLN B 170      11.827  13.886  -9.856  1.00  0.00           O  
ATOM   2769  NE2 GLN B 170      12.013  12.272 -11.293  1.00  0.00           N  
ATOM   2770 HE21 GLN B 170      12.647  12.872 -11.780  1.00  0.00           H  
ATOM   2771 HE22 GLN B 170      11.767  11.358 -11.667  1.00  0.00           H  
ATOM   2772  C   GLN B 170       8.804  11.058  -7.013  1.00  0.00           C  
ATOM   2773  O   GLN B 170       9.114  11.345  -5.856  1.00  0.00           O  
ATOM   2774  N   LEU B 171       8.854   9.801  -7.467  1.00  0.00           N  
ATOM   2775  H   LEU B 171       8.593   9.633  -8.426  1.00  0.00           H  
ATOM   2776  CA  LEU B 171       9.337   8.664  -6.674  1.00  0.00           C  
ATOM   2777  HA  LEU B 171       8.917   8.737  -5.669  1.00  0.00           H  
ATOM   2778  CB  LEU B 171       8.825   7.364  -7.332  1.00  0.00           C  
ATOM   2779  HB2 LEU B 171       7.738   7.403  -7.405  1.00  0.00           H  
ATOM   2780  HB3 LEU B 171       9.220   7.330  -8.346  1.00  0.00           H  
ATOM   2781  CG  LEU B 171       9.223   6.059  -6.615  1.00  0.00           C  
ATOM   2782  HG  LEU B 171      10.282   6.088  -6.365  1.00  0.00           H  
ATOM   2783  CD1 LEU B 171       8.417   5.829  -5.338  1.00  0.00           C  
ATOM   2784 HD11 LEU B 171       7.373   5.637  -5.582  1.00  0.00           H  
ATOM   2785 HD12 LEU B 171       8.821   4.964  -4.810  1.00  0.00           H  
ATOM   2786 HD13 LEU B 171       8.478   6.699  -4.688  1.00  0.00           H  
ATOM   2787  CD2 LEU B 171       8.979   4.864  -7.539  1.00  0.00           C  
ATOM   2788 HD21 LEU B 171       7.923   4.808  -7.811  1.00  0.00           H  
ATOM   2789 HD22 LEU B 171       9.582   4.964  -8.440  1.00  0.00           H  
ATOM   2790 HD23 LEU B 171       9.262   3.947  -7.023  1.00  0.00           H  
ATOM   2791  C   LEU B 171      10.873   8.708  -6.563  1.00  0.00           C  
ATOM   2792  O   LEU B 171      11.559   8.818  -7.576  1.00  0.00           O  
ATOM   2793  N   VAL B 172      11.428   8.584  -5.359  1.00  0.00           N  
ATOM   2794  H   VAL B 172      10.811   8.489  -4.559  1.00  0.00           H  
ATOM   2795  CA  VAL B 172      12.877   8.570  -5.093  1.00  0.00           C  
ATOM   2796  HA  VAL B 172      13.355   9.280  -5.769  1.00  0.00           H  
ATOM   2797  CB  VAL B 172      13.176   9.048  -3.650  1.00  0.00           C  
ATOM   2798  HB  VAL B 172      12.766   8.333  -2.936  1.00  0.00           H  
ATOM   2799  CG1 VAL B 172      14.685   9.186  -3.401  1.00  0.00           C  
ATOM   2800 HG11 VAL B 172      15.175   8.219  -3.514  1.00  0.00           H  
ATOM   2801 HG12 VAL B 172      15.123   9.894  -4.105  1.00  0.00           H  
ATOM   2802 HG13 VAL B 172      14.865   9.531  -2.383  1.00  0.00           H  
ATOM   2803  CG2 VAL B 172      12.549  10.425  -3.360  1.00  0.00           C  
ATOM   2804 HG21 VAL B 172      12.914  11.163  -4.075  1.00  0.00           H  
ATOM   2805 HG22 VAL B 172      11.465  10.369  -3.430  1.00  0.00           H  
ATOM   2806 HG23 VAL B 172      12.806  10.743  -2.350  1.00  0.00           H  
ATOM   2807  C   VAL B 172      13.456   7.182  -5.420  1.00  0.00           C  
ATOM   2808  O   VAL B 172      13.716   6.366  -4.539  1.00  0.00           O  
ATOM   2809  N   PHE B 173      13.585   6.879  -6.715  1.00  0.00           N  
ATOM   2810  H   PHE B 173      13.322   7.588  -7.391  1.00  0.00           H  
ATOM   2811  CA  PHE B 173      13.993   5.567  -7.241  1.00  0.00           C  
ATOM   2812  HA  PHE B 173      14.725   5.132  -6.561  1.00  0.00           H  
ATOM   2813  CB  PHE B 173      12.751   4.650  -7.263  1.00  0.00           C  
ATOM   2814  HB2 PHE B 173      12.341   4.590  -6.254  1.00  0.00           H  
ATOM   2815  HB3 PHE B 173      11.994   5.113  -7.897  1.00  0.00           H  
ATOM   2816  CG  PHE B 173      12.996   3.233  -7.750  1.00  0.00           C  
ATOM   2817  CD1 PHE B 173      13.675   2.305  -6.937  1.00  0.00           C  
ATOM   2818  HD1 PHE B 173      13.964   2.574  -5.930  1.00  0.00           H  
ATOM   2819  CE1 PHE B 173      14.007   1.035  -7.444  1.00  0.00           C  
ATOM   2820  HE1 PHE B 173      14.549   0.334  -6.829  1.00  0.00           H  
ATOM   2821  CZ  PHE B 173      13.656   0.681  -8.756  1.00  0.00           C  
ATOM   2822  HZ  PHE B 173      13.929  -0.291  -9.144  1.00  0.00           H  
ATOM   2823  CE2 PHE B 173      12.972   1.605  -9.562  1.00  0.00           C  
ATOM   2824  HE2 PHE B 173      12.747   1.368 -10.585  1.00  0.00           H  
ATOM   2825  CD2 PHE B 173      12.633   2.871  -9.060  1.00  0.00           C  
ATOM   2826  HD2 PHE B 173      12.148   3.591  -9.705  1.00  0.00           H  
ATOM   2827  C   PHE B 173      14.672   5.687  -8.628  1.00  0.00           C  
ATOM   2828  O   PHE B 173      14.712   6.760  -9.228  1.00  0.00           O  
ATOM   2829  N   LEU B 174      15.219   4.580  -9.149  1.00  0.00           N  
ATOM   2830  H   LEU B 174      15.109   3.713  -8.642  1.00  0.00           H  
ATOM   2831  CA  LEU B 174      15.776   4.505 -10.502  1.00  0.00           C  
ATOM   2832  HA  LEU B 174      16.591   5.225 -10.580  1.00  0.00           H  
ATOM   2833  CB  LEU B 174      16.317   3.085 -10.775  1.00  0.00           C  
ATOM   2834  HB2 LEU B 174      15.525   2.369 -10.554  1.00  0.00           H  
ATOM   2835  HB3 LEU B 174      16.533   3.011 -11.843  1.00  0.00           H  
ATOM   2836  CG  LEU B 174      17.581   2.661 -10.008  1.00  0.00           C  
ATOM   2837  HG  LEU B 174      17.391   2.679  -8.934  1.00  0.00           H  
ATOM   2838  CD1 LEU B 174      17.945   1.237 -10.435  1.00  0.00           C  
ATOM   2839 HD11 LEU B 174      18.117   1.189 -11.510  1.00  0.00           H  
ATOM   2840 HD12 LEU B 174      18.849   0.915  -9.922  1.00  0.00           H  
ATOM   2841 HD13 LEU B 174      17.139   0.557 -10.161  1.00  0.00           H  
ATOM   2842  CD2 LEU B 174      18.766   3.573 -10.337  1.00  0.00           C  
ATOM   2843 HD21 LEU B 174      18.600   4.565  -9.920  1.00  0.00           H  
ATOM   2844 HD22 LEU B 174      19.671   3.170  -9.884  1.00  0.00           H  
ATOM   2845 HD23 LEU B 174      18.909   3.640 -11.416  1.00  0.00           H  
ATOM   2846  C   LEU B 174      14.735   4.852 -11.582  1.00  0.00           C  
ATOM   2847  O   LEU B 174      13.740   4.143 -11.748  1.00  0.00           O  
ATOM   2848  N   LEU B 175      15.049   5.867 -12.392  1.00  0.00           N  
ATOM   2849  H   LEU B 175      15.847   6.426 -12.136  1.00  0.00           H  
ATOM   2850  CA  LEU B 175      14.351   6.199 -13.644  1.00  0.00           C  
ATOM   2851  HA  LEU B 175      14.742   7.159 -13.977  1.00  0.00           H  
ATOM   2852  CB  LEU B 175      14.692   5.164 -14.743  1.00  0.00           C  
ATOM   2853  HB2 LEU B 175      14.186   4.230 -14.497  1.00  0.00           H  
ATOM   2854  HB3 LEU B 175      14.283   5.518 -15.691  1.00  0.00           H  
ATOM   2855  CG  LEU B 175      16.194   4.868 -14.931  1.00  0.00           C  
ATOM   2856  HG  LEU B 175      16.630   4.541 -13.986  1.00  0.00           H  
ATOM   2857  CD1 LEU B 175      16.376   3.731 -15.932  1.00  0.00           C  
ATOM   2858 HD11 LEU B 175      15.965   4.020 -16.901  1.00  0.00           H  
ATOM   2859 HD12 LEU B 175      17.436   3.503 -16.045  1.00  0.00           H  
ATOM   2860 HD13 LEU B 175      15.864   2.838 -15.574  1.00  0.00           H  
ATOM   2861  CD2 LEU B 175      16.979   6.082 -15.433  1.00  0.00           C  
ATOM   2862 HD21 LEU B 175      16.562   6.431 -16.378  1.00  0.00           H  
ATOM   2863 HD22 LEU B 175      16.931   6.889 -14.703  1.00  0.00           H  
ATOM   2864 HD23 LEU B 175      18.025   5.814 -15.580  1.00  0.00           H  
ATOM   2865  C   LEU B 175      12.838   6.451 -13.461  1.00  0.00           C  
ATOM   2866  O   LEU B 175      12.017   6.072 -14.297  1.00  0.00           O  
ATOM   2867  N   SER B 176      12.475   7.077 -12.343  1.00  0.00           N  
ATOM   2868  H   SER B 176      13.190   7.370 -11.690  1.00  0.00           H  
ATOM   2869  CA  SER B 176      11.135   7.592 -12.073  1.00  0.00           C  
ATOM   2870  HA  SER B 176      10.395   6.852 -12.374  1.00  0.00           H  
ATOM   2871  CB  SER B 176      10.996   7.838 -10.570  1.00  0.00           C  
ATOM   2872  HB2 SER B 176      10.060   8.363 -10.369  1.00  0.00           H  
ATOM   2873  HB3 SER B 176      10.987   6.879 -10.050  1.00  0.00           H  
ATOM   2874  OG  SER B 176      12.087   8.605 -10.100  1.00  0.00           O  
ATOM   2875  HG  SER B 176      11.965   8.769  -9.143  1.00  0.00           H  
ATOM   2876  C   SER B 176      10.879   8.888 -12.844  1.00  0.00           C  
ATOM   2877  O   SER B 176      11.644   9.847 -12.746  1.00  0.00           O  
ATOM   2878  N   GLU B 177       9.763   8.941 -13.564  1.00  0.00           N  
ATOM   2879  H   GLU B 177       9.169   8.133 -13.617  1.00  0.00           H  
ATOM   2880  CA  GLU B 177       9.231  10.201 -14.089  1.00  0.00           C  
ATOM   2881  HA  GLU B 177      10.070  10.814 -14.426  1.00  0.00           H  
ATOM   2882  CB  GLU B 177       8.331   9.895 -15.303  1.00  0.00           C  
ATOM   2883  HB2 GLU B 177       8.868   9.201 -15.953  1.00  0.00           H  
ATOM   2884  HB3 GLU B 177       7.424   9.391 -14.963  1.00  0.00           H  
ATOM   2885  CG  GLU B 177       7.940  11.112 -16.154  1.00  0.00           C  
ATOM   2886  HG2 GLU B 177       7.495  10.761 -17.087  1.00  0.00           H  
ATOM   2887  HG3 GLU B 177       7.177  11.682 -15.627  1.00  0.00           H  
ATOM   2888  CD  GLU B 177       9.145  12.010 -16.451  1.00  0.00           C  
ATOM   2889  OE1 GLU B 177       9.303  13.012 -15.716  1.00  0.00           O  
ATOM   2890  OE2 GLU B 177       9.942  11.633 -17.337  1.00  0.00           O  
ATOM   2891  C   GLU B 177       8.503  10.987 -12.979  1.00  0.00           C  
ATOM   2892  O   GLU B 177       8.047  10.402 -11.987  1.00  0.00           O  
ATOM   2893  N   ALA B 178       8.406  12.307 -13.118  1.00  0.00           N  
ATOM   2894  H   ALA B 178       8.770  12.730 -13.975  1.00  0.00           H  
ATOM   2895  CA  ALA B 178       7.585  13.148 -12.254  1.00  0.00           C  
ATOM   2896  HA  ALA B 178       7.660  12.782 -11.229  1.00  0.00           H  
ATOM   2897  CB  ALA B 178       8.152  14.572 -12.288  1.00  0.00           C  
ATOM   2898  HB1 ALA B 178       7.577  15.215 -11.621  1.00  0.00           H  
ATOM   2899  HB2 ALA B 178       9.192  14.561 -11.958  1.00  0.00           H  
ATOM   2900  HB3 ALA B 178       8.102  14.961 -13.306  1.00  0.00           H  
ATOM   2901  C   ALA B 178       6.096  13.106 -12.654  1.00  0.00           C  
ATOM   2902  O   ALA B 178       5.717  12.721 -13.761  1.00  0.00           O  
ATOM   2903  N   HIE B 179       5.223  13.568 -11.759  1.00  0.00           N  
ATOM   2904  H   HIE B 179       5.578  13.842 -10.849  1.00  0.00           H  
ATOM   2905  CA  HIE B 179       3.778  13.685 -11.985  1.00  0.00           C  
ATOM   2906  HA  HIE B 179       3.587  13.664 -13.060  1.00  0.00           H  
ATOM   2907  CB  HIE B 179       3.071  12.477 -11.350  1.00  0.00           C  
ATOM   2908  HB2 HIE B 179       3.797  11.689 -11.143  1.00  0.00           H  
ATOM   2909  HB3 HIE B 179       2.635  12.771 -10.400  1.00  0.00           H  
ATOM   2910  CG  HIE B 179       1.999  11.887 -12.228  1.00  0.00           C  
ATOM   2911  ND1 HIE B 179       0.990  12.604 -12.877  1.00  0.00           N  
ATOM   2912  CE1 HIE B 179       0.260  11.688 -13.531  1.00  0.00           C  
ATOM   2913  HE1 HIE B 179      -0.604  11.915 -14.141  1.00  0.00           H  
ATOM   2914  NE2 HIE B 179       0.749  10.453 -13.323  1.00  0.00           N  
ATOM   2915  HE2 HIE B 179       0.366   9.595 -13.694  1.00  0.00           H  
ATOM   2916  CD2 HIE B 179       1.848  10.560 -12.502  1.00  0.00           C  
ATOM   2917  HD2 HIE B 179       2.474   9.761 -12.133  1.00  0.00           H  
ATOM   2918  C   HIE B 179       3.249  15.021 -11.445  1.00  0.00           C  
ATOM   2919  O   HIE B 179       3.924  15.682 -10.658  1.00  0.00           O  
ATOM   2920  N   THR B 180       2.053  15.460 -11.846  1.00  0.00           N  
ATOM   2921  H   THR B 180       1.496  14.855 -12.442  1.00  0.00           H  
ATOM   2922  CA  THR B 180       1.458  16.729 -11.366  1.00  0.00           C  
ATOM   2923  HA  THR B 180       1.882  16.979 -10.394  1.00  0.00           H  
ATOM   2924  CB  THR B 180       1.778  17.901 -12.314  1.00  0.00           C  
ATOM   2925  HB  THR B 180       1.517  17.620 -13.335  1.00  0.00           H  
ATOM   2926  CG2 THR B 180       1.069  19.213 -11.963  1.00  0.00           C  
ATOM   2927 HG21 THR B 180       1.308  19.496 -10.938  1.00  0.00           H  
ATOM   2928 HG22 THR B 180       1.406  19.995 -12.643  1.00  0.00           H  
ATOM   2929 HG23 THR B 180      -0.010  19.104 -12.071  1.00  0.00           H  
ATOM   2930  OG1 THR B 180       3.150  18.212 -12.253  1.00  0.00           O  
ATOM   2931  HG1 THR B 180       3.636  17.380 -12.195  1.00  0.00           H  
ATOM   2932  C   THR B 180      -0.047  16.603 -11.175  1.00  0.00           C  
ATOM   2933  O   THR B 180      -0.772  16.330 -12.131  1.00  0.00           O  
ATOM   2934  N   CYS B 181      -0.519  16.885  -9.961  1.00  0.00           N  
ATOM   2935  H   CYS B 181       0.139  17.173  -9.242  1.00  0.00           H  
ATOM   2936  CA  CYS B 181      -1.941  16.937  -9.626  1.00  0.00           C  
ATOM   2937  HA  CYS B 181      -2.516  16.561 -10.474  1.00  0.00           H  
ATOM   2938  CB  CYS B 181      -2.230  15.999  -8.447  1.00  0.00           C  
ATOM   2939  HB2 CYS B 181      -1.518  16.169  -7.636  1.00  0.00           H  
ATOM   2940  HB3 CYS B 181      -3.241  16.179  -8.076  1.00  0.00           H  
ATOM   2941  SG  CYS B 181      -2.141  14.275  -9.005  1.00  0.00           S  
ATOM   2942  HG  CYS B 181      -2.841  13.765  -7.975  1.00  0.00           H  
ATOM   2943  C   CYS B 181      -2.426  18.376  -9.372  1.00  0.00           C  
ATOM   2944  O   CYS B 181      -1.664  19.272  -8.993  1.00  0.00           O  
ATOM   2945  N   ILE B 182      -3.730  18.573  -9.582  1.00  0.00           N  
ATOM   2946  H   ILE B 182      -4.285  17.780  -9.869  1.00  0.00           H  
ATOM   2947  CA  ILE B 182      -4.478  19.795  -9.271  1.00  0.00           C  
ATOM   2948  HA  ILE B 182      -3.808  20.653  -9.293  1.00  0.00           H  
ATOM   2949  CB  ILE B 182      -5.567  20.027 -10.347  1.00  0.00           C  
ATOM   2950  HB  ILE B 182      -6.246  19.172 -10.323  1.00  0.00           H  
ATOM   2951  CG2 ILE B 182      -6.402  21.277 -10.035  1.00  0.00           C  
ATOM   2952 HG21 ILE B 182      -7.007  21.117  -9.143  1.00  0.00           H  
ATOM   2953 HG22 ILE B 182      -5.756  22.142  -9.870  1.00  0.00           H  
ATOM   2954 HG23 ILE B 182      -7.077  21.497 -10.863  1.00  0.00           H  
ATOM   2955  CG1 ILE B 182      -5.003  20.104 -11.789  1.00  0.00           C  
ATOM   2956 HG12 ILE B 182      -4.427  19.202 -12.002  1.00  0.00           H  
ATOM   2957 HG13 ILE B 182      -5.843  20.112 -12.486  1.00  0.00           H  
ATOM   2958  CD1 ILE B 182      -4.122  21.323 -12.095  1.00  0.00           C  
ATOM   2959 HD11 ILE B 182      -4.716  22.237 -12.057  1.00  0.00           H  
ATOM   2960 HD12 ILE B 182      -3.305  21.389 -11.380  1.00  0.00           H  
ATOM   2961 HD13 ILE B 182      -3.707  21.221 -13.098  1.00  0.00           H  
ATOM   2962  C   ILE B 182      -5.095  19.642  -7.863  1.00  0.00           C  
ATOM   2963  O   ILE B 182      -5.811  18.664  -7.631  1.00  0.00           O  
ATOM   2964  N   PRO B 183      -4.811  20.529  -6.896  1.00  0.00           N  
ATOM   2965  CD  PRO B 183      -3.689  21.442  -6.865  1.00  0.00           C  
ATOM   2966  HD2 PRO B 183      -4.031  22.437  -7.150  1.00  0.00           H  
ATOM   2967  HD3 PRO B 183      -2.862  21.111  -7.491  1.00  0.00           H  
ATOM   2968  CG  PRO B 183      -3.266  21.424  -5.408  1.00  0.00           C  
ATOM   2969  HG2 PRO B 183      -2.645  22.276  -5.144  1.00  0.00           H  
ATOM   2970  HG3 PRO B 183      -2.742  20.490  -5.203  1.00  0.00           H  
ATOM   2971  CB  PRO B 183      -4.620  21.440  -4.698  1.00  0.00           C  
ATOM   2972  HB2 PRO B 183      -4.982  22.468  -4.647  1.00  0.00           H  
ATOM   2973  HB3 PRO B 183      -4.562  21.013  -3.698  1.00  0.00           H  
ATOM   2974  CA  PRO B 183      -5.520  20.599  -5.614  1.00  0.00           C  
ATOM   2975  HA  PRO B 183      -5.630  19.597  -5.200  1.00  0.00           H  
ATOM   2976  C   PRO B 183      -6.904  21.244  -5.762  1.00  0.00           C  
ATOM   2977  O   PRO B 183      -7.129  21.992  -6.707  1.00  0.00           O  
ATOM   2978  N   GLU B 184      -7.803  21.026  -4.801  1.00  0.00           N  
ATOM   2979  H   GLU B 184      -7.562  20.391  -4.045  1.00  0.00           H  
ATOM   2980  CA  GLU B 184      -9.123  21.670  -4.744  1.00  0.00           C  
ATOM   2981  HA  GLU B 184      -9.052  22.602  -5.300  1.00  0.00           H  
ATOM   2982  CB  GLU B 184     -10.170  20.788  -5.453  1.00  0.00           C  
ATOM   2983  HB2 GLU B 184      -9.778  20.513  -6.433  1.00  0.00           H  
ATOM   2984  HB3 GLU B 184     -10.290  19.869  -4.879  1.00  0.00           H  
ATOM   2985  CG  GLU B 184     -11.568  21.401  -5.668  1.00  0.00           C  
ATOM   2986  HG2 GLU B 184     -12.167  20.683  -6.233  1.00  0.00           H  
ATOM   2987  HG3 GLU B 184     -12.056  21.530  -4.701  1.00  0.00           H  
ATOM   2988  CD  GLU B 184     -11.557  22.750  -6.407  1.00  0.00           C  
ATOM   2989  OE1 GLU B 184     -12.014  22.802  -7.569  1.00  0.00           O  
ATOM   2990  OE2 GLU B 184     -11.054  23.741  -5.829  1.00  0.00           O  
ATOM   2991  C   GLU B 184      -9.518  22.044  -3.302  1.00  0.00           C  
ATOM   2992  O   GLU B 184      -8.958  21.527  -2.331  1.00  0.00           O  
ATOM   2993  N   ASN B 185     -10.442  22.992  -3.141  1.00  0.00           N  
ATOM   2994  H   ASN B 185     -10.871  23.382  -3.981  1.00  0.00           H  
ATOM   2995  CA  ASN B 185     -10.878  23.482  -1.835  1.00  0.00           C  
ATOM   2996  HA  ASN B 185      -9.987  23.733  -1.259  1.00  0.00           H  
ATOM   2997  CB  ASN B 185     -11.701  24.768  -2.009  1.00  0.00           C  
ATOM   2998  HB2 ASN B 185     -11.163  25.477  -2.636  1.00  0.00           H  
ATOM   2999  HB3 ASN B 185     -12.655  24.536  -2.484  1.00  0.00           H  
ATOM   3000  CG  ASN B 185     -11.965  25.385  -0.649  1.00  0.00           C  
ATOM   3001  OD1 ASN B 185     -12.761  24.896   0.133  1.00  0.00           O  
ATOM   3002  ND2 ASN B 185     -11.262  26.428  -0.281  1.00  0.00           N  
ATOM   3003 HD21 ASN B 185     -11.302  26.644   0.705  1.00  0.00           H  
ATOM   3004 HD22 ASN B 185     -10.653  26.874  -0.960  1.00  0.00           H  
ATOM   3005  C   ASN B 185     -11.657  22.407  -1.054  1.00  0.00           C  
ATOM   3006  O   ASN B 185     -12.683  21.905  -1.510  1.00  0.00           O  
ATOM   3007  N   ASN B 186     -11.205  22.098   0.164  1.00  0.00           N  
ATOM   3008  H   ASN B 186     -10.446  22.656   0.530  1.00  0.00           H  
ATOM   3009  CA  ASN B 186     -11.841  21.134   1.067  1.00  0.00           C  
ATOM   3010  HA  ASN B 186     -12.301  20.349   0.461  1.00  0.00           H  
ATOM   3011  CB  ASN B 186     -10.745  20.467   1.926  1.00  0.00           C  
ATOM   3012  HB2 ASN B 186      -9.912  20.182   1.287  1.00  0.00           H  
ATOM   3013  HB3 ASN B 186     -10.382  21.180   2.662  1.00  0.00           H  
ATOM   3014  CG  ASN B 186     -11.207  19.209   2.650  1.00  0.00           C  
ATOM   3015  OD1 ASN B 186     -12.240  18.626   2.370  1.00  0.00           O  
ATOM   3016  ND2 ASN B 186     -10.429  18.744   3.603  1.00  0.00           N  
ATOM   3017 HD21 ASN B 186     -10.723  17.897   4.058  1.00  0.00           H  
ATOM   3018 HD22 ASN B 186      -9.541  19.169   3.805  1.00  0.00           H  
ATOM   3019  C   ASN B 186     -12.982  21.802   1.869  1.00  0.00           C  
ATOM   3020  O   ASN B 186     -12.911  21.929   3.092  1.00  0.00           O  
ATOM   3021  N   GLY B 187     -13.999  22.298   1.153  1.00  0.00           N  
ATOM   3022  H   GLY B 187     -13.905  22.236   0.144  1.00  0.00           H  
ATOM   3023  CA  GLY B 187     -15.261  22.831   1.690  1.00  0.00           C  
ATOM   3024  HA2 GLY B 187     -15.893  23.110   0.847  1.00  0.00           H  
ATOM   3025  HA3 GLY B 187     -15.767  22.039   2.242  1.00  0.00           H  
ATOM   3026  C   GLY B 187     -15.174  24.058   2.613  1.00  0.00           C  
ATOM   3027  O   GLY B 187     -16.125  24.329   3.344  1.00  0.00           O  
ATOM   3028  N   GLY B 188     -14.060  24.792   2.634  1.00  0.00           N  
ATOM   3029  H   GLY B 188     -13.356  24.612   1.922  1.00  0.00           H  
ATOM   3030  CA  GLY B 188     -13.836  25.874   3.593  1.00  0.00           C  
ATOM   3031  HA2 GLY B 188     -14.483  26.711   3.341  1.00  0.00           H  
ATOM   3032  HA3 GLY B 188     -14.122  25.517   4.584  1.00  0.00           H  
ATOM   3033  C   GLY B 188     -12.385  26.357   3.644  1.00  0.00           C  
ATOM   3034  O   GLY B 188     -11.706  26.466   2.627  1.00  0.00           O  
ATOM   3035  N   ALA B 189     -11.883  26.639   4.850  1.00  0.00           N  
ATOM   3036  H   ALA B 189     -12.496  26.527   5.642  1.00  0.00           H  
ATOM   3037  CA  ALA B 189     -10.493  27.036   5.128  1.00  0.00           C  
ATOM   3038  HA  ALA B 189     -10.198  27.765   4.372  1.00  0.00           H  
ATOM   3039  CB  ALA B 189     -10.465  27.740   6.491  1.00  0.00           C  
ATOM   3040  HB1 ALA B 189      -9.466  28.135   6.678  1.00  0.00           H  
ATOM   3041  HB2 ALA B 189     -11.173  28.568   6.504  1.00  0.00           H  
ATOM   3042  HB3 ALA B 189     -10.716  27.032   7.282  1.00  0.00           H  
ATOM   3043  C   ALA B 189      -9.474  25.869   5.024  1.00  0.00           C  
ATOM   3044  O   ALA B 189      -8.534  25.757   5.816  1.00  0.00           O  
ATOM   3045  N   GLY B 190      -9.672  24.978   4.052  1.00  0.00           N  
ATOM   3046  H   GLY B 190     -10.412  25.173   3.385  1.00  0.00           H  
ATOM   3047  CA  GLY B 190      -8.863  23.792   3.782  1.00  0.00           C  
ATOM   3048  HA2 GLY B 190      -7.863  23.924   4.181  1.00  0.00           H  
ATOM   3049  HA3 GLY B 190      -9.314  22.925   4.264  1.00  0.00           H  
ATOM   3050  C   GLY B 190      -8.737  23.507   2.287  1.00  0.00           C  
ATOM   3051  O   GLY B 190      -9.482  24.038   1.468  1.00  0.00           O  
ATOM   3052  N   CYS B 191      -7.775  22.666   1.933  1.00  0.00           N  
ATOM   3053  H   CYS B 191      -7.153  22.298   2.650  1.00  0.00           H  
ATOM   3054  CA  CYS B 191      -7.488  22.240   0.570  1.00  0.00           C  
ATOM   3055  HA  CYS B 191      -8.410  22.226  -0.008  1.00  0.00           H  
ATOM   3056  CB  CYS B 191      -6.544  23.270  -0.063  1.00  0.00           C  
ATOM   3057  HB2 CYS B 191      -7.025  24.251  -0.053  1.00  0.00           H  
ATOM   3058  HB3 CYS B 191      -5.633  23.317   0.531  1.00  0.00           H  
ATOM   3059  SG  CYS B 191      -6.130  22.850  -1.778  1.00  0.00           S  
ATOM   3060  HG  CYS B 191      -7.390  22.821  -2.241  1.00  0.00           H  
ATOM   3061  C   CYS B 191      -6.944  20.803   0.595  1.00  0.00           C  
ATOM   3062  O   CYS B 191      -6.366  20.364   1.593  1.00  0.00           O  
ATOM   3063  N   VAL B 192      -7.194  20.059  -0.479  1.00  0.00           N  
ATOM   3064  H   VAL B 192      -7.658  20.501  -1.271  1.00  0.00           H  
ATOM   3065  CA  VAL B 192      -6.918  18.625  -0.598  1.00  0.00           C  
ATOM   3066  HA  VAL B 192      -6.106  18.374   0.085  1.00  0.00           H  
ATOM   3067  CB  VAL B 192      -8.158  17.809  -0.166  1.00  0.00           C  
ATOM   3068  HB  VAL B 192      -8.434  18.132   0.839  1.00  0.00           H  
ATOM   3069  CG1 VAL B 192      -9.379  18.023  -1.075  1.00  0.00           C  
ATOM   3070 HG11 VAL B 192      -9.624  19.084  -1.136  1.00  0.00           H  
ATOM   3071 HG12 VAL B 192      -9.178  17.650  -2.079  1.00  0.00           H  
ATOM   3072 HG13 VAL B 192     -10.240  17.497  -0.663  1.00  0.00           H  
ATOM   3073  CG2 VAL B 192      -7.879  16.304  -0.098  1.00  0.00           C  
ATOM   3074 HG21 VAL B 192      -8.741  15.793   0.331  1.00  0.00           H  
ATOM   3075 HG22 VAL B 192      -7.684  15.900  -1.091  1.00  0.00           H  
ATOM   3076 HG23 VAL B 192      -7.018  16.122   0.546  1.00  0.00           H  
ATOM   3077  C   VAL B 192      -6.444  18.299  -2.013  1.00  0.00           C  
ATOM   3078  O   VAL B 192      -6.866  18.933  -2.982  1.00  0.00           O  
ATOM   3079  N   CYS B 193      -5.552  17.318  -2.147  1.00  0.00           N  
ATOM   3080  H   CYS B 193      -5.182  16.887  -1.303  1.00  0.00           H  
ATOM   3081  CA  CYS B 193      -5.042  16.859  -3.434  1.00  0.00           C  
ATOM   3082  HA  CYS B 193      -5.808  17.027  -4.195  1.00  0.00           H  
ATOM   3083  CB  CYS B 193      -3.816  17.709  -3.790  1.00  0.00           C  
ATOM   3084  HB2 CYS B 193      -4.041  18.763  -3.627  1.00  0.00           H  
ATOM   3085  HB3 CYS B 193      -2.982  17.428  -3.143  1.00  0.00           H  
ATOM   3086  SG  CYS B 193      -3.367  17.459  -5.529  1.00  0.00           S  
ATOM   3087  HG  CYS B 193      -4.472  17.970  -6.090  1.00  0.00           H  
ATOM   3088  C   CYS B 193      -4.740  15.352  -3.395  1.00  0.00           C  
ATOM   3089  O   CYS B 193      -3.998  14.871  -2.534  1.00  0.00           O  
ATOM   3090  N   HIE B 194      -5.341  14.599  -4.317  1.00  0.00           N  
ATOM   3091  H   HIE B 194      -5.959  15.044  -4.979  1.00  0.00           H  
ATOM   3092  CA  HIE B 194      -5.167  13.151  -4.441  1.00  0.00           C  
ATOM   3093  HA  HIE B 194      -4.973  12.740  -3.448  1.00  0.00           H  
ATOM   3094  CB  HIE B 194      -6.468  12.522  -4.959  1.00  0.00           C  
ATOM   3095  HB2 HIE B 194      -6.662  12.880  -5.972  1.00  0.00           H  
ATOM   3096  HB3 HIE B 194      -6.360  11.440  -5.002  1.00  0.00           H  
ATOM   3097  CG  HIE B 194      -7.658  12.861  -4.095  1.00  0.00           C  
ATOM   3098  ND1 HIE B 194      -8.721  13.679  -4.475  1.00  0.00           N  
ATOM   3099  CE1 HIE B 194      -9.475  13.841  -3.378  1.00  0.00           C  
ATOM   3100  HE1 HIE B 194     -10.372  14.444  -3.336  1.00  0.00           H  
ATOM   3101  NE2 HIE B 194      -8.946  13.170  -2.340  1.00  0.00           N  
ATOM   3102  HE2 HIE B 194      -9.314  13.163  -1.398  1.00  0.00           H  
ATOM   3103  CD2 HIE B 194      -7.796  12.549  -2.773  1.00  0.00           C  
ATOM   3104  HD2 HIE B 194      -7.103  11.973  -2.175  1.00  0.00           H  
ATOM   3105  C   HIE B 194      -3.963  12.809  -5.324  1.00  0.00           C  
ATOM   3106  O   HIE B 194      -3.795  13.359  -6.413  1.00  0.00           O  
ATOM   3107  N   LEU B 195      -3.147  11.869  -4.849  1.00  0.00           N  
ATOM   3108  H   LEU B 195      -3.363  11.459  -3.946  1.00  0.00           H  
ATOM   3109  CA  LEU B 195      -1.895  11.438  -5.465  1.00  0.00           C  
ATOM   3110  HA  LEU B 195      -1.715  12.009  -6.377  1.00  0.00           H  
ATOM   3111  CB  LEU B 195      -0.725  11.695  -4.496  1.00  0.00           C  
ATOM   3112  HB2 LEU B 195      -0.812  11.001  -3.660  1.00  0.00           H  
ATOM   3113  HB3 LEU B 195       0.201  11.471  -5.026  1.00  0.00           H  
ATOM   3114  CG  LEU B 195      -0.629  13.118  -3.914  1.00  0.00           C  
ATOM   3115  HG  LEU B 195      -1.540  13.365  -3.366  1.00  0.00           H  
ATOM   3116  CD1 LEU B 195       0.547  13.183  -2.937  1.00  0.00           C  
ATOM   3117 HD11 LEU B 195       0.389  12.463  -2.134  1.00  0.00           H  
ATOM   3118 HD12 LEU B 195       1.479  12.955  -3.455  1.00  0.00           H  
ATOM   3119 HD13 LEU B 195       0.610  14.179  -2.501  1.00  0.00           H  
ATOM   3120  CD2 LEU B 195      -0.402  14.162  -5.005  1.00  0.00           C  
ATOM   3121 HD21 LEU B 195      -1.238  14.166  -5.703  1.00  0.00           H  
ATOM   3122 HD22 LEU B 195      -0.327  15.149  -4.559  1.00  0.00           H  
ATOM   3123 HD23 LEU B 195       0.517  13.945  -5.545  1.00  0.00           H  
ATOM   3124  C   LEU B 195      -1.995   9.955  -5.838  1.00  0.00           C  
ATOM   3125  O   LEU B 195      -2.073   9.090  -4.961  1.00  0.00           O  
ATOM   3126  N   LEU B 196      -1.997   9.671  -7.140  1.00  0.00           N  
ATOM   3127  H   LEU B 196      -1.893  10.436  -7.792  1.00  0.00           H  
ATOM   3128  CA  LEU B 196      -2.040   8.320  -7.699  1.00  0.00           C  
ATOM   3129  HA  LEU B 196      -2.903   7.795  -7.285  1.00  0.00           H  
ATOM   3130  CB  LEU B 196      -2.203   8.401  -9.234  1.00  0.00           C  
ATOM   3131  HB2 LEU B 196      -1.270   8.769  -9.659  1.00  0.00           H  
ATOM   3132  HB3 LEU B 196      -2.360   7.391  -9.619  1.00  0.00           H  
ATOM   3133  CG  LEU B 196      -3.343   9.313  -9.739  1.00  0.00           C  
ATOM   3134  HG  LEU B 196      -3.223  10.318  -9.333  1.00  0.00           H  
ATOM   3135  CD1 LEU B 196      -3.288   9.431 -11.263  1.00  0.00           C  
ATOM   3136 HD11 LEU B 196      -4.095  10.075 -11.612  1.00  0.00           H  
ATOM   3137 HD12 LEU B 196      -2.335   9.873 -11.556  1.00  0.00           H  
ATOM   3138 HD13 LEU B 196      -3.386   8.444 -11.716  1.00  0.00           H  
ATOM   3139  CD2 LEU B 196      -4.728   8.792  -9.343  1.00  0.00           C  
ATOM   3140 HD21 LEU B 196      -4.818   8.771  -8.258  1.00  0.00           H  
ATOM   3141 HD22 LEU B 196      -5.499   9.453  -9.740  1.00  0.00           H  
ATOM   3142 HD23 LEU B 196      -4.876   7.787  -9.737  1.00  0.00           H  
ATOM   3143  C   LEU B 196      -0.768   7.551  -7.298  1.00  0.00           C  
ATOM   3144  O   LEU B 196       0.338   7.997  -7.624  1.00  0.00           O  
ATOM   3145  N   MET B 197      -0.939   6.461  -6.547  1.00  0.00           N  
ATOM   3146  H   MET B 197      -1.897   6.189  -6.352  1.00  0.00           H  
ATOM   3147  CA  MET B 197       0.113   5.623  -5.955  1.00  0.00           C  
ATOM   3148  HA  MET B 197       0.957   5.574  -6.643  1.00  0.00           H  
ATOM   3149  CB  MET B 197       0.597   6.220  -4.615  1.00  0.00           C  
ATOM   3150  HB2 MET B 197      -0.248   6.314  -3.931  1.00  0.00           H  
ATOM   3151  HB3 MET B 197       1.317   5.529  -4.175  1.00  0.00           H  
ATOM   3152  CG  MET B 197       1.282   7.585  -4.746  1.00  0.00           C  
ATOM   3153  HG2 MET B 197       2.023   7.528  -5.544  1.00  0.00           H  
ATOM   3154  HG3 MET B 197       0.539   8.331  -5.024  1.00  0.00           H  
ATOM   3155  SD  MET B 197       2.116   8.147  -3.239  1.00  0.00           S  
ATOM   3156  CE  MET B 197       2.741   9.740  -3.834  1.00  0.00           C  
ATOM   3157  HE1 MET B 197       3.364  10.202  -3.068  1.00  0.00           H  
ATOM   3158  HE2 MET B 197       3.335   9.581  -4.733  1.00  0.00           H  
ATOM   3159  HE3 MET B 197       1.906  10.398  -4.069  1.00  0.00           H  
ATOM   3160  C   MET B 197      -0.391   4.177  -5.782  1.00  0.00           C  
ATOM   3161  O   MET B 197      -0.537   3.674  -4.665  1.00  0.00           O  
ATOM   3162  N   ASP B 198      -0.723   3.524  -6.897  1.00  0.00           N  
ATOM   3163  H   ASP B 198      -0.598   3.975  -7.803  1.00  0.00           H  
ATOM   3164  CA  ASP B 198      -1.025   2.094  -6.975  1.00  0.00           C  
ATOM   3165  HA  ASP B 198      -1.597   1.822  -6.088  1.00  0.00           H  
ATOM   3166  CB  ASP B 198      -1.918   1.786  -8.197  1.00  0.00           C  
ATOM   3167  HB2 ASP B 198      -2.061   0.707  -8.265  1.00  0.00           H  
ATOM   3168  HB3 ASP B 198      -2.900   2.221  -8.005  1.00  0.00           H  
ATOM   3169  CG  ASP B 198      -1.440   2.325  -9.557  1.00  0.00           C  
ATOM   3170  OD1 ASP B 198      -1.707   1.631 -10.561  1.00  0.00           O  
ATOM   3171  OD2 ASP B 198      -0.885   3.447  -9.608  1.00  0.00           O  
ATOM   3172  C   ASP B 198       0.241   1.210  -6.950  1.00  0.00           C  
ATOM   3173  O   ASP B 198       1.373   1.686  -7.063  1.00  0.00           O  
ATOM   3174  N   ASP B 199       0.033  -0.092  -6.699  1.00  0.00           N  
ATOM   3175  H   ASP B 199      -0.926  -0.409  -6.706  1.00  0.00           H  
ATOM   3176  CA  ASP B 199       1.072  -1.126  -6.522  1.00  0.00           C  
ATOM   3177  HA  ASP B 199       0.600  -1.936  -5.968  1.00  0.00           H  
ATOM   3178  CB  ASP B 199       1.517  -1.719  -7.881  1.00  0.00           C  
ATOM   3179  HB2 ASP B 199       1.623  -0.915  -8.610  1.00  0.00           H  
ATOM   3180  HB3 ASP B 199       2.490  -2.197  -7.779  1.00  0.00           H  
ATOM   3181  CG  ASP B 199       0.592  -2.800  -8.442  1.00  0.00           C  
ATOM   3182  OD1 ASP B 199      -0.462  -3.115  -7.843  1.00  0.00           O  
ATOM   3183  OD2 ASP B 199       0.992  -3.432  -9.442  1.00  0.00           O  
ATOM   3184  C   ASP B 199       2.249  -0.706  -5.615  1.00  0.00           C  
ATOM   3185  O   ASP B 199       3.377  -1.173  -5.795  1.00  0.00           O  
ATOM   3186  N   VAL B 200       1.985   0.183  -4.651  1.00  0.00           N  
ATOM   3187  H   VAL B 200       1.043   0.543  -4.640  1.00  0.00           H  
ATOM   3188  CA  VAL B 200       2.934   0.797  -3.704  1.00  0.00           C  
ATOM   3189  HA  VAL B 200       3.733   1.248  -4.288  1.00  0.00           H  
ATOM   3190  CB  VAL B 200       2.229   1.956  -2.958  1.00  0.00           C  
ATOM   3191  HB  VAL B 200       1.825   2.629  -3.716  1.00  0.00           H  
ATOM   3192  CG1 VAL B 200       1.063   1.502  -2.069  1.00  0.00           C  
ATOM   3193 HG11 VAL B 200       0.316   0.982  -2.667  1.00  0.00           H  
ATOM   3194 HG12 VAL B 200       1.419   0.835  -1.283  1.00  0.00           H  
ATOM   3195 HG13 VAL B 200       0.591   2.375  -1.621  1.00  0.00           H  
ATOM   3196  CG2 VAL B 200       3.177   2.794  -2.091  1.00  0.00           C  
ATOM   3197 HG21 VAL B 200       4.020   3.130  -2.692  1.00  0.00           H  
ATOM   3198 HG22 VAL B 200       2.645   3.668  -1.719  1.00  0.00           H  
ATOM   3199 HG23 VAL B 200       3.541   2.214  -1.243  1.00  0.00           H  
ATOM   3200  C   VAL B 200       3.583  -0.230  -2.761  1.00  0.00           C  
ATOM   3201  O   VAL B 200       2.991  -1.269  -2.466  1.00  0.00           O  
ATOM   3202  N   VAL B 201       4.809   0.043  -2.300  1.00  0.00           N  
ATOM   3203  H   VAL B 201       5.253   0.902  -2.615  1.00  0.00           H  
ATOM   3204  CA  VAL B 201       5.597  -0.844  -1.423  1.00  0.00           C  
ATOM   3205  HA  VAL B 201       4.912  -1.552  -0.958  1.00  0.00           H  
ATOM   3206  CB  VAL B 201       6.608  -1.698  -2.218  1.00  0.00           C  
ATOM   3207  HB  VAL B 201       7.085  -2.351  -1.504  1.00  0.00           H  
ATOM   3208  CG1 VAL B 201       5.930  -2.617  -3.240  1.00  0.00           C  
ATOM   3209 HG11 VAL B 201       6.673  -3.279  -3.681  1.00  0.00           H  
ATOM   3210 HG12 VAL B 201       5.170  -3.218  -2.738  1.00  0.00           H  
ATOM   3211 HG13 VAL B 201       5.454  -2.027  -4.021  1.00  0.00           H  
ATOM   3212  CG2 VAL B 201       7.735  -0.923  -2.900  1.00  0.00           C  
ATOM   3213 HG21 VAL B 201       8.243  -0.276  -2.186  1.00  0.00           H  
ATOM   3214 HG22 VAL B 201       8.460  -1.627  -3.303  1.00  0.00           H  
ATOM   3215 HG23 VAL B 201       7.328  -0.320  -3.704  1.00  0.00           H  
ATOM   3216  C   VAL B 201       6.290  -0.119  -0.258  1.00  0.00           C  
ATOM   3217  O   VAL B 201       6.394   1.107  -0.209  1.00  0.00           O  
ATOM   3218  N   SER B 202       6.799  -0.910   0.688  1.00  0.00           N  
ATOM   3219  H   SER B 202       6.614  -1.902   0.580  1.00  0.00           H  
ATOM   3220  CA  SER B 202       7.422  -0.490   1.947  1.00  0.00           C  
ATOM   3221  HA  SER B 202       6.662  -0.022   2.570  1.00  0.00           H  
ATOM   3222  CB  SER B 202       7.944  -1.734   2.682  1.00  0.00           C  
ATOM   3223  HB2 SER B 202       8.729  -2.200   2.087  1.00  0.00           H  
ATOM   3224  HB3 SER B 202       8.363  -1.437   3.645  1.00  0.00           H  
ATOM   3225  OG  SER B 202       6.910  -2.676   2.898  1.00  0.00           O  
ATOM   3226  HG  SER B 202       6.633  -3.040   2.029  1.00  0.00           H  
ATOM   3227  C   SER B 202       8.574   0.505   1.750  1.00  0.00           C  
ATOM   3228  O   SER B 202       8.675   1.482   2.498  1.00  0.00           O  
ATOM   3229  N   ALA B 203       9.422   0.254   0.747  1.00  0.00           N  
ATOM   3230  H   ALA B 203       9.282  -0.606   0.225  1.00  0.00           H  
ATOM   3231  CA  ALA B 203      10.566   1.085   0.368  1.00  0.00           C  
ATOM   3232  HA  ALA B 203      11.052   1.440   1.277  1.00  0.00           H  
ATOM   3233  CB  ALA B 203      11.562   0.196  -0.386  1.00  0.00           C  
ATOM   3234  HB1 ALA B 203      12.448   0.776  -0.643  1.00  0.00           H  
ATOM   3235  HB2 ALA B 203      11.853  -0.650   0.237  1.00  0.00           H  
ATOM   3236  HB3 ALA B 203      11.105  -0.166  -1.307  1.00  0.00           H  
ATOM   3237  C   ALA B 203      10.221   2.334  -0.472  1.00  0.00           C  
ATOM   3238  O   ALA B 203      11.111   3.148  -0.710  1.00  0.00           O  
ATOM   3239  N   ASP B 204       8.980   2.511  -0.940  1.00  0.00           N  
ATOM   3240  H   ASP B 204       8.240   1.875  -0.665  1.00  0.00           H  
ATOM   3241  CA  ASP B 204       8.633   3.689  -1.744  1.00  0.00           C  
ATOM   3242  HA  ASP B 204       9.383   3.785  -2.530  1.00  0.00           H  
ATOM   3243  CB  ASP B 204       7.263   3.533  -2.427  1.00  0.00           C  
ATOM   3244  HB2 ASP B 204       6.508   3.312  -1.671  1.00  0.00           H  
ATOM   3245  HB3 ASP B 204       6.998   4.489  -2.883  1.00  0.00           H  
ATOM   3246  CG  ASP B 204       7.203   2.472  -3.530  1.00  0.00           C  
ATOM   3247  OD1 ASP B 204       8.240   2.116  -4.131  1.00  0.00           O  
ATOM   3248  OD2 ASP B 204       6.082   2.035  -3.863  1.00  0.00           O  
ATOM   3249  C   ASP B 204       8.672   4.979  -0.906  1.00  0.00           C  
ATOM   3250  O   ASP B 204       8.059   5.074   0.155  1.00  0.00           O  
ATOM   3251  N   GLN B 205       9.349   6.008  -1.416  1.00  0.00           N  
ATOM   3252  H   GLN B 205       9.881   5.850  -2.260  1.00  0.00           H  
ATOM   3253  CA  GLN B 205       9.376   7.364  -0.864  1.00  0.00           C  
ATOM   3254  HA  GLN B 205       8.491   7.513  -0.244  1.00  0.00           H  
ATOM   3255  CB  GLN B 205      10.622   7.539   0.026  1.00  0.00           C  
ATOM   3256  HB2 GLN B 205      10.568   6.812   0.837  1.00  0.00           H  
ATOM   3257  HB3 GLN B 205      11.513   7.318  -0.565  1.00  0.00           H  
ATOM   3258  CG  GLN B 205      10.757   8.952   0.627  1.00  0.00           C  
ATOM   3259  HG2 GLN B 205      10.873   9.676  -0.178  1.00  0.00           H  
ATOM   3260  HG3 GLN B 205       9.852   9.192   1.184  1.00  0.00           H  
ATOM   3261  CD  GLN B 205      11.956   9.117   1.564  1.00  0.00           C  
ATOM   3262  OE1 GLN B 205      12.640   8.184   1.944  1.00  0.00           O  
ATOM   3263  NE2 GLN B 205      12.269  10.329   1.976  1.00  0.00           N  
ATOM   3264 HE21 GLN B 205      13.110  10.402   2.520  1.00  0.00           H  
ATOM   3265 HE22 GLN B 205      11.727  11.140   1.691  1.00  0.00           H  
ATOM   3266  C   GLN B 205       9.316   8.373  -2.017  1.00  0.00           C  
ATOM   3267  O   GLN B 205       9.860   8.120  -3.087  1.00  0.00           O  
ATOM   3268  N   TYR B 206       8.673   9.515  -1.800  1.00  0.00           N  
ATOM   3269  H   TYR B 206       8.236   9.654  -0.897  1.00  0.00           H  
ATOM   3270  CA  TYR B 206       8.431  10.554  -2.799  1.00  0.00           C  
ATOM   3271  HA  TYR B 206       8.917  10.281  -3.732  1.00  0.00           H  
ATOM   3272  CB  TYR B 206       6.916  10.633  -3.043  1.00  0.00           C  
ATOM   3273  HB2 TYR B 206       6.390  10.617  -2.087  1.00  0.00           H  
ATOM   3274  HB3 TYR B 206       6.687  11.590  -3.509  1.00  0.00           H  
ATOM   3275  CG  TYR B 206       6.357   9.544  -3.942  1.00  0.00           C  
ATOM   3276  CD1 TYR B 206       5.978   8.283  -3.435  1.00  0.00           C  
ATOM   3277  HD1 TYR B 206       6.106   8.062  -2.384  1.00  0.00           H  
ATOM   3278  CE1 TYR B 206       5.414   7.318  -4.298  1.00  0.00           C  
ATOM   3279  HE1 TYR B 206       5.116   6.352  -3.916  1.00  0.00           H  
ATOM   3280  CZ  TYR B 206       5.238   7.618  -5.669  1.00  0.00           C  
ATOM   3281  OH  TYR B 206       4.698   6.715  -6.526  1.00  0.00           O  
ATOM   3282  HH  TYR B 206       4.513   5.864  -6.122  1.00  0.00           H  
ATOM   3283  CE2 TYR B 206       5.630   8.872  -6.172  1.00  0.00           C  
ATOM   3284  HE2 TYR B 206       5.489   9.090  -7.222  1.00  0.00           H  
ATOM   3285  CD2 TYR B 206       6.188   9.828  -5.308  1.00  0.00           C  
ATOM   3286  HD2 TYR B 206       6.466  10.799  -5.690  1.00  0.00           H  
ATOM   3287  C   TYR B 206       8.995  11.914  -2.362  1.00  0.00           C  
ATOM   3288  O   TYR B 206       9.130  12.171  -1.160  1.00  0.00           O  
ATOM   3289  N   THR B 207       9.265  12.813  -3.314  1.00  0.00           N  
ATOM   3290  H   THR B 207       9.194  12.517  -4.285  1.00  0.00           H  
ATOM   3291  CA  THR B 207       9.225  14.270  -3.073  1.00  0.00           C  
ATOM   3292  HA  THR B 207       9.564  14.474  -2.059  1.00  0.00           H  
ATOM   3293  CB  THR B 207      10.134  15.085  -4.014  1.00  0.00           C  
ATOM   3294  HB  THR B 207      10.157  16.113  -3.651  1.00  0.00           H  
ATOM   3295  CG2 THR B 207      11.570  14.558  -4.014  1.00  0.00           C  
ATOM   3296 HG21 THR B 207      11.606  13.542  -4.404  1.00  0.00           H  
ATOM   3297 HG22 THR B 207      12.188  15.201  -4.641  1.00  0.00           H  
ATOM   3298 HG23 THR B 207      11.962  14.575  -2.997  1.00  0.00           H  
ATOM   3299  OG1 THR B 207       9.642  15.116  -5.332  1.00  0.00           O  
ATOM   3300  HG1 THR B 207       9.466  16.058  -5.518  1.00  0.00           H  
ATOM   3301  C   THR B 207       7.789  14.785  -3.192  1.00  0.00           C  
ATOM   3302  O   THR B 207       6.925  14.116  -3.765  1.00  0.00           O  
ATOM   3303  N   LEU B 208       7.542  15.971  -2.647  1.00  0.00           N  
ATOM   3304  H   LEU B 208       8.310  16.469  -2.207  1.00  0.00           H  
ATOM   3305  CA  LEU B 208       6.311  16.737  -2.815  1.00  0.00           C  
ATOM   3306  HA  LEU B 208       5.782  16.407  -3.713  1.00  0.00           H  
ATOM   3307  CB  LEU B 208       5.403  16.571  -1.577  1.00  0.00           C  
ATOM   3308  HB2 LEU B 208       5.957  16.935  -0.710  1.00  0.00           H  
ATOM   3309  HB3 LEU B 208       4.537  17.219  -1.707  1.00  0.00           H  
ATOM   3310  CG  LEU B 208       4.897  15.151  -1.258  1.00  0.00           C  
ATOM   3311  HG  LEU B 208       5.739  14.466  -1.155  1.00  0.00           H  
ATOM   3312  CD1 LEU B 208       4.128  15.175   0.067  1.00  0.00           C  
ATOM   3313 HD11 LEU B 208       4.807  15.434   0.878  1.00  0.00           H  
ATOM   3314 HD12 LEU B 208       3.325  15.911   0.021  1.00  0.00           H  
ATOM   3315 HD13 LEU B 208       3.694  14.195   0.264  1.00  0.00           H  
ATOM   3316  CD2 LEU B 208       3.940  14.623  -2.327  1.00  0.00           C  
ATOM   3317 HD21 LEU B 208       3.081  15.285  -2.426  1.00  0.00           H  
ATOM   3318 HD22 LEU B 208       4.457  14.575  -3.282  1.00  0.00           H  
ATOM   3319 HD23 LEU B 208       3.606  13.620  -2.066  1.00  0.00           H  
ATOM   3320  C   LEU B 208       6.703  18.205  -3.002  1.00  0.00           C  
ATOM   3321  O   LEU B 208       7.442  18.740  -2.176  1.00  0.00           O  
ATOM   3322  N   ASP B 209       6.182  18.865  -4.034  1.00  0.00           N  
ATOM   3323  H   ASP B 209       5.623  18.339  -4.699  1.00  0.00           H  
ATOM   3324  CA  ASP B 209       6.588  20.222  -4.416  1.00  0.00           C  
ATOM   3325  HA  ASP B 209       7.092  20.704  -3.574  1.00  0.00           H  
ATOM   3326  CB  ASP B 209       7.616  20.150  -5.564  1.00  0.00           C  
ATOM   3327  HB2 ASP B 209       7.159  19.657  -6.422  1.00  0.00           H  
ATOM   3328  HB3 ASP B 209       7.860  21.170  -5.864  1.00  0.00           H  
ATOM   3329  CG  ASP B 209       8.924  19.411  -5.214  1.00  0.00           C  
ATOM   3330  OD1 ASP B 209       9.934  20.135  -5.042  1.00  0.00           O  
ATOM   3331  OD2 ASP B 209       8.926  18.152  -5.168  1.00  0.00           O  
ATOM   3332  C   ASP B 209       5.347  21.074  -4.758  1.00  0.00           C  
ATOM   3333  O   ASP B 209       4.696  20.876  -5.789  1.00  0.00           O  
ATOM   3334  N   LEU B 210       4.978  21.999  -3.864  1.00  0.00           N  
ATOM   3335  H   LEU B 210       5.593  22.152  -3.068  1.00  0.00           H  
ATOM   3336  CA  LEU B 210       3.734  22.779  -3.921  1.00  0.00           C  
ATOM   3337  HA  LEU B 210       3.037  22.262  -4.580  1.00  0.00           H  
ATOM   3338  CB  LEU B 210       3.112  22.792  -2.509  1.00  0.00           C  
ATOM   3339  HB2 LEU B 210       2.916  21.759  -2.216  1.00  0.00           H  
ATOM   3340  HB3 LEU B 210       3.856  23.196  -1.822  1.00  0.00           H  
ATOM   3341  CG  LEU B 210       1.816  23.606  -2.328  1.00  0.00           C  
ATOM   3342  HG  LEU B 210       2.015  24.656  -2.542  1.00  0.00           H  
ATOM   3343  CD1 LEU B 210       0.676  23.130  -3.231  1.00  0.00           C  
ATOM   3344 HD11 LEU B 210      -0.227  23.699  -3.010  1.00  0.00           H  
ATOM   3345 HD12 LEU B 210       0.932  23.294  -4.273  1.00  0.00           H  
ATOM   3346 HD13 LEU B 210       0.482  22.071  -3.060  1.00  0.00           H  
ATOM   3347  CD2 LEU B 210       1.330  23.487  -0.880  1.00  0.00           C  
ATOM   3348 HD21 LEU B 210       0.440  24.100  -0.734  1.00  0.00           H  
ATOM   3349 HD22 LEU B 210       1.084  22.450  -0.650  1.00  0.00           H  
ATOM   3350 HD23 LEU B 210       2.109  23.822  -0.195  1.00  0.00           H  
ATOM   3351  C   LEU B 210       3.960  24.190  -4.495  1.00  0.00           C  
ATOM   3352  O   LEU B 210       4.743  24.976  -3.960  1.00  0.00           O  
ATOM   3353  N   TRP B 211       3.220  24.537  -5.550  1.00  0.00           N  
ATOM   3354  H   TRP B 211       2.566  23.846  -5.908  1.00  0.00           H  
ATOM   3355  CA  TRP B 211       3.261  25.816  -6.270  1.00  0.00           C  
ATOM   3356  HA  TRP B 211       4.009  26.463  -5.813  1.00  0.00           H  
ATOM   3357  CB  TRP B 211       3.697  25.516  -7.712  1.00  0.00           C  
ATOM   3358  HB2 TRP B 211       4.698  25.086  -7.668  1.00  0.00           H  
ATOM   3359  HB3 TRP B 211       3.019  24.759  -8.106  1.00  0.00           H  
ATOM   3360  CG  TRP B 211       3.722  26.624  -8.721  1.00  0.00           C  
ATOM   3361  CD1 TRP B 211       4.835  27.258  -9.154  1.00  0.00           C  
ATOM   3362  HD1 TRP B 211       5.837  27.056  -8.792  1.00  0.00           H  
ATOM   3363  NE1 TRP B 211       4.498  28.203 -10.104  1.00  0.00           N  
ATOM   3364  HE1 TRP B 211       5.156  28.882 -10.476  1.00  0.00           H  
ATOM   3365  CE2 TRP B 211       3.143  28.198 -10.355  1.00  0.00           C  
ATOM   3366  CZ2 TRP B 211       2.329  28.943 -11.220  1.00  0.00           C  
ATOM   3367  HZ2 TRP B 211       2.754  29.711 -11.848  1.00  0.00           H  
ATOM   3368  CH2 TRP B 211       0.942  28.725 -11.219  1.00  0.00           C  
ATOM   3369  HH2 TRP B 211       0.290  29.344 -11.829  1.00  0.00           H  
ATOM   3370  CZ3 TRP B 211       0.389  27.748 -10.373  1.00  0.00           C  
ATOM   3371  HZ3 TRP B 211      -0.689  27.626 -10.331  1.00  0.00           H  
ATOM   3372  CE3 TRP B 211       1.217  26.992  -9.520  1.00  0.00           C  
ATOM   3373  HE3 TRP B 211       0.767  26.281  -8.842  1.00  0.00           H  
ATOM   3374  CD2 TRP B 211       2.614  27.202  -9.480  1.00  0.00           C  
ATOM   3375  C   TRP B 211       1.910  26.543  -6.205  1.00  0.00           C  
ATOM   3376  O   TRP B 211       0.856  25.904  -6.234  1.00  0.00           O  
ATOM   3377  N   ALA B 212       1.942  27.878  -6.166  1.00  0.00           N  
ATOM   3378  H   ALA B 212       2.848  28.336  -6.191  1.00  0.00           H  
ATOM   3379  CA  ALA B 212       0.767  28.743  -6.085  1.00  0.00           C  
ATOM   3380  HA  ALA B 212      -0.102  28.207  -6.466  1.00  0.00           H  
ATOM   3381  CB  ALA B 212       0.524  29.084  -4.607  1.00  0.00           C  
ATOM   3382  HB1 ALA B 212      -0.400  29.655  -4.511  1.00  0.00           H  
ATOM   3383  HB2 ALA B 212       0.445  28.168  -4.020  1.00  0.00           H  
ATOM   3384  HB3 ALA B 212       1.354  29.678  -4.223  1.00  0.00           H  
ATOM   3385  C   ALA B 212       0.950  30.024  -6.921  1.00  0.00           C  
ATOM   3386  O   ALA B 212       1.983  30.689  -6.793  1.00  0.00           O  
ATOM   3387  N   GLY B 213      -0.058  30.385  -7.725  1.00  0.00           N  
ATOM   3388  H   GLY B 213      -0.854  29.751  -7.778  1.00  0.00           H  
ATOM   3389  CA  GLY B 213      -0.177  31.642  -8.491  1.00  0.00           C  
ATOM   3390  HA2 GLY B 213      -1.159  31.673  -8.967  1.00  0.00           H  
ATOM   3391  HA3 GLY B 213      -0.113  32.484  -7.801  1.00  0.00           H  
ATOM   3392  C   GLY B 213       0.884  31.841  -9.583  1.00  0.00           C  
ATOM   3393  O   GLY B 213       0.596  31.765 -10.775  1.00  0.00           O  
ATOM   3394  N   GLN B 214       2.129  32.057  -9.162  1.00  0.00           N  
ATOM   3395  H   GLN B 214       2.247  32.105  -8.159  1.00  0.00           H  
ATOM   3396  CA  GLN B 214       3.312  32.176 -10.014  1.00  0.00           C  
ATOM   3397  HA  GLN B 214       3.067  31.775 -10.997  1.00  0.00           H  
ATOM   3398  CB  GLN B 214       3.645  33.669 -10.210  1.00  0.00           C  
ATOM   3399  HB2 GLN B 214       4.485  33.723 -10.904  1.00  0.00           H  
ATOM   3400  HB3 GLN B 214       2.804  34.163 -10.698  1.00  0.00           H  
ATOM   3401  CG  GLN B 214       4.035  34.449  -8.935  1.00  0.00           C  
ATOM   3402  HG2 GLN B 214       4.335  33.769  -8.141  1.00  0.00           H  
ATOM   3403  HG3 GLN B 214       4.897  35.073  -9.174  1.00  0.00           H  
ATOM   3404  CD  GLN B 214       2.921  35.352  -8.402  1.00  0.00           C  
ATOM   3405  OE1 GLN B 214       1.794  34.942  -8.191  1.00  0.00           O  
ATOM   3406  NE2 GLN B 214       3.192  36.609  -8.128  1.00  0.00           N  
ATOM   3407 HE21 GLN B 214       2.421  37.153  -7.785  1.00  0.00           H  
ATOM   3408 HE22 GLN B 214       4.123  36.969  -8.225  1.00  0.00           H  
ATOM   3409  C   GLN B 214       4.526  31.371  -9.508  1.00  0.00           C  
ATOM   3410  O   GLN B 214       5.465  31.160 -10.276  1.00  0.00           O  
ATOM   3411  N   GLN B 215       4.541  30.896  -8.255  1.00  0.00           N  
ATOM   3412  H   GLN B 215       3.686  30.935  -7.709  1.00  0.00           H  
ATOM   3413  CA  GLN B 215       5.780  30.558  -7.538  1.00  0.00           C  
ATOM   3414  HA  GLN B 215       6.579  30.419  -8.267  1.00  0.00           H  
ATOM   3415  CB  GLN B 215       6.175  31.751  -6.650  1.00  0.00           C  
ATOM   3416  HB2 GLN B 215       7.175  31.584  -6.247  1.00  0.00           H  
ATOM   3417  HB3 GLN B 215       6.214  32.648  -7.268  1.00  0.00           H  
ATOM   3418  CG  GLN B 215       5.202  31.965  -5.474  1.00  0.00           C  
ATOM   3419  HG2 GLN B 215       4.174  31.984  -5.834  1.00  0.00           H  
ATOM   3420  HG3 GLN B 215       5.298  31.140  -4.769  1.00  0.00           H  
ATOM   3421  CD  GLN B 215       5.448  33.274  -4.741  1.00  0.00           C  
ATOM   3422  OE1 GLN B 215       5.631  34.328  -5.325  1.00  0.00           O  
ATOM   3423  NE2 GLN B 215       5.456  33.274  -3.427  1.00  0.00           N  
ATOM   3424 HE21 GLN B 215       5.672  34.152  -2.993  1.00  0.00           H  
ATOM   3425 HE22 GLN B 215       5.392  32.403  -2.931  1.00  0.00           H  
ATOM   3426  C   GLN B 215       5.715  29.271  -6.702  1.00  0.00           C  
ATOM   3427  O   GLN B 215       4.649  28.818  -6.289  1.00  0.00           O  
ATOM   3428  N   LEU B 216       6.893  28.715  -6.401  1.00  0.00           N  
ATOM   3429  H   LEU B 216       7.725  29.175  -6.735  1.00  0.00           H  
ATOM   3430  CA  LEU B 216       7.084  27.683  -5.374  1.00  0.00           C  
ATOM   3431  HA  LEU B 216       6.432  26.838  -5.600  1.00  0.00           H  
ATOM   3432  CB  LEU B 216       8.554  27.208  -5.455  1.00  0.00           C  
ATOM   3433  HB2 LEU B 216       8.731  26.882  -6.481  1.00  0.00           H  
ATOM   3434  HB3 LEU B 216       9.205  28.066  -5.279  1.00  0.00           H  
ATOM   3435  CG  LEU B 216       9.040  26.059  -4.545  1.00  0.00           C  
ATOM   3436  HG  LEU B 216      10.010  25.766  -4.931  1.00  0.00           H  
ATOM   3437  CD1 LEU B 216       9.290  26.451  -3.089  1.00  0.00           C  
ATOM   3438 HD11 LEU B 216       9.804  25.635  -2.583  1.00  0.00           H  
ATOM   3439 HD12 LEU B 216       9.926  27.335  -3.051  1.00  0.00           H  
ATOM   3440 HD13 LEU B 216       8.365  26.649  -2.562  1.00  0.00           H  
ATOM   3441  CD2 LEU B 216       8.134  24.831  -4.609  1.00  0.00           C  
ATOM   3442 HD21 LEU B 216       7.201  25.014  -4.090  1.00  0.00           H  
ATOM   3443 HD22 LEU B 216       7.937  24.561  -5.647  1.00  0.00           H  
ATOM   3444 HD23 LEU B 216       8.628  23.986  -4.130  1.00  0.00           H  
ATOM   3445  C   LEU B 216       6.695  28.240  -3.991  1.00  0.00           C  
ATOM   3446  O   LEU B 216       7.022  29.380  -3.659  1.00  0.00           O  
ATOM   3447  N   LEU B 217       5.972  27.438  -3.209  1.00  0.00           N  
ATOM   3448  H   LEU B 217       5.704  26.532  -3.582  1.00  0.00           H  
ATOM   3449  CA  LEU B 217       5.504  27.767  -1.860  1.00  0.00           C  
ATOM   3450  HA  LEU B 217       5.774  28.797  -1.621  1.00  0.00           H  
ATOM   3451  CB  LEU B 217       3.969  27.656  -1.881  1.00  0.00           C  
ATOM   3452  HB2 LEU B 217       3.565  28.272  -2.687  1.00  0.00           H  
ATOM   3453  HB3 LEU B 217       3.721  26.619  -2.111  1.00  0.00           H  
ATOM   3454  CG  LEU B 217       3.294  28.044  -0.553  1.00  0.00           C  
ATOM   3455  HG  LEU B 217       3.909  27.736   0.289  1.00  0.00           H  
ATOM   3456  CD1 LEU B 217       3.044  29.552  -0.455  1.00  0.00           C  
ATOM   3457 HD11 LEU B 217       2.414  29.880  -1.281  1.00  0.00           H  
ATOM   3458 HD12 LEU B 217       2.560  29.782   0.493  1.00  0.00           H  
ATOM   3459 HD13 LEU B 217       4.001  30.074  -0.500  1.00  0.00           H  
ATOM   3460  CD2 LEU B 217       1.961  27.321  -0.415  1.00  0.00           C  
ATOM   3461 HD21 LEU B 217       1.626  27.442   0.610  1.00  0.00           H  
ATOM   3462 HD22 LEU B 217       1.231  27.714  -1.121  1.00  0.00           H  
ATOM   3463 HD23 LEU B 217       2.097  26.255  -0.588  1.00  0.00           H  
ATOM   3464  C   LEU B 217       6.137  26.873  -0.773  1.00  0.00           C  
ATOM   3465  O   LEU B 217       6.502  27.376   0.288  1.00  0.00           O  
ATOM   3466  N   TRP B 218       6.256  25.563  -1.024  1.00  0.00           N  
ATOM   3467  H   TRP B 218       5.952  25.210  -1.924  1.00  0.00           H  
ATOM   3468  CA  TRP B 218       6.678  24.562  -0.033  1.00  0.00           C  
ATOM   3469  HA  TRP B 218       7.459  24.989   0.597  1.00  0.00           H  
ATOM   3470  CB  TRP B 218       5.472  24.226   0.862  1.00  0.00           C  
ATOM   3471  HB2 TRP B 218       5.193  25.124   1.416  1.00  0.00           H  
ATOM   3472  HB3 TRP B 218       4.627  23.976   0.221  1.00  0.00           H  
ATOM   3473  CG  TRP B 218       5.625  23.104   1.846  1.00  0.00           C  
ATOM   3474  CD1 TRP B 218       5.977  23.236   3.146  1.00  0.00           C  
ATOM   3475  HD1 TRP B 218       6.206  24.174   3.638  1.00  0.00           H  
ATOM   3476  NE1 TRP B 218       5.971  22.001   3.765  1.00  0.00           N  
ATOM   3477  HE1 TRP B 218       6.181  21.870   4.754  1.00  0.00           H  
ATOM   3478  CE2 TRP B 218       5.583  21.004   2.892  1.00  0.00           C  
ATOM   3479  CZ2 TRP B 218       5.355  19.629   3.047  1.00  0.00           C  
ATOM   3480  HZ2 TRP B 218       5.489  19.164   4.013  1.00  0.00           H  
ATOM   3481  CH2 TRP B 218       4.918  18.877   1.942  1.00  0.00           C  
ATOM   3482  HH2 TRP B 218       4.715  17.821   2.050  1.00  0.00           H  
ATOM   3483  CZ3 TRP B 218       4.738  19.505   0.696  1.00  0.00           C  
ATOM   3484  HZ3 TRP B 218       4.397  18.931  -0.152  1.00  0.00           H  
ATOM   3485  CE3 TRP B 218       4.979  20.884   0.547  1.00  0.00           C  
ATOM   3486  HE3 TRP B 218       4.833  21.353  -0.414  1.00  0.00           H  
ATOM   3487  CD2 TRP B 218       5.387  21.674   1.646  1.00  0.00           C  
ATOM   3488  C   TRP B 218       7.249  23.307  -0.711  1.00  0.00           C  
ATOM   3489  O   TRP B 218       6.772  22.917  -1.778  1.00  0.00           O  
ATOM   3490  N   BCN B 219       8.254  22.685  -0.088  1.00  0.00           N  
ATOM   3491  H27 BCN B 219       8.480  23.006   0.842  1.00  0.00           H  
ATOM   3492  C2  BCN B 219       8.793  21.395  -0.476  1.00  0.00           C  
ATOM   3493  H   BCN B 219       8.141  20.976  -1.242  1.00  0.00           H  
ATOM   3494  C4  BCN B 219      10.200  21.465  -1.082  1.00  0.00           C  
ATOM   3495  H1  BCN B 219      10.910  21.829  -0.328  1.00  0.00           H  
ATOM   3496  H2  BCN B 219      10.518  20.445  -1.344  1.00  0.00           H  
ATOM   3497  C5  BCN B 219      10.303  22.338  -2.350  1.00  0.00           C  
ATOM   3498  H3  BCN B 219       9.532  22.026  -3.068  1.00  0.00           H  
ATOM   3499  H4  BCN B 219      10.107  23.384  -2.090  1.00  0.00           H  
ATOM   3500  C6  BCN B 219      11.702  22.209  -2.999  1.00  0.00           C  
ATOM   3501  H8  BCN B 219      11.865  21.171  -3.319  1.00  0.00           H  
ATOM   3502  H9  BCN B 219      12.470  22.432  -2.249  1.00  0.00           H  
ATOM   3503  C7  BCN B 219      11.906  23.146  -4.204  1.00  0.00           C  
ATOM   3504  H5  BCN B 219      12.946  23.067  -4.551  1.00  0.00           H  
ATOM   3505  H6  BCN B 219      11.732  24.186  -3.897  1.00  0.00           H  
ATOM   3506  N2  BCN B 219      11.016  22.823  -5.319  1.00  0.00           N  
ATOM   3507  H7  BCN B 219      10.506  21.933  -5.322  1.00  0.00           H  
ATOM   3508  C8  BCN B 219      10.900  23.623  -6.420  1.00  0.00           C  
ATOM   3509  O1  BCN B 219      11.533  24.650  -6.595  1.00  0.00           O  
ATOM   3510  O2  BCN B 219       9.962  23.138  -7.269  1.00  0.00           O  
ATOM   3511  C9  BCN B 219       9.737  23.879  -8.472  1.00  0.00           C  
ATOM   3512  H21 BCN B 219      10.659  23.919  -9.067  1.00  0.00           H  
ATOM   3513  H22 BCN B 219       9.429  24.906  -8.234  1.00  0.00           H  
ATOM   3514  C10 BCN B 219       8.645  23.165  -9.259  1.00  0.00           C  
ATOM   3515  H23 BCN B 219       8.945  22.164  -9.564  1.00  0.00           H  
ATOM   3516  C11 BCN B 219       7.750  23.948 -10.194  1.00  0.00           C  
ATOM   3517  H12 BCN B 219       7.863  25.029 -10.179  1.00  0.00           H  
ATOM   3518  C12 BCN B 219       7.512  23.433 -11.636  1.00  0.00           C  
ATOM   3519  H13 BCN B 219       7.539  22.334 -11.642  1.00  0.00           H  
ATOM   3520  H14 BCN B 219       8.346  23.755 -12.273  1.00  0.00           H  
ATOM   3521  C13 BCN B 219       6.170  23.918 -12.270  1.00  0.00           C  
ATOM   3522  H19 BCN B 219       6.152  25.011 -12.364  1.00  0.00           H  
ATOM   3523  H20 BCN B 219       6.025  23.469 -13.260  1.00  0.00           H  
ATOM   3524  C14 BCN B 219       5.140  23.467 -11.348  1.00  0.00           C  
ATOM   3525  C15 BCN B 219       4.707  22.976 -10.352  1.00  0.00           C  
ATOM   3526  C16 BCN B 219       4.764  22.328  -9.050  1.00  0.00           C  
ATOM   3527  H17 BCN B 219       4.209  21.384  -9.067  1.00  0.00           H  
ATOM   3528  H18 BCN B 219       4.327  22.948  -8.266  1.00  0.00           H  
ATOM   3529  C17 BCN B 219       6.283  22.089  -8.780  1.00  0.00           C  
ATOM   3530  H15 BCN B 219       6.398  21.671  -7.773  1.00  0.00           H  
ATOM   3531  H16 BCN B 219       6.649  21.319  -9.470  1.00  0.00           H  
ATOM   3532  C18 BCN B 219       7.185  23.345  -8.900  1.00  0.00           C  
ATOM   3533  H11 BCN B 219       6.975  24.057  -8.106  1.00  0.00           H  
ATOM   3534  C3  BCN B 219       8.804  20.432   0.694  1.00  0.00           C  
ATOM   3535  O3  BCN B 219       9.123  20.790   1.816  1.00  0.00           O  
ATOM   3536  N   GLY B 220       8.513  19.164   0.417  1.00  0.00           N  
ATOM   3537  H   GLY B 220       8.288  18.923  -0.547  1.00  0.00           H  
ATOM   3538  CA  GLY B 220       8.517  18.093   1.407  1.00  0.00           C  
ATOM   3539  HA2 GLY B 220       9.214  18.334   2.210  1.00  0.00           H  
ATOM   3540  HA3 GLY B 220       7.520  18.012   1.838  1.00  0.00           H  
ATOM   3541  C   GLY B 220       8.912  16.737   0.829  1.00  0.00           C  
ATOM   3542  O   GLY B 220       9.291  16.595  -0.333  1.00  0.00           O  
ATOM   3543  N   SER B 221       8.805  15.701   1.655  1.00  0.00           N  
ATOM   3544  H   SER B 221       8.453  15.862   2.590  1.00  0.00           H  
ATOM   3545  CA  SER B 221       9.006  14.312   1.248  1.00  0.00           C  
ATOM   3546  HA  SER B 221       8.703  14.219   0.205  1.00  0.00           H  
ATOM   3547  CB  SER B 221      10.486  13.922   1.347  1.00  0.00           C  
ATOM   3548  HB2 SER B 221      11.073  14.573   0.698  1.00  0.00           H  
ATOM   3549  HB3 SER B 221      10.829  14.049   2.374  1.00  0.00           H  
ATOM   3550  OG  SER B 221      10.683  12.576   0.957  1.00  0.00           O  
ATOM   3551  HG  SER B 221      10.277  12.464   0.072  1.00  0.00           H  
ATOM   3552  C   SER B 221       8.102  13.398   2.068  1.00  0.00           C  
ATOM   3553  O   SER B 221       7.774  13.698   3.216  1.00  0.00           O  
ATOM   3554  N   PHE B 222       7.646  12.309   1.459  1.00  0.00           N  
ATOM   3555  H   PHE B 222       7.995  12.095   0.531  1.00  0.00           H  
ATOM   3556  CA  PHE B 222       6.564  11.482   1.981  1.00  0.00           C  
ATOM   3557  HA  PHE B 222       6.497  11.607   3.063  1.00  0.00           H  
ATOM   3558  CB  PHE B 222       5.246  11.978   1.368  1.00  0.00           C  
ATOM   3559  HB2 PHE B 222       4.978  12.917   1.856  1.00  0.00           H  
ATOM   3560  HB3 PHE B 222       5.414  12.197   0.312  1.00  0.00           H  
ATOM   3561  CG  PHE B 222       4.065  11.034   1.469  1.00  0.00           C  
ATOM   3562  CD1 PHE B 222       3.460  10.770   2.714  1.00  0.00           C  
ATOM   3563  HD1 PHE B 222       3.831  11.235   3.618  1.00  0.00           H  
ATOM   3564  CE1 PHE B 222       2.342   9.922   2.782  1.00  0.00           C  
ATOM   3565  HE1 PHE B 222       1.867   9.736   3.733  1.00  0.00           H  
ATOM   3566  CZ  PHE B 222       1.817   9.343   1.615  1.00  0.00           C  
ATOM   3567  HZ  PHE B 222       0.950   8.702   1.673  1.00  0.00           H  
ATOM   3568  CE2 PHE B 222       2.417   9.608   0.374  1.00  0.00           C  
ATOM   3569  HE2 PHE B 222       2.012   9.169  -0.526  1.00  0.00           H  
ATOM   3570  CD2 PHE B 222       3.544  10.445   0.301  1.00  0.00           C  
ATOM   3571  HD2 PHE B 222       3.998  10.647  -0.658  1.00  0.00           H  
ATOM   3572  C   PHE B 222       6.843  10.009   1.698  1.00  0.00           C  
ATOM   3573  O   PHE B 222       7.198   9.643   0.579  1.00  0.00           O  
ATOM   3574  N   LYS B 223       6.671   9.164   2.716  1.00  0.00           N  
ATOM   3575  H   LYS B 223       6.359   9.545   3.598  1.00  0.00           H  
ATOM   3576  CA  LYS B 223       6.866   7.713   2.649  1.00  0.00           C  
ATOM   3577  HA  LYS B 223       7.189   7.423   1.650  1.00  0.00           H  
ATOM   3578  CB  LYS B 223       8.014   7.327   3.606  1.00  0.00           C  
ATOM   3579  HB2 LYS B 223       8.866   7.989   3.435  1.00  0.00           H  
ATOM   3580  HB3 LYS B 223       7.693   7.435   4.643  1.00  0.00           H  
ATOM   3581  CG  LYS B 223       8.464   5.888   3.343  1.00  0.00           C  
ATOM   3582  HG2 LYS B 223       7.606   5.229   3.474  1.00  0.00           H  
ATOM   3583  HG3 LYS B 223       8.811   5.821   2.317  1.00  0.00           H  
ATOM   3584  CD  LYS B 223       9.610   5.409   4.240  1.00  0.00           C  
ATOM   3585  HD2 LYS B 223      10.528   5.952   4.006  1.00  0.00           H  
ATOM   3586  HD3 LYS B 223       9.356   5.581   5.283  1.00  0.00           H  
ATOM   3587  CE  LYS B 223       9.799   3.910   3.975  1.00  0.00           C  
ATOM   3588  HE2 LYS B 223       8.857   3.514   3.589  1.00  0.00           H  
ATOM   3589  HE3 LYS B 223      10.547   3.771   3.189  1.00  0.00           H  
ATOM   3590  NZ  LYS B 223      10.155   3.158   5.200  1.00  0.00           N  
ATOM   3591  HZ1 LYS B 223      11.029   3.461   5.599  1.00  0.00           H  
ATOM   3592  HZ2 LYS B 223       9.474   3.337   5.950  1.00  0.00           H  
ATOM   3593  HZ3 LYS B 223      10.165   2.166   5.020  1.00  0.00           H  
ATOM   3594  C   LYS B 223       5.524   7.018   2.952  1.00  0.00           C  
ATOM   3595  O   LYS B 223       5.159   6.955   4.127  1.00  0.00           O  
ATOM   3596  N   PRO B 224       4.771   6.541   1.935  1.00  0.00           N  
ATOM   3597  CD  PRO B 224       5.118   6.556   0.517  1.00  0.00           C  
ATOM   3598  HD2 PRO B 224       5.804   5.738   0.317  1.00  0.00           H  
ATOM   3599  HD3 PRO B 224       5.555   7.507   0.211  1.00  0.00           H  
ATOM   3600  CG  PRO B 224       3.829   6.309  -0.256  1.00  0.00           C  
ATOM   3601  HG2 PRO B 224       4.013   5.763  -1.181  1.00  0.00           H  
ATOM   3602  HG3 PRO B 224       3.336   7.254  -0.466  1.00  0.00           H  
ATOM   3603  CB  PRO B 224       2.998   5.496   0.729  1.00  0.00           C  
ATOM   3604  HB2 PRO B 224       3.287   4.447   0.658  1.00  0.00           H  
ATOM   3605  HB3 PRO B 224       1.933   5.609   0.534  1.00  0.00           H  
ATOM   3606  CA  PRO B 224       3.393   6.062   2.100  1.00  0.00           C  
ATOM   3607  HA  PRO B 224       2.754   6.914   2.331  1.00  0.00           H  
ATOM   3608  C   PRO B 224       3.201   5.007   3.194  1.00  0.00           C  
ATOM   3609  O   PRO B 224       2.197   5.038   3.903  1.00  0.00           O  
ATOM   3610  N   SER B 225       4.179   4.113   3.355  1.00  0.00           N  
ATOM   3611  H   SER B 225       4.998   4.183   2.768  1.00  0.00           H  
ATOM   3612  CA  SER B 225       4.169   3.013   4.328  1.00  0.00           C  
ATOM   3613  HA  SER B 225       3.257   2.431   4.189  1.00  0.00           H  
ATOM   3614  CB  SER B 225       5.355   2.085   4.025  1.00  0.00           C  
ATOM   3615  HB2 SER B 225       5.445   1.335   4.813  1.00  0.00           H  
ATOM   3616  HB3 SER B 225       5.155   1.575   3.081  1.00  0.00           H  
ATOM   3617  OG  SER B 225       6.574   2.799   3.895  1.00  0.00           O  
ATOM   3618  HG  SER B 225       7.195   2.262   3.374  1.00  0.00           H  
ATOM   3619  C   SER B 225       4.188   3.463   5.798  1.00  0.00           C  
ATOM   3620  O   SER B 225       3.616   2.778   6.637  1.00  0.00           O  
ATOM   3621  N   GLU B 226       4.783   4.617   6.119  1.00  0.00           N  
ATOM   3622  H   GLU B 226       5.217   5.145   5.376  1.00  0.00           H  
ATOM   3623  CA  GLU B 226       4.811   5.197   7.484  1.00  0.00           C  
ATOM   3624  HA  GLU B 226       4.935   4.395   8.215  1.00  0.00           H  
ATOM   3625  CB  GLU B 226       5.995   6.175   7.632  1.00  0.00           C  
ATOM   3626  HB2 GLU B 226       5.754   7.062   7.052  1.00  0.00           H  
ATOM   3627  HB3 GLU B 226       6.078   6.488   8.673  1.00  0.00           H  
ATOM   3628  CG  GLU B 226       7.370   5.705   7.135  1.00  0.00           C  
ATOM   3629  HG2 GLU B 226       7.267   5.333   6.114  1.00  0.00           H  
ATOM   3630  HG3 GLU B 226       8.014   6.587   7.083  1.00  0.00           H  
ATOM   3631  CD  GLU B 226       8.082   4.651   7.995  1.00  0.00           C  
ATOM   3632  OE1 GLU B 226       9.051   4.067   7.449  1.00  0.00           O  
ATOM   3633  OE2 GLU B 226       7.711   4.457   9.168  1.00  0.00           O  
ATOM   3634  C   GLU B 226       3.513   5.961   7.834  1.00  0.00           C  
ATOM   3635  O   GLU B 226       3.337   6.416   8.960  1.00  0.00           O  
ATOM   3636  N   HIE B 227       2.618   6.152   6.856  1.00  0.00           N  
ATOM   3637  H   HIE B 227       2.834   5.743   5.954  1.00  0.00           H  
ATOM   3638  CA  HIE B 227       1.440   7.032   6.932  1.00  0.00           C  
ATOM   3639  HA  HIE B 227       1.220   7.231   7.982  1.00  0.00           H  
ATOM   3640  CB  HIE B 227       1.756   8.381   6.262  1.00  0.00           C  
ATOM   3641  HB2 HIE B 227       2.078   8.186   5.241  1.00  0.00           H  
ATOM   3642  HB3 HIE B 227       0.852   8.988   6.237  1.00  0.00           H  
ATOM   3643  CG  HIE B 227       2.803   9.207   6.963  1.00  0.00           C  
ATOM   3644  ND1 HIE B 227       2.569  10.059   8.043  1.00  0.00           N  
ATOM   3645  CE1 HIE B 227       3.768  10.531   8.404  1.00  0.00           C  
ATOM   3646  HE1 HIE B 227       3.932  11.196   9.241  1.00  0.00           H  
ATOM   3647  NE2 HIE B 227       4.732  10.036   7.606  1.00  0.00           N  
ATOM   3648  HE2 HIE B 227       5.721  10.198   7.724  1.00  0.00           H  
ATOM   3649  CD2 HIE B 227       4.137   9.207   6.682  1.00  0.00           C  
ATOM   3650  HD2 HIE B 227       4.620   8.610   5.923  1.00  0.00           H  
ATOM   3651  C   HIE B 227       0.184   6.367   6.346  1.00  0.00           C  
ATOM   3652  O   HIE B 227      -0.658   7.015   5.724  1.00  0.00           O  
ATOM   3653  N   VAL B 228       0.042   5.050   6.495  1.00  0.00           N  
ATOM   3654  H   VAL B 228       0.782   4.529   6.948  1.00  0.00           H  
ATOM   3655  CA  VAL B 228      -1.146   4.339   5.997  1.00  0.00           C  
ATOM   3656  HA  VAL B 228      -1.303   4.651   4.966  1.00  0.00           H  
ATOM   3657  CB  VAL B 228      -0.929   2.817   5.972  1.00  0.00           C  
ATOM   3658  HB  VAL B 228      -0.707   2.494   6.986  1.00  0.00           H  
ATOM   3659  CG1 VAL B 228      -2.171   2.067   5.466  1.00  0.00           C  
ATOM   3660 HG11 VAL B 228      -2.461   2.441   4.484  1.00  0.00           H  
ATOM   3661 HG12 VAL B 228      -1.948   1.004   5.388  1.00  0.00           H  
ATOM   3662 HG13 VAL B 228      -3.001   2.188   6.160  1.00  0.00           H  
ATOM   3663  CG2 VAL B 228       0.251   2.430   5.072  1.00  0.00           C  
ATOM   3664 HG21 VAL B 228       0.364   1.346   5.048  1.00  0.00           H  
ATOM   3665 HG22 VAL B 228       0.095   2.807   4.062  1.00  0.00           H  
ATOM   3666 HG23 VAL B 228       1.174   2.853   5.469  1.00  0.00           H  
ATOM   3667  C   VAL B 228      -2.399   4.716   6.805  1.00  0.00           C  
ATOM   3668  O   VAL B 228      -2.390   4.700   8.038  1.00  0.00           O  
ATOM   3669  N   LYS B 229      -3.501   4.999   6.104  1.00  0.00           N  
ATOM   3670  H   LYS B 229      -3.409   4.961   5.093  1.00  0.00           H  
ATOM   3671  CA  LYS B 229      -4.867   5.174   6.616  1.00  0.00           C  
ATOM   3672  HA  LYS B 229      -4.909   4.844   7.650  1.00  0.00           H  
ATOM   3673  CB  LYS B 229      -5.278   6.662   6.593  1.00  0.00           C  
ATOM   3674  HB2 LYS B 229      -4.533   7.249   7.133  1.00  0.00           H  
ATOM   3675  HB3 LYS B 229      -5.324   7.027   5.564  1.00  0.00           H  
ATOM   3676  CG  LYS B 229      -6.647   6.846   7.274  1.00  0.00           C  
ATOM   3677  HG2 LYS B 229      -7.409   6.310   6.706  1.00  0.00           H  
ATOM   3678  HG3 LYS B 229      -6.596   6.413   8.272  1.00  0.00           H  
ATOM   3679  CD  LYS B 229      -7.075   8.315   7.405  1.00  0.00           C  
ATOM   3680  HD2 LYS B 229      -6.322   8.864   7.973  1.00  0.00           H  
ATOM   3681  HD3 LYS B 229      -7.169   8.754   6.410  1.00  0.00           H  
ATOM   3682  CE  LYS B 229      -8.426   8.368   8.134  1.00  0.00           C  
ATOM   3683  HE2 LYS B 229      -9.145   7.764   7.575  1.00  0.00           H  
ATOM   3684  HE3 LYS B 229      -8.311   7.906   9.121  1.00  0.00           H  
ATOM   3685  NZ  LYS B 229      -8.956   9.747   8.276  1.00  0.00           N  
ATOM   3686  HZ1 LYS B 229      -9.860   9.719   8.766  1.00  0.00           H  
ATOM   3687  HZ2 LYS B 229      -8.350  10.334   8.827  1.00  0.00           H  
ATOM   3688  HZ3 LYS B 229      -9.129  10.180   7.382  1.00  0.00           H  
ATOM   3689  C   LYS B 229      -5.801   4.282   5.783  1.00  0.00           C  
ATOM   3690  O   LYS B 229      -6.127   4.657   4.656  1.00  0.00           O  
ATOM   3691  N   PRO B 230      -6.202   3.099   6.285  1.00  0.00           N  
ATOM   3692  CD  PRO B 230      -5.769   2.467   7.522  1.00  0.00           C  
ATOM   3693  HD2 PRO B 230      -6.450   2.750   8.326  1.00  0.00           H  
ATOM   3694  HD3 PRO B 230      -4.742   2.728   7.782  1.00  0.00           H  
ATOM   3695  CG  PRO B 230      -5.861   0.965   7.269  1.00  0.00           C  
ATOM   3696  HG2 PRO B 230      -6.025   0.407   8.189  1.00  0.00           H  
ATOM   3697  HG3 PRO B 230      -4.960   0.618   6.761  1.00  0.00           H  
ATOM   3698  CB  PRO B 230      -7.055   0.862   6.326  1.00  0.00           C  
ATOM   3699  HB2 PRO B 230      -7.978   0.874   6.906  1.00  0.00           H  
ATOM   3700  HB3 PRO B 230      -7.005  -0.037   5.712  1.00  0.00           H  
ATOM   3701  CA  PRO B 230      -6.939   2.135   5.481  1.00  0.00           C  
ATOM   3702  HA  PRO B 230      -6.315   1.921   4.618  1.00  0.00           H  
ATOM   3703  C   PRO B 230      -8.308   2.624   4.989  1.00  0.00           C  
ATOM   3704  O   PRO B 230      -8.936   3.511   5.571  1.00  0.00           O  
ATOM   3705  N   ARG B 231      -8.801   1.990   3.921  1.00  0.00           N  
ATOM   3706  H   ARG B 231      -8.198   1.304   3.479  1.00  0.00           H  
ATOM   3707  CA  ARG B 231     -10.180   2.133   3.431  1.00  0.00           C  
ATOM   3708  HA  ARG B 231     -10.384   3.193   3.291  1.00  0.00           H  
ATOM   3709  CB  ARG B 231     -10.310   1.417   2.069  1.00  0.00           C  
ATOM   3710  HB2 ARG B 231     -10.006   0.375   2.180  1.00  0.00           H  
ATOM   3711  HB3 ARG B 231     -11.355   1.440   1.754  1.00  0.00           H  
ATOM   3712  CG  ARG B 231      -9.447   2.066   0.967  1.00  0.00           C  
ATOM   3713  HG2 ARG B 231      -9.778   3.096   0.813  1.00  0.00           H  
ATOM   3714  HG3 ARG B 231      -8.404   2.077   1.275  1.00  0.00           H  
ATOM   3715  CD  ARG B 231      -9.546   1.299  -0.360  1.00  0.00           C  
ATOM   3716  HD2 ARG B 231      -9.113   0.304  -0.230  1.00  0.00           H  
ATOM   3717  HD3 ARG B 231     -10.602   1.183  -0.603  1.00  0.00           H  
ATOM   3718  NE  ARG B 231      -8.853   2.007  -1.458  1.00  0.00           N  
ATOM   3719  HE  ARG B 231      -8.015   2.549  -1.242  1.00  0.00           H  
ATOM   3720  CZ  ARG B 231      -9.192   2.033  -2.733  1.00  0.00           C  
ATOM   3721  NH1 ARG B 231     -10.244   1.410  -3.189  1.00  0.00           N  
ATOM   3722 HH11 ARG B 231     -10.800   0.886  -2.537  1.00  0.00           H  
ATOM   3723 HH12 ARG B 231     -10.495   1.499  -4.152  1.00  0.00           H  
ATOM   3724  NH2 ARG B 231      -8.493   2.736  -3.567  1.00  0.00           N  
ATOM   3725 HH21 ARG B 231      -7.692   3.232  -3.161  1.00  0.00           H  
ATOM   3726 HH22 ARG B 231      -8.731   2.839  -4.533  1.00  0.00           H  
ATOM   3727  C   ARG B 231     -11.178   1.611   4.484  1.00  0.00           C  
ATOM   3728  O   ARG B 231     -10.899   0.624   5.164  1.00  0.00           O  
ATOM   3729  N   ALA B 232     -12.325   2.278   4.648  1.00  0.00           N  
ATOM   3730  H   ALA B 232     -12.524   3.057   4.047  1.00  0.00           H  
ATOM   3731  CA  ALA B 232     -13.298   1.965   5.701  1.00  0.00           C  
ATOM   3732  HA  ALA B 232     -12.740   1.818   6.623  1.00  0.00           H  
ATOM   3733  CB  ALA B 232     -14.207   3.179   5.903  1.00  0.00           C  
ATOM   3734  HB1 ALA B 232     -13.608   4.049   6.173  1.00  0.00           H  
ATOM   3735  HB2 ALA B 232     -14.761   3.385   4.987  1.00  0.00           H  
ATOM   3736  HB3 ALA B 232     -14.914   2.976   6.709  1.00  0.00           H  
ATOM   3737  C   ALA B 232     -14.126   0.689   5.400  1.00  0.00           C  
ATOM   3738  O   ALA B 232     -14.498   0.491   4.241  1.00  0.00           O  
ATOM   3739  N   PRO B 233     -14.446  -0.168   6.398  1.00  0.00           N  
ATOM   3740  CD  PRO B 233     -14.029  -0.104   7.791  1.00  0.00           C  
ATOM   3741  HD2 PRO B 233     -14.754   0.484   8.358  1.00  0.00           H  
ATOM   3742  HD3 PRO B 233     -13.029   0.306   7.910  1.00  0.00           H  
ATOM   3743  CG  PRO B 233     -14.024  -1.550   8.277  1.00  0.00           C  
ATOM   3744  HG2 PRO B 233     -14.192  -1.617   9.351  1.00  0.00           H  
ATOM   3745  HG3 PRO B 233     -13.080  -2.019   8.003  1.00  0.00           H  
ATOM   3746  CB  PRO B 233     -15.154  -2.194   7.480  1.00  0.00           C  
ATOM   3747  HB2 PRO B 233     -16.102  -2.048   7.993  1.00  0.00           H  
ATOM   3748  HB3 PRO B 233     -14.974  -3.257   7.318  1.00  0.00           H  
ATOM   3749  CA  PRO B 233     -15.165  -1.424   6.160  1.00  0.00           C  
ATOM   3750  HA  PRO B 233     -14.604  -1.998   5.422  1.00  0.00           H  
ATOM   3751  C   PRO B 233     -16.599  -1.228   5.652  1.00  0.00           C  
ATOM   3752  O   PRO B 233     -17.323  -0.333   6.093  1.00  0.00           O  
ATOM   3753  N   GLY B 234     -17.020  -2.110   4.745  1.00  0.00           N  
ATOM   3754  H   GLY B 234     -16.419  -2.890   4.526  1.00  0.00           H  
ATOM   3755  CA  GLY B 234     -18.316  -2.030   4.069  1.00  0.00           C  
ATOM   3756  HA2 GLY B 234     -18.638  -0.989   4.034  1.00  0.00           H  
ATOM   3757  HA3 GLY B 234     -18.200  -2.370   3.040  1.00  0.00           H  
ATOM   3758  C   GLY B 234     -19.427  -2.864   4.715  1.00  0.00           C  
ATOM   3759  O   GLY B 234     -19.170  -3.832   5.431  1.00  0.00           O  
ATOM   3760  N   ASN B 235     -20.673  -2.492   4.398  1.00  0.00           N  
ATOM   3761  H   ASN B 235     -20.764  -1.678   3.810  1.00  0.00           H  
ATOM   3762  CA  ASN B 235     -21.879  -3.320   4.534  1.00  0.00           C  
ATOM   3763  HA  ASN B 235     -22.725  -2.632   4.481  1.00  0.00           H  
ATOM   3764  CB  ASN B 235     -21.960  -4.251   3.298  1.00  0.00           C  
ATOM   3765  HB2 ASN B 235     -21.286  -3.901   2.516  1.00  0.00           H  
ATOM   3766  HB3 ASN B 235     -21.647  -5.263   3.554  1.00  0.00           H  
ATOM   3767  CG  ASN B 235     -23.347  -4.260   2.684  1.00  0.00           C  
ATOM   3768  OD1 ASN B 235     -23.873  -3.236   2.289  1.00  0.00           O  
ATOM   3769  ND2 ASN B 235     -23.987  -5.399   2.568  1.00  0.00           N  
ATOM   3770 HD21 ASN B 235     -24.897  -5.357   2.147  1.00  0.00           H  
ATOM   3771 HD22 ASN B 235     -23.569  -6.255   2.884  1.00  0.00           H  
ATOM   3772  C   ASN B 235     -22.031  -4.032   5.902  1.00  0.00           C  
ATOM   3773  O   ASN B 235     -22.146  -5.255   5.969  1.00  0.00           O  
ATOM   3774  N   LEU B 236     -22.007  -3.266   7.002  1.00  0.00           N  
ATOM   3775  H   LEU B 236     -21.911  -2.271   6.891  1.00  0.00           H  
ATOM   3776  CA  LEU B 236     -22.176  -3.794   8.361  1.00  0.00           C  
ATOM   3777  HA  LEU B 236     -21.512  -4.654   8.458  1.00  0.00           H  
ATOM   3778  CB  LEU B 236     -21.740  -2.735   9.393  1.00  0.00           C  
ATOM   3779  HB2 LEU B 236     -20.700  -2.461   9.204  1.00  0.00           H  
ATOM   3780  HB3 LEU B 236     -22.357  -1.847   9.246  1.00  0.00           H  
ATOM   3781  CG  LEU B 236     -21.884  -3.189  10.863  1.00  0.00           C  
ATOM   3782  HG  LEU B 236     -22.906  -3.510  11.058  1.00  0.00           H  
ATOM   3783  CD1 LEU B 236     -20.926  -4.319  11.233  1.00  0.00           C  
ATOM   3784 HD11 LEU B 236     -21.055  -4.577  12.284  1.00  0.00           H  
ATOM   3785 HD12 LEU B 236     -21.152  -5.205  10.647  1.00  0.00           H  
ATOM   3786 HD13 LEU B 236     -19.893  -4.019  11.057  1.00  0.00           H  
ATOM   3787  CD2 LEU B 236     -21.581  -2.018  11.791  1.00  0.00           C  
ATOM   3788 HD21 LEU B 236     -20.551  -1.700  11.645  1.00  0.00           H  
ATOM   3789 HD22 LEU B 236     -22.259  -1.198  11.559  1.00  0.00           H  
ATOM   3790 HD23 LEU B 236     -21.728  -2.324  12.825  1.00  0.00           H  
ATOM   3791  C   LEU B 236     -23.613  -4.281   8.620  1.00  0.00           C  
ATOM   3792  O   LEU B 236     -24.588  -3.581   8.342  1.00  0.00           O  
ATOM   3793  N   THR B 237     -23.722  -5.459   9.227  1.00  0.00           N  
ATOM   3794  H   THR B 237     -22.861  -5.946   9.447  1.00  0.00           H  
ATOM   3795  CA  THR B 237     -24.964  -6.188   9.521  1.00  0.00           C  
ATOM   3796  HA  THR B 237     -25.818  -5.522   9.406  1.00  0.00           H  
ATOM   3797  CB  THR B 237     -25.130  -7.367   8.548  1.00  0.00           C  
ATOM   3798  HB  THR B 237     -25.994  -7.958   8.854  1.00  0.00           H  
ATOM   3799  CG2 THR B 237     -25.357  -6.916   7.106  1.00  0.00           C  
ATOM   3800 HG21 THR B 237     -25.519  -7.792   6.478  1.00  0.00           H  
ATOM   3801 HG22 THR B 237     -26.240  -6.279   7.055  1.00  0.00           H  
ATOM   3802 HG23 THR B 237     -24.495  -6.365   6.732  1.00  0.00           H  
ATOM   3803  OG1 THR B 237     -23.985  -8.194   8.574  1.00  0.00           O  
ATOM   3804  HG1 THR B 237     -23.224  -7.649   8.321  1.00  0.00           H  
ATOM   3805  C   THR B 237     -24.970  -6.704  10.961  1.00  0.00           C  
ATOM   3806  O   THR B 237     -23.924  -6.744  11.616  1.00  0.00           O  
ATOM   3807  N   VAL B 238     -26.148  -7.099  11.454  1.00  0.00           N  
ATOM   3808  H   VAL B 238     -26.972  -7.036  10.875  1.00  0.00           H  
ATOM   3809  CA  VAL B 238     -26.344  -7.711  12.774  1.00  0.00           C  
ATOM   3810  HA  VAL B 238     -25.488  -8.352  12.960  1.00  0.00           H  
ATOM   3811  CB  VAL B 238     -26.386  -6.642  13.889  1.00  0.00           C  
ATOM   3812  HB  VAL B 238     -25.423  -6.135  13.895  1.00  0.00           H  
ATOM   3813  CG1 VAL B 238     -27.465  -5.574  13.682  1.00  0.00           C  
ATOM   3814 HG11 VAL B 238     -27.346  -5.088  12.715  1.00  0.00           H  
ATOM   3815 HG12 VAL B 238     -28.461  -6.015  13.738  1.00  0.00           H  
ATOM   3816 HG13 VAL B 238     -27.371  -4.821  14.458  1.00  0.00           H  
ATOM   3817  CG2 VAL B 238     -26.604  -7.240  15.287  1.00  0.00           C  
ATOM   3818 HG21 VAL B 238     -25.909  -8.063  15.454  1.00  0.00           H  
ATOM   3819 HG22 VAL B 238     -26.430  -6.471  16.042  1.00  0.00           H  
ATOM   3820 HG23 VAL B 238     -27.624  -7.610  15.391  1.00  0.00           H  
ATOM   3821  C   VAL B 238     -27.597  -8.589  12.781  1.00  0.00           C  
ATOM   3822  O   VAL B 238     -28.634  -8.195  12.246  1.00  0.00           O  
ATOM   3823  N   HIE B 239     -27.515  -9.765  13.409  1.00  0.00           N  
ATOM   3824  H   HIE B 239     -26.606 -10.052  13.762  1.00  0.00           H  
ATOM   3825  CA  HIE B 239     -28.652 -10.660  13.663  1.00  0.00           C  
ATOM   3826  HA  HIE B 239     -29.531 -10.042  13.842  1.00  0.00           H  
ATOM   3827  CB  HIE B 239     -28.943 -11.536  12.431  1.00  0.00           C  
ATOM   3828  HB2 HIE B 239     -29.861 -12.099  12.603  1.00  0.00           H  
ATOM   3829  HB3 HIE B 239     -29.124 -10.886  11.575  1.00  0.00           H  
ATOM   3830  CG  HIE B 239     -27.849 -12.507  12.060  1.00  0.00           C  
ATOM   3831  ND1 HIE B 239     -26.697 -12.179  11.348  1.00  0.00           N  
ATOM   3832  CE1 HIE B 239     -26.039 -13.328  11.155  1.00  0.00           C  
ATOM   3833  HE1 HIE B 239     -25.113 -13.410  10.598  1.00  0.00           H  
ATOM   3834  NE2 HIE B 239     -26.710 -14.353  11.711  1.00  0.00           N  
ATOM   3835  HE2 HIE B 239     -26.450 -15.326  11.645  1.00  0.00           H  
ATOM   3836  CD2 HIE B 239     -27.855 -13.852  12.292  1.00  0.00           C  
ATOM   3837  HD2 HIE B 239     -28.636 -14.409  12.793  1.00  0.00           H  
ATOM   3838  C   HIE B 239     -28.429 -11.525  14.913  1.00  0.00           C  
ATOM   3839  O   HIE B 239     -27.318 -11.638  15.426  1.00  0.00           O  
ATOM   3840  N   THR B 240     -29.487 -12.161  15.415  1.00  0.00           N  
ATOM   3841  H   THR B 240     -30.362 -12.095  14.920  1.00  0.00           H  
ATOM   3842  CA  THR B 240     -29.388 -13.139  16.516  1.00  0.00           C  
ATOM   3843  HA  THR B 240     -28.664 -12.798  17.256  1.00  0.00           H  
ATOM   3844  CB  THR B 240     -30.736 -13.271  17.234  1.00  0.00           C  
ATOM   3845  HB  THR B 240     -31.505 -13.594  16.532  1.00  0.00           H  
ATOM   3846  CG2 THR B 240     -30.700 -14.222  18.429  1.00  0.00           C  
ATOM   3847 HG21 THR B 240     -30.518 -15.244  18.100  1.00  0.00           H  
ATOM   3848 HG22 THR B 240     -29.916 -13.916  19.125  1.00  0.00           H  
ATOM   3849 HG23 THR B 240     -31.661 -14.188  18.943  1.00  0.00           H  
ATOM   3850  OG1 THR B 240     -31.075 -12.004  17.746  1.00  0.00           O  
ATOM   3851  HG1 THR B 240     -31.145 -11.377  17.024  1.00  0.00           H  
ATOM   3852  C   THR B 240     -28.923 -14.488  15.971  1.00  0.00           C  
ATOM   3853  O   THR B 240     -29.582 -15.039  15.094  1.00  0.00           O  
ATOM   3854  N   GLN B 241     -27.795 -15.020  16.454  1.00  0.00           N  
ATOM   3855  H   GLN B 241     -27.327 -14.535  17.213  1.00  0.00           H  
ATOM   3856  CA  GLN B 241     -27.261 -16.319  16.016  1.00  0.00           C  
ATOM   3857  HA  GLN B 241     -27.539 -16.470  14.972  1.00  0.00           H  
ATOM   3858  CB  GLN B 241     -25.717 -16.306  16.103  1.00  0.00           C  
ATOM   3859  HB2 GLN B 241     -25.340 -15.365  15.701  1.00  0.00           H  
ATOM   3860  HB3 GLN B 241     -25.423 -16.372  17.152  1.00  0.00           H  
ATOM   3861  CG  GLN B 241     -25.082 -17.465  15.303  1.00  0.00           C  
ATOM   3862  HG2 GLN B 241     -25.590 -18.399  15.542  1.00  0.00           H  
ATOM   3863  HG3 GLN B 241     -25.236 -17.269  14.242  1.00  0.00           H  
ATOM   3864  CD  GLN B 241     -23.587 -17.699  15.553  1.00  0.00           C  
ATOM   3865  OE1 GLN B 241     -23.050 -17.536  16.641  1.00  0.00           O  
ATOM   3866  NE2 GLN B 241     -22.844 -18.155  14.565  1.00  0.00           N  
ATOM   3867 HE21 GLN B 241     -21.874 -18.337  14.753  1.00  0.00           H  
ATOM   3868 HE22 GLN B 241     -23.244 -18.305  13.656  1.00  0.00           H  
ATOM   3869  C   GLN B 241     -27.853 -17.490  16.820  1.00  0.00           C  
ATOM   3870  O   GLN B 241     -28.088 -18.564  16.271  1.00  0.00           O  
ATOM   3871  N   VAL B 242     -28.052 -17.290  18.128  1.00  0.00           N  
ATOM   3872  H   VAL B 242     -27.891 -16.357  18.493  1.00  0.00           H  
ATOM   3873  CA  VAL B 242     -28.528 -18.290  19.105  1.00  0.00           C  
ATOM   3874  HA  VAL B 242     -29.409 -18.782  18.690  1.00  0.00           H  
ATOM   3875  CB  VAL B 242     -27.433 -19.372  19.319  1.00  0.00           C  
ATOM   3876  HB  VAL B 242     -27.115 -19.718  18.336  1.00  0.00           H  
ATOM   3877  CG1 VAL B 242     -26.178 -18.849  20.027  1.00  0.00           C  
ATOM   3878 HG11 VAL B 242     -25.752 -18.022  19.460  1.00  0.00           H  
ATOM   3879 HG12 VAL B 242     -25.437 -19.646  20.088  1.00  0.00           H  
ATOM   3880 HG13 VAL B 242     -26.420 -18.513  21.036  1.00  0.00           H  
ATOM   3881  CG2 VAL B 242     -27.928 -20.630  20.047  1.00  0.00           C  
ATOM   3882 HG21 VAL B 242     -27.214 -21.437  19.888  1.00  0.00           H  
ATOM   3883 HG22 VAL B 242     -28.012 -20.465  21.120  1.00  0.00           H  
ATOM   3884 HG23 VAL B 242     -28.891 -20.942  19.641  1.00  0.00           H  
ATOM   3885  C   VAL B 242     -28.960 -17.568  20.400  1.00  0.00           C  
ATOM   3886  O   VAL B 242     -28.878 -16.340  20.465  1.00  0.00           O  
ATOM   3887  N   SER B 243     -29.422 -18.312  21.413  1.00  0.00           N  
ATOM   3888  H   SER B 243     -29.476 -19.310  21.284  1.00  0.00           H  
ATOM   3889  CA  SER B 243     -29.861 -17.825  22.734  1.00  0.00           C  
ATOM   3890  HA  SER B 243     -30.895 -17.488  22.658  1.00  0.00           H  
ATOM   3891  CB  SER B 243     -29.802 -18.971  23.751  1.00  0.00           C  
ATOM   3892  HB2 SER B 243     -28.767 -19.304  23.857  1.00  0.00           H  
ATOM   3893  HB3 SER B 243     -30.158 -18.622  24.721  1.00  0.00           H  
ATOM   3894  OG  SER B 243     -30.593 -20.063  23.316  1.00  0.00           O  
ATOM   3895  HG  SER B 243     -31.472 -19.967  23.696  1.00  0.00           H  
ATOM   3896  C   SER B 243     -29.007 -16.670  23.260  1.00  0.00           C  
ATOM   3897  O   SER B 243     -27.787 -16.799  23.388  1.00  0.00           O  
ATOM   3898  N   ASP B 244     -29.658 -15.531  23.496  1.00  0.00           N  
ATOM   3899  H   ASP B 244     -30.672 -15.568  23.538  1.00  0.00           H  
ATOM   3900  CA  ASP B 244     -29.099 -14.276  24.011  1.00  0.00           C  
ATOM   3901  HA  ASP B 244     -29.834 -13.508  23.765  1.00  0.00           H  
ATOM   3902  CB  ASP B 244     -29.046 -14.312  25.551  1.00  0.00           C  
ATOM   3903  HB2 ASP B 244     -28.271 -15.017  25.858  1.00  0.00           H  
ATOM   3904  HB3 ASP B 244     -28.767 -13.322  25.916  1.00  0.00           H  
ATOM   3905  CG  ASP B 244     -30.378 -14.713  26.213  1.00  0.00           C  
ATOM   3906  OD1 ASP B 244     -30.347 -14.946  27.439  1.00  0.00           O  
ATOM   3907  OD2 ASP B 244     -31.409 -14.787  25.502  1.00  0.00           O  
ATOM   3908  C   ASP B 244     -27.795 -13.816  23.323  1.00  0.00           C  
ATOM   3909  O   ASP B 244     -26.969 -13.133  23.927  1.00  0.00           O  
ATOM   3910  N   THR B 245     -27.587 -14.186  22.050  1.00  0.00           N  
ATOM   3911  H   THR B 245     -28.287 -14.784  21.620  1.00  0.00           H  
ATOM   3912  CA  THR B 245     -26.303 -14.040  21.344  1.00  0.00           C  
ATOM   3913  HA  THR B 245     -25.654 -13.371  21.909  1.00  0.00           H  
ATOM   3914  CB  THR B 245     -25.582 -15.394  21.258  1.00  0.00           C  
ATOM   3915  HB  THR B 245     -26.206 -16.101  20.713  1.00  0.00           H  
ATOM   3916  CG2 THR B 245     -24.224 -15.286  20.568  1.00  0.00           C  
ATOM   3917 HG21 THR B 245     -23.622 -14.535  21.080  1.00  0.00           H  
ATOM   3918 HG22 THR B 245     -23.721 -16.250  20.612  1.00  0.00           H  
ATOM   3919 HG23 THR B 245     -24.355 -15.003  19.524  1.00  0.00           H  
ATOM   3920  OG1 THR B 245     -25.309 -15.912  22.537  1.00  0.00           O  
ATOM   3921  HG1 THR B 245     -26.166 -16.150  22.941  1.00  0.00           H  
ATOM   3922  C   THR B 245     -26.480 -13.447  19.944  1.00  0.00           C  
ATOM   3923  O   THR B 245     -26.896 -14.128  19.001  1.00  0.00           O  
ATOM   3924  N   LEU B 246     -26.101 -12.177  19.798  1.00  0.00           N  
ATOM   3925  H   LEU B 246     -25.670 -11.727  20.600  1.00  0.00           H  
ATOM   3926  CA  LEU B 246     -26.019 -11.457  18.526  1.00  0.00           C  
ATOM   3927  HA  LEU B 246     -26.809 -11.805  17.864  1.00  0.00           H  
ATOM   3928  CB  LEU B 246     -26.198  -9.947  18.772  1.00  0.00           C  
ATOM   3929  HB2 LEU B 246     -25.443  -9.639  19.494  1.00  0.00           H  
ATOM   3930  HB3 LEU B 246     -26.007  -9.403  17.845  1.00  0.00           H  
ATOM   3931  CG  LEU B 246     -27.587  -9.546  19.303  1.00  0.00           C  
ATOM   3932  HG  LEU B 246     -27.907 -10.242  20.078  1.00  0.00           H  
ATOM   3933  CD1 LEU B 246     -27.524  -8.149  19.915  1.00  0.00           C  
ATOM   3934 HD11 LEU B 246     -27.222  -7.416  19.166  1.00  0.00           H  
ATOM   3935 HD12 LEU B 246     -28.505  -7.874  20.307  1.00  0.00           H  
ATOM   3936 HD13 LEU B 246     -26.811  -8.139  20.739  1.00  0.00           H  
ATOM   3937  CD2 LEU B 246     -28.626  -9.534  18.180  1.00  0.00           C  
ATOM   3938 HD21 LEU B 246     -28.374  -8.775  17.440  1.00  0.00           H  
ATOM   3939 HD22 LEU B 246     -28.667 -10.509  17.706  1.00  0.00           H  
ATOM   3940 HD23 LEU B 246     -29.607  -9.309  18.600  1.00  0.00           H  
ATOM   3941  C   LEU B 246     -24.676 -11.711  17.832  1.00  0.00           C  
ATOM   3942  O   LEU B 246     -23.637 -11.822  18.483  1.00  0.00           O  
ATOM   3943  N   LEU B 247     -24.685 -11.743  16.504  1.00  0.00           N  
ATOM   3944  H   LEU B 247     -25.580 -11.640  16.033  1.00  0.00           H  
ATOM   3945  CA  LEU B 247     -23.500 -11.695  15.652  1.00  0.00           C  
ATOM   3946  HA  LEU B 247     -22.604 -11.635  16.267  1.00  0.00           H  
ATOM   3947  CB  LEU B 247     -23.448 -12.996  14.828  1.00  0.00           C  
ATOM   3948  HB2 LEU B 247     -23.391 -13.839  15.518  1.00  0.00           H  
ATOM   3949  HB3 LEU B 247     -24.384 -13.078  14.272  1.00  0.00           H  
ATOM   3950  CG  LEU B 247     -22.286 -13.100  13.822  1.00  0.00           C  
ATOM   3951  HG  LEU B 247     -22.336 -12.272  13.116  1.00  0.00           H  
ATOM   3952  CD1 LEU B 247     -20.919 -13.096  14.513  1.00  0.00           C  
ATOM   3953 HD11 LEU B 247     -20.867 -13.883  15.264  1.00  0.00           H  
ATOM   3954 HD12 LEU B 247     -20.137 -13.261  13.770  1.00  0.00           H  
ATOM   3955 HD13 LEU B 247     -20.737 -12.127  14.974  1.00  0.00           H  
ATOM   3956  CD2 LEU B 247     -22.422 -14.412  13.046  1.00  0.00           C  
ATOM   3957 HD21 LEU B 247     -22.353 -15.263  13.723  1.00  0.00           H  
ATOM   3958 HD22 LEU B 247     -23.380 -14.429  12.527  1.00  0.00           H  
ATOM   3959 HD23 LEU B 247     -21.626 -14.475  12.303  1.00  0.00           H  
ATOM   3960  C   LEU B 247     -23.558 -10.426  14.790  1.00  0.00           C  
ATOM   3961  O   LEU B 247     -24.606 -10.120  14.224  1.00  0.00           O  
ATOM   3962  N   LEU B 248     -22.435  -9.709  14.701  1.00  0.00           N  
ATOM   3963  H   LEU B 248     -21.634  -9.985  15.259  1.00  0.00           H  
ATOM   3964  CA  LEU B 248     -22.206  -8.621  13.750  1.00  0.00           C  
ATOM   3965  HA  LEU B 248     -23.138  -8.406  13.229  1.00  0.00           H  
ATOM   3966  CB  LEU B 248     -21.750  -7.338  14.472  1.00  0.00           C  
ATOM   3967  HB2 LEU B 248     -20.785  -7.514  14.950  1.00  0.00           H  
ATOM   3968  HB3 LEU B 248     -21.594  -6.578  13.705  1.00  0.00           H  
ATOM   3969  CG  LEU B 248     -22.764  -6.810  15.507  1.00  0.00           C  
ATOM   3970  HG  LEU B 248     -23.731  -7.282  15.347  1.00  0.00           H  
ATOM   3971  CD1 LEU B 248     -22.303  -7.095  16.938  1.00  0.00           C  
ATOM   3972 HD11 LEU B 248     -23.037  -6.708  17.643  1.00  0.00           H  
ATOM   3973 HD12 LEU B 248     -22.217  -8.170  17.088  1.00  0.00           H  
ATOM   3974 HD13 LEU B 248     -21.336  -6.627  17.125  1.00  0.00           H  
ATOM   3975  CD2 LEU B 248     -22.948  -5.298  15.384  1.00  0.00           C  
ATOM   3976 HD21 LEU B 248     -23.695  -4.959  16.102  1.00  0.00           H  
ATOM   3977 HD22 LEU B 248     -22.002  -4.791  15.566  1.00  0.00           H  
ATOM   3978 HD23 LEU B 248     -23.296  -5.059  14.378  1.00  0.00           H  
ATOM   3979  C   LEU B 248     -21.172  -9.053  12.704  1.00  0.00           C  
ATOM   3980  O   LEU B 248     -20.205  -9.738  13.044  1.00  0.00           O  
ATOM   3981  N   THR B 249     -21.377  -8.627  11.457  1.00  0.00           N  
ATOM   3982  H   THR B 249     -22.216  -8.082  11.289  1.00  0.00           H  
ATOM   3983  CA  THR B 249     -20.598  -9.043  10.274  1.00  0.00           C  
ATOM   3984  HA  THR B 249     -19.590  -9.308  10.594  1.00  0.00           H  
ATOM   3985  CB  THR B 249     -21.221 -10.286   9.592  1.00  0.00           C  
ATOM   3986  HB  THR B 249     -20.955 -10.281   8.533  1.00  0.00           H  
ATOM   3987  CG2 THR B 249     -20.699 -11.587  10.198  1.00  0.00           C  
ATOM   3988 HG21 THR B 249     -21.183 -12.433   9.711  1.00  0.00           H  
ATOM   3989 HG22 THR B 249     -19.626 -11.657  10.036  1.00  0.00           H  
ATOM   3990 HG23 THR B 249     -20.912 -11.620  11.264  1.00  0.00           H  
ATOM   3991  OG1 THR B 249     -22.630 -10.352   9.709  1.00  0.00           O  
ATOM   3992  HG1 THR B 249     -23.047  -9.587   9.277  1.00  0.00           H  
ATOM   3993  C   THR B 249     -20.452  -7.905   9.258  1.00  0.00           C  
ATOM   3994  O   THR B 249     -21.393  -7.139   9.048  1.00  0.00           O  
ATOM   3995  N   TRP B 250     -19.283  -7.786   8.618  1.00  0.00           N  
ATOM   3996  H   TRP B 250     -18.540  -8.451   8.823  1.00  0.00           H  
ATOM   3997  CA  TRP B 250     -18.956  -6.732   7.637  1.00  0.00           C  
ATOM   3998  HA  TRP B 250     -19.870  -6.391   7.147  1.00  0.00           H  
ATOM   3999  CB  TRP B 250     -18.330  -5.530   8.365  1.00  0.00           C  
ATOM   4000  HB2 TRP B 250     -18.060  -4.766   7.636  1.00  0.00           H  
ATOM   4001  HB3 TRP B 250     -19.097  -5.091   9.001  1.00  0.00           H  
ATOM   4002  CG  TRP B 250     -17.131  -5.813   9.225  1.00  0.00           C  
ATOM   4003  CD1 TRP B 250     -15.839  -5.742   8.827  1.00  0.00           C  
ATOM   4004  HD1 TRP B 250     -15.514  -5.479   7.828  1.00  0.00           H  
ATOM   4005  NE1 TRP B 250     -15.009  -6.068   9.883  1.00  0.00           N  
ATOM   4006  HE1 TRP B 250     -13.996  -6.059   9.829  1.00  0.00           H  
ATOM   4007  CE2 TRP B 250     -15.729  -6.400  11.009  1.00  0.00           C  
ATOM   4008  CZ2 TRP B 250     -15.356  -6.812  12.295  1.00  0.00           C  
ATOM   4009  HZ2 TRP B 250     -14.322  -6.988  12.532  1.00  0.00           H  
ATOM   4010  CH2 TRP B 250     -16.348  -7.027  13.263  1.00  0.00           C  
ATOM   4011  HH2 TRP B 250     -16.065  -7.346  14.256  1.00  0.00           H  
ATOM   4012  CZ3 TRP B 250     -17.701  -6.866  12.922  1.00  0.00           C  
ATOM   4013  HZ3 TRP B 250     -18.465  -7.076  13.657  1.00  0.00           H  
ATOM   4014  CE3 TRP B 250     -18.066  -6.483  11.617  1.00  0.00           C  
ATOM   4015  HE3 TRP B 250     -19.107  -6.392  11.361  1.00  0.00           H  
ATOM   4016  CD2 TRP B 250     -17.092  -6.232  10.626  1.00  0.00           C  
ATOM   4017  C   TRP B 250     -18.031  -7.260   6.526  1.00  0.00           C  
ATOM   4018  O   TRP B 250     -17.553  -8.391   6.598  1.00  0.00           O  
ATOM   4019  N   SER B 251     -17.789  -6.471   5.471  1.00  0.00           N  
ATOM   4020  H   SER B 251     -18.221  -5.551   5.436  1.00  0.00           H  
ATOM   4021  CA  SER B 251     -16.856  -6.835   4.392  1.00  0.00           C  
ATOM   4022  HA  SER B 251     -16.776  -7.922   4.364  1.00  0.00           H  
ATOM   4023  CB  SER B 251     -17.420  -6.411   3.028  1.00  0.00           C  
ATOM   4024  HB2 SER B 251     -16.784  -6.812   2.236  1.00  0.00           H  
ATOM   4025  HB3 SER B 251     -18.418  -6.839   2.914  1.00  0.00           H  
ATOM   4026  OG  SER B 251     -17.508  -5.004   2.886  1.00  0.00           O  
ATOM   4027  HG  SER B 251     -16.617  -4.658   2.763  1.00  0.00           H  
ATOM   4028  C   SER B 251     -15.439  -6.284   4.618  1.00  0.00           C  
ATOM   4029  O   SER B 251     -15.261  -5.158   5.090  1.00  0.00           O  
ATOM   4030  N   ASN B 252     -14.417  -7.047   4.205  1.00  0.00           N  
ATOM   4031  H   ASN B 252     -14.625  -7.955   3.818  1.00  0.00           H  
ATOM   4032  CA  ASN B 252     -13.031  -6.569   4.127  1.00  0.00           C  
ATOM   4033  HA  ASN B 252     -12.757  -6.177   5.106  1.00  0.00           H  
ATOM   4034  CB  ASN B 252     -12.103  -7.763   3.818  1.00  0.00           C  
ATOM   4035  HB2 ASN B 252     -12.308  -8.555   4.535  1.00  0.00           H  
ATOM   4036  HB3 ASN B 252     -12.306  -8.138   2.816  1.00  0.00           H  
ATOM   4037  CG  ASN B 252     -10.616  -7.422   3.900  1.00  0.00           C  
ATOM   4038  OD1 ASN B 252     -10.169  -6.341   3.546  1.00  0.00           O  
ATOM   4039  ND2 ASN B 252      -9.803  -8.328   4.398  1.00  0.00           N  
ATOM   4040 HD21 ASN B 252      -8.822  -8.110   4.444  1.00  0.00           H  
ATOM   4041 HD22 ASN B 252     -10.132  -9.242   4.651  1.00  0.00           H  
ATOM   4042  C   ASN B 252     -12.924  -5.452   3.054  1.00  0.00           C  
ATOM   4043  O   ASN B 252     -13.357  -5.681   1.922  1.00  0.00           O  
ATOM   4044  N   PRO B 253     -12.393  -4.256   3.372  1.00  0.00           N  
ATOM   4045  CD  PRO B 253     -11.989  -3.839   4.708  1.00  0.00           C  
ATOM   4046  HD2 PRO B 253     -11.191  -4.471   5.103  1.00  0.00           H  
ATOM   4047  HD3 PRO B 253     -12.852  -3.871   5.374  1.00  0.00           H  
ATOM   4048  CG  PRO B 253     -11.505  -2.399   4.586  1.00  0.00           C  
ATOM   4049  HG2 PRO B 253     -10.425  -2.382   4.448  1.00  0.00           H  
ATOM   4050  HG3 PRO B 253     -11.785  -1.818   5.465  1.00  0.00           H  
ATOM   4051  CB  PRO B 253     -12.204  -1.891   3.326  1.00  0.00           C  
ATOM   4052  HB2 PRO B 253     -11.641  -1.096   2.844  1.00  0.00           H  
ATOM   4053  HB3 PRO B 253     -13.195  -1.536   3.592  1.00  0.00           H  
ATOM   4054  CA  PRO B 253     -12.368  -3.125   2.438  1.00  0.00           C  
ATOM   4055  HA  PRO B 253     -13.341  -3.059   1.949  1.00  0.00           H  
ATOM   4056  C   PRO B 253     -11.320  -3.208   1.307  1.00  0.00           C  
ATOM   4057  O   PRO B 253     -11.206  -2.265   0.519  1.00  0.00           O  
ATOM   4058  N   TYR B 254     -10.578  -4.316   1.195  1.00  0.00           N  
ATOM   4059  H   TYR B 254     -10.731  -5.060   1.865  1.00  0.00           H  
ATOM   4060  CA  TYR B 254      -9.550  -4.539   0.170  1.00  0.00           C  
ATOM   4061  HA  TYR B 254      -9.560  -3.697  -0.520  1.00  0.00           H  
ATOM   4062  CB  TYR B 254      -8.163  -4.582   0.830  1.00  0.00           C  
ATOM   4063  HB2 TYR B 254      -8.176  -5.299   1.654  1.00  0.00           H  
ATOM   4064  HB3 TYR B 254      -7.434  -4.941   0.104  1.00  0.00           H  
ATOM   4065  CG  TYR B 254      -7.712  -3.231   1.343  1.00  0.00           C  
ATOM   4066  CD1 TYR B 254      -6.839  -2.438   0.577  1.00  0.00           C  
ATOM   4067  HD1 TYR B 254      -6.461  -2.798  -0.368  1.00  0.00           H  
ATOM   4068  CE1 TYR B 254      -6.457  -1.169   1.048  1.00  0.00           C  
ATOM   4069  HE1 TYR B 254      -5.776  -0.556   0.486  1.00  0.00           H  
ATOM   4070  CZ  TYR B 254      -6.952  -0.689   2.273  1.00  0.00           C  
ATOM   4071  OH  TYR B 254      -6.570   0.537   2.699  1.00  0.00           O  
ATOM   4072  HH  TYR B 254      -5.816   0.856   2.163  1.00  0.00           H  
ATOM   4073  CE2 TYR B 254      -7.836  -1.476   3.037  1.00  0.00           C  
ATOM   4074  HE2 TYR B 254      -8.215  -1.113   3.979  1.00  0.00           H  
ATOM   4075  CD2 TYR B 254      -8.205  -2.750   2.569  1.00  0.00           C  
ATOM   4076  HD2 TYR B 254      -8.868  -3.374   3.151  1.00  0.00           H  
ATOM   4077  C   TYR B 254      -9.800  -5.820  -0.643  1.00  0.00           C  
ATOM   4078  O   TYR B 254     -10.389  -6.772  -0.130  1.00  0.00           O  
ATOM   4079  N   PRO B 255      -9.332  -5.885  -1.905  1.00  0.00           N  
ATOM   4080  CD  PRO B 255      -8.764  -4.793  -2.686  1.00  0.00           C  
ATOM   4081  HD2 PRO B 255      -7.959  -4.291  -2.150  1.00  0.00           H  
ATOM   4082  HD3 PRO B 255      -9.551  -4.078  -2.930  1.00  0.00           H  
ATOM   4083  CG  PRO B 255      -8.227  -5.423  -3.972  1.00  0.00           C  
ATOM   4084  HG2 PRO B 255      -7.179  -5.698  -3.838  1.00  0.00           H  
ATOM   4085  HG3 PRO B 255      -8.337  -4.754  -4.826  1.00  0.00           H  
ATOM   4086  CB  PRO B 255      -9.084  -6.680  -4.124  1.00  0.00           C  
ATOM   4087  HB2 PRO B 255      -8.582  -7.440  -4.724  1.00  0.00           H  
ATOM   4088  HB3 PRO B 255     -10.042  -6.413  -4.573  1.00  0.00           H  
ATOM   4089  CA  PRO B 255      -9.305  -7.126  -2.676  1.00  0.00           C  
ATOM   4090  HA  PRO B 255     -10.272  -7.619  -2.593  1.00  0.00           H  
ATOM   4091  C   PRO B 255      -8.170  -8.064  -2.203  1.00  0.00           C  
ATOM   4092  O   PRO B 255      -7.134  -7.569  -1.749  1.00  0.00           O  
ATOM   4093  N   PRO B 256      -8.276  -9.395  -2.412  1.00  0.00           N  
ATOM   4094  CD  PRO B 256      -9.471 -10.097  -2.865  1.00  0.00           C  
ATOM   4095  HD2 PRO B 256      -9.510 -10.082  -3.954  1.00  0.00           H  
ATOM   4096  HD3 PRO B 256     -10.383  -9.671  -2.447  1.00  0.00           H  
ATOM   4097  CG  PRO B 256      -9.325 -11.531  -2.368  1.00  0.00           C  
ATOM   4098  HG2 PRO B 256      -9.848 -12.238  -3.010  1.00  0.00           H  
ATOM   4099  HG3 PRO B 256      -9.688 -11.602  -1.344  1.00  0.00           H  
ATOM   4100  CB  PRO B 256      -7.815 -11.746  -2.395  1.00  0.00           C  
ATOM   4101  HB2 PRO B 256      -7.513 -12.027  -3.405  1.00  0.00           H  
ATOM   4102  HB3 PRO B 256      -7.505 -12.511  -1.680  1.00  0.00           H  
ATOM   4103  CA  PRO B 256      -7.238 -10.372  -2.037  1.00  0.00           C  
ATOM   4104  HA  PRO B 256      -7.100 -10.321  -0.963  1.00  0.00           H  
ATOM   4105  C   PRO B 256      -5.858 -10.192  -2.693  1.00  0.00           C  
ATOM   4106  O   PRO B 256      -4.888 -10.811  -2.265  1.00  0.00           O  
ATOM   4107  N   ASP B 257      -5.769  -9.372  -3.743  1.00  0.00           N  
ATOM   4108  H   ASP B 257      -6.618  -8.923  -4.042  1.00  0.00           H  
ATOM   4109  CA  ASP B 257      -4.535  -9.019  -4.463  1.00  0.00           C  
ATOM   4110  HA  ASP B 257      -3.914  -9.908  -4.590  1.00  0.00           H  
ATOM   4111  CB  ASP B 257      -4.986  -8.525  -5.848  1.00  0.00           C  
ATOM   4112  HB2 ASP B 257      -5.482  -9.351  -6.363  1.00  0.00           H  
ATOM   4113  HB3 ASP B 257      -5.720  -7.725  -5.705  1.00  0.00           H  
ATOM   4114  CG  ASP B 257      -3.869  -7.994  -6.748  1.00  0.00           C  
ATOM   4115  OD1 ASP B 257      -3.044  -8.792  -7.258  1.00  0.00           O  
ATOM   4116  OD2 ASP B 257      -3.879  -6.780  -7.028  1.00  0.00           O  
ATOM   4117  C   ASP B 257      -3.682  -7.967  -3.710  1.00  0.00           C  
ATOM   4118  O   ASP B 257      -2.468  -7.884  -3.910  1.00  0.00           O  
ATOM   4119  N   ASN B 258      -4.294  -7.176  -2.815  1.00  0.00           N  
ATOM   4120  H   ASN B 258      -5.262  -7.370  -2.578  1.00  0.00           H  
ATOM   4121  CA  ASN B 258      -3.570  -6.210  -1.991  1.00  0.00           C  
ATOM   4122  HA  ASN B 258      -2.745  -5.800  -2.582  1.00  0.00           H  
ATOM   4123  CB  ASN B 258      -4.504  -5.052  -1.623  1.00  0.00           C  
ATOM   4124  HB2 ASN B 258      -4.963  -4.645  -2.523  1.00  0.00           H  
ATOM   4125  HB3 ASN B 258      -5.285  -5.417  -0.960  1.00  0.00           H  
ATOM   4126  CG  ASN B 258      -3.743  -3.957  -0.904  1.00  0.00           C  
ATOM   4127  OD1 ASN B 258      -3.368  -4.091   0.245  1.00  0.00           O  
ATOM   4128  ND2 ASN B 258      -3.452  -2.868  -1.560  1.00  0.00           N  
ATOM   4129 HD21 ASN B 258      -2.957  -2.133  -1.052  1.00  0.00           H  
ATOM   4130 HD22 ASN B 258      -3.682  -2.761  -2.529  1.00  0.00           H  
ATOM   4131  C   ASN B 258      -2.973  -6.883  -0.743  1.00  0.00           C  
ATOM   4132  O   ASN B 258      -3.642  -7.658  -0.063  1.00  0.00           O  
ATOM   4133  N   TYR B 259      -1.732  -6.549  -0.384  1.00  0.00           N  
ATOM   4134  H   TYR B 259      -1.234  -5.869  -0.936  1.00  0.00           H  
ATOM   4135  CA  TYR B 259      -1.034  -7.172   0.743  1.00  0.00           C  
ATOM   4136  HA  TYR B 259      -1.105  -8.253   0.623  1.00  0.00           H  
ATOM   4137  CB  TYR B 259       0.452  -6.785   0.680  1.00  0.00           C  
ATOM   4138  HB2 TYR B 259       0.531  -5.703   0.805  1.00  0.00           H  
ATOM   4139  HB3 TYR B 259       0.956  -7.240   1.534  1.00  0.00           H  
ATOM   4140  CG  TYR B 259       1.232  -7.186  -0.574  1.00  0.00           C  
ATOM   4141  CD1 TYR B 259       2.460  -6.546  -0.827  1.00  0.00           C  
ATOM   4142  HD1 TYR B 259       2.786  -5.744  -0.173  1.00  0.00           H  
ATOM   4143  CE1 TYR B 259       3.268  -6.940  -1.913  1.00  0.00           C  
ATOM   4144  HE1 TYR B 259       4.213  -6.448  -2.086  1.00  0.00           H  
ATOM   4145  CZ  TYR B 259       2.842  -7.971  -2.774  1.00  0.00           C  
ATOM   4146  OH  TYR B 259       3.636  -8.376  -3.800  1.00  0.00           O  
ATOM   4147  HH  TYR B 259       4.579  -8.227  -3.612  1.00  0.00           H  
ATOM   4148  CE2 TYR B 259       1.594  -8.591  -2.550  1.00  0.00           C  
ATOM   4149  HE2 TYR B 259       1.266  -9.372  -3.218  1.00  0.00           H  
ATOM   4150  CD2 TYR B 259       0.793  -8.200  -1.457  1.00  0.00           C  
ATOM   4151  HD2 TYR B 259      -0.165  -8.678  -1.318  1.00  0.00           H  
ATOM   4152  C   TYR B 259      -1.657  -6.875   2.124  1.00  0.00           C  
ATOM   4153  O   TYR B 259      -1.567  -7.738   2.998  1.00  0.00           O  
ATOM   4154  N   LEU B 260      -2.354  -5.746   2.325  1.00  0.00           N  
ATOM   4155  H   LEU B 260      -2.452  -5.091   1.554  1.00  0.00           H  
ATOM   4156  CA  LEU B 260      -3.091  -5.466   3.570  1.00  0.00           C  
ATOM   4157  HA  LEU B 260      -2.403  -5.545   4.410  1.00  0.00           H  
ATOM   4158  CB  LEU B 260      -3.720  -4.057   3.560  1.00  0.00           C  
ATOM   4159  HB2 LEU B 260      -4.305  -3.935   2.649  1.00  0.00           H  
ATOM   4160  HB3 LEU B 260      -4.423  -4.007   4.392  1.00  0.00           H  
ATOM   4161  CG  LEU B 260      -2.769  -2.859   3.714  1.00  0.00           C  
ATOM   4162  HG  LEU B 260      -2.065  -2.841   2.884  1.00  0.00           H  
ATOM   4163  CD1 LEU B 260      -3.600  -1.573   3.711  1.00  0.00           C  
ATOM   4164 HD11 LEU B 260      -2.954  -0.718   3.899  1.00  0.00           H  
ATOM   4165 HD12 LEU B 260      -4.066  -1.451   2.734  1.00  0.00           H  
ATOM   4166 HD13 LEU B 260      -4.371  -1.610   4.480  1.00  0.00           H  
ATOM   4167  CD2 LEU B 260      -1.996  -2.898   5.033  1.00  0.00           C  
ATOM   4168 HD21 LEU B 260      -2.691  -2.962   5.867  1.00  0.00           H  
ATOM   4169 HD22 LEU B 260      -1.324  -3.753   5.048  1.00  0.00           H  
ATOM   4170 HD23 LEU B 260      -1.392  -1.996   5.134  1.00  0.00           H  
ATOM   4171  C   LEU B 260      -4.213  -6.479   3.838  1.00  0.00           C  
ATOM   4172  O   LEU B 260      -4.552  -6.701   4.998  1.00  0.00           O  
ATOM   4173  N   TYR B 261      -4.788  -7.098   2.800  1.00  0.00           N  
ATOM   4174  H   TYR B 261      -4.433  -6.914   1.868  1.00  0.00           H  
ATOM   4175  CA  TYR B 261      -5.946  -7.996   2.914  1.00  0.00           C  
ATOM   4176  HA  TYR B 261      -6.810  -7.413   3.229  1.00  0.00           H  
ATOM   4177  CB  TYR B 261      -6.239  -8.589   1.530  1.00  0.00           C  
ATOM   4178  HB2 TYR B 261      -6.432  -7.773   0.832  1.00  0.00           H  
ATOM   4179  HB3 TYR B 261      -5.353  -9.122   1.182  1.00  0.00           H  
ATOM   4180  CG  TYR B 261      -7.410  -9.549   1.498  1.00  0.00           C  
ATOM   4181  CD1 TYR B 261      -7.195 -10.939   1.577  1.00  0.00           C  
ATOM   4182  HD1 TYR B 261      -6.189 -11.321   1.662  1.00  0.00           H  
ATOM   4183  CE1 TYR B 261      -8.290 -11.824   1.543  1.00  0.00           C  
ATOM   4184  HE1 TYR B 261      -8.141 -12.890   1.605  1.00  0.00           H  
ATOM   4185  CZ  TYR B 261      -9.599 -11.318   1.418  1.00  0.00           C  
ATOM   4186  OH  TYR B 261     -10.649 -12.177   1.373  1.00  0.00           O  
ATOM   4187  HH  TYR B 261     -11.487 -11.736   1.523  1.00  0.00           H  
ATOM   4188  CE2 TYR B 261      -9.813  -9.927   1.326  1.00  0.00           C  
ATOM   4189  HE2 TYR B 261     -10.809  -9.530   1.208  1.00  0.00           H  
ATOM   4190  CD2 TYR B 261      -8.716  -9.048   1.380  1.00  0.00           C  
ATOM   4191  HD2 TYR B 261      -8.876  -7.981   1.335  1.00  0.00           H  
ATOM   4192  C   TYR B 261      -5.753  -9.134   3.930  1.00  0.00           C  
ATOM   4193  O   TYR B 261      -6.712  -9.585   4.549  1.00  0.00           O  
ATOM   4194  N   ASN B 262      -4.509  -9.588   4.122  1.00  0.00           N  
ATOM   4195  H   ASN B 262      -3.773  -9.149   3.585  1.00  0.00           H  
ATOM   4196  CA  ASN B 262      -4.143 -10.664   5.050  1.00  0.00           C  
ATOM   4197  HA  ASN B 262      -5.016 -11.302   5.201  1.00  0.00           H  
ATOM   4198  CB  ASN B 262      -3.030 -11.506   4.409  1.00  0.00           C  
ATOM   4199  HB2 ASN B 262      -2.116 -10.914   4.376  1.00  0.00           H  
ATOM   4200  HB3 ASN B 262      -2.844 -12.385   5.023  1.00  0.00           H  
ATOM   4201  CG  ASN B 262      -3.370 -11.948   3.004  1.00  0.00           C  
ATOM   4202  OD1 ASN B 262      -2.844 -11.433   2.034  1.00  0.00           O  
ATOM   4203  ND2 ASN B 262      -4.227 -12.923   2.829  1.00  0.00           N  
ATOM   4204 HD21 ASN B 262      -4.489 -13.143   1.882  1.00  0.00           H  
ATOM   4205 HD22 ASN B 262      -4.719 -13.319   3.614  1.00  0.00           H  
ATOM   4206  C   ASN B 262      -3.725 -10.189   6.453  1.00  0.00           C  
ATOM   4207  O   ASN B 262      -3.340 -11.023   7.268  1.00  0.00           O  
ATOM   4208  N   HIE B 263      -3.779  -8.880   6.726  1.00  0.00           N  
ATOM   4209  H   HIE B 263      -4.093  -8.263   5.986  1.00  0.00           H  
ATOM   4210  CA  HIE B 263      -3.255  -8.240   7.943  1.00  0.00           C  
ATOM   4211  HA  HIE B 263      -3.030  -9.007   8.687  1.00  0.00           H  
ATOM   4212  CB  HIE B 263      -1.944  -7.524   7.600  1.00  0.00           C  
ATOM   4213  HB2 HIE B 263      -2.137  -6.778   6.828  1.00  0.00           H  
ATOM   4214  HB3 HIE B 263      -1.597  -7.000   8.490  1.00  0.00           H  
ATOM   4215  CG  HIE B 263      -0.828  -8.430   7.151  1.00  0.00           C  
ATOM   4216  ND1 HIE B 263      -0.148  -9.328   7.973  1.00  0.00           N  
ATOM   4217  CE1 HIE B 263       0.862  -9.813   7.237  1.00  0.00           C  
ATOM   4218  HE1 HIE B 263       1.602 -10.515   7.599  1.00  0.00           H  
ATOM   4219  NE2 HIE B 263       0.858  -9.257   6.012  1.00  0.00           N  
ATOM   4220  HE2 HIE B 263       1.572  -9.377   5.310  1.00  0.00           H  
ATOM   4221  CD2 HIE B 263      -0.203  -8.382   5.942  1.00  0.00           C  
ATOM   4222  HD2 HIE B 263      -0.455  -7.720   5.127  1.00  0.00           H  
ATOM   4223  C   HIE B 263      -4.221  -7.248   8.616  1.00  0.00           C  
ATOM   4224  O   HIE B 263      -3.861  -6.647   9.626  1.00  0.00           O  
ATOM   4225  N   LEU B 264      -5.419  -7.036   8.061  1.00  0.00           N  
ATOM   4226  H   LEU B 264      -5.661  -7.568   7.239  1.00  0.00           H  
ATOM   4227  CA  LEU B 264      -6.437  -6.129   8.605  1.00  0.00           C  
ATOM   4228  HA  LEU B 264      -5.935  -5.246   9.000  1.00  0.00           H  
ATOM   4229  CB  LEU B 264      -7.370  -5.682   7.462  1.00  0.00           C  
ATOM   4230  HB2 LEU B 264      -7.597  -6.548   6.836  1.00  0.00           H  
ATOM   4231  HB3 LEU B 264      -8.318  -5.322   7.870  1.00  0.00           H  
ATOM   4232  CG  LEU B 264      -6.731  -4.567   6.614  1.00  0.00           C  
ATOM   4233  HG  LEU B 264      -5.649  -4.692   6.582  1.00  0.00           H  
ATOM   4234  CD1 LEU B 264      -7.253  -4.603   5.181  1.00  0.00           C  
ATOM   4235 HD11 LEU B 264      -6.808  -3.787   4.615  1.00  0.00           H  
ATOM   4236 HD12 LEU B 264      -6.978  -5.545   4.711  1.00  0.00           H  
ATOM   4237 HD13 LEU B 264      -8.339  -4.511   5.175  1.00  0.00           H  
ATOM   4238  CD2 LEU B 264      -7.054  -3.194   7.207  1.00  0.00           C  
ATOM   4239 HD21 LEU B 264      -6.768  -3.169   8.256  1.00  0.00           H  
ATOM   4240 HD22 LEU B 264      -8.121  -2.994   7.116  1.00  0.00           H  
ATOM   4241 HD23 LEU B 264      -6.499  -2.424   6.673  1.00  0.00           H  
ATOM   4242  C   LEU B 264      -7.230  -6.753   9.766  1.00  0.00           C  
ATOM   4243  O   LEU B 264      -7.720  -7.875   9.661  1.00  0.00           O  
ATOM   4244  N   THR B 265      -7.404  -5.978  10.841  1.00  0.00           N  
ATOM   4245  H   THR B 265      -6.965  -5.061  10.828  1.00  0.00           H  
ATOM   4246  CA  THR B 265      -8.220  -6.308  12.028  1.00  0.00           C  
ATOM   4247  HA  THR B 265      -8.965  -7.047  11.732  1.00  0.00           H  
ATOM   4248  CB  THR B 265      -7.355  -6.965  13.117  1.00  0.00           C  
ATOM   4249  HB  THR B 265      -6.771  -7.771  12.668  1.00  0.00           H  
ATOM   4250  CG2 THR B 265      -6.402  -5.990  13.809  1.00  0.00           C  
ATOM   4251 HG21 THR B 265      -5.758  -5.508  13.072  1.00  0.00           H  
ATOM   4252 HG22 THR B 265      -6.969  -5.236  14.351  1.00  0.00           H  
ATOM   4253 HG23 THR B 265      -5.779  -6.541  14.514  1.00  0.00           H  
ATOM   4254  OG1 THR B 265      -8.178  -7.510  14.121  1.00  0.00           O  
ATOM   4255  HG1 THR B 265      -8.488  -8.384  13.805  1.00  0.00           H  
ATOM   4256  C   THR B 265      -8.991  -5.073  12.528  1.00  0.00           C  
ATOM   4257  O   THR B 265      -8.786  -3.965  12.022  1.00  0.00           O  
ATOM   4258  N   TYR B 266      -9.925  -5.234  13.472  1.00  0.00           N  
ATOM   4259  H   TYR B 266      -9.918  -6.102  13.997  1.00  0.00           H  
ATOM   4260  CA  TYR B 266     -11.113  -4.370  13.551  1.00  0.00           C  
ATOM   4261  HA  TYR B 266     -10.928  -3.472  12.964  1.00  0.00           H  
ATOM   4262  CB  TYR B 266     -12.302  -5.098  12.906  1.00  0.00           C  
ATOM   4263  HB2 TYR B 266     -12.543  -5.964  13.524  1.00  0.00           H  
ATOM   4264  HB3 TYR B 266     -13.170  -4.438  12.913  1.00  0.00           H  
ATOM   4265  CG  TYR B 266     -12.069  -5.560  11.479  1.00  0.00           C  
ATOM   4266  CD1 TYR B 266     -12.144  -4.633  10.422  1.00  0.00           C  
ATOM   4267  HD1 TYR B 266     -12.366  -3.596  10.634  1.00  0.00           H  
ATOM   4268  CE1 TYR B 266     -11.909  -5.052   9.097  1.00  0.00           C  
ATOM   4269  HE1 TYR B 266     -11.951  -4.352   8.276  1.00  0.00           H  
ATOM   4270  CZ  TYR B 266     -11.586  -6.398   8.831  1.00  0.00           C  
ATOM   4271  OH  TYR B 266     -11.362  -6.795   7.553  1.00  0.00           O  
ATOM   4272  HH  TYR B 266     -10.913  -7.645   7.545  1.00  0.00           H  
ATOM   4273  CE2 TYR B 266     -11.515  -7.328   9.889  1.00  0.00           C  
ATOM   4274  HE2 TYR B 266     -11.260  -8.362   9.693  1.00  0.00           H  
ATOM   4275  CD2 TYR B 266     -11.767  -6.910  11.209  1.00  0.00           C  
ATOM   4276  HD2 TYR B 266     -11.712  -7.633  12.016  1.00  0.00           H  
ATOM   4277  C   TYR B 266     -11.503  -3.901  14.958  1.00  0.00           C  
ATOM   4278  O   TYR B 266     -11.283  -4.592  15.952  1.00  0.00           O  
ATOM   4279  N   ALA B 267     -12.185  -2.752  15.018  1.00  0.00           N  
ATOM   4280  H   ALA B 267     -12.310  -2.232  14.154  1.00  0.00           H  
ATOM   4281  CA  ALA B 267     -12.883  -2.261  16.203  1.00  0.00           C  
ATOM   4282  HA  ALA B 267     -12.965  -3.079  16.916  1.00  0.00           H  
ATOM   4283  CB  ALA B 267     -12.061  -1.151  16.869  1.00  0.00           C  
ATOM   4284  HB1 ALA B 267     -12.579  -0.800  17.762  1.00  0.00           H  
ATOM   4285  HB2 ALA B 267     -11.087  -1.542  17.166  1.00  0.00           H  
ATOM   4286  HB3 ALA B 267     -11.922  -0.320  16.176  1.00  0.00           H  
ATOM   4287  C   ALA B 267     -14.315  -1.811  15.861  1.00  0.00           C  
ATOM   4288  O   ALA B 267     -14.534  -1.052  14.913  1.00  0.00           O  
ATOM   4289  N   VAL B 268     -15.280  -2.261  16.668  1.00  0.00           N  
ATOM   4290  H   VAL B 268     -14.982  -2.795  17.481  1.00  0.00           H  
ATOM   4291  CA  VAL B 268     -16.727  -2.040  16.523  1.00  0.00           C  
ATOM   4292  HA  VAL B 268     -16.923  -1.566  15.564  1.00  0.00           H  
ATOM   4293  CB  VAL B 268     -17.505  -3.374  16.548  1.00  0.00           C  
ATOM   4294  HB  VAL B 268     -17.390  -3.821  17.536  1.00  0.00           H  
ATOM   4295  CG1 VAL B 268     -19.004  -3.156  16.288  1.00  0.00           C  
ATOM   4296 HG11 VAL B 268     -19.529  -4.110  16.335  1.00  0.00           H  
ATOM   4297 HG12 VAL B 268     -19.431  -2.499  17.043  1.00  0.00           H  
ATOM   4298 HG13 VAL B 268     -19.155  -2.714  15.303  1.00  0.00           H  
ATOM   4299  CG2 VAL B 268     -17.003  -4.394  15.519  1.00  0.00           C  
ATOM   4300 HG21 VAL B 268     -17.593  -5.308  15.591  1.00  0.00           H  
ATOM   4301 HG22 VAL B 268     -17.100  -3.995  14.511  1.00  0.00           H  
ATOM   4302 HG23 VAL B 268     -15.960  -4.649  15.708  1.00  0.00           H  
ATOM   4303  C   VAL B 268     -17.236  -1.122  17.640  1.00  0.00           C  
ATOM   4304  O   VAL B 268     -17.239  -1.486  18.816  1.00  0.00           O  
ATOM   4305  N   ASN B 269     -17.716   0.067  17.278  1.00  0.00           N  
ATOM   4306  H   ASN B 269     -17.825   0.233  16.283  1.00  0.00           H  
ATOM   4307  CA  ASN B 269     -18.409   0.984  18.184  1.00  0.00           C  
ATOM   4308  HA  ASN B 269     -18.027   0.850  19.196  1.00  0.00           H  
ATOM   4309  CB  ASN B 269     -18.090   2.418  17.725  1.00  0.00           C  
ATOM   4310  HB2 ASN B 269     -17.027   2.585  17.860  1.00  0.00           H  
ATOM   4311  HB3 ASN B 269     -18.316   2.498  16.663  1.00  0.00           H  
ATOM   4312  CG  ASN B 269     -18.807   3.556  18.433  1.00  0.00           C  
ATOM   4313  OD1 ASN B 269     -18.922   4.642  17.873  1.00  0.00           O  
ATOM   4314  ND2 ASN B 269     -19.306   3.393  19.640  1.00  0.00           N  
ATOM   4315 HD21 ASN B 269     -19.720   4.193  20.087  1.00  0.00           H  
ATOM   4316 HD22 ASN B 269     -19.222   2.536  20.180  1.00  0.00           H  
ATOM   4317  C   ASN B 269     -19.913   0.674  18.175  1.00  0.00           C  
ATOM   4318  O   ASN B 269     -20.540   0.759  17.119  1.00  0.00           O  
ATOM   4319  N   ILE B 270     -20.472   0.353  19.342  1.00  0.00           N  
ATOM   4320  H   ILE B 270     -19.876   0.383  20.161  1.00  0.00           H  
ATOM   4321  CA  ILE B 270     -21.906   0.150  19.605  1.00  0.00           C  
ATOM   4322  HA  ILE B 270     -22.453   0.176  18.664  1.00  0.00           H  
ATOM   4323  CB  ILE B 270     -22.145  -1.238  20.265  1.00  0.00           C  
ATOM   4324  HB  ILE B 270     -21.493  -1.317  21.136  1.00  0.00           H  
ATOM   4325  CG2 ILE B 270     -23.595  -1.434  20.761  1.00  0.00           C  
ATOM   4326 HG21 ILE B 270     -23.851  -0.689  21.514  1.00  0.00           H  
ATOM   4327 HG22 ILE B 270     -24.296  -1.360  19.931  1.00  0.00           H  
ATOM   4328 HG23 ILE B 270     -23.713  -2.407  21.239  1.00  0.00           H  
ATOM   4329  CG1 ILE B 270     -21.746  -2.344  19.258  1.00  0.00           C  
ATOM   4330 HG12 ILE B 270     -22.316  -2.204  18.344  1.00  0.00           H  
ATOM   4331 HG13 ILE B 270     -20.690  -2.231  19.016  1.00  0.00           H  
ATOM   4332  CD1 ILE B 270     -21.944  -3.792  19.721  1.00  0.00           C  
ATOM   4333 HD11 ILE B 270     -21.461  -3.944  20.683  1.00  0.00           H  
ATOM   4334 HD12 ILE B 270     -23.006  -4.026  19.803  1.00  0.00           H  
ATOM   4335 HD13 ILE B 270     -21.499  -4.468  18.989  1.00  0.00           H  
ATOM   4336  C   ILE B 270     -22.417   1.316  20.466  1.00  0.00           C  
ATOM   4337  O   ILE B 270     -21.660   1.849  21.279  1.00  0.00           O  
ATOM   4338  N   TRP B 271     -23.678   1.722  20.305  1.00  0.00           N  
ATOM   4339  H   TRP B 271     -24.246   1.264  19.597  1.00  0.00           H  
ATOM   4340  CA  TRP B 271     -24.361   2.662  21.209  1.00  0.00           C  
ATOM   4341  HA  TRP B 271     -24.100   2.398  22.237  1.00  0.00           H  
ATOM   4342  CB  TRP B 271     -23.889   4.105  20.958  1.00  0.00           C  
ATOM   4343  HB2 TRP B 271     -24.210   4.708  21.809  1.00  0.00           H  
ATOM   4344  HB3 TRP B 271     -22.800   4.132  20.957  1.00  0.00           H  
ATOM   4345  CG  TRP B 271     -24.358   4.788  19.709  1.00  0.00           C  
ATOM   4346  CD1 TRP B 271     -25.274   5.783  19.682  1.00  0.00           C  
ATOM   4347  HD1 TRP B 271     -25.794   6.176  20.553  1.00  0.00           H  
ATOM   4348  NE1 TRP B 271     -25.441   6.231  18.389  1.00  0.00           N  
ATOM   4349  HE1 TRP B 271     -26.108   6.950  18.147  1.00  0.00           H  
ATOM   4350  CE2 TRP B 271     -24.632   5.548  17.508  1.00  0.00           C  
ATOM   4351  CZ2 TRP B 271     -24.429   5.653  16.124  1.00  0.00           C  
ATOM   4352  HZ2 TRP B 271     -24.953   6.408  15.558  1.00  0.00           H  
ATOM   4353  CH2 TRP B 271     -23.569   4.745  15.484  1.00  0.00           C  
ATOM   4354  HH2 TRP B 271     -23.427   4.792  14.412  1.00  0.00           H  
ATOM   4355  CZ3 TRP B 271     -22.913   3.758  16.242  1.00  0.00           C  
ATOM   4356  HZ3 TRP B 271     -22.279   3.035  15.754  1.00  0.00           H  
ATOM   4357  CE3 TRP B 271     -23.086   3.695  17.639  1.00  0.00           C  
ATOM   4358  HE3 TRP B 271     -22.560   2.942  18.202  1.00  0.00           H  
ATOM   4359  CD2 TRP B 271     -23.954   4.584  18.315  1.00  0.00           C  
ATOM   4360  C   TRP B 271     -25.887   2.547  21.095  1.00  0.00           C  
ATOM   4361  O   TRP B 271     -26.397   1.962  20.140  1.00  0.00           O  
ATOM   4362  N   SER B 272     -26.621   3.078  22.078  1.00  0.00           N  
ATOM   4363  H   SER B 272     -26.156   3.608  22.801  1.00  0.00           H  
ATOM   4364  CA  SER B 272     -28.090   3.109  22.069  1.00  0.00           C  
ATOM   4365  HA  SER B 272     -28.461   2.228  21.549  1.00  0.00           H  
ATOM   4366  CB  SER B 272     -28.638   3.051  23.496  1.00  0.00           C  
ATOM   4367  HB2 SER B 272     -28.274   2.160  24.003  1.00  0.00           H  
ATOM   4368  HB3 SER B 272     -28.294   3.923  24.046  1.00  0.00           H  
ATOM   4369  OG  SER B 272     -30.050   3.047  23.476  1.00  0.00           O  
ATOM   4370  HG  SER B 272     -30.344   2.198  23.112  1.00  0.00           H  
ATOM   4371  C   SER B 272     -28.631   4.351  21.349  1.00  0.00           C  
ATOM   4372  O   SER B 272     -28.054   5.431  21.441  1.00  0.00           O  
ATOM   4373  N   GLU B 273     -29.776   4.211  20.677  1.00  0.00           N  
ATOM   4374  H   GLU B 273     -30.210   3.293  20.677  1.00  0.00           H  
ATOM   4375  CA  GLU B 273     -30.564   5.334  20.145  1.00  0.00           C  
ATOM   4376  HA  GLU B 273     -29.885   6.046  19.673  1.00  0.00           H  
ATOM   4377  CB  GLU B 273     -31.534   4.779  19.087  1.00  0.00           C  
ATOM   4378  HB2 GLU B 273     -31.099   3.912  18.587  1.00  0.00           H  
ATOM   4379  HB3 GLU B 273     -32.428   4.438  19.607  1.00  0.00           H  
ATOM   4380  CG  GLU B 273     -31.956   5.794  18.013  1.00  0.00           C  
ATOM   4381  HG2 GLU B 273     -32.944   5.496  17.649  1.00  0.00           H  
ATOM   4382  HG3 GLU B 273     -32.060   6.791  18.444  1.00  0.00           H  
ATOM   4383  CD  GLU B 273     -30.992   5.839  16.813  1.00  0.00           C  
ATOM   4384  OE1 GLU B 273     -29.759   5.692  16.972  1.00  0.00           O  
ATOM   4385  OE2 GLU B 273     -31.481   5.999  15.668  1.00  0.00           O  
ATOM   4386  C   GLU B 273     -31.344   6.078  21.255  1.00  0.00           C  
ATOM   4387  O   GLU B 273     -31.842   7.180  21.037  1.00  0.00           O  
ATOM   4388  N   ASN B 274     -31.472   5.464  22.439  1.00  0.00           N  
ATOM   4389  H   ASN B 274     -31.054   4.546  22.539  1.00  0.00           H  
ATOM   4390  CA  ASN B 274     -32.133   6.022  23.621  1.00  0.00           C  
ATOM   4391  HA  ASN B 274     -32.805   6.827  23.318  1.00  0.00           H  
ATOM   4392  CB  ASN B 274     -32.959   4.903  24.283  1.00  0.00           C  
ATOM   4393  HB2 ASN B 274     -32.319   4.044  24.479  1.00  0.00           H  
ATOM   4394  HB3 ASN B 274     -33.318   5.260  25.249  1.00  0.00           H  
ATOM   4395  CG  ASN B 274     -34.153   4.453  23.462  1.00  0.00           C  
ATOM   4396  OD1 ASN B 274     -34.087   3.602  22.587  1.00  0.00           O  
ATOM   4397  ND2 ASN B 274     -35.310   4.999  23.746  1.00  0.00           N  
ATOM   4398 HD21 ASN B 274     -36.092   4.723  23.184  1.00  0.00           H  
ATOM   4399 HD22 ASN B 274     -35.371   5.705  24.456  1.00  0.00           H  
ATOM   4400  C   ASN B 274     -31.163   6.625  24.656  1.00  0.00           C  
ATOM   4401  O   ASN B 274     -31.604   7.408  25.494  1.00  0.00           O  
ATOM   4402  N   ASP B 275     -29.884   6.229  24.651  1.00  0.00           N  
ATOM   4403  H   ASP B 275     -29.584   5.594  23.927  1.00  0.00           H  
ATOM   4404  CA  ASP B 275     -28.959   6.458  25.770  1.00  0.00           C  
ATOM   4405  HA  ASP B 275     -29.249   7.360  26.310  1.00  0.00           H  
ATOM   4406  CB  ASP B 275     -29.111   5.292  26.767  1.00  0.00           C  
ATOM   4407  HB2 ASP B 275     -30.137   5.287  27.144  1.00  0.00           H  
ATOM   4408  HB3 ASP B 275     -28.947   4.349  26.243  1.00  0.00           H  
ATOM   4409  CG  ASP B 275     -28.161   5.341  27.969  1.00  0.00           C  
ATOM   4410  OD1 ASP B 275     -27.383   6.319  28.094  1.00  0.00           O  
ATOM   4411  OD2 ASP B 275     -28.212   4.373  28.753  1.00  0.00           O  
ATOM   4412  C   ASP B 275     -27.497   6.625  25.295  1.00  0.00           C  
ATOM   4413  O   ASP B 275     -26.828   5.637  24.973  1.00  0.00           O  
ATOM   4414  N   PRO B 276     -26.953   7.857  25.271  1.00  0.00           N  
ATOM   4415  CD  PRO B 276     -27.673   9.117  25.352  1.00  0.00           C  
ATOM   4416  HD2 PRO B 276     -27.730   9.438  26.394  1.00  0.00           H  
ATOM   4417  HD3 PRO B 276     -28.672   9.041  24.922  1.00  0.00           H  
ATOM   4418  CG  PRO B 276     -26.834  10.100  24.543  1.00  0.00           C  
ATOM   4419  HG2 PRO B 276     -26.992  11.129  24.864  1.00  0.00           H  
ATOM   4420  HG3 PRO B 276     -27.056   9.985  23.480  1.00  0.00           H  
ATOM   4421  CB  PRO B 276     -25.411   9.621  24.831  1.00  0.00           C  
ATOM   4422  HB2 PRO B 276     -25.084  10.021  25.793  1.00  0.00           H  
ATOM   4423  HB3 PRO B 276     -24.720   9.916  24.039  1.00  0.00           H  
ATOM   4424  CA  PRO B 276     -25.554   8.096  24.913  1.00  0.00           C  
ATOM   4425  HA  PRO B 276     -25.383   7.673  23.922  1.00  0.00           H  
ATOM   4426  C   PRO B 276     -24.526   7.482  25.881  1.00  0.00           C  
ATOM   4427  O   PRO B 276     -23.390   7.246  25.470  1.00  0.00           O  
ATOM   4428  N   ALA B 277     -24.883   7.194  27.139  1.00  0.00           N  
ATOM   4429  H   ALA B 277     -25.867   7.252  27.401  1.00  0.00           H  
ATOM   4430  CA  ALA B 277     -23.995   6.534  28.098  1.00  0.00           C  
ATOM   4431  HA  ALA B 277     -22.986   6.922  27.952  1.00  0.00           H  
ATOM   4432  CB  ALA B 277     -24.427   6.910  29.520  1.00  0.00           C  
ATOM   4433  HB1 ALA B 277     -24.465   7.995  29.621  1.00  0.00           H  
ATOM   4434  HB2 ALA B 277     -25.411   6.492  29.737  1.00  0.00           H  
ATOM   4435  HB3 ALA B 277     -23.707   6.512  30.236  1.00  0.00           H  
ATOM   4436  C   ALA B 277     -23.915   5.007  27.891  1.00  0.00           C  
ATOM   4437  O   ALA B 277     -23.016   4.363  28.434  1.00  0.00           O  
ATOM   4438  N   ASP B 278     -24.775   4.420  27.051  1.00  0.00           N  
ATOM   4439  H   ASP B 278     -25.550   4.983  26.715  1.00  0.00           H  
ATOM   4440  CA  ASP B 278     -24.616   3.068  26.487  1.00  0.00           C  
ATOM   4441  HA  ASP B 278     -24.192   2.428  27.257  1.00  0.00           H  
ATOM   4442  CB  ASP B 278     -25.984   2.491  26.081  1.00  0.00           C  
ATOM   4443  HB2 ASP B 278     -26.699   3.298  25.939  1.00  0.00           H  
ATOM   4444  HB3 ASP B 278     -25.910   1.964  25.130  1.00  0.00           H  
ATOM   4445  CG  ASP B 278     -26.563   1.521  27.103  1.00  0.00           C  
ATOM   4446  OD1 ASP B 278     -27.658   0.980  26.829  1.00  0.00           O  
ATOM   4447  OD2 ASP B 278     -25.996   1.314  28.203  1.00  0.00           O  
ATOM   4448  C   ASP B 278     -23.600   2.989  25.334  1.00  0.00           C  
ATOM   4449  O   ASP B 278     -23.424   1.932  24.730  1.00  0.00           O  
ATOM   4450  N   PHE B 279     -22.880   4.071  25.029  1.00  0.00           N  
ATOM   4451  H   PHE B 279     -23.064   4.934  25.526  1.00  0.00           H  
ATOM   4452  CA  PHE B 279     -21.756   4.042  24.094  1.00  0.00           C  
ATOM   4453  HA  PHE B 279     -22.123   3.676  23.136  1.00  0.00           H  
ATOM   4454  CB  PHE B 279     -21.252   5.475  23.893  1.00  0.00           C  
ATOM   4455  HB2 PHE B 279     -22.080   6.078  23.517  1.00  0.00           H  
ATOM   4456  HB3 PHE B 279     -20.965   5.885  24.863  1.00  0.00           H  
ATOM   4457  CG  PHE B 279     -20.081   5.631  22.944  1.00  0.00           C  
ATOM   4458  CD1 PHE B 279     -20.298   6.043  21.615  1.00  0.00           C  
ATOM   4459  HD1 PHE B 279     -21.306   6.219  21.262  1.00  0.00           H  
ATOM   4460  CE1 PHE B 279     -19.204   6.266  20.760  1.00  0.00           C  
ATOM   4461  HE1 PHE B 279     -19.375   6.610  19.751  1.00  0.00           H  
ATOM   4462  CZ  PHE B 279     -17.893   6.047  21.221  1.00  0.00           C  
ATOM   4463  HZ  PHE B 279     -17.051   6.220  20.567  1.00  0.00           H  
ATOM   4464  CE2 PHE B 279     -17.675   5.624  22.544  1.00  0.00           C  
ATOM   4465  HE2 PHE B 279     -16.669   5.479  22.912  1.00  0.00           H  
ATOM   4466  CD2 PHE B 279     -18.768   5.424  23.405  1.00  0.00           C  
ATOM   4467  HD2 PHE B 279     -18.599   5.132  24.433  1.00  0.00           H  
ATOM   4468  C   PHE B 279     -20.640   3.089  24.567  1.00  0.00           C  
ATOM   4469  O   PHE B 279     -20.164   3.163  25.702  1.00  0.00           O  
ATOM   4470  N   ARG B 280     -20.201   2.189  23.683  1.00  0.00           N  
ATOM   4471  H   ARG B 280     -20.661   2.173  22.775  1.00  0.00           H  
ATOM   4472  CA  ARG B 280     -19.134   1.198  23.905  1.00  0.00           C  
ATOM   4473  HA  ARG B 280     -18.502   1.528  24.730  1.00  0.00           H  
ATOM   4474  CB  ARG B 280     -19.734  -0.187  24.237  1.00  0.00           C  
ATOM   4475  HB2 ARG B 280     -20.312  -0.517  23.372  1.00  0.00           H  
ATOM   4476  HB3 ARG B 280     -18.920  -0.901  24.380  1.00  0.00           H  
ATOM   4477  CG  ARG B 280     -20.658  -0.262  25.460  1.00  0.00           C  
ATOM   4478  HG2 ARG B 280     -21.459   0.465  25.350  1.00  0.00           H  
ATOM   4479  HG3 ARG B 280     -21.120  -1.248  25.478  1.00  0.00           H  
ATOM   4480  CD  ARG B 280     -19.962  -0.043  26.811  1.00  0.00           C  
ATOM   4481  HD2 ARG B 280     -19.221  -0.832  26.960  1.00  0.00           H  
ATOM   4482  HD3 ARG B 280     -19.440   0.914  26.811  1.00  0.00           H  
ATOM   4483  NE  ARG B 280     -20.957  -0.092  27.902  1.00  0.00           N  
ATOM   4484  HE  ARG B 280     -21.141  -0.989  28.314  1.00  0.00           H  
ATOM   4485  CZ  ARG B 280     -21.735   0.911  28.278  1.00  0.00           C  
ATOM   4486  NH1 ARG B 280     -21.546   2.124  27.863  1.00  0.00           N  
ATOM   4487 HH11 ARG B 280     -20.837   2.338  27.173  1.00  0.00           H  
ATOM   4488 HH12 ARG B 280     -22.131   2.884  28.187  1.00  0.00           H  
ATOM   4489  NH2 ARG B 280     -22.734   0.723  29.093  1.00  0.00           N  
ATOM   4490 HH21 ARG B 280     -22.979  -0.200  29.394  1.00  0.00           H  
ATOM   4491 HH22 ARG B 280     -23.409   1.465  29.219  1.00  0.00           H  
ATOM   4492  C   ARG B 280     -18.259   1.083  22.659  1.00  0.00           C  
ATOM   4493  O   ARG B 280     -18.710   1.334  21.538  1.00  0.00           O  
ATOM   4494  N   ILE B 281     -17.019   0.635  22.831  1.00  0.00           N  
ATOM   4495  H   ILE B 281     -16.707   0.417  23.767  1.00  0.00           H  
ATOM   4496  CA  ILE B 281     -16.148   0.205  21.732  1.00  0.00           C  
ATOM   4497  HA  ILE B 281     -16.748   0.062  20.835  1.00  0.00           H  
ATOM   4498  CB  ILE B 281     -15.051   1.245  21.395  1.00  0.00           C  
ATOM   4499  HB  ILE B 281     -14.435   1.396  22.284  1.00  0.00           H  
ATOM   4500  CG2 ILE B 281     -14.144   0.712  20.266  1.00  0.00           C  
ATOM   4501 HG21 ILE B 281     -13.673  -0.227  20.560  1.00  0.00           H  
ATOM   4502 HG22 ILE B 281     -14.725   0.543  19.358  1.00  0.00           H  
ATOM   4503 HG23 ILE B 281     -13.334   1.409  20.061  1.00  0.00           H  
ATOM   4504  CG1 ILE B 281     -15.680   2.603  20.999  1.00  0.00           C  
ATOM   4505 HG12 ILE B 281     -16.341   2.457  20.144  1.00  0.00           H  
ATOM   4506 HG13 ILE B 281     -16.280   2.972  21.832  1.00  0.00           H  
ATOM   4507  CD1 ILE B 281     -14.669   3.705  20.655  1.00  0.00           C  
ATOM   4508 HD11 ILE B 281     -15.195   4.650  20.535  1.00  0.00           H  
ATOM   4509 HD12 ILE B 281     -13.941   3.805  21.461  1.00  0.00           H  
ATOM   4510 HD13 ILE B 281     -14.156   3.479  19.721  1.00  0.00           H  
ATOM   4511  C   ILE B 281     -15.570  -1.158  22.100  1.00  0.00           C  
ATOM   4512  O   ILE B 281     -15.013  -1.327  23.181  1.00  0.00           O  
ATOM   4513  N   TYR B 282     -15.707  -2.114  21.192  1.00  0.00           N  
ATOM   4514  H   TYR B 282     -16.185  -1.895  20.323  1.00  0.00           H  
ATOM   4515  CA  TYR B 282     -15.127  -3.447  21.293  1.00  0.00           C  
ATOM   4516  HA  TYR B 282     -14.677  -3.586  22.277  1.00  0.00           H  
ATOM   4517  CB  TYR B 282     -16.248  -4.478  21.126  1.00  0.00           C  
ATOM   4518  HB2 TYR B 282     -16.666  -4.372  20.125  1.00  0.00           H  
ATOM   4519  HB3 TYR B 282     -15.825  -5.480  21.207  1.00  0.00           H  
ATOM   4520  CG  TYR B 282     -17.364  -4.326  22.144  1.00  0.00           C  
ATOM   4521  CD1 TYR B 282     -17.210  -4.867  23.436  1.00  0.00           C  
ATOM   4522  HD1 TYR B 282     -16.305  -5.400  23.692  1.00  0.00           H  
ATOM   4523  CE1 TYR B 282     -18.225  -4.708  24.399  1.00  0.00           C  
ATOM   4524  HE1 TYR B 282     -18.117  -5.124  25.390  1.00  0.00           H  
ATOM   4525  CZ  TYR B 282     -19.403  -4.004  24.069  1.00  0.00           C  
ATOM   4526  OH  TYR B 282     -20.388  -3.856  24.995  1.00  0.00           O  
ATOM   4527  HH  TYR B 282     -21.264  -3.874  24.600  1.00  0.00           H  
ATOM   4528  CE2 TYR B 282     -19.555  -3.447  22.782  1.00  0.00           C  
ATOM   4529  HE2 TYR B 282     -20.455  -2.904  22.540  1.00  0.00           H  
ATOM   4530  CD2 TYR B 282     -18.536  -3.606  21.821  1.00  0.00           C  
ATOM   4531  HD2 TYR B 282     -18.647  -3.173  20.835  1.00  0.00           H  
ATOM   4532  C   TYR B 282     -14.037  -3.592  20.230  1.00  0.00           C  
ATOM   4533  O   TYR B 282     -14.182  -3.060  19.130  1.00  0.00           O  
ATOM   4534  N   GLN B 283     -12.957  -4.313  20.527  1.00  0.00           N  
ATOM   4535  H   GLN B 283     -12.902  -4.780  21.420  1.00  0.00           H  
ATOM   4536  CA  GLN B 283     -11.869  -4.567  19.579  1.00  0.00           C  
ATOM   4537  HA  GLN B 283     -12.145  -4.166  18.604  1.00  0.00           H  
ATOM   4538  CB  GLN B 283     -10.601  -3.813  20.015  1.00  0.00           C  
ATOM   4539  HB2 GLN B 283     -10.871  -2.761  20.122  1.00  0.00           H  
ATOM   4540  HB3 GLN B 283     -10.265  -4.180  20.986  1.00  0.00           H  
ATOM   4541  CG  GLN B 283      -9.445  -3.939  19.002  1.00  0.00           C  
ATOM   4542  HG2 GLN B 283      -8.899  -4.863  19.197  1.00  0.00           H  
ATOM   4543  HG3 GLN B 283      -9.844  -4.001  17.993  1.00  0.00           H  
ATOM   4544  CD  GLN B 283      -8.481  -2.753  19.009  1.00  0.00           C  
ATOM   4545  OE1 GLN B 283      -8.860  -1.600  19.139  1.00  0.00           O  
ATOM   4546  NE2 GLN B 283      -7.196  -2.984  18.846  1.00  0.00           N  
ATOM   4547 HE21 GLN B 283      -6.590  -2.183  18.811  1.00  0.00           H  
ATOM   4548 HE22 GLN B 283      -6.860  -3.927  18.750  1.00  0.00           H  
ATOM   4549  C   GLN B 283     -11.671  -6.071  19.379  1.00  0.00           C  
ATOM   4550  O   GLN B 283     -11.825  -6.861  20.310  1.00  0.00           O  
ATOM   4551  N   VAL B 284     -11.365  -6.454  18.143  1.00  0.00           N  
ATOM   4552  H   VAL B 284     -11.219  -5.728  17.446  1.00  0.00           H  
ATOM   4553  CA  VAL B 284     -11.105  -7.826  17.706  1.00  0.00           C  
ATOM   4554  HA  VAL B 284     -11.414  -8.519  18.489  1.00  0.00           H  
ATOM   4555  CB  VAL B 284     -11.942  -8.127  16.443  1.00  0.00           C  
ATOM   4556  HB  VAL B 284     -11.757  -7.352  15.697  1.00  0.00           H  
ATOM   4557  CG1 VAL B 284     -11.629  -9.481  15.802  1.00  0.00           C  
ATOM   4558 HG11 VAL B 284     -11.704 -10.280  16.539  1.00  0.00           H  
ATOM   4559 HG12 VAL B 284     -10.635  -9.451  15.366  1.00  0.00           H  
ATOM   4560 HG13 VAL B 284     -12.331  -9.678  14.988  1.00  0.00           H  
ATOM   4561  CG2 VAL B 284     -13.438  -8.121  16.792  1.00  0.00           C  
ATOM   4562 HG21 VAL B 284     -14.026  -8.311  15.893  1.00  0.00           H  
ATOM   4563 HG22 VAL B 284     -13.735  -7.152  17.190  1.00  0.00           H  
ATOM   4564 HG23 VAL B 284     -13.657  -8.896  17.526  1.00  0.00           H  
ATOM   4565  C   VAL B 284      -9.599  -7.993  17.497  1.00  0.00           C  
ATOM   4566  O   VAL B 284      -8.915  -7.055  17.091  1.00  0.00           O  
ATOM   4567  N   THR B 285      -9.070  -9.178  17.810  1.00  0.00           N  
ATOM   4568  H   THR B 285      -9.680  -9.870  18.217  1.00  0.00           H  
ATOM   4569  CA  THR B 285      -7.657  -9.547  17.577  1.00  0.00           C  
ATOM   4570  HA  THR B 285      -7.096  -8.650  17.311  1.00  0.00           H  
ATOM   4571  CB  THR B 285      -7.025 -10.097  18.870  1.00  0.00           C  
ATOM   4572  HB  THR B 285      -7.014  -9.297  19.612  1.00  0.00           H  
ATOM   4573  CG2 THR B 285      -7.770 -11.290  19.475  1.00  0.00           C  
ATOM   4574 HG21 THR B 285      -8.736 -10.966  19.861  1.00  0.00           H  
ATOM   4575 HG22 THR B 285      -7.188 -11.691  20.306  1.00  0.00           H  
ATOM   4576 HG23 THR B 285      -7.913 -12.072  18.729  1.00  0.00           H  
ATOM   4577  OG1 THR B 285      -5.693 -10.499  18.656  1.00  0.00           O  
ATOM   4578  HG1 THR B 285      -5.573 -10.649  17.705  1.00  0.00           H  
ATOM   4579  C   THR B 285      -7.476 -10.517  16.402  1.00  0.00           C  
ATOM   4580  O   THR B 285      -6.349 -10.785  15.996  1.00  0.00           O  
ATOM   4581  N   TYR B 286      -8.569 -11.065  15.870  1.00  0.00           N  
ATOM   4582  H   TYR B 286      -9.461 -10.798  16.250  1.00  0.00           H  
ATOM   4583  CA  TYR B 286      -8.591 -11.900  14.670  1.00  0.00           C  
ATOM   4584  HA  TYR B 286      -7.710 -12.543  14.675  1.00  0.00           H  
ATOM   4585  CB  TYR B 286      -9.848 -12.788  14.699  1.00  0.00           C  
ATOM   4586  HB2 TYR B 286     -10.717 -12.156  14.507  1.00  0.00           H  
ATOM   4587  HB3 TYR B 286      -9.788 -13.514  13.886  1.00  0.00           H  
ATOM   4588  CG  TYR B 286     -10.072 -13.549  15.995  1.00  0.00           C  
ATOM   4589  CD1 TYR B 286     -11.284 -13.403  16.700  1.00  0.00           C  
ATOM   4590  HD1 TYR B 286     -12.068 -12.765  16.309  1.00  0.00           H  
ATOM   4591  CE1 TYR B 286     -11.494 -14.115  17.897  1.00  0.00           C  
ATOM   4592  HE1 TYR B 286     -12.425 -14.029  18.434  1.00  0.00           H  
ATOM   4593  CZ  TYR B 286     -10.492 -14.976  18.391  1.00  0.00           C  
ATOM   4594  OH  TYR B 286     -10.704 -15.672  19.538  1.00  0.00           O  
ATOM   4595  HH  TYR B 286      -9.986 -16.278  19.724  1.00  0.00           H  
ATOM   4596  CE2 TYR B 286      -9.277 -15.121  17.686  1.00  0.00           C  
ATOM   4597  HE2 TYR B 286      -8.511 -15.782  18.057  1.00  0.00           H  
ATOM   4598  CD2 TYR B 286      -9.071 -14.409  16.489  1.00  0.00           C  
ATOM   4599  HD2 TYR B 286      -8.145 -14.534  15.946  1.00  0.00           H  
ATOM   4600  C   TYR B 286      -8.565 -11.064  13.380  1.00  0.00           C  
ATOM   4601  O   TYR B 286      -8.963  -9.900  13.369  1.00  0.00           O  
ATOM   4602  N   LEU B 287      -8.175 -11.690  12.269  1.00  0.00           N  
ATOM   4603  H   LEU B 287      -7.834 -12.635  12.345  1.00  0.00           H  
ATOM   4604  CA  LEU B 287      -8.390 -11.162  10.912  1.00  0.00           C  
ATOM   4605  HA  LEU B 287      -8.145 -10.098  10.890  1.00  0.00           H  
ATOM   4606  CB  LEU B 287      -7.458 -11.912   9.943  1.00  0.00           C  
ATOM   4607  HB2 LEU B 287      -7.768 -12.958   9.920  1.00  0.00           H  
ATOM   4608  HB3 LEU B 287      -7.601 -11.505   8.940  1.00  0.00           H  
ATOM   4609  CG  LEU B 287      -5.958 -11.851  10.292  1.00  0.00           C  
ATOM   4610  HG  LEU B 287      -5.798 -12.184  11.318  1.00  0.00           H  
ATOM   4611  CD1 LEU B 287      -5.190 -12.797   9.373  1.00  0.00           C  
ATOM   4612 HD11 LEU B 287      -5.545 -13.817   9.510  1.00  0.00           H  
ATOM   4613 HD12 LEU B 287      -5.327 -12.498   8.334  1.00  0.00           H  
ATOM   4614 HD13 LEU B 287      -4.127 -12.757   9.616  1.00  0.00           H  
ATOM   4615  CD2 LEU B 287      -5.388 -10.442  10.135  1.00  0.00           C  
ATOM   4616 HD21 LEU B 287      -4.317 -10.450  10.341  1.00  0.00           H  
ATOM   4617 HD22 LEU B 287      -5.560 -10.083   9.121  1.00  0.00           H  
ATOM   4618 HD23 LEU B 287      -5.871  -9.764  10.838  1.00  0.00           H  
ATOM   4619  C   LEU B 287      -9.860 -11.294  10.455  1.00  0.00           C  
ATOM   4620  O   LEU B 287     -10.257 -10.742   9.433  1.00  0.00           O  
ATOM   4621  N   GLU B 288     -10.669 -12.029  11.221  1.00  0.00           N  
ATOM   4622  H   GLU B 288     -10.283 -12.433  12.054  1.00  0.00           H  
ATOM   4623  CA  GLU B 288     -12.077 -12.317  10.952  1.00  0.00           C  
ATOM   4624  HA  GLU B 288     -12.141 -12.805   9.980  1.00  0.00           H  
ATOM   4625  CB  GLU B 288     -12.565 -13.306  12.027  1.00  0.00           C  
ATOM   4626  HB2 GLU B 288     -11.831 -14.103  12.145  1.00  0.00           H  
ATOM   4627  HB3 GLU B 288     -12.632 -12.792  12.986  1.00  0.00           H  
ATOM   4628  CG  GLU B 288     -13.928 -13.927  11.709  1.00  0.00           C  
ATOM   4629  HG2 GLU B 288     -14.236 -14.547  12.553  1.00  0.00           H  
ATOM   4630  HG3 GLU B 288     -14.668 -13.131  11.592  1.00  0.00           H  
ATOM   4631  CD  GLU B 288     -13.872 -14.794  10.446  1.00  0.00           C  
ATOM   4632  OE1 GLU B 288     -14.733 -14.564   9.573  1.00  0.00           O  
ATOM   4633  OE2 GLU B 288     -12.945 -15.627  10.351  1.00  0.00           O  
ATOM   4634  C   GLU B 288     -12.932 -11.031  10.971  1.00  0.00           C  
ATOM   4635  O   GLU B 288     -12.954 -10.339  11.996  1.00  0.00           O  
ATOM   4636  N   PRO B 289     -13.660 -10.686   9.891  1.00  0.00           N  
ATOM   4637  CD  PRO B 289     -13.648 -11.338   8.586  1.00  0.00           C  
ATOM   4638  HD2 PRO B 289     -13.951 -12.381   8.660  1.00  0.00           H  
ATOM   4639  HD3 PRO B 289     -12.651 -11.269   8.150  1.00  0.00           H  
ATOM   4640  CG  PRO B 289     -14.644 -10.570   7.713  1.00  0.00           C  
ATOM   4641  HG2 PRO B 289     -15.636 -11.016   7.803  1.00  0.00           H  
ATOM   4642  HG3 PRO B 289     -14.331 -10.540   6.669  1.00  0.00           H  
ATOM   4643  CB  PRO B 289     -14.642  -9.182   8.349  1.00  0.00           C  
ATOM   4644  HB2 PRO B 289     -15.532  -8.607   8.107  1.00  0.00           H  
ATOM   4645  HB3 PRO B 289     -13.752  -8.638   8.028  1.00  0.00           H  
ATOM   4646  CA  PRO B 289     -14.530  -9.510   9.841  1.00  0.00           C  
ATOM   4647  HA  PRO B 289     -14.042  -8.677  10.344  1.00  0.00           H  
ATOM   4648  C   PRO B 289     -15.881  -9.755  10.547  1.00  0.00           C  
ATOM   4649  O   PRO B 289     -16.954  -9.567   9.964  1.00  0.00           O  
ATOM   4650  N   SER B 290     -15.842 -10.174  11.817  1.00  0.00           N  
ATOM   4651  H   SER B 290     -14.932 -10.286  12.255  1.00  0.00           H  
ATOM   4652  CA  SER B 290     -17.039 -10.339  12.651  1.00  0.00           C  
ATOM   4653  HA  SER B 290     -17.769  -9.597  12.330  1.00  0.00           H  
ATOM   4654  CB  SER B 290     -17.676 -11.717  12.421  1.00  0.00           C  
ATOM   4655  HB2 SER B 290     -18.670 -11.723  12.863  1.00  0.00           H  
ATOM   4656  HB3 SER B 290     -17.777 -11.897  11.350  1.00  0.00           H  
ATOM   4657  OG  SER B 290     -16.927 -12.766  13.000  1.00  0.00           O  
ATOM   4658  HG  SER B 290     -16.210 -12.984  12.390  1.00  0.00           H  
ATOM   4659  C   SER B 290     -16.787 -10.082  14.143  1.00  0.00           C  
ATOM   4660  O   SER B 290     -15.653 -10.075  14.629  1.00  0.00           O  
ATOM   4661  N   LEU B 291     -17.875  -9.859  14.885  1.00  0.00           N  
ATOM   4662  H   LEU B 291     -18.766  -9.830  14.397  1.00  0.00           H  
ATOM   4663  CA  LEU B 291     -17.886  -9.762  16.343  1.00  0.00           C  
ATOM   4664  HA  LEU B 291     -17.055 -10.352  16.733  1.00  0.00           H  
ATOM   4665  CB  LEU B 291     -17.690  -8.297  16.774  1.00  0.00           C  
ATOM   4666  HB2 LEU B 291     -16.692  -7.975  16.474  1.00  0.00           H  
ATOM   4667  HB3 LEU B 291     -18.422  -7.686  16.244  1.00  0.00           H  
ATOM   4668  CG  LEU B 291     -17.866  -8.057  18.287  1.00  0.00           C  
ATOM   4669  HG  LEU B 291     -18.866  -8.358  18.598  1.00  0.00           H  
ATOM   4670  CD1 LEU B 291     -16.839  -8.816  19.128  1.00  0.00           C  
ATOM   4671 HD11 LEU B 291     -16.983  -9.890  19.028  1.00  0.00           H  
ATOM   4672 HD12 LEU B 291     -15.829  -8.556  18.810  1.00  0.00           H  
ATOM   4673 HD13 LEU B 291     -16.966  -8.559  20.180  1.00  0.00           H  
ATOM   4674  CD2 LEU B 291     -17.717  -6.570  18.586  1.00  0.00           C  
ATOM   4675 HD21 LEU B 291     -18.450  -6.008  18.009  1.00  0.00           H  
ATOM   4676 HD22 LEU B 291     -17.902  -6.396  19.645  1.00  0.00           H  
ATOM   4677 HD23 LEU B 291     -16.711  -6.238  18.328  1.00  0.00           H  
ATOM   4678  C   LEU B 291     -19.193 -10.338  16.891  1.00  0.00           C  
ATOM   4679  O   LEU B 291     -20.277  -9.847  16.581  1.00  0.00           O  
ATOM   4680  N   ARG B 292     -19.096 -11.364  17.738  1.00  0.00           N  
ATOM   4681  H   ARG B 292     -18.170 -11.687  17.974  1.00  0.00           H  
ATOM   4682  CA  ARG B 292     -20.244 -11.916  18.470  1.00  0.00           C  
ATOM   4683  HA  ARG B 292     -21.148 -11.676  17.910  1.00  0.00           H  
ATOM   4684  CB  ARG B 292     -20.102 -13.446  18.541  1.00  0.00           C  
ATOM   4685  HB2 ARG B 292     -19.614 -13.803  17.632  1.00  0.00           H  
ATOM   4686  HB3 ARG B 292     -19.490 -13.729  19.399  1.00  0.00           H  
ATOM   4687  CG  ARG B 292     -21.483 -14.102  18.624  1.00  0.00           C  
ATOM   4688  HG2 ARG B 292     -21.948 -13.856  19.577  1.00  0.00           H  
ATOM   4689  HG3 ARG B 292     -22.098 -13.704  17.818  1.00  0.00           H  
ATOM   4690  CD  ARG B 292     -21.457 -15.616  18.429  1.00  0.00           C  
ATOM   4691  HD2 ARG B 292     -22.495 -15.932  18.323  1.00  0.00           H  
ATOM   4692  HD3 ARG B 292     -20.927 -15.854  17.504  1.00  0.00           H  
ATOM   4693  NE  ARG B 292     -20.854 -16.350  19.557  1.00  0.00           N  
ATOM   4694  HE  ARG B 292     -20.412 -15.806  20.279  1.00  0.00           H  
ATOM   4695  CZ  ARG B 292     -20.896 -17.663  19.705  1.00  0.00           C  
ATOM   4696  NH1 ARG B 292     -21.450 -18.440  18.815  1.00  0.00           N  
ATOM   4697 HH11 ARG B 292     -21.941 -18.011  18.030  1.00  0.00           H  
ATOM   4698 HH12 ARG B 292     -21.472 -19.433  18.927  1.00  0.00           H  
ATOM   4699  NH2 ARG B 292     -20.370 -18.224  20.758  1.00  0.00           N  
ATOM   4700 HH21 ARG B 292     -19.897 -17.660  21.441  1.00  0.00           H  
ATOM   4701 HH22 ARG B 292     -20.433 -19.218  20.887  1.00  0.00           H  
ATOM   4702  C   ARG B 292     -20.390 -11.237  19.836  1.00  0.00           C  
ATOM   4703  O   ARG B 292     -19.380 -10.967  20.478  1.00  0.00           O  
ATOM   4704  N   ILE B 293     -21.616 -10.977  20.289  1.00  0.00           N  
ATOM   4705  H   ILE B 293     -22.411 -11.235  19.714  1.00  0.00           H  
ATOM   4706  CA  ILE B 293     -21.891 -10.268  21.548  1.00  0.00           C  
ATOM   4707  HA  ILE B 293     -21.058 -10.476  22.220  1.00  0.00           H  
ATOM   4708  CB  ILE B 293     -21.940  -8.733  21.294  1.00  0.00           C  
ATOM   4709  HB  ILE B 293     -21.718  -8.554  20.238  1.00  0.00           H  
ATOM   4710  CG2 ILE B 293     -23.303  -8.067  21.574  1.00  0.00           C  
ATOM   4711 HG21 ILE B 293     -24.089  -8.574  21.017  1.00  0.00           H  
ATOM   4712 HG22 ILE B 293     -23.289  -7.031  21.239  1.00  0.00           H  
ATOM   4713 HG23 ILE B 293     -23.539  -8.090  22.638  1.00  0.00           H  
ATOM   4714  CG1 ILE B 293     -20.809  -8.069  22.108  1.00  0.00           C  
ATOM   4715 HG12 ILE B 293     -21.029  -8.156  23.175  1.00  0.00           H  
ATOM   4716 HG13 ILE B 293     -19.875  -8.597  21.905  1.00  0.00           H  
ATOM   4717  CD1 ILE B 293     -20.576  -6.596  21.767  1.00  0.00           C  
ATOM   4718 HD11 ILE B 293     -20.447  -6.473  20.692  1.00  0.00           H  
ATOM   4719 HD12 ILE B 293     -19.671  -6.265  22.270  1.00  0.00           H  
ATOM   4720 HD13 ILE B 293     -21.412  -5.988  22.112  1.00  0.00           H  
ATOM   4721  C   ILE B 293     -23.129 -10.830  22.252  1.00  0.00           C  
ATOM   4722  O   ILE B 293     -24.088 -11.264  21.616  1.00  0.00           O  
ATOM   4723  N   ALA B 294     -23.102 -10.829  23.585  1.00  0.00           N  
ATOM   4724  H   ALA B 294     -22.316 -10.414  24.060  1.00  0.00           H  
ATOM   4725  CA  ALA B 294     -24.236 -11.257  24.397  1.00  0.00           C  
ATOM   4726  HA  ALA B 294     -24.706 -12.119  23.922  1.00  0.00           H  
ATOM   4727  CB  ALA B 294     -23.727 -11.703  25.771  1.00  0.00           C  
ATOM   4728  HB1 ALA B 294     -23.253 -10.869  26.288  1.00  0.00           H  
ATOM   4729  HB2 ALA B 294     -24.567 -12.060  26.367  1.00  0.00           H  
ATOM   4730  HB3 ALA B 294     -23.010 -12.515  25.655  1.00  0.00           H  
ATOM   4731  C   ALA B 294     -25.271 -10.126  24.502  1.00  0.00           C  
ATOM   4732  O   ALA B 294     -24.949  -9.020  24.945  1.00  0.00           O  
ATOM   4733  N   ALA B 295     -26.519 -10.407  24.130  1.00  0.00           N  
ATOM   4734  H   ALA B 295     -26.722 -11.360  23.846  1.00  0.00           H  
ATOM   4735  CA  ALA B 295     -27.635  -9.467  24.194  1.00  0.00           C  
ATOM   4736  HA  ALA B 295     -27.373  -8.569  23.633  1.00  0.00           H  
ATOM   4737  CB  ALA B 295     -28.846 -10.124  23.518  1.00  0.00           C  
ATOM   4738  HB1 ALA B 295     -28.593 -10.405  22.495  1.00  0.00           H  
ATOM   4739  HB2 ALA B 295     -29.151 -11.013  24.073  1.00  0.00           H  
ATOM   4740  HB3 ALA B 295     -29.677  -9.417  23.492  1.00  0.00           H  
ATOM   4741  C   ALA B 295     -27.952  -9.022  25.634  1.00  0.00           C  
ATOM   4742  O   ALA B 295     -28.468  -7.930  25.832  1.00  0.00           O  
ATOM   4743  N   SER B 296     -27.560  -9.803  26.645  1.00  0.00           N  
ATOM   4744  H   SER B 296     -27.130 -10.690  26.427  1.00  0.00           H  
ATOM   4745  CA  SER B 296     -27.612  -9.414  28.061  1.00  0.00           C  
ATOM   4746  HA  SER B 296     -28.634  -9.122  28.303  1.00  0.00           H  
ATOM   4747  CB  SER B 296     -27.248 -10.635  28.910  1.00  0.00           C  
ATOM   4748  HB2 SER B 296     -27.269 -10.366  29.967  1.00  0.00           H  
ATOM   4749  HB3 SER B 296     -27.984 -11.423  28.732  1.00  0.00           H  
ATOM   4750  OG  SER B 296     -25.957 -11.108  28.557  1.00  0.00           O  
ATOM   4751  HG  SER B 296     -25.820 -11.949  29.003  1.00  0.00           H  
ATOM   4752  C   SER B 296     -26.709  -8.220  28.427  1.00  0.00           C  
ATOM   4753  O   SER B 296     -26.858  -7.659  29.510  1.00  0.00           O  
ATOM   4754  N   THR B 297     -25.789  -7.795  27.548  1.00  0.00           N  
ATOM   4755  H   THR B 297     -25.692  -8.308  26.682  1.00  0.00           H  
ATOM   4756  CA  THR B 297     -25.046  -6.525  27.696  1.00  0.00           C  
ATOM   4757  HA  THR B 297     -24.858  -6.372  28.758  1.00  0.00           H  
ATOM   4758  CB  THR B 297     -23.674  -6.566  26.997  1.00  0.00           C  
ATOM   4759  HB  THR B 297     -23.153  -5.638  27.237  1.00  0.00           H  
ATOM   4760  CG2 THR B 297     -22.802  -7.719  27.493  1.00  0.00           C  
ATOM   4761 HG21 THR B 297     -22.687  -7.652  28.574  1.00  0.00           H  
ATOM   4762 HG22 THR B 297     -23.254  -8.679  27.245  1.00  0.00           H  
ATOM   4763 HG23 THR B 297     -21.819  -7.652  27.027  1.00  0.00           H  
ATOM   4764  OG1 THR B 297     -23.754  -6.658  25.590  1.00  0.00           O  
ATOM   4765  HG1 THR B 297     -24.138  -7.524  25.364  1.00  0.00           H  
ATOM   4766  C   THR B 297     -25.844  -5.295  27.235  1.00  0.00           C  
ATOM   4767  O   THR B 297     -25.336  -4.177  27.309  1.00  0.00           O  
ATOM   4768  N   LEU B 298     -27.080  -5.489  26.758  1.00  0.00           N  
ATOM   4769  H   LEU B 298     -27.451  -6.434  26.754  1.00  0.00           H  
ATOM   4770  CA  LEU B 298     -27.963  -4.478  26.173  1.00  0.00           C  
ATOM   4771  HA  LEU B 298     -27.484  -3.499  26.230  1.00  0.00           H  
ATOM   4772  CB  LEU B 298     -28.204  -4.814  24.683  1.00  0.00           C  
ATOM   4773  HB2 LEU B 298     -28.820  -5.711  24.631  1.00  0.00           H  
ATOM   4774  HB3 LEU B 298     -28.781  -4.013  24.225  1.00  0.00           H  
ATOM   4775  CG  LEU B 298     -26.929  -5.054  23.844  1.00  0.00           C  
ATOM   4776  HG  LEU B 298     -26.300  -5.805  24.319  1.00  0.00           H  
ATOM   4777  CD1 LEU B 298     -27.288  -5.582  22.459  1.00  0.00           C  
ATOM   4778 HD11 LEU B 298     -26.384  -5.762  21.879  1.00  0.00           H  
ATOM   4779 HD12 LEU B 298     -27.837  -6.517  22.559  1.00  0.00           H  
ATOM   4780 HD13 LEU B 298     -27.927  -4.861  21.948  1.00  0.00           H  
ATOM   4781  CD2 LEU B 298     -26.116  -3.771  23.660  1.00  0.00           C  
ATOM   4782 HD21 LEU B 298     -25.783  -3.405  24.631  1.00  0.00           H  
ATOM   4783 HD22 LEU B 298     -25.240  -3.975  23.046  1.00  0.00           H  
ATOM   4784 HD23 LEU B 298     -26.732  -3.013  23.178  1.00  0.00           H  
ATOM   4785  C   LEU B 298     -29.286  -4.389  26.961  1.00  0.00           C  
ATOM   4786  O   LEU B 298     -29.716  -5.338  27.618  1.00  0.00           O  
ATOM   4787  N   LYS B 299     -29.945  -3.230  26.909  1.00  0.00           N  
ATOM   4788  H   LYS B 299     -29.547  -2.489  26.343  1.00  0.00           H  
ATOM   4789  CA  LYS B 299     -31.266  -2.999  27.510  1.00  0.00           C  
ATOM   4790  HA  LYS B 299     -31.304  -3.506  28.475  1.00  0.00           H  
ATOM   4791  CB  LYS B 299     -31.481  -1.490  27.726  1.00  0.00           C  
ATOM   4792  HB2 LYS B 299     -31.409  -0.979  26.765  1.00  0.00           H  
ATOM   4793  HB3 LYS B 299     -32.485  -1.338  28.126  1.00  0.00           H  
ATOM   4794  CG  LYS B 299     -30.462  -0.866  28.697  1.00  0.00           C  
ATOM   4795  HG2 LYS B 299     -30.506  -1.400  29.647  1.00  0.00           H  
ATOM   4796  HG3 LYS B 299     -29.454  -0.966  28.295  1.00  0.00           H  
ATOM   4797  CD  LYS B 299     -30.755   0.622  28.949  1.00  0.00           C  
ATOM   4798  HD2 LYS B 299     -30.727   1.175  28.007  1.00  0.00           H  
ATOM   4799  HD3 LYS B 299     -31.756   0.710  29.373  1.00  0.00           H  
ATOM   4800  CE  LYS B 299     -29.748   1.211  29.951  1.00  0.00           C  
ATOM   4801  HE2 LYS B 299     -30.234   2.007  30.516  1.00  0.00           H  
ATOM   4802  HE3 LYS B 299     -29.447   0.422  30.647  1.00  0.00           H  
ATOM   4803  NZ  LYS B 299     -28.560   1.783  29.282  1.00  0.00           N  
ATOM   4804  HZ1 LYS B 299     -27.737   1.833  29.864  1.00  0.00           H  
ATOM   4805  HZ2 LYS B 299     -28.268   1.244  28.466  1.00  0.00           H  
ATOM   4806  HZ3 LYS B 299     -28.691   2.745  28.951  1.00  0.00           H  
ATOM   4807  C   LYS B 299     -32.360  -3.598  26.617  1.00  0.00           C  
ATOM   4808  O   LYS B 299     -32.364  -3.363  25.411  1.00  0.00           O  
ATOM   4809  N   SER B 300     -33.301  -4.337  27.207  1.00  0.00           N  
ATOM   4810  H   SER B 300     -33.246  -4.497  28.196  1.00  0.00           H  
ATOM   4811  CA  SER B 300     -34.422  -4.917  26.453  1.00  0.00           C  
ATOM   4812  HA  SER B 300     -33.986  -5.363  25.569  1.00  0.00           H  
ATOM   4813  CB  SER B 300     -35.101  -6.044  27.233  1.00  0.00           C  
ATOM   4814  HB2 SER B 300     -34.361  -6.803  27.492  1.00  0.00           H  
ATOM   4815  HB3 SER B 300     -35.533  -5.637  28.150  1.00  0.00           H  
ATOM   4816  OG  SER B 300     -36.126  -6.639  26.462  1.00  0.00           O  
ATOM   4817  HG  SER B 300     -35.761  -6.897  25.602  1.00  0.00           H  
ATOM   4818  C   SER B 300     -35.440  -3.857  26.007  1.00  0.00           C  
ATOM   4819  O   SER B 300     -35.675  -2.886  26.728  1.00  0.00           O  
ATOM   4820  N   GLY B 301     -36.036  -4.022  24.821  1.00  0.00           N  
ATOM   4821  H   GLY B 301     -35.755  -4.820  24.245  1.00  0.00           H  
ATOM   4822  CA  GLY B 301     -37.056  -3.133  24.254  1.00  0.00           C  
ATOM   4823  HA2 GLY B 301     -37.497  -3.633  23.392  1.00  0.00           H  
ATOM   4824  HA3 GLY B 301     -37.836  -2.965  24.995  1.00  0.00           H  
ATOM   4825  C   GLY B 301     -36.534  -1.770  23.786  1.00  0.00           C  
ATOM   4826  O   GLY B 301     -37.332  -0.906  23.415  1.00  0.00           O  
ATOM   4827  N   ILE B 302     -35.212  -1.575  23.798  1.00  0.00           N  
ATOM   4828  H   ILE B 302     -34.647  -2.368  24.074  1.00  0.00           H  
ATOM   4829  CA  ILE B 302     -34.486  -0.352  23.425  1.00  0.00           C  
ATOM   4830  HA  ILE B 302     -35.183   0.484  23.394  1.00  0.00           H  
ATOM   4831  CB  ILE B 302     -33.418  -0.078  24.515  1.00  0.00           C  
ATOM   4832  HB  ILE B 302     -32.906  -1.019  24.698  1.00  0.00           H  
ATOM   4833  CG2 ILE B 302     -32.316   0.912  24.112  1.00  0.00           C  
ATOM   4834 HG21 ILE B 302     -32.749   1.854  23.792  1.00  0.00           H  
ATOM   4835 HG22 ILE B 302     -31.647   1.088  24.954  1.00  0.00           H  
ATOM   4836 HG23 ILE B 302     -31.726   0.497  23.297  1.00  0.00           H  
ATOM   4837  CG1 ILE B 302     -34.056   0.353  25.858  1.00  0.00           C  
ATOM   4838 HG12 ILE B 302     -34.742  -0.424  26.192  1.00  0.00           H  
ATOM   4839 HG13 ILE B 302     -33.269   0.427  26.606  1.00  0.00           H  
ATOM   4840  CD1 ILE B 302     -34.806   1.691  25.855  1.00  0.00           C  
ATOM   4841 HD11 ILE B 302     -34.127   2.504  25.604  1.00  0.00           H  
ATOM   4842 HD12 ILE B 302     -35.633   1.669  25.146  1.00  0.00           H  
ATOM   4843 HD13 ILE B 302     -35.210   1.873  26.851  1.00  0.00           H  
ATOM   4844  C   ILE B 302     -33.890  -0.487  22.014  1.00  0.00           C  
ATOM   4845  O   ILE B 302     -33.555  -1.586  21.575  1.00  0.00           O  
ATOM   4846  N   SER B 303     -33.731   0.625  21.287  1.00  0.00           N  
ATOM   4847  H   SER B 303     -33.934   1.522  21.714  1.00  0.00           H  
ATOM   4848  CA  SER B 303     -33.055   0.607  19.982  1.00  0.00           C  
ATOM   4849  HA  SER B 303     -33.191  -0.381  19.546  1.00  0.00           H  
ATOM   4850  CB  SER B 303     -33.720   1.581  19.010  1.00  0.00           C  
ATOM   4851  HB2 SER B 303     -34.790   1.377  18.967  1.00  0.00           H  
ATOM   4852  HB3 SER B 303     -33.581   2.600  19.367  1.00  0.00           H  
ATOM   4853  OG  SER B 303     -33.167   1.447  17.714  1.00  0.00           O  
ATOM   4854  HG  SER B 303     -33.153   0.498  17.483  1.00  0.00           H  
ATOM   4855  C   SER B 303     -31.543   0.830  20.111  1.00  0.00           C  
ATOM   4856  O   SER B 303     -31.078   1.622  20.938  1.00  0.00           O  
ATOM   4857  N   TYR B 304     -30.767   0.137  19.273  1.00  0.00           N  
ATOM   4858  H   TYR B 304     -31.217  -0.466  18.595  1.00  0.00           H  
ATOM   4859  CA  TYR B 304     -29.302   0.141  19.277  1.00  0.00           C  
ATOM   4860  HA  TYR B 304     -28.938   0.999  19.839  1.00  0.00           H  
ATOM   4861  CB  TYR B 304     -28.779  -1.130  19.953  1.00  0.00           C  
ATOM   4862  HB2 TYR B 304     -29.362  -1.982  19.605  1.00  0.00           H  
ATOM   4863  HB3 TYR B 304     -27.744  -1.298  19.655  1.00  0.00           H  
ATOM   4864  CG  TYR B 304     -28.816  -1.079  21.460  1.00  0.00           C  
ATOM   4865  CD1 TYR B 304     -27.748  -0.480  22.157  1.00  0.00           C  
ATOM   4866  HD1 TYR B 304     -26.908  -0.078  21.611  1.00  0.00           H  
ATOM   4867  CE1 TYR B 304     -27.773  -0.407  23.561  1.00  0.00           C  
ATOM   4868  HE1 TYR B 304     -26.959   0.048  24.103  1.00  0.00           H  
ATOM   4869  CZ  TYR B 304     -28.863  -0.954  24.264  1.00  0.00           C  
ATOM   4870  OH  TYR B 304     -28.892  -0.910  25.617  1.00  0.00           O  
ATOM   4871  HH  TYR B 304     -28.353  -0.178  26.003  1.00  0.00           H  
ATOM   4872  CE2 TYR B 304     -29.922  -1.572  23.567  1.00  0.00           C  
ATOM   4873  HE2 TYR B 304     -30.746  -2.001  24.112  1.00  0.00           H  
ATOM   4874  CD2 TYR B 304     -29.904  -1.625  22.163  1.00  0.00           C  
ATOM   4875  HD2 TYR B 304     -30.727  -2.085  21.631  1.00  0.00           H  
ATOM   4876  C   TYR B 304     -28.717   0.257  17.872  1.00  0.00           C  
ATOM   4877  O   TYR B 304     -29.348  -0.097  16.874  1.00  0.00           O  
ATOM   4878  N   ARG B 305     -27.478   0.750  17.810  1.00  0.00           N  
ATOM   4879  H   ARG B 305     -27.044   1.004  18.695  1.00  0.00           H  
ATOM   4880  CA  ARG B 305     -26.661   0.933  16.608  1.00  0.00           C  
ATOM   4881  HA  ARG B 305     -27.133   0.419  15.772  1.00  0.00           H  
ATOM   4882  CB  ARG B 305     -26.534   2.431  16.290  1.00  0.00           C  
ATOM   4883  HB2 ARG B 305     -26.420   3.000  17.216  1.00  0.00           H  
ATOM   4884  HB3 ARG B 305     -25.629   2.578  15.698  1.00  0.00           H  
ATOM   4885  CG  ARG B 305     -27.708   2.989  15.477  1.00  0.00           C  
ATOM   4886  HG2 ARG B 305     -27.838   2.377  14.586  1.00  0.00           H  
ATOM   4887  HG3 ARG B 305     -28.624   2.974  16.070  1.00  0.00           H  
ATOM   4888  CD  ARG B 305     -27.369   4.422  15.059  1.00  0.00           C  
ATOM   4889  HD2 ARG B 305     -27.511   5.078  15.920  1.00  0.00           H  
ATOM   4890  HD3 ARG B 305     -26.318   4.461  14.779  1.00  0.00           H  
ATOM   4891  NE  ARG B 305     -28.132   4.872  13.879  1.00  0.00           N  
ATOM   4892  HE  ARG B 305     -28.071   4.285  13.066  1.00  0.00           H  
ATOM   4893  CZ  ARG B 305     -28.712   6.051  13.739  1.00  0.00           C  
ATOM   4894  NH1 ARG B 305     -28.870   6.874  14.725  1.00  0.00           N  
ATOM   4895 HH11 ARG B 305     -28.918   6.411  15.641  1.00  0.00           H  
ATOM   4896 HH12 ARG B 305     -29.528   7.618  14.640  1.00  0.00           H  
ATOM   4897  NH2 ARG B 305     -29.146   6.454  12.579  1.00  0.00           N  
ATOM   4898 HH21 ARG B 305     -29.020   5.884  11.765  1.00  0.00           H  
ATOM   4899 HH22 ARG B 305     -29.579   7.357  12.515  1.00  0.00           H  
ATOM   4900  C   ARG B 305     -25.266   0.337  16.775  1.00  0.00           C  
ATOM   4901  O   ARG B 305     -24.748   0.234  17.888  1.00  0.00           O  
ATOM   4902  N   ALA B 306     -24.635   0.049  15.634  1.00  0.00           N  
ATOM   4903  H   ALA B 306     -25.149   0.182  14.769  1.00  0.00           H  
ATOM   4904  CA  ALA B 306     -23.208  -0.250  15.532  1.00  0.00           C  
ATOM   4905  HA  ALA B 306     -22.718   0.215  16.384  1.00  0.00           H  
ATOM   4906  CB  ALA B 306     -22.986  -1.765  15.635  1.00  0.00           C  
ATOM   4907  HB1 ALA B 306     -21.923  -1.971  15.762  1.00  0.00           H  
ATOM   4908  HB2 ALA B 306     -23.528  -2.166  16.490  1.00  0.00           H  
ATOM   4909  HB3 ALA B 306     -23.336  -2.269  14.738  1.00  0.00           H  
ATOM   4910  C   ALA B 306     -22.563   0.332  14.257  1.00  0.00           C  
ATOM   4911  O   ALA B 306     -23.230   0.542  13.245  1.00  0.00           O  
ATOM   4912  N   ARG B 307     -21.243   0.544  14.298  1.00  0.00           N  
ATOM   4913  H   ARG B 307     -20.797   0.384  15.200  1.00  0.00           H  
ATOM   4914  CA  ARG B 307     -20.342   0.885  13.174  1.00  0.00           C  
ATOM   4915  HA  ARG B 307     -20.729   0.441  12.258  1.00  0.00           H  
ATOM   4916  CB  ARG B 307     -20.301   2.406  12.945  1.00  0.00           C  
ATOM   4917  HB2 ARG B 307     -19.712   2.617  12.051  1.00  0.00           H  
ATOM   4918  HB3 ARG B 307     -21.317   2.754  12.763  1.00  0.00           H  
ATOM   4919  CG  ARG B 307     -19.709   3.186  14.129  1.00  0.00           C  
ATOM   4920  HG2 ARG B 307     -20.226   2.909  15.046  1.00  0.00           H  
ATOM   4921  HG3 ARG B 307     -18.661   2.925  14.244  1.00  0.00           H  
ATOM   4922  CD  ARG B 307     -19.830   4.698  13.926  1.00  0.00           C  
ATOM   4923  HD2 ARG B 307     -19.240   4.996  13.059  1.00  0.00           H  
ATOM   4924  HD3 ARG B 307     -20.876   4.951  13.744  1.00  0.00           H  
ATOM   4925  NE  ARG B 307     -19.366   5.409  15.126  1.00  0.00           N  
ATOM   4926  HE  ARG B 307     -19.242   4.858  15.967  1.00  0.00           H  
ATOM   4927  CZ  ARG B 307     -19.178   6.701  15.285  1.00  0.00           C  
ATOM   4928  NH1 ARG B 307     -19.318   7.565  14.317  1.00  0.00           N  
ATOM   4929 HH11 ARG B 307     -19.562   7.229  13.401  1.00  0.00           H  
ATOM   4930 HH12 ARG B 307     -19.223   8.547  14.491  1.00  0.00           H  
ATOM   4931  NH2 ARG B 307     -18.874   7.137  16.471  1.00  0.00           N  
ATOM   4932 HH21 ARG B 307     -18.809   6.443  17.211  1.00  0.00           H  
ATOM   4933 HH22 ARG B 307     -18.837   8.116  16.672  1.00  0.00           H  
ATOM   4934  C   ARG B 307     -18.953   0.283  13.421  1.00  0.00           C  
ATOM   4935  O   ARG B 307     -18.617   0.014  14.573  1.00  0.00           O  
ATOM   4936  N   VAL B 308     -18.137   0.086  12.388  1.00  0.00           N  
ATOM   4937  H   VAL B 308     -18.463   0.335  11.457  1.00  0.00           H
[truncated: 30,538 more chars]
