# Supplementary material for: Insights into receptor structure and dynamics at the surface of living cells
Source: Nat Commun. 2023 Mar 22;14:1596. doi: 10.1038/s41467-023-37284-4 (PMC10033668; doi:10.1038/s41467-023-37284-4)
Supplement: Supplementary file 15 — Source Data [file 41467_2023_37284_MOESM15_ESM.zip › Source data/Main/Figure 5/b/Average structures of MD sub-trajectories/K87B/MD_sub-average_3bpn_K87B_5.pdb]

ATOM      1  N   CYS A   1       9.105   2.293  11.053  1.00  0.00           N  
ATOM      2  H1  CYS A   1       8.309   2.883  11.272  1.00  0.00           H  
ATOM      3  H2  CYS A   1       9.672   2.736  10.349  1.00  0.00           H  
ATOM      4  H3  CYS A   1       9.650   2.161  11.906  1.00  0.00           H  
ATOM      5  CA  CYS A   1       8.645   0.974  10.561  1.00  0.00           C  
ATOM      6  HA  CYS A   1       8.011   0.539  11.327  1.00  0.00           H  
ATOM      7  CB  CYS A   1       7.791   1.143   9.286  1.00  0.00           C  
ATOM      8  HB2 CYS A   1       6.811   1.547   9.560  1.00  0.00           H  
ATOM      9  HB3 CYS A   1       7.641   0.178   8.799  1.00  0.00           H  
ATOM     10  SG  CYS A   1       8.582   2.295   8.118  1.00  0.00           S  
ATOM     11  HG  CYS A   1       7.597   2.351   7.209  1.00  0.00           H  
ATOM     12  C   CYS A   1       9.859   0.046  10.389  1.00  0.00           C  
ATOM     13  O   CYS A   1      10.540   0.128   9.376  1.00  0.00           O  
ATOM     14  N   ASP A   2      10.259  -0.840  11.316  1.00  0.00           N  
ATOM     15  H   ASP A   2      11.208  -1.144  11.161  1.00  0.00           H  
ATOM     16  CA  ASP A   2       9.545  -1.639  12.331  1.00  0.00           C  
ATOM     17  HA  ASP A   2      10.300  -2.303  12.766  1.00  0.00           H  
ATOM     18  CB  ASP A   2       8.963  -0.902  13.571  1.00  0.00           C  
ATOM     19  HB2 ASP A   2       7.919  -1.181  13.701  1.00  0.00           H  
ATOM     20  HB3 ASP A   2       9.486  -1.259  14.459  1.00  0.00           H  
ATOM     21  CG  ASP A   2       9.068   0.614  13.529  1.00  0.00           C  
ATOM     22  OD1 ASP A   2      10.169   1.150  13.325  1.00  0.00           O  
ATOM     23  OD2 ASP A   2       7.999   1.251  13.371  1.00  0.00           O  
ATOM     24  C   ASP A   2       8.575  -2.603  11.644  1.00  0.00           C  
ATOM     25  O   ASP A   2       8.941  -3.752  11.391  1.00  0.00           O  
ATOM     26  N   ILE A   3       7.421  -2.098  11.189  1.00  0.00           N  
ATOM     27  H   ILE A   3       7.109  -1.220  11.574  1.00  0.00           H  
ATOM     28  CA  ILE A   3       6.489  -2.839  10.313  1.00  0.00           C  
ATOM     29  HA  ILE A   3       6.034  -3.647  10.894  1.00  0.00           H  
ATOM     30  CB  ILE A   3       5.357  -1.919   9.798  1.00  0.00           C  
ATOM     31  HB  ILE A   3       5.786  -1.180   9.117  1.00  0.00           H  
ATOM     32  CG2 ILE A   3       4.324  -2.730   8.993  1.00  0.00           C  
ATOM     33 HG21 ILE A   3       3.465  -2.104   8.753  1.00  0.00           H  
ATOM     34 HG22 ILE A   3       4.757  -3.065   8.047  1.00  0.00           H  
ATOM     35 HG23 ILE A   3       3.981  -3.601   9.554  1.00  0.00           H  
ATOM     36  CG1 ILE A   3       4.654  -1.132  10.925  1.00  0.00           C  
ATOM     37 HG12 ILE A   3       5.370  -0.468  11.411  1.00  0.00           H  
ATOM     38 HG13 ILE A   3       3.905  -0.491  10.464  1.00  0.00           H  
ATOM     39  CD1 ILE A   3       3.972  -1.986  12.004  1.00  0.00           C  
ATOM     40 HD11 ILE A   3       4.701  -2.618  12.509  1.00  0.00           H  
ATOM     41 HD12 ILE A   3       3.512  -1.328  12.743  1.00  0.00           H  
ATOM     42 HD13 ILE A   3       3.193  -2.607  11.563  1.00  0.00           H  
ATOM     43  C   ILE A   3       7.211  -3.503   9.131  1.00  0.00           C  
ATOM     44  O   ILE A   3       6.881  -4.636   8.816  1.00  0.00           O  
ATOM     45  N   THR A   4       8.265  -2.894   8.568  1.00  0.00           N  
ATOM     46  H   THR A   4       8.496  -1.957   8.856  1.00  0.00           H  
ATOM     47  CA  THR A   4       9.078  -3.468   7.474  1.00  0.00           C  
ATOM     48  HA  THR A   4       8.489  -3.476   6.555  1.00  0.00           H  
ATOM     49  CB  THR A   4      10.333  -2.601   7.244  1.00  0.00           C  
ATOM     50  HB  THR A   4      10.992  -2.693   8.109  1.00  0.00           H  
ATOM     51  CG2 THR A   4      11.112  -2.986   5.988  1.00  0.00           C  
ATOM     52 HG21 THR A   4      10.476  -2.852   5.117  1.00  0.00           H  
ATOM     53 HG22 THR A   4      11.986  -2.344   5.888  1.00  0.00           H  
ATOM     54 HG23 THR A   4      11.441  -4.023   6.038  1.00  0.00           H  
ATOM     55  OG1 THR A   4       9.969  -1.248   7.108  1.00  0.00           O  
ATOM     56  HG1 THR A   4      10.395  -0.731   7.813  1.00  0.00           H  
ATOM     57  C   THR A   4       9.524  -4.911   7.757  1.00  0.00           C  
ATOM     58  O   THR A   4       9.461  -5.773   6.883  1.00  0.00           O  
ATOM     59  N   LEU A   5       9.937  -5.211   8.997  1.00  0.00           N  
ATOM     60  H   LEU A   5       9.858  -4.497   9.714  1.00  0.00           H  
ATOM     61  CA  LEU A   5      10.348  -6.558   9.410  1.00  0.00           C  
ATOM     62  HA  LEU A   5      10.997  -6.971   8.638  1.00  0.00           H  
ATOM     63  CB  LEU A   5      11.166  -6.430  10.711  1.00  0.00           C  
ATOM     64  HB2 LEU A   5      12.026  -5.787  10.517  1.00  0.00           H  
ATOM     65  HB3 LEU A   5      10.544  -5.937  11.462  1.00  0.00           H  
ATOM     66  CG  LEU A   5      11.673  -7.754  11.318  1.00  0.00           C  
ATOM     67  HG  LEU A   5      10.826  -8.399  11.540  1.00  0.00           H  
ATOM     68  CD1 LEU A   5      12.634  -8.505  10.397  1.00  0.00           C  
ATOM     69 HD11 LEU A   5      12.111  -8.818   9.495  1.00  0.00           H  
ATOM     70 HD12 LEU A   5      13.476  -7.865  10.132  1.00  0.00           H  
ATOM     71 HD13 LEU A   5      13.005  -9.397  10.903  1.00  0.00           H  
ATOM     72  CD2 LEU A   5      12.409  -7.459  12.624  1.00  0.00           C  
ATOM     73 HD21 LEU A   5      11.727  -6.989  13.334  1.00  0.00           H  
ATOM     74 HD22 LEU A   5      13.250  -6.790  12.448  1.00  0.00           H  
ATOM     75 HD23 LEU A   5      12.776  -8.384  13.068  1.00  0.00           H  
ATOM     76  C   LEU A   5       9.145  -7.511   9.548  1.00  0.00           C  
ATOM     77  O   LEU A   5       9.209  -8.662   9.114  1.00  0.00           O  
ATOM     78  N   GLN A   6       8.024  -7.027  10.091  1.00  0.00           N  
ATOM     79  H   GLN A   6       7.998  -6.044  10.330  1.00  0.00           H  
ATOM     80  CA  GLN A   6       6.772  -7.791  10.197  1.00  0.00           C  
ATOM     81  HA  GLN A   6       6.993  -8.753  10.661  1.00  0.00           H  
ATOM     82  CB  GLN A   6       5.803  -7.019  11.114  1.00  0.00           C  
ATOM     83  HB2 GLN A   6       6.324  -6.732  12.028  1.00  0.00           H  
ATOM     84  HB3 GLN A   6       5.484  -6.107  10.608  1.00  0.00           H  
ATOM     85  CG  GLN A   6       4.564  -7.840  11.502  1.00  0.00           C  
ATOM     86  HG2 GLN A   6       4.115  -8.268  10.607  1.00  0.00           H  
ATOM     87  HG3 GLN A   6       4.858  -8.657  12.163  1.00  0.00           H  
ATOM     88  CD  GLN A   6       3.496  -6.980  12.171  1.00  0.00           C  
ATOM     89  OE1 GLN A   6       2.759  -6.262  11.515  1.00  0.00           O  
ATOM     90  NE2 GLN A   6       3.347  -7.023  13.479  1.00  0.00           N  
ATOM     91 HE21 GLN A   6       2.622  -6.440  13.867  1.00  0.00           H  
ATOM     92 HE22 GLN A   6       3.945  -7.596  14.056  1.00  0.00           H  
ATOM     93  C   GLN A   6       6.157  -8.070   8.807  1.00  0.00           C  
ATOM     94  O   GLN A   6       5.566  -9.122   8.573  1.00  0.00           O  
ATOM     95  N   GLU A   7       6.331  -7.151   7.858  1.00  0.00           N  
ATOM     96  H   GLU A   7       6.767  -6.278   8.136  1.00  0.00           H  
ATOM     97  CA  GLU A   7       5.882  -7.252   6.469  1.00  0.00           C  
ATOM     98  HA  GLU A   7       4.860  -7.632   6.468  1.00  0.00           H  
ATOM     99  CB  GLU A   7       5.870  -5.843   5.863  1.00  0.00           C  
ATOM    100  HB2 GLU A   7       5.405  -5.164   6.581  1.00  0.00           H  
ATOM    101  HB3 GLU A   7       6.896  -5.519   5.691  1.00  0.00           H  
ATOM    102  CG  GLU A   7       5.075  -5.753   4.555  1.00  0.00           C  
ATOM    103  HG2 GLU A   7       5.601  -6.290   3.762  1.00  0.00           H  
ATOM    104  HG3 GLU A   7       4.095  -6.215   4.699  1.00  0.00           H  
ATOM    105  CD  GLU A   7       4.903  -4.282   4.165  1.00  0.00           C  
ATOM    106  OE1 GLU A   7       5.944  -3.627   3.917  1.00  0.00           O  
ATOM    107  OE2 GLU A   7       3.758  -3.771   4.182  1.00  0.00           O  
ATOM    108  C   GLU A   7       6.745  -8.221   5.648  1.00  0.00           C  
ATOM    109  O   GLU A   7       6.210  -8.939   4.801  1.00  0.00           O  
ATOM    110  N   ILE A   8       8.047  -8.330   5.950  1.00  0.00           N  
ATOM    111  H   ILE A   8       8.458  -7.634   6.569  1.00  0.00           H  
ATOM    112  CA  ILE A   8       8.885  -9.446   5.472  1.00  0.00           C  
ATOM    113  HA  ILE A   8       8.785  -9.506   4.387  1.00  0.00           H  
ATOM    114  CB  ILE A   8      10.382  -9.219   5.786  1.00  0.00           C  
ATOM    115  HB  ILE A   8      10.478  -8.946   6.837  1.00  0.00           H  
ATOM    116  CG2 ILE A   8      11.192 -10.509   5.548  1.00  0.00           C  
ATOM    117 HG21 ILE A   8      12.252 -10.294   5.463  1.00  0.00           H  
ATOM    118 HG22 ILE A   8      11.047 -11.193   6.385  1.00  0.00           H  
ATOM    119 HG23 ILE A   8      10.867 -10.994   4.630  1.00  0.00           H  
ATOM    120  CG1 ILE A   8      10.950  -8.069   4.927  1.00  0.00           C  
ATOM    121 HG12 ILE A   8      11.170  -8.428   3.921  1.00  0.00           H  
ATOM    122 HG13 ILE A   8      10.203  -7.281   4.846  1.00  0.00           H  
ATOM    123  CD1 ILE A   8      12.213  -7.445   5.536  1.00  0.00           C  
ATOM    124 HD11 ILE A   8      13.012  -8.179   5.606  1.00  0.00           H  
ATOM    125 HD12 ILE A   8      11.990  -7.053   6.528  1.00  0.00           H  
ATOM    126 HD13 ILE A   8      12.558  -6.626   4.910  1.00  0.00           H  
ATOM    127  C   ILE A   8       8.389 -10.786   6.036  1.00  0.00           C  
ATOM    128  O   ILE A   8       8.184 -11.720   5.266  1.00  0.00           O  
ATOM    129  N   ILE A   9       8.142 -10.893   7.350  1.00  0.00           N  
ATOM    130  H   ILE A   9       8.378 -10.104   7.947  1.00  0.00           H  
ATOM    131  CA  ILE A   9       7.576 -12.102   7.985  1.00  0.00           C  
ATOM    132  HA  ILE A   9       8.253 -12.937   7.812  1.00  0.00           H  
ATOM    133  CB  ILE A   9       7.456 -11.880   9.516  1.00  0.00           C  
ATOM    134  HB  ILE A   9       6.978 -10.915   9.669  1.00  0.00           H  
ATOM    135  CG2 ILE A   9       6.559 -12.918  10.213  1.00  0.00           C  
ATOM    136 HG21 ILE A   9       6.893 -13.930   9.979  1.00  0.00           H  
ATOM    137 HG22 ILE A   9       6.591 -12.767  11.294  1.00  0.00           H  
ATOM    138 HG23 ILE A   9       5.523 -12.805   9.893  1.00  0.00           H  
ATOM    139  CG1 ILE A   9       8.836 -11.800  10.212  1.00  0.00           C  
ATOM    140 HG12 ILE A   9       9.489 -11.134   9.650  1.00  0.00           H  
ATOM    141 HG13 ILE A   9       8.691 -11.352  11.195  1.00  0.00           H  
ATOM    142  CD1 ILE A   9       9.581 -13.128  10.407  1.00  0.00           C  
ATOM    143 HD11 ILE A   9      10.560 -12.925  10.842  1.00  0.00           H  
ATOM    144 HD12 ILE A   9       9.031 -13.774  11.092  1.00  0.00           H  
ATOM    145 HD13 ILE A   9       9.716 -13.635   9.452  1.00  0.00           H  
ATOM    146  C   ILE A   9       6.230 -12.488   7.340  1.00  0.00           C  
ATOM    147  O   ILE A   9       6.022 -13.649   6.981  1.00  0.00           O  
ATOM    148  N   LYS A  10       5.349 -11.508   7.088  1.00  0.00           N  
ATOM    149  H   LYS A  10       5.565 -10.586   7.457  1.00  0.00           H  
ATOM    150  CA  LYS A  10       4.086 -11.680   6.348  1.00  0.00           C  
ATOM    151  HA  LYS A  10       3.512 -12.466   6.839  1.00  0.00           H  
ATOM    152  CB  LYS A  10       3.285 -10.361   6.423  1.00  0.00           C  
ATOM    153  HB2 LYS A  10       3.239 -10.048   7.469  1.00  0.00           H  
ATOM    154  HB3 LYS A  10       3.807  -9.590   5.857  1.00  0.00           H  
ATOM    155  CG  LYS A  10       1.847 -10.481   5.892  1.00  0.00           C  
ATOM    156  HG2 LYS A  10       1.867 -10.675   4.819  1.00  0.00           H  
ATOM    157  HG3 LYS A  10       1.359 -11.320   6.389  1.00  0.00           H  
ATOM    158  CD  LYS A  10       1.031  -9.203   6.168  1.00  0.00           C  
ATOM    159  HD2 LYS A  10       1.028  -9.020   7.243  1.00  0.00           H  
ATOM    160  HD3 LYS A  10       1.500  -8.354   5.669  1.00  0.00           H  
ATOM    161  CE  LYS A  10      -0.406  -9.373   5.648  1.00  0.00           C  
ATOM    162  HE2 LYS A  10      -0.464  -8.989   4.627  1.00  0.00           H  
ATOM    163  HE3 LYS A  10      -0.629 -10.442   5.606  1.00  0.00           H  
ATOM    164  NZ  LYS A  10      -1.422  -8.708   6.503  1.00  0.00           N  
ATOM    165  HZ1 LYS A  10      -1.299  -8.973   7.469  1.00  0.00           H  
ATOM    166  HZ2 LYS A  10      -1.416  -7.699   6.416  1.00  0.00           H  
ATOM    167  HZ3 LYS A  10      -2.352  -9.032   6.235  1.00  0.00           H  
ATOM    168  C   LYS A  10       4.319 -12.140   4.902  1.00  0.00           C  
ATOM    169  O   LYS A  10       3.610 -13.022   4.425  1.00  0.00           O  
ATOM    170  N   THR A  11       5.328 -11.596   4.216  1.00  0.00           N  
ATOM    171  H   THR A  11       5.862 -10.859   4.663  1.00  0.00           H  
ATOM    172  CA  THR A  11       5.697 -12.002   2.851  1.00  0.00           C  
ATOM    173  HA  THR A  11       4.795 -12.019   2.244  1.00  0.00           H  
ATOM    174  CB  THR A  11       6.676 -11.008   2.192  1.00  0.00           C  
ATOM    175  HB  THR A  11       7.646 -11.062   2.690  1.00  0.00           H  
ATOM    176  CG2 THR A  11       6.853 -11.303   0.706  1.00  0.00           C  
ATOM    177 HG21 THR A  11       5.879 -11.341   0.219  1.00  0.00           H  
ATOM    178 HG22 THR A  11       7.438 -10.507   0.250  1.00  0.00           H  
ATOM    179 HG23 THR A  11       7.370 -12.250   0.562  1.00  0.00           H  
ATOM    180  OG1 THR A  11       6.206  -9.678   2.224  1.00  0.00           O  
ATOM    181  HG1 THR A  11       6.194  -9.378   3.151  1.00  0.00           H  
ATOM    182  C   THR A  11       6.281 -13.421   2.818  1.00  0.00           C  
ATOM    183  O   THR A  11       5.983 -14.172   1.895  1.00  0.00           O  
ATOM    184  N   LEU A  12       7.049 -13.839   3.833  1.00  0.00           N  
ATOM    185  H   LEU A  12       7.288 -13.173   4.563  1.00  0.00           H  
ATOM    186  CA  LEU A  12       7.554 -15.213   3.947  1.00  0.00           C  
ATOM    187  HA  LEU A  12       7.984 -15.503   2.987  1.00  0.00           H  
ATOM    188  CB  LEU A  12       8.668 -15.274   5.013  1.00  0.00           C  
ATOM    189  HB2 LEU A  12       8.278 -14.859   5.942  1.00  0.00           H  
ATOM    190  HB3 LEU A  12       8.932 -16.314   5.201  1.00  0.00           H  
ATOM    191  CG  LEU A  12       9.946 -14.506   4.606  1.00  0.00           C  
ATOM    192  HG  LEU A  12       9.670 -13.536   4.200  1.00  0.00           H  
ATOM    193  CD1 LEU A  12      10.848 -14.265   5.818  1.00  0.00           C  
ATOM    194 HD11 LEU A  12      10.315 -13.655   6.548  1.00  0.00           H  
ATOM    195 HD12 LEU A  12      11.128 -15.212   6.278  1.00  0.00           H  
ATOM    196 HD13 LEU A  12      11.747 -13.731   5.509  1.00  0.00           H  
ATOM    197  CD2 LEU A  12      10.770 -15.233   3.539  1.00  0.00           C  
ATOM    198 HD21 LEU A  12      11.516 -14.548   3.136  1.00  0.00           H  
ATOM    199 HD22 LEU A  12      11.282 -16.092   3.967  1.00  0.00           H  
ATOM    200 HD23 LEU A  12      10.136 -15.564   2.719  1.00  0.00           H  
ATOM    201  C   LEU A  12       6.419 -16.223   4.199  1.00  0.00           C  
ATOM    202  O   LEU A  12       6.493 -17.340   3.682  1.00  0.00           O  
ATOM    203  N   ASN A  13       5.336 -15.828   4.878  1.00  0.00           N  
ATOM    204  H   ASN A  13       5.389 -14.960   5.397  1.00  0.00           H  
ATOM    205  CA  ASN A  13       4.084 -16.601   4.897  1.00  0.00           C  
ATOM    206  HA  ASN A  13       4.323 -17.638   5.146  1.00  0.00           H  
ATOM    207  CB  ASN A  13       3.129 -16.065   5.982  1.00  0.00           C  
ATOM    208  HB2 ASN A  13       3.047 -14.983   5.918  1.00  0.00           H  
ATOM    209  HB3 ASN A  13       2.143 -16.490   5.798  1.00  0.00           H  
ATOM    210  CG  ASN A  13       3.523 -16.441   7.404  1.00  0.00           C  
ATOM    211  OD1 ASN A  13       4.612 -16.905   7.693  1.00  0.00           O  
ATOM    212  ND2 ASN A  13       2.625 -16.279   8.348  1.00  0.00           N  
ATOM    213 HD21 ASN A  13       2.902 -16.605   9.257  1.00  0.00           H  
ATOM    214 HD22 ASN A  13       1.693 -15.983   8.126  1.00  0.00           H  
ATOM    215  C   ASN A  13       3.405 -16.644   3.510  1.00  0.00           C  
ATOM    216  O   ASN A  13       3.136 -17.737   3.017  1.00  0.00           O  
ATOM    217  N   SER A  14       3.196 -15.497   2.840  1.00  0.00           N  
ATOM    218  H   SER A  14       3.389 -14.616   3.308  1.00  0.00           H  
ATOM    219  CA  SER A  14       2.622 -15.448   1.475  1.00  0.00           C  
ATOM    220  HA  SER A  14       1.605 -15.836   1.511  1.00  0.00           H  
ATOM    221  CB  SER A  14       2.577 -14.008   0.938  1.00  0.00           C  
ATOM    222  HB2 SER A  14       3.584 -13.590   0.934  1.00  0.00           H  
ATOM    223  HB3 SER A  14       2.212 -14.027  -0.088  1.00  0.00           H  
ATOM    224  OG  SER A  14       1.726 -13.172   1.704  1.00  0.00           O  
ATOM    225  HG  SER A  14       0.840 -13.547   1.655  1.00  0.00           H  
ATOM    226  C   SER A  14       3.388 -16.303   0.451  1.00  0.00           C  
ATOM    227  O   SER A  14       2.767 -16.872  -0.448  1.00  0.00           O  
ATOM    228  N   LEU A  15       4.716 -16.396   0.581  1.00  0.00           N  
ATOM    229  H   LEU A  15       5.162 -15.831   1.297  1.00  0.00           H  
ATOM    230  CA  LEU A  15       5.575 -17.247  -0.248  1.00  0.00           C  
ATOM    231  HA  LEU A  15       5.263 -17.158  -1.287  1.00  0.00           H  
ATOM    232  CB  LEU A  15       7.029 -16.769  -0.119  1.00  0.00           C  
ATOM    233  HB2 LEU A  15       7.265 -16.646   0.939  1.00  0.00           H  
ATOM    234  HB3 LEU A  15       7.701 -17.530  -0.522  1.00  0.00           H  
ATOM    235  CG  LEU A  15       7.277 -15.446  -0.863  1.00  0.00           C  
ATOM    236  HG  LEU A  15       6.477 -14.739  -0.649  1.00  0.00           H  
ATOM    237  CD1 LEU A  15       8.594 -14.836  -0.401  1.00  0.00           C  
ATOM    238 HD11 LEU A  15       8.746 -13.883  -0.908  1.00  0.00           H  
ATOM    239 HD12 LEU A  15       8.558 -14.658   0.671  1.00  0.00           H  
ATOM    240 HD13 LEU A  15       9.417 -15.509  -0.629  1.00  0.00           H  
ATOM    241  CD2 LEU A  15       7.358 -15.672  -2.371  1.00  0.00           C  
ATOM    242 HD21 LEU A  15       6.399 -16.009  -2.758  1.00  0.00           H  
ATOM    243 HD22 LEU A  15       7.615 -14.741  -2.864  1.00  0.00           H  
ATOM    244 HD23 LEU A  15       8.122 -16.416  -2.601  1.00  0.00           H  
ATOM    245  C   LEU A  15       5.464 -18.732   0.108  1.00  0.00           C  
ATOM    246  O   LEU A  15       5.277 -19.546  -0.792  1.00  0.00           O  
ATOM    247  N   THR A  16       5.530 -19.080   1.400  1.00  0.00           N  
ATOM    248  H   THR A  16       5.641 -18.344   2.085  1.00  0.00           H  
ATOM    249  CA  THR A  16       5.399 -20.471   1.884  1.00  0.00           C  
ATOM    250  HA  THR A  16       6.169 -21.079   1.406  1.00  0.00           H  
ATOM    251  CB  THR A  16       5.620 -20.534   3.411  1.00  0.00           C  
ATOM    252  HB  THR A  16       4.856 -19.931   3.904  1.00  0.00           H  
ATOM    253  CG2 THR A  16       5.563 -21.949   3.991  1.00  0.00           C  
ATOM    254 HG21 THR A  16       6.244 -22.605   3.448  1.00  0.00           H  
ATOM    255 HG22 THR A  16       5.840 -21.928   5.046  1.00  0.00           H  
ATOM    256 HG23 THR A  16       4.549 -22.341   3.916  1.00  0.00           H  
ATOM    257  OG1 THR A  16       6.892 -20.012   3.756  1.00  0.00           O  
ATOM    258  HG1 THR A  16       6.792 -19.042   3.696  1.00  0.00           H  
ATOM    259  C   THR A  16       4.038 -21.087   1.496  1.00  0.00           C  
ATOM    260  O   THR A  16       3.899 -22.308   1.354  1.00  0.00           O  
ATOM    261  N   GLU A  17       3.019 -20.252   1.267  1.00  0.00           N  
ATOM    262  H   GLU A  17       3.120 -19.274   1.521  1.00  0.00           H  
ATOM    263  CA  GLU A  17       1.730 -20.717   0.757  1.00  0.00           C  
ATOM    264  HA  GLU A  17       1.421 -21.543   1.395  1.00  0.00           H  
ATOM    265  CB  GLU A  17       0.684 -19.596   0.896  1.00  0.00           C  
ATOM    266  HB2 GLU A  17       0.731 -19.198   1.911  1.00  0.00           H  
ATOM    267  HB3 GLU A  17       0.927 -18.785   0.211  1.00  0.00           H  
ATOM    268  CG  GLU A  17      -0.760 -20.060   0.625  1.00  0.00           C  
ATOM    269  HG2 GLU A  17      -1.444 -19.265   0.931  1.00  0.00           H  
ATOM    270  HG3 GLU A  17      -0.885 -20.202  -0.452  1.00  0.00           H  
ATOM    271  CD  GLU A  17      -1.112 -21.361   1.370  1.00  0.00           C  
ATOM    272  OE1 GLU A  17      -0.753 -21.469   2.562  1.00  0.00           O  
ATOM    273  OE2 GLU A  17      -1.653 -22.287   0.725  1.00  0.00           O  
ATOM    274  C   GLU A  17       1.801 -21.258  -0.687  1.00  0.00           C  
ATOM    275  O   GLU A  17       1.162 -22.266  -0.992  1.00  0.00           O  
ATOM    276  N   GLN A  18       2.608 -20.671  -1.581  1.00  0.00           N  
ATOM    277  H   GLN A  18       3.286 -19.996  -1.243  1.00  0.00           H  
ATOM    278  CA  GLN A  18       2.538 -20.927  -3.030  1.00  0.00           C  
ATOM    279  HA  GLN A  18       1.486 -20.887  -3.313  1.00  0.00           H  
ATOM    280  CB  GLN A  18       3.255 -19.820  -3.832  1.00  0.00           C  
ATOM    281  HB2 GLN A  18       4.327 -19.870  -3.636  1.00  0.00           H  
ATOM    282  HB3 GLN A  18       3.099 -20.015  -4.894  1.00  0.00           H  
ATOM    283  CG  GLN A  18       2.784 -18.389  -3.536  1.00  0.00           C  
ATOM    284  HG2 GLN A  18       3.222 -18.083  -2.589  1.00  0.00           H  
ATOM    285  HG3 GLN A  18       3.172 -17.719  -4.300  1.00  0.00           H  
ATOM    286  CD  GLN A  18       1.266 -18.221  -3.472  1.00  0.00           C  
ATOM    287  OE1 GLN A  18       0.518 -18.682  -4.328  1.00  0.00           O  
ATOM    288  NE2 GLN A  18       0.772 -17.552  -2.451  1.00  0.00           N  
ATOM    289 HE21 GLN A  18      -0.224 -17.523  -2.340  1.00  0.00           H  
ATOM    290 HE22 GLN A  18       1.408 -17.234  -1.719  1.00  0.00           H  
ATOM    291  C   GLN A  18       3.045 -22.325  -3.439  1.00  0.00           C  
ATOM    292  O   GLN A  18       4.211 -22.523  -3.766  1.00  0.00           O  
ATOM    293  N   LYS A  19       2.131 -23.301  -3.491  1.00  0.00           N  
ATOM    294  H   LYS A  19       1.244 -23.077  -3.053  1.00  0.00           H  
ATOM    295  CA  LYS A  19       2.368 -24.682  -3.958  1.00  0.00           C  
ATOM    296  HA  LYS A  19       3.267 -25.060  -3.466  1.00  0.00           H  
ATOM    297  CB  LYS A  19       1.167 -25.568  -3.555  1.00  0.00           C  
ATOM    298  HB2 LYS A  19       0.276 -25.210  -4.077  1.00  0.00           H  
ATOM    299  HB3 LYS A  19       1.355 -26.591  -3.886  1.00  0.00           H  
ATOM    300  CG  LYS A  19       0.841 -25.592  -2.049  1.00  0.00           C  
ATOM    301  HG2 LYS A  19       0.613 -24.581  -1.724  1.00  0.00           H  
ATOM    302  HG3 LYS A  19      -0.067 -26.181  -1.905  1.00  0.00           H  
ATOM    303  CD  LYS A  19       1.951 -26.188  -1.166  1.00  0.00           C  
ATOM    304  HD2 LYS A  19       1.978 -27.266  -1.337  1.00  0.00           H  
ATOM    305  HD3 LYS A  19       2.925 -25.777  -1.427  1.00  0.00           H  
ATOM    306  CE  LYS A  19       1.682 -25.925   0.324  1.00  0.00           C  
ATOM    307  HE2 LYS A  19       0.656 -26.232   0.552  1.00  0.00           H  
ATOM    308  HE3 LYS A  19       2.354 -26.560   0.911  1.00  0.00           H  
ATOM    309  NZ  LYS A  19       1.876 -24.493   0.704  1.00  0.00           N  
ATOM    310  HZ1 LYS A  19       1.254 -23.873   0.185  1.00  0.00           H  
ATOM    311  HZ2 LYS A  19       1.677 -24.340   1.685  1.00  0.00           H  
ATOM    312  HZ3 LYS A  19       2.825 -24.166   0.541  1.00  0.00           H  
ATOM    313  C   LYS A  19       2.658 -24.752  -5.470  1.00  0.00           C  
ATOM    314  O   LYS A  19       1.775 -25.085  -6.271  1.00  0.00           O  
ATOM    315  N   THR A  20       3.884 -24.427  -5.873  1.00  0.00           N  
ATOM    316  H   THR A  20       4.545 -24.128  -5.162  1.00  0.00           H  
ATOM    317  CA  THR A  20       4.388 -24.484  -7.256  1.00  0.00           C  
ATOM    318  HA  THR A  20       3.680 -25.043  -7.864  1.00  0.00           H  
ATOM    319  CB  THR A  20       4.498 -23.077  -7.867  1.00  0.00           C  
ATOM    320  HB  THR A  20       3.525 -22.588  -7.805  1.00  0.00           H  
ATOM    321  CG2 THR A  20       5.543 -22.174  -7.208  1.00  0.00           C  
ATOM    322 HG21 THR A  20       5.538 -21.194  -7.677  1.00  0.00           H  
ATOM    323 HG22 THR A  20       5.303 -22.045  -6.153  1.00  0.00           H  
ATOM    324 HG23 THR A  20       6.536 -22.611  -7.286  1.00  0.00           H  
ATOM    325  OG1 THR A  20       4.841 -23.220  -9.226  1.00  0.00           O  
ATOM    326  HG1 THR A  20       5.095 -22.357  -9.565  1.00  0.00           H  
ATOM    327  C   THR A  20       5.724 -25.228  -7.332  1.00  0.00           C  
ATOM    328  O   THR A  20       6.472 -25.229  -6.362  1.00  0.00           O  
ATOM    329  N   LEU A  21       6.043 -25.827  -8.486  1.00  0.00           N  
ATOM    330  H   LEU A  21       5.416 -25.713  -9.270  1.00  0.00           H  
ATOM    331  CA  LEU A  21       7.333 -26.498  -8.728  1.00  0.00           C  
ATOM    332  HA  LEU A  21       7.510 -27.202  -7.912  1.00  0.00           H  
ATOM    333  CB  LEU A  21       7.217 -27.272 -10.056  1.00  0.00           C  
ATOM    334  HB2 LEU A  21       6.327 -27.902 -10.015  1.00  0.00           H  
ATOM    335  HB3 LEU A  21       7.081 -26.550 -10.863  1.00  0.00           H  
ATOM    336  CG  LEU A  21       8.425 -28.164 -10.411  1.00  0.00           C  
ATOM    337  HG  LEU A  21       9.323 -27.559 -10.533  1.00  0.00           H  
ATOM    338  CD1 LEU A  21       8.673 -29.236  -9.348  1.00  0.00           C  
ATOM    339 HD11 LEU A  21       7.757 -29.791  -9.148  1.00  0.00           H  
ATOM    340 HD12 LEU A  21       9.023 -28.772  -8.426  1.00  0.00           H  
ATOM    341 HD13 LEU A  21       9.448 -29.925  -9.682  1.00  0.00           H  
ATOM    342  CD2 LEU A  21       8.151 -28.868 -11.739  1.00  0.00           C  
ATOM    343 HD21 LEU A  21       7.994 -28.122 -12.519  1.00  0.00           H  
ATOM    344 HD22 LEU A  21       9.006 -29.484 -12.012  1.00  0.00           H  
ATOM    345 HD23 LEU A  21       7.265 -29.499 -11.653  1.00  0.00           H  
ATOM    346  C   LEU A  21       8.523 -25.516  -8.752  1.00  0.00           C  
ATOM    347  O   LEU A  21       9.677 -25.907  -8.597  1.00  0.00           O  
ATOM    348  N   CYS A  22       8.245 -24.225  -8.935  1.00  0.00           N  
ATOM    349  H   CYS A  22       7.289 -23.985  -9.146  1.00  0.00           H  
ATOM    350  CA  CYS A  22       9.258 -23.179  -9.073  1.00  0.00           C  
ATOM    351  HA  CYS A  22       9.970 -23.532  -9.817  1.00  0.00           H  
ATOM    352  CB  CYS A  22       8.607 -21.907  -9.639  1.00  0.00           C  
ATOM    353  HB2 CYS A  22       7.874 -21.508  -8.939  1.00  0.00           H  
ATOM    354  HB3 CYS A  22       9.376 -21.152  -9.802  1.00  0.00           H  
ATOM    355  SG  CYS A  22       7.815 -22.302 -11.222  1.00  0.00           S  
ATOM    356  HG  CYS A  22       7.559 -21.042 -11.608  1.00  0.00           H  
ATOM    357  C   CYS A  22      10.095 -22.885  -7.813  1.00  0.00           C  
ATOM    358  O   CYS A  22      11.009 -22.066  -7.907  1.00  0.00           O  
ATOM    359  N   THR A  23       9.853 -23.524  -6.657  1.00  0.00           N  
ATOM    360  H   THR A  23       9.088 -24.185  -6.590  1.00  0.00           H  
ATOM    361  CA  THR A  23      10.788 -23.443  -5.511  1.00  0.00           C  
ATOM    362  HA  THR A  23      11.208 -22.443  -5.503  1.00  0.00           H  
ATOM    363  CB  THR A  23      10.101 -23.586  -4.147  1.00  0.00           C  
ATOM    364  HB  THR A  23      10.851 -23.394  -3.379  1.00  0.00           H  
ATOM    365  CG2 THR A  23       8.964 -22.583  -3.950  1.00  0.00           C  
ATOM    366 HG21 THR A  23       8.583 -22.682  -2.932  1.00  0.00           H  
ATOM    367 HG22 THR A  23       9.339 -21.571  -4.091  1.00  0.00           H  
ATOM    368 HG23 THR A  23       8.154 -22.782  -4.651  1.00  0.00           H  
ATOM    369  OG1 THR A  23       9.591 -24.872  -3.944  1.00  0.00           O  
ATOM    370  HG1 THR A  23       9.577 -24.971  -2.963  1.00  0.00           H  
ATOM    371  C   THR A  23      11.996 -24.387  -5.628  1.00  0.00           C  
ATOM    372  O   THR A  23      13.011 -24.158  -4.970  1.00  0.00           O  
ATOM    373  N   GLU A  24      11.967 -25.356  -6.553  1.00  0.00           N  
ATOM    374  H   GLU A  24      11.087 -25.544  -7.021  1.00  0.00           H  
ATOM    375  CA  GLU A  24      13.128 -26.174  -6.958  1.00  0.00           C  
ATOM    376  HA  GLU A  24      13.677 -26.487  -6.069  1.00  0.00           H  
ATOM    377  CB  GLU A  24      12.634 -27.425  -7.715  1.00  0.00           C  
ATOM    378  HB2 GLU A  24      11.992 -27.104  -8.536  1.00  0.00           H  
ATOM    379  HB3 GLU A  24      13.482 -27.938  -8.170  1.00  0.00           H  
ATOM    380  CG  GLU A  24      11.869 -28.434  -6.843  1.00  0.00           C  
ATOM    381  HG2 GLU A  24      11.069 -27.919  -6.306  1.00  0.00           H  
ATOM    382  HG3 GLU A  24      11.401 -29.157  -7.516  1.00  0.00           H  
ATOM    383  CD  GLU A  24      12.770 -29.194  -5.852  1.00  0.00           C  
ATOM    384  OE1 GLU A  24      12.279 -30.193  -5.285  1.00  0.00           O  
ATOM    385  OE2 GLU A  24      13.959 -28.816  -5.711  1.00  0.00           O  
ATOM    386  C   GLU A  24      14.128 -25.426  -7.861  1.00  0.00           C  
ATOM    387  O   GLU A  24      15.211 -25.933  -8.173  1.00  0.00           O  
ATOM    388  N   LEU A  25      13.779 -24.226  -8.337  1.00  0.00           N  
ATOM    389  H   LEU A  25      12.911 -23.818  -8.014  1.00  0.00           H  
ATOM    390  CA  LEU A  25      14.655 -23.450  -9.216  1.00  0.00           C  
ATOM    391  HA  LEU A  25      15.008 -24.111 -10.006  1.00  0.00           H  
ATOM    392  CB  LEU A  25      13.891 -22.292  -9.864  1.00  0.00           C  
ATOM    393  HB2 LEU A  25      13.476 -21.673  -9.068  1.00  0.00           H  
ATOM    394  HB3 LEU A  25      14.589 -21.682 -10.441  1.00  0.00           H  
ATOM    395  CG  LEU A  25      12.750 -22.764 -10.784  1.00  0.00           C  
ATOM    396  HG  LEU A  25      12.083 -23.423 -10.231  1.00  0.00           H  
ATOM    397  CD1 LEU A  25      11.954 -21.554 -11.254  1.00  0.00           C  
ATOM    398 HD11 LEU A  25      11.599 -20.998 -10.389  1.00  0.00           H  
ATOM    399 HD12 LEU A  25      12.590 -20.917 -11.868  1.00  0.00           H  
ATOM    400 HD13 LEU A  25      11.097 -21.886 -11.840  1.00  0.00           H  
ATOM    401  CD2 LEU A  25      13.246 -23.504 -12.026  1.00  0.00           C  
ATOM    402 HD21 LEU A  25      12.409 -23.690 -12.696  1.00  0.00           H  
ATOM    403 HD22 LEU A  25      13.988 -22.906 -12.551  1.00  0.00           H  
ATOM    404 HD23 LEU A  25      13.682 -24.461 -11.748  1.00  0.00           H  
ATOM    405  C   LEU A  25      15.892 -22.966  -8.453  1.00  0.00           C  
ATOM    406  O   LEU A  25      15.793 -22.453  -7.339  1.00  0.00           O  
ATOM    407  N   THR A  26      17.059 -23.166  -9.058  1.00  0.00           N  
ATOM    408  H   THR A  26      17.062 -23.584  -9.973  1.00  0.00           H  
ATOM    409  CA  THR A  26      18.364 -22.938  -8.432  1.00  0.00           C  
ATOM    410  HA  THR A  26      18.341 -23.378  -7.438  1.00  0.00           H  
ATOM    411  CB  THR A  26      19.462 -23.636  -9.250  1.00  0.00           C  
ATOM    412  HB  THR A  26      19.578 -23.126 -10.208  1.00  0.00           H  
ATOM    413  CG2 THR A  26      20.814 -23.665  -8.539  1.00  0.00           C  
ATOM    414 HG21 THR A  26      20.717 -24.108  -7.547  1.00  0.00           H  
ATOM    415 HG22 THR A  26      21.523 -24.248  -9.127  1.00  0.00           H  
ATOM    416 HG23 THR A  26      21.205 -22.652  -8.444  1.00  0.00           H  
ATOM    417  OG1 THR A  26      19.081 -24.978  -9.500  1.00  0.00           O  
ATOM    418  HG1 THR A  26      18.951 -25.410  -8.651  1.00  0.00           H  
ATOM    419  C   THR A  26      18.666 -21.446  -8.281  1.00  0.00           C  
ATOM    420  O   THR A  26      18.420 -20.664  -9.198  1.00  0.00           O  
ATOM    421  N   VAL A  27      19.233 -21.056  -7.139  1.00  0.00           N  
ATOM    422  H   VAL A  27      19.424 -21.760  -6.431  1.00  0.00           H  
ATOM    423  CA  VAL A  27      19.589 -19.678  -6.803  1.00  0.00           C  
ATOM    424  HA  VAL A  27      19.841 -19.171  -7.735  1.00  0.00           H  
ATOM    425  CB  VAL A  27      18.360 -18.954  -6.207  1.00  0.00           C  
ATOM    426  HB  VAL A  27      17.514 -19.115  -6.876  1.00  0.00           H  
ATOM    427  CG1 VAL A  27      17.970 -19.487  -4.825  1.00  0.00           C  
ATOM    428 HG11 VAL A  27      17.746 -20.552  -4.890  1.00  0.00           H  
ATOM    429 HG12 VAL A  27      18.784 -19.338  -4.116  1.00  0.00           H  
ATOM    430 HG13 VAL A  27      17.083 -18.963  -4.467  1.00  0.00           H  
ATOM    431  CG2 VAL A  27      18.570 -17.440  -6.107  1.00  0.00           C  
ATOM    432 HG21 VAL A  27      18.916 -17.048  -7.063  1.00  0.00           H  
ATOM    433 HG22 VAL A  27      17.620 -16.962  -5.861  1.00  0.00           H  
ATOM    434 HG23 VAL A  27      19.289 -17.204  -5.324  1.00  0.00           H  
ATOM    435  C   VAL A  27      20.841 -19.629  -5.911  1.00  0.00           C  
ATOM    436  O   VAL A  27      21.173 -20.569  -5.186  1.00  0.00           O  
ATOM    437  N   THR A  28      21.566 -18.514  -5.995  1.00  0.00           N  
ATOM    438  H   THR A  28      21.246 -17.803  -6.631  1.00  0.00           H  
ATOM    439  CA  THR A  28      22.848 -18.313  -5.309  1.00  0.00           C  
ATOM    440  HA  THR A  28      23.486 -19.168  -5.537  1.00  0.00           H  
ATOM    441  CB  THR A  28      23.546 -17.067  -5.872  1.00  0.00           C  
ATOM    442  HB  THR A  28      22.896 -16.200  -5.757  1.00  0.00           H  
ATOM    443  CG2 THR A  28      24.884 -16.770  -5.209  1.00  0.00           C  
ATOM    444 HG21 THR A  28      25.397 -15.988  -5.769  1.00  0.00           H  
ATOM    445 HG22 THR A  28      24.713 -16.418  -4.193  1.00  0.00           H  
ATOM    446 HG23 THR A  28      25.502 -17.668  -5.192  1.00  0.00           H  
ATOM    447  OG1 THR A  28      23.811 -17.264  -7.247  1.00  0.00           O  
ATOM    448  HG1 THR A  28      23.067 -16.926  -7.752  1.00  0.00           H  
ATOM    449  C   THR A  28      22.690 -18.256  -3.783  1.00  0.00           C  
ATOM    450  O   THR A  28      22.123 -17.314  -3.229  1.00  0.00           O  
ATOM    451  N   ASP A  29      23.226 -19.265  -3.092  1.00  0.00           N  
ATOM    452  H   ASP A  29      23.764 -19.947  -3.613  1.00  0.00           H  
ATOM    453  CA  ASP A  29      23.191 -19.418  -1.634  1.00  0.00           C  
ATOM    454  HA  ASP A  29      22.213 -19.089  -1.281  1.00  0.00           H  
ATOM    455  CB  ASP A  29      23.334 -20.894  -1.230  1.00  0.00           C  
ATOM    456  HB2 ASP A  29      22.530 -21.467  -1.696  1.00  0.00           H  
ATOM    457  HB3 ASP A  29      24.281 -21.285  -1.601  1.00  0.00           H  
ATOM    458  CG  ASP A  29      23.255 -21.058   0.298  1.00  0.00           C  
ATOM    459  OD1 ASP A  29      22.608 -20.227   0.978  1.00  0.00           O  
ATOM    460  OD2 ASP A  29      23.806 -22.040   0.840  1.00  0.00           O  
ATOM    461  C   ASP A  29      24.250 -18.539  -0.952  1.00  0.00           C  
ATOM    462  O   ASP A  29      25.305 -19.000  -0.506  1.00  0.00           O  
ATOM    463  N   ILE A  30      23.938 -17.249  -0.852  1.00  0.00           N  
ATOM    464  H   ILE A  30      23.083 -16.956  -1.311  1.00  0.00           H  
ATOM    465  CA  ILE A  30      24.718 -16.235  -0.126  1.00  0.00           C  
ATOM    466  HA  ILE A  30      25.712 -16.171  -0.567  1.00  0.00           H  
ATOM    467  CB  ILE A  30      24.027 -14.859  -0.263  1.00  0.00           C  
ATOM    468  HB  ILE A  30      24.682 -14.113   0.188  1.00  0.00           H  
ATOM    469  CG2 ILE A  30      23.867 -14.485  -1.750  1.00  0.00           C  
ATOM    470 HG21 ILE A  30      23.092 -15.095  -2.213  1.00  0.00           H  
ATOM    471 HG22 ILE A  30      23.587 -13.438  -1.849  1.00  0.00           H  
ATOM    472 HG23 ILE A  30      24.807 -14.647  -2.277  1.00  0.00           H  
ATOM    473  CG1 ILE A  30      22.687 -14.838   0.512  1.00  0.00           C  
ATOM    474 HG12 ILE A  30      22.069 -15.688   0.217  1.00  0.00           H  
ATOM    475 HG13 ILE A  30      22.891 -14.921   1.580  1.00  0.00           H  
ATOM    476  CD1 ILE A  30      21.859 -13.575   0.320  1.00  0.00           C  
ATOM    477 HD11 ILE A  30      21.478 -13.533  -0.698  1.00  0.00           H  
ATOM    478 HD12 ILE A  30      21.023 -13.610   1.015  1.00  0.00           H  
ATOM    479 HD13 ILE A  30      22.468 -12.700   0.532  1.00  0.00           H  
ATOM    480  C   ILE A  30      24.914 -16.573   1.360  1.00  0.00           C  
ATOM    481  O   ILE A  30      25.846 -16.069   1.978  1.00  0.00           O  
ATOM    482  N   PHE A  31      24.049 -17.418   1.934  1.00  0.00           N  
ATOM    483  H   PHE A  31      23.341 -17.850   1.356  1.00  0.00           H  
ATOM    484  CA  PHE A  31      24.082 -17.800   3.346  1.00  0.00           C  
ATOM    485  HA  PHE A  31      24.320 -16.905   3.924  1.00  0.00           H  
ATOM    486  CB  PHE A  31      22.688 -18.282   3.780  1.00  0.00           C  
ATOM    487  HB2 PHE A  31      22.547 -19.293   3.406  1.00  0.00           H  
ATOM    488  HB3 PHE A  31      22.663 -18.335   4.869  1.00  0.00           H  
ATOM    489  CG  PHE A  31      21.521 -17.426   3.310  1.00  0.00           C  
ATOM    490  CD1 PHE A  31      21.294 -16.158   3.876  1.00  0.00           C  
ATOM    491  HD1 PHE A  31      21.950 -15.786   4.651  1.00  0.00           H  
ATOM    492  CE1 PHE A  31      20.211 -15.374   3.437  1.00  0.00           C  
ATOM    493  HE1 PHE A  31      20.022 -14.412   3.884  1.00  0.00           H  
ATOM    494  CZ  PHE A  31      19.368 -15.842   2.417  1.00  0.00           C  
ATOM    495  HZ  PHE A  31      18.551 -15.232   2.060  1.00  0.00           H  
ATOM    496  CE2 PHE A  31      19.586 -17.108   1.857  1.00  0.00           C  
ATOM    497  HE2 PHE A  31      18.924 -17.477   1.088  1.00  0.00           H  
ATOM    498  CD2 PHE A  31      20.657 -17.899   2.302  1.00  0.00           C  
ATOM    499  HD2 PHE A  31      20.811 -18.873   1.866  1.00  0.00           H  
ATOM    500  C   PHE A  31      25.178 -18.839   3.662  1.00  0.00           C  
ATOM    501  O   PHE A  31      25.256 -19.320   4.791  1.00  0.00           O  
ATOM    502  N   ALA A  32      26.002 -19.213   2.675  1.00  0.00           N  
ATOM    503  H   ALA A  32      25.819 -18.862   1.744  1.00  0.00           H  
ATOM    504  CA  ALA A  32      27.232 -19.984   2.851  1.00  0.00           C  
ATOM    505  HA  ALA A  32      27.093 -20.703   3.657  1.00  0.00           H  
ATOM    506  CB  ALA A  32      27.482 -20.757   1.553  1.00  0.00           C  
ATOM    507  HB1 ALA A  32      27.638 -20.058   0.730  1.00  0.00           H  
ATOM    508  HB2 ALA A  32      28.382 -21.363   1.667  1.00  0.00           H  
ATOM    509  HB3 ALA A  32      26.627 -21.398   1.330  1.00  0.00           H  
ATOM    510  C   ALA A  32      28.464 -19.130   3.228  1.00  0.00           C  
ATOM    511  O   ALA A  32      29.489 -19.702   3.595  1.00  0.00           O  
ATOM    512  N   ALA A  33      28.371 -17.796   3.138  1.00  0.00           N  
ATOM    513  H   ALA A  33      27.499 -17.393   2.830  1.00  0.00           H  
ATOM    514  CA  ALA A  33      29.485 -16.873   3.358  1.00  0.00           C  
ATOM    515  HA  ALA A  33      30.323 -17.224   2.756  1.00  0.00           H  
ATOM    516  CB  ALA A  33      29.069 -15.486   2.846  1.00  0.00           C  
ATOM    517  HB1 ALA A  33      29.907 -14.794   2.931  1.00  0.00           H  
ATOM    518  HB2 ALA A  33      28.778 -15.554   1.798  1.00  0.00           H  
ATOM    519  HB3 ALA A  33      28.231 -15.107   3.432  1.00  0.00           H  
ATOM    520  C   ALA A  33      29.983 -16.812   4.817  1.00  0.00           C  
ATOM    521  O   ALA A  33      29.305 -17.227   5.763  1.00  0.00           O  
ATOM    522  N   SER A  34      31.184 -16.254   5.008  1.00  0.00           N  
ATOM    523  H   SER A  34      31.711 -15.935   4.199  1.00  0.00           H  
ATOM    524  CA  SER A  34      31.841 -16.167   6.316  1.00  0.00           C  
ATOM    525  HA  SER A  34      31.955 -17.183   6.692  1.00  0.00           H  
ATOM    526  CB  SER A  34      33.245 -15.577   6.154  1.00  0.00           C  
ATOM    527  HB2 SER A  34      33.173 -14.565   5.755  1.00  0.00           H  
ATOM    528  HB3 SER A  34      33.739 -15.549   7.126  1.00  0.00           H  
ATOM    529  OG  SER A  34      34.014 -16.363   5.269  1.00  0.00           O  
ATOM    530  HG  SER A  34      33.824 -16.019   4.361  1.00  0.00           H  
ATOM    531  C   SER A  34      31.037 -15.359   7.350  1.00  0.00           C  
ATOM    532  O   SER A  34      30.492 -14.295   7.054  1.00  0.00           O  
ATOM    533  N   LYS A  35      31.015 -15.845   8.605  1.00  0.00           N  
ATOM    534  H   LYS A  35      31.503 -16.717   8.736  1.00  0.00           H  
ATOM    535  CA  LYS A  35      30.235 -15.324   9.759  1.00  0.00           C  
ATOM    536  HA  LYS A  35      29.188 -15.262   9.452  1.00  0.00           H  
ATOM    537  CB  LYS A  35      30.356 -16.315  10.942  1.00  0.00           C  
ATOM    538  HB2 LYS A  35      31.306 -16.849  10.887  1.00  0.00           H  
ATOM    539  HB3 LYS A  35      30.359 -15.766  11.884  1.00  0.00           H  
ATOM    540  CG  LYS A  35      29.196 -17.319  10.995  1.00  0.00           C  
ATOM    541  HG2 LYS A  35      28.254 -16.768  11.009  1.00  0.00           H  
ATOM    542  HG3 LYS A  35      29.221 -17.960  10.112  1.00  0.00           H  
ATOM    543  CD  LYS A  35      29.290 -18.177  12.268  1.00  0.00           C  
ATOM    544  HD2 LYS A  35      30.186 -18.798  12.215  1.00  0.00           H  
ATOM    545  HD3 LYS A  35      29.364 -17.516  13.135  1.00  0.00           H  
ATOM    546  CE  LYS A  35      28.048 -19.063  12.420  1.00  0.00           C  
ATOM    547  HE2 LYS A  35      27.166 -18.415  12.439  1.00  0.00           H  
ATOM    548  HE3 LYS A  35      27.964 -19.707  11.538  1.00  0.00           H  
ATOM    549  NZ  LYS A  35      28.103 -19.879  13.661  1.00  0.00           N  
ATOM    550  HZ1 LYS A  35      28.889 -20.516  13.637  1.00  0.00           H  
ATOM    551  HZ2 LYS A  35      28.199 -19.282  14.474  1.00  0.00           H  
ATOM    552  HZ3 LYS A  35      27.255 -20.422  13.768  1.00  0.00           H  
ATOM    553  C   LYS A  35      30.562 -13.891  10.228  1.00  0.00           C  
ATOM    554  O   LYS A  35      29.959 -13.423  11.190  1.00  0.00           O  
ATOM    555  N   ASN A  36      31.514 -13.215   9.594  1.00  0.00           N  
ATOM    556  H   ASN A  36      31.936 -13.655   8.785  1.00  0.00           H  
ATOM    557  CA  ASN A  36      31.775 -11.781   9.737  1.00  0.00           C  
ATOM    558  HA  ASN A  36      31.476 -11.468  10.739  1.00  0.00           H  
ATOM    559  CB  ASN A  36      33.290 -11.518   9.598  1.00  0.00           C  
ATOM    560  HB2 ASN A  36      33.460 -10.443   9.656  1.00  0.00           H  
ATOM    561  HB3 ASN A  36      33.808 -11.980  10.437  1.00  0.00           H  
ATOM    562  CG  ASN A  36      33.927 -12.043   8.319  1.00  0.00           C  
ATOM    563  OD1 ASN A  36      33.452 -12.958   7.671  1.00  0.00           O  
ATOM    564  ND2 ASN A  36      35.063 -11.514   7.932  1.00  0.00           N  
ATOM    565 HD21 ASN A  36      35.443 -11.887   7.079  1.00  0.00           H  
ATOM    566 HD22 ASN A  36      35.476 -10.756   8.438  1.00  0.00           H  
ATOM    567  C   ASN A  36      30.930 -10.920   8.770  1.00  0.00           C  
ATOM    568  O   ASN A  36      30.905  -9.702   8.923  1.00  0.00           O  
ATOM    569  N   THR A  37      30.217 -11.537   7.820  1.00  0.00           N  
ATOM    570  H   THR A  37      30.309 -12.541   7.729  1.00  0.00           H  
ATOM    571  CA  THR A  37      29.144 -10.897   7.044  1.00  0.00           C  
ATOM    572  HA  THR A  37      29.539 -10.006   6.554  1.00  0.00           H  
ATOM    573  CB  THR A  37      28.614 -11.861   5.967  1.00  0.00           C  
ATOM    574  HB  THR A  37      28.321 -12.799   6.440  1.00  0.00           H  
ATOM    575  CG2 THR A  37      27.408 -11.315   5.210  1.00  0.00           C  
ATOM    576 HG21 THR A  37      27.093 -12.035   4.457  1.00  0.00           H  
ATOM    577 HG22 THR A  37      26.576 -11.183   5.895  1.00  0.00           H  
ATOM    578 HG23 THR A  37      27.659 -10.359   4.753  1.00  0.00           H  
ATOM    579  OG1 THR A  37      29.610 -12.129   4.998  1.00  0.00           O  
ATOM    580  HG1 THR A  37      30.239 -12.727   5.429  1.00  0.00           H  
ATOM    581  C   THR A  37      27.988 -10.482   7.961  1.00  0.00           C  
ATOM    582  O   THR A  37      27.441 -11.301   8.703  1.00  0.00           O  
ATOM    583  N   THR A  38      27.570  -9.221   7.879  1.00  0.00           N  
ATOM    584  H   THR A  38      28.098  -8.589   7.278  1.00  0.00           H  
ATOM    585  CA  THR A  38      26.407  -8.687   8.611  1.00  0.00           C  
ATOM    586  HA  THR A  38      26.450  -9.068   9.630  1.00  0.00           H  
ATOM    587  CB  THR A  38      26.447  -7.154   8.685  1.00  0.00           C  
ATOM    588  HB  THR A  38      25.570  -6.807   9.234  1.00  0.00           H  
ATOM    589  CG2 THR A  38      27.690  -6.627   9.399  1.00  0.00           C  
ATOM    590 HG21 THR A  38      27.734  -7.038  10.407  1.00  0.00           H  
ATOM    591 HG22 THR A  38      28.594  -6.915   8.859  1.00  0.00           H  
ATOM    592 HG23 THR A  38      27.644  -5.541   9.459  1.00  0.00           H  
ATOM    593  OG1 THR A  38      26.412  -6.592   7.395  1.00  0.00           O  
ATOM    594  HG1 THR A  38      27.288  -6.797   6.992  1.00  0.00           H  
ATOM    595  C   THR A  38      25.061  -9.129   8.018  1.00  0.00           C  
ATOM    596  O   THR A  38      24.946  -9.512   6.847  1.00  0.00           O  
ATOM    597  N   GLU A  39      23.986  -9.011   8.807  1.00  0.00           N  
ATOM    598  H   GLU A  39      24.075  -8.596   9.729  1.00  0.00           H  
ATOM    599  CA  GLU A  39      22.634  -9.227   8.286  1.00  0.00           C  
ATOM    600  HA  GLU A  39      22.632 -10.194   7.782  1.00  0.00           H  
ATOM    601  CB  GLU A  39      21.606  -9.331   9.431  1.00  0.00           C  
ATOM    602  HB2 GLU A  39      20.812  -9.983   9.066  1.00  0.00           H  
ATOM    603  HB3 GLU A  39      22.057  -9.840  10.285  1.00  0.00           H  
ATOM    604  CG  GLU A  39      20.914  -8.042   9.914  1.00  0.00           C  
ATOM    605  HG2 GLU A  39      20.524  -7.484   9.062  1.00  0.00           H  
ATOM    606  HG3 GLU A  39      20.049  -8.349  10.505  1.00  0.00           H  
ATOM    607  CD  GLU A  39      21.770  -7.103  10.773  1.00  0.00           C  
ATOM    608  OE1 GLU A  39      22.939  -6.846  10.409  1.00  0.00           O  
ATOM    609  OE2 GLU A  39      21.205  -6.607  11.783  1.00  0.00           O  
ATOM    610  C   GLU A  39      22.270  -8.175   7.224  1.00  0.00           C  
ATOM    611  O   GLU A  39      21.630  -8.512   6.231  1.00  0.00           O  
ATOM    612  N   LYS A  40      22.751  -6.930   7.371  1.00  0.00           N  
ATOM    613  H   LYS A  40      23.220  -6.723   8.249  1.00  0.00           H  
ATOM    614  CA  LYS A  40      22.575  -5.863   6.366  1.00  0.00           C  
ATOM    615  HA  LYS A  40      21.507  -5.712   6.213  1.00  0.00           H  
ATOM    616  CB  LYS A  40      23.215  -4.543   6.811  1.00  0.00           C  
ATOM    617  HB2 LYS A  40      24.301  -4.631   6.748  1.00  0.00           H  
ATOM    618  HB3 LYS A  40      22.899  -3.767   6.112  1.00  0.00           H  
ATOM    619  CG  LYS A  40      22.865  -4.107   8.234  1.00  0.00           C  
ATOM    620  HG2 LYS A  40      21.784  -4.128   8.383  1.00  0.00           H  
ATOM    621  HG3 LYS A  40      23.345  -4.785   8.938  1.00  0.00           H  
ATOM    622  CD  LYS A  40      23.395  -2.689   8.460  1.00  0.00           C  
ATOM    623  HD2 LYS A  40      24.404  -2.608   8.051  1.00  0.00           H  
ATOM    624  HD3 LYS A  40      22.741  -1.980   7.947  1.00  0.00           H  
ATOM    625  CE  LYS A  40      23.437  -2.390   9.958  1.00  0.00           C  
ATOM    626  HE2 LYS A  40      22.436  -2.542  10.373  1.00  0.00           H  
ATOM    627  HE3 LYS A  40      24.109  -3.115  10.432  1.00  0.00           H  
ATOM    628  NZ  LYS A  40      23.910  -1.007  10.201  1.00  0.00           N  
ATOM    629  HZ1 LYS A  40      24.835  -0.885   9.808  1.00  0.00           H  
ATOM    630  HZ2 LYS A  40      23.287  -0.344   9.758  1.00  0.00           H  
ATOM    631  HZ3 LYS A  40      23.949  -0.819  11.193  1.00  0.00           H  
ATOM    632  C   LYS A  40      23.172  -6.236   5.010  1.00  0.00           C  
ATOM    633  O   LYS A  40      22.505  -6.128   3.982  1.00  0.00           O  
ATOM    634  N   GLU A  41      24.420  -6.702   4.995  1.00  0.00           N  
ATOM    635  H   GLU A  41      24.934  -6.753   5.868  1.00  0.00           H  
ATOM    636  CA  GLU A  41      25.042  -7.238   3.780  1.00  0.00           C  
ATOM    637  HA  GLU A  41      25.075  -6.482   2.999  1.00  0.00           H  
ATOM    638  CB  GLU A  41      26.456  -7.721   4.068  1.00  0.00           C  
ATOM    639  HB2 GLU A  41      26.416  -8.366   4.944  1.00  0.00           H  
ATOM    640  HB3 GLU A  41      26.805  -8.323   3.229  1.00  0.00           H  
ATOM    641  CG  GLU A  41      27.465  -6.605   4.316  1.00  0.00           C  
ATOM    642  HG2 GLU A  41      27.720  -6.099   3.386  1.00  0.00           H  
ATOM    643  HG3 GLU A  41      27.058  -5.856   5.000  1.00  0.00           H  
ATOM    644  CD  GLU A  41      28.685  -7.279   4.923  1.00  0.00           C  
ATOM    645  OE1 GLU A  41      28.725  -7.308   6.170  1.00  0.00           O  
ATOM    646  OE2 GLU A  41      29.474  -7.868   4.139  1.00  0.00           O  
ATOM    647  C   GLU A  41      24.258  -8.427   3.241  1.00  0.00           C  
ATOM    648  O   GLU A  41      24.030  -8.520   2.041  1.00  0.00           O  
ATOM    649  N   THR A  42      23.809  -9.323   4.118  1.00  0.00           N  
ATOM    650  H   THR A  42      24.087  -9.223   5.090  1.00  0.00           H  
ATOM    651  CA  THR A  42      23.047 -10.513   3.724  1.00  0.00           C  
ATOM    652  HA  THR A  42      23.643 -11.071   3.002  1.00  0.00           H  
ATOM    653  CB  THR A  42      22.816 -11.425   4.931  1.00  0.00           C  
ATOM    654  HB  THR A  42      22.224 -10.913   5.685  1.00  0.00           H  
ATOM    655  CG2 THR A  42      22.115 -12.721   4.546  1.00  0.00           C  
ATOM    656 HG21 THR A  42      22.673 -13.226   3.755  1.00  0.00           H  
ATOM    657 HG22 THR A  42      22.064 -13.370   5.421  1.00  0.00           H  
ATOM    658 HG23 THR A  42      21.104 -12.502   4.208  1.00  0.00           H  
ATOM    659  OG1 THR A  42      24.048 -11.808   5.484  1.00  0.00           O  
ATOM    660  HG1 THR A  42      24.414 -11.056   5.979  1.00  0.00           H  
ATOM    661  C   THR A  42      21.715 -10.168   3.050  1.00  0.00           C  
ATOM    662  O   THR A  42      21.407 -10.732   2.002  1.00  0.00           O  
ATOM    663  N   PHE A  43      20.942  -9.213   3.576  1.00  0.00           N  
ATOM    664  H   PHE A  43      21.223  -8.806   4.465  1.00  0.00           H  
ATOM    665  CA  PHE A  43      19.675  -8.769   2.978  1.00  0.00           C  
ATOM    666  HA  PHE A  43      19.089  -9.642   2.699  1.00  0.00           H  
ATOM    667  CB  PHE A  43      18.869  -7.964   4.012  1.00  0.00           C  
ATOM    668  HB2 PHE A  43      19.411  -7.041   4.209  1.00  0.00           H  
ATOM    669  HB3 PHE A  43      17.913  -7.698   3.566  1.00  0.00           H  
ATOM    670  CG  PHE A  43      18.579  -8.628   5.351  1.00  0.00           C  
ATOM    671  CD1 PHE A  43      18.458  -7.819   6.498  1.00  0.00           C  
ATOM    672  HD1 PHE A  43      18.570  -6.746   6.414  1.00  0.00           H  
ATOM    673  CE1 PHE A  43      18.215  -8.400   7.754  1.00  0.00           C  
ATOM    674  HE1 PHE A  43      18.136  -7.774   8.629  1.00  0.00           H  
ATOM    675  CZ  PHE A  43      18.097  -9.794   7.871  1.00  0.00           C  
ATOM    676  HZ  PHE A  43      17.931 -10.246   8.838  1.00  0.00           H  
ATOM    677  CE2 PHE A  43      18.189 -10.606   6.728  1.00  0.00           C  
ATOM    678  HE2 PHE A  43      18.090 -11.677   6.822  1.00  0.00           H  
ATOM    679  CD2 PHE A  43      18.423 -10.026   5.469  1.00  0.00           C  
ATOM    680  HD2 PHE A  43      18.498 -10.663   4.601  1.00  0.00           H  
ATOM    681  C   PHE A  43      19.896  -7.959   1.686  1.00  0.00           C  
ATOM    682  O   PHE A  43      19.181  -8.156   0.702  1.00  0.00           O  
ATOM    683  N   CYS A  44      20.935  -7.118   1.636  1.00  0.00           N  
ATOM    684  H   CYS A  44      21.488  -6.987   2.478  1.00  0.00           H  
ATOM    685  CA  CYS A  44      21.349  -6.411   0.419  1.00  0.00           C  
ATOM    686  HA  CYS A  44      20.498  -5.844   0.034  1.00  0.00           H  
ATOM    687  CB  CYS A  44      22.454  -5.422   0.810  1.00  0.00           C  
ATOM    688  HB2 CYS A  44      22.095  -4.763   1.600  1.00  0.00           H  
ATOM    689  HB3 CYS A  44      23.317  -5.973   1.189  1.00  0.00           H  
ATOM    690  SG  CYS A  44      22.964  -4.418  -0.611  1.00  0.00           S  
ATOM    691  HG  CYS A  44      21.881  -3.626  -0.704  1.00  0.00           H  
ATOM    692  C   CYS A  44      21.792  -7.389  -0.692  1.00  0.00           C  
ATOM    693  O   CYS A  44      21.303  -7.305  -1.823  1.00  0.00           O  
ATOM    694  N   ARG A  45      22.636  -8.385  -0.362  1.00  0.00           N  
ATOM    695  H   ARG A  45      23.010  -8.387   0.584  1.00  0.00           H  
ATOM    696  CA  ARG A  45      23.015  -9.506  -1.244  1.00  0.00           C  
ATOM    697  HA  ARG A  45      23.469  -9.110  -2.154  1.00  0.00           H  
ATOM    698  CB  ARG A  45      24.047 -10.430  -0.542  1.00  0.00           C  
ATOM    699  HB2 ARG A  45      23.693 -10.658   0.463  1.00  0.00           H  
ATOM    700  HB3 ARG A  45      24.100 -11.370  -1.090  1.00  0.00           H  
ATOM    701  CG  ARG A  45      25.487  -9.873  -0.452  1.00  0.00           C  
ATOM    702  HG2 ARG A  45      25.886  -9.756  -1.460  1.00  0.00           H  
ATOM    703  HG3 ARG A  45      25.462  -8.888   0.010  1.00  0.00           H  
ATOM    704  CD  ARG A  45      26.434 -10.788   0.365  1.00  0.00           C  
ATOM    705  HD2 ARG A  45      25.988 -10.954   1.347  1.00  0.00           H  
ATOM    706  HD3 ARG A  45      26.530 -11.751  -0.140  1.00  0.00           H  
ATOM    707  NE  ARG A  45      27.770 -10.171   0.542  1.00  0.00           N  
ATOM    708  HE  ARG A  45      28.025  -9.448  -0.121  1.00  0.00           H  
ATOM    709  CZ  ARG A  45      28.590 -10.286   1.578  1.00  0.00           C  
ATOM    710  NH1 ARG A  45      28.582 -11.318   2.369  1.00  0.00           N  
ATOM    711 HH11 ARG A  45      27.976 -12.092   2.182  1.00  0.00           H  
ATOM    712 HH12 ARG A  45      29.185 -11.353   3.190  1.00  0.00           H  
ATOM    713  NH2 ARG A  45      29.425  -9.325   1.842  1.00  0.00           N  
ATOM    714 HH21 ARG A  45      29.335  -8.473   1.327  1.00  0.00           H  
ATOM    715 HH22 ARG A  45      29.725  -9.186   2.813  1.00  0.00           H  
ATOM    716  C   ARG A  45      21.767 -10.286  -1.688  1.00  0.00           C  
ATOM    717  O   ARG A  45      21.640 -10.574  -2.872  1.00  0.00           O  
ATOM    718  N   ALA A  46      20.817 -10.566  -0.789  1.00  0.00           N  
ATOM    719  H   ALA A  46      20.992 -10.321   0.179  1.00  0.00           H  
ATOM    720  CA  ALA A  46      19.580 -11.300  -1.091  1.00  0.00           C  
ATOM    721  HA  ALA A  46      19.844 -12.252  -1.555  1.00  0.00           H  
ATOM    722  CB  ALA A  46      18.811 -11.590   0.206  1.00  0.00           C  
ATOM    723  HB1 ALA A  46      18.462 -10.662   0.654  1.00  0.00           H  
ATOM    724  HB2 ALA A  46      17.950 -12.221  -0.020  1.00  0.00           H  
ATOM    725  HB3 ALA A  46      19.439 -12.110   0.924  1.00  0.00           H  
ATOM    726  C   ALA A  46      18.674 -10.554  -2.079  1.00  0.00           C  
ATOM    727  O   ALA A  46      18.249 -11.141  -3.070  1.00  0.00           O  
ATOM    728  N   ALA A  47      18.411  -9.265  -1.839  1.00  0.00           N  
ATOM    729  H   ALA A  47      18.761  -8.855  -0.979  1.00  0.00           H  
ATOM    730  CA  ALA A  47      17.643  -8.405  -2.736  1.00  0.00           C  
ATOM    731  HA  ALA A  47      16.651  -8.835  -2.865  1.00  0.00           H  
ATOM    732  CB  ALA A  47      17.510  -7.032  -2.068  1.00  0.00           C  
ATOM    733  HB1 ALA A  47      17.009  -7.134  -1.107  1.00  0.00           H  
ATOM    734  HB2 ALA A  47      18.497  -6.599  -1.903  1.00  0.00           H  
ATOM    735  HB3 ALA A  47      16.927  -6.367  -2.706  1.00  0.00           H  
ATOM    736  C   ALA A  47      18.294  -8.288  -4.125  1.00  0.00           C  
ATOM    737  O   ALA A  47      17.606  -8.377  -5.141  1.00  0.00           O  
ATOM    738  N   THR A  48      19.624  -8.157  -4.162  1.00  0.00           N  
ATOM    739  H   THR A  48      20.110  -8.050  -3.278  1.00  0.00           H  
ATOM    740  CA  THR A  48      20.425  -8.133  -5.397  1.00  0.00           C  
ATOM    741  HA  THR A  48      20.061  -7.331  -6.034  1.00  0.00           H  
ATOM    742  CB  THR A  48      21.904  -7.848  -5.072  1.00  0.00           C  
ATOM    743  HB  THR A  48      22.305  -8.658  -4.459  1.00  0.00           H  
ATOM    744  CG2 THR A  48      22.778  -7.706  -6.315  1.00  0.00           C  
ATOM    745 HG21 THR A  48      22.820  -8.651  -6.856  1.00  0.00           H  
ATOM    746 HG22 THR A  48      22.367  -6.935  -6.963  1.00  0.00           H  
ATOM    747 HG23 THR A  48      23.787  -7.426  -6.018  1.00  0.00           H  
ATOM    748  OG1 THR A  48      22.027  -6.648  -4.349  1.00  0.00           O  
ATOM    749  HG1 THR A  48      21.806  -6.829  -3.417  1.00  0.00           H  
ATOM    750  C   THR A  48      20.290  -9.444  -6.181  1.00  0.00           C  
ATOM    751  O   THR A  48      19.938  -9.427  -7.362  1.00  0.00           O  
ATOM    752  N   VAL A  49      20.505 -10.584  -5.512  1.00  0.00           N  
ATOM    753  H   VAL A  49      20.771 -10.518  -4.535  1.00  0.00           H  
ATOM    754  CA  VAL A  49      20.391 -11.932  -6.091  1.00  0.00           C  
ATOM    755  HA  VAL A  49      21.019 -11.985  -6.983  1.00  0.00           H  
ATOM    756  CB  VAL A  49      20.889 -13.007  -5.097  1.00  0.00           C  
ATOM    757  HB  VAL A  49      20.472 -12.803  -4.109  1.00  0.00           H  
ATOM    758  CG1 VAL A  49      20.485 -14.439  -5.484  1.00  0.00           C  
ATOM    759 HG11 VAL A  49      19.402 -14.553  -5.435  1.00  0.00           H  
ATOM    760 HG12 VAL A  49      20.826 -14.665  -6.495  1.00  0.00           H  
ATOM    761 HG13 VAL A  49      20.921 -15.150  -4.781  1.00  0.00           H  
ATOM    762  CG2 VAL A  49      22.421 -12.978  -5.008  1.00  0.00           C  
ATOM    763 HG21 VAL A  49      22.856 -13.214  -5.980  1.00  0.00           H  
ATOM    764 HG22 VAL A  49      22.757 -11.991  -4.699  1.00  0.00           H  
ATOM    765 HG23 VAL A  49      22.761 -13.711  -4.279  1.00  0.00           H  
ATOM    766  C   VAL A  49      18.966 -12.220  -6.551  1.00  0.00           C  
ATOM    767  O   VAL A  49      18.797 -12.734  -7.651  1.00  0.00           O  
ATOM    768  N   LEU A  50      17.934 -11.833  -5.792  1.00  0.00           N  
ATOM    769  H   LEU A  50      18.117 -11.464  -4.863  1.00  0.00           H  
ATOM    770  CA  LEU A  50      16.543 -11.979  -6.232  1.00  0.00           C  
ATOM    771  HA  LEU A  50      16.383 -13.013  -6.524  1.00  0.00           H  
ATOM    772  CB  LEU A  50      15.568 -11.636  -5.092  1.00  0.00           C  
ATOM    773  HB2 LEU A  50      15.898 -10.709  -4.620  1.00  0.00           H  
ATOM    774  HB3 LEU A  50      14.582 -11.455  -5.518  1.00  0.00           H  
ATOM    775  CG  LEU A  50      15.428 -12.737  -4.022  1.00  0.00           C  
ATOM    776  HG  LEU A  50      16.411 -13.000  -3.632  1.00  0.00           H  
ATOM    777  CD1 LEU A  50      14.572 -12.209  -2.870  1.00  0.00           C  
ATOM    778 HD11 LEU A  50      15.054 -11.335  -2.431  1.00  0.00           H  
ATOM    779 HD12 LEU A  50      13.580 -11.935  -3.234  1.00  0.00           H  
ATOM    780 HD13 LEU A  50      14.476 -12.975  -2.104  1.00  0.00           H  
ATOM    781  CD2 LEU A  50      14.753 -14.005  -4.561  1.00  0.00           C  
ATOM    782 HD21 LEU A  50      14.608 -14.716  -3.749  1.00  0.00           H  
ATOM    783 HD22 LEU A  50      13.789 -13.755  -5.002  1.00  0.00           H  
ATOM    784 HD23 LEU A  50      15.384 -14.482  -5.309  1.00  0.00           H  
ATOM    785  C   LEU A  50      16.251 -11.143  -7.485  1.00  0.00           C  
ATOM    786  O   LEU A  50      15.666 -11.663  -8.435  1.00  0.00           O  
ATOM    787  N   ARG A  51      16.719  -9.888  -7.551  1.00  0.00           N  
ATOM    788  H   ARG A  51      17.211  -9.512  -6.743  1.00  0.00           H  
ATOM    789  CA  ARG A  51      16.535  -9.044  -8.745  1.00  0.00           C  
ATOM    790  HA  ARG A  51      15.483  -9.070  -9.007  1.00  0.00           H  
ATOM    791  CB  ARG A  51      16.923  -7.584  -8.440  1.00  0.00           C  
ATOM    792  HB2 ARG A  51      17.866  -7.570  -7.891  1.00  0.00           H  
ATOM    793  HB3 ARG A  51      17.071  -7.036  -9.372  1.00  0.00           H  
ATOM    794  CG  ARG A  51      15.835  -6.873  -7.607  1.00  0.00           C  
ATOM    795  HG2 ARG A  51      15.523  -7.532  -6.795  1.00  0.00           H  
ATOM    796  HG3 ARG A  51      16.264  -5.976  -7.162  1.00  0.00           H  
ATOM    797  CD  ARG A  51      14.609  -6.461  -8.445  1.00  0.00           C  
ATOM    798  HD2 ARG A  51      14.831  -5.507  -8.926  1.00  0.00           H  
ATOM    799  HD3 ARG A  51      14.433  -7.199  -9.229  1.00  0.00           H  
ATOM    800  NE  ARG A  51      13.386  -6.353  -7.616  1.00  0.00           N  
ATOM    801  HE  ARG A  51      13.306  -7.019  -6.845  1.00  0.00           H  
ATOM    802  CZ  ARG A  51      12.367  -5.519  -7.734  1.00  0.00           C  
ATOM    803  NH1 ARG A  51      12.294  -4.656  -8.709  1.00  0.00           N  
ATOM    804 HH11 ARG A  51      13.057  -4.602  -9.362  1.00  0.00           H  
ATOM    805 HH12 ARG A  51      11.571  -3.960  -8.737  1.00  0.00           H  
ATOM    806  NH2 ARG A  51      11.389  -5.553  -6.874  1.00  0.00           N  
ATOM    807 HH21 ARG A  51      11.505  -6.155  -6.044  1.00  0.00           H  
ATOM    808 HH22 ARG A  51      10.650  -4.882  -6.873  1.00  0.00           H  
ATOM    809  C   ARG A  51      17.227  -9.616  -9.987  1.00  0.00           C  
ATOM    810  O   ARG A  51      16.660  -9.488 -11.069  1.00  0.00           O  
ATOM    811  N   GLN A  52      18.370 -10.293  -9.844  1.00  0.00           N  
ATOM    812  H   GLN A  52      18.792 -10.317  -8.922  1.00  0.00           H  
ATOM    813  CA  GLN A  52      18.985 -11.097 -10.919  1.00  0.00           C  
ATOM    814  HA  GLN A  52      19.025 -10.509 -11.837  1.00  0.00           H  
ATOM    815  CB  GLN A  52      20.413 -11.504 -10.512  1.00  0.00           C  
ATOM    816  HB2 GLN A  52      20.452 -11.730  -9.446  1.00  0.00           H  
ATOM    817  HB3 GLN A  52      20.675 -12.417 -11.052  1.00  0.00           H  
ATOM    818  CG  GLN A  52      21.484 -10.463 -10.852  1.00  0.00           C  
ATOM    819  HG2 GLN A  52      21.341 -10.138 -11.884  1.00  0.00           H  
ATOM    820  HG3 GLN A  52      21.383  -9.595 -10.201  1.00  0.00           H  
ATOM    821  CD  GLN A  52      22.891 -11.048 -10.717  1.00  0.00           C  
ATOM    822  OE1 GLN A  52      23.180 -11.900  -9.893  1.00  0.00           O  
ATOM    823  NE2 GLN A  52      23.833 -10.634 -11.535  1.00  0.00           N  
ATOM    824 HE21 GLN A  52      24.725 -11.081 -11.426  1.00  0.00           H  
ATOM    825 HE22 GLN A  52      23.643  -9.951 -12.244  1.00  0.00           H  
ATOM    826  C   GLN A  52      18.210 -12.387 -11.248  1.00  0.00           C  
ATOM    827  O   GLN A  52      18.079 -12.754 -12.419  1.00  0.00           O  
ATOM    828  N   PHE A  53      17.721 -13.101 -10.233  1.00  0.00           N  
ATOM    829  H   PHE A  53      17.891 -12.759  -9.291  1.00  0.00           H  
ATOM    830  CA  PHE A  53      17.155 -14.451 -10.351  1.00  0.00           C  
ATOM    831  HA  PHE A  53      17.896 -15.105 -10.815  1.00  0.00           H  
ATOM    832  CB  PHE A  53      16.886 -14.971  -8.933  1.00  0.00           C  
ATOM    833  HB2 PHE A  53      17.843 -15.158  -8.445  1.00  0.00           H  
ATOM    834  HB3 PHE A  53      16.386 -14.184  -8.374  1.00  0.00           H  
ATOM    835  CG  PHE A  53      16.038 -16.221  -8.823  1.00  0.00           C  
ATOM    836  CD1 PHE A  53      14.776 -16.145  -8.204  1.00  0.00           C  
ATOM    837  HD1 PHE A  53      14.413 -15.199  -7.830  1.00  0.00           H  
ATOM    838  CE1 PHE A  53      13.989 -17.299  -8.062  1.00  0.00           C  
ATOM    839  HE1 PHE A  53      13.030 -17.229  -7.575  1.00  0.00           H  
ATOM    840  CZ  PHE A  53      14.462 -18.537  -8.536  1.00  0.00           C  
ATOM    841  HZ  PHE A  53      13.874 -19.433  -8.397  1.00  0.00           H  
ATOM    842  CE2 PHE A  53      15.714 -18.612  -9.170  1.00  0.00           C  
ATOM    843  HE2 PHE A  53      16.088 -19.562  -9.529  1.00  0.00           H  
ATOM    844  CD2 PHE A  53      16.505 -17.457  -9.310  1.00  0.00           C  
ATOM    845  HD2 PHE A  53      17.473 -17.529  -9.785  1.00  0.00           H  
ATOM    846  C   PHE A  53      15.903 -14.518 -11.237  1.00  0.00           C  
ATOM    847  O   PHE A  53      15.684 -15.525 -11.903  1.00  0.00           O  
ATOM    848  N   TYR A  54      15.145 -13.421 -11.349  1.00  0.00           N  
ATOM    849  H   TYR A  54      15.361 -12.637 -10.745  1.00  0.00           H  
ATOM    850  CA  TYR A  54      14.015 -13.286 -12.284  1.00  0.00           C  
ATOM    851  HA  TYR A  54      13.309 -14.086 -12.063  1.00  0.00           H  
ATOM    852  CB  TYR A  54      13.304 -11.943 -12.050  1.00  0.00           C  
ATOM    853  HB2 TYR A  54      13.947 -11.153 -12.441  1.00  0.00           H  
ATOM    854  HB3 TYR A  54      12.382 -11.935 -12.632  1.00  0.00           H  
ATOM    855  CG  TYR A  54      12.951 -11.621 -10.608  1.00  0.00           C  
ATOM    856  CD1 TYR A  54      12.304 -12.577  -9.800  1.00  0.00           C  
ATOM    857  HD1 TYR A  54      12.043 -13.546 -10.206  1.00  0.00           H  
ATOM    858  CE1 TYR A  54      12.061 -12.299  -8.440  1.00  0.00           C  
ATOM    859  HE1 TYR A  54      11.611 -13.040  -7.799  1.00  0.00           H  
ATOM    860  CZ  TYR A  54      12.454 -11.063  -7.887  1.00  0.00           C  
ATOM    861  OH  TYR A  54      12.245 -10.818  -6.570  1.00  0.00           O  
ATOM    862  HH  TYR A  54      12.600  -9.944  -6.286  1.00  0.00           H  
ATOM    863  CE2 TYR A  54      13.030 -10.080  -8.719  1.00  0.00           C  
ATOM    864  HE2 TYR A  54      13.325  -9.138  -8.285  1.00  0.00           H  
ATOM    865  CD2 TYR A  54      13.296 -10.366 -10.073  1.00  0.00           C  
ATOM    866  HD2 TYR A  54      13.825  -9.647 -10.688  1.00  0.00           H  
ATOM    867  C   TYR A  54      14.381 -13.430 -13.778  1.00  0.00           C  
ATOM    868  O   TYR A  54      13.490 -13.406 -14.621  1.00  0.00           O  
ATOM    869  N   SER A  55      15.671 -13.544 -14.120  1.00  0.00           N  
ATOM    870  H   SER A  55      16.354 -13.478 -13.379  1.00  0.00           H  
ATOM    871  CA  SER A  55      16.158 -13.923 -15.458  1.00  0.00           C  
ATOM    872  HA  SER A  55      15.458 -13.542 -16.202  1.00  0.00           H  
ATOM    873  CB  SER A  55      17.519 -13.262 -15.718  1.00  0.00           C  
ATOM    874  HB2 SER A  55      17.811 -13.459 -16.750  1.00  0.00           H  
ATOM    875  HB3 SER A  55      17.431 -12.182 -15.586  1.00  0.00           H  
ATOM    876  OG  SER A  55      18.527 -13.764 -14.857  1.00  0.00           O  
ATOM    877  HG  SER A  55      18.397 -13.396 -13.961  1.00  0.00           H  
ATOM    878  C   SER A  55      16.268 -15.444 -15.692  1.00  0.00           C  
ATOM    879  O   SER A  55      16.443 -15.874 -16.832  1.00  0.00           O  
ATOM    880  N   HIE A  56      16.165 -16.275 -14.648  1.00  0.00           N  
ATOM    881  H   HIE A  56      16.013 -15.880 -13.724  1.00  0.00           H  
ATOM    882  CA  HIE A  56      16.258 -17.743 -14.751  1.00  0.00           C  
ATOM    883  HA  HIE A  56      17.082 -18.006 -15.416  1.00  0.00           H  
ATOM    884  CB  HIE A  56      16.571 -18.306 -13.355  1.00  0.00           C  
ATOM    885  HB2 HIE A  56      17.414 -17.756 -12.932  1.00  0.00           H  
ATOM    886  HB3 HIE A  56      15.712 -18.157 -12.701  1.00  0.00           H  
ATOM    887  CG  HIE A  56      16.936 -19.768 -13.360  1.00  0.00           C  
ATOM    888  ND1 HIE A  56      18.171 -20.292 -13.752  1.00  0.00           N  
ATOM    889  CE1 HIE A  56      18.037 -21.625 -13.679  1.00  0.00           C  
ATOM    890  HE1 HIE A  56      18.802 -22.335 -13.967  1.00  0.00           H  
ATOM    891  NE2 HIE A  56      16.801 -21.959 -13.270  1.00  0.00           N  
ATOM    892  HE2 HIE A  56      16.412 -22.905 -13.325  1.00  0.00           H  
ATOM    893  CD2 HIE A  56      16.091 -20.797 -13.063  1.00  0.00           C  
ATOM    894  HD2 HIE A  56      15.051 -20.706 -12.791  1.00  0.00           H  
ATOM    895  C   HIE A  56      14.986 -18.379 -15.335  1.00  0.00           C  
ATOM    896  O   HIE A  56      15.043 -19.378 -16.053  1.00  0.00           O  
ATOM    897  N   HIE A  57      13.827 -17.777 -15.055  1.00  0.00           N  
ATOM    898  H   HIE A  57      13.854 -16.986 -14.425  1.00  0.00           H  
ATOM    899  CA  HIE A  57      12.493 -18.257 -15.450  1.00  0.00           C  
ATOM    900  HA  HIE A  57      12.409 -19.310 -15.182  1.00  0.00           H  
ATOM    901  CB  HIE A  57      11.438 -17.461 -14.663  1.00  0.00           C  
ATOM    902  HB2 HIE A  57      11.406 -16.436 -15.038  1.00  0.00           H  
ATOM    903  HB3 HIE A  57      10.456 -17.907 -14.820  1.00  0.00           H  
ATOM    904  CG  HIE A  57      11.741 -17.420 -13.185  1.00  0.00           C  
ATOM    905  ND1 HIE A  57      12.604 -16.512 -12.573  1.00  0.00           N  
ATOM    906  CE1 HIE A  57      12.809 -16.966 -11.331  1.00  0.00           C  
ATOM    907  HE1 HIE A  57      13.488 -16.514 -10.619  1.00  0.00           H  
ATOM    908  NE2 HIE A  57      12.101 -18.088 -11.125  1.00  0.00           N  
ATOM    909  HE2 HIE A  57      12.139 -18.646 -10.285  1.00  0.00           H  
ATOM    910  CD2 HIE A  57      11.436 -18.402 -12.290  1.00  0.00           C  
ATOM    911  HD2 HIE A  57      10.866 -19.296 -12.499  1.00  0.00           H  
ATOM    912  C   HIE A  57      12.227 -18.176 -16.955  1.00  0.00           C  
ATOM    913  O   HIE A  57      11.452 -18.967 -17.480  1.00  0.00           O  
ATOM    914  N   GLU A  58      12.923 -17.288 -17.665  1.00  0.00           N  
ATOM    915  H   GLU A  58      13.520 -16.646 -17.166  1.00  0.00           H  
ATOM    916  CA  GLU A  58      12.881 -17.174 -19.133  1.00  0.00           C  
ATOM    917  HA  GLU A  58      11.865 -17.386 -19.473  1.00  0.00           H  
ATOM    918  CB  GLU A  58      13.213 -15.728 -19.546  1.00  0.00           C  
ATOM    919  HB2 GLU A  58      14.276 -15.554 -19.381  1.00  0.00           H  
ATOM    920  HB3 GLU A  58      13.034 -15.624 -20.616  1.00  0.00           H  
ATOM    921  CG  GLU A  58      12.427 -14.624 -18.806  1.00  0.00           C  
ATOM    922  HG2 GLU A  58      12.810 -14.562 -17.784  1.00  0.00           H  
ATOM    923  HG3 GLU A  58      12.650 -13.671 -19.292  1.00  0.00           H  
ATOM    924  CD  GLU A  58      10.898 -14.820 -18.772  1.00  0.00           C  
ATOM    925  OE1 GLU A  58      10.277 -14.455 -17.744  1.00  0.00           O  
ATOM    926  OE2 GLU A  58      10.341 -15.303 -19.783  1.00  0.00           O  
ATOM    927  C   GLU A  58      13.802 -18.200 -19.839  1.00  0.00           C  
ATOM    928  O   GLU A  58      14.124 -18.061 -21.021  1.00  0.00           O  
ATOM    929  N   LYS A  59      14.281 -19.223 -19.109  1.00  0.00           N  
ATOM    930  H   LYS A  59      13.996 -19.255 -18.139  1.00  0.00           H  
ATOM    931  CA  LYS A  59      15.179 -20.279 -19.615  1.00  0.00           C  
ATOM    932  HA  LYS A  59      15.070 -20.344 -20.698  1.00  0.00           H  
ATOM    933  CB  LYS A  59      16.640 -19.941 -19.285  1.00  0.00           C  
ATOM    934  HB2 LYS A  59      16.760 -19.850 -18.204  1.00  0.00           H  
ATOM    935  HB3 LYS A  59      17.267 -20.765 -19.631  1.00  0.00           H  
ATOM    936  CG  LYS A  59      17.109 -18.648 -19.956  1.00  0.00           C  
ATOM    937  HG2 LYS A  59      16.897 -18.699 -21.026  1.00  0.00           H  
ATOM    938  HG3 LYS A  59      16.585 -17.795 -19.523  1.00  0.00           H  
ATOM    939  CD  LYS A  59      18.611 -18.461 -19.753  1.00  0.00           C  
ATOM    940  HD2 LYS A  59      18.831 -18.415 -18.685  1.00  0.00           H  
ATOM    941  HD3 LYS A  59      19.139 -19.307 -20.200  1.00  0.00           H  
ATOM    942  CE  LYS A  59      19.027 -17.158 -20.434  1.00  0.00           C  
ATOM    943  HE2 LYS A  59      18.660 -17.174 -21.465  1.00  0.00           H  
ATOM    944  HE3 LYS A  59      18.537 -16.327 -19.914  1.00  0.00           H  
ATOM    945  NZ  LYS A  59      20.498 -16.998 -20.409  1.00  0.00           N  
ATOM    946  HZ1 LYS A  59      20.764 -16.143 -20.877  1.00  0.00           H  
ATOM    947  HZ2 LYS A  59      20.820 -16.968 -19.450  1.00  0.00           H  
ATOM    948  HZ3 LYS A  59      20.932 -17.783 -20.875  1.00  0.00           H  
ATOM    949  C   LYS A  59      14.863 -21.671 -19.076  1.00  0.00           C  
ATOM    950  O   LYS A  59      14.889 -22.636 -19.836  1.00  0.00           O  
ATOM    951  N   ASP A  60      14.630 -21.804 -17.774  1.00  0.00           N  
ATOM    952  H   ASP A  60      14.654 -20.978 -17.187  1.00  0.00           H  
ATOM    953  CA  ASP A  60      14.402 -23.104 -17.140  1.00  0.00           C  
ATOM    954  HA  ASP A  60      15.060 -23.842 -17.604  1.00  0.00           H  
ATOM    955  CB  ASP A  60      14.802 -23.007 -15.668  1.00  0.00           C  
ATOM    956  HB2 ASP A  60      15.771 -22.508 -15.632  1.00  0.00           H  
ATOM    957  HB3 ASP A  60      14.084 -22.388 -15.126  1.00  0.00           H  
ATOM    958  CG  ASP A  60      14.939 -24.363 -14.970  1.00  0.00           C  
ATOM    959  OD1 ASP A  60      15.807 -24.452 -14.070  1.00  0.00           O  
ATOM    960  OD2 ASP A  60      14.190 -25.322 -15.269  1.00  0.00           O  
ATOM    961  C   ASP A  60      12.955 -23.561 -17.347  1.00  0.00           C  
ATOM    962  O   ASP A  60      12.025 -23.019 -16.753  1.00  0.00           O  
ATOM    963  N   THR A  61      12.754 -24.574 -18.191  1.00  0.00           N  
ATOM    964  H   THR A  61      13.559 -24.991 -18.637  1.00  0.00           H  
ATOM    965  CA  THR A  61      11.423 -25.055 -18.601  1.00  0.00           C  
ATOM    966  HA  THR A  61      10.882 -24.214 -19.036  1.00  0.00           H  
ATOM    967  CB  THR A  61      11.532 -26.145 -19.675  1.00  0.00           C  
ATOM    968  HB  THR A  61      10.531 -26.509 -19.912  1.00  0.00           H  
ATOM    969  CG2 THR A  61      12.175 -25.637 -20.965  1.00  0.00           C  
ATOM    970 HG21 THR A  61      11.598 -24.796 -21.352  1.00  0.00           H  
ATOM    971 HG22 THR A  61      13.200 -25.309 -20.784  1.00  0.00           H  
ATOM    972 HG23 THR A  61      12.180 -26.431 -21.712  1.00  0.00           H  
ATOM    973  OG1 THR A  61      12.309 -27.220 -19.200  1.00  0.00           O  
ATOM    974  HG1 THR A  61      12.333 -27.889 -19.889  1.00  0.00           H  
ATOM    975  C   THR A  61      10.559 -25.569 -17.447  1.00  0.00           C  
ATOM    976  O   THR A  61       9.344 -25.668 -17.610  1.00  0.00           O  
ATOM    977  N   ARG A  62      11.123 -25.800 -16.250  1.00  0.00           N  
ATOM    978  H   ARG A  62      12.126 -25.656 -16.170  1.00  0.00           H  
ATOM    979  CA  ARG A  62      10.359 -26.064 -15.011  1.00  0.00           C  
ATOM    980  HA  ARG A  62       9.662 -26.883 -15.198  1.00  0.00           H  
ATOM    981  CB  ARG A  62      11.330 -26.482 -13.898  1.00  0.00           C  
ATOM    982  HB2 ARG A  62      12.050 -25.681 -13.741  1.00  0.00           H  
ATOM    983  HB3 ARG A  62      10.771 -26.630 -12.972  1.00  0.00           H  
ATOM    984  CG  ARG A  62      12.078 -27.786 -14.234  1.00  0.00           C  
ATOM    985  HG2 ARG A  62      11.347 -28.590 -14.333  1.00  0.00           H  
ATOM    986  HG3 ARG A  62      12.612 -27.688 -15.180  1.00  0.00           H  
ATOM    987  CD  ARG A  62      13.079 -28.164 -13.141  1.00  0.00           C  
ATOM    988  HD2 ARG A  62      12.572 -28.151 -12.174  1.00  0.00           H  
ATOM    989  HD3 ARG A  62      13.431 -29.179 -13.337  1.00  0.00           H  
ATOM    990  NE  ARG A  62      14.247 -27.262 -13.115  1.00  0.00           N  
ATOM    991  HE  ARG A  62      14.319 -26.569 -13.871  1.00  0.00           H  
ATOM    992  CZ  ARG A  62      15.212 -27.266 -12.212  1.00  0.00           C  
ATOM    993  NH1 ARG A  62      15.204 -28.058 -11.176  1.00  0.00           N  
ATOM    994 HH11 ARG A  62      14.409 -28.645 -11.020  1.00  0.00           H  
ATOM    995 HH12 ARG A  62      15.885 -27.941 -10.447  1.00  0.00           H  
ATOM    996  NH2 ARG A  62      16.218 -26.458 -12.318  1.00  0.00           N  
ATOM    997 HH21 ARG A  62      16.183 -25.757 -13.069  1.00  0.00           H  
ATOM    998 HH22 ARG A  62      16.956 -26.438 -11.642  1.00  0.00           H  
ATOM    999  C   ARG A  62       9.484 -24.877 -14.567  1.00  0.00           C  
ATOM   1000  O   ARG A  62       8.631 -25.043 -13.702  1.00  0.00           O  
ATOM   1001  N   CYS A  63       9.660 -23.704 -15.182  1.00  0.00           N  
ATOM   1002  H   CYS A  63      10.454 -23.643 -15.808  1.00  0.00           H  
ATOM   1003  CA  CYS A  63       8.777 -22.531 -15.144  1.00  0.00           C  
ATOM   1004  HA  CYS A  63       8.664 -22.184 -14.117  1.00  0.00           H  
ATOM   1005  CB  CYS A  63       9.535 -21.471 -15.971  1.00  0.00           C  
ATOM   1006  HB2 CYS A  63      10.497 -21.267 -15.496  1.00  0.00           H  
ATOM   1007  HB3 CYS A  63       9.747 -21.877 -16.962  1.00  0.00           H  
ATOM   1008  SG  CYS A  63       8.662 -19.903 -16.205  1.00  0.00           S  
ATOM   1009  HG  CYS A  63       9.600 -19.365 -17.014  1.00  0.00           H  
ATOM   1010  C   CYS A  63       7.358 -22.799 -15.711  1.00  0.00           C  
ATOM   1011  O   CYS A  63       6.384 -22.159 -15.305  1.00  0.00           O  
ATOM   1012  N   LEU A  64       7.236 -23.745 -16.651  1.00  0.00           N  
ATOM   1013  H   LEU A  64       8.055 -24.294 -16.883  1.00  0.00           H  
ATOM   1014  CA  LEU A  64       6.021 -24.017 -17.424  1.00  0.00           C  
ATOM   1015  HA  LEU A  64       5.485 -23.079 -17.572  1.00  0.00           H  
ATOM   1016  CB  LEU A  64       6.416 -24.561 -18.810  1.00  0.00           C  
ATOM   1017  HB2 LEU A  64       6.894 -25.533 -18.676  1.00  0.00           H  
ATOM   1018  HB3 LEU A  64       5.508 -24.721 -19.393  1.00  0.00           H  
ATOM   1019  CG  LEU A  64       7.372 -23.658 -19.616  1.00  0.00           C  
ATOM   1020  HG  LEU A  64       8.283 -23.471 -19.048  1.00  0.00           H  
ATOM   1021  CD1 LEU A  64       7.767 -24.364 -20.910  1.00  0.00           C  
ATOM   1022 HD11 LEU A  64       8.262 -25.306 -20.677  1.00  0.00           H  
ATOM   1023 HD12 LEU A  64       6.881 -24.562 -21.512  1.00  0.00           H  
ATOM   1024 HD13 LEU A  64       8.454 -23.735 -21.476  1.00  0.00           H  
ATOM   1025  CD2 LEU A  64       6.730 -22.314 -19.970  1.00  0.00           C  
ATOM   1026 HD21 LEU A  64       6.547 -21.741 -19.062  1.00  0.00           H  
ATOM   1027 HD22 LEU A  64       7.411 -21.739 -20.597  1.00  0.00           H  
ATOM   1028 HD23 LEU A  64       5.792 -22.472 -20.503  1.00  0.00           H  
ATOM   1029  C   LEU A  64       5.068 -24.987 -16.705  1.00  0.00           C  
ATOM   1030  O   LEU A  64       5.355 -26.174 -16.556  1.00  0.00           O  
ATOM   1031  N   GLY A  65       3.893 -24.495 -16.306  1.00  0.00           N  
ATOM   1032  H   GLY A  65       3.706 -23.523 -16.482  1.00  0.00           H  
ATOM   1033  CA  GLY A  65       2.812 -25.333 -15.779  1.00  0.00           C  
ATOM   1034  HA2 GLY A  65       3.235 -26.163 -15.211  1.00  0.00           H  
ATOM   1035  HA3 GLY A  65       2.198 -24.741 -15.103  1.00  0.00           H  
ATOM   1036  C   GLY A  65       1.902 -25.890 -16.879  1.00  0.00           C  
ATOM   1037  O   GLY A  65       1.461 -25.148 -17.752  1.00  0.00           O  
ATOM   1038  N   ALA A  66       1.549 -27.175 -16.788  1.00  0.00           N  
ATOM   1039  H   ALA A  66       1.903 -27.702 -16.003  1.00  0.00           H  
ATOM   1040  CA  ALA A  66       0.518 -27.815 -17.612  1.00  0.00           C  
ATOM   1041  HA  ALA A  66       0.714 -27.579 -18.660  1.00  0.00           H  
ATOM   1042  CB  ALA A  66       0.631 -29.334 -17.426  1.00  0.00           C  
ATOM   1043  HB1 ALA A  66      -0.098 -29.833 -18.066  1.00  0.00           H  
ATOM   1044  HB2 ALA A  66       1.631 -29.671 -17.705  1.00  0.00           H  
ATOM   1045  HB3 ALA A  66       0.431 -29.601 -16.388  1.00  0.00           H  
ATOM   1046  C   ALA A  66      -0.913 -27.323 -17.297  1.00  0.00           C  
ATOM   1047  O   ALA A  66      -1.838 -27.604 -18.058  1.00  0.00           O  
ATOM   1048  N   THR A  67      -1.120 -26.581 -16.200  1.00  0.00           N  
ATOM   1049  H   THR A  67      -0.341 -26.439 -15.571  1.00  0.00           H  
ATOM   1050  CA  THR A  67      -2.380 -25.866 -15.937  1.00  0.00           C  
ATOM   1051  HA  THR A  67      -2.958 -25.870 -16.862  1.00  0.00           H  
ATOM   1052  CB  THR A  67      -3.279 -26.538 -14.880  1.00  0.00           C  
ATOM   1053  HB  THR A  67      -4.283 -26.136 -15.012  1.00  0.00           H  
ATOM   1054  CG2 THR A  67      -3.373 -28.058 -14.999  1.00  0.00           C  
ATOM   1055 HG21 THR A  67      -3.669 -28.325 -16.014  1.00  0.00           H  
ATOM   1056 HG22 THR A  67      -2.408 -28.517 -14.779  1.00  0.00           H  
ATOM   1057 HG23 THR A  67      -4.122 -28.440 -14.305  1.00  0.00           H  
ATOM   1058  OG1 THR A  67      -2.888 -26.241 -13.555  1.00  0.00           O  
ATOM   1059  HG1 THR A  67      -3.602 -26.584 -13.011  1.00  0.00           H  
ATOM   1060  C   THR A  67      -2.165 -24.397 -15.585  1.00  0.00           C  
ATOM   1061  O   THR A  67      -1.164 -24.003 -14.976  1.00  0.00           O  
ATOM   1062  N   ALA A  68      -3.177 -23.582 -15.895  1.00  0.00           N  
ATOM   1063  H   ALA A  68      -3.961 -23.958 -16.406  1.00  0.00           H  
ATOM   1064  CA  ALA A  68      -3.212 -22.165 -15.548  1.00  0.00           C  
ATOM   1065  HA  ALA A  68      -2.396 -21.660 -16.069  1.00  0.00           H  
ATOM   1066  CB  ALA A  68      -4.542 -21.584 -16.041  1.00  0.00           C  
ATOM   1067  HB1 ALA A  68      -5.379 -22.080 -15.549  1.00  0.00           H  
ATOM   1068  HB2 ALA A  68      -4.580 -20.517 -15.818  1.00  0.00           H  
ATOM   1069  HB3 ALA A  68      -4.628 -21.716 -17.121  1.00  0.00           H  
ATOM   1070  C   ALA A  68      -3.017 -21.923 -14.039  1.00  0.00           C  
ATOM   1071  O   ALA A  68      -2.361 -20.963 -13.660  1.00  0.00           O  
ATOM   1072  N   GLN A  69      -3.504 -22.810 -13.163  1.00  0.00           N  
ATOM   1073  H   GLN A  69      -4.050 -23.586 -13.522  1.00  0.00           H  
ATOM   1074  CA  GLN A  69      -3.339 -22.699 -11.710  1.00  0.00           C  
ATOM   1075  HA  GLN A  69      -3.572 -21.675 -11.421  1.00  0.00           H  
ATOM   1076  CB  GLN A  69      -4.331 -23.629 -10.987  1.00  0.00           C  
ATOM   1077  HB2 GLN A  69      -4.142 -24.667 -11.268  1.00  0.00           H  
ATOM   1078  HB3 GLN A  69      -4.147 -23.536  -9.917  1.00  0.00           H  
ATOM   1079  CG  GLN A  69      -5.813 -23.276 -11.222  1.00  0.00           C  
ATOM   1080  HG2 GLN A  69      -6.410 -23.771 -10.456  1.00  0.00           H  
ATOM   1081  HG3 GLN A  69      -5.951 -22.200 -11.103  1.00  0.00           H  
ATOM   1082  CD  GLN A  69      -6.367 -23.708 -12.579  1.00  0.00           C  
ATOM   1083  OE1 GLN A  69      -5.765 -24.474 -13.317  1.00  0.00           O  
ATOM   1084  NE2 GLN A  69      -7.529 -23.229 -12.960  1.00  0.00           N  
ATOM   1085 HE21 GLN A  69      -7.884 -23.547 -13.846  1.00  0.00           H  
ATOM   1086 HE22 GLN A  69      -8.057 -22.608 -12.372  1.00  0.00           H  
ATOM   1087  C   GLN A  69      -1.902 -22.981 -11.236  1.00  0.00           C  
ATOM   1088  O   GLN A  69      -1.483 -22.436 -10.213  1.00  0.00           O  
ATOM   1089  N   GLN A  70      -1.136 -23.814 -11.954  1.00  0.00           N  
ATOM   1090  H   GLN A  70      -1.516 -24.206 -12.812  1.00  0.00           H  
ATOM   1091  CA  GLN A  70       0.299 -23.999 -11.698  1.00  0.00           C  
ATOM   1092  HA  GLN A  70       0.467 -24.147 -10.631  1.00  0.00           H  
ATOM   1093  CB  GLN A  70       0.832 -25.226 -12.456  1.00  0.00           C  
ATOM   1094  HB2 GLN A  70       0.586 -25.103 -13.509  1.00  0.00           H  
ATOM   1095  HB3 GLN A  70       1.919 -25.257 -12.367  1.00  0.00           H  
ATOM   1096  CG  GLN A  70       0.268 -26.570 -11.962  1.00  0.00           C  
ATOM   1097  HG2 GLN A  70       0.722 -26.812 -11.002  1.00  0.00           H  
ATOM   1098  HG3 GLN A  70      -0.809 -26.495 -11.821  1.00  0.00           H  
ATOM   1099  CD  GLN A  70       0.528 -27.711 -12.947  1.00  0.00           C  
ATOM   1100  OE1 GLN A  70       0.837 -27.521 -14.108  1.00  0.00           O  
ATOM   1101  NE2 GLN A  70       0.424 -28.954 -12.531  1.00  0.00           N  
ATOM   1102 HE21 GLN A  70       0.622 -29.662 -13.220  1.00  0.00           H  
ATOM   1103 HE22 GLN A  70       0.207 -29.183 -11.582  1.00  0.00           H  
ATOM   1104  C   GLN A  70       1.077 -22.745 -12.116  1.00  0.00           C  
ATOM   1105  O   GLN A  70       1.781 -22.154 -11.296  1.00  0.00           O  
ATOM   1106  N   PHE A  71       0.869 -22.290 -13.360  1.00  0.00           N  
ATOM   1107  H   PHE A  71       0.252 -22.817 -13.972  1.00  0.00           H  
ATOM   1108  CA  PHE A  71       1.487 -21.071 -13.893  1.00  0.00           C  
ATOM   1109  HA  PHE A  71       2.572 -21.182 -13.863  1.00  0.00           H  
ATOM   1110  CB  PHE A  71       1.058 -20.910 -15.359  1.00  0.00           C  
ATOM   1111  HB2 PHE A  71       1.334 -21.815 -15.903  1.00  0.00           H  
ATOM   1112  HB3 PHE A  71      -0.029 -20.829 -15.401  1.00  0.00           H  
ATOM   1113  CG  PHE A  71       1.673 -19.726 -16.086  1.00  0.00           C  
ATOM   1114  CD1 PHE A  71       0.862 -18.666 -16.538  1.00  0.00           C  
ATOM   1115  HD1 PHE A  71      -0.201 -18.676 -16.343  1.00  0.00           H  
ATOM   1116  CE1 PHE A  71       1.420 -17.617 -17.292  1.00  0.00           C  
ATOM   1117  HE1 PHE A  71       0.779 -16.837 -17.678  1.00  0.00           H  
ATOM   1118  CZ  PHE A  71       2.797 -17.619 -17.586  1.00  0.00           C  
ATOM   1119  HZ  PHE A  71       3.223 -16.844 -18.207  1.00  0.00           H  
ATOM   1120  CE2 PHE A  71       3.615 -18.661 -17.116  1.00  0.00           C  
ATOM   1121  HE2 PHE A  71       4.667 -18.683 -17.366  1.00  0.00           H  
ATOM   1122  CD2 PHE A  71       3.052 -19.716 -16.374  1.00  0.00           C  
ATOM   1123  HD2 PHE A  71       3.680 -20.538 -16.057  1.00  0.00           H  
ATOM   1124  C   PHE A  71       1.122 -19.837 -13.049  1.00  0.00           C  
ATOM   1125  O   PHE A  71       1.975 -19.001 -12.770  1.00  0.00           O  
ATOM   1126  N   HIE A  72      -0.115 -19.765 -12.551  1.00  0.00           N  
ATOM   1127  H   HIE A  72      -0.798 -20.432 -12.893  1.00  0.00           H  
ATOM   1128  CA  HIE A  72      -0.585 -18.731 -11.624  1.00  0.00           C  
ATOM   1129  HA  HIE A  72      -0.407 -17.750 -12.067  1.00  0.00           H  
ATOM   1130  CB  HIE A  72      -2.096 -18.870 -11.394  1.00  0.00           C  
ATOM   1131  HB2 HIE A  72      -2.617 -18.734 -12.342  1.00  0.00           H  
ATOM   1132  HB3 HIE A  72      -2.314 -19.866 -11.011  1.00  0.00           H  
ATOM   1133  CG  HIE A  72      -2.624 -17.850 -10.423  1.00  0.00           C  
ATOM   1134  ND1 HIE A  72      -2.759 -16.494 -10.701  1.00  0.00           N  
ATOM   1135  CE1 HIE A  72      -3.184 -15.926  -9.564  1.00  0.00           C  
ATOM   1136  HE1 HIE A  72      -3.380 -14.868  -9.448  1.00  0.00           H  
ATOM   1137  NE2 HIE A  72      -3.318 -16.850  -8.597  1.00  0.00           N  
ATOM   1138  HE2 HIE A  72      -3.609 -16.656  -7.650  1.00  0.00           H  
ATOM   1139  CD2 HIE A  72      -2.961 -18.074  -9.118  1.00  0.00           C  
ATOM   1140  HD2 HIE A  72      -2.924 -19.021  -8.602  1.00  0.00           H  
ATOM   1141  C   HIE A  72       0.157 -18.752 -10.286  1.00  0.00           C  
ATOM   1142  O   HIE A  72       0.662 -17.714  -9.882  1.00  0.00           O  
ATOM   1143  N   ARG A  73       0.284 -19.901  -9.605  1.00  0.00           N  
ATOM   1144  H   ARG A  73      -0.137 -20.743  -9.986  1.00  0.00           H  
ATOM   1145  CA  ARG A  73       1.039 -19.973  -8.334  1.00  0.00           C  
ATOM   1146  HA  ARG A  73       0.710 -19.157  -7.688  1.00  0.00           H  
ATOM   1147  CB  ARG A  73       0.761 -21.289  -7.597  1.00  0.00           C  
ATOM   1148  HB2 ARG A  73       0.931 -22.128  -8.275  1.00  0.00           H  
ATOM   1149  HB3 ARG A  73       1.453 -21.373  -6.756  1.00  0.00           H  
ATOM   1150  CG  ARG A  73      -0.679 -21.317  -7.048  1.00  0.00           C  
ATOM   1151  HG2 ARG A  73      -0.852 -20.416  -6.458  1.00  0.00           H  
ATOM   1152  HG3 ARG A  73      -1.388 -21.324  -7.875  1.00  0.00           H  
ATOM   1153  CD  ARG A  73      -0.949 -22.528  -6.146  1.00  0.00           C  
ATOM   1154  HD2 ARG A  73      -0.327 -22.436  -5.253  1.00  0.00           H  
ATOM   1155  HD3 ARG A  73      -1.991 -22.517  -5.824  1.00  0.00           H  
ATOM   1156  NE  ARG A  73      -0.620 -23.798  -6.813  1.00  0.00           N  
ATOM   1157  HE  ARG A  73       0.328 -24.128  -6.675  1.00  0.00           H  
ATOM   1158  CZ  ARG A  73      -1.375 -24.581  -7.553  1.00  0.00           C  
ATOM   1159  NH1 ARG A  73      -2.637 -24.338  -7.773  1.00  0.00           N  
ATOM   1160 HH11 ARG A  73      -3.016 -23.496  -7.375  1.00  0.00           H  
ATOM   1161 HH12 ARG A  73      -3.229 -25.009  -8.226  1.00  0.00           H  
ATOM   1162  NH2 ARG A  73      -0.844 -25.653  -8.060  1.00  0.00           N  
ATOM   1163 HH21 ARG A  73       0.112 -25.863  -7.806  1.00  0.00           H  
ATOM   1164 HH22 ARG A  73      -1.374 -26.257  -8.654  1.00  0.00           H  
ATOM   1165  C   ARG A  73       2.543 -19.734  -8.516  1.00  0.00           C  
ATOM   1166  O   ARG A  73       3.186 -19.227  -7.607  1.00  0.00           O  
ATOM   1167  N   HIE A  74       3.094 -20.005  -9.700  1.00  0.00           N  
ATOM   1168  H   HIE A  74       2.521 -20.495 -10.378  1.00  0.00           H  
ATOM   1169  CA  HIE A  74       4.422 -19.528 -10.119  1.00  0.00           C  
ATOM   1170  HA  HIE A  74       5.172 -19.775  -9.367  1.00  0.00           H  
ATOM   1171  CB  HIE A  74       4.804 -20.237 -11.424  1.00  0.00           C  
ATOM   1172  HB2 HIE A  74       5.188 -21.227 -11.191  1.00  0.00           H  
ATOM   1173  HB3 HIE A  74       3.917 -20.385 -12.034  1.00  0.00           H  
ATOM   1174  CG  HIE A  74       5.816 -19.505 -12.261  1.00  0.00           C  
ATOM   1175  ND1 HIE A  74       7.109 -19.163 -11.865  1.00  0.00           N  
ATOM   1176  CE1 HIE A  74       7.696 -18.664 -12.963  1.00  0.00           C  
ATOM   1177  HE1 HIE A  74       8.735 -18.379 -13.030  1.00  0.00           H  
ATOM   1178  NE2 HIE A  74       6.839 -18.652 -13.996  1.00  0.00           N  
ATOM   1179  HE2 HIE A  74       7.117 -18.525 -14.964  1.00  0.00           H  
ATOM   1180  CD2 HIE A  74       5.644 -19.177 -13.570  1.00  0.00           C  
ATOM   1181  HD2 HIE A  74       4.775 -19.394 -14.173  1.00  0.00           H  
ATOM   1182  C   HIE A  74       4.477 -17.997 -10.244  1.00  0.00           C  
ATOM   1183  O   HIE A  74       5.269 -17.342  -9.567  1.00  0.00           O  
ATOM   1184  N   LYS A  75       3.581 -17.391 -11.028  1.00  0.00           N  
ATOM   1185  H   LYS A  75       2.972 -17.974 -11.594  1.00  0.00           H  
ATOM   1186  CA  LYS A  75       3.475 -15.926 -11.167  1.00  0.00           C  
ATOM   1187  HA  LYS A  75       4.425 -15.549 -11.538  1.00  0.00           H  
ATOM   1188  CB  LYS A  75       2.363 -15.592 -12.179  1.00  0.00           C  
ATOM   1189  HB2 LYS A  75       1.452 -16.099 -11.858  1.00  0.00           H  
ATOM   1190  HB3 LYS A  75       2.160 -14.520 -12.159  1.00  0.00           H  
ATOM   1191  CG  LYS A  75       2.667 -16.023 -13.629  1.00  0.00           C  
ATOM   1192  HG2 LYS A  75       3.165 -16.991 -13.635  1.00  0.00           H  
ATOM   1193  HG3 LYS A  75       1.710 -16.159 -14.136  1.00  0.00           H  
ATOM   1194  CD  LYS A  75       3.541 -15.043 -14.434  1.00  0.00           C  
ATOM   1195  HD2 LYS A  75       3.797 -14.173 -13.829  1.00  0.00           H  
ATOM   1196  HD3 LYS A  75       4.463 -15.556 -14.714  1.00  0.00           H  
ATOM   1197  CE  LYS A  75       2.794 -14.604 -15.702  1.00  0.00           C  
ATOM   1198  HE2 LYS A  75       2.422 -15.502 -16.204  1.00  0.00           H  
ATOM   1199  HE3 LYS A  75       1.924 -14.011 -15.403  1.00  0.00           H  
ATOM   1200  NZ  LYS A  75       3.652 -13.827 -16.634  1.00  0.00           N  
ATOM   1201  HZ1 LYS A  75       3.125 -13.571 -17.460  1.00  0.00           H  
ATOM   1202  HZ2 LYS A  75       3.990 -12.979 -16.196  1.00  0.00           H  
ATOM   1203  HZ3 LYS A  75       4.447 -14.382 -16.930  1.00  0.00           H  
ATOM   1204  C   LYS A  75       3.227 -15.227  -9.817  1.00  0.00           C  
ATOM   1205  O   LYS A  75       3.830 -14.189  -9.558  1.00  0.00           O  
ATOM   1206  N   GLN A  76       2.399 -15.803  -8.947  1.00  0.00           N  
ATOM   1207  H   GLN A  76       1.884 -16.609  -9.278  1.00  0.00           H  
ATOM   1208  CA  GLN A  76       2.080 -15.321  -7.596  1.00  0.00           C  
ATOM   1209  HA  GLN A  76       1.827 -14.260  -7.661  1.00  0.00           H  
ATOM   1210  CB  GLN A  76       0.838 -16.084  -7.090  1.00  0.00           C  
ATOM   1211  HB2 GLN A  76       0.123 -16.208  -7.904  1.00  0.00           H  
ATOM   1212  HB3 GLN A  76       1.149 -17.078  -6.765  1.00  0.00           H  
ATOM   1213  CG  GLN A  76       0.093 -15.402  -5.934  1.00  0.00           C  
ATOM   1214  HG2 GLN A  76      -0.462 -16.163  -5.386  1.00  0.00           H  
ATOM   1215  HG3 GLN A  76       0.805 -14.956  -5.244  1.00  0.00           H  
ATOM   1216  CD  GLN A  76      -0.893 -14.334  -6.414  1.00  0.00           C  
ATOM   1217  OE1 GLN A  76      -0.522 -13.282  -6.908  1.00  0.00           O  
ATOM   1218  NE2 GLN A  76      -2.188 -14.525  -6.257  1.00  0.00           N  
ATOM   1219 HE21 GLN A  76      -2.771 -13.741  -6.501  1.00  0.00           H  
ATOM   1220 HE22 GLN A  76      -2.514 -15.283  -5.688  1.00  0.00           H  
ATOM   1221  C   GLN A  76       3.274 -15.461  -6.628  1.00  0.00           C  
ATOM   1222  O   GLN A  76       3.508 -14.568  -5.815  1.00  0.00           O  
ATOM   1223  N   LEU A  77       4.098 -16.512  -6.759  1.00  0.00           N  
ATOM   1224  H   LEU A  77       3.843 -17.265  -7.389  1.00  0.00           H  
ATOM   1225  CA  LEU A  77       5.379 -16.622  -6.046  1.00  0.00           C  
ATOM   1226  HA  LEU A  77       5.194 -16.525  -4.974  1.00  0.00           H  
ATOM   1227  CB  LEU A  77       5.990 -18.016  -6.308  1.00  0.00           C  
ATOM   1228  HB2 LEU A  77       5.275 -18.787  -6.020  1.00  0.00           H  
ATOM   1229  HB3 LEU A  77       6.151 -18.110  -7.379  1.00  0.00           H  
ATOM   1230  CG  LEU A  77       7.330 -18.293  -5.593  1.00  0.00           C  
ATOM   1231  HG  LEU A  77       7.913 -17.377  -5.519  1.00  0.00           H  
ATOM   1232  CD1 LEU A  77       7.133 -18.876  -4.194  1.00  0.00           C  
ATOM   1233 HD11 LEU A  77       8.099 -18.974  -3.697  1.00  0.00           H  
ATOM   1234 HD12 LEU A  77       6.494 -18.228  -3.599  1.00  0.00           H  
ATOM   1235 HD13 LEU A  77       6.672 -19.863  -4.253  1.00  0.00           H  
ATOM   1236  CD2 LEU A  77       8.138 -19.301  -6.406  1.00  0.00           C  
ATOM   1237 HD21 LEU A  77       7.585 -20.233  -6.507  1.00  0.00           H  
ATOM   1238 HD22 LEU A  77       8.354 -18.894  -7.394  1.00  0.00           H  
ATOM   1239 HD23 LEU A  77       9.080 -19.508  -5.901  1.00  0.00           H  
ATOM   1240  C   LEU A  77       6.320 -15.471  -6.452  1.00  0.00           C  
ATOM   1241  O   LEU A  77       6.795 -14.737  -5.589  1.00  0.00           O  
ATOM   1242  N   ILE A  78       6.529 -15.230  -7.754  1.00  0.00           N  
ATOM   1243  H   ILE A  78       6.116 -15.869  -8.428  1.00  0.00           H  
ATOM   1244  CA  ILE A  78       7.405 -14.136  -8.226  1.00  0.00           C  
ATOM   1245  HA  ILE A  78       8.352 -14.231  -7.697  1.00  0.00           H  
ATOM   1246  CB  ILE A  78       7.708 -14.272  -9.739  1.00  0.00           C  
ATOM   1247  HB  ILE A  78       6.762 -14.312 -10.284  1.00  0.00           H  
ATOM   1248  CG2 ILE A  78       8.515 -13.062 -10.267  1.00  0.00           C  
ATOM   1249 HG21 ILE A  78       9.458 -12.987  -9.724  1.00  0.00           H  
ATOM   1250 HG22 ILE A  78       8.714 -13.175 -11.332  1.00  0.00           H  
ATOM   1251 HG23 ILE A  78       7.947 -12.142 -10.139  1.00  0.00           H  
ATOM   1252  CG1 ILE A  78       8.475 -15.597  -9.970  1.00  0.00           C  
ATOM   1253 HG12 ILE A  78       9.343 -15.633  -9.311  1.00  0.00           H  
ATOM   1254 HG13 ILE A  78       7.823 -16.433  -9.713  1.00  0.00           H  
ATOM   1255  CD1 ILE A  78       8.962 -15.828 -11.403  1.00  0.00           C  
ATOM   1256 HD11 ILE A  78       9.338 -16.845 -11.477  1.00  0.00           H  
ATOM   1257 HD12 ILE A  78       8.141 -15.698 -12.109  1.00  0.00           H  
ATOM   1258 HD13 ILE A  78       9.778 -15.148 -11.648  1.00  0.00           H  
ATOM   1259  C   ILE A  78       6.864 -12.745  -7.848  1.00  0.00           C  
ATOM   1260  O   ILE A  78       7.650 -11.840  -7.552  1.00  0.00           O  
ATOM   1261  N   ARG A  79       5.539 -12.567  -7.788  1.00  0.00           N  
ATOM   1262  H   ARG A  79       4.935 -13.320  -8.113  1.00  0.00           H  
ATOM   1263  CA  ARG A  79       4.920 -11.352  -7.237  1.00  0.00           C  
ATOM   1264  HA  ARG A  79       5.243 -10.483  -7.812  1.00  0.00           H  
ATOM   1265  CB  ARG A  79       3.397 -11.478  -7.355  1.00  0.00           C  
ATOM   1266  HB2 ARG A  79       3.127 -11.642  -8.400  1.00  0.00           H  
ATOM   1267  HB3 ARG A  79       3.069 -12.340  -6.778  1.00  0.00           H  
ATOM   1268  CG  ARG A  79       2.654 -10.241  -6.843  1.00  0.00           C  
ATOM   1269  HG2 ARG A  79       2.997  -9.978  -5.842  1.00  0.00           H  
ATOM   1270  HG3 ARG A  79       2.820  -9.397  -7.512  1.00  0.00           H  
ATOM   1271  CD  ARG A  79       1.167 -10.572  -6.772  1.00  0.00           C  
ATOM   1272  HD2 ARG A  79       0.785 -10.770  -7.775  1.00  0.00           H  
ATOM   1273  HD3 ARG A  79       1.052 -11.473  -6.165  1.00  0.00           H  
ATOM   1274  NE  ARG A  79       0.419  -9.471  -6.161  1.00  0.00           N  
ATOM   1275  HE  ARG A  79       0.894  -8.580  -6.036  1.00  0.00           H  
ATOM   1276  CZ  ARG A  79      -0.707  -9.575  -5.496  1.00  0.00           C  
ATOM   1277  NH1 ARG A  79      -1.338 -10.705  -5.359  1.00  0.00           N  
ATOM   1278 HH11 ARG A  79      -1.004 -11.524  -5.838  1.00  0.00           H  
ATOM   1279 HH12 ARG A  79      -2.105 -10.745  -4.682  1.00  0.00           H  
ATOM   1280  NH2 ARG A  79      -1.205  -8.518  -4.941  1.00  0.00           N  
ATOM   1281 HH21 ARG A  79      -0.779  -7.601  -5.102  1.00  0.00           H  
ATOM   1282 HH22 ARG A  79      -2.112  -8.595  -4.475  1.00  0.00           H  
ATOM   1283  C   ARG A  79       5.368 -11.103  -5.791  1.00  0.00           C  
ATOM   1284  O   ARG A  79       5.910 -10.038  -5.503  1.00  0.00           O  
ATOM   1285  N   PHE A  80       5.228 -12.084  -4.898  1.00  0.00           N  
ATOM   1286  H   PHE A  80       4.776 -12.949  -5.178  1.00  0.00           H  
ATOM   1287  CA  PHE A  80       5.666 -11.920  -3.508  1.00  0.00           C  
ATOM   1288  HA  PHE A  80       5.317 -10.944  -3.170  1.00  0.00           H  
ATOM   1289  CB  PHE A  80       4.999 -12.960  -2.600  1.00  0.00           C  
ATOM   1290  HB2 PHE A  80       5.187 -13.955  -3.002  1.00  0.00           H  
ATOM   1291  HB3 PHE A  80       5.456 -12.903  -1.612  1.00  0.00           H  
ATOM   1292  CG  PHE A  80       3.503 -12.754  -2.425  1.00  0.00           C  
ATOM   1293  CD1 PHE A  80       3.012 -11.565  -1.846  1.00  0.00           C  
ATOM   1294  HD1 PHE A  80       3.695 -10.800  -1.506  1.00  0.00           H  
ATOM   1295  CE1 PHE A  80       1.626 -11.361  -1.716  1.00  0.00           C  
ATOM   1296  HE1 PHE A  80       1.248 -10.442  -1.295  1.00  0.00           H  
ATOM   1297  CZ  PHE A  80       0.724 -12.351  -2.141  1.00  0.00           C  
ATOM   1298  HZ  PHE A  80      -0.344 -12.190  -2.052  1.00  0.00           H  
ATOM   1299  CE2 PHE A  80       1.211 -13.553  -2.683  1.00  0.00           C  
ATOM   1300  HE2 PHE A  80       0.520 -14.323  -2.991  1.00  0.00           H  
ATOM   1301  CD2 PHE A  80       2.596 -13.751  -2.831  1.00  0.00           C  
ATOM   1302  HD2 PHE A  80       2.961 -14.671  -3.263  1.00  0.00           H  
ATOM   1303  C   PHE A  80       7.197 -11.867  -3.346  1.00  0.00           C  
ATOM   1304  O   PHE A  80       7.656 -11.143  -2.467  1.00  0.00           O  
ATOM   1305  N   LEU A  81       8.011 -12.491  -4.210  1.00  0.00           N  
ATOM   1306  H   LEU A  81       7.603 -13.142  -4.876  1.00  0.00           H  
ATOM   1307  CA  LEU A  81       9.470 -12.258  -4.227  1.00  0.00           C  
ATOM   1308  HA  LEU A  81       9.863 -12.443  -3.229  1.00  0.00           H  
ATOM   1309  CB  LEU A  81      10.167 -13.218  -5.213  1.00  0.00           C  
ATOM   1310  HB2 LEU A  81       9.723 -13.067  -6.197  1.00  0.00           H  
ATOM   1311  HB3 LEU A  81      11.216 -12.926  -5.278  1.00  0.00           H  
ATOM   1312  CG  LEU A  81      10.121 -14.719  -4.868  1.00  0.00           C  
ATOM   1313  HG  LEU A  81       9.092 -15.039  -4.745  1.00  0.00           H  
ATOM   1314  CD1 LEU A  81      10.738 -15.518  -6.017  1.00  0.00           C  
ATOM   1315 HD11 LEU A  81      10.213 -15.303  -6.944  1.00  0.00           H  
ATOM   1316 HD12 LEU A  81      11.793 -15.269  -6.130  1.00  0.00           H  
ATOM   1317 HD13 LEU A  81      10.634 -16.579  -5.813  1.00  0.00           H  
ATOM   1318  CD2 LEU A  81      10.888 -15.056  -3.586  1.00  0.00           C  
ATOM   1319 HD21 LEU A  81      10.841 -16.129  -3.406  1.00  0.00           H  
ATOM   1320 HD22 LEU A  81      11.929 -14.752  -3.679  1.00  0.00           H  
ATOM   1321 HD23 LEU A  81      10.437 -14.548  -2.738  1.00  0.00           H  
ATOM   1322  C   LEU A  81       9.815 -10.790  -4.566  1.00  0.00           C  
ATOM   1323  O   LEU A  81      10.645 -10.174  -3.896  1.00  0.00           O  
ATOM   1324  N   LYS A  82       9.110 -10.193  -5.536  1.00  0.00           N  
ATOM   1325  H   LYS A  82       8.442 -10.757  -6.051  1.00  0.00           H  
ATOM   1326  CA  LYS A  82       9.257  -8.769  -5.898  1.00  0.00           C  
ATOM   1327  HA  LYS A  82      10.325  -8.532  -5.894  1.00  0.00           H  
ATOM   1328  CB  LYS A  82       8.706  -8.531  -7.316  1.00  0.00           C  
ATOM   1329  HB2 LYS A  82       7.696  -8.941  -7.398  1.00  0.00           H  
ATOM   1330  HB3 LYS A  82       8.664  -7.458  -7.511  1.00  0.00           H  
ATOM   1331  CG  LYS A  82       9.624  -9.179  -8.366  1.00  0.00           C  
ATOM   1332  HG2 LYS A  82      10.619  -8.745  -8.263  1.00  0.00           H  
ATOM   1333  HG3 LYS A  82       9.692 -10.250  -8.180  1.00  0.00           H  
ATOM   1334  CD  LYS A  82       9.143  -8.961  -9.805  1.00  0.00           C  
ATOM   1335  HD2 LYS A  82       8.147  -9.391  -9.923  1.00  0.00           H  
ATOM   1336  HD3 LYS A  82       9.105  -7.890 -10.009  1.00  0.00           H  
ATOM   1337  CE  LYS A  82      10.133  -9.648 -10.755  1.00  0.00           C  
ATOM   1338  HE2 LYS A  82      11.135  -9.262 -10.543  1.00  0.00           H  
ATOM   1339  HE3 LYS A  82      10.147 -10.720 -10.530  1.00  0.00           H  
ATOM   1340  NZ  LYS A  82       9.805  -9.424 -12.187  1.00  0.00           N  
ATOM   1341  HZ1 LYS A  82       9.858  -8.438 -12.415  1.00  0.00           H  
ATOM   1342  HZ2 LYS A  82      10.466  -9.912 -12.782  1.00  0.00           H  
ATOM   1343  HZ3 LYS A  82       8.873  -9.756 -12.396  1.00  0.00           H  
ATOM   1344  C   LYS A  82       8.640  -7.811  -4.868  1.00  0.00           C  
ATOM   1345  O   LYS A  82       8.946  -6.615  -4.899  1.00  0.00           O  
ATOM   1346  N   ARG A  83       7.799  -8.307  -3.951  1.00  0.00           N  
ATOM   1347  H   ARG A  83       7.508  -9.271  -4.069  1.00  0.00           H  
ATOM   1348  CA  ARG A  83       7.400  -7.610  -2.716  1.00  0.00           C  
ATOM   1349  HA  ARG A  83       7.322  -6.542  -2.919  1.00  0.00           H  
ATOM   1350  CB  ARG A  83       6.012  -8.115  -2.266  1.00  0.00           C  
ATOM   1351  HB2 ARG A  83       5.370  -8.233  -3.141  1.00  0.00           H  
ATOM   1352  HB3 ARG A  83       6.115  -9.085  -1.781  1.00  0.00           H  
ATOM   1353  CG  ARG A  83       5.329  -7.135  -1.299  1.00  0.00           C  
ATOM   1354  HG2 ARG A  83       5.993  -6.984  -0.450  1.00  0.00           H  
ATOM   1355  HG3 ARG A  83       5.177  -6.177  -1.800  1.00  0.00           H  
ATOM   1356  CD  ARG A  83       3.990  -7.624  -0.732  1.00  0.00           C  
ATOM   1357  HD2 ARG A  83       4.126  -8.612  -0.281  1.00  0.00           H  
ATOM   1358  HD3 ARG A  83       3.715  -6.932   0.063  1.00  0.00           H  
ATOM   1359  NE  ARG A  83       2.887  -7.666  -1.721  1.00  0.00           N  
ATOM   1360  HE  ARG A  83       3.107  -7.823  -2.695  1.00  0.00           H  
ATOM   1361  CZ  ARG A  83       1.596  -7.548  -1.445  1.00  0.00           C  
ATOM   1362  NH1 ARG A  83       1.150  -7.183  -0.279  1.00  0.00           N  
ATOM   1363 HH11 ARG A  83       1.806  -6.886   0.425  1.00  0.00           H  
ATOM   1364 HH12 ARG A  83       0.166  -7.176  -0.100  1.00  0.00           H  
ATOM   1365  NH2 ARG A  83       0.697  -7.754  -2.358  1.00  0.00           N  
ATOM   1366 HH21 ARG A  83       1.023  -7.849  -3.323  1.00  0.00           H  
ATOM   1367 HH22 ARG A  83      -0.278  -7.581  -2.206  1.00  0.00           H  
ATOM   1368  C   ARG A  83       8.477  -7.746  -1.626  1.00  0.00           C  
ATOM   1369  O   ARG A  83       8.744  -6.790  -0.904  1.00  0.00           O  
ATOM   1370  N   LEU A  84       9.139  -8.902  -1.541  1.00  0.00           N  
ATOM   1371  H   LEU A  84       8.839  -9.660  -2.145  1.00  0.00           H  
ATOM   1372  CA  LEU A  84      10.157  -9.210  -0.531  1.00  0.00           C  
ATOM   1373  HA  LEU A  84       9.759  -8.945   0.448  1.00  0.00           H  
ATOM   1374  CB  LEU A  84      10.416 -10.732  -0.567  1.00  0.00           C  
ATOM   1375  HB2 LEU A  84       9.484 -11.261  -0.387  1.00  0.00           H  
ATOM   1376  HB3 LEU A  84      10.754 -11.002  -1.566  1.00  0.00           H  
ATOM   1377  CG  LEU A  84      11.472 -11.240   0.419  1.00  0.00           C  
ATOM   1378  HG  LEU A  84      12.409 -10.713   0.252  1.00  0.00           H  
ATOM   1379  CD1 LEU A  84      11.053 -11.069   1.876  1.00  0.00           C  
ATOM   1380 HD11 LEU A  84      11.835 -11.459   2.527  1.00  0.00           H  
ATOM   1381 HD12 LEU A  84      10.915 -10.012   2.100  1.00  0.00           H  
ATOM   1382 HD13 LEU A  84      10.123 -11.606   2.068  1.00  0.00           H  
ATOM   1383  CD2 LEU A  84      11.718 -12.728   0.180  1.00  0.00           C  
ATOM   1384 HD21 LEU A  84      12.038 -12.891  -0.850  1.00  0.00           H  
ATOM   1385 HD22 LEU A  84      12.507 -13.075   0.844  1.00  0.00           H  
ATOM   1386 HD23 LEU A  84      10.812 -13.298   0.373  1.00  0.00           H  
ATOM   1387  C   LEU A  84      11.459  -8.414  -0.720  1.00  0.00           C  
ATOM   1388  O   LEU A  84      11.956  -7.806   0.229  1.00  0.00           O  
ATOM   1389  N   ASP A  85      12.028  -8.427  -1.928  1.00  0.00           N  
ATOM   1390  H   ASP A  85      11.555  -8.927  -2.677  1.00  0.00           H  
ATOM   1391  CA  ASP A  85      13.379  -7.905  -2.170  1.00  0.00           C  
ATOM   1392  HA  ASP A  85      14.051  -8.399  -1.471  1.00  0.00           H  
ATOM   1393  CB  ASP A  85      13.861  -8.287  -3.579  1.00  0.00           C  
ATOM   1394  HB2 ASP A  85      14.838  -7.835  -3.748  1.00  0.00           H  
ATOM   1395  HB3 ASP A  85      13.991  -9.369  -3.599  1.00  0.00           H  
ATOM   1396  CG  ASP A  85      12.959  -7.896  -4.751  1.00  0.00           C  
ATOM   1397  OD1 ASP A  85      12.158  -6.945  -4.657  1.00  0.00           O  
ATOM   1398  OD2 ASP A  85      13.120  -8.479  -5.843  1.00  0.00           O  
ATOM   1399  C   ASP A  85      13.516  -6.402  -1.864  1.00  0.00           C  
ATOM   1400  O   ASP A  85      14.509  -5.989  -1.264  1.00  0.00           O  
ATOM   1401  N   ARG A  86      12.495  -5.590  -2.154  1.00  0.00           N  
ATOM   1402  H   ARG A  86      11.743  -5.988  -2.707  1.00  0.00           H  
ATOM   1403  CA  ARG A  86      12.467  -4.155  -1.818  1.00  0.00           C  
ATOM   1404  HA  ARG A  86      13.334  -3.677  -2.260  1.00  0.00           H  
ATOM   1405  CB  ARG A  86      11.214  -3.485  -2.397  1.00  0.00           C  
ATOM   1406  HB2 ARG A  86      10.336  -3.821  -1.842  1.00  0.00           H  
ATOM   1407  HB3 ARG A  86      11.312  -2.405  -2.270  1.00  0.00           H  
ATOM   1408  CG  ARG A  86      11.004  -3.817  -3.881  1.00  0.00           C  
ATOM   1409  HG2 ARG A  86      11.973  -3.840  -4.385  1.00  0.00           H  
ATOM   1410  HG3 ARG A  86      10.552  -4.805  -3.959  1.00  0.00           H  
ATOM   1411  CD  ARG A  86      10.124  -2.797  -4.613  1.00  0.00           C  
ATOM   1412  HD2 ARG A  86      10.714  -1.889  -4.738  1.00  0.00           H  
ATOM   1413  HD3 ARG A  86       9.874  -3.179  -5.602  1.00  0.00           H  
ATOM   1414  NE  ARG A  86       8.893  -2.430  -3.896  1.00  0.00           N  
ATOM   1415  HE  ARG A  86       8.891  -1.498  -3.466  1.00  0.00           H  
ATOM   1416  CZ  ARG A  86       7.735  -3.057  -3.828  1.00  0.00           C  
ATOM   1417  NH1 ARG A  86       7.517  -4.265  -4.256  1.00  0.00           N  
ATOM   1418 HH11 ARG A  86       8.288  -4.869  -4.513  1.00  0.00           H  
ATOM   1419 HH12 ARG A  86       6.576  -4.614  -4.174  1.00  0.00           H  
ATOM   1420  NH2 ARG A  86       6.725  -2.443  -3.319  1.00  0.00           N  
ATOM   1421 HH21 ARG A  86       6.855  -1.492  -2.963  1.00  0.00           H  
ATOM   1422 HH22 ARG A  86       5.793  -2.846  -3.316  1.00  0.00           H  
ATOM   1423  C   ARG A  86      12.577  -3.892  -0.315  1.00  0.00           C  
ATOM   1424  O   ARG A  86      13.360  -3.039   0.103  1.00  0.00           O  
ATOM   1425  N   ASN A  87      11.849  -4.661   0.500  1.00  0.00           N  
ATOM   1426  H   ASN A  87      11.261  -5.368   0.084  1.00  0.00           H  
ATOM   1427  CA  ASN A  87      11.928  -4.578   1.962  1.00  0.00           C  
ATOM   1428  HA  ASN A  87      11.929  -3.525   2.245  1.00  0.00           H  
ATOM   1429  CB  ASN A  87      10.702  -5.262   2.610  1.00  0.00           C  
ATOM   1430  HB2 ASN A  87      10.417  -6.149   2.043  1.00  0.00           H  
ATOM   1431  HB3 ASN A  87      10.989  -5.574   3.609  1.00  0.00           H  
ATOM   1432  CG  ASN A  87       9.488  -4.363   2.810  1.00  0.00           C  
ATOM   1433  OD1 ASN A  87       9.548  -3.147   2.725  1.00  0.00           O  
ATOM   1434  ND2 ASN A  87       8.351  -4.933   3.144  1.00  0.00           N  
ATOM   1435 HD21 ASN A  87       7.550  -4.322   3.313  1.00  0.00           H  
ATOM   1436 HD22 ASN A  87       8.271  -5.926   3.179  1.00  0.00           H  
ATOM   1437  C   ASN A  87      13.252  -5.141   2.518  1.00  0.00           C  
ATOM   1438  O   ASN A  87      13.739  -4.621   3.519  1.00  0.00           O  
ATOM   1439  N   LEU A  88      13.869  -6.149   1.885  1.00  0.00           N  
ATOM   1440  H   LEU A  88      13.395  -6.580   1.097  1.00  0.00           H  
ATOM   1441  CA  LEU A  88      15.220  -6.613   2.247  1.00  0.00           C  
ATOM   1442  HA  LEU A  88      15.247  -6.805   3.318  1.00  0.00           H  
ATOM   1443  CB  LEU A  88      15.554  -7.910   1.491  1.00  0.00           C  
ATOM   1444  HB2 LEU A  88      15.366  -7.748   0.431  1.00  0.00           H  
ATOM   1445  HB3 LEU A  88      16.619  -8.114   1.600  1.00  0.00           H  
ATOM   1446  CG  LEU A  88      14.774  -9.155   1.941  1.00  0.00           C  
ATOM   1447  HG  LEU A  88      13.704  -8.957   1.908  1.00  0.00           H  
ATOM   1448  CD1 LEU A  88      15.095 -10.306   0.987  1.00  0.00           C  
ATOM   1449 HD11 LEU A  88      14.540 -11.193   1.281  1.00  0.00           H  
ATOM   1450 HD12 LEU A  88      14.804 -10.036  -0.027  1.00  0.00           H  
ATOM   1451 HD13 LEU A  88      16.160 -10.522   1.004  1.00  0.00           H  
ATOM   1452  CD2 LEU A  88      15.155  -9.597   3.358  1.00  0.00           C  
ATOM   1453 HD21 LEU A  88      14.616 -10.506   3.616  1.00  0.00           H  
ATOM   1454 HD22 LEU A  88      16.227  -9.779   3.417  1.00  0.00           H  
ATOM   1455 HD23 LEU A  88      14.886  -8.824   4.075  1.00  0.00           H  
ATOM   1456  C   LEU A  88      16.299  -5.549   1.979  1.00  0.00           C  
ATOM   1457  O   LEU A  88      17.170  -5.327   2.820  1.00  0.00           O  
ATOM   1458  N   TRP A  89      16.223  -4.856   0.838  1.00  0.00           N  
ATOM   1459  H   TRP A  89      15.509  -5.115   0.164  1.00  0.00           H  
ATOM   1460  CA  TRP A  89      17.105  -3.723   0.527  1.00  0.00           C  
ATOM   1461  HA  TRP A  89      18.144  -4.042   0.619  1.00  0.00           H  
ATOM   1462  CB  TRP A  89      16.864  -3.274  -0.920  1.00  0.00           C  
ATOM   1463  HB2 TRP A  89      16.960  -4.148  -1.562  1.00  0.00           H  
ATOM   1464  HB3 TRP A  89      15.838  -2.915  -1.008  1.00  0.00           H  
ATOM   1465  CG  TRP A  89      17.781  -2.217  -1.466  1.00  0.00           C  
ATOM   1466  CD1 TRP A  89      17.581  -0.882  -1.372  1.00  0.00           C  
ATOM   1467  HD1 TRP A  89      16.740  -0.416  -0.872  1.00  0.00           H  
ATOM   1468  NE1 TRP A  89      18.619  -0.207  -1.984  1.00  0.00           N  
ATOM   1469  HE1 TRP A  89      18.718   0.799  -1.975  1.00  0.00           H  
ATOM   1470  CE2 TRP A  89      19.546  -1.077  -2.514  1.00  0.00           C  
ATOM   1471  CZ2 TRP A  89      20.734  -0.882  -3.233  1.00  0.00           C  
ATOM   1472  HZ2 TRP A  89      21.079   0.117  -3.458  1.00  0.00           H  
ATOM   1473  CH2 TRP A  89      21.478  -2.000  -3.640  1.00  0.00           C  
ATOM   1474  HH2 TRP A  89      22.396  -1.860  -4.195  1.00  0.00           H  
ATOM   1475  CZ3 TRP A  89      21.030  -3.294  -3.319  1.00  0.00           C  
ATOM   1476  HZ3 TRP A  89      21.609  -4.151  -3.635  1.00  0.00           H  
ATOM   1477  CE3 TRP A  89      19.833  -3.479  -2.596  1.00  0.00           C  
ATOM   1478  HE3 TRP A  89      19.502  -4.478  -2.365  1.00  0.00           H  
ATOM   1479  CD2 TRP A  89      19.052  -2.375  -2.180  1.00  0.00           C  
ATOM   1480  C   TRP A  89      16.902  -2.562   1.515  1.00  0.00           C  
ATOM   1481  O   TRP A  89      17.874  -2.050   2.071  1.00  0.00           O  
ATOM   1482  N   GLY A  90      15.649  -2.185   1.804  1.00  0.00           N  
ATOM   1483  H   GLY A  90      14.876  -2.619   1.305  1.00  0.00           H  
ATOM   1484  CA  GLY A  90      15.346  -1.112   2.759  1.00  0.00           C  
ATOM   1485  HA2 GLY A  90      15.825  -0.189   2.433  1.00  0.00           H  
ATOM   1486  HA3 GLY A  90      14.272  -0.957   2.784  1.00  0.00           H  
ATOM   1487  C   GLY A  90      15.798  -1.418   4.190  1.00  0.00           C  
ATOM   1488  O   GLY A  90      16.355  -0.555   4.866  1.00  0.00           O  
ATOM   1489  N   LEU A  91      15.619  -2.666   4.637  1.00  0.00           N  
ATOM   1490  H   LEU A  91      15.137  -3.334   4.042  1.00  0.00           H  
ATOM   1491  CA  LEU A  91      16.073  -3.116   5.957  1.00  0.00           C  
ATOM   1492  HA  LEU A  91      15.726  -2.385   6.689  1.00  0.00           H  
ATOM   1493  CB  LEU A  91      15.413  -4.474   6.253  1.00  0.00           C  
ATOM   1494  HB2 LEU A  91      14.333  -4.375   6.129  1.00  0.00           H  
ATOM   1495  HB3 LEU A  91      15.773  -5.190   5.515  1.00  0.00           H  
ATOM   1496  CG  LEU A  91      15.692  -5.031   7.661  1.00  0.00           C  
ATOM   1497  HG  LEU A  91      16.765  -5.123   7.823  1.00  0.00           H  
ATOM   1498  CD1 LEU A  91      15.082  -4.163   8.766  1.00  0.00           C  
ATOM   1499 HD11 LEU A  91      15.585  -3.196   8.789  1.00  0.00           H  
ATOM   1500 HD12 LEU A  91      14.018  -4.017   8.584  1.00  0.00           H  
ATOM   1501 HD13 LEU A  91      15.223  -4.645   9.733  1.00  0.00           H  
ATOM   1502  CD2 LEU A  91      15.085  -6.426   7.776  1.00  0.00           C  
ATOM   1503 HD21 LEU A  91      15.366  -6.876   8.728  1.00  0.00           H  
ATOM   1504 HD22 LEU A  91      13.999  -6.372   7.707  1.00  0.00           H  
ATOM   1505 HD23 LEU A  91      15.473  -7.046   6.968  1.00  0.00           H  
ATOM   1506  C   LEU A  91      17.608  -3.173   6.074  1.00  0.00           C  
ATOM   1507  O   LEU A  91      18.151  -2.982   7.162  1.00  0.00           O  
ATOM   1508  N   ALA A  92      18.320  -3.427   4.971  1.00  0.00           N  
ATOM   1509  H   ALA A  92      17.822  -3.641   4.114  1.00  0.00           H  
ATOM   1510  CA  ALA A  92      19.779  -3.331   4.922  1.00  0.00           C  
ATOM   1511  HA  ALA A  92      20.200  -3.877   5.766  1.00  0.00           H  
ATOM   1512  CB  ALA A  92      20.273  -3.971   3.618  1.00  0.00           C  
ATOM   1513  HB1 ALA A  92      21.358  -3.896   3.575  1.00  0.00           H  
ATOM   1514  HB2 ALA A  92      19.977  -5.016   3.577  1.00  0.00           H  
ATOM   1515  HB3 ALA A  92      19.856  -3.458   2.753  1.00  0.00           H  
ATOM   1516  C   ALA A  92      20.278  -1.880   5.010  1.00  0.00           C  
ATOM   1517  O   ALA A  92      21.240  -1.589   5.726  1.00  0.00           O  
ATOM   1518  N   GLY A  93      19.654  -0.987   4.234  1.00  0.00           N  
ATOM   1519  H   GLY A  93      18.875  -1.311   3.666  1.00  0.00           H  
ATOM   1520  CA  GLY A  93      20.059   0.417   4.083  1.00  0.00           C  
ATOM   1521  HA2 GLY A  93      19.292   0.936   3.508  1.00  0.00           H  
ATOM   1522  HA3 GLY A  93      20.126   0.876   5.067  1.00  0.00           H  
ATOM   1523  C   GLY A  93      21.399   0.620   3.358  1.00  0.00           C  
ATOM   1524  O   GLY A  93      21.934   1.727   3.350  1.00  0.00           O  
ATOM   1525  N   LEU A  94      21.956  -0.438   2.764  1.00  0.00           N  
ATOM   1526  H   LEU A  94      21.422  -1.292   2.747  1.00  0.00           H  
ATOM   1527  CA  LEU A  94      23.200  -0.384   1.999  1.00  0.00           C  
ATOM   1528  HA  LEU A  94      23.855   0.352   2.461  1.00  0.00           H  
ATOM   1529  CB  LEU A  94      23.913  -1.750   2.022  1.00  0.00           C  
ATOM   1530  HB2 LEU A  94      23.260  -2.488   1.555  1.00  0.00           H  
ATOM   1531  HB3 LEU A  94      24.815  -1.673   1.412  1.00  0.00           H  
ATOM   1532  CG  LEU A  94      24.313  -2.267   3.418  1.00  0.00           C  
ATOM   1533  HG  LEU A  94      23.418  -2.436   4.015  1.00  0.00           H  
ATOM   1534  CD1 LEU A  94      25.054  -3.597   3.274  1.00  0.00           C  
ATOM   1535 HD11 LEU A  94      24.407  -4.312   2.770  1.00  0.00           H  
ATOM   1536 HD12 LEU A  94      25.965  -3.458   2.692  1.00  0.00           H  
ATOM   1537 HD13 LEU A  94      25.313  -3.984   4.258  1.00  0.00           H  
ATOM   1538  CD2 LEU A  94      25.232  -1.297   4.166  1.00  0.00           C  
ATOM   1539 HD21 LEU A  94      24.695  -0.376   4.393  1.00  0.00           H  
ATOM   1540 HD22 LEU A  94      25.549  -1.746   5.107  1.00  0.00           H  
ATOM   1541 HD23 LEU A  94      26.113  -1.073   3.564  1.00  0.00           H  
ATOM   1542  C   LEU A  94      22.944   0.089   0.562  1.00  0.00           C  
ATOM   1543  O   LEU A  94      21.977  -0.312  -0.078  1.00  0.00           O  
ATOM   1544  N   ASN A  95      23.861   0.905   0.039  1.00  0.00           N  
ATOM   1545  H   ASN A  95      24.610   1.222   0.635  1.00  0.00           H  
ATOM   1546  CA  ASN A  95      23.836   1.362  -1.356  1.00  0.00           C  
ATOM   1547  HA  ASN A  95      22.804   1.618  -1.611  1.00  0.00           H  
ATOM   1548  CB  ASN A  95      24.725   2.623  -1.441  1.00  0.00           C  
ATOM   1549  HB2 ASN A  95      24.829   3.071  -0.454  1.00  0.00           H  
ATOM   1550  HB3 ASN A  95      25.718   2.357  -1.797  1.00  0.00           H  
ATOM   1551  CG  ASN A  95      24.165   3.711  -2.343  1.00  0.00           C  
ATOM   1552  OD1 ASN A  95      23.152   3.585  -3.006  1.00  0.00           O  
ATOM   1553  ND2 ASN A  95      24.806   4.856  -2.368  1.00  0.00           N  
ATOM   1554 HD21 ASN A  95      24.410   5.562  -2.962  1.00  0.00           H  
ATOM   1555 HD22 ASN A  95      25.623   5.004  -1.808  1.00  0.00           H  
ATOM   1556  C   ASN A  95      24.293   0.266  -2.348  1.00  0.00           C  
ATOM   1557  O   ASN A  95      24.038   0.352  -3.544  1.00  0.00           O  
ATOM   1558  N   SER A  96      25.014  -0.746  -1.854  1.00  0.00           N  
ATOM   1559  H   SER A  96      25.214  -0.732  -0.865  1.00  0.00           H  
ATOM   1560  CA  SER A  96      25.399  -1.978  -2.554  1.00  0.00           C  
ATOM   1561  HA  SER A  96      24.513  -2.429  -3.000  1.00  0.00           H  
ATOM   1562  CB  SER A  96      26.419  -1.671  -3.663  1.00  0.00           C  
ATOM   1563  HB2 SER A  96      25.984  -0.968  -4.373  1.00  0.00           H  
ATOM   1564  HB3 SER A  96      27.309  -1.215  -3.223  1.00  0.00           H  
ATOM   1565  OG  SER A  96      26.794  -2.843  -4.365  1.00  0.00           O  
ATOM   1566  HG  SER A  96      26.976  -2.597  -5.278  1.00  0.00           H  
ATOM   1567  C   SER A  96      26.009  -2.965  -1.553  1.00  0.00           C  
ATOM   1568  O   SER A  96      26.503  -2.556  -0.499  1.00  0.00           O  
ATOM   1569  N   CYS A  97      26.029  -4.253  -1.891  1.00  0.00           N  
ATOM   1570  H   CYS A  97      25.584  -4.523  -2.758  1.00  0.00           H  
ATOM   1571  CA  CYS A  97      26.927  -5.215  -1.268  1.00  0.00           C  
ATOM   1572  HA  CYS A  97      27.826  -4.685  -0.963  1.00  0.00           H  
ATOM   1573  CB  CYS A  97      26.291  -5.801  -0.006  1.00  0.00           C  
ATOM   1574  HB2 CYS A  97      25.993  -5.000   0.673  1.00  0.00           H  
ATOM   1575  HB3 CYS A  97      25.414  -6.392  -0.277  1.00  0.00           H  
ATOM   1576  SG  CYS A  97      27.542  -6.857   0.770  1.00  0.00           S  
ATOM   1577  HG  CYS A  97      28.166  -5.890   1.460  1.00  0.00           H  
ATOM   1578  C   CYS A  97      27.286  -6.320  -2.274  1.00  0.00           C  
ATOM   1579  O   CYS A  97      26.402  -7.087  -2.666  1.00  0.00           O  
ATOM   1580  N   PRO A  98      28.560  -6.453  -2.695  1.00  0.00           N  
ATOM   1581  CD  PRO A  98      29.722  -5.669  -2.301  1.00  0.00           C  
ATOM   1582  HD2 PRO A  98      29.764  -5.521  -1.221  1.00  0.00           H  
ATOM   1583  HD3 PRO A  98      29.702  -4.707  -2.815  1.00  0.00           H  
ATOM   1584  CG  PRO A  98      30.939  -6.477  -2.751  1.00  0.00           C  
ATOM   1585  HG2 PRO A  98      31.222  -7.180  -1.965  1.00  0.00           H  
ATOM   1586  HG3 PRO A  98      31.780  -5.833  -3.010  1.00  0.00           H  
ATOM   1587  CB  PRO A  98      30.419  -7.247  -3.965  1.00  0.00           C  
ATOM   1588  HB2 PRO A  98      30.980  -8.167  -4.136  1.00  0.00           H  
ATOM   1589  HB3 PRO A  98      30.460  -6.605  -4.847  1.00  0.00           H  
ATOM   1590  CA  PRO A  98      28.955  -7.520  -3.607  1.00  0.00           C  
ATOM   1591  HA  PRO A  98      28.351  -7.465  -4.514  1.00  0.00           H  
ATOM   1592  C   PRO A  98      28.756  -8.895  -2.960  1.00  0.00           C  
ATOM   1593  O   PRO A  98      29.058  -9.102  -1.782  1.00  0.00           O  
ATOM   1594  N   VAL A  99      28.262  -9.848  -3.749  1.00  0.00           N  
ATOM   1595  H   VAL A  99      28.019  -9.600  -4.696  1.00  0.00           H  
ATOM   1596  CA  VAL A  99      28.158 -11.262  -3.374  1.00  0.00           C  
ATOM   1597  HA  VAL A  99      27.720 -11.334  -2.378  1.00  0.00           H  
ATOM   1598  CB  VAL A  99      27.234 -12.005  -4.361  1.00  0.00           C  
ATOM   1599  HB  VAL A  99      27.605 -11.853  -5.375  1.00  0.00           H  
ATOM   1600  CG1 VAL A  99      27.165 -13.514  -4.098  1.00  0.00           C  
ATOM   1601 HG11 VAL A  99      28.131 -13.979  -4.296  1.00  0.00           H  
ATOM   1602 HG12 VAL A  99      26.879 -13.704  -3.064  1.00  0.00           H  
ATOM   1603 HG13 VAL A  99      26.433 -13.974  -4.762  1.00  0.00           H  
ATOM   1604  CG2 VAL A  99      25.801 -11.459  -4.284  1.00  0.00           C  
ATOM   1605 HG21 VAL A  99      25.374 -11.653  -3.301  1.00  0.00           H  
ATOM   1606 HG22 VAL A  99      25.781 -10.388  -4.480  1.00  0.00           H  
ATOM   1607 HG23 VAL A  99      25.189 -11.949  -5.041  1.00  0.00           H  
ATOM   1608  C   VAL A  99      29.554 -11.890  -3.330  1.00  0.00           C  
ATOM   1609  O   VAL A  99      30.357 -11.686  -4.238  1.00  0.00           O  
ATOM   1610  N   LYS A 100      29.824 -12.681  -2.288  1.00  0.00           N  
ATOM   1611  H   LYS A 100      29.100 -12.822  -1.597  1.00  0.00           H  
ATOM   1612  CA  LYS A 100      31.049 -13.467  -2.085  1.00  0.00           C  
ATOM   1613  HA  LYS A 100      31.492 -13.715  -3.050  1.00  0.00           H  
ATOM   1614  CB  LYS A 100      32.069 -12.688  -1.239  1.00  0.00           C  
ATOM   1615  HB2 LYS A 100      31.590 -12.305  -0.335  1.00  0.00           H  
ATOM   1616  HB3 LYS A 100      32.849 -13.384  -0.929  1.00  0.00           H  
ATOM   1617  CG  LYS A 100      32.743 -11.537  -1.994  1.00  0.00           C  
ATOM   1618  HG2 LYS A 100      33.108 -11.900  -2.956  1.00  0.00           H  
ATOM   1619  HG3 LYS A 100      32.031 -10.727  -2.157  1.00  0.00           H  
ATOM   1620  CD  LYS A 100      33.926 -11.033  -1.161  1.00  0.00           C  
ATOM   1621  HD2 LYS A 100      33.553 -10.606  -0.227  1.00  0.00           H  
ATOM   1622  HD3 LYS A 100      34.578 -11.877  -0.922  1.00  0.00           H  
ATOM   1623  CE  LYS A 100      34.723  -9.987  -1.939  1.00  0.00           C  
ATOM   1624  HE2 LYS A 100      34.986 -10.408  -2.915  1.00  0.00           H  
ATOM   1625  HE3 LYS A 100      34.088  -9.112  -2.108  1.00  0.00           H  
ATOM   1626  NZ  LYS A 100      35.950  -9.614  -1.196  1.00  0.00           N  
ATOM   1627  HZ1 LYS A 100      35.710  -9.261  -0.278  1.00  0.00           H  
ATOM   1628  HZ2 LYS A 100      36.537 -10.430  -1.068  1.00  0.00           H  
ATOM   1629  HZ3 LYS A 100      36.471  -8.907  -1.696  1.00  0.00           H  
ATOM   1630  C   LYS A 100      30.715 -14.772  -1.370  1.00  0.00           C  
ATOM   1631  O   LYS A 100      29.678 -14.852  -0.719  1.00  0.00           O  
ATOM   1632  N   GLU A 101      31.602 -15.761  -1.506  1.00  0.00           N  
ATOM   1633  H   GLU A 101      32.430 -15.564  -2.042  1.00  0.00           H  
ATOM   1634  CA  GLU A 101      31.602 -17.018  -0.727  1.00  0.00           C  
ATOM   1635  HA  GLU A 101      32.344 -17.679  -1.173  1.00  0.00           H  
ATOM   1636  CB  GLU A 101      32.096 -16.737   0.705  1.00  0.00           C  
ATOM   1637  HB2 GLU A 101      31.403 -16.030   1.160  1.00  0.00           H  
ATOM   1638  HB3 GLU A 101      32.084 -17.655   1.293  1.00  0.00           H  
ATOM   1639  CG  GLU A 101      33.521 -16.150   0.752  1.00  0.00           C  
ATOM   1640  HG2 GLU A 101      34.227 -16.951   0.984  1.00  0.00           H  
ATOM   1641  HG3 GLU A 101      33.806 -15.756  -0.227  1.00  0.00           H  
ATOM   1642  CD  GLU A 101      33.634 -15.031   1.795  1.00  0.00           C  
ATOM   1643  OE1 GLU A 101      33.290 -15.294   2.975  1.00  0.00           O  
ATOM   1644  OE2 GLU A 101      34.046 -13.917   1.386  1.00  0.00           O  
ATOM   1645  C   GLU A 101      30.277 -17.813  -0.797  1.00  0.00           C  
ATOM   1646  O   GLU A 101      29.973 -18.633   0.064  1.00  0.00           O  
ATOM   1647  N   ALA A 102      29.479 -17.558  -1.837  1.00  0.00           N  
ATOM   1648  H   ALA A 102      29.790 -16.878  -2.508  1.00  0.00           H  
ATOM   1649  CA  ALA A 102      28.133 -18.083  -2.002  1.00  0.00           C  
ATOM   1650  HA  ALA A 102      27.704 -18.245  -1.012  1.00  0.00           H  
ATOM   1651  CB  ALA A 102      27.301 -17.014  -2.711  1.00  0.00           C  
ATOM   1652  HB1 ALA A 102      27.354 -16.076  -2.159  1.00  0.00           H  
ATOM   1653  HB2 ALA A 102      27.673 -16.863  -3.724  1.00  0.00           H  
ATOM   1654  HB3 ALA A 102      26.267 -17.349  -2.754  1.00  0.00           H  
ATOM   1655  C   ALA A 102      28.115 -19.416  -2.768  1.00  0.00           C  
ATOM   1656  O   ALA A 102      28.740 -19.549  -3.823  1.00  0.00           O  
ATOM   1657  N   ASN A 103      27.356 -20.387  -2.261  1.00  0.00           N  
ATOM   1658  H   ASN A 103      26.822 -20.164  -1.430  1.00  0.00           H  
ATOM   1659  CA  ASN A 103      27.086 -21.654  -2.949  1.00  0.00           C  
ATOM   1660  HA  ASN A 103      27.969 -21.943  -3.523  1.00  0.00           H  
ATOM   1661  CB  ASN A 103      26.840 -22.735  -1.866  1.00  0.00           C  
ATOM   1662  HB2 ASN A 103      26.367 -22.295  -0.989  1.00  0.00           H  
ATOM   1663  HB3 ASN A 103      26.173 -23.513  -2.229  1.00  0.00           H  
ATOM   1664  CG  ASN A 103      28.137 -23.425  -1.471  1.00  0.00           C  
ATOM   1665  OD1 ASN A 103      28.799 -24.037  -2.288  1.00  0.00           O  
ATOM   1666  ND2 ASN A 103      28.541 -23.362  -0.226  1.00  0.00           N  
ATOM   1667 HD21 ASN A 103      29.431 -23.781  -0.028  1.00  0.00           H  
ATOM   1668 HD22 ASN A 103      28.020 -22.838   0.452  1.00  0.00           H  
ATOM   1669  C   ASN A 103      25.944 -21.500  -3.983  1.00  0.00           C  
ATOM   1670  O   ASN A 103      25.481 -20.399  -4.279  1.00  0.00           O  
ATOM   1671  N   GLN A 104      25.458 -22.612  -4.534  1.00  0.00           N  
ATOM   1672  H   GLN A 104      25.876 -23.494  -4.268  1.00  0.00           H  
ATOM   1673  CA  GLN A 104      24.158 -22.694  -5.213  1.00  0.00           C  
ATOM   1674  HA  GLN A 104      23.683 -21.712  -5.248  1.00  0.00           H  
ATOM   1675  CB  GLN A 104      24.336 -23.194  -6.658  1.00  0.00           C  
ATOM   1676  HB2 GLN A 104      24.839 -24.162  -6.630  1.00  0.00           H  
ATOM   1677  HB3 GLN A 104      23.353 -23.345  -7.105  1.00  0.00           H  
ATOM   1678  CG  GLN A 104      25.152 -22.248  -7.560  1.00  0.00           C  
ATOM   1679  HG2 GLN A 104      26.130 -22.077  -7.114  1.00  0.00           H  
ATOM   1680  HG3 GLN A 104      25.318 -22.738  -8.518  1.00  0.00           H  
ATOM   1681  CD  GLN A 104      24.470 -20.906  -7.830  1.00  0.00           C  
ATOM   1682  OE1 GLN A 104      23.290 -20.823  -8.135  1.00  0.00           O  
ATOM   1683  NE2 GLN A 104      25.180 -19.808  -7.698  1.00  0.00           N  
ATOM   1684 HE21 GLN A 104      24.671 -18.935  -7.770  1.00  0.00           H  
ATOM   1685 HE22 GLN A 104      26.120 -19.839  -7.349  1.00  0.00           H  
ATOM   1686  C   GLN A 104      23.236 -23.628  -4.414  1.00  0.00           C  
ATOM   1687  O   GLN A 104      23.693 -24.647  -3.894  1.00  0.00           O  
ATOM   1688  N   SER A 105      21.943 -23.309  -4.329  1.00  0.00           N  
ATOM   1689  H   SER A 105      21.625 -22.446  -4.767  1.00  0.00           H  
ATOM   1690  CA  SER A 105      20.923 -24.180  -3.720  1.00  0.00           C  
ATOM   1691  HA  SER A 105      21.197 -25.217  -3.914  1.00  0.00           H  
ATOM   1692  CB  SER A 105      20.889 -23.971  -2.199  1.00  0.00           C  
ATOM   1693  HB2 SER A 105      21.894 -23.750  -1.832  1.00  0.00           H  
ATOM   1694  HB3 SER A 105      20.232 -23.133  -1.956  1.00  0.00           H  
ATOM   1695  OG  SER A 105      20.433 -25.152  -1.564  1.00  0.00           O  
ATOM   1696  HG  SER A 105      21.212 -25.689  -1.373  1.00  0.00           H  
ATOM   1697  C   SER A 105      19.543 -23.949  -4.354  1.00  0.00           C  
ATOM   1698  O   SER A 105      19.428 -23.150  -5.280  1.00  0.00           O  
ATOM   1699  N   THR A 106      18.494 -24.651  -3.916  1.00  0.00           N  
ATOM   1700  H   THR A 106      18.620 -25.248  -3.111  1.00  0.00           H  
ATOM   1701  CA  THR A 106      17.110 -24.414  -4.382  1.00  0.00           C  
ATOM   1702  HA  THR A 106      17.119 -24.278  -5.462  1.00  0.00           H  
ATOM   1703  CB  THR A 106      16.179 -25.605  -4.087  1.00  0.00           C  
ATOM   1704  HB  THR A 106      15.201 -25.391  -4.514  1.00  0.00           H  
ATOM   1705  CG2 THR A 106      16.689 -26.905  -4.704  1.00  0.00           C  
ATOM   1706 HG21 THR A 106      17.650 -27.192  -4.279  1.00  0.00           H  
ATOM   1707 HG22 THR A 106      15.968 -27.703  -4.522  1.00  0.00           H  
ATOM   1708 HG23 THR A 106      16.788 -26.780  -5.783  1.00  0.00           H  
ATOM   1709  OG1 THR A 106      16.021 -25.830  -2.703  1.00  0.00           O  
ATOM   1710  HG1 THR A 106      15.364 -26.536  -2.637  1.00  0.00           H  
ATOM   1711  C   THR A 106      16.525 -23.136  -3.772  1.00  0.00           C  
ATOM   1712  O   THR A 106      16.948 -22.710  -2.692  1.00  0.00           O  
ATOM   1713  N   LEU A 107      15.535 -22.522  -4.432  1.00  0.00           N  
ATOM   1714  H   LEU A 107      15.259 -22.862  -5.348  1.00  0.00           H  
ATOM   1715  CA  LEU A 107      14.806 -21.375  -3.878  1.00  0.00           C  
ATOM   1716  HA  LEU A 107      15.537 -20.608  -3.633  1.00  0.00           H  
ATOM   1717  CB  LEU A 107      13.865 -20.807  -4.957  1.00  0.00           C  
ATOM   1718  HB2 LEU A 107      14.464 -20.466  -5.803  1.00  0.00           H  
ATOM   1719  HB3 LEU A 107      13.229 -21.615  -5.312  1.00  0.00           H  
ATOM   1720  CG  LEU A 107      12.967 -19.653  -4.473  1.00  0.00           C  
ATOM   1721  HG  LEU A 107      12.426 -19.952  -3.577  1.00  0.00           H  
ATOM   1722  CD1 LEU A 107      13.770 -18.383  -4.170  1.00  0.00           C  
ATOM   1723 HD11 LEU A 107      14.457 -18.569  -3.347  1.00  0.00           H  
ATOM   1724 HD12 LEU A 107      14.341 -18.079  -5.049  1.00  0.00           H  
ATOM   1725 HD13 LEU A 107      13.093 -17.580  -3.879  1.00  0.00           H  
ATOM   1726  CD2 LEU A 107      11.912 -19.325  -5.526  1.00  0.00           C  
ATOM   1727 HD21 LEU A 107      11.347 -20.222  -5.773  1.00  0.00           H  
ATOM   1728 HD22 LEU A 107      11.223 -18.587  -5.125  1.00  0.00           H  
ATOM   1729 HD23 LEU A 107      12.388 -18.960  -6.429  1.00  0.00           H  
ATOM   1730  C   LEU A 107      14.072 -21.729  -2.568  1.00  0.00           C  
ATOM   1731  O   LEU A 107      13.966 -20.879  -1.687  1.00  0.00           O  
ATOM   1732  N   GLU A 108      13.629 -22.977  -2.402  1.00  0.00           N  
ATOM   1733  H   GLU A 108      13.642 -23.595  -3.210  1.00  0.00           H  
ATOM   1734  CA  GLU A 108      13.119 -23.514  -1.133  1.00  0.00           C  
ATOM   1735  HA  GLU A 108      12.235 -22.940  -0.852  1.00  0.00           H  
ATOM   1736  CB  GLU A 108      12.720 -24.990  -1.333  1.00  0.00           C  
ATOM   1737  HB2 GLU A 108      12.193 -25.099  -2.279  1.00  0.00           H  
ATOM   1738  HB3 GLU A 108      13.616 -25.605  -1.390  1.00  0.00           H  
ATOM   1739  CG  GLU A 108      11.829 -25.524  -0.202  1.00  0.00           C  
ATOM   1740  HG2 GLU A 108      11.662 -26.592  -0.362  1.00  0.00           H  
ATOM   1741  HG3 GLU A 108      12.341 -25.408   0.757  1.00  0.00           H  
ATOM   1742  CD  GLU A 108      10.475 -24.803  -0.181  1.00  0.00           C  
ATOM   1743  OE1 GLU A 108       9.863 -24.704  -1.271  1.00  0.00           O  
ATOM   1744  OE2 GLU A 108      10.098 -24.272   0.890  1.00  0.00           O  
ATOM   1745  C   GLU A 108      14.148 -23.379   0.008  1.00  0.00           C  
ATOM   1746  O   GLU A 108      13.883 -22.750   1.036  1.00  0.00           O  
ATOM   1747  N   ASN A 109      15.372 -23.882  -0.204  1.00  0.00           N  
ATOM   1748  H   ASN A 109      15.546 -24.349  -1.086  1.00  0.00           H  
ATOM   1749  CA  ASN A 109      16.482 -23.747   0.746  1.00  0.00           C  
ATOM   1750  HA  ASN A 109      16.167 -24.161   1.706  1.00  0.00           H  
ATOM   1751  CB  ASN A 109      17.708 -24.525   0.222  1.00  0.00           C  
ATOM   1752  HB2 ASN A 109      17.562 -24.830  -0.812  1.00  0.00           H  
ATOM   1753  HB3 ASN A 109      18.589 -23.885   0.241  1.00  0.00           H  
ATOM   1754  CG  ASN A 109      18.027 -25.733   1.081  1.00  0.00           C  
ATOM   1755  OD1 ASN A 109      18.323 -25.613   2.256  1.00  0.00           O  
ATOM   1756  ND2 ASN A 109      17.991 -26.926   0.526  1.00  0.00           N  
ATOM   1757 HD21 ASN A 109      18.188 -27.707   1.126  1.00  0.00           H  
ATOM   1758 HD22 ASN A 109      17.756 -27.012  -0.446  1.00  0.00           H  
ATOM   1759  C   ASN A 109      16.842 -22.274   0.997  1.00  0.00           C  
ATOM   1760  O   ASN A 109      17.119 -21.895   2.130  1.00  0.00           O  
ATOM   1761  N   PHE A 110      16.833 -21.433  -0.039  1.00  0.00           N  
ATOM   1762  H   PHE A 110      16.611 -21.815  -0.952  1.00  0.00           H  
ATOM   1763  CA  PHE A 110      17.125 -20.002   0.071  1.00  0.00           C  
ATOM   1764  HA  PHE A 110      18.100 -19.874   0.543  1.00  0.00           H  
ATOM   1765  CB  PHE A 110      17.194 -19.419  -1.346  1.00  0.00           C  
ATOM   1766  HB2 PHE A 110      17.925 -19.994  -1.914  1.00  0.00           H  
ATOM   1767  HB3 PHE A 110      16.230 -19.561  -1.829  1.00  0.00           H  
ATOM   1768  CG  PHE A 110      17.554 -17.950  -1.439  1.00  0.00           C  
ATOM   1769  CD1 PHE A 110      18.893 -17.565  -1.643  1.00  0.00           C  
ATOM   1770  HD1 PHE A 110      19.669 -18.314  -1.716  1.00  0.00           H  
ATOM   1771  CE1 PHE A 110      19.226 -16.204  -1.767  1.00  0.00           C  
ATOM   1772  HE1 PHE A 110      20.256 -15.917  -1.930  1.00  0.00           H  
ATOM   1773  CZ  PHE A 110      18.219 -15.225  -1.700  1.00  0.00           C  
ATOM   1774  HZ  PHE A 110      18.476 -14.183  -1.814  1.00  0.00           H  
ATOM   1775  CE2 PHE A 110      16.879 -15.605  -1.498  1.00  0.00           C  
ATOM   1776  HE2 PHE A 110      16.104 -14.853  -1.457  1.00  0.00           H  
ATOM   1777  CD2 PHE A 110      16.548 -16.966  -1.368  1.00  0.00           C  
ATOM   1778  HD2 PHE A 110      15.517 -17.257  -1.225  1.00  0.00           H  
ATOM   1779  C   PHE A 110      16.088 -19.280   0.948  1.00  0.00           C  
ATOM   1780  O   PHE A 110      16.453 -18.564   1.886  1.00  0.00           O  
ATOM   1781  N   LEU A 111      14.793 -19.520   0.707  1.00  0.00           N  
ATOM   1782  H   LEU A 111      14.550 -20.145  -0.060  1.00  0.00           H  
ATOM   1783  CA  LEU A 111      13.713 -19.006   1.554  1.00  0.00           C  
ATOM   1784  HA  LEU A 111      13.831 -17.928   1.650  1.00  0.00           H  
ATOM   1785  CB  LEU A 111      12.340 -19.315   0.918  1.00  0.00           C  
ATOM   1786  HB2 LEU A 111      12.298 -20.383   0.689  1.00  0.00           H  
ATOM   1787  HB3 LEU A 111      11.563 -19.108   1.655  1.00  0.00           H  
ATOM   1788  CG  LEU A 111      12.009 -18.516  -0.358  1.00  0.00           C  
ATOM   1789  HG  LEU A 111      12.792 -18.660  -1.101  1.00  0.00           H  
ATOM   1790  CD1 LEU A 111      10.678 -18.994  -0.943  1.00  0.00           C  
ATOM   1791 HD11 LEU A 111      10.747 -20.059  -1.168  1.00  0.00           H  
ATOM   1792 HD12 LEU A 111       9.868 -18.830  -0.234  1.00  0.00           H  
ATOM   1793 HD13 LEU A 111      10.471 -18.460  -1.869  1.00  0.00           H  
ATOM   1794  CD2 LEU A 111      11.882 -17.016  -0.072  1.00  0.00           C  
ATOM   1795 HD21 LEU A 111      12.835 -16.614   0.263  1.00  0.00           H  
ATOM   1796 HD22 LEU A 111      11.609 -16.495  -0.989  1.00  0.00           H  
ATOM   1797 HD23 LEU A 111      11.120 -16.840   0.686  1.00  0.00           H  
ATOM   1798  C   LEU A 111      13.786 -19.562   2.980  1.00  0.00           C  
ATOM   1799  O   LEU A 111      13.571 -18.806   3.925  1.00  0.00           O  
ATOM   1800  N   GLU A 112      14.094 -20.844   3.178  1.00  0.00           N  
ATOM   1801  H   GLU A 112      14.184 -21.464   2.372  1.00  0.00           H  
ATOM   1802  CA  GLU A 112      14.177 -21.438   4.520  1.00  0.00           C  
ATOM   1803  HA  GLU A 112      13.321 -21.081   5.075  1.00  0.00           H  
ATOM   1804  CB  GLU A 112      14.037 -22.964   4.416  1.00  0.00           C  
ATOM   1805  HB2 GLU A 112      13.192 -23.188   3.760  1.00  0.00           H  
ATOM   1806  HB3 GLU A 112      14.934 -23.362   3.937  1.00  0.00           H  
ATOM   1807  CG  GLU A 112      13.817 -23.676   5.764  1.00  0.00           C  
ATOM   1808  HG2 GLU A 112      13.600 -24.728   5.555  1.00  0.00           H  
ATOM   1809  HG3 GLU A 112      14.762 -23.615   6.316  1.00  0.00           H  
ATOM   1810  CD  GLU A 112      12.683 -23.071   6.618  1.00  0.00           C  
ATOM   1811  OE1 GLU A 112      11.660 -22.582   6.079  1.00  0.00           O  
ATOM   1812  OE2 GLU A 112      12.839 -23.016   7.856  1.00  0.00           O  
ATOM   1813  C   GLU A 112      15.412 -20.996   5.327  1.00  0.00           C  
ATOM   1814  O   GLU A 112      15.330 -20.787   6.541  1.00  0.00           O  
ATOM   1815  N   ARG A 113      16.547 -20.755   4.666  1.00  0.00           N  
ATOM   1816  H   ARG A 113      16.576 -20.976   3.673  1.00  0.00           H  
ATOM   1817  CA  ARG A 113      17.751 -20.169   5.278  1.00  0.00           C  
ATOM   1818  HA  ARG A 113      17.951 -20.668   6.227  1.00  0.00           H  
ATOM   1819  CB  ARG A 113      18.952 -20.410   4.342  1.00  0.00           C  
ATOM   1820  HB2 ARG A 113      18.699 -20.078   3.334  1.00  0.00           H  
ATOM   1821  HB3 ARG A 113      19.814 -19.837   4.688  1.00  0.00           H  
ATOM   1822  CG  ARG A 113      19.309 -21.912   4.341  1.00  0.00           C  
ATOM   1823  HG2 ARG A 113      19.810 -22.153   5.276  1.00  0.00           H  
ATOM   1824  HG3 ARG A 113      18.396 -22.506   4.318  1.00  0.00           H  
ATOM   1825  CD  ARG A 113      20.151 -22.380   3.142  1.00  0.00           C  
ATOM   1826  HD2 ARG A 113      20.167 -23.472   3.137  1.00  0.00           H  
ATOM   1827  HD3 ARG A 113      19.655 -22.065   2.223  1.00  0.00           H  
ATOM   1828  NE  ARG A 113      21.537 -21.880   3.116  1.00  0.00           N  
ATOM   1829  HE  ARG A 113      21.832 -21.374   2.276  1.00  0.00           H  
ATOM   1830  CZ  ARG A 113      22.528 -22.168   3.934  1.00  0.00           C  
ATOM   1831  NH1 ARG A 113      22.367 -22.757   5.089  1.00  0.00           N  
ATOM   1832 HH11 ARG A 113      21.443 -23.033   5.362  1.00  0.00           H  
ATOM   1833 HH12 ARG A 113      23.174 -22.994   5.627  1.00  0.00           H  
ATOM   1834  NH2 ARG A 113      23.735 -21.886   3.574  1.00  0.00           N  
ATOM   1835 HH21 ARG A 113      23.874 -21.690   2.573  1.00  0.00           H  
ATOM   1836 HH22 ARG A 113      24.512 -21.934   4.197  1.00  0.00           H  
ATOM   1837  C   ARG A 113      17.519 -18.696   5.622  1.00  0.00           C  
ATOM   1838  O   ARG A 113      17.830 -18.275   6.737  1.00  0.00           O  
ATOM   1839  N   LEU A 114      16.841 -17.947   4.748  1.00  0.00           N  
ATOM   1840  H   LEU A 114      16.644 -18.338   3.831  1.00  0.00           H  
ATOM   1841  CA  LEU A 114      16.381 -16.588   5.040  1.00  0.00           C  
ATOM   1842  HA  LEU A 114      17.254 -16.007   5.339  1.00  0.00           H  
ATOM   1843  CB  LEU A 114      15.802 -15.977   3.751  1.00  0.00           C  
ATOM   1844  HB2 LEU A 114      16.555 -16.034   2.967  1.00  0.00           H  
ATOM   1845  HB3 LEU A 114      14.952 -16.582   3.435  1.00  0.00           H  
ATOM   1846  CG  LEU A 114      15.334 -14.517   3.883  1.00  0.00           C  
ATOM   1847  HG  LEU A 114      14.562 -14.450   4.652  1.00  0.00           H  
ATOM   1848  CD1 LEU A 114      16.473 -13.556   4.239  1.00  0.00           C  
ATOM   1849 HD11 LEU A 114      16.889 -13.813   5.212  1.00  0.00           H  
ATOM   1850 HD12 LEU A 114      17.256 -13.603   3.482  1.00  0.00           H  
ATOM   1851 HD13 LEU A 114      16.087 -12.538   4.299  1.00  0.00           H  
ATOM   1852  CD2 LEU A 114      14.726 -14.057   2.559  1.00  0.00           C  
ATOM   1853 HD21 LEU A 114      14.340 -13.046   2.672  1.00  0.00           H  
ATOM   1854 HD22 LEU A 114      15.483 -14.076   1.774  1.00  0.00           H  
ATOM   1855 HD23 LEU A 114      13.903 -14.716   2.280  1.00  0.00           H  
ATOM   1856  C   LEU A 114      15.379 -16.553   6.210  1.00  0.00           C  
ATOM   1857  O   LEU A 114      15.547 -15.755   7.127  1.00  0.00           O  
ATOM   1858  N   LYS A 115      14.372 -17.442   6.234  1.00  0.00           N  
ATOM   1859  H   LYS A 115      14.269 -18.054   5.429  1.00  0.00           H  
ATOM   1860  CA  LYS A 115      13.425 -17.606   7.360  1.00  0.00           C  
ATOM   1861  HA  LYS A 115      12.892 -16.669   7.522  1.00  0.00           H  
ATOM   1862  CB  LYS A 115      12.405 -18.733   7.064  1.00  0.00           C  
ATOM   1863  HB2 LYS A 115      12.922 -19.575   6.608  1.00  0.00           H  
ATOM   1864  HB3 LYS A 115      11.996 -19.077   8.014  1.00  0.00           H  
ATOM   1865  CG  LYS A 115      11.211 -18.314   6.184  1.00  0.00           C  
ATOM   1866  HG2 LYS A 115      10.629 -17.580   6.745  1.00  0.00           H  
ATOM   1867  HG3 LYS A 115      11.572 -17.834   5.278  1.00  0.00           H  
ATOM   1868  CD  LYS A 115      10.277 -19.487   5.806  1.00  0.00           C  
ATOM   1869  HD2 LYS A 115      10.324 -20.249   6.585  1.00  0.00           H  
ATOM   1870  HD3 LYS A 115       9.250 -19.118   5.761  1.00  0.00           H  
ATOM   1871  CE  LYS A 115      10.626 -20.114   4.443  1.00  0.00           C  
ATOM   1872  HE2 LYS A 115      10.325 -19.423   3.653  1.00  0.00           H  
ATOM   1873  HE3 LYS A 115      11.710 -20.236   4.393  1.00  0.00           H  
ATOM   1874  NZ  LYS A 115       9.983 -21.441   4.238  1.00  0.00           N  
ATOM   1875  HZ1 LYS A 115      10.345 -22.082   4.951  1.00  0.00           H  
ATOM   1876  HZ2 LYS A 115       8.971 -21.396   4.288  1.00  0.00           H  
ATOM   1877  HZ3 LYS A 115      10.247 -21.852   3.348  1.00  0.00           H  
ATOM   1878  C   LYS A 115      14.172 -17.900   8.665  1.00  0.00           C  
ATOM   1879  O   LYS A 115      13.855 -17.311   9.692  1.00  0.00           O  
ATOM   1880  N   THR A 116      15.182 -18.767   8.623  1.00  0.00           N  
ATOM   1881  H   THR A 116      15.364 -19.245   7.748  1.00  0.00           H  
ATOM   1882  CA  THR A 116      16.010 -19.102   9.792  1.00  0.00           C  
ATOM   1883  HA  THR A 116      15.361 -19.489  10.573  1.00  0.00           H  
ATOM   1884  CB  THR A 116      17.016 -20.210   9.446  1.00  0.00           C  
ATOM   1885  HB  THR A 116      17.651 -19.901   8.618  1.00  0.00           H  
ATOM   1886  CG2 THR A 116      17.902 -20.591  10.631  1.00  0.00           C  
ATOM   1887 HG21 THR A 116      17.286 -20.865  11.488  1.00  0.00           H  
ATOM   1888 HG22 THR A 116      18.530 -21.438  10.356  1.00  0.00           H  
ATOM   1889 HG23 THR A 116      18.547 -19.757  10.903  1.00  0.00           H  
ATOM   1890  OG1 THR A 116      16.303 -21.373   9.081  1.00  0.00           O  
ATOM   1891  HG1 THR A 116      15.980 -21.266   8.168  1.00  0.00           H  
ATOM   1892  C   THR A 116      16.692 -17.864  10.382  1.00  0.00           C  
ATOM   1893  O   THR A 116      16.620 -17.667  11.593  1.00  0.00           O  
ATOM   1894  N   ILE A 117      17.247 -16.975   9.549  1.00  0.00           N  
ATOM   1895  H   ILE A 117      17.270 -17.182   8.556  1.00  0.00           H  
ATOM   1896  CA  ILE A 117      17.765 -15.670  10.005  1.00  0.00           C  
ATOM   1897  HA  ILE A 117      18.445 -15.838  10.842  1.00  0.00           H  
ATOM   1898  CB  ILE A 117      18.568 -14.972   8.878  1.00  0.00           C  
ATOM   1899  HB  ILE A 117      17.977 -15.003   7.962  1.00  0.00           H  
ATOM   1900  CG2 ILE A 117      18.857 -13.490   9.199  1.00  0.00           C  
ATOM   1901 HG21 ILE A 117      19.402 -13.413  10.141  1.00  0.00           H  
ATOM   1902 HG22 ILE A 117      19.451 -13.033   8.409  1.00  0.00           H  
ATOM   1903 HG23 ILE A 117      17.929 -12.922   9.273  1.00  0.00           H  
ATOM   1904  CG1 ILE A 117      19.885 -15.748   8.639  1.00  0.00           C  
ATOM   1905 HG12 ILE A 117      20.529 -15.645   9.514  1.00  0.00           H  
ATOM   1906 HG13 ILE A 117      19.661 -16.807   8.512  1.00  0.00           H  
ATOM   1907  CD1 ILE A 117      20.663 -15.303   7.395  1.00  0.00           C  
ATOM   1908 HD11 ILE A 117      20.011 -15.328   6.522  1.00  0.00           H  
ATOM   1909 HD12 ILE A 117      21.062 -14.298   7.529  1.00  0.00           H  
ATOM   1910 HD13 ILE A 117      21.499 -15.984   7.234  1.00  0.00           H  
ATOM   1911  C   ILE A 117      16.634 -14.781  10.547  1.00  0.00           C  
ATOM   1912  O   ILE A 117      16.757 -14.217  11.633  1.00  0.00           O  
ATOM   1913  N   MET A 118      15.513 -14.662   9.828  1.00  0.00           N  
ATOM   1914  H   MET A 118      15.465 -15.121   8.923  1.00  0.00           H  
ATOM   1915  CA  MET A 118      14.432 -13.749  10.227  1.00  0.00           C  
ATOM   1916  HA  MET A 118      14.898 -12.803  10.495  1.00  0.00           H  
ATOM   1917  CB  MET A 118      13.474 -13.477   9.056  1.00  0.00           C  
ATOM   1918  HB2 MET A 118      13.056 -14.416   8.690  1.00  0.00           H  
ATOM   1919  HB3 MET A 118      12.658 -12.846   9.409  1.00  0.00           H  
ATOM   1920  CG  MET A 118      14.181 -12.743   7.909  1.00  0.00           C  
ATOM   1921  HG2 MET A 118      14.909 -13.407   7.447  1.00  0.00           H  
ATOM   1922  HG3 MET A 118      13.439 -12.492   7.150  1.00  0.00           H  
ATOM   1923  SD  MET A 118      15.053 -11.235   8.420  1.00  0.00           S  
ATOM   1924  CE  MET A 118      14.299 -10.016   7.330  1.00  0.00           C  
ATOM   1925  HE1 MET A 118      14.762  -9.052   7.513  1.00  0.00           H  
ATOM   1926  HE2 MET A 118      14.464 -10.301   6.292  1.00  0.00           H  
ATOM   1927  HE3 MET A 118      13.231  -9.947   7.538  1.00  0.00           H  
ATOM   1928  C   MET A 118      13.687 -14.162  11.500  1.00  0.00           C  
ATOM   1929  O   MET A 118      13.193 -13.283  12.202  1.00  0.00           O  
ATOM   1930  N   ARG A 119      13.672 -15.454  11.863  1.00  0.00           N  
ATOM   1931  H   ARG A 119      14.050 -16.130  11.205  1.00  0.00           H  
ATOM   1932  CA  ARG A 119      13.232 -15.926  13.191  1.00  0.00           C  
ATOM   1933  HA  ARG A 119      12.211 -15.592  13.381  1.00  0.00           H  
ATOM   1934  CB  ARG A 119      13.294 -17.462  13.256  1.00  0.00           C  
ATOM   1935  HB2 ARG A 119      14.282 -17.784  12.919  1.00  0.00           H  
ATOM   1936  HB3 ARG A 119      13.169 -17.783  14.292  1.00  0.00           H  
ATOM   1937  CG  ARG A 119      12.210 -18.149  12.407  1.00  0.00           C  
ATOM   1938  HG2 ARG A 119      11.245 -18.055  12.907  1.00  0.00           H  
ATOM   1939  HG3 ARG A 119      12.135 -17.664  11.437  1.00  0.00           H  
ATOM   1940  CD  ARG A 119      12.547 -19.631  12.201  1.00  0.00           C  
ATOM   1941  HD2 ARG A 119      13.596 -19.708  11.913  1.00  0.00           H  
ATOM   1942  HD3 ARG A 119      12.420 -20.159  13.148  1.00  0.00           H  
ATOM   1943  NE  ARG A 119      11.690 -20.246  11.163  1.00  0.00           N  
ATOM   1944  HE  ARG A 119      10.718 -19.987  11.177  1.00  0.00           H  
ATOM   1945  CZ  ARG A 119      12.065 -21.067  10.194  1.00  0.00           C  
ATOM   1946  NH1 ARG A 119      13.268 -21.530  10.056  1.00  0.00           N  
ATOM   1947 HH11 ARG A 119      13.994 -21.354  10.721  1.00  0.00           H  
ATOM   1948 HH12 ARG A 119      13.424 -22.175   9.268  1.00  0.00           H  
ATOM   1949  NH2 ARG A 119      11.214 -21.451   9.296  1.00  0.00           N  
ATOM   1950 HH21 ARG A 119      10.259 -21.175   9.306  1.00  0.00           H  
ATOM   1951 HH22 ARG A 119      11.567 -22.101   8.578  1.00  0.00           H  
ATOM   1952  C   ARG A 119      14.091 -15.316  14.302  1.00  0.00           C  
ATOM   1953  O   ARG A 119      13.554 -14.769  15.259  1.00  0.00           O  
ATOM   1954  N   GLU A 120      15.416 -15.350  14.145  1.00  0.00           N  
ATOM   1955  H   GLU A 120      15.785 -15.785  13.310  1.00  0.00           H  
ATOM   1956  CA  GLU A 120      16.381 -14.757  15.086  1.00  0.00           C  
ATOM   1957  HA  GLU A 120      16.166 -15.133  16.087  1.00  0.00           H  
ATOM   1958  CB  GLU A 120      17.811 -15.186  14.677  1.00  0.00           C  
ATOM   1959  HB2 GLU A 120      17.731 -15.979  13.931  1.00  0.00           H  
ATOM   1960  HB3 GLU A 120      18.335 -14.363  14.193  1.00  0.00           H  
ATOM   1961  CG  GLU A 120      18.656 -15.766  15.827  1.00  0.00           C  
ATOM   1962  HG2 GLU A 120      18.013 -16.353  16.487  1.00  0.00           H  
ATOM   1963  HG3 GLU A 120      19.376 -16.460  15.386  1.00  0.00           H  
ATOM   1964  CD  GLU A 120      19.460 -14.738  16.640  1.00  0.00           C  
ATOM   1965  OE1 GLU A 120      19.622 -14.920  17.866  1.00  0.00           O  
ATOM   1966  OE2 GLU A 120      20.019 -13.772  16.070  1.00  0.00           O  
ATOM   1967  C   GLU A 120      16.240 -13.226  15.134  1.00  0.00           C  
ATOM   1968  O   GLU A 120      16.171 -12.641  16.216  1.00  0.00           O  
ATOM   1969  N   LYS A 121      16.112 -12.574  13.967  1.00  0.00           N  
ATOM   1970  H   LYS A 121      16.206 -13.121  13.115  1.00  0.00           H  
ATOM   1971  CA  LYS A 121      15.975 -11.112  13.872  1.00  0.00           C  
ATOM   1972  HA  LYS A 121      16.763 -10.683  14.491  1.00  0.00           H  
ATOM   1973  CB  LYS A 121      16.168 -10.661  12.410  1.00  0.00           C  
ATOM   1974  HB2 LYS A 121      17.057 -11.143  11.999  1.00  0.00           H  
ATOM   1975  HB3 LYS A 121      15.308 -10.992  11.827  1.00  0.00           H  
ATOM   1976  CG  LYS A 121      16.312  -9.136  12.231  1.00  0.00           C  
ATOM   1977  HG2 LYS A 121      16.311  -8.918  11.162  1.00  0.00           H  
ATOM   1978  HG3 LYS A 121      15.451  -8.633  12.672  1.00  0.00           H  
ATOM   1979  CD  LYS A 121      17.605  -8.564  12.840  1.00  0.00           C  
ATOM   1980  HD2 LYS A 121      17.641  -8.788  13.907  1.00  0.00           H  
ATOM   1981  HD3 LYS A 121      18.465  -9.023  12.349  1.00  0.00           H  
ATOM   1982  CE  LYS A 121      17.648  -7.042  12.656  1.00  0.00           C  
ATOM   1983  HE2 LYS A 121      17.539  -6.811  11.593  1.00  0.00           H  
ATOM   1984  HE3 LYS A 121      16.796  -6.609  13.192  1.00  0.00           H  
ATOM   1985  NZ  LYS A 121      18.914  -6.457  13.165  1.00  0.00           N  
ATOM   1986  HZ1 LYS A 121      19.087  -6.725  14.121  1.00  0.00           H  
ATOM   1987  HZ2 LYS A 121      19.723  -6.749  12.605  1.00  0.00           H  
ATOM   1988  HZ3 LYS A 121      18.904  -5.450  13.101  1.00  0.00           H  
ATOM   1989  C   LYS A 121      14.657 -10.598  14.460  1.00  0.00           C  
ATOM   1990  O   LYS A 121      14.676  -9.574  15.133  1.00  0.00           O  
ATOM   1991  N   TYR A 122      13.538 -11.290  14.236  1.00  0.00           N  
ATOM   1992  H   TYR A 122      13.587 -12.107  13.637  1.00  0.00           H  
ATOM   1993  CA  TYR A 122      12.234 -10.938  14.812  1.00  0.00           C  
ATOM   1994  HA  TYR A 122      12.042  -9.879  14.643  1.00  0.00           H  
ATOM   1995  CB  TYR A 122      11.145 -11.742  14.089  1.00  0.00           C  
ATOM   1996  HB2 TYR A 122      11.269 -11.613  13.013  1.00  0.00           H  
ATOM   1997  HB3 TYR A 122      11.271 -12.803  14.311  1.00  0.00           H  
ATOM   1998  CG  TYR A 122       9.737 -11.319  14.449  1.00  0.00           C  
ATOM   1999  CD1 TYR A 122       9.133 -10.257  13.751  1.00  0.00           C  
ATOM   2000  HD1 TYR A 122       9.672  -9.755  12.963  1.00  0.00           H  
ATOM   2001  CE1 TYR A 122       7.843  -9.821  14.104  1.00  0.00           C  
ATOM   2002  HE1 TYR A 122       7.384  -8.985  13.602  1.00  0.00           H  
ATOM   2003  CZ  TYR A 122       7.161 -10.445  15.170  1.00  0.00           C  
ATOM   2004  OH  TYR A 122       5.940  -9.987  15.546  1.00  0.00           O  
ATOM   2005  HH  TYR A 122       5.787 -10.180  16.476  1.00  0.00           H  
ATOM   2006  CE2 TYR A 122       7.762 -11.517  15.864  1.00  0.00           C  
ATOM   2007  HE2 TYR A 122       7.253 -11.980  16.696  1.00  0.00           H  
ATOM   2008  CD2 TYR A 122       9.050 -11.953  15.502  1.00  0.00           C  
ATOM   2009  HD2 TYR A 122       9.525 -12.749  16.062  1.00  0.00           H  
ATOM   2010  C   TYR A 122      12.193 -11.165  16.331  1.00  0.00           C  
ATOM   2011  O   TYR A 122      11.713 -10.310  17.072  1.00  0.00           O  
ATOM   2012  N   SER A 123      12.783 -12.271  16.802  1.00  0.00           N  
ATOM   2013  H   SER A 123      13.137 -12.951  16.141  1.00  0.00           H  
ATOM   2014  CA  SER A 123      12.973 -12.554  18.233  1.00  0.00           C  
ATOM   2015  HA  SER A 123      11.999 -12.601  18.724  1.00  0.00           H  
ATOM   2016  CB  SER A 123      13.656 -13.920  18.375  1.00  0.00           C  
ATOM   2017  HB2 SER A 123      13.045 -14.682  17.891  1.00  0.00           H  
ATOM   2018  HB3 SER A 123      14.630 -13.889  17.886  1.00  0.00           H  
ATOM   2019  OG  SER A 123      13.833 -14.268  19.729  1.00  0.00           O  
ATOM   2020  HG  SER A 123      14.566 -14.882  19.811  1.00  0.00           H  
ATOM   2021  C   SER A 123      13.791 -11.453  18.927  1.00  0.00           C  
ATOM   2022  O   SER A 123      13.383 -10.929  19.958  1.00  0.00           O  
ATOM   2023  N   LYS A 124      14.891 -10.997  18.312  1.00  0.00           N  
ATOM   2024  H   LYS A 124      15.197 -11.482  17.473  1.00  0.00           H  
ATOM   2025  CA  LYS A 124      15.693  -9.847  18.778  1.00  0.00           C  
ATOM   2026  HA  LYS A 124      15.753  -9.904  19.868  1.00  0.00           H  
ATOM   2027  CB  LYS A 124      17.115  -9.963  18.206  1.00  0.00           C  
ATOM   2028  HB2 LYS A 124      17.060 -10.168  17.136  1.00  0.00           H  
ATOM   2029  HB3 LYS A 124      17.652  -9.025  18.349  1.00  0.00           H  
ATOM   2030  CG  LYS A 124      17.904 -11.065  18.924  1.00  0.00           C  
ATOM   2031  HG2 LYS A 124      18.024 -10.790  19.973  1.00  0.00           H  
ATOM   2032  HG3 LYS A 124      17.365 -12.012  18.864  1.00  0.00           H  
ATOM   2033  CD  LYS A 124      19.280 -11.234  18.278  1.00  0.00           C  
ATOM   2034  HD2 LYS A 124      19.134 -11.621  17.268  1.00  0.00           H  
ATOM   2035  HD3 LYS A 124      19.793 -10.274  18.228  1.00  0.00           H  
ATOM   2036  CE  LYS A 124      20.111 -12.218  19.103  1.00  0.00           C  
ATOM   2037  HE2 LYS A 124      20.467 -11.731  20.014  1.00  0.00           H  
ATOM   2038  HE3 LYS A 124      19.463 -13.056  19.385  1.00  0.00           H  
ATOM   2039  NZ  LYS A 124      21.229 -12.757  18.302  1.00  0.00           N  
ATOM   2040  HZ1 LYS A 124      21.843 -12.048  17.941  1.00  0.00           H  
ATOM   2041  HZ2 LYS A 124      21.717 -13.488  18.797  1.00  0.00           H  
ATOM   2042  HZ3 LYS A 124      20.797 -13.249  17.508  1.00  0.00           H  
ATOM   2043  C   LYS A 124      15.070  -8.463  18.510  1.00  0.00           C  
ATOM   2044  O   LYS A 124      15.759  -7.457  18.669  1.00  0.00           O  
ATOM   2045  N   CYS A 125      13.799  -8.403  18.112  1.00  0.00           N  
ATOM   2046  H   CYS A 125      13.299  -9.277  18.031  1.00  0.00           H  
ATOM   2047  CA  CYS A 125      13.007  -7.176  17.952  1.00  0.00           C  
ATOM   2048  HA  CYS A 125      13.502  -6.363  18.487  1.00  0.00           H  
ATOM   2049  CB  CYS A 125      12.910  -6.791  16.461  1.00  0.00           C  
ATOM   2050  HB2 CYS A 125      12.369  -7.577  15.932  1.00  0.00           H  
ATOM   2051  HB3 CYS A 125      12.334  -5.867  16.381  1.00  0.00           H  
ATOM   2052  SG  CYS A 125      14.531  -6.540  15.673  1.00  0.00           S  
ATOM   2053  HG  CYS A 125      14.851  -7.845  15.705  1.00  0.00           H  
ATOM   2054  C   CYS A 125      11.604  -7.302  18.592  1.00  0.00           C  
ATOM   2055  O   CYS A 125      10.687  -6.596  18.167  1.00  0.00           O  
ATOM   2056  N   SER A 126      11.437  -8.230  19.548  1.00  0.00           N  
ATOM   2057  H   SER A 126      12.256  -8.710  19.898  1.00  0.00           H  
ATOM   2058  CA  SER A 126      10.204  -8.474  20.322  1.00  0.00           C  
ATOM   2059  HA  SER A 126       9.353  -7.990  19.846  1.00  0.00           H  
ATOM   2060  CB  SER A 126       9.935  -9.976  20.407  1.00  0.00           C  
ATOM   2061  HB2 SER A 126      10.797 -10.476  20.859  1.00  0.00           H  
ATOM   2062  HB3 SER A 126       9.068 -10.147  21.047  1.00  0.00           H  
ATOM   2063  OG  SER A 126       9.681 -10.495  19.110  1.00  0.00           O  
ATOM   2064  HG  SER A 126      10.394 -10.182  18.531  1.00  0.00           H  
ATOM   2065  C   SER A 126      10.291  -7.885  21.731  1.00  0.00           C  
ATOM   2066  O   SER A 126       9.296  -7.240  22.125  1.00  0.00           O  
ATOM   2067  OXT SER A 126      11.340  -8.102  22.380  1.00  0.00           O  
TER    2068      SER   126                                                      
ATOM   2068  N   MET B 127     -11.834  36.699 -21.137  1.00  0.00           N  
ATOM   2069  H1  MET B 127     -12.538  36.810 -20.419  1.00  0.00           H  
ATOM   2070  H2  MET B 127     -11.177  37.466 -21.098  1.00  0.00           H  
ATOM   2071  H3  MET B 127     -12.308  36.691 -22.030  1.00  0.00           H  
ATOM   2072  CA  MET B 127     -11.142  35.407 -20.930  1.00  0.00           C  
ATOM   2073  HA  MET B 127     -10.417  35.260 -21.731  1.00  0.00           H  
ATOM   2074  CB  MET B 127     -10.406  35.389 -19.574  1.00  0.00           C  
ATOM   2075  HB2 MET B 127     -10.246  36.408 -19.220  1.00  0.00           H  
ATOM   2076  HB3 MET B 127     -11.001  34.863 -18.824  1.00  0.00           H  
ATOM   2077  CG  MET B 127      -9.043  34.713 -19.721  1.00  0.00           C  
ATOM   2078  HG2 MET B 127      -8.575  34.640 -18.740  1.00  0.00           H  
ATOM   2079  HG3 MET B 127      -9.182  33.701 -20.101  1.00  0.00           H  
ATOM   2080  SD  MET B 127      -7.927  35.608 -20.836  1.00  0.00           S  
ATOM   2081  CE  MET B 127      -7.406  36.972 -19.753  1.00  0.00           C  
ATOM   2082  HE1 MET B 127      -6.565  37.497 -20.206  1.00  0.00           H  
ATOM   2083  HE2 MET B 127      -8.226  37.672 -19.604  1.00  0.00           H  
ATOM   2084  HE3 MET B 127      -7.096  36.581 -18.785  1.00  0.00           H  
ATOM   2085  C   MET B 127     -12.172  34.287 -21.002  1.00  0.00           C  
ATOM   2086  O   MET B 127     -13.355  34.601 -20.918  1.00  0.00           O  
ATOM   2087  N   HIE B 128     -11.755  33.022 -21.105  1.00  0.00           N  
ATOM   2088  H   HIE B 128     -10.762  32.839 -21.144  1.00  0.00           H  
ATOM   2089  CA  HIE B 128     -12.563  31.909 -20.573  1.00  0.00           C  
ATOM   2090  HA  HIE B 128     -13.573  32.266 -20.368  1.00  0.00           H  
ATOM   2091  CB  HIE B 128     -12.728  30.793 -21.618  1.00  0.00           C  
ATOM   2092  HB2 HIE B 128     -12.868  31.238 -22.604  1.00  0.00           H  
ATOM   2093  HB3 HIE B 128     -13.652  30.262 -21.383  1.00  0.00           H  
ATOM   2094  CG  HIE B 128     -11.648  29.749 -21.713  1.00  0.00           C  
ATOM   2095  ND1 HIE B 128     -11.769  28.466 -21.186  1.00  0.00           N  
ATOM   2096  CE1 HIE B 128     -10.711  27.777 -21.639  1.00  0.00           C  
ATOM   2097  HE1 HIE B 128     -10.510  26.731 -21.421  1.00  0.00           H  
ATOM   2098  NE2 HIE B 128      -9.913  28.577 -22.368  1.00  0.00           N  
ATOM   2099  HE2 HIE B 128      -9.036  28.293 -22.784  1.00  0.00           H  
ATOM   2100  CD2 HIE B 128     -10.497  29.825 -22.443  1.00  0.00           C  
ATOM   2101  HD2 HIE B 128     -10.148  30.672 -23.021  1.00  0.00           H  
ATOM   2102  C   HIE B 128     -11.996  31.495 -19.204  1.00  0.00           C  
ATOM   2103  O   HIE B 128     -10.982  32.054 -18.780  1.00  0.00           O  
ATOM   2104  N   HIE B 129     -12.674  30.623 -18.457  1.00  0.00           N  
ATOM   2105  H   HIE B 129     -13.458  30.111 -18.849  1.00  0.00           H  
ATOM   2106  CA  HIE B 129     -12.344  30.368 -17.043  1.00  0.00           C  
ATOM   2107  HA  HIE B 129     -12.293  31.326 -16.528  1.00  0.00           H  
ATOM   2108  CB  HIE B 129     -13.463  29.553 -16.381  1.00  0.00           C  
ATOM   2109  HB2 HIE B 129     -14.327  30.200 -16.246  1.00  0.00           H  
ATOM   2110  HB3 HIE B 129     -13.148  29.251 -15.383  1.00  0.00           H  
ATOM   2111  CG  HIE B 129     -13.916  28.339 -17.147  1.00  0.00           C  
ATOM   2112  ND1 HIE B 129     -14.656  28.379 -18.332  1.00  0.00           N  
ATOM   2113  CE1 HIE B 129     -14.907  27.100 -18.645  1.00  0.00           C  
ATOM   2114  HE1 HIE B 129     -15.486  26.785 -19.503  1.00  0.00           H  
ATOM   2115  NE2 HIE B 129     -14.375  26.275 -17.725  1.00  0.00           N  
ATOM   2116  HE2 HIE B 129     -14.476  25.271 -17.712  1.00  0.00           H  
ATOM   2117  CD2 HIE B 129     -13.740  27.040 -16.772  1.00  0.00           C  
ATOM   2118  HD2 HIE B 129     -13.225  26.691 -15.886  1.00  0.00           H  
ATOM   2119  C   HIE B 129     -10.972  29.722 -16.809  1.00  0.00           C  
ATOM   2120  O   HIE B 129     -10.435  29.850 -15.715  1.00  0.00           O  
ATOM   2121  N   HIE B 130     -10.374  29.092 -17.822  1.00  0.00           N  
ATOM   2122  H   HIE B 130     -10.862  29.033 -18.705  1.00  0.00           H  
ATOM   2123  CA  HIE B 130      -8.982  28.644 -17.773  1.00  0.00           C  
ATOM   2124  HA  HIE B 130      -8.762  28.290 -16.766  1.00  0.00           H  
ATOM   2125  CB  HIE B 130      -8.787  27.462 -18.730  1.00  0.00           C  
ATOM   2126  HB2 HIE B 130      -7.734  27.184 -18.708  1.00  0.00           H  
ATOM   2127  HB3 HIE B 130      -9.000  27.789 -19.742  1.00  0.00           H  
ATOM   2128  CG  HIE B 130      -9.597  26.221 -18.425  1.00  0.00           C  
ATOM   2129  ND1 HIE B 130      -9.063  25.056 -17.891  1.00  0.00           N  
ATOM   2130  CE1 HIE B 130     -10.024  24.127 -17.945  1.00  0.00           C  
ATOM   2131  HE1 HIE B 130      -9.885  23.090 -17.671  1.00  0.00           H  
ATOM   2132  NE2 HIE B 130     -11.154  24.659 -18.439  1.00  0.00           N  
ATOM   2133  HE2 HIE B 130     -11.995  24.137 -18.636  1.00  0.00           H  
ATOM   2134  CD2 HIE B 130     -10.906  25.983 -18.742  1.00  0.00           C  
ATOM   2135  HD2 HIE B 130     -11.590  26.683 -19.197  1.00  0.00           H  
ATOM   2136  C   HIE B 130      -8.015  29.805 -18.076  1.00  0.00           C  
ATOM   2137  O   HIE B 130      -7.480  29.909 -19.179  1.00  0.00           O  
ATOM   2138  N   HIE B 131      -7.803  30.706 -17.112  1.00  0.00           N  
ATOM   2139  H   HIE B 131      -8.257  30.557 -16.216  1.00  0.00           H  
ATOM   2140  CA  HIE B 131      -6.762  31.747 -17.199  1.00  0.00           C  
ATOM   2141  HA  HIE B 131      -6.610  32.023 -18.244  1.00  0.00           H  
ATOM   2142  CB  HIE B 131      -7.223  32.997 -16.444  1.00  0.00           C  
ATOM   2143  HB2 HIE B 131      -7.417  32.735 -15.404  1.00  0.00           H  
ATOM   2144  HB3 HIE B 131      -8.149  33.364 -16.885  1.00  0.00           H  
ATOM   2145  CG  HIE B 131      -6.186  34.087 -16.495  1.00  0.00           C  
ATOM   2146  ND1 HIE B 131      -5.744  34.709 -17.663  1.00  0.00           N  
ATOM   2147  CE1 HIE B 131      -4.662  35.422 -17.315  1.00  0.00           C  
ATOM   2148  HE1 HIE B 131      -4.049  35.988 -18.006  1.00  0.00           H  
ATOM   2149  NE2 HIE B 131      -4.411  35.277 -16.004  1.00  0.00           N  
ATOM   2150  HE2 HIE B 131      -3.579  35.597 -15.525  1.00  0.00           H  
ATOM   2151  CD2 HIE B 131      -5.357  34.434 -15.472  1.00  0.00           C  
ATOM   2152  HD2 HIE B 131      -5.350  34.010 -14.478  1.00  0.00           H  
ATOM   2153  C   HIE B 131      -5.415  31.241 -16.657  1.00  0.00           C  
ATOM   2154  O   HIE B 131      -5.410  30.380 -15.786  1.00  0.00           O  
ATOM   2155  N   HIE B 132      -4.273  31.769 -17.111  1.00  0.00           N  
ATOM   2156  H   HIE B 132      -4.333  32.532 -17.770  1.00  0.00           H  
ATOM   2157  CA  HIE B 132      -2.945  31.394 -16.586  1.00  0.00           C  
ATOM   2158  HA  HIE B 132      -2.848  30.305 -16.615  1.00  0.00           H  
ATOM   2159  CB  HIE B 132      -1.833  31.962 -17.482  1.00  0.00           C  
ATOM   2160  HB2 HIE B 132      -1.956  33.044 -17.555  1.00  0.00           H  
ATOM   2161  HB3 HIE B 132      -1.934  31.535 -18.481  1.00  0.00           H  
ATOM   2162  CG  HIE B 132      -0.435  31.670 -16.981  1.00  0.00           C  
ATOM   2163  ND1 HIE B 132      -0.046  30.515 -16.302  1.00  0.00           N  
ATOM   2164  CE1 HIE B 132       1.287  30.566 -16.201  1.00  0.00           C  
ATOM   2165  HE1 HIE B 132       1.898  29.781 -15.773  1.00  0.00           H  
ATOM   2166  NE2 HIE B 132       1.754  31.695 -16.760  1.00  0.00           N  
ATOM   2167  HE2 HIE B 132       2.730  31.908 -16.901  1.00  0.00           H  
ATOM   2168  CD2 HIE B 132       0.683  32.403 -17.262  1.00  0.00           C  
ATOM   2169  HD2 HIE B 132       0.709  33.313 -17.844  1.00  0.00           H  
ATOM   2170  C   HIE B 132      -2.753  31.829 -15.124  1.00  0.00           C  
ATOM   2171  O   HIE B 132      -2.702  33.024 -14.822  1.00  0.00           O  
ATOM   2172  N   HIE B 133      -2.603  30.856 -14.224  1.00  0.00           N  
ATOM   2173  H   HIE B 133      -2.589  29.898 -14.558  1.00  0.00           H  
ATOM   2174  CA  HIE B 133      -2.411  31.064 -12.785  1.00  0.00           C  
ATOM   2175  HA  HIE B 133      -2.196  32.117 -12.595  1.00  0.00           H  
ATOM   2176  CB  HIE B 133      -3.688  30.694 -12.022  1.00  0.00           C  
ATOM   2177  HB2 HIE B 133      -3.435  30.450 -10.993  1.00  0.00           H  
ATOM   2178  HB3 HIE B 133      -4.127  29.797 -12.452  1.00  0.00           H  
ATOM   2179  CG  HIE B 133      -4.709  31.798 -11.993  1.00  0.00           C  
ATOM   2180  ND1 HIE B 133      -4.640  32.934 -11.181  1.00  0.00           N  
ATOM   2181  CE1 HIE B 133      -5.773  33.616 -11.419  1.00  0.00           C  
ATOM   2182  HE1 HIE B 133      -6.043  34.544 -10.931  1.00  0.00           H  
ATOM   2183  NE2 HIE B 133      -6.527  32.976 -12.329  1.00  0.00           N  
ATOM   2184  HE2 HIE B 133      -7.431  33.277 -12.667  1.00  0.00           H  
ATOM   2185  CD2 HIE B 133      -5.868  31.828 -12.706  1.00  0.00           C  
ATOM   2186  HD2 HIE B 133      -6.195  31.077 -13.413  1.00  0.00           H  
ATOM   2187  C   HIE B 133      -1.234  30.242 -12.271  1.00  0.00           C  
ATOM   2188  O   HIE B 133      -1.077  29.074 -12.620  1.00  0.00           O  
ATOM   2189  N   LYS B 134      -0.410  30.830 -11.397  1.00  0.00           N  
ATOM   2190  H   LYS B 134      -0.606  31.779 -11.122  1.00  0.00           H  
ATOM   2191  CA  LYS B 134       0.729  30.120 -10.793  1.00  0.00           C  
ATOM   2192  HA  LYS B 134       1.358  29.728 -11.594  1.00  0.00           H  
ATOM   2193  CB  LYS B 134       1.560  31.054  -9.901  1.00  0.00           C  
ATOM   2194  HB2 LYS B 134       0.906  31.553  -9.183  1.00  0.00           H  
ATOM   2195  HB3 LYS B 134       2.267  30.443  -9.337  1.00  0.00           H  
ATOM   2196  CG  LYS B 134       2.363  32.100 -10.684  1.00  0.00           C  
ATOM   2197  HG2 LYS B 134       2.984  31.596 -11.427  1.00  0.00           H  
ATOM   2198  HG3 LYS B 134       1.684  32.786 -11.192  1.00  0.00           H  
ATOM   2199  CD  LYS B 134       3.263  32.879  -9.714  1.00  0.00           C  
ATOM   2200  HD2 LYS B 134       2.635  33.412  -8.996  1.00  0.00           H  
ATOM   2201  HD3 LYS B 134       3.896  32.171  -9.174  1.00  0.00           H  
ATOM   2202  CE  LYS B 134       4.150  33.875 -10.468  1.00  0.00           C  
ATOM   2203  HE2 LYS B 134       4.727  33.326 -11.220  1.00  0.00           H  
ATOM   2204  HE3 LYS B 134       3.507  34.588 -10.993  1.00  0.00           H  
ATOM   2205  NZ  LYS B 134       5.066  34.585  -9.539  1.00  0.00           N  
ATOM   2206  HZ1 LYS B 134       5.681  33.923  -9.083  1.00  0.00           H  
ATOM   2207  HZ2 LYS B 134       4.536  35.074  -8.827  1.00  0.00           H  
ATOM   2208  HZ3 LYS B 134       5.639  35.254 -10.039  1.00  0.00           H  
ATOM   2209  C   LYS B 134       0.267  28.922  -9.955  1.00  0.00           C  
ATOM   2210  O   LYS B 134      -0.700  29.032  -9.202  1.00  0.00           O  
ATOM   2211  N   VAL B 135       1.024  27.829 -10.010  1.00  0.00           N  
ATOM   2212  H   VAL B 135       1.763  27.794 -10.692  1.00  0.00           H  
ATOM   2213  CA  VAL B 135       1.069  26.847  -8.919  1.00  0.00           C  
ATOM   2214  HA  VAL B 135       0.073  26.436  -8.743  1.00  0.00           H  
ATOM   2215  CB  VAL B 135       2.022  25.700  -9.297  1.00  0.00           C  
ATOM   2216  HB  VAL B 135       2.960  26.166  -9.591  1.00  0.00           H  
ATOM   2217  CG1 VAL B 135       2.305  24.729  -8.147  1.00  0.00           C  
ATOM   2218 HG11 VAL B 135       1.378  24.419  -7.664  1.00  0.00           H  
ATOM   2219 HG12 VAL B 135       2.827  23.843  -8.508  1.00  0.00           H  
ATOM   2220 HG13 VAL B 135       2.946  25.210  -7.410  1.00  0.00           H  
ATOM   2221  CG2 VAL B 135       1.502  24.886 -10.490  1.00  0.00           C  
ATOM   2222 HG21 VAL B 135       2.227  24.121 -10.764  1.00  0.00           H  
ATOM   2223 HG22 VAL B 135       0.568  24.397 -10.225  1.00  0.00           H  
ATOM   2224 HG23 VAL B 135       1.344  25.529 -11.354  1.00  0.00           H  
ATOM   2225  C   VAL B 135       1.544  27.547  -7.636  1.00  0.00           C  
ATOM   2226  O   VAL B 135       2.488  28.340  -7.675  1.00  0.00           O  
ATOM   2227  N   LEU B 136       0.879  27.269  -6.516  1.00  0.00           N  
ATOM   2228  H   LEU B 136       0.126  26.589  -6.565  1.00  0.00           H  
ATOM   2229  CA  LEU B 136       1.304  27.672  -5.173  1.00  0.00           C  
ATOM   2230  HA  LEU B 136       1.889  28.591  -5.239  1.00  0.00           H  
ATOM   2231  CB  LEU B 136       0.064  27.948  -4.303  1.00  0.00           C  
ATOM   2232  HB2 LEU B 136      -0.472  27.008  -4.169  1.00  0.00           H  
ATOM   2233  HB3 LEU B 136       0.394  28.283  -3.318  1.00  0.00           H  
ATOM   2234  CG  LEU B 136      -0.911  28.993  -4.887  1.00  0.00           C  
ATOM   2235  HG  LEU B 136      -1.249  28.670  -5.871  1.00  0.00           H  
ATOM   2236  CD1 LEU B 136      -2.140  29.110  -3.989  1.00  0.00           C  
ATOM   2237 HD11 LEU B 136      -2.631  28.143  -3.914  1.00  0.00           H  
ATOM   2238 HD12 LEU B 136      -1.850  29.448  -2.994  1.00  0.00           H  
ATOM   2239 HD13 LEU B 136      -2.847  29.820  -4.419  1.00  0.00           H  
ATOM   2240  CD2 LEU B 136      -0.281  30.382  -5.018  1.00  0.00           C  
ATOM   2241 HD21 LEU B 136      -1.025  31.095  -5.376  1.00  0.00           H  
ATOM   2242 HD22 LEU B 136       0.099  30.714  -4.051  1.00  0.00           H  
ATOM   2243 HD23 LEU B 136       0.534  30.348  -5.739  1.00  0.00           H  
ATOM   2244  C   LEU B 136       2.220  26.595  -4.563  1.00  0.00           C  
ATOM   2245  O   LEU B 136       2.168  25.434  -4.970  1.00  0.00           O  
ATOM   2246  N   GLN B 137       3.087  26.985  -3.627  1.00  0.00           N  
ATOM   2247  H   GLN B 137       3.070  27.945  -3.303  1.00  0.00           H  
ATOM   2248  CA  GLN B 137       4.122  26.098  -3.086  1.00  0.00           C  
ATOM   2249  HA  GLN B 137       4.635  25.650  -3.939  1.00  0.00           H  
ATOM   2250  CB  GLN B 137       5.172  26.922  -2.316  1.00  0.00           C  
ATOM   2251  HB2 GLN B 137       6.014  26.260  -2.105  1.00  0.00           H  
ATOM   2252  HB3 GLN B 137       5.556  27.719  -2.955  1.00  0.00           H  
ATOM   2253  CG  GLN B 137       4.706  27.513  -0.971  1.00  0.00           C  
ATOM   2254  HG2 GLN B 137       4.036  26.824  -0.458  1.00  0.00           H  
ATOM   2255  HG3 GLN B 137       5.590  27.625  -0.341  1.00  0.00           H  
ATOM   2256  CD  GLN B 137       4.039  28.885  -1.065  1.00  0.00           C  
ATOM   2257  OE1 GLN B 137       3.632  29.373  -2.109  1.00  0.00           O  
ATOM   2258  NE2 GLN B 137       3.925  29.583   0.045  1.00  0.00           N  
ATOM   2259 HE21 GLN B 137       3.507  30.492  -0.029  1.00  0.00           H  
ATOM   2260 HE22 GLN B 137       4.258  29.203   0.912  1.00  0.00           H  
ATOM   2261  C   GLN B 137       3.575  24.917  -2.257  1.00  0.00           C  
ATOM   2262  O   GLN B 137       2.412  24.893  -1.860  1.00  0.00           O  
ATOM   2263  N   GLU B 138       4.473  23.969  -1.988  1.00  0.00           N  
ATOM   2264  H   GLU B 138       5.423  24.141  -2.274  1.00  0.00           H  
ATOM   2265  CA  GLU B 138       4.288  22.726  -1.229  1.00  0.00           C  
ATOM   2266  HA  GLU B 138       5.180  22.142  -1.441  1.00  0.00           H  
ATOM   2267  CB  GLU B 138       4.341  23.018   0.285  1.00  0.00           C  
ATOM   2268  HB2 GLU B 138       4.878  23.951   0.465  1.00  0.00           H  
ATOM   2269  HB3 GLU B 138       3.330  23.153   0.669  1.00  0.00           H  
ATOM   2270  CG  GLU B 138       5.047  21.900   1.075  1.00  0.00           C  
ATOM   2271  HG2 GLU B 138       4.882  22.093   2.138  1.00  0.00           H  
ATOM   2272  HG3 GLU B 138       4.572  20.947   0.836  1.00  0.00           H  
ATOM   2273  CD  GLU B 138       6.569  21.787   0.826  1.00  0.00           C  
ATOM   2274  OE1 GLU B 138       7.220  21.041   1.589  1.00  0.00           O  
ATOM   2275  OE2 GLU B 138       7.087  22.423  -0.128  1.00  0.00           O  
ATOM   2276  C   GLU B 138       3.150  21.787  -1.701  1.00  0.00           C  
ATOM   2277  O   GLU B 138       2.147  21.595  -1.008  1.00  0.00           O  
ATOM   2278  N   PRO B 139       3.318  21.142  -2.880  1.00  0.00           N  
ATOM   2279  CD  PRO B 139       4.322  21.423  -3.894  1.00  0.00           C  
ATOM   2280  HD2 PRO B 139       5.278  21.015  -3.570  1.00  0.00           H  
ATOM   2281  HD3 PRO B 139       4.411  22.489  -4.095  1.00  0.00           H  
ATOM   2282  CG  PRO B 139       3.849  20.705  -5.154  1.00  0.00           C  
ATOM   2283  HG2 PRO B 139       4.683  20.443  -5.806  1.00  0.00           H  
ATOM   2284  HG3 PRO B 139       3.123  21.325  -5.681  1.00  0.00           H  
ATOM   2285  CB  PRO B 139       3.165  19.466  -4.584  1.00  0.00           C  
ATOM   2286  HB2 PRO B 139       3.923  18.703  -4.393  1.00  0.00           H  
ATOM   2287  HB3 PRO B 139       2.404  19.074  -5.259  1.00  0.00           H  
ATOM   2288  CA  PRO B 139       2.557  19.951  -3.259  1.00  0.00           C  
ATOM   2289  HA  PRO B 139       1.515  20.232  -3.408  1.00  0.00           H  
ATOM   2290  C   PRO B 139       2.642  18.840  -2.205  1.00  0.00           C  
ATOM   2291  O   PRO B 139       3.675  18.652  -1.563  1.00  0.00           O  
ATOM   2292  N   THR B 140       1.577  18.045  -2.082  1.00  0.00           N  
ATOM   2293  H   THR B 140       0.773  18.226  -2.679  1.00  0.00           H  
ATOM   2294  CA  THR B 140       1.525  16.903  -1.156  1.00  0.00           C  
ATOM   2295  HA  THR B 140       2.529  16.729  -0.767  1.00  0.00           H  
ATOM   2296  CB  THR B 140       0.649  17.243   0.056  1.00  0.00           C  
ATOM   2297  HB  THR B 140       0.884  18.252   0.399  1.00  0.00           H  
ATOM   2298  CG2 THR B 140      -0.854  17.147  -0.215  1.00  0.00           C  
ATOM   2299 HG21 THR B 140      -1.397  17.498   0.662  1.00  0.00           H  
ATOM   2300 HG22 THR B 140      -1.117  17.779  -1.064  1.00  0.00           H  
ATOM   2301 HG23 THR B 140      -1.140  16.117  -0.423  1.00  0.00           H  
ATOM   2302  OG1 THR B 140       0.958  16.347   1.093  1.00  0.00           O  
ATOM   2303  HG1 THR B 140       1.718  16.717   1.556  1.00  0.00           H  
ATOM   2304  C   THR B 140       1.113  15.610  -1.866  1.00  0.00           C  
ATOM   2305  O   THR B 140       0.601  15.657  -2.987  1.00  0.00           O  
ATOM   2306  N   CYS B 141       1.352  14.441  -1.262  1.00  0.00           N  
ATOM   2307  H   CYS B 141       1.700  14.452  -0.311  1.00  0.00           H  
ATOM   2308  CA  CYS B 141       1.100  13.137  -1.888  1.00  0.00           C  
ATOM   2309  HA  CYS B 141       0.230  13.238  -2.530  1.00  0.00           H  
ATOM   2310  CB  CYS B 141       2.310  12.779  -2.767  1.00  0.00           C  
ATOM   2311  HB2 CYS B 141       2.512  13.608  -3.448  1.00  0.00           H  
ATOM   2312  HB3 CYS B 141       3.189  12.628  -2.139  1.00  0.00           H  
ATOM   2313  SG  CYS B 141       1.997  11.285  -3.752  1.00  0.00           S  
ATOM   2314  HG  CYS B 141       2.240  10.392  -2.779  1.00  0.00           H  
ATOM   2315  C   CYS B 141       0.781  12.052  -0.845  1.00  0.00           C  
ATOM   2316  O   CYS B 141       1.425  12.004   0.198  1.00  0.00           O  
ATOM   2317  N   VAL B 142      -0.188  11.179  -1.134  1.00  0.00           N  
ATOM   2318  H   VAL B 142      -0.640  11.268  -2.040  1.00  0.00           H  
ATOM   2319  CA  VAL B 142      -0.684  10.119  -0.232  1.00  0.00           C  
ATOM   2320  HA  VAL B 142       0.062   9.949   0.541  1.00  0.00           H  
ATOM   2321  CB  VAL B 142      -1.995  10.534   0.478  1.00  0.00           C  
ATOM   2322  HB  VAL B 142      -2.316   9.702   1.105  1.00  0.00           H  
ATOM   2323  CG1 VAL B 142      -1.781  11.736   1.406  1.00  0.00           C  
ATOM   2324 HG11 VAL B 142      -2.687  11.925   1.982  1.00  0.00           H  
ATOM   2325 HG12 VAL B 142      -1.533  12.628   0.830  1.00  0.00           H  
ATOM   2326 HG13 VAL B 142      -0.965  11.522   2.098  1.00  0.00           H  
ATOM   2327  CG2 VAL B 142      -3.150  10.845  -0.488  1.00  0.00           C  
ATOM   2328 HG21 VAL B 142      -2.885  11.675  -1.144  1.00  0.00           H  
ATOM   2329 HG22 VAL B 142      -3.378   9.967  -1.091  1.00  0.00           H  
ATOM   2330 HG23 VAL B 142      -4.038  11.112   0.083  1.00  0.00           H  
ATOM   2331  C   VAL B 142      -0.862   8.791  -0.973  1.00  0.00           C  
ATOM   2332  O   VAL B 142      -0.984   8.779  -2.197  1.00  0.00           O  
ATOM   2333  N   SER B 143      -0.902   7.667  -0.254  1.00  0.00           N  
ATOM   2334  H   SER B 143      -0.789   7.738   0.754  1.00  0.00           H  
ATOM   2335  CA  SER B 143      -1.047   6.323  -0.833  1.00  0.00           C  
ATOM   2336  HA  SER B 143      -1.026   6.389  -1.917  1.00  0.00           H  
ATOM   2337  CB  SER B 143       0.135   5.457  -0.408  1.00  0.00           C  
ATOM   2338  HB2 SER B 143       1.059   5.992  -0.621  1.00  0.00           H  
ATOM   2339  HB3 SER B 143       0.072   5.252   0.662  1.00  0.00           H  
ATOM   2340  OG  SER B 143       0.119   4.245  -1.134  1.00  0.00           O  
ATOM   2341  HG  SER B 143       0.418   4.449  -2.033  1.00  0.00           H  
ATOM   2342  C   SER B 143      -2.348   5.627  -0.442  1.00  0.00           C  
ATOM   2343  O   SER B 143      -2.745   5.676   0.717  1.00  0.00           O  
ATOM   2344  N   ASP B 144      -2.956   4.870  -1.355  1.00  0.00           N  
ATOM   2345  H   ASP B 144      -2.572   4.779  -2.288  1.00  0.00           H  
ATOM   2346  CA  ASP B 144      -4.003   3.916  -0.980  1.00  0.00           C  
ATOM   2347  HA  ASP B 144      -4.613   4.362  -0.194  1.00  0.00           H  
ATOM   2348  CB  ASP B 144      -4.932   3.650  -2.176  1.00  0.00           C  
ATOM   2349  HB2 ASP B 144      -5.804   3.109  -1.811  1.00  0.00           H  
ATOM   2350  HB3 ASP B 144      -5.284   4.604  -2.572  1.00  0.00           H  
ATOM   2351  CG  ASP B 144      -4.306   2.840  -3.308  1.00  0.00           C  
ATOM   2352  OD1 ASP B 144      -3.078   2.601  -3.333  1.00  0.00           O  
ATOM   2353  OD2 ASP B 144      -5.078   2.376  -4.176  1.00  0.00           O  
ATOM   2354  C   ASP B 144      -3.417   2.598  -0.423  1.00  0.00           C  
ATOM   2355  O   ASP B 144      -4.176   1.714  -0.029  1.00  0.00           O  
ATOM   2356  N   TYR B 145      -2.087   2.446  -0.421  1.00  0.00           N  
ATOM   2357  H   TYR B 145      -1.534   3.240  -0.718  1.00  0.00           H  
ATOM   2358  CA  TYR B 145      -1.340   1.223  -0.107  1.00  0.00           C  
ATOM   2359  HA  TYR B 145      -0.333   1.400  -0.486  1.00  0.00           H  
ATOM   2360  CB  TYR B 145      -1.209   1.047   1.413  1.00  0.00           C  
ATOM   2361  HB2 TYR B 145      -1.245   2.028   1.885  1.00  0.00           H  
ATOM   2362  HB3 TYR B 145      -2.062   0.480   1.783  1.00  0.00           H  
ATOM   2363  CG  TYR B 145       0.089   0.390   1.850  1.00  0.00           C  
ATOM   2364  CD1 TYR B 145       1.290   1.130   1.796  1.00  0.00           C  
ATOM   2365  HD1 TYR B 145       1.285   2.146   1.422  1.00  0.00           H  
ATOM   2366  CE1 TYR B 145       2.494   0.558   2.247  1.00  0.00           C  
ATOM   2367  HE1 TYR B 145       3.419   1.114   2.213  1.00  0.00           H  
ATOM   2368  CZ  TYR B 145       2.504  -0.751   2.768  1.00  0.00           C  
ATOM   2369  OH  TYR B 145       3.665  -1.255   3.266  1.00  0.00           O  
ATOM   2370  HH  TYR B 145       3.603  -2.193   3.535  1.00  0.00           H  
ATOM   2371  CE2 TYR B 145       1.310  -1.505   2.798  1.00  0.00           C  
ATOM   2372  HE2 TYR B 145       1.330  -2.510   3.193  1.00  0.00           H  
ATOM   2373  CD2 TYR B 145       0.104  -0.935   2.337  1.00  0.00           C  
ATOM   2374  HD2 TYR B 145      -0.813  -1.505   2.370  1.00  0.00           H  
ATOM   2375  C   TYR B 145      -1.844  -0.020  -0.868  1.00  0.00           C  
ATOM   2376  O   TYR B 145      -1.943  -1.120  -0.317  1.00  0.00           O  
ATOM   2377  N   MET B 146      -2.214   0.158  -2.142  1.00  0.00           N  
ATOM   2378  H   MET B 146      -2.197   1.107  -2.514  1.00  0.00           H  
ATOM   2379  CA  MET B 146      -2.738  -0.907  -3.002  1.00  0.00           C  
ATOM   2380  HA  MET B 146      -2.305  -1.856  -2.685  1.00  0.00           H  
ATOM   2381  CB  MET B 146      -4.262  -0.995  -2.817  1.00  0.00           C  
ATOM   2382  HB2 MET B 146      -4.459  -1.336  -1.805  1.00  0.00           H  
ATOM   2383  HB3 MET B 146      -4.701  -0.006  -2.936  1.00  0.00           H  
ATOM   2384  CG  MET B 146      -4.964  -1.951  -3.787  1.00  0.00           C  
ATOM   2385  HG2 MET B 146      -4.833  -1.580  -4.803  1.00  0.00           H  
ATOM   2386  HG3 MET B 146      -4.498  -2.935  -3.721  1.00  0.00           H  
ATOM   2387  SD  MET B 146      -6.743  -2.122  -3.478  1.00  0.00           S  
ATOM   2388  CE  MET B 146      -7.218  -2.979  -5.002  1.00  0.00           C  
ATOM   2389  HE1 MET B 146      -8.291  -3.170  -4.994  1.00  0.00           H  
ATOM   2390  HE2 MET B 146      -6.969  -2.358  -5.862  1.00  0.00           H  
ATOM   2391  HE3 MET B 146      -6.682  -3.926  -5.075  1.00  0.00           H  
ATOM   2392  C   MET B 146      -2.362  -0.762  -4.476  1.00  0.00           C  
ATOM   2393  O   MET B 146      -1.970  -1.767  -5.062  1.00  0.00           O  
ATOM   2394  N   SER B 147      -2.536   0.415  -5.086  1.00  0.00           N  
ATOM   2395  H   SER B 147      -2.815   1.220  -4.528  1.00  0.00           H  
ATOM   2396  CA  SER B 147      -2.313   0.606  -6.531  1.00  0.00           C  
ATOM   2397  HA  SER B 147      -1.384   0.121  -6.820  1.00  0.00           H  
ATOM   2398  CB  SER B 147      -3.460  -0.069  -7.296  1.00  0.00           C  
ATOM   2399  HB2 SER B 147      -3.462  -1.140  -7.087  1.00  0.00           H  
ATOM   2400  HB3 SER B 147      -4.406   0.358  -6.963  1.00  0.00           H  
ATOM   2401  OG  SER B 147      -3.345   0.115  -8.684  1.00  0.00           O  
ATOM   2402  HG  SER B 147      -2.526  -0.386  -8.958  1.00  0.00           H  
ATOM   2403  C   SER B 147      -2.215   2.072  -6.968  1.00  0.00           C  
ATOM   2404  O   SER B 147      -1.497   2.391  -7.917  1.00  0.00           O  
ATOM   2405  N   ILE B 148      -2.925   2.986  -6.297  1.00  0.00           N  
ATOM   2406  H   ILE B 148      -3.414   2.702  -5.453  1.00  0.00           H  
ATOM   2407  CA  ILE B 148      -3.027   4.386  -6.730  1.00  0.00           C  
ATOM   2408  HA  ILE B 148      -2.287   4.562  -7.510  1.00  0.00           H  
ATOM   2409  CB  ILE B 148      -4.401   4.707  -7.369  1.00  0.00           C  
ATOM   2410  HB  ILE B 148      -5.178   4.630  -6.606  1.00  0.00           H  
ATOM   2411  CG2 ILE B 148      -4.381   6.155  -7.904  1.00  0.00           C  
ATOM   2412 HG21 ILE B 148      -3.628   6.251  -8.687  1.00  0.00           H  
ATOM   2413 HG22 ILE B 148      -5.356   6.433  -8.303  1.00  0.00           H  
ATOM   2414 HG23 ILE B 148      -4.151   6.860  -7.107  1.00  0.00           H  
ATOM   2415  CG1 ILE B 148      -4.726   3.696  -8.498  1.00  0.00           C  
ATOM   2416 HG12 ILE B 148      -3.868   3.618  -9.165  1.00  0.00           H  
ATOM   2417 HG13 ILE B 148      -4.887   2.714  -8.052  1.00  0.00           H  
ATOM   2418  CD1 ILE B 148      -5.963   4.018  -9.345  1.00  0.00           C  
ATOM   2419 HD11 ILE B 148      -6.826   4.183  -8.700  1.00  0.00           H  
ATOM   2420 HD12 ILE B 148      -5.785   4.901  -9.959  1.00  0.00           H  
ATOM   2421 HD13 ILE B 148      -6.169   3.179 -10.010  1.00  0.00           H  
ATOM   2422  C   ILE B 148      -2.660   5.325  -5.584  1.00  0.00           C  
ATOM   2423  O   ILE B 148      -3.484   5.676  -4.735  1.00  0.00           O  
ATOM   2424  N   SER B 149      -1.419   5.809  -5.617  1.00  0.00           N  
ATOM   2425  H   SER B 149      -0.821   5.526  -6.388  1.00  0.00           H  
ATOM   2426  CA  SER B 149      -1.029   6.994  -4.855  1.00  0.00           C  
ATOM   2427  HA  SER B 149      -1.555   6.975  -3.902  1.00  0.00           H  
ATOM   2428  CB  SER B 149       0.471   6.967  -4.540  1.00  0.00           C  
ATOM   2429  HB2 SER B 149       1.039   6.971  -5.471  1.00  0.00           H  
ATOM   2430  HB3 SER B 149       0.731   7.854  -3.960  1.00  0.00           H  
ATOM   2431  OG  SER B 149       0.786   5.800  -3.786  1.00  0.00           O  
ATOM   2432  HG  SER B 149       0.868   5.071  -4.416  1.00  0.00           H  
ATOM   2433  C   SER B 149      -1.484   8.270  -5.584  1.00  0.00           C  
ATOM   2434  O   SER B 149      -1.617   8.300  -6.808  1.00  0.00           O  
ATOM   2435  N   THR B 150      -1.781   9.333  -4.834  1.00  0.00           N  
ATOM   2436  H   THR B 150      -1.609   9.271  -3.834  1.00  0.00           H  
ATOM   2437  CA  THR B 150      -2.379  10.577  -5.357  1.00  0.00           C  
ATOM   2438  HA  THR B 150      -2.305  10.592  -6.442  1.00  0.00           H  
ATOM   2439  CB  THR B 150      -3.872  10.669  -5.004  1.00  0.00           C  
ATOM   2440  HB  THR B 150      -3.987  10.728  -3.919  1.00  0.00           H  
ATOM   2441  CG2 THR B 150      -4.555  11.881  -5.645  1.00  0.00           C  
ATOM   2442 HG21 THR B 150      -5.630  11.827  -5.474  1.00  0.00           H  
ATOM   2443 HG22 THR B 150      -4.182  12.805  -5.201  1.00  0.00           H  
ATOM   2444 HG23 THR B 150      -4.363  11.894  -6.718  1.00  0.00           H  
ATOM   2445  OG1 THR B 150      -4.552   9.522  -5.465  1.00  0.00           O  
ATOM   2446  HG1 THR B 150      -4.131   8.756  -5.062  1.00  0.00           H  
ATOM   2447  C   THR B 150      -1.641  11.802  -4.834  1.00  0.00           C  
ATOM   2448  O   THR B 150      -1.484  11.958  -3.623  1.00  0.00           O  
ATOM   2449  N   CYS B 151      -1.223  12.674  -5.755  1.00  0.00           N  
ATOM   2450  H   CYS B 151      -1.427  12.485  -6.732  1.00  0.00           H  
ATOM   2451  CA  CYS B 151      -0.595  13.964  -5.484  1.00  0.00           C  
ATOM   2452  HA  CYS B 151      -0.369  14.035  -4.426  1.00  0.00           H  
ATOM   2453  CB  CYS B 151       0.726  14.019  -6.264  1.00  0.00           C  
ATOM   2454  HB2 CYS B 151       1.371  13.207  -5.927  1.00  0.00           H  
ATOM   2455  HB3 CYS B 151       0.510  13.881  -7.325  1.00  0.00           H  
ATOM   2456  SG  CYS B 151       1.599  15.600  -6.050  1.00  0.00           S  
ATOM   2457  HG  CYS B 151       1.527  15.677  -4.708  1.00  0.00           H  
ATOM   2458  C   CYS B 151      -1.554  15.114  -5.827  1.00  0.00           C  
ATOM   2459  O   CYS B 151      -2.305  15.027  -6.801  1.00  0.00           O  
ATOM   2460  N   GLU B 152      -1.535  16.191  -5.042  1.00  0.00           N  
ATOM   2461  H   GLU B 152      -0.851  16.244  -4.291  1.00  0.00           H  
ATOM   2462  CA  GLU B 152      -2.286  17.412  -5.333  1.00  0.00           C  
ATOM   2463  HA  GLU B 152      -2.410  17.480  -6.413  1.00  0.00           H  
ATOM   2464  CB  GLU B 152      -3.709  17.344  -4.731  1.00  0.00           C  
ATOM   2465  HB2 GLU B 152      -4.336  18.053  -5.263  1.00  0.00           H  
ATOM   2466  HB3 GLU B 152      -4.129  16.361  -4.936  1.00  0.00           H  
ATOM   2467  CG  GLU B 152      -3.832  17.621  -3.224  1.00  0.00           C  
ATOM   2468  HG2 GLU B 152      -4.428  16.825  -2.770  1.00  0.00           H  
ATOM   2469  HG3 GLU B 152      -2.848  17.587  -2.754  1.00  0.00           H  
ATOM   2470  CD  GLU B 152      -4.521  18.966  -2.932  1.00  0.00           C  
ATOM   2471  OE1 GLU B 152      -5.640  19.238  -3.436  1.00  0.00           O  
ATOM   2472  OE2 GLU B 152      -3.963  19.781  -2.164  1.00  0.00           O  
ATOM   2473  C   GLU B 152      -1.494  18.665  -4.927  1.00  0.00           C  
ATOM   2474  O   GLU B 152      -0.567  18.615  -4.113  1.00  0.00           O  
ATOM   2475  N   TRP B 153      -1.860  19.792  -5.536  1.00  0.00           N  
ATOM   2476  H   TRP B 153      -2.610  19.739  -6.220  1.00  0.00           H  
ATOM   2477  CA  TRP B 153      -1.342  21.125  -5.226  1.00  0.00           C  
ATOM   2478  HA  TRP B 153      -1.119  21.156  -4.158  1.00  0.00           H  
ATOM   2479  CB  TRP B 153      -0.030  21.408  -5.978  1.00  0.00           C  
ATOM   2480  HB2 TRP B 153       0.308  22.417  -5.735  1.00  0.00           H  
ATOM   2481  HB3 TRP B 153       0.721  20.730  -5.581  1.00  0.00           H  
ATOM   2482  CG  TRP B 153      -0.022  21.253  -7.470  1.00  0.00           C  
ATOM   2483  CD1 TRP B 153      -0.322  22.216  -8.371  1.00  0.00           C  
ATOM   2484  HD1 TRP B 153      -0.629  23.225  -8.117  1.00  0.00           H  
ATOM   2485  NE1 TRP B 153      -0.172  21.720  -9.654  1.00  0.00           N  
ATOM   2486  HE1 TRP B 153      -0.416  22.245 -10.485  1.00  0.00           H  
ATOM   2487  CE2 TRP B 153       0.250  20.405  -9.641  1.00  0.00           C  
ATOM   2488  CZ2 TRP B 153       0.567  19.483 -10.652  1.00  0.00           C  
ATOM   2489  HZ2 TRP B 153       0.496  19.767 -11.689  1.00  0.00           H  
ATOM   2490  CH2 TRP B 153       0.967  18.185 -10.292  1.00  0.00           C  
ATOM   2491  HH2 TRP B 153       1.227  17.462 -11.047  1.00  0.00           H  
ATOM   2492  CZ3 TRP B 153       1.034  17.822  -8.940  1.00  0.00           C  
ATOM   2493  HZ3 TRP B 153       1.337  16.821  -8.666  1.00  0.00           H  
ATOM   2494  CE3 TRP B 153       0.717  18.754  -7.934  1.00  0.00           C  
ATOM   2495  HE3 TRP B 153       0.781  18.462  -6.896  1.00  0.00           H  
ATOM   2496  CD2 TRP B 153       0.323  20.071  -8.256  1.00  0.00           C  
ATOM   2497  C   TRP B 153      -2.393  22.207  -5.493  1.00  0.00           C  
ATOM   2498  O   TRP B 153      -3.395  22.001  -6.184  1.00  0.00           O  
ATOM   2499  N   LYS B 154      -2.178  23.381  -4.899  1.00  0.00           N  
ATOM   2500  H   LYS B 154      -1.299  23.498  -4.412  1.00  0.00           H  
ATOM   2501  CA  LYS B 154      -3.078  24.539  -4.974  1.00  0.00           C  
ATOM   2502  HA  LYS B 154      -4.075  24.201  -5.252  1.00  0.00           H  
ATOM   2503  CB  LYS B 154      -3.160  25.197  -3.583  1.00  0.00           C  
ATOM   2504  HB2 LYS B 154      -2.156  25.495  -3.277  1.00  0.00           H  
ATOM   2505  HB3 LYS B 154      -3.773  26.097  -3.644  1.00  0.00           H  
ATOM   2506  CG  LYS B 154      -3.745  24.267  -2.497  1.00  0.00           C  
ATOM   2507  HG2 LYS B 154      -3.259  23.292  -2.531  1.00  0.00           H  
ATOM   2508  HG3 LYS B 154      -3.531  24.706  -1.521  1.00  0.00           H  
ATOM   2509  CD  LYS B 154      -5.268  24.092  -2.620  1.00  0.00           C  
ATOM   2510  HD2 LYS B 154      -5.731  25.063  -2.434  1.00  0.00           H  
ATOM   2511  HD3 LYS B 154      -5.541  23.778  -3.628  1.00  0.00           H  
ATOM   2512  CE  LYS B 154      -5.822  23.088  -1.595  1.00  0.00           C  
ATOM   2513  HE2 LYS B 154      -5.256  23.182  -0.663  1.00  0.00           H  
ATOM   2514  HE3 LYS B 154      -6.860  23.356  -1.383  1.00  0.00           H  
ATOM   2515  NZ  LYS B 154      -5.777  21.687  -2.084  1.00  0.00           N  
ATOM   2516  HZ1 LYS B 154      -6.208  21.530  -2.985  1.00  0.00           H  
ATOM   2517  HZ2 LYS B 154      -4.828  21.313  -2.189  1.00  0.00           H  
ATOM   2518  HZ3 LYS B 154      -6.183  21.020  -1.445  1.00  0.00           H  
ATOM   2519  C   LYS B 154      -2.630  25.502  -6.081  1.00  0.00           C  
ATOM   2520  O   LYS B 154      -1.444  25.581  -6.398  1.00  0.00           O  
ATOM   2521  N   MET B 155      -3.576  26.237  -6.663  1.00  0.00           N  
ATOM   2522  H   MET B 155      -4.528  26.163  -6.318  1.00  0.00           H  
ATOM   2523  CA  MET B 155      -3.331  27.205  -7.741  1.00  0.00           C  
ATOM   2524  HA  MET B 155      -2.264  27.234  -7.966  1.00  0.00           H  
ATOM   2525  CB  MET B 155      -4.071  26.804  -9.035  1.00  0.00           C  
ATOM   2526  HB2 MET B 155      -5.137  26.977  -8.890  1.00  0.00           H  
ATOM   2527  HB3 MET B 155      -3.733  27.447  -9.850  1.00  0.00           H  
ATOM   2528  CG  MET B 155      -3.889  25.337  -9.455  1.00  0.00           C  
ATOM   2529  HG2 MET B 155      -4.262  24.699  -8.659  1.00  0.00           H  
ATOM   2530  HG3 MET B 155      -4.507  25.148 -10.334  1.00  0.00           H  
ATOM   2531  SD  MET B 155      -2.197  24.805  -9.819  1.00  0.00           S  
ATOM   2532  CE  MET B 155      -1.972  25.501 -11.477  1.00  0.00           C  
ATOM   2533  HE1 MET B 155      -0.990  25.243 -11.865  1.00  0.00           H  
ATOM   2534  HE2 MET B 155      -2.721  25.089 -12.153  1.00  0.00           H  
ATOM   2535  HE3 MET B 155      -2.061  26.586 -11.448  1.00  0.00           H  
ATOM   2536  C   MET B 155      -3.749  28.612  -7.302  1.00  0.00           C  
ATOM   2537  O   MET B 155      -4.640  28.775  -6.472  1.00  0.00           O  
ATOM   2538  N   ASN B 156      -3.159  29.640  -7.909  1.00  0.00           N  
ATOM   2539  H   ASN B 156      -2.365  29.441  -8.511  1.00  0.00           H  
ATOM   2540  CA  ASN B 156      -3.534  31.045  -7.702  1.00  0.00           C  
ATOM   2541  HA  ASN B 156      -3.501  31.258  -6.632  1.00  0.00           H  
ATOM   2542  CB  ASN B 156      -2.457  31.890  -8.404  1.00  0.00           C  
ATOM   2543  HB2 ASN B 156      -1.473  31.533  -8.100  1.00  0.00           H  
ATOM   2544  HB3 ASN B 156      -2.541  31.782  -9.479  1.00  0.00           H  
ATOM   2545  CG  ASN B 156      -2.516  33.365  -8.057  1.00  0.00           C  
ATOM   2546  OD1 ASN B 156      -1.834  33.839  -7.170  1.00  0.00           O  
ATOM   2547  ND2 ASN B 156      -3.268  34.143  -8.795  1.00  0.00           N  
ATOM   2548 HD21 ASN B 156      -3.368  35.086  -8.474  1.00  0.00           H  
ATOM   2549 HD22 ASN B 156      -3.877  33.737  -9.496  1.00  0.00           H  
ATOM   2550  C   ASN B 156      -4.976  31.369  -8.178  1.00  0.00           C  
ATOM   2551  O   ASN B 156      -5.553  32.381  -7.788  1.00  0.00           O  
ATOM   2552  N   GLY B 157      -5.565  30.502  -9.005  1.00  0.00           N  
ATOM   2553  H   GLY B 157      -5.024  29.710  -9.314  1.00  0.00           H  
ATOM   2554  CA  GLY B 157      -6.937  30.584  -9.503  1.00  0.00           C  
ATOM   2555  HA2 GLY B 157      -7.620  30.501  -8.658  1.00  0.00           H  
ATOM   2556  HA3 GLY B 157      -7.096  31.548  -9.985  1.00  0.00           H  
ATOM   2557  C   GLY B 157      -7.242  29.465 -10.513  1.00  0.00           C  
ATOM   2558  O   GLY B 157      -6.341  28.683 -10.835  1.00  0.00           O  
ATOM   2559  N   PRO B 158      -8.496  29.339 -10.993  1.00  0.00           N  
ATOM   2560  CD  PRO B 158      -9.659  30.113 -10.591  1.00  0.00           C  
ATOM   2561  HD2 PRO B 158      -9.705  31.026 -11.187  1.00  0.00           H  
ATOM   2562  HD3 PRO B 158      -9.650  30.355  -9.528  1.00  0.00           H  
ATOM   2563  CG  PRO B 158     -10.858  29.224 -10.912  1.00  0.00           C  
ATOM   2564  HG2 PRO B 158     -11.760  29.810 -11.094  1.00  0.00           H  
ATOM   2565  HG3 PRO B 158     -11.015  28.513 -10.099  1.00  0.00           H  
ATOM   2566  CB  PRO B 158     -10.402  28.481 -12.168  1.00  0.00           C  
ATOM   2567  HB2 PRO B 158     -10.594  29.105 -13.041  1.00  0.00           H  
ATOM   2568  HB3 PRO B 158     -10.904  27.518 -12.271  1.00  0.00           H  
ATOM   2569  CA  PRO B 158      -8.892  28.309 -11.956  1.00  0.00           C  
ATOM   2570  HA  PRO B 158      -8.706  27.335 -11.507  1.00  0.00           H  
ATOM   2571  C   PRO B 158      -8.114  28.413 -13.273  1.00  0.00           C  
ATOM   2572  O   PRO B 158      -7.989  29.496 -13.844  1.00  0.00           O  
ATOM   2573  N   THR B 159      -7.570  27.288 -13.740  1.00  0.00           N  
ATOM   2574  H   THR B 159      -7.720  26.423 -13.241  1.00  0.00           H  
ATOM   2575  CA  THR B 159      -6.595  27.261 -14.837  1.00  0.00           C  
ATOM   2576  HA  THR B 159      -6.910  27.972 -15.597  1.00  0.00           H  
ATOM   2577  CB  THR B 159      -5.232  27.728 -14.312  1.00  0.00           C  
ATOM   2578  HB  THR B 159      -5.389  28.646 -13.749  1.00  0.00           H  
ATOM   2579  CG2 THR B 159      -4.504  26.745 -13.403  1.00  0.00           C  
ATOM   2580 HG21 THR B 159      -5.126  26.501 -12.543  1.00  0.00           H  
ATOM   2581 HG22 THR B 159      -4.251  25.836 -13.951  1.00  0.00           H  
ATOM   2582 HG23 THR B 159      -3.586  27.218 -13.060  1.00  0.00           H  
ATOM   2583  OG1 THR B 159      -4.391  28.037 -15.387  1.00  0.00           O  
ATOM   2584  HG1 THR B 159      -4.693  28.919 -15.678  1.00  0.00           H  
ATOM   2585  C   THR B 159      -6.499  25.884 -15.496  1.00  0.00           C  
ATOM   2586  O   THR B 159      -6.764  24.871 -14.839  1.00  0.00           O  
ATOM   2587  N   GLN B 160      -6.123  25.848 -16.778  1.00  0.00           N  
ATOM   2588  H   GLN B 160      -5.819  26.704 -17.214  1.00  0.00           H  
ATOM   2589  CA  GLN B 160      -5.892  24.597 -17.505  1.00  0.00           C  
ATOM   2590  HA  GLN B 160      -6.756  23.956 -17.342  1.00  0.00           H  
ATOM   2591  CB  GLN B 160      -5.773  24.872 -19.018  1.00  0.00           C  
ATOM   2592  HB2 GLN B 160      -6.750  25.175 -19.393  1.00  0.00           H  
ATOM   2593  HB3 GLN B 160      -5.093  25.713 -19.159  1.00  0.00           H  
ATOM   2594  CG  GLN B 160      -5.257  23.718 -19.904  1.00  0.00           C  
ATOM   2595  HG2 GLN B 160      -5.296  24.052 -20.941  1.00  0.00           H  
ATOM   2596  HG3 GLN B 160      -4.212  23.541 -19.660  1.00  0.00           H  
ATOM   2597  CD  GLN B 160      -5.991  22.375 -19.809  1.00  0.00           C  
ATOM   2598  OE1 GLN B 160      -6.835  22.149 -18.958  1.00  0.00           O  
ATOM   2599  NE2 GLN B 160      -5.642  21.415 -20.637  1.00  0.00           N  
ATOM   2600 HE21 GLN B 160      -6.028  20.494 -20.464  1.00  0.00           H  
ATOM   2601 HE22 GLN B 160      -4.877  21.585 -21.283  1.00  0.00           H  
ATOM   2602  C   GLN B 160      -4.672  23.870 -16.933  1.00  0.00           C  
ATOM   2603  O   GLN B 160      -3.689  24.497 -16.547  1.00  0.00           O  
ATOM   2604  N   CYS B 161      -4.752  22.541 -16.856  1.00  0.00           N  
ATOM   2605  H   CYS B 161      -5.599  22.096 -17.201  1.00  0.00           H  
ATOM   2606  CA  CYS B 161      -3.730  21.721 -16.204  1.00  0.00           C  
ATOM   2607  HA  CYS B 161      -2.883  22.349 -15.918  1.00  0.00           H  
ATOM   2608  CB  CYS B 161      -4.340  21.133 -14.927  1.00  0.00           C  
ATOM   2609  HB2 CYS B 161      -5.283  20.646 -15.179  1.00  0.00           H  
ATOM   2610  HB3 CYS B 161      -3.659  20.393 -14.503  1.00  0.00           H  
ATOM   2611  SG  CYS B 161      -4.637  22.446 -13.702  1.00  0.00           S  
ATOM   2612  HG  CYS B 161      -5.415  23.221 -14.480  1.00  0.00           H  
ATOM   2613  C   CYS B 161      -3.157  20.634 -17.122  1.00  0.00           C  
ATOM   2614  O   CYS B 161      -1.938  20.542 -17.253  1.00  0.00           O  
ATOM   2615  N   SER B 162      -4.008  19.865 -17.804  1.00  0.00           N  
ATOM   2616  H   SER B 162      -5.006  19.996 -17.675  1.00  0.00           H  
ATOM   2617  CA  SER B 162      -3.594  18.692 -18.597  1.00  0.00           C  
ATOM   2618  HA  SER B 162      -2.894  18.120 -17.993  1.00  0.00           H  
ATOM   2619  CB  SER B 162      -4.809  17.800 -18.846  1.00  0.00           C  
ATOM   2620  HB2 SER B 162      -4.545  16.980 -19.514  1.00  0.00           H  
ATOM   2621  HB3 SER B 162      -5.121  17.373 -17.892  1.00  0.00           H  
ATOM   2622  OG  SER B 162      -5.881  18.547 -19.389  1.00  0.00           O  
ATOM   2623  HG  SER B 162      -6.667  18.319 -18.824  1.00  0.00           H  
ATOM   2624  C   SER B 162      -2.833  18.982 -19.898  1.00  0.00           C  
ATOM   2625  O   SER B 162      -2.350  18.052 -20.545  1.00  0.00           O  
ATOM   2626  N   THR B 163      -2.655  20.251 -20.266  1.00  0.00           N  
ATOM   2627  H   THR B 163      -3.151  20.962 -19.754  1.00  0.00           H  
ATOM   2628  CA  THR B 163      -1.687  20.682 -21.293  1.00  0.00           C  
ATOM   2629  HA  THR B 163      -1.255  19.801 -21.767  1.00  0.00           H  
ATOM   2630  CB  THR B 163      -2.380  21.488 -22.404  1.00  0.00           C  
ATOM   2631  HB  THR B 163      -1.627  21.964 -23.033  1.00  0.00           H  
ATOM   2632  CG2 THR B 163      -3.249  20.589 -23.284  1.00  0.00           C  
ATOM   2633 HG21 THR B 163      -3.739  21.197 -24.044  1.00  0.00           H  
ATOM   2634 HG22 THR B 163      -2.623  19.845 -23.775  1.00  0.00           H  
ATOM   2635 HG23 THR B 163      -4.004  20.083 -22.684  1.00  0.00           H  
ATOM   2636  OG1 THR B 163      -3.235  22.471 -21.877  1.00  0.00           O  
ATOM   2637  HG1 THR B 163      -2.665  23.275 -21.719  1.00  0.00           H  
ATOM   2638  C   THR B 163      -0.488  21.442 -20.718  1.00  0.00           C  
ATOM   2639  O   THR B 163       0.594  21.361 -21.297  1.00  0.00           O  
ATOM   2640  N   GLU B 164      -0.626  22.116 -19.569  1.00  0.00           N  
ATOM   2641  H   GLU B 164      -1.518  22.100 -19.104  1.00  0.00           H  
ATOM   2642  CA  GLU B 164       0.412  23.020 -19.040  1.00  0.00           C  
ATOM   2643  HA  GLU B 164       0.991  23.420 -19.877  1.00  0.00           H  
ATOM   2644  CB  GLU B 164      -0.239  24.204 -18.294  1.00  0.00           C  
ATOM   2645  HB2 GLU B 164      -0.678  23.843 -17.362  1.00  0.00           H  
ATOM   2646  HB3 GLU B 164       0.553  24.914 -18.046  1.00  0.00           H  
ATOM   2647  CG  GLU B 164      -1.321  24.962 -19.074  1.00  0.00           C  
ATOM   2648  HG2 GLU B 164      -2.262  24.422 -18.960  1.00  0.00           H  
ATOM   2649  HG3 GLU B 164      -1.458  25.953 -18.633  1.00  0.00           H  
ATOM   2650  CD  GLU B 164      -0.982  25.082 -20.562  1.00  0.00           C  
ATOM   2651  OE1 GLU B 164       0.019  25.760 -20.881  1.00  0.00           O  
ATOM   2652  OE2 GLU B 164      -1.712  24.443 -21.357  1.00  0.00           O  
ATOM   2653  C   GLU B 164       1.407  22.340 -18.088  1.00  0.00           C  
ATOM   2654  O   GLU B 164       2.514  22.844 -17.885  1.00  0.00           O  
ATOM   2655  N   LEU B 165       1.015  21.227 -17.457  1.00  0.00           N  
ATOM   2656  H   LEU B 165       0.094  20.863 -17.685  1.00  0.00           H  
ATOM   2657  CA  LEU B 165       1.753  20.582 -16.366  1.00  0.00           C  
ATOM   2658  HA  LEU B 165       2.664  21.148 -16.172  1.00  0.00           H  
ATOM   2659  CB  LEU B 165       0.898  20.618 -15.082  1.00  0.00           C  
ATOM   2660  HB2 LEU B 165      -0.050  20.122 -15.295  1.00  0.00           H  
ATOM   2661  HB3 LEU B 165       1.405  20.054 -14.302  1.00  0.00           H  
ATOM   2662  CG  LEU B 165       0.616  22.037 -14.543  1.00  0.00           C  
ATOM   2663  HG  LEU B 165       0.474  22.732 -15.368  1.00  0.00           H  
ATOM   2664  CD1 LEU B 165      -0.647  22.072 -13.684  1.00  0.00           C  
ATOM   2665 HD11 LEU B 165      -0.542  21.443 -12.804  1.00  0.00           H  
ATOM   2666 HD12 LEU B 165      -0.854  23.100 -13.385  1.00  0.00           H  
ATOM   2667 HD13 LEU B 165      -1.491  21.715 -14.272  1.00  0.00           H  
ATOM   2668  CD2 LEU B 165       1.773  22.532 -13.674  1.00  0.00           C  
ATOM   2669 HD21 LEU B 165       1.619  23.581 -13.424  1.00  0.00           H  
ATOM   2670 HD22 LEU B 165       1.842  21.942 -12.760  1.00  0.00           H  
ATOM   2671 HD23 LEU B 165       2.700  22.431 -14.233  1.00  0.00           H  
ATOM   2672  C   LEU B 165       2.183  19.149 -16.720  1.00  0.00           C  
ATOM   2673  O   LEU B 165       1.512  18.428 -17.462  1.00  0.00           O  
ATOM   2674  N   ARG B 166       3.302  18.702 -16.137  1.00  0.00           N  
ATOM   2675  H   ARG B 166       3.837  19.361 -15.574  1.00  0.00           H  
ATOM   2676  CA  ARG B 166       3.809  17.327 -16.262  1.00  0.00           C  
ATOM   2677  HA  ARG B 166       2.972  16.651 -16.443  1.00  0.00           H  
ATOM   2678  CB  ARG B 166       4.753  17.252 -17.470  1.00  0.00           C  
ATOM   2679  HB2 ARG B 166       4.180  17.482 -18.369  1.00  0.00           H  
ATOM   2680  HB3 ARG B 166       5.537  18.003 -17.365  1.00  0.00           H  
ATOM   2681  CG  ARG B 166       5.413  15.872 -17.613  1.00  0.00           C  
ATOM   2682  HG2 ARG B 166       6.081  15.695 -16.772  1.00  0.00           H  
ATOM   2683  HG3 ARG B 166       4.650  15.091 -17.622  1.00  0.00           H  
ATOM   2684  CD  ARG B 166       6.238  15.805 -18.899  1.00  0.00           C  
ATOM   2685  HD2 ARG B 166       6.846  16.709 -18.985  1.00  0.00           H  
ATOM   2686  HD3 ARG B 166       6.916  14.951 -18.848  1.00  0.00           H  
ATOM   2687  NE  ARG B 166       5.367  15.693 -20.079  1.00  0.00           N  
ATOM   2688  HE  ARG B 166       5.113  16.555 -20.532  1.00  0.00           H  
ATOM   2689  CZ  ARG B 166       4.863  14.575 -20.566  1.00  0.00           C  
ATOM   2690  NH1 ARG B 166       5.094  13.403 -20.029  1.00  0.00           N  
ATOM   2691 HH11 ARG B 166       5.605  13.331 -19.153  1.00  0.00           H  
ATOM   2692 HH12 ARG B 166       4.734  12.561 -20.436  1.00  0.00           H  
ATOM   2693  NH2 ARG B 166       4.121  14.611 -21.637  1.00  0.00           N  
ATOM   2694 HH21 ARG B 166       3.917  15.495 -22.074  1.00  0.00           H  
ATOM   2695 HH22 ARG B 166       3.773  13.757 -22.027  1.00  0.00           H  
ATOM   2696  C   ARG B 166       4.503  16.884 -14.983  1.00  0.00           C  
ATOM   2697  O   ARG B 166       5.384  17.586 -14.491  1.00  0.00           O  
ATOM   2698  N   LEU B 167       4.153  15.695 -14.496  1.00  0.00           N  
ATOM   2699  H   LEU B 167       3.446  15.155 -14.985  1.00  0.00           H  
ATOM   2700  CA  LEU B 167       4.842  15.046 -13.381  1.00  0.00           C  
ATOM   2701  HA  LEU B 167       5.493  15.777 -12.901  1.00  0.00           H  
ATOM   2702  CB  LEU B 167       3.794  14.595 -12.344  1.00  0.00           C  
ATOM   2703  HB2 LEU B 167       3.054  15.388 -12.216  1.00  0.00           H  
ATOM   2704  HB3 LEU B 167       3.275  13.727 -12.750  1.00  0.00           H  
ATOM   2705  CG  LEU B 167       4.359  14.237 -10.953  1.00  0.00           C  
ATOM   2706  HG  LEU B 167       5.192  13.543 -11.056  1.00  0.00           H  
ATOM   2707  CD1 LEU B 167       4.826  15.484 -10.195  1.00  0.00           C  
ATOM   2708 HD11 LEU B 167       5.207  15.198  -9.214  1.00  0.00           H  
ATOM   2709 HD12 LEU B 167       3.996  16.178 -10.064  1.00  0.00           H  
ATOM   2710 HD13 LEU B 167       5.631  15.981 -10.734  1.00  0.00           H  
ATOM   2711  CD2 LEU B 167       3.279  13.568 -10.102  1.00  0.00           C  
ATOM   2712 HD21 LEU B 167       2.414  14.224 -10.001  1.00  0.00           H  
ATOM   2713 HD22 LEU B 167       2.973  12.634 -10.573  1.00  0.00           H  
ATOM   2714 HD23 LEU B 167       3.682  13.344  -9.114  1.00  0.00           H  
ATOM   2715  C   LEU B 167       5.745  13.902 -13.879  1.00  0.00           C  
ATOM   2716  O   LEU B 167       5.424  13.208 -14.851  1.00  0.00           O  
ATOM   2717  N   LEU B 168       6.870  13.709 -13.196  1.00  0.00           N  
ATOM   2718  H   LEU B 168       7.121  14.391 -12.482  1.00  0.00           H  
ATOM   2719  CA  LEU B 168       7.743  12.538 -13.269  1.00  0.00           C  
ATOM   2720  HA  LEU B 168       7.229  11.745 -13.806  1.00  0.00           H  
ATOM   2721  CB  LEU B 168       9.000  12.918 -14.073  1.00  0.00           C  
ATOM   2722  HB2 LEU B 168       8.671  13.151 -15.085  1.00  0.00           H  
ATOM   2723  HB3 LEU B 168       9.410  13.831 -13.648  1.00  0.00           H  
ATOM   2724  CG  LEU B 168      10.123  11.858 -14.145  1.00  0.00           C  
ATOM   2725  HG  LEU B 168       9.743  10.883 -13.858  1.00  0.00           H  
ATOM   2726  CD1 LEU B 168      10.676  11.748 -15.567  1.00  0.00           C  
ATOM   2727 HD11 LEU B 168      11.479  11.011 -15.590  1.00  0.00           H  
ATOM   2728 HD12 LEU B 168       9.886  11.421 -16.242  1.00  0.00           H  
ATOM   2729 HD13 LEU B 168      11.066  12.713 -15.892  1.00  0.00           H  
ATOM   2730  CD2 LEU B 168      11.284  12.228 -13.225  1.00  0.00           C  
ATOM   2731 HD21 LEU B 168      12.051  11.455 -13.259  1.00  0.00           H  
ATOM   2732 HD22 LEU B 168      11.726  13.179 -13.524  1.00  0.00           H  
ATOM   2733 HD23 LEU B 168      10.933  12.316 -12.196  1.00  0.00           H  
ATOM   2734  C   LEU B 168       8.004  12.017 -11.845  1.00  0.00           C  
ATOM   2735  O   LEU B 168       7.969  12.784 -10.878  1.00  0.00           O  
ATOM   2736  N   TYR B 169       8.185  10.704 -11.704  1.00  0.00           N  
ATOM   2737  H   TYR B 169       8.169  10.113 -12.530  1.00  0.00           H  
ATOM   2738  CA  TYR B 169       8.457  10.056 -10.424  1.00  0.00           C  
ATOM   2739  HA  TYR B 169       9.052  10.740  -9.814  1.00  0.00           H  
ATOM   2740  CB  TYR B 169       7.137   9.793  -9.677  1.00  0.00           C  
ATOM   2741  HB2 TYR B 169       7.384   9.452  -8.671  1.00  0.00           H  
ATOM   2742  HB3 TYR B 169       6.620  10.746  -9.556  1.00  0.00           H  
ATOM   2743  CG  TYR B 169       6.152   8.799 -10.287  1.00  0.00           C  
ATOM   2744  CD1 TYR B 169       5.152   9.231 -11.184  1.00  0.00           C  
ATOM   2745  HD1 TYR B 169       5.139  10.258 -11.521  1.00  0.00           H  
ATOM   2746  CE1 TYR B 169       4.145   8.339 -11.606  1.00  0.00           C  
ATOM   2747  HE1 TYR B 169       3.362   8.668 -12.272  1.00  0.00           H  
ATOM   2748  CZ  TYR B 169       4.133   7.007 -11.140  1.00  0.00           C  
ATOM   2749  OH  TYR B 169       3.124   6.174 -11.503  1.00  0.00           O  
ATOM   2750  HH  TYR B 169       3.139   5.343 -10.999  1.00  0.00           H  
ATOM   2751  CE2 TYR B 169       5.147   6.563 -10.268  1.00  0.00           C  
ATOM   2752  HE2 TYR B 169       5.146   5.538  -9.926  1.00  0.00           H  
ATOM   2753  CD2 TYR B 169       6.150   7.460  -9.850  1.00  0.00           C  
ATOM   2754  HD2 TYR B 169       6.917   7.125  -9.175  1.00  0.00           H  
ATOM   2755  C   TYR B 169       9.284   8.780 -10.616  1.00  0.00           C  
ATOM   2756  O   TYR B 169       9.075   8.037 -11.573  1.00  0.00           O  
ATOM   2757  N   GLN B 170      10.208   8.508  -9.691  1.00  0.00           N  
ATOM   2758  H   GLN B 170      10.348   9.179  -8.944  1.00  0.00           H  
ATOM   2759  CA  GLN B 170      11.122   7.357  -9.726  1.00  0.00           C  
ATOM   2760  HA  GLN B 170      10.695   6.588 -10.372  1.00  0.00           H  
ATOM   2761  CB  GLN B 170      12.464   7.796 -10.340  1.00  0.00           C  
ATOM   2762  HB2 GLN B 170      12.255   8.228 -11.318  1.00  0.00           H  
ATOM   2763  HB3 GLN B 170      12.907   8.574  -9.717  1.00  0.00           H  
ATOM   2764  CG  GLN B 170      13.489   6.659 -10.516  1.00  0.00           C  
ATOM   2765  HG2 GLN B 170      13.871   6.351  -9.542  1.00  0.00           H  
ATOM   2766  HG3 GLN B 170      12.997   5.802 -10.971  1.00  0.00           H  
ATOM   2767  CD  GLN B 170      14.672   7.054 -11.401  1.00  0.00           C  
ATOM   2768  OE1 GLN B 170      14.927   8.209 -11.692  1.00  0.00           O  
ATOM   2769  NE2 GLN B 170      15.470   6.121 -11.868  1.00  0.00           N  
ATOM   2770 HE21 GLN B 170      16.231   6.436 -12.434  1.00  0.00           H  
ATOM   2771 HE22 GLN B 170      15.299   5.131 -11.704  1.00  0.00           H  
ATOM   2772  C   GLN B 170      11.288   6.754  -8.323  1.00  0.00           C  
ATOM   2773  O   GLN B 170      11.333   7.481  -7.328  1.00  0.00           O  
ATOM   2774  N   LEU B 171      11.332   5.420  -8.233  1.00  0.00           N  
ATOM   2775  H   LEU B 171      11.300   4.882  -9.087  1.00  0.00           H  
ATOM   2776  CA  LEU B 171      11.491   4.686  -6.970  1.00  0.00           C  
ATOM   2777  HA  LEU B 171      10.927   5.211  -6.198  1.00  0.00           H  
ATOM   2778  CB  LEU B 171      10.887   3.275  -7.133  1.00  0.00           C  
ATOM   2779  HB2 LEU B 171       9.848   3.366  -7.451  1.00  0.00           H  
ATOM   2780  HB3 LEU B 171      11.431   2.771  -7.932  1.00  0.00           H  
ATOM   2781  CG  LEU B 171      10.944   2.372  -5.881  1.00  0.00           C  
ATOM   2782  HG  LEU B 171      11.967   2.334  -5.509  1.00  0.00           H  
ATOM   2783  CD1 LEU B 171      10.036   2.860  -4.752  1.00  0.00           C  
ATOM   2784 HD11 LEU B 171       9.000   2.853  -5.085  1.00  0.00           H  
ATOM   2785 HD12 LEU B 171      10.137   2.191  -3.895  1.00  0.00           H  
ATOM   2786 HD13 LEU B 171      10.311   3.865  -4.449  1.00  0.00           H  
ATOM   2787  CD2 LEU B 171      10.495   0.949  -6.222  1.00  0.00           C  
ATOM   2788 HD21 LEU B 171       9.464   0.954  -6.577  1.00  0.00           H  
ATOM   2789 HD22 LEU B 171      11.144   0.536  -6.996  1.00  0.00           H  
ATOM   2790 HD23 LEU B 171      10.566   0.327  -5.330  1.00  0.00           H  
ATOM   2791  C   LEU B 171      12.969   4.649  -6.544  1.00  0.00           C  
ATOM   2792  O   LEU B 171      13.840   4.281  -7.331  1.00  0.00           O  
ATOM   2793  N   VAL B 172      13.259   4.981  -5.283  1.00  0.00           N  
ATOM   2794  H   VAL B 172      12.501   5.272  -4.676  1.00  0.00           H  
ATOM   2795  CA  VAL B 172      14.610   4.957  -4.690  1.00  0.00           C  
ATOM   2796  HA  VAL B 172      15.312   5.313  -5.445  1.00  0.00           H  
ATOM   2797  CB  VAL B 172      14.706   5.937  -3.492  1.00  0.00           C  
ATOM   2798  HB  VAL B 172      14.040   5.606  -2.695  1.00  0.00           H  
ATOM   2799  CG1 VAL B 172      16.134   6.053  -2.932  1.00  0.00           C  
ATOM   2800 HG11 VAL B 172      16.461   5.105  -2.508  1.00  0.00           H  
ATOM   2801 HG12 VAL B 172      16.824   6.345  -3.724  1.00  0.00           H  
ATOM   2802 HG13 VAL B 172      16.162   6.797  -2.136  1.00  0.00           H  
ATOM   2803  CG2 VAL B 172      14.302   7.362  -3.916  1.00  0.00           C  
ATOM   2804 HG21 VAL B 172      14.374   8.036  -3.063  1.00  0.00           H  
ATOM   2805 HG22 VAL B 172      14.956   7.709  -4.716  1.00  0.00           H  
ATOM   2806 HG23 VAL B 172      13.274   7.381  -4.273  1.00  0.00           H  
ATOM   2807  C   VAL B 172      15.013   3.512  -4.348  1.00  0.00           C  
ATOM   2808  O   VAL B 172      15.127   3.129  -3.186  1.00  0.00           O  
ATOM   2809  N   PHE B 173      15.167   2.677  -5.379  1.00  0.00           N  
ATOM   2810  H   PHE B 173      14.991   3.051  -6.308  1.00  0.00           H  
ATOM   2811  CA  PHE B 173      15.489   1.248  -5.273  1.00  0.00           C  
ATOM   2812  HA  PHE B 173      16.083   1.098  -4.371  1.00  0.00           H  
ATOM   2813  CB  PHE B 173      14.189   0.432  -5.128  1.00  0.00           C  
ATOM   2814  HB2 PHE B 173      13.700   0.705  -4.192  1.00  0.00           H  
ATOM   2815  HB3 PHE B 173      13.518   0.703  -5.942  1.00  0.00           H  
ATOM   2816  CG  PHE B 173      14.382  -1.074  -5.163  1.00  0.00           C  
ATOM   2817  CD1 PHE B 173      14.781  -1.770  -4.006  1.00  0.00           C  
ATOM   2818  HD1 PHE B 173      14.892  -1.241  -3.068  1.00  0.00           H  
ATOM   2819  CE1 PHE B 173      15.056  -3.149  -4.073  1.00  0.00           C  
ATOM   2820  HE1 PHE B 173      15.368  -3.686  -3.191  1.00  0.00           H  
ATOM   2821  CZ  PHE B 173      14.938  -3.836  -5.290  1.00  0.00           C  
ATOM   2822  HZ  PHE B 173      15.168  -4.890  -5.333  1.00  0.00           H  
ATOM   2823  CE2 PHE B 173      14.556  -3.139  -6.449  1.00  0.00           C  
ATOM   2824  HE2 PHE B 173      14.529  -3.637  -7.404  1.00  0.00           H  
ATOM   2825  CD2 PHE B 173      14.263  -1.768  -6.383  1.00  0.00           C  
ATOM   2826  HD2 PHE B 173      14.004  -1.235  -7.289  1.00  0.00           H  
ATOM   2827  C   PHE B 173      16.335   0.762  -6.464  1.00  0.00           C  
ATOM   2828  O   PHE B 173      16.256   1.318  -7.563  1.00  0.00           O  
ATOM   2829  N   LEU B 174      17.101  -0.318  -6.257  1.00  0.00           N  
ATOM   2830  H   LEU B 174      17.024  -0.765  -5.356  1.00  0.00           H  
ATOM   2831  CA  LEU B 174      18.008  -0.959  -7.218  1.00  0.00           C  
ATOM   2832  HA  LEU B 174      18.929  -0.375  -7.241  1.00  0.00           H  
ATOM   2833  CB  LEU B 174      18.346  -2.359  -6.649  1.00  0.00           C  
ATOM   2834  HB2 LEU B 174      18.790  -2.242  -5.659  1.00  0.00           H  
ATOM   2835  HB3 LEU B 174      17.411  -2.904  -6.524  1.00  0.00           H  
ATOM   2836  CG  LEU B 174      19.283  -3.233  -7.505  1.00  0.00           C  
ATOM   2837  HG  LEU B 174      18.869  -3.345  -8.506  1.00  0.00           H  
ATOM   2838  CD1 LEU B 174      20.685  -2.626  -7.607  1.00  0.00           C  
ATOM   2839 HD11 LEU B 174      21.110  -2.502  -6.609  1.00  0.00           H  
ATOM   2840 HD12 LEU B 174      21.330  -3.284  -8.189  1.00  0.00           H  
ATOM   2841 HD13 LEU B 174      20.646  -1.658  -8.102  1.00  0.00           H  
ATOM   2842  CD2 LEU B 174      19.417  -4.631  -6.893  1.00  0.00           C  
ATOM   2843 HD21 LEU B 174      18.435  -5.086  -6.789  1.00  0.00           H  
ATOM   2844 HD22 LEU B 174      20.032  -5.257  -7.539  1.00  0.00           H  
ATOM   2845 HD23 LEU B 174      19.886  -4.566  -5.909  1.00  0.00           H  
ATOM   2846  C   LEU B 174      17.450  -1.030  -8.661  1.00  0.00           C  
ATOM   2847  O   LEU B 174      16.494  -1.752  -8.936  1.00  0.00           O  
ATOM   2848  N   LEU B 175      18.105  -0.303  -9.576  1.00  0.00           N  
ATOM   2849  H   LEU B 175      18.823   0.311  -9.227  1.00  0.00           H  
ATOM   2850  CA  LEU B 175      17.861  -0.263 -11.031  1.00  0.00           C  
ATOM   2851  HA  LEU B 175      18.522   0.507 -11.426  1.00  0.00           H  
ATOM   2852  CB  LEU B 175      18.285  -1.595 -11.698  1.00  0.00           C  
ATOM   2853  HB2 LEU B 175      17.606  -2.377 -11.354  1.00  0.00           H  
ATOM   2854  HB3 LEU B 175      18.152  -1.500 -12.778  1.00  0.00           H  
ATOM   2855  CG  LEU B 175      19.732  -2.055 -11.445  1.00  0.00           C  
ATOM   2856  HG  LEU B 175      19.895  -2.176 -10.376  1.00  0.00           H  
ATOM   2857  CD1 LEU B 175      19.964  -3.411 -12.115  1.00  0.00           C  
ATOM   2858 HD11 LEU B 175      19.824  -3.324 -13.193  1.00  0.00           H  
ATOM   2859 HD12 LEU B 175      20.977  -3.754 -11.908  1.00  0.00           H  
ATOM   2860 HD13 LEU B 175      19.259  -4.142 -11.718  1.00  0.00           H  
ATOM   2861  CD2 LEU B 175      20.771  -1.072 -11.989  1.00  0.00           C  
ATOM   2862 HD21 LEU B 175      21.775  -1.466 -11.825  1.00  0.00           H  
ATOM   2863 HD22 LEU B 175      20.615  -0.919 -13.058  1.00  0.00           H  
ATOM   2864 HD23 LEU B 175      20.689  -0.117 -11.474  1.00  0.00           H  
ATOM   2865  C   LEU B 175      16.461   0.210 -11.487  1.00  0.00           C  
ATOM   2866  O   LEU B 175      16.111   0.004 -12.646  1.00  0.00           O  
ATOM   2867  N   SER B 176      15.673   0.862 -10.626  1.00  0.00           N  
ATOM   2868  H   SER B 176      16.009   1.012  -9.687  1.00  0.00           H  
ATOM   2869  CA  SER B 176      14.321   1.335 -10.976  1.00  0.00           C  
ATOM   2870  HA  SER B 176      13.738   0.491 -11.350  1.00  0.00           H  
ATOM   2871  CB  SER B 176      13.607   1.908  -9.747  1.00  0.00           C  
ATOM   2872  HB2 SER B 176      14.059   2.865  -9.483  1.00  0.00           H  
ATOM   2873  HB3 SER B 176      12.558   2.077  -9.994  1.00  0.00           H  
ATOM   2874  OG  SER B 176      13.698   1.033  -8.638  1.00  0.00           O  
ATOM   2875  HG  SER B 176      14.611   1.104  -8.310  1.00  0.00           H  
ATOM   2876  C   SER B 176      14.340   2.423 -12.056  1.00  0.00           C  
ATOM   2877  O   SER B 176      15.124   3.368 -11.959  1.00  0.00           O  
ATOM   2878  N   GLU B 177      13.442   2.342 -13.036  1.00  0.00           N  
ATOM   2879  H   GLU B 177      12.862   1.502 -13.098  1.00  0.00           H  
ATOM   2880  CA  GLU B 177      13.174   3.388 -14.027  1.00  0.00           C  
ATOM   2881  HA  GLU B 177      14.115   3.899 -14.225  1.00  0.00           H  
ATOM   2882  CB  GLU B 177      12.737   2.752 -15.369  1.00  0.00           C  
ATOM   2883  HB2 GLU B 177      12.746   3.551 -16.113  1.00  0.00           H  
ATOM   2884  HB3 GLU B 177      13.494   2.032 -15.685  1.00  0.00           H  
ATOM   2885  CG  GLU B 177      11.349   2.082 -15.439  1.00  0.00           C  
ATOM   2886  HG2 GLU B 177      10.638   2.638 -14.827  1.00  0.00           H  
ATOM   2887  HG3 GLU B 177      11.002   2.157 -16.472  1.00  0.00           H  
ATOM   2888  CD  GLU B 177      11.348   0.597 -15.029  1.00  0.00           C  
ATOM   2889  OE1 GLU B 177      10.835  -0.239 -15.805  1.00  0.00           O  
ATOM   2890  OE2 GLU B 177      11.838   0.292 -13.918  1.00  0.00           O  
ATOM   2891  C   GLU B 177      12.192   4.469 -13.515  1.00  0.00           C  
ATOM   2892  O   GLU B 177      11.545   4.327 -12.472  1.00  0.00           O  
ATOM   2893  N   ALA B 178      12.105   5.588 -14.242  1.00  0.00           N  
ATOM   2894  H   ALA B 178      12.610   5.636 -15.111  1.00  0.00           H  
ATOM   2895  CA  ALA B 178      11.187   6.691 -13.951  1.00  0.00           C  
ATOM   2896  HA  ALA B 178      10.934   6.675 -12.891  1.00  0.00           H  
ATOM   2897  CB  ALA B 178      11.901   8.019 -14.238  1.00  0.00           C  
ATOM   2898  HB1 ALA B 178      12.827   8.080 -13.665  1.00  0.00           H  
ATOM   2899  HB2 ALA B 178      12.130   8.098 -15.302  1.00  0.00           H  
ATOM   2900  HB3 ALA B 178      11.252   8.846 -13.950  1.00  0.00           H  
ATOM   2901  C   ALA B 178       9.879   6.581 -14.757  1.00  0.00           C  
ATOM   2902  O   ALA B 178       9.905   6.325 -15.962  1.00  0.00           O  
ATOM   2903  N   HIE B 179       8.743   6.861 -14.117  1.00  0.00           N  
ATOM   2904  H   HIE B 179       8.824   7.147 -13.148  1.00  0.00           H  
ATOM   2905  CA  HIE B 179       7.434   7.056 -14.755  1.00  0.00           C  
ATOM   2906  HA  HIE B 179       7.448   6.583 -15.740  1.00  0.00           H  
ATOM   2907  CB  HIE B 179       6.344   6.372 -13.912  1.00  0.00           C  
ATOM   2908  HB2 HIE B 179       6.675   6.262 -12.878  1.00  0.00           H  
ATOM   2909  HB3 HIE B 179       5.441   6.983 -13.905  1.00  0.00           H  
ATOM   2910  CG  HIE B 179       5.968   5.028 -14.472  1.00  0.00           C  
ATOM   2911  ND1 HIE B 179       5.237   4.840 -15.649  1.00  0.00           N  
ATOM   2912  CE1 HIE B 179       5.173   3.513 -15.827  1.00  0.00           C  
ATOM   2913  HE1 HIE B 179       4.677   3.029 -16.658  1.00  0.00           H  
ATOM   2914  NE2 HIE B 179       5.823   2.871 -14.839  1.00  0.00           N  
ATOM   2915  HE2 HIE B 179       5.957   1.871 -14.779  1.00  0.00           H  
ATOM   2916  CD2 HIE B 179       6.333   3.813 -13.973  1.00  0.00           C  
ATOM   2917  HD2 HIE B 179       6.931   3.632 -13.089  1.00  0.00           H  
ATOM   2918  C   HIE B 179       7.121   8.542 -14.984  1.00  0.00           C  
ATOM   2919  O   HIE B 179       7.714   9.426 -14.368  1.00  0.00           O  
ATOM   2920  N   THR B 180       6.142   8.842 -15.842  1.00  0.00           N  
ATOM   2921  H   THR B 180       5.640   8.079 -16.281  1.00  0.00           H  
ATOM   2922  CA  THR B 180       5.631  10.210 -16.051  1.00  0.00           C  
ATOM   2923  HA  THR B 180       5.750  10.748 -15.112  1.00  0.00           H  
ATOM   2924  CB  THR B 180       6.436  10.981 -17.121  1.00  0.00           C  
ATOM   2925  HB  THR B 180       7.466  11.069 -16.776  1.00  0.00           H  
ATOM   2926  CG2 THR B 180       6.439  10.301 -18.491  1.00  0.00           C  
ATOM   2927 HG21 THR B 180       7.007  10.905 -19.197  1.00  0.00           H  
ATOM   2928 HG22 THR B 180       6.912   9.321 -18.414  1.00  0.00           H  
ATOM   2929 HG23 THR B 180       5.418  10.178 -18.854  1.00  0.00           H  
ATOM   2930  OG1 THR B 180       5.929  12.286 -17.342  1.00  0.00           O  
ATOM   2931  HG1 THR B 180       5.824  12.695 -16.458  1.00  0.00           H  
ATOM   2932  C   THR B 180       4.135  10.198 -16.346  1.00  0.00           C  
ATOM   2933  O   THR B 180       3.620   9.274 -16.976  1.00  0.00           O  
ATOM   2934  N   CYS B 181       3.439  11.240 -15.891  1.00  0.00           N  
ATOM   2935  H   CYS B 181       3.941  11.982 -15.412  1.00  0.00           H  
ATOM   2936  CA  CYS B 181       1.990  11.400 -16.001  1.00  0.00           C  
ATOM   2937  HA  CYS B 181       1.653  10.870 -16.892  1.00  0.00           H  
ATOM   2938  CB  CYS B 181       1.312  10.722 -14.790  1.00  0.00           C  
ATOM   2939  HB2 CYS B 181       0.251  10.979 -14.762  1.00  0.00           H  
ATOM   2940  HB3 CYS B 181       1.396   9.640 -14.909  1.00  0.00           H  
ATOM   2941  SG  CYS B 181       2.072  11.170 -13.202  1.00  0.00           S  
ATOM   2942  HG  CYS B 181       1.185  10.527 -12.417  1.00  0.00           H  
ATOM   2943  C   CYS B 181       1.587  12.876 -16.207  1.00  0.00           C  
ATOM   2944  O   CYS B 181       2.412  13.796 -16.134  1.00  0.00           O  
ATOM   2945  N   ILE B 182       0.306  13.085 -16.522  1.00  0.00           N  
ATOM   2946  H   ILE B 182      -0.329  12.302 -16.506  1.00  0.00           H  
ATOM   2947  CA  ILE B 182      -0.297  14.384 -16.840  1.00  0.00           C  
ATOM   2948  HA  ILE B 182       0.483  15.137 -16.928  1.00  0.00           H  
ATOM   2949  CB  ILE B 182      -0.982  14.320 -18.227  1.00  0.00           C  
ATOM   2950  HB  ILE B 182      -1.718  13.514 -18.215  1.00  0.00           H  
ATOM   2951  CG2 ILE B 182      -1.719  15.634 -18.525  1.00  0.00           C  
ATOM   2952 HG21 ILE B 182      -2.217  15.586 -19.491  1.00  0.00           H  
ATOM   2953 HG22 ILE B 182      -2.493  15.814 -17.780  1.00  0.00           H  
ATOM   2954 HG23 ILE B 182      -1.021  16.474 -18.526  1.00  0.00           H  
ATOM   2955  CG1 ILE B 182       0.067  14.018 -19.330  1.00  0.00           C  
ATOM   2956 HG12 ILE B 182       0.803  14.824 -19.358  1.00  0.00           H  
ATOM   2957 HG13 ILE B 182       0.590  13.094 -19.085  1.00  0.00           H  
ATOM   2958  CD1 ILE B 182      -0.513  13.832 -20.739  1.00  0.00           C  
ATOM   2959 HD11 ILE B 182      -0.890  14.779 -21.126  1.00  0.00           H  
ATOM   2960 HD12 ILE B 182       0.271  13.475 -21.406  1.00  0.00           H  
ATOM   2961 HD13 ILE B 182      -1.320  13.099 -20.716  1.00  0.00           H  
ATOM   2962  C   ILE B 182      -1.270  14.768 -15.701  1.00  0.00           C  
ATOM   2963  O   ILE B 182      -2.211  14.015 -15.451  1.00  0.00           O  
ATOM   2964  N   PRO B 183      -1.050  15.888 -14.988  1.00  0.00           N  
ATOM   2965  CD  PRO B 183       0.153  16.697 -14.993  1.00  0.00           C  
ATOM   2966  HD2 PRO B 183       0.014  17.534 -15.677  1.00  0.00           H  
ATOM   2967  HD3 PRO B 183       1.047  16.128 -15.241  1.00  0.00           H  
ATOM   2968  CG  PRO B 183       0.262  17.199 -13.566  1.00  0.00           C  
ATOM   2969  HG2 PRO B 183       0.902  18.073 -13.485  1.00  0.00           H  
ATOM   2970  HG3 PRO B 183       0.627  16.392 -12.931  1.00  0.00           H  
ATOM   2971  CB  PRO B 183      -1.196  17.510 -13.238  1.00  0.00           C  
ATOM   2972  HB2 PRO B 183      -1.448  18.490 -13.647  1.00  0.00           H  
ATOM   2973  HB3 PRO B 183      -1.387  17.487 -12.166  1.00  0.00           H  
ATOM   2974  CA  PRO B 183      -1.976  16.414 -13.978  1.00  0.00           C  
ATOM   2975  HA  PRO B 183      -2.242  15.617 -13.283  1.00  0.00           H  
ATOM   2976  C   PRO B 183      -3.252  16.996 -14.597  1.00  0.00           C  
ATOM   2977  O   PRO B 183      -3.254  17.359 -15.767  1.00  0.00           O  
ATOM   2978  N   GLU B 184      -4.307  17.171 -13.804  1.00  0.00           N  
ATOM   2979  H   GLU B 184      -4.247  16.861 -12.838  1.00  0.00           H  
ATOM   2980  CA  GLU B 184      -5.568  17.784 -14.229  1.00  0.00           C  
ATOM   2981  HA  GLU B 184      -5.350  18.407 -15.092  1.00  0.00           H  
ATOM   2982  CB  GLU B 184      -6.556  16.685 -14.675  1.00  0.00           C  
ATOM   2983  HB2 GLU B 184      -6.033  16.022 -15.366  1.00  0.00           H  
ATOM   2984  HB3 GLU B 184      -6.841  16.092 -13.804  1.00  0.00           H  
ATOM   2985  CG  GLU B 184      -7.839  17.157 -15.384  1.00  0.00           C  
ATOM   2986  HG2 GLU B 184      -8.368  16.275 -15.755  1.00  0.00           H  
ATOM   2987  HG3 GLU B 184      -8.495  17.642 -14.658  1.00  0.00           H  
ATOM   2988  CD  GLU B 184      -7.566  18.123 -16.547  1.00  0.00           C  
ATOM   2989  OE1 GLU B 184      -7.198  19.288 -16.273  1.00  0.00           O  
ATOM   2990  OE2 GLU B 184      -7.692  17.708 -17.718  1.00  0.00           O  
ATOM   2991  C   GLU B 184      -6.134  18.710 -13.138  1.00  0.00           C  
ATOM   2992  O   GLU B 184      -5.734  18.649 -11.972  1.00  0.00           O  
ATOM   2993  N   ASN B 185      -7.032  19.623 -13.501  1.00  0.00           N  
ATOM   2994  H   ASN B 185      -7.308  19.656 -14.483  1.00  0.00           H  
ATOM   2995  CA  ASN B 185      -7.605  20.590 -12.572  1.00  0.00           C  
ATOM   2996  HA  ASN B 185      -6.780  21.085 -12.057  1.00  0.00           H  
ATOM   2997  CB  ASN B 185      -8.365  21.658 -13.373  1.00  0.00           C  
ATOM   2998  HB2 ASN B 185      -7.725  22.058 -14.160  1.00  0.00           H  
ATOM   2999  HB3 ASN B 185      -9.249  21.213 -13.831  1.00  0.00           H  
ATOM   3000  CG  ASN B 185      -8.802  22.778 -12.456  1.00  0.00           C  
ATOM   3001  OD1 ASN B 185      -9.654  22.607 -11.606  1.00  0.00           O  
ATOM   3002  ND2 ASN B 185      -8.210  23.942 -12.548  1.00  0.00           N  
ATOM   3003 HD21 ASN B 185      -8.406  24.584 -11.794  1.00  0.00           H  
ATOM   3004 HD22 ASN B 185      -7.549  24.117 -13.301  1.00  0.00           H  
ATOM   3005  C   ASN B 185      -8.481  19.905 -11.501  1.00  0.00           C  
ATOM   3006  O   ASN B 185      -9.463  19.233 -11.814  1.00  0.00           O  
ATOM   3007  N   ASN B 186      -8.166  20.127 -10.221  1.00  0.00           N  
ATOM   3008  H   ASN B 186      -7.443  20.813 -10.043  1.00  0.00           H  
ATOM   3009  CA  ASN B 186      -8.926  19.614  -9.075  1.00  0.00           C  
ATOM   3010  HA  ASN B 186      -9.351  18.648  -9.360  1.00  0.00           H  
ATOM   3011  CB  ASN B 186      -7.963  19.363  -7.893  1.00  0.00           C  
ATOM   3012  HB2 ASN B 186      -7.073  18.867  -8.268  1.00  0.00           H  
ATOM   3013  HB3 ASN B 186      -7.673  20.313  -7.450  1.00  0.00           H  
ATOM   3014  CG  ASN B 186      -8.542  18.475  -6.797  1.00  0.00           C  
ATOM   3015  OD1 ASN B 186      -9.609  17.894  -6.904  1.00  0.00           O  
ATOM   3016  ND2 ASN B 186      -7.834  18.318  -5.697  1.00  0.00           N  
ATOM   3017 HD21 ASN B 186      -8.250  17.757  -4.978  1.00  0.00           H  
ATOM   3018 HD22 ASN B 186      -6.950  18.784  -5.550  1.00  0.00           H  
ATOM   3019  C   ASN B 186     -10.120  20.534  -8.741  1.00  0.00           C  
ATOM   3020  O   ASN B 186     -10.192  21.121  -7.661  1.00  0.00           O  
ATOM   3021  N   GLY B 187     -11.029  20.703  -9.708  1.00  0.00           N  
ATOM   3022  H   GLY B 187     -10.828  20.266 -10.602  1.00  0.00           H  
ATOM   3023  CA  GLY B 187     -12.329  21.365  -9.537  1.00  0.00           C  
ATOM   3024  HA2 GLY B 187     -12.915  21.198 -10.440  1.00  0.00           H  
ATOM   3025  HA3 GLY B 187     -12.853  20.893  -8.707  1.00  0.00           H  
ATOM   3026  C   GLY B 187     -12.317  22.879  -9.272  1.00  0.00           C  
ATOM   3027  O   GLY B 187     -13.321  23.402  -8.795  1.00  0.00           O  
ATOM   3028  N   GLY B 188     -11.230  23.606  -9.540  1.00  0.00           N  
ATOM   3029  H   GLY B 188     -10.456  23.151 -10.021  1.00  0.00           H  
ATOM   3030  CA  GLY B 188     -11.156  25.050  -9.300  1.00  0.00           C  
ATOM   3031  HA2 GLY B 188     -11.641  25.573 -10.124  1.00  0.00           H  
ATOM   3032  HA3 GLY B 188     -11.700  25.287  -8.385  1.00  0.00           H  
ATOM   3033  C   GLY B 188      -9.723  25.563  -9.175  1.00  0.00           C  
ATOM   3034  O   GLY B 188      -8.892  25.348 -10.053  1.00  0.00           O  
ATOM   3035  N   ALA B 189      -9.416  26.259  -8.076  1.00  0.00           N  
ATOM   3036  H   ALA B 189     -10.133  26.381  -7.380  1.00  0.00           H  
ATOM   3037  CA  ALA B 189      -8.074  26.772  -7.761  1.00  0.00           C  
ATOM   3038  HA  ALA B 189      -7.622  27.131  -8.689  1.00  0.00           H  
ATOM   3039  CB  ALA B 189      -8.230  27.975  -6.823  1.00  0.00           C  
ATOM   3040  HB1 ALA B 189      -8.884  28.721  -7.275  1.00  0.00           H  
ATOM   3041  HB2 ALA B 189      -8.647  27.653  -5.869  1.00  0.00           H  
ATOM   3042  HB3 ALA B 189      -7.254  28.428  -6.646  1.00  0.00           H  
ATOM   3043  C   ALA B 189      -7.128  25.674  -7.208  1.00  0.00           C  
ATOM   3044  O   ALA B 189      -6.449  25.851  -6.195  1.00  0.00           O  
ATOM   3045  N   GLY B 190      -7.104  24.513  -7.860  1.00  0.00           N  
ATOM   3046  H   GLY B 190      -7.638  24.439  -8.722  1.00  0.00           H  
ATOM   3047  CA  GLY B 190      -6.348  23.330  -7.451  1.00  0.00           C  
ATOM   3048  HA2 GLY B 190      -5.405  23.628  -6.993  1.00  0.00           H  
ATOM   3049  HA3 GLY B 190      -6.925  22.768  -6.718  1.00  0.00           H  
ATOM   3050  C   GLY B 190      -6.038  22.407  -8.628  1.00  0.00           C  
ATOM   3051  O   GLY B 190      -6.609  22.538  -9.709  1.00  0.00           O  
ATOM   3052  N   CYS B 191      -5.124  21.468  -8.412  1.00  0.00           N  
ATOM   3053  H   CYS B 191      -4.652  21.446  -7.511  1.00  0.00           H  
ATOM   3054  CA  CYS B 191      -4.673  20.491  -9.394  1.00  0.00           C  
ATOM   3055  HA  CYS B 191      -5.469  20.300 -10.111  1.00  0.00           H  
ATOM   3056  CB  CYS B 191      -3.494  21.099 -10.157  1.00  0.00           C  
ATOM   3057  HB2 CYS B 191      -3.811  22.029 -10.633  1.00  0.00           H  
ATOM   3058  HB3 CYS B 191      -2.698  21.315  -9.447  1.00  0.00           H  
ATOM   3059  SG  CYS B 191      -2.884  19.967 -11.433  1.00  0.00           S  
ATOM   3060  HG  CYS B 191      -4.042  19.844 -12.103  1.00  0.00           H  
ATOM   3061  C   CYS B 191      -4.354  19.159  -8.699  1.00  0.00           C  
ATOM   3062  O   CYS B 191      -4.003  19.131  -7.518  1.00  0.00           O  
ATOM   3063  N   VAL B 192      -4.538  18.056  -9.418  1.00  0.00           N  
ATOM   3064  H   VAL B 192      -4.817  18.167 -10.392  1.00  0.00           H  
ATOM   3065  CA  VAL B 192      -4.395  16.679  -8.940  1.00  0.00           C  
ATOM   3066  HA  VAL B 192      -3.733  16.682  -8.077  1.00  0.00           H  
ATOM   3067  CB  VAL B 192      -5.760  16.120  -8.481  1.00  0.00           C  
ATOM   3068  HB  VAL B 192      -6.146  16.786  -7.709  1.00  0.00           H  
ATOM   3069  CG1 VAL B 192      -6.805  16.047  -9.607  1.00  0.00           C  
ATOM   3070 HG11 VAL B 192      -6.481  15.351 -10.381  1.00  0.00           H  
ATOM   3071 HG12 VAL B 192      -7.760  15.713  -9.203  1.00  0.00           H  
ATOM   3072 HG13 VAL B 192      -6.947  17.029 -10.058  1.00  0.00           H  
ATOM   3073  CG2 VAL B 192      -5.646  14.727  -7.848  1.00  0.00           C  
ATOM   3074 HG21 VAL B 192      -5.335  13.989  -8.587  1.00  0.00           H  
ATOM   3075 HG22 VAL B 192      -4.920  14.755  -7.036  1.00  0.00           H  
ATOM   3076 HG23 VAL B 192      -6.612  14.432  -7.437  1.00  0.00           H  
ATOM   3077  C   VAL B 192      -3.732  15.827 -10.021  1.00  0.00           C  
ATOM   3078  O   VAL B 192      -3.949  16.031 -11.214  1.00  0.00           O  
ATOM   3079  N   CYS B 193      -2.916  14.864  -9.604  1.00  0.00           N  
ATOM   3080  H   CYS B 193      -2.744  14.777  -8.606  1.00  0.00           H  
ATOM   3081  CA  CYS B 193      -2.245  13.915 -10.484  1.00  0.00           C  
ATOM   3082  HA  CYS B 193      -2.822  13.808 -11.408  1.00  0.00           H  
ATOM   3083  CB  CYS B 193      -0.864  14.484 -10.831  1.00  0.00           C  
ATOM   3084  HB2 CYS B 193      -0.975  15.532 -11.124  1.00  0.00           H  
ATOM   3085  HB3 CYS B 193      -0.208  14.434  -9.960  1.00  0.00           H  
ATOM   3086  SG  CYS B 193      -0.139  13.559 -12.209  1.00  0.00           S  
ATOM   3087  HG  CYS B 193       0.023  12.387 -11.615  1.00  0.00           H  
ATOM   3088  C   CYS B 193      -2.147  12.544  -9.803  1.00  0.00           C  
ATOM   3089  O   CYS B 193      -1.826  12.457  -8.615  1.00  0.00           O  
ATOM   3090  N   HIE B 194      -2.401  11.461 -10.538  1.00  0.00           N  
ATOM   3091  H   HIE B 194      -2.682  11.580 -11.501  1.00  0.00           H  
ATOM   3092  CA  HIE B 194      -2.297  10.093 -10.019  1.00  0.00           C  
ATOM   3093  HA  HIE B 194      -2.398  10.127  -8.933  1.00  0.00           H  
ATOM   3094  CB  HIE B 194      -3.460   9.236 -10.534  1.00  0.00           C  
ATOM   3095  HB2 HIE B 194      -3.385   9.133 -11.618  1.00  0.00           H  
ATOM   3096  HB3 HIE B 194      -3.405   8.244 -10.088  1.00  0.00           H  
ATOM   3097  CG  HIE B 194      -4.794   9.850 -10.192  1.00  0.00           C  
ATOM   3098  ND1 HIE B 194      -5.600  10.563 -11.078  1.00  0.00           N  
ATOM   3099  CE1 HIE B 194      -6.585  11.089 -10.338  1.00  0.00           C  
ATOM   3100  HE1 HIE B 194      -7.373  11.720 -10.729  1.00  0.00           H  
ATOM   3101  NE2 HIE B 194      -6.432  10.755  -9.045  1.00  0.00           N  
ATOM   3102  HE2 HIE B 194      -7.013  11.082  -8.287  1.00  0.00           H  
ATOM   3103  CD2 HIE B 194      -5.302   9.977  -8.931  1.00  0.00           C  
ATOM   3104  HD2 HIE B 194      -4.856   9.600  -8.020  1.00  0.00           H  
ATOM   3105  C   HIE B 194      -0.931   9.475 -10.313  1.00  0.00           C  
ATOM   3106  O   HIE B 194      -0.283   9.798 -11.313  1.00  0.00           O  
ATOM   3107  N   LEU B 195      -0.501   8.589  -9.413  1.00  0.00           N  
ATOM   3108  H   LEU B 195      -1.091   8.405  -8.605  1.00  0.00           H  
ATOM   3109  CA  LEU B 195       0.762   7.869  -9.456  1.00  0.00           C  
ATOM   3110  HA  LEU B 195       1.222   7.978 -10.440  1.00  0.00           H  
ATOM   3111  CB  LEU B 195       1.741   8.430  -8.402  1.00  0.00           C  
ATOM   3112  HB2 LEU B 195       1.309   8.342  -7.404  1.00  0.00           H  
ATOM   3113  HB3 LEU B 195       2.620   7.787  -8.440  1.00  0.00           H  
ATOM   3114  CG  LEU B 195       2.212   9.884  -8.627  1.00  0.00           C  
ATOM   3115  HG  LEU B 195       2.261  10.089  -9.697  1.00  0.00           H  
ATOM   3116  CD1 LEU B 195       1.329  10.935  -7.946  1.00  0.00           C  
ATOM   3117 HD11 LEU B 195       1.331  10.791  -6.865  1.00  0.00           H  
ATOM   3118 HD12 LEU B 195       1.701  11.932  -8.178  1.00  0.00           H  
ATOM   3119 HD13 LEU B 195       0.308  10.865  -8.304  1.00  0.00           H  
ATOM   3120  CD2 LEU B 195       3.611  10.070  -8.037  1.00  0.00           C  
ATOM   3121 HD21 LEU B 195       4.289   9.326  -8.447  1.00  0.00           H  
ATOM   3122 HD22 LEU B 195       3.992  11.058  -8.294  1.00  0.00           H  
ATOM   3123 HD23 LEU B 195       3.584   9.959  -6.953  1.00  0.00           H  
ATOM   3124  C   LEU B 195       0.457   6.383  -9.234  1.00  0.00           C  
ATOM   3125  O   LEU B 195       0.214   5.949  -8.106  1.00  0.00           O  
ATOM   3126  N   LEU B 196       0.454   5.613 -10.322  1.00  0.00           N  
ATOM   3127  H   LEU B 196       0.712   6.034 -11.201  1.00  0.00           H  
ATOM   3128  CA  LEU B 196       0.308   4.160 -10.296  1.00  0.00           C  
ATOM   3129  HA  LEU B 196      -0.578   3.901  -9.715  1.00  0.00           H  
ATOM   3130  CB  LEU B 196       0.141   3.631 -11.734  1.00  0.00           C  
ATOM   3131  HB2 LEU B 196       1.042   3.888 -12.294  1.00  0.00           H  
ATOM   3132  HB3 LEU B 196       0.067   2.542 -11.700  1.00  0.00           H  
ATOM   3133  CG  LEU B 196      -1.082   4.189 -12.489  1.00  0.00           C  
ATOM   3134  HG  LEU B 196      -1.057   5.279 -12.477  1.00  0.00           H  
ATOM   3135  CD1 LEU B 196      -1.042   3.745 -13.950  1.00  0.00           C  
ATOM   3136 HD11 LEU B 196      -0.114   4.080 -14.411  1.00  0.00           H  
ATOM   3137 HD12 LEU B 196      -1.098   2.657 -14.010  1.00  0.00           H  
ATOM   3138 HD13 LEU B 196      -1.879   4.183 -14.493  1.00  0.00           H  
ATOM   3139  CD2 LEU B 196      -2.404   3.724 -11.880  1.00  0.00           C  
ATOM   3140 HD21 LEU B 196      -2.440   2.633 -11.854  1.00  0.00           H  
ATOM   3141 HD22 LEU B 196      -2.495   4.108 -10.868  1.00  0.00           H  
ATOM   3142 HD23 LEU B 196      -3.240   4.096 -12.471  1.00  0.00           H  
ATOM   3143  C   LEU B 196       1.523   3.515  -9.614  1.00  0.00           C  
ATOM   3144  O   LEU B 196       2.666   3.853  -9.938  1.00  0.00           O  
ATOM   3145  N   MET B 197       1.265   2.611  -8.671  1.00  0.00           N  
ATOM   3146  H   MET B 197       0.285   2.434  -8.460  1.00  0.00           H  
ATOM   3147  CA  MET B 197       2.251   1.776  -7.972  1.00  0.00           C  
ATOM   3148  HA  MET B 197       2.901   1.314  -8.715  1.00  0.00           H  
ATOM   3149  CB  MET B 197       3.143   2.628  -7.040  1.00  0.00           C  
ATOM   3150  HB2 MET B 197       3.785   1.957  -6.468  1.00  0.00           H  
ATOM   3151  HB3 MET B 197       3.793   3.237  -7.667  1.00  0.00           H  
ATOM   3152  CG  MET B 197       2.412   3.557  -6.055  1.00  0.00           C  
ATOM   3153  HG2 MET B 197       1.675   4.152  -6.594  1.00  0.00           H  
ATOM   3154  HG3 MET B 197       1.883   2.951  -5.322  1.00  0.00           H  
ATOM   3155  SD  MET B 197       3.499   4.686  -5.137  1.00  0.00           S  
ATOM   3156  CE  MET B 197       3.912   5.869  -6.448  1.00  0.00           C  
ATOM   3157  HE1 MET B 197       4.429   5.367  -7.265  1.00  0.00           H  
ATOM   3158  HE2 MET B 197       2.994   6.315  -6.826  1.00  0.00           H  
ATOM   3159  HE3 MET B 197       4.559   6.650  -6.050  1.00  0.00           H  
ATOM   3160  C   MET B 197       1.538   0.648  -7.207  1.00  0.00           C  
ATOM   3161  O   MET B 197       1.007   0.858  -6.119  1.00  0.00           O  
ATOM   3162  N   ASP B 198       1.505  -0.548  -7.788  1.00  0.00           N  
ATOM   3163  H   ASP B 198       1.883  -0.644  -8.719  1.00  0.00           H  
ATOM   3164  CA  ASP B 198       0.907  -1.740  -7.174  1.00  0.00           C  
ATOM   3165  HA  ASP B 198       0.010  -1.439  -6.635  1.00  0.00           H  
ATOM   3166  CB  ASP B 198       0.461  -2.717  -8.274  1.00  0.00           C  
ATOM   3167  HB2 ASP B 198       1.339  -3.235  -8.666  1.00  0.00           H  
ATOM   3168  HB3 ASP B 198      -0.209  -3.458  -7.838  1.00  0.00           H  
ATOM   3169  CG  ASP B 198      -0.264  -2.006  -9.422  1.00  0.00           C  
ATOM   3170  OD1 ASP B 198      -1.265  -1.305  -9.139  1.00  0.00           O  
ATOM   3171  OD2 ASP B 198       0.224  -2.126 -10.567  1.00  0.00           O  
ATOM   3172  C   ASP B 198       1.842  -2.407  -6.151  1.00  0.00           C  
ATOM   3173  O   ASP B 198       3.058  -2.206  -6.178  1.00  0.00           O  
ATOM   3174  N   ASP B 199       1.286  -3.227  -5.253  1.00  0.00           N  
ATOM   3175  H   ASP B 199       0.290  -3.390  -5.322  1.00  0.00           H  
ATOM   3176  CA  ASP B 199       2.048  -4.041  -4.289  1.00  0.00           C  
ATOM   3177  HA  ASP B 199       1.337  -4.355  -3.526  1.00  0.00           H  
ATOM   3178  CB  ASP B 199       2.575  -5.320  -4.951  1.00  0.00           C  
ATOM   3179  HB2 ASP B 199       2.920  -5.112  -5.963  1.00  0.00           H  
ATOM   3180  HB3 ASP B 199       3.424  -5.710  -4.388  1.00  0.00           H  
ATOM   3181  CG  ASP B 199       1.532  -6.426  -4.980  1.00  0.00           C  
ATOM   3182  OD1 ASP B 199       1.938  -7.591  -4.791  1.00  0.00           O  
ATOM   3183  OD2 ASP B 199       0.300  -6.196  -5.019  1.00  0.00           O  
ATOM   3184  C   ASP B 199       3.120  -3.265  -3.503  1.00  0.00           C  
ATOM   3185  O   ASP B 199       4.263  -3.706  -3.332  1.00  0.00           O  
ATOM   3186  N   VAL B 200       2.724  -2.086  -3.020  1.00  0.00           N  
ATOM   3187  H   VAL B 200       1.799  -1.777  -3.276  1.00  0.00           H  
ATOM   3188  CA  VAL B 200       3.543  -1.171  -2.215  1.00  0.00           C  
ATOM   3189  HA  VAL B 200       4.417  -0.913  -2.808  1.00  0.00           H  
ATOM   3190  CB  VAL B 200       2.787   0.132  -1.862  1.00  0.00           C  
ATOM   3191  HB  VAL B 200       2.368   0.047  -0.859  1.00  0.00           H  
ATOM   3192  CG1 VAL B 200       3.763   1.311  -1.882  1.00  0.00           C  
ATOM   3193 HG11 VAL B 200       3.214   2.231  -1.706  1.00  0.00           H  
ATOM   3194 HG12 VAL B 200       4.515   1.198  -1.102  1.00  0.00           H  
ATOM   3195 HG13 VAL B 200       4.261   1.378  -2.852  1.00  0.00           H  
ATOM   3196  CG2 VAL B 200       1.628   0.490  -2.806  1.00  0.00           C  
ATOM   3197 HG21 VAL B 200       1.988   0.520  -3.834  1.00  0.00           H  
ATOM   3198 HG22 VAL B 200       0.828  -0.243  -2.718  1.00  0.00           H  
ATOM   3199 HG23 VAL B 200       1.217   1.464  -2.545  1.00  0.00           H  
ATOM   3200  C   VAL B 200       4.045  -1.840  -0.932  1.00  0.00           C  
ATOM   3201  O   VAL B 200       3.405  -2.755  -0.410  1.00  0.00           O  
ATOM   3202  N   VAL B 201       5.191  -1.378  -0.418  1.00  0.00           N  
ATOM   3203  H   VAL B 201       5.675  -0.642  -0.926  1.00  0.00           H  
ATOM   3204  CA  VAL B 201       5.802  -1.865   0.837  1.00  0.00           C  
ATOM   3205  HA  VAL B 201       5.030  -2.358   1.428  1.00  0.00           H  
ATOM   3206  CB  VAL B 201       6.894  -2.922   0.590  1.00  0.00           C  
ATOM   3207  HB  VAL B 201       7.190  -3.287   1.565  1.00  0.00           H  
ATOM   3208  CG1 VAL B 201       6.364  -4.140  -0.165  1.00  0.00           C  
ATOM   3209 HG11 VAL B 201       5.509  -4.548   0.373  1.00  0.00           H  
ATOM   3210 HG12 VAL B 201       6.056  -3.867  -1.171  1.00  0.00           H  
ATOM   3211 HG13 VAL B 201       7.148  -4.892  -0.215  1.00  0.00           H  
ATOM   3212  CG2 VAL B 201       8.167  -2.400  -0.085  1.00  0.00           C  
ATOM   3213 HG21 VAL B 201       7.951  -2.049  -1.086  1.00  0.00           H  
ATOM   3214 HG22 VAL B 201       8.591  -1.575   0.483  1.00  0.00           H  
ATOM   3215 HG23 VAL B 201       8.909  -3.196  -0.125  1.00  0.00           H  
ATOM   3216  C   VAL B 201       6.359  -0.746   1.724  1.00  0.00           C  
ATOM   3217  O   VAL B 201       6.553   0.393   1.297  1.00  0.00           O  
ATOM   3218  N   SER B 202       6.668  -1.100   2.973  1.00  0.00           N  
ATOM   3219  H   SER B 202       6.440  -2.050   3.243  1.00  0.00           H  
ATOM   3220  CA  SER B 202       7.159  -0.201   4.019  1.00  0.00           C  
ATOM   3221  HA  SER B 202       6.372   0.509   4.265  1.00  0.00           H  
ATOM   3222  CB  SER B 202       7.489  -1.004   5.279  1.00  0.00           C  
ATOM   3223  HB2 SER B 202       8.296  -1.703   5.058  1.00  0.00           H  
ATOM   3224  HB3 SER B 202       7.821  -0.316   6.056  1.00  0.00           H  
ATOM   3225  OG  SER B 202       6.375  -1.723   5.768  1.00  0.00           O  
ATOM   3226  HG  SER B 202       6.123  -2.385   5.088  1.00  0.00           H  
ATOM   3227  C   SER B 202       8.410   0.571   3.589  1.00  0.00           C  
ATOM   3228  O   SER B 202       8.528   1.756   3.902  1.00  0.00           O  
ATOM   3229  N   ALA B 203       9.322  -0.094   2.868  1.00  0.00           N  
ATOM   3230  H   ALA B 203       9.157  -1.079   2.686  1.00  0.00           H  
ATOM   3231  CA  ALA B 203      10.586   0.472   2.399  1.00  0.00           C  
ATOM   3232  HA  ALA B 203      11.009   1.082   3.198  1.00  0.00           H  
ATOM   3233  CB  ALA B 203      11.534  -0.699   2.128  1.00  0.00           C  
ATOM   3234  HB1 ALA B 203      11.108  -1.347   1.362  1.00  0.00           H  
ATOM   3235  HB2 ALA B 203      12.484  -0.315   1.763  1.00  0.00           H  
ATOM   3236  HB3 ALA B 203      11.695  -1.267   3.045  1.00  0.00           H  
ATOM   3237  C   ALA B 203      10.494   1.381   1.153  1.00  0.00           C  
ATOM   3238  O   ALA B 203      11.497   1.997   0.795  1.00  0.00           O  
ATOM   3239  N   ASP B 204       9.347   1.460   0.470  1.00  0.00           N  
ATOM   3240  H   ASP B 204       8.510   1.032   0.847  1.00  0.00           H  
ATOM   3241  CA  ASP B 204       9.238   2.278  -0.743  1.00  0.00           C  
ATOM   3242  HA  ASP B 204      10.071   2.008  -1.397  1.00  0.00           H  
ATOM   3243  CB  ASP B 204       7.952   1.980  -1.531  1.00  0.00           C  
ATOM   3244  HB2 ASP B 204       7.088   2.095  -0.872  1.00  0.00           H  
ATOM   3245  HB3 ASP B 204       7.855   2.722  -2.328  1.00  0.00           H  
ATOM   3246  CG  ASP B 204       7.909   0.589  -2.181  1.00  0.00           C  
ATOM   3247  OD1 ASP B 204       8.960  -0.013  -2.494  1.00  0.00           O  
ATOM   3248  OD2 ASP B 204       6.785   0.103  -2.425  1.00  0.00           O  
ATOM   3249  C   ASP B 204       9.363   3.778  -0.431  1.00  0.00           C  
ATOM   3250  O   ASP B 204       8.739   4.311   0.490  1.00  0.00           O  
ATOM   3251  N   GLN B 205      10.159   4.478  -1.239  1.00  0.00           N  
ATOM   3252  H   GLN B 205      10.716   3.967  -1.907  1.00  0.00           H  
ATOM   3253  CA  GLN B 205      10.296   5.933  -1.223  1.00  0.00           C  
ATOM   3254  HA  GLN B 205       9.367   6.368  -0.856  1.00  0.00           H  
ATOM   3255  CB  GLN B 205      11.444   6.337  -0.284  1.00  0.00           C  
ATOM   3256  HB2 GLN B 205      11.252   5.913   0.701  1.00  0.00           H  
ATOM   3257  HB3 GLN B 205      12.380   5.917  -0.657  1.00  0.00           H  
ATOM   3258  CG  GLN B 205      11.581   7.868  -0.182  1.00  0.00           C  
ATOM   3259  HG2 GLN B 205      11.983   8.251  -1.121  1.00  0.00           H  
ATOM   3260  HG3 GLN B 205      10.596   8.310  -0.034  1.00  0.00           H  
ATOM   3261  CD  GLN B 205      12.484   8.340   0.956  1.00  0.00           C  
ATOM   3262  OE1 GLN B 205      12.811   7.640   1.899  1.00  0.00           O  
ATOM   3263  NE2 GLN B 205      12.924   9.579   0.904  1.00  0.00           N  
ATOM   3264 HE21 GLN B 205      13.587   9.857   1.604  1.00  0.00           H  
ATOM   3265 HE22 GLN B 205      12.619  10.192   0.156  1.00  0.00           H  
ATOM   3266  C   GLN B 205      10.539   6.446  -2.642  1.00  0.00           C  
ATOM   3267  O   GLN B 205      11.377   5.901  -3.354  1.00  0.00           O  
ATOM   3268  N   TYR B 206       9.845   7.506  -3.047  1.00  0.00           N  
ATOM   3269  H   TYR B 206       9.238   7.973  -2.383  1.00  0.00           H  
ATOM   3270  CA  TYR B 206       9.931   8.096  -4.383  1.00  0.00           C  
ATOM   3271  HA  TYR B 206      10.532   7.455  -5.026  1.00  0.00           H  
ATOM   3272  CB  TYR B 206       8.522   8.167  -4.994  1.00  0.00           C  
ATOM   3273  HB2 TYR B 206       7.826   8.561  -4.254  1.00  0.00           H  
ATOM   3274  HB3 TYR B 206       8.531   8.870  -5.826  1.00  0.00           H  
ATOM   3275  CG  TYR B 206       8.009   6.837  -5.517  1.00  0.00           C  
ATOM   3276  CD1 TYR B 206       7.375   5.910  -4.664  1.00  0.00           C  
ATOM   3277  HD1 TYR B 206       7.246   6.149  -3.619  1.00  0.00           H  
ATOM   3278  CE1 TYR B 206       6.909   4.680  -5.176  1.00  0.00           C  
ATOM   3279  HE1 TYR B 206       6.416   3.970  -4.527  1.00  0.00           H  
ATOM   3280  CZ  TYR B 206       7.074   4.382  -6.548  1.00  0.00           C  
ATOM   3281  OH  TYR B 206       6.601   3.229  -7.086  1.00  0.00           O  
ATOM   3282  HH  TYR B 206       6.249   2.615  -6.438  1.00  0.00           H  
ATOM   3283  CE2 TYR B 206       7.725   5.300  -7.392  1.00  0.00           C  
ATOM   3284  HE2 TYR B 206       7.868   5.047  -8.432  1.00  0.00           H  
ATOM   3285  CD2 TYR B 206       8.183   6.525  -6.878  1.00  0.00           C  
ATOM   3286  HD2 TYR B 206       8.670   7.235  -7.528  1.00  0.00           H  
ATOM   3287  C   TYR B 206      10.604   9.472  -4.359  1.00  0.00           C  
ATOM   3288  O   TYR B 206      10.469  10.227  -3.388  1.00  0.00           O  
ATOM   3289  N   THR B 207      11.285   9.822  -5.452  1.00  0.00           N  
ATOM   3290  H   THR B 207      11.389   9.130  -6.191  1.00  0.00           H  
ATOM   3291  CA  THR B 207      11.452  11.223  -5.876  1.00  0.00           C  
ATOM   3292  HA  THR B 207      11.558  11.859  -4.998  1.00  0.00           H  
ATOM   3293  CB  THR B 207      12.701  11.434  -6.751  1.00  0.00           C  
ATOM   3294  HB  THR B 207      12.794  12.499  -6.968  1.00  0.00           H  
ATOM   3295  CG2 THR B 207      13.973  10.976  -6.036  1.00  0.00           C  
ATOM   3296 HG21 THR B 207      14.068  11.499  -5.085  1.00  0.00           H  
ATOM   3297 HG22 THR B 207      13.945   9.901  -5.863  1.00  0.00           H  
ATOM   3298 HG23 THR B 207      14.836  11.212  -6.659  1.00  0.00           H  
ATOM   3299  OG1 THR B 207      12.602  10.739  -7.972  1.00  0.00           O  
ATOM   3300  HG1 THR B 207      12.561  11.414  -8.667  1.00  0.00           H  
ATOM   3301  C   THR B 207      10.209  11.681  -6.641  1.00  0.00           C  
ATOM   3302  O   THR B 207       9.479  10.858  -7.200  1.00  0.00           O  
ATOM   3303  N   LEU B 208       9.963  12.990  -6.654  1.00  0.00           N  
ATOM   3304  H   LEU B 208      10.607  13.605  -6.167  1.00  0.00           H  
ATOM   3305  CA  LEU B 208       8.895  13.643  -7.415  1.00  0.00           C  
ATOM   3306  HA  LEU B 208       8.510  12.965  -8.179  1.00  0.00           H  
ATOM   3307  CB  LEU B 208       7.752  14.079  -6.479  1.00  0.00           C  
ATOM   3308  HB2 LEU B 208       8.159  14.796  -5.764  1.00  0.00           H  
ATOM   3309  HB3 LEU B 208       7.009  14.602  -7.083  1.00  0.00           H  
ATOM   3310  CG  LEU B 208       7.036  12.974  -5.683  1.00  0.00           C  
ATOM   3311  HG  LEU B 208       7.757  12.401  -5.097  1.00  0.00           H  
ATOM   3312  CD1 LEU B 208       6.033  13.625  -4.726  1.00  0.00           C  
ATOM   3313 HD11 LEU B 208       5.358  14.282  -5.278  1.00  0.00           H  
ATOM   3314 HD12 LEU B 208       5.444  12.861  -4.222  1.00  0.00           H  
ATOM   3315 HD13 LEU B 208       6.570  14.209  -3.979  1.00  0.00           H  
ATOM   3316  CD2 LEU B 208       6.263  12.030  -6.602  1.00  0.00           C  
ATOM   3317 HD21 LEU B 208       5.770  11.259  -6.012  1.00  0.00           H  
ATOM   3318 HD22 LEU B 208       5.522  12.586  -7.177  1.00  0.00           H  
ATOM   3319 HD23 LEU B 208       6.954  11.545  -7.289  1.00  0.00           H  
ATOM   3320  C   LEU B 208       9.458  14.878  -8.118  1.00  0.00           C  
ATOM   3321  O   LEU B 208      10.041  15.736  -7.455  1.00  0.00           O  
ATOM   3322  N   ASP B 209       9.213  15.003  -9.420  1.00  0.00           N  
ATOM   3323  H   ASP B 209       8.768  14.225  -9.894  1.00  0.00           H  
ATOM   3324  CA  ASP B 209       9.728  16.087 -10.262  1.00  0.00           C  
ATOM   3325  HA  ASP B 209      10.147  16.870  -9.627  1.00  0.00           H  
ATOM   3326  CB  ASP B 209      10.871  15.566 -11.149  1.00  0.00           C  
ATOM   3327  HB2 ASP B 209      10.482  14.789 -11.806  1.00  0.00           H  
ATOM   3328  HB3 ASP B 209      11.222  16.395 -11.766  1.00  0.00           H  
ATOM   3329  CG  ASP B 209      12.064  14.991 -10.376  1.00  0.00           C  
ATOM   3330  OD1 ASP B 209      11.997  13.819  -9.926  1.00  0.00           O  
ATOM   3331  OD2 ASP B 209      13.061  15.744 -10.277  1.00  0.00           O  
ATOM   3332  C   ASP B 209       8.596  16.717 -11.099  1.00  0.00           C  
ATOM   3333  O   ASP B 209       8.021  16.079 -11.988  1.00  0.00           O  
ATOM   3334  N   LEU B 210       8.257  17.977 -10.799  1.00  0.00           N  
ATOM   3335  H   LEU B 210       8.814  18.458 -10.098  1.00  0.00           H  
ATOM   3336  CA  LEU B 210       7.138  18.714 -11.401  1.00  0.00           C  
ATOM   3337  HA  LEU B 210       6.524  18.010 -11.963  1.00  0.00           H  
ATOM   3338  CB  LEU B 210       6.257  19.305 -10.279  1.00  0.00           C  
ATOM   3339  HB2 LEU B 210       5.876  18.485  -9.669  1.00  0.00           H  
ATOM   3340  HB3 LEU B 210       6.891  19.924  -9.643  1.00  0.00           H  
ATOM   3341  CG  LEU B 210       5.071  20.170 -10.755  1.00  0.00           C  
ATOM   3342  HG  LEU B 210       5.446  21.016 -11.330  1.00  0.00           H  
ATOM   3343  CD1 LEU B 210       4.082  19.391 -11.626  1.00  0.00           C  
ATOM   3344 HD11 LEU B 210       3.714  18.522 -11.081  1.00  0.00           H  
ATOM   3345 HD12 LEU B 210       3.245  20.033 -11.891  1.00  0.00           H  
ATOM   3346 HD13 LEU B 210       4.565  19.071 -12.546  1.00  0.00           H  
ATOM   3347  CD2 LEU B 210       4.314  20.718  -9.542  1.00  0.00           C  
ATOM   3348 HD21 LEU B 210       3.498  21.360  -9.871  1.00  0.00           H  
ATOM   3349 HD22 LEU B 210       3.899  19.895  -8.958  1.00  0.00           H  
ATOM   3350 HD23 LEU B 210       4.989  21.297  -8.911  1.00  0.00           H  
ATOM   3351  C   LEU B 210       7.635  19.788 -12.379  1.00  0.00           C  
ATOM   3352  O   LEU B 210       8.314  20.739 -11.986  1.00  0.00           O  
ATOM   3353  N   TRP B 211       7.225  19.671 -13.640  1.00  0.00           N  
ATOM   3354  H   TRP B 211       6.620  18.886 -13.864  1.00  0.00           H  
ATOM   3355  CA  TRP B 211       7.470  20.622 -14.727  1.00  0.00           C  
ATOM   3356  HA  TRP B 211       8.205  21.360 -14.408  1.00  0.00           H  
ATOM   3357  CB  TRP B 211       8.058  19.830 -15.900  1.00  0.00           C  
ATOM   3358  HB2 TRP B 211       8.996  19.389 -15.564  1.00  0.00           H  
ATOM   3359  HB3 TRP B 211       7.369  19.017 -16.127  1.00  0.00           H  
ATOM   3360  CG  TRP B 211       8.326  20.538 -17.191  1.00  0.00           C  
ATOM   3361  CD1 TRP B 211       9.550  20.889 -17.648  1.00  0.00           C  
ATOM   3362  HD1 TRP B 211      10.476  20.721 -17.112  1.00  0.00           H  
ATOM   3363  NE1 TRP B 211       9.432  21.476 -18.893  1.00  0.00           N  
ATOM   3364  HE1 TRP B 211      10.202  21.904 -19.398  1.00  0.00           H  
ATOM   3365  CE2 TRP B 211       8.119  21.506 -19.312  1.00  0.00           C  
ATOM   3366  CZ2 TRP B 211       7.502  21.974 -20.480  1.00  0.00           C  
ATOM   3367  HZ2 TRP B 211       8.089  22.402 -21.278  1.00  0.00           H  
ATOM   3368  CH2 TRP B 211       6.105  21.898 -20.593  1.00  0.00           C  
ATOM   3369  HH2 TRP B 211       5.607  22.292 -21.472  1.00  0.00           H  
ATOM   3370  CZ3 TRP B 211       5.346  21.338 -19.550  1.00  0.00           C  
ATOM   3371  HZ3 TRP B 211       4.266  21.311 -19.635  1.00  0.00           H  
ATOM   3372  CE3 TRP B 211       5.978  20.844 -18.393  1.00  0.00           C  
ATOM   3373  HE3 TRP B 211       5.375  20.425 -17.603  1.00  0.00           H  
ATOM   3374  CD2 TRP B 211       7.381  20.927 -18.237  1.00  0.00           C  
ATOM   3375  C   TRP B 211       6.183  21.373 -15.101  1.00  0.00           C  
ATOM   3376  O   TRP B 211       5.088  20.806 -15.038  1.00  0.00           O  
ATOM   3377  N   ALA B 212       6.320  22.632 -15.522  1.00  0.00           N  
ATOM   3378  H   ALA B 212       7.253  23.031 -15.568  1.00  0.00           H  
ATOM   3379  CA  ALA B 212       5.218  23.510 -15.904  1.00  0.00           C  
ATOM   3380  HA  ALA B 212       4.376  22.904 -16.241  1.00  0.00           H  
ATOM   3381  CB  ALA B 212       4.791  24.298 -14.660  1.00  0.00           C  
ATOM   3382  HB1 ALA B 212       4.573  23.611 -13.844  1.00  0.00           H  
ATOM   3383  HB2 ALA B 212       5.598  24.965 -14.354  1.00  0.00           H  
ATOM   3384  HB3 ALA B 212       3.902  24.887 -14.888  1.00  0.00           H  
ATOM   3385  C   ALA B 212       5.616  24.467 -17.043  1.00  0.00           C  
ATOM   3386  O   ALA B 212       6.659  25.121 -16.957  1.00  0.00           O  
ATOM   3387  N   GLY B 213       4.763  24.587 -18.066  1.00  0.00           N  
ATOM   3388  H   GLY B 213       3.950  23.975 -18.060  1.00  0.00           H  
ATOM   3389  CA  GLY B 213       4.838  25.557 -19.172  1.00  0.00           C  
ATOM   3390  HA2 GLY B 213       3.924  25.490 -19.765  1.00  0.00           H  
ATOM   3391  HA3 GLY B 213       4.904  26.564 -18.758  1.00  0.00           H  
ATOM   3392  C   GLY B 213       6.029  25.357 -20.116  1.00  0.00           C  
ATOM   3393  O   GLY B 213       5.867  24.984 -21.275  1.00  0.00           O  
ATOM   3394  N   GLN B 214       7.236  25.594 -19.607  1.00  0.00           N  
ATOM   3395  H   GLN B 214       7.256  25.929 -18.651  1.00  0.00           H  
ATOM   3396  CA  GLN B 214       8.499  25.353 -20.300  1.00  0.00           C  
ATOM   3397  HA  GLN B 214       8.309  24.656 -21.116  1.00  0.00           H  
ATOM   3398  CB  GLN B 214       8.998  26.666 -20.937  1.00  0.00           C  
ATOM   3399  HB2 GLN B 214       9.863  26.411 -21.550  1.00  0.00           H  
ATOM   3400  HB3 GLN B 214       8.236  27.055 -21.615  1.00  0.00           H  
ATOM   3401  CG  GLN B 214       9.436  27.781 -19.963  1.00  0.00           C  
ATOM   3402  HG2 GLN B 214       9.819  27.359 -19.037  1.00  0.00           H  
ATOM   3403  HG3 GLN B 214      10.253  28.333 -20.428  1.00  0.00           H  
ATOM   3404  CD  GLN B 214       8.319  28.770 -19.629  1.00  0.00           C  
ATOM   3405  OE1 GLN B 214       7.376  28.477 -18.915  1.00  0.00           O  
ATOM   3406  NE2 GLN B 214       8.382  29.991 -20.117  1.00  0.00           N  
ATOM   3407 HE21 GLN B 214       7.596  30.575 -19.899  1.00  0.00           H  
ATOM   3408 HE22 GLN B 214       9.154  30.277 -20.689  1.00  0.00           H  
ATOM   3409  C   GLN B 214       9.572  24.695 -19.415  1.00  0.00           C  
ATOM   3410  O   GLN B 214      10.578  24.227 -19.949  1.00  0.00           O  
ATOM   3411  N   GLN B 215       9.405  24.642 -18.087  1.00  0.00           N  
ATOM   3412  H   GLN B 215       8.515  24.927 -17.690  1.00  0.00           H  
ATOM   3413  CA  GLN B 215      10.524  24.433 -17.159  1.00  0.00           C  
ATOM   3414  HA  GLN B 215      11.309  23.882 -17.677  1.00  0.00           H  
ATOM   3415  CB  GLN B 215      11.102  25.805 -16.768  1.00  0.00           C  
ATOM   3416  HB2 GLN B 215      12.006  25.658 -16.175  1.00  0.00           H  
ATOM   3417  HB3 GLN B 215      11.387  26.335 -17.677  1.00  0.00           H  
ATOM   3418  CG  GLN B 215      10.111  26.660 -15.955  1.00  0.00           C  
ATOM   3419  HG2 GLN B 215       9.157  26.733 -16.476  1.00  0.00           H  
ATOM   3420  HG3 GLN B 215       9.931  26.191 -14.988  1.00  0.00           H  
ATOM   3421  CD  GLN B 215      10.619  28.076 -15.738  1.00  0.00           C  
ATOM   3422  OE1 GLN B 215      11.009  28.778 -16.656  1.00  0.00           O  
ATOM   3423  NE2 GLN B 215      10.617  28.570 -14.522  1.00  0.00           N  
ATOM   3424 HE21 GLN B 215      10.982  29.500 -14.427  1.00  0.00           H  
ATOM   3425 HE22 GLN B 215      10.357  27.986 -13.746  1.00  0.00           H  
ATOM   3426  C   GLN B 215      10.171  23.626 -15.904  1.00  0.00           C  
ATOM   3427  O   GLN B 215       9.020  23.549 -15.482  1.00  0.00           O  
ATOM   3428  N   LEU B 216      11.205  23.073 -15.265  1.00  0.00           N  
ATOM   3429  H   LEU B 216      12.123  23.218 -15.651  1.00  0.00           H  
ATOM   3430  CA  LEU B 216      11.141  22.537 -13.903  1.00  0.00           C  
ATOM   3431  HA  LEU B 216      10.446  21.695 -13.891  1.00  0.00           H  
ATOM   3432  CB  LEU B 216      12.549  22.019 -13.541  1.00  0.00           C  
ATOM   3433  HB2 LEU B 216      12.838  21.295 -14.304  1.00  0.00           H  
ATOM   3434  HB3 LEU B 216      13.254  22.849 -13.609  1.00  0.00           H  
ATOM   3435  CG  LEU B 216      12.771  21.329 -12.178  1.00  0.00           C  
ATOM   3436  HG  LEU B 216      13.763  20.892 -12.225  1.00  0.00           H  
ATOM   3437  CD1 LEU B 216      12.800  22.272 -10.975  1.00  0.00           C  
ATOM   3438 HD11 LEU B 216      13.220  21.744 -10.121  1.00  0.00           H  
ATOM   3439 HD12 LEU B 216      13.434  23.130 -11.195  1.00  0.00           H  
ATOM   3440 HD13 LEU B 216      11.807  22.615 -10.707  1.00  0.00           H  
ATOM   3441  CD2 LEU B 216      11.775  20.194 -11.935  1.00  0.00           C  
ATOM   3442 HD21 LEU B 216      12.087  19.616 -11.068  1.00  0.00           H  
ATOM   3443 HD22 LEU B 216      10.782  20.586 -11.745  1.00  0.00           H  
ATOM   3444 HD23 LEU B 216      11.751  19.525 -12.794  1.00  0.00           H  
ATOM   3445  C   LEU B 216      10.617  23.613 -12.934  1.00  0.00           C  
ATOM   3446  O   LEU B 216      11.042  24.769 -12.984  1.00  0.00           O  
ATOM   3447  N   LEU B 217       9.677  23.223 -12.074  1.00  0.00           N  
ATOM   3448  H   LEU B 217       9.358  22.262 -12.134  1.00  0.00           H  
ATOM   3449  CA  LEU B 217       8.996  24.088 -11.113  1.00  0.00           C  
ATOM   3450  HA  LEU B 217       9.330  25.117 -11.251  1.00  0.00           H  
ATOM   3451  CB  LEU B 217       7.498  24.008 -11.456  1.00  0.00           C  
ATOM   3452  HB2 LEU B 217       7.353  24.280 -12.503  1.00  0.00           H  
ATOM   3453  HB3 LEU B 217       7.189  22.970 -11.338  1.00  0.00           H  
ATOM   3454  CG  LEU B 217       6.583  24.876 -10.581  1.00  0.00           C  
ATOM   3455  HG  LEU B 217       6.807  24.702  -9.529  1.00  0.00           H  
ATOM   3456  CD1 LEU B 217       6.727  26.369 -10.892  1.00  0.00           C  
ATOM   3457 HD11 LEU B 217       6.546  26.551 -11.952  1.00  0.00           H  
ATOM   3458 HD12 LEU B 217       6.015  26.937 -10.293  1.00  0.00           H  
ATOM   3459 HD13 LEU B 217       7.735  26.694 -10.632  1.00  0.00           H  
ATOM   3460  CD2 LEU B 217       5.133  24.471 -10.816  1.00  0.00           C  
ATOM   3461 HD21 LEU B 217       5.027  23.387 -10.778  1.00  0.00           H  
ATOM   3462 HD22 LEU B 217       4.776  24.839 -11.777  1.00  0.00           H  
ATOM   3463 HD23 LEU B 217       4.546  24.886 -10.009  1.00  0.00           H  
ATOM   3464  C   LEU B 217       9.302  23.706  -9.650  1.00  0.00           C  
ATOM   3465  O   LEU B 217       9.474  24.595  -8.818  1.00  0.00           O  
ATOM   3466  N   TRP B 218       9.380  22.406  -9.337  1.00  0.00           N  
ATOM   3467  H   TRP B 218       9.231  21.725 -10.071  1.00  0.00           H  
ATOM   3468  CA  TRP B 218       9.567  21.878  -7.977  1.00  0.00           C  
ATOM   3469  HA  TRP B 218      10.286  22.503  -7.448  1.00  0.00           H  
ATOM   3470  CB  TRP B 218       8.219  21.961  -7.241  1.00  0.00           C  
ATOM   3471  HB2 TRP B 218       7.960  23.013  -7.115  1.00  0.00           H  
ATOM   3472  HB3 TRP B 218       7.453  21.522  -7.881  1.00  0.00           H  
ATOM   3473  CG  TRP B 218       8.102  21.293  -5.903  1.00  0.00           C  
ATOM   3474  CD1 TRP B 218       8.329  21.872  -4.700  1.00  0.00           C  
ATOM   3475  HD1 TRP B 218       8.656  22.894  -4.554  1.00  0.00           H  
ATOM   3476  NE1 TRP B 218       8.034  20.977  -3.686  1.00  0.00           N  
ATOM   3477  HE1 TRP B 218       8.096  21.204  -2.696  1.00  0.00           H  
ATOM   3478  CE2 TRP B 218       7.591  19.774  -4.193  1.00  0.00           C  
ATOM   3479  CZ2 TRP B 218       7.105  18.604  -3.594  1.00  0.00           C  
ATOM   3480  HZ2 TRP B 218       7.014  18.546  -2.518  1.00  0.00           H  
ATOM   3481  CH2 TRP B 218       6.704  17.532  -4.409  1.00  0.00           C  
ATOM   3482  HH2 TRP B 218       6.306  16.634  -3.960  1.00  0.00           H  
ATOM   3483  CZ3 TRP B 218       6.809  17.637  -5.808  1.00  0.00           C  
ATOM   3484  HZ3 TRP B 218       6.498  16.816  -6.436  1.00  0.00           H  
ATOM   3485  CE3 TRP B 218       7.294  18.818  -6.401  1.00  0.00           C  
ATOM   3486  HE3 TRP B 218       7.359  18.889  -7.476  1.00  0.00           H  
ATOM   3487  CD2 TRP B 218       7.673  19.926  -5.610  1.00  0.00           C  
ATOM   3488  C   TRP B 218      10.116  20.441  -8.000  1.00  0.00           C  
ATOM   3489  O   TRP B 218       9.749  19.659  -8.880  1.00  0.00           O  
ATOM   3490  N   BCN B 219      10.987  20.107  -7.041  1.00  0.00           N  
ATOM   3491  H27 BCN B 219      11.147  20.783  -6.310  1.00  0.00           H  
ATOM   3492  C2  BCN B 219      11.427  18.752  -6.764  1.00  0.00           C  
ATOM   3493  H   BCN B 219      10.840  18.077  -7.386  1.00  0.00           H  
ATOM   3494  C4  BCN B 219      12.902  18.496  -7.111  1.00  0.00           C  
ATOM   3495  H1  BCN B 219      13.545  19.118  -6.475  1.00  0.00           H  
ATOM   3496  H2  BCN B 219      13.141  17.451  -6.872  1.00  0.00           H  
ATOM   3497  C5  BCN B 219      13.261  18.743  -8.595  1.00  0.00           C  
ATOM   3498  H3  BCN B 219      12.573  18.177  -9.236  1.00  0.00           H  
ATOM   3499  H4  BCN B 219      13.128  19.804  -8.831  1.00  0.00           H  
ATOM   3500  C6  BCN B 219      14.721  18.320  -8.899  1.00  0.00           C  
ATOM   3501  H8  BCN B 219      14.823  17.234  -8.770  1.00  0.00           H  
ATOM   3502  H9  BCN B 219      15.391  18.788  -8.169  1.00  0.00           H  
ATOM   3503  C7  BCN B 219      15.200  18.709 -10.314  1.00  0.00           C  
ATOM   3504  H5  BCN B 219      16.269  18.474 -10.409  1.00  0.00           H  
ATOM   3505  H6  BCN B 219      15.082  19.791 -10.458  1.00  0.00           H  
ATOM   3506  N2  BCN B 219      14.477  18.002 -11.373  1.00  0.00           N  
ATOM   3507  H7  BCN B 219      13.883  17.202 -11.128  1.00  0.00           H  
ATOM   3508  C8  BCN B 219      14.621  18.306 -12.698  1.00  0.00           C  
ATOM   3509  O1  BCN B 219      15.375  19.164 -13.129  1.00  0.00           O  
ATOM   3510  O2  BCN B 219      13.778  17.565 -13.460  1.00  0.00           O  
ATOM   3511  C9  BCN B 219      13.764  17.850 -14.866  1.00  0.00           C  
ATOM   3512  H21 BCN B 219      14.744  17.626 -15.308  1.00  0.00           H  
ATOM   3513  H22 BCN B 219      13.543  18.912 -15.032  1.00  0.00           H  
ATOM   3514  C10 BCN B 219      12.688  16.982 -15.509  1.00  0.00           C  
ATOM   3515  H23 BCN B 219      12.947  15.925 -15.499  1.00  0.00           H  
ATOM   3516  C11 BCN B 219      11.885  17.504 -16.682  1.00  0.00           C  
ATOM   3517  H12 BCN B 219      12.052  18.543 -16.959  1.00  0.00           H  
ATOM   3518  C12 BCN B 219      11.693  16.621 -17.942  1.00  0.00           C  
ATOM   3519  H13 BCN B 219      11.681  15.562 -17.650  1.00  0.00           H  
ATOM   3520  H14 BCN B 219      12.563  16.741 -18.600  1.00  0.00           H  
ATOM   3521  C13 BCN B 219      10.399  16.943 -18.754  1.00  0.00           C  
ATOM   3522  H19 BCN B 219      10.411  17.976 -19.125  1.00  0.00           H  
ATOM   3523  H20 BCN B 219      10.283  16.259 -19.603  1.00  0.00           H  
ATOM   3524  C14 BCN B 219       9.319  16.764 -17.799  1.00  0.00           C  
ATOM   3525  C15 BCN B 219       8.816  16.591 -16.735  1.00  0.00           C  
ATOM   3526  C16 BCN B 219       8.766  16.387 -15.298  1.00  0.00           C  
ATOM   3527  H17 BCN B 219       8.155  15.513 -15.052  1.00  0.00           H  
ATOM   3528  H18 BCN B 219       8.340  17.254 -14.782  1.00  0.00           H  
ATOM   3529  C17 BCN B 219      10.255  16.174 -14.891  1.00  0.00           C  
ATOM   3530  H15 BCN B 219      10.298  16.064 -13.805  1.00  0.00           H  
ATOM   3531  H16 BCN B 219      10.609  15.222 -15.305  1.00  0.00           H  
ATOM   3532  C18 BCN B 219      11.224  17.310 -15.310  1.00  0.00           C  
ATOM   3533  H11 BCN B 219      11.010  18.225 -14.763  1.00  0.00           H  
ATOM   3534  C3  BCN B 219      11.162  18.392  -5.312  1.00  0.00           C  
ATOM   3535  O3  BCN B 219      11.401  19.178  -4.407  1.00  0.00           O  
ATOM   3536  N   GLY B 220      10.684  17.171  -5.070  1.00  0.00           N  
ATOM   3537  H   GLY B 220      10.517  16.560  -5.868  1.00  0.00           H  
ATOM   3538  CA  GLY B 220      10.363  16.663  -3.734  1.00  0.00           C  
ATOM   3539  HA2 GLY B 220      10.954  17.193  -2.986  1.00  0.00           H  
ATOM   3540  HA3 GLY B 220       9.311  16.865  -3.530  1.00  0.00           H  
ATOM   3541  C   GLY B 220      10.614  15.164  -3.556  1.00  0.00           C  
ATOM   3542  O   GLY B 220      11.168  14.483  -4.419  1.00  0.00           O  
ATOM   3543  N   SER B 221      10.183  14.621  -2.417  1.00  0.00           N  
ATOM   3544  H   SER B 221       9.707  15.208  -1.745  1.00  0.00           H  
ATOM   3545  CA  SER B 221      10.210  13.182  -2.136  1.00  0.00           C  
ATOM   3546  HA  SER B 221      10.093  12.658  -3.085  1.00  0.00           H  
ATOM   3547  CB  SER B 221      11.557  12.765  -1.531  1.00  0.00           C  
ATOM   3548  HB2 SER B 221      12.357  13.020  -2.228  1.00  0.00           H  
ATOM   3549  HB3 SER B 221      11.717  13.308  -0.598  1.00  0.00           H  
ATOM   3550  OG  SER B 221      11.602  11.372  -1.274  1.00  0.00           O  
ATOM   3551  HG  SER B 221      11.336  10.921  -2.103  1.00  0.00           H  
ATOM   3552  C   SER B 221       9.035  12.783  -1.247  1.00  0.00           C  
ATOM   3553  O   SER B 221       8.560  13.568  -0.430  1.00  0.00           O  
ATOM   3554  N   PHE B 222       8.547  11.561  -1.432  1.00  0.00           N  
ATOM   3555  H   PHE B 222       9.039  10.948  -2.073  1.00  0.00           H  
ATOM   3556  CA  PHE B 222       7.332  11.028  -0.814  1.00  0.00           C  
ATOM   3557  HA  PHE B 222       7.117  11.576   0.104  1.00  0.00           H  
ATOM   3558  CB  PHE B 222       6.156  11.244  -1.792  1.00  0.00           C  
ATOM   3559  HB2 PHE B 222       5.705  12.213  -1.571  1.00  0.00           H  
ATOM   3560  HB3 PHE B 222       6.561  11.313  -2.804  1.00  0.00           H  
ATOM   3561  CG  PHE B 222       5.059  10.191  -1.827  1.00  0.00           C  
ATOM   3562  CD1 PHE B 222       4.061  10.151  -0.835  1.00  0.00           C  
ATOM   3563  HD1 PHE B 222       4.071  10.861  -0.018  1.00  0.00           H  
ATOM   3564  CE1 PHE B 222       3.024   9.203  -0.913  1.00  0.00           C  
ATOM   3565  HE1 PHE B 222       2.263   9.179  -0.146  1.00  0.00           H  
ATOM   3566  CZ  PHE B 222       2.973   8.296  -1.984  1.00  0.00           C  
ATOM   3567  HZ  PHE B 222       2.175   7.567  -2.044  1.00  0.00           H  
ATOM   3568  CE2 PHE B 222       3.961   8.339  -2.982  1.00  0.00           C  
ATOM   3569  HE2 PHE B 222       3.918   7.646  -3.811  1.00  0.00           H  
ATOM   3570  CD2 PHE B 222       5.001   9.281  -2.902  1.00  0.00           C  
ATOM   3571  HD2 PHE B 222       5.745   9.320  -3.685  1.00  0.00           H  
ATOM   3572  C   PHE B 222       7.561   9.562  -0.438  1.00  0.00           C  
ATOM   3573  O   PHE B 222       8.221   8.830  -1.175  1.00  0.00           O  
ATOM   3574  N   LYS B 223       7.010   9.122   0.696  1.00  0.00           N  
ATOM   3575  H   LYS B 223       6.434   9.760   1.234  1.00  0.00           H  
ATOM   3576  CA  LYS B 223       6.985   7.717   1.111  1.00  0.00           C  
ATOM   3577  HA  LYS B 223       7.529   7.083   0.414  1.00  0.00           H  
ATOM   3578  CB  LYS B 223       7.625   7.541   2.489  1.00  0.00           C  
ATOM   3579  HB2 LYS B 223       7.286   8.345   3.145  1.00  0.00           H  
ATOM   3580  HB3 LYS B 223       7.262   6.594   2.898  1.00  0.00           H  
ATOM   3581  CG  LYS B 223       9.156   7.486   2.486  1.00  0.00           C  
ATOM   3582  HG2 LYS B 223       9.483   6.673   1.843  1.00  0.00           H  
ATOM   3583  HG3 LYS B 223       9.574   8.437   2.153  1.00  0.00           H  
ATOM   3584  CD  LYS B 223       9.577   7.197   3.927  1.00  0.00           C  
ATOM   3585  HD2 LYS B 223       9.279   8.048   4.534  1.00  0.00           H  
ATOM   3586  HD3 LYS B 223       9.049   6.307   4.275  1.00  0.00           H  
ATOM   3587  CE  LYS B 223      11.059   6.975   4.178  1.00  0.00           C  
ATOM   3588  HE2 LYS B 223      11.451   6.209   3.496  1.00  0.00           H  
ATOM   3589  HE3 LYS B 223      11.588   7.908   3.975  1.00  0.00           H  
ATOM   3590  NZ  LYS B 223      11.222   6.585   5.598  1.00  0.00           N  
ATOM   3591  HZ1 LYS B 223      10.550   7.098   6.188  1.00  0.00           H  
ATOM   3592  HZ2 LYS B 223      10.949   5.623   5.724  1.00  0.00           H  
ATOM   3593  HZ3 LYS B 223      12.167   6.717   5.919  1.00  0.00           H  
ATOM   3594  C   LYS B 223       5.531   7.259   1.195  1.00  0.00           C  
ATOM   3595  O   LYS B 223       4.813   7.773   2.053  1.00  0.00           O  
ATOM   3596  N   PRO B 224       5.095   6.270   0.397  1.00  0.00           N  
ATOM   3597  CD  PRO B 224       5.808   5.659  -0.716  1.00  0.00           C  
ATOM   3598  HD2 PRO B 224       6.500   4.913  -0.328  1.00  0.00           H  
ATOM   3599  HD3 PRO B 224       6.337   6.400  -1.316  1.00  0.00           H  
ATOM   3600  CG  PRO B 224       4.743   4.966  -1.557  1.00  0.00           C  
ATOM   3601  HG2 PRO B 224       5.143   4.100  -2.085  1.00  0.00           H  
ATOM   3602  HG3 PRO B 224       4.295   5.672  -2.256  1.00  0.00           H  
ATOM   3603  CB  PRO B 224       3.718   4.566  -0.501  1.00  0.00           C  
ATOM   3604  HB2 PRO B 224       4.047   3.643  -0.019  1.00  0.00           H  
ATOM   3605  HB3 PRO B 224       2.732   4.433  -0.936  1.00  0.00           H  
ATOM   3606  CA  PRO B 224       3.749   5.715   0.509  1.00  0.00           C  
ATOM   3607  HA  PRO B 224       3.030   6.481   0.224  1.00  0.00           H  
ATOM   3608  C   PRO B 224       3.402   5.199   1.912  1.00  0.00           C  
ATOM   3609  O   PRO B 224       2.257   5.318   2.331  1.00  0.00           O  
ATOM   3610  N   SER B 225       4.388   4.651   2.630  1.00  0.00           N  
ATOM   3611  H   SER B 225       5.311   4.607   2.221  1.00  0.00           H  
ATOM   3612  CA  SER B 225       4.218   3.956   3.912  1.00  0.00           C  
ATOM   3613  HA  SER B 225       3.341   3.310   3.844  1.00  0.00           H  
ATOM   3614  CB  SER B 225       5.445   3.060   4.119  1.00  0.00           C  
ATOM   3615  HB2 SER B 225       5.376   2.568   5.091  1.00  0.00           H  
ATOM   3616  HB3 SER B 225       5.446   2.300   3.337  1.00  0.00           H  
ATOM   3617  OG  SER B 225       6.658   3.797   4.041  1.00  0.00           O  
ATOM   3618  HG  SER B 225       7.398   3.159   3.972  1.00  0.00           H  
ATOM   3619  C   SER B 225       4.003   4.871   5.129  1.00  0.00           C  
ATOM   3620  O   SER B 225       3.333   4.454   6.069  1.00  0.00           O  
ATOM   3621  N   GLU B 226       4.518   6.103   5.103  1.00  0.00           N  
ATOM   3622  H   GLU B 226       5.070   6.350   4.300  1.00  0.00           H  
ATOM   3623  CA  GLU B 226       4.287   7.126   6.142  1.00  0.00           C  
ATOM   3624  HA  GLU B 226       4.148   6.635   7.108  1.00  0.00           H  
ATOM   3625  CB  GLU B 226       5.482   8.101   6.257  1.00  0.00           C  
ATOM   3626  HB2 GLU B 226       5.304   8.885   5.518  1.00  0.00           H  
ATOM   3627  HB3 GLU B 226       5.457   8.584   7.235  1.00  0.00           H  
ATOM   3628  CG  GLU B 226       6.915   7.606   5.969  1.00  0.00           C  
ATOM   3629  HG2 GLU B 226       6.912   6.839   5.196  1.00  0.00           H  
ATOM   3630  HG3 GLU B 226       7.427   8.473   5.549  1.00  0.00           H  
ATOM   3631  CD  GLU B 226       7.774   7.117   7.148  1.00  0.00           C  
ATOM   3632  OE1 GLU B 226       7.228   6.636   8.160  1.00  0.00           O  
ATOM   3633  OE2 GLU B 226       9.024   7.214   7.016  1.00  0.00           O  
ATOM   3634  C   GLU B 226       3.020   7.959   5.838  1.00  0.00           C  
ATOM   3635  O   GLU B 226       2.532   8.690   6.693  1.00  0.00           O  
ATOM   3636  N   HIE B 227       2.527   7.902   4.591  1.00  0.00           N  
ATOM   3637  H   HIE B 227       2.989   7.270   3.953  1.00  0.00           H  
ATOM   3638  CA  HIE B 227       1.512   8.801   4.017  1.00  0.00           C  
ATOM   3639  HA  HIE B 227       1.129   9.445   4.808  1.00  0.00           H  
ATOM   3640  CB  HIE B 227       2.163   9.705   2.946  1.00  0.00           C  
ATOM   3641  HB2 HIE B 227       2.545   9.075   2.145  1.00  0.00           H  
ATOM   3642  HB3 HIE B 227       1.395  10.349   2.518  1.00  0.00           H  
ATOM   3643  CG  HIE B 227       3.279  10.620   3.405  1.00  0.00           C  
ATOM   3644  ND1 HIE B 227       4.208  11.238   2.560  1.00  0.00           N  
ATOM   3645  CE1 HIE B 227       4.919  12.068   3.336  1.00  0.00           C  
ATOM   3646  HE1 HIE B 227       5.701  12.722   2.976  1.00  0.00           H  
ATOM   3647  NE2 HIE B 227       4.500  12.002   4.610  1.00  0.00           N  
ATOM   3648  HE2 HIE B 227       4.859  12.549   5.380  1.00  0.00           H  
ATOM   3649  CD2 HIE B 227       3.457  11.107   4.670  1.00  0.00           C  
ATOM   3650  HD2 HIE B 227       2.866  10.858   5.541  1.00  0.00           H  
ATOM   3651  C   HIE B 227       0.284   8.043   3.480  1.00  0.00           C  
ATOM   3652  O   HIE B 227      -0.308   8.419   2.466  1.00  0.00           O  
ATOM   3653  N   VAL B 228      -0.131   6.957   4.132  1.00  0.00           N  
ATOM   3654  H   VAL B 228       0.357   6.690   4.974  1.00  0.00           H  
ATOM   3655  CA  VAL B 228      -1.309   6.181   3.710  1.00  0.00           C  
ATOM   3656  HA  VAL B 228      -1.249   6.043   2.631  1.00  0.00           H  
ATOM   3657  CB  VAL B 228      -1.325   4.777   4.341  1.00  0.00           C  
ATOM   3658  HB  VAL B 228      -1.384   4.900   5.418  1.00  0.00           H  
ATOM   3659  CG1 VAL B 228      -2.525   3.949   3.851  1.00  0.00           C  
ATOM   3660 HG11 VAL B 228      -2.537   3.919   2.762  1.00  0.00           H  
ATOM   3661 HG12 VAL B 228      -2.450   2.930   4.228  1.00  0.00           H  
ATOM   3662 HG13 VAL B 228      -3.460   4.376   4.209  1.00  0.00           H  
ATOM   3663  CG2 VAL B 228      -0.058   3.982   4.013  1.00  0.00           C  
ATOM   3664 HG21 VAL B 228      -0.115   2.982   4.444  1.00  0.00           H  
ATOM   3665 HG22 VAL B 228       0.063   3.903   2.933  1.00  0.00           H  
ATOM   3666 HG23 VAL B 228       0.816   4.477   4.434  1.00  0.00           H  
ATOM   3667  C   VAL B 228      -2.602   6.945   4.028  1.00  0.00           C  
ATOM   3668  O   VAL B 228      -2.768   7.464   5.132  1.00  0.00           O  
ATOM   3669  N   LYS B 229      -3.537   6.952   3.072  1.00  0.00           N  
ATOM   3670  H   LYS B 229      -3.276   6.500   2.200  1.00  0.00           H  
ATOM   3671  CA  LYS B 229      -4.924   7.435   3.159  1.00  0.00           C  
ATOM   3672  HA  LYS B 229      -5.205   7.548   4.202  1.00  0.00           H  
ATOM   3673  CB  LYS B 229      -5.043   8.824   2.500  1.00  0.00           C  
ATOM   3674  HB2 LYS B 229      -4.309   9.497   2.947  1.00  0.00           H  
ATOM   3675  HB3 LYS B 229      -4.837   8.743   1.430  1.00  0.00           H  
ATOM   3676  CG  LYS B 229      -6.449   9.407   2.718  1.00  0.00           C  
ATOM   3677  HG2 LYS B 229      -7.202   8.701   2.363  1.00  0.00           H  
ATOM   3678  HG3 LYS B 229      -6.592   9.555   3.787  1.00  0.00           H  
ATOM   3679  CD  LYS B 229      -6.664  10.742   1.995  1.00  0.00           C  
ATOM   3680  HD2 LYS B 229      -5.940  11.473   2.357  1.00  0.00           H  
ATOM   3681  HD3 LYS B 229      -6.524  10.593   0.923  1.00  0.00           H  
ATOM   3682  CE  LYS B 229      -8.095  11.224   2.274  1.00  0.00           C  
ATOM   3683  HE2 LYS B 229      -8.788  10.422   2.007  1.00  0.00           H  
ATOM   3684  HE3 LYS B 229      -8.208  11.403   3.349  1.00  0.00           H  
ATOM   3685  NZ  LYS B 229      -8.445  12.447   1.510  1.00  0.00           N  
ATOM   3686  HZ1 LYS B 229      -8.429  12.282   0.516  1.00  0.00           H  
ATOM   3687  HZ2 LYS B 229      -9.408  12.732   1.729  1.00  0.00           H  
ATOM   3688  HZ3 LYS B 229      -7.861  13.235   1.745  1.00  0.00           H  
ATOM   3689  C   LYS B 229      -5.853   6.398   2.488  1.00  0.00           C  
ATOM   3690  O   LYS B 229      -5.909   6.366   1.258  1.00  0.00           O  
ATOM   3691  N   PRO B 230      -6.543   5.520   3.246  1.00  0.00           N  
ATOM   3692  CD  PRO B 230      -6.476   5.364   4.691  1.00  0.00           C  
ATOM   3693  HD2 PRO B 230      -7.287   5.931   5.149  1.00  0.00           H  
ATOM   3694  HD3 PRO B 230      -5.513   5.670   5.093  1.00  0.00           H  
ATOM   3695  CG  PRO B 230      -6.690   3.880   4.957  1.00  0.00           C  
ATOM   3696  HG2 PRO B 230      -7.080   3.693   5.955  1.00  0.00           H  
ATOM   3697  HG3 PRO B 230      -5.760   3.336   4.797  1.00  0.00           H  
ATOM   3698  CB  PRO B 230      -7.702   3.522   3.877  1.00  0.00           C  
ATOM   3699  HB2 PRO B 230      -8.701   3.825   4.199  1.00  0.00           H  
ATOM   3700  HB3 PRO B 230      -7.675   2.457   3.658  1.00  0.00           H  
ATOM   3701  CA  PRO B 230      -7.241   4.368   2.681  1.00  0.00           C  
ATOM   3702  HA  PRO B 230      -6.498   3.799   2.125  1.00  0.00           H  
ATOM   3703  C   PRO B 230      -8.404   4.692   1.733  1.00  0.00           C  
ATOM   3704  O   PRO B 230      -8.950   5.798   1.708  1.00  0.00           O  
ATOM   3705  N   ARG B 231      -8.811   3.674   0.967  1.00  0.00           N  
ATOM   3706  H   ARG B 231      -8.282   2.812   1.032  1.00  0.00           H  
ATOM   3707  CA  ARG B 231     -10.024   3.685   0.138  1.00  0.00           C  
ATOM   3708  HA  ARG B 231     -10.010   4.586  -0.473  1.00  0.00           H  
ATOM   3709  CB  ARG B 231     -10.021   2.449  -0.788  1.00  0.00           C  
ATOM   3710  HB2 ARG B 231      -9.922   1.545  -0.183  1.00  0.00           H  
ATOM   3711  HB3 ARG B 231     -10.971   2.404  -1.323  1.00  0.00           H  
ATOM   3712  CG  ARG B 231      -8.871   2.510  -1.817  1.00  0.00           C  
ATOM   3713  HG2 ARG B 231      -9.015   3.388  -2.449  1.00  0.00           H  
ATOM   3714  HG3 ARG B 231      -7.923   2.612  -1.291  1.00  0.00           H  
ATOM   3715  CD  ARG B 231      -8.782   1.264  -2.710  1.00  0.00           C  
ATOM   3716  HD2 ARG B 231      -8.506   0.407  -2.091  1.00  0.00           H  
ATOM   3717  HD3 ARG B 231      -9.770   1.070  -3.129  1.00  0.00           H  
ATOM   3718  NE  ARG B 231      -7.771   1.440  -3.784  1.00  0.00           N  
ATOM   3719  HE  ARG B 231      -6.864   1.820  -3.527  1.00  0.00           H  
ATOM   3720  CZ  ARG B 231      -7.854   1.109  -5.060  1.00  0.00           C  
ATOM   3721  NH1 ARG B 231      -8.923   0.564  -5.568  1.00  0.00           N  
ATOM   3722 HH11 ARG B 231      -9.668   0.316  -4.938  1.00  0.00           H  
ATOM   3723 HH12 ARG B 231      -8.941   0.301  -6.535  1.00  0.00           H  
ATOM   3724  NH2 ARG B 231      -6.838   1.294  -5.846  1.00  0.00           N  
ATOM   3725 HH21 ARG B 231      -5.997   1.667  -5.398  1.00  0.00           H  
ATOM   3726 HH22 ARG B 231      -6.852   1.109  -6.827  1.00  0.00           H  
ATOM   3727  C   ARG B 231     -11.272   3.766   1.035  1.00  0.00           C  
ATOM   3728  O   ARG B 231     -11.297   3.182   2.116  1.00  0.00           O  
ATOM   3729  N   ALA B 232     -12.289   4.515   0.605  1.00  0.00           N  
ATOM   3730  H   ALA B 232     -12.216   4.947  -0.300  1.00  0.00           H  
ATOM   3731  CA  ALA B 232     -13.520   4.736   1.377  1.00  0.00           C  
ATOM   3732  HA  ALA B 232     -13.224   4.994   2.390  1.00  0.00           H  
ATOM   3733  CB  ALA B 232     -14.264   5.944   0.795  1.00  0.00           C  
ATOM   3734  HB1 ALA B 232     -14.563   5.742  -0.234  1.00  0.00           H  
ATOM   3735  HB2 ALA B 232     -15.159   6.144   1.388  1.00  0.00           H  
ATOM   3736  HB3 ALA B 232     -13.626   6.828   0.821  1.00  0.00           H  
ATOM   3737  C   ALA B 232     -14.434   3.484   1.405  1.00  0.00           C  
ATOM   3738  O   ALA B 232     -14.545   2.826   0.368  1.00  0.00           O  
ATOM   3739  N   PRO B 233     -15.110   3.147   2.530  1.00  0.00           N  
ATOM   3740  CD  PRO B 233     -15.000   3.759   3.846  1.00  0.00           C  
ATOM   3741  HD2 PRO B 233     -15.771   4.524   3.957  1.00  0.00           H  
ATOM   3742  HD3 PRO B 233     -14.014   4.179   4.037  1.00  0.00           H  
ATOM   3743  CG  PRO B 233     -15.245   2.620   4.829  1.00  0.00           C  
ATOM   3744  HG2 PRO B 233     -15.629   2.980   5.782  1.00  0.00           H  
ATOM   3745  HG3 PRO B 233     -14.320   2.062   4.973  1.00  0.00           H  
ATOM   3746  CB  PRO B 233     -16.252   1.730   4.104  1.00  0.00           C  
ATOM   3747  HB2 PRO B 233     -17.267   2.026   4.354  1.00  0.00           H  
ATOM   3748  HB3 PRO B 233     -16.100   0.687   4.372  1.00  0.00           H  
ATOM   3749  CA  PRO B 233     -15.988   1.971   2.614  1.00  0.00           C  
ATOM   3750  HA  PRO B 233     -15.455   1.110   2.213  1.00  0.00           H  
ATOM   3751  C   PRO B 233     -17.309   2.131   1.841  1.00  0.00           C  
ATOM   3752  O   PRO B 233     -17.831   3.237   1.705  1.00  0.00           O  
ATOM   3753  N   GLY B 234     -17.886   1.018   1.378  1.00  0.00           N  
ATOM   3754  H   GLY B 234     -17.473   0.121   1.604  1.00  0.00           H  
ATOM   3755  CA  GLY B 234     -19.100   1.001   0.551  1.00  0.00           C  
ATOM   3756  HA2 GLY B 234     -19.402   2.017   0.299  1.00  0.00           H  
ATOM   3757  HA3 GLY B 234     -18.872   0.485  -0.382  1.00  0.00           H  
ATOM   3758  C   GLY B 234     -20.294   0.296   1.204  1.00  0.00           C  
ATOM   3759  O   GLY B 234     -20.241  -0.126   2.357  1.00  0.00           O  
ATOM   3760  N   ASN B 235     -21.383   0.136   0.442  1.00  0.00           N  
ATOM   3761  H   ASN B 235     -21.334   0.496  -0.498  1.00  0.00           H  
ATOM   3762  CA  ASN B 235     -22.532  -0.727   0.781  1.00  0.00           C  
ATOM   3763  HA  ASN B 235     -23.276  -0.574  -0.001  1.00  0.00           H  
ATOM   3764  CB  ASN B 235     -22.111  -2.213   0.715  1.00  0.00           C  
ATOM   3765  HB2 ASN B 235     -21.426  -2.429   1.535  1.00  0.00           H  
ATOM   3766  HB3 ASN B 235     -22.990  -2.842   0.853  1.00  0.00           H  
ATOM   3767  CG  ASN B 235     -21.428  -2.604  -0.580  1.00  0.00           C  
ATOM   3768  OD1 ASN B 235     -20.259  -2.339  -0.807  1.00  0.00           O  
ATOM   3769  ND2 ASN B 235     -22.131  -3.260  -1.471  1.00  0.00           N  
ATOM   3770 HD21 ASN B 235     -21.646  -3.533  -2.307  1.00  0.00           H  
ATOM   3771 HD22 ASN B 235     -23.081  -3.525  -1.281  1.00  0.00           H  
ATOM   3772  C   ASN B 235     -23.279  -0.406   2.097  1.00  0.00           C  
ATOM   3773  O   ASN B 235     -23.959  -1.281   2.633  1.00  0.00           O  
ATOM   3774  N   LEU B 236     -23.153   0.810   2.643  1.00  0.00           N  
ATOM   3775  H   LEU B 236     -22.568   1.488   2.184  1.00  0.00           H  
ATOM   3776  CA  LEU B 236     -23.681   1.145   3.967  1.00  0.00           C  
ATOM   3777  HA  LEU B 236     -23.239   0.437   4.666  1.00  0.00           H  
ATOM   3778  CB  LEU B 236     -23.202   2.548   4.374  1.00  0.00           C  
ATOM   3779  HB2 LEU B 236     -22.112   2.578   4.334  1.00  0.00           H  
ATOM   3780  HB3 LEU B 236     -23.591   3.264   3.648  1.00  0.00           H  
ATOM   3781  CG  LEU B 236     -23.662   2.974   5.782  1.00  0.00           C  
ATOM   3782  HG  LEU B 236     -24.744   2.896   5.858  1.00  0.00           H  
ATOM   3783  CD1 LEU B 236     -23.031   2.153   6.905  1.00  0.00           C  
ATOM   3784 HD11 LEU B 236     -21.945   2.223   6.858  1.00  0.00           H  
ATOM   3785 HD12 LEU B 236     -23.374   2.525   7.871  1.00  0.00           H  
ATOM   3786 HD13 LEU B 236     -23.337   1.112   6.823  1.00  0.00           H  
ATOM   3787  CD2 LEU B 236     -23.276   4.429   6.002  1.00  0.00           C  
ATOM   3788 HD21 LEU B 236     -23.626   4.754   6.981  1.00  0.00           H  
ATOM   3789 HD22 LEU B 236     -22.192   4.526   5.950  1.00  0.00           H  
ATOM   3790 HD23 LEU B 236     -23.734   5.048   5.231  1.00  0.00           H  
ATOM   3791  C   LEU B 236     -25.214   0.996   4.056  1.00  0.00           C  
ATOM   3792  O   LEU B 236     -25.969   1.637   3.322  1.00  0.00           O  
ATOM   3793  N   THR B 237     -25.659   0.173   5.002  1.00  0.00           N  
ATOM   3794  H   THR B 237     -24.966  -0.304   5.571  1.00  0.00           H  
ATOM   3795  CA  THR B 237     -27.059  -0.193   5.267  1.00  0.00           C  
ATOM   3796  HA  THR B 237     -27.723   0.550   4.827  1.00  0.00           H  
ATOM   3797  CB  THR B 237     -27.397  -1.564   4.648  1.00  0.00           C  
ATOM   3798  HB  THR B 237     -28.338  -1.921   5.067  1.00  0.00           H  
ATOM   3799  CG2 THR B 237     -27.546  -1.507   3.129  1.00  0.00           C  
ATOM   3800 HG21 THR B 237     -27.804  -2.499   2.755  1.00  0.00           H  
ATOM   3801 HG22 THR B 237     -28.343  -0.813   2.864  1.00  0.00           H  
ATOM   3802 HG23 THR B 237     -26.617  -1.179   2.666  1.00  0.00           H  
ATOM   3803  OG1 THR B 237     -26.389  -2.508   4.921  1.00  0.00           O  
ATOM   3804  HG1 THR B 237     -25.652  -2.288   4.339  1.00  0.00           H  
ATOM   3805  C   THR B 237     -27.329  -0.196   6.776  1.00  0.00           C  
ATOM   3806  O   THR B 237     -26.394  -0.174   7.581  1.00  0.00           O  
ATOM   3807  N   VAL B 238     -28.607  -0.173   7.161  1.00  0.00           N  
ATOM   3808  H   VAL B 238     -29.328  -0.275   6.462  1.00  0.00           H  
ATOM   3809  CA  VAL B 238     -29.084  -0.069   8.547  1.00  0.00           C  
ATOM   3810  HA  VAL B 238     -28.296  -0.423   9.210  1.00  0.00           H  
ATOM   3811  CB  VAL B 238     -29.381   1.402   8.922  1.00  0.00           C  
ATOM   3812  HB  VAL B 238     -28.451   1.963   8.818  1.00  0.00           H  
ATOM   3813  CG1 VAL B 238     -30.429   2.064   8.018  1.00  0.00           C  
ATOM   3814 HG11 VAL B 238     -30.568   3.097   8.321  1.00  0.00           H  
ATOM   3815 HG12 VAL B 238     -30.097   2.056   6.980  1.00  0.00           H  
ATOM   3816 HG13 VAL B 238     -31.386   1.548   8.093  1.00  0.00           H  
ATOM   3817  CG2 VAL B 238     -29.859   1.563  10.371  1.00  0.00           C  
ATOM   3818 HG21 VAL B 238     -30.878   1.188  10.480  1.00  0.00           H  
ATOM   3819 HG22 VAL B 238     -29.203   1.016  11.046  1.00  0.00           H  
ATOM   3820 HG23 VAL B 238     -29.846   2.619  10.644  1.00  0.00           H  
ATOM   3821  C   VAL B 238     -30.289  -0.988   8.746  1.00  0.00           C  
ATOM   3822  O   VAL B 238     -31.118  -1.132   7.849  1.00  0.00           O  
ATOM   3823  N   HIE B 239     -30.367  -1.617   9.918  1.00  0.00           N  
ATOM   3824  H   HIE B 239     -29.631  -1.437  10.594  1.00  0.00           H  
ATOM   3825  CA  HIE B 239     -31.280  -2.714  10.240  1.00  0.00           C  
ATOM   3826  HA  HIE B 239     -32.121  -2.697   9.545  1.00  0.00           H  
ATOM   3827  CB  HIE B 239     -30.544  -4.060  10.104  1.00  0.00           C  
ATOM   3828  HB2 HIE B 239     -29.912  -4.203  10.981  1.00  0.00           H  
ATOM   3829  HB3 HIE B 239     -31.281  -4.865  10.091  1.00  0.00           H  
ATOM   3830  CG  HIE B 239     -29.663  -4.191   8.887  1.00  0.00           C  
ATOM   3831  ND1 HIE B 239     -30.089  -4.526   7.602  1.00  0.00           N  
ATOM   3832  CE1 HIE B 239     -28.992  -4.467   6.830  1.00  0.00           C  
ATOM   3833  HE1 HIE B 239     -28.976  -4.675   5.769  1.00  0.00           H  
ATOM   3834  NE2 HIE B 239     -27.918  -4.118   7.559  1.00  0.00           N  
ATOM   3835  HE2 HIE B 239     -26.966  -4.017   7.209  1.00  0.00           H  
ATOM   3836  CD2 HIE B 239     -28.324  -3.933   8.858  1.00  0.00           C  
ATOM   3837  HD2 HIE B 239     -27.712  -3.619   9.692  1.00  0.00           H  
ATOM   3838  C   HIE B 239     -31.795  -2.572  11.673  1.00  0.00           C  
ATOM   3839  O   HIE B 239     -31.054  -2.146  12.562  1.00  0.00           O  
ATOM   3840  N   THR B 240     -33.035  -2.978  11.931  1.00  0.00           N  
ATOM   3841  H   THR B 240     -33.605  -3.355  11.186  1.00  0.00           H  
ATOM   3842  CA  THR B 240     -33.547  -3.125  13.301  1.00  0.00           C  
ATOM   3843  HA  THR B 240     -33.153  -2.313  13.909  1.00  0.00           H  
ATOM   3844  CB  THR B 240     -35.079  -3.004  13.344  1.00  0.00           C  
ATOM   3845  HB  THR B 240     -35.436  -3.280  14.336  1.00  0.00           H  
ATOM   3846  CG2 THR B 240     -35.531  -1.569  13.062  1.00  0.00           C  
ATOM   3847 HG21 THR B 240     -35.172  -1.232  12.088  1.00  0.00           H  
ATOM   3848 HG22 THR B 240     -36.619  -1.506  13.086  1.00  0.00           H  
ATOM   3849 HG23 THR B 240     -35.137  -0.906  13.834  1.00  0.00           H  
ATOM   3850  OG1 THR B 240     -35.681  -3.848  12.388  1.00  0.00           O  
ATOM   3851  HG1 THR B 240     -36.617  -3.632  12.354  1.00  0.00           H  
ATOM   3852  C   THR B 240     -33.055  -4.422  13.960  1.00  0.00           C  
ATOM   3853  O   THR B 240     -32.644  -5.392  13.312  1.00  0.00           O  
ATOM   3854  N   GLN B 241     -33.052  -4.429  15.289  1.00  0.00           N  
ATOM   3855  H   GLN B 241     -33.276  -3.567  15.779  1.00  0.00           H  
ATOM   3856  CA  GLN B 241     -32.691  -5.561  16.140  1.00  0.00           C  
ATOM   3857  HA  GLN B 241     -32.755  -6.486  15.565  1.00  0.00           H  
ATOM   3858  CB  GLN B 241     -31.254  -5.394  16.673  1.00  0.00           C  
ATOM   3859  HB2 GLN B 241     -31.243  -4.498  17.285  1.00  0.00           H  
ATOM   3860  HB3 GLN B 241     -31.017  -6.231  17.332  1.00  0.00           H  
ATOM   3861  CG  GLN B 241     -30.129  -5.246  15.630  1.00  0.00           C  
ATOM   3862  HG2 GLN B 241     -30.465  -4.690  14.756  1.00  0.00           H  
ATOM   3863  HG3 GLN B 241     -29.318  -4.675  16.080  1.00  0.00           H  
ATOM   3864  CD  GLN B 241     -29.561  -6.590  15.201  1.00  0.00           C  
ATOM   3865  OE1 GLN B 241     -28.561  -7.065  15.736  1.00  0.00           O  
ATOM   3866  NE2 GLN B 241     -30.187  -7.259  14.259  1.00  0.00           N  
ATOM   3867 HE21 GLN B 241     -29.806  -8.140  13.964  1.00  0.00           H  
ATOM   3868 HE22 GLN B 241     -30.989  -6.840  13.795  1.00  0.00           H  
ATOM   3869  C   GLN B 241     -33.686  -5.654  17.308  1.00  0.00           C  
ATOM   3870  O   GLN B 241     -34.309  -4.662  17.686  1.00  0.00           O  
ATOM   3871  N   VAL B 242     -33.819  -6.848  17.894  1.00  0.00           N  
ATOM   3872  H   VAL B 242     -33.269  -7.616  17.547  1.00  0.00           H  
ATOM   3873  CA  VAL B 242     -34.576  -7.047  19.142  1.00  0.00           C  
ATOM   3874  HA  VAL B 242     -35.600  -6.719  18.960  1.00  0.00           H  
ATOM   3875  CB  VAL B 242     -34.619  -8.548  19.504  1.00  0.00           C  
ATOM   3876  HB  VAL B 242     -34.935  -9.091  18.611  1.00  0.00           H  
ATOM   3877  CG1 VAL B 242     -33.255  -9.109  19.930  1.00  0.00           C  
ATOM   3878 HG11 VAL B 242     -33.330 -10.185  20.080  1.00  0.00           H  
ATOM   3879 HG12 VAL B 242     -32.509  -8.911  19.163  1.00  0.00           H  
ATOM   3880 HG13 VAL B 242     -32.931  -8.645  20.864  1.00  0.00           H  
ATOM   3881  CG2 VAL B 242     -35.638  -8.859  20.605  1.00  0.00           C  
ATOM   3882 HG21 VAL B 242     -35.723  -9.939  20.727  1.00  0.00           H  
ATOM   3883 HG22 VAL B 242     -35.321  -8.428  21.556  1.00  0.00           H  
ATOM   3884 HG23 VAL B 242     -36.616  -8.464  20.331  1.00  0.00           H  
ATOM   3885  C   VAL B 242     -34.007  -6.171  20.272  1.00  0.00           C  
ATOM   3886  O   VAL B 242     -32.812  -5.867  20.274  1.00  0.00           O  
ATOM   3887  N   SER B 243     -34.862  -5.777  21.221  1.00  0.00           N  
ATOM   3888  H   SER B 243     -35.817  -6.087  21.158  1.00  0.00           H  
ATOM   3889  CA  SER B 243     -34.523  -4.876  22.336  1.00  0.00           C  
ATOM   3890  HA  SER B 243     -35.448  -4.666  22.874  1.00  0.00           H  
ATOM   3891  CB  SER B 243     -33.574  -5.553  23.332  1.00  0.00           C  
ATOM   3892  HB2 SER B 243     -32.627  -5.786  22.843  1.00  0.00           H  
ATOM   3893  HB3 SER B 243     -33.381  -4.879  24.166  1.00  0.00           H  
ATOM   3894  OG  SER B 243     -34.161  -6.744  23.825  1.00  0.00           O  
ATOM   3895  HG  SER B 243     -34.835  -6.501  24.466  1.00  0.00           H  
ATOM   3896  C   SER B 243     -34.010  -3.513  21.858  1.00  0.00           C  
ATOM   3897  O   SER B 243     -32.869  -3.127  22.116  1.00  0.00           O  
ATOM   3898  N   ASP B 244     -34.877  -2.806  21.129  1.00  0.00           N  
ATOM   3899  H   ASP B 244     -35.828  -3.157  21.092  1.00  0.00           H  
ATOM   3900  CA  ASP B 244     -34.802  -1.366  20.856  1.00  0.00           C  
ATOM   3901  HA  ASP B 244     -35.486  -1.180  20.028  1.00  0.00           H  
ATOM   3902  CB  ASP B 244     -35.363  -0.560  22.046  1.00  0.00           C  
ATOM   3903  HB2 ASP B 244     -34.666  -0.647  22.882  1.00  0.00           H  
ATOM   3904  HB3 ASP B 244     -35.412   0.492  21.758  1.00  0.00           H  
ATOM   3905  CG  ASP B 244     -36.759  -1.000  22.535  1.00  0.00           C  
ATOM   3906  OD1 ASP B 244     -37.322  -1.988  21.997  1.00  0.00           O  
ATOM   3907  OD2 ASP B 244     -37.253  -0.324  23.462  1.00  0.00           O  
ATOM   3908  C   ASP B 244     -33.425  -0.904  20.350  1.00  0.00           C  
ATOM   3909  O   ASP B 244     -32.855   0.093  20.794  1.00  0.00           O  
ATOM   3910  N   THR B 245     -32.864  -1.683  19.424  1.00  0.00           N  
ATOM   3911  H   THR B 245     -33.394  -2.491  19.121  1.00  0.00           H  
ATOM   3912  CA  THR B 245     -31.484  -1.564  18.946  1.00  0.00           C  
ATOM   3913  HA  THR B 245     -31.037  -0.653  19.340  1.00  0.00           H  
ATOM   3914  CB  THR B 245     -30.655  -2.747  19.485  1.00  0.00           C  
ATOM   3915  HB  THR B 245     -31.198  -3.676  19.309  1.00  0.00           H  
ATOM   3916  CG2 THR B 245     -29.251  -2.878  18.891  1.00  0.00           C  
ATOM   3917 HG21 THR B 245     -29.307  -3.072  17.823  1.00  0.00           H  
ATOM   3918 HG22 THR B 245     -28.690  -1.961  19.065  1.00  0.00           H  
ATOM   3919 HG23 THR B 245     -28.740  -3.711  19.372  1.00  0.00           H  
ATOM   3920  OG1 THR B 245     -30.462  -2.599  20.870  1.00  0.00           O  
ATOM   3921  HG1 THR B 245     -31.325  -2.741  21.307  1.00  0.00           H  
ATOM   3922  C   THR B 245     -31.457  -1.462  17.421  1.00  0.00           C  
ATOM   3923  O   THR B 245     -32.205  -2.147  16.723  1.00  0.00           O  
ATOM   3924  N   LEU B 246     -30.572  -0.619  16.890  1.00  0.00           N  
ATOM   3925  H   LEU B 246     -29.984  -0.093  17.529  1.00  0.00           H  
ATOM   3926  CA  LEU B 246     -30.192  -0.591  15.476  1.00  0.00           C  
ATOM   3927  HA  LEU B 246     -30.912  -1.164  14.895  1.00  0.00           H  
ATOM   3928  CB  LEU B 246     -30.172   0.854  14.947  1.00  0.00           C  
ATOM   3929  HB2 LEU B 246     -29.572   1.457  15.629  1.00  0.00           H  
ATOM   3930  HB3 LEU B 246     -29.679   0.870  13.972  1.00  0.00           H  
ATOM   3931  CG  LEU B 246     -31.557   1.510  14.797  1.00  0.00           C  
ATOM   3932  HG  LEU B 246     -32.102   1.451  15.740  1.00  0.00           H  
ATOM   3933  CD1 LEU B 246     -31.378   2.983  14.431  1.00  0.00           C  
ATOM   3934 HD11 LEU B 246     -30.859   3.080  13.476  1.00  0.00           H  
ATOM   3935 HD12 LEU B 246     -30.806   3.482  15.211  1.00  0.00           H  
ATOM   3936 HD13 LEU B 246     -32.355   3.463  14.359  1.00  0.00           H  
ATOM   3937  CD2 LEU B 246     -32.386   0.849  13.694  1.00  0.00           C  
ATOM   3938 HD21 LEU B 246     -31.826   0.833  12.758  1.00  0.00           H  
ATOM   3939 HD22 LEU B 246     -33.312   1.407  13.543  1.00  0.00           H  
ATOM   3940 HD23 LEU B 246     -32.643  -0.165  13.983  1.00  0.00           H  
ATOM   3941  C   LEU B 246     -28.826  -1.255  15.273  1.00  0.00           C  
ATOM   3942  O   LEU B 246     -27.956  -1.199  16.144  1.00  0.00           O  
ATOM   3943  N   LEU B 247     -28.635  -1.848  14.097  1.00  0.00           N  
ATOM   3944  H   LEU B 247     -29.418  -1.857  13.448  1.00  0.00           H  
ATOM   3945  CA  LEU B 247     -27.365  -2.356  13.586  1.00  0.00           C  
ATOM   3946  HA  LEU B 247     -26.557  -2.109  14.276  1.00  0.00           H  
ATOM   3947  CB  LEU B 247     -27.476  -3.888  13.466  1.00  0.00           C  
ATOM   3948  HB2 LEU B 247     -27.542  -4.315  14.466  1.00  0.00           H  
ATOM   3949  HB3 LEU B 247     -28.406  -4.114  12.942  1.00  0.00           H  
ATOM   3950  CG  LEU B 247     -26.329  -4.573  12.702  1.00  0.00           C  
ATOM   3951  HG  LEU B 247     -26.210  -4.115  11.722  1.00  0.00           H  
ATOM   3952  CD1 LEU B 247     -25.008  -4.490  13.464  1.00  0.00           C  
ATOM   3953 HD11 LEU B 247     -25.098  -4.981  14.430  1.00  0.00           H  
ATOM   3954 HD12 LEU B 247     -24.229  -4.989  12.887  1.00  0.00           H  
ATOM   3955 HD13 LEU B 247     -24.714  -3.450  13.597  1.00  0.00           H  
ATOM   3956  CD2 LEU B 247     -26.672  -6.047  12.497  1.00  0.00           C  
ATOM   3957 HD21 LEU B 247     -25.866  -6.534  11.946  1.00  0.00           H  
ATOM   3958 HD22 LEU B 247     -26.806  -6.545  13.457  1.00  0.00           H  
ATOM   3959 HD23 LEU B 247     -27.587  -6.133  11.910  1.00  0.00           H  
ATOM   3960  C   LEU B 247     -27.069  -1.682  12.241  1.00  0.00           C  
ATOM   3961  O   LEU B 247     -27.936  -1.664  11.369  1.00  0.00           O  
ATOM   3962  N   LEU B 248     -25.851  -1.175  12.060  1.00  0.00           N  
ATOM   3963  H   LEU B 248     -25.195  -1.202  12.834  1.00  0.00           H  
ATOM   3964  CA  LEU B 248     -25.344  -0.666  10.783  1.00  0.00           C  
ATOM   3965  HA  LEU B 248     -26.148  -0.680  10.047  1.00  0.00           H  
ATOM   3966  CB  LEU B 248     -24.859   0.786  10.931  1.00  0.00           C  
ATOM   3967  HB2 LEU B 248     -24.034   0.820  11.643  1.00  0.00           H  
ATOM   3968  HB3 LEU B 248     -24.465   1.102   9.963  1.00  0.00           H  
ATOM   3969  CG  LEU B 248     -25.973   1.765  11.369  1.00  0.00           C  
ATOM   3970  HG  LEU B 248     -26.944   1.280  11.293  1.00  0.00           H  
ATOM   3971  CD1 LEU B 248     -25.767   2.242  12.809  1.00  0.00           C  
ATOM   3972 HD11 LEU B 248     -25.761   1.384  13.482  1.00  0.00           H  
ATOM   3973 HD12 LEU B 248     -24.820   2.774  12.898  1.00  0.00           H  
ATOM   3974 HD13 LEU B 248     -26.582   2.907  13.098  1.00  0.00           H  
ATOM   3975  CD2 LEU B 248     -25.996   3.003  10.472  1.00  0.00           C  
ATOM   3976 HD21 LEU B 248     -26.180   2.698   9.441  1.00  0.00           H  
ATOM   3977 HD22 LEU B 248     -26.803   3.669  10.786  1.00  0.00           H  
ATOM   3978 HD23 LEU B 248     -25.043   3.528  10.530  1.00  0.00           H  
ATOM   3979  C   LEU B 248     -24.234  -1.580  10.255  1.00  0.00           C  
ATOM   3980  O   LEU B 248     -23.448  -2.107  11.047  1.00  0.00           O  
ATOM   3981  N   THR B 249     -24.164  -1.753   8.933  1.00  0.00           N  
ATOM   3982  H   THR B 249     -24.877  -1.310   8.360  1.00  0.00           H  
ATOM   3983  CA  THR B 249     -23.208  -2.653   8.255  1.00  0.00           C  
ATOM   3984  HA  THR B 249     -22.343  -2.816   8.901  1.00  0.00           H  
ATOM   3985  CB  THR B 249     -23.840  -4.023   7.950  1.00  0.00           C  
ATOM   3986  HB  THR B 249     -23.137  -4.603   7.352  1.00  0.00           H  
ATOM   3987  CG2 THR B 249     -24.167  -4.830   9.204  1.00  0.00           C  
ATOM   3988 HG21 THR B 249     -24.543  -5.812   8.916  1.00  0.00           H  
ATOM   3989 HG22 THR B 249     -23.268  -4.959   9.807  1.00  0.00           H  
ATOM   3990 HG23 THR B 249     -24.926  -4.319   9.793  1.00  0.00           H  
ATOM   3991  OG1 THR B 249     -25.046  -3.880   7.226  1.00  0.00           O  
ATOM   3992  HG1 THR B 249     -24.888  -3.322   6.452  1.00  0.00           H  
ATOM   3993  C   THR B 249     -22.693  -2.056   6.945  1.00  0.00           C  
ATOM   3994  O   THR B 249     -23.453  -1.407   6.221  1.00  0.00           O  
ATOM   3995  N   TRP B 250     -21.427  -2.310   6.608  1.00  0.00           N  
ATOM   3996  H   TRP B 250     -20.850  -2.864   7.242  1.00  0.00           H  
ATOM   3997  CA  TRP B 250     -20.769  -1.814   5.389  1.00  0.00           C  
ATOM   3998  HA  TRP B 250     -21.509  -1.693   4.597  1.00  0.00           H  
ATOM   3999  CB  TRP B 250     -20.159  -0.430   5.678  1.00  0.00           C  
ATOM   4000  HB2 TRP B 250     -19.640  -0.064   4.795  1.00  0.00           H  
ATOM   4001  HB3 TRP B 250     -20.978   0.262   5.870  1.00  0.00           H  
ATOM   4002  CG  TRP B 250     -19.212  -0.350   6.835  1.00  0.00           C  
ATOM   4003  CD1 TRP B 250     -17.877  -0.542   6.765  1.00  0.00           C  
ATOM   4004  HD1 TRP B 250     -17.335  -0.780   5.858  1.00  0.00           H  
ATOM   4005  NE1 TRP B 250     -17.325  -0.428   8.025  1.00  0.00           N  
ATOM   4006  HE1 TRP B 250     -16.334  -0.537   8.210  1.00  0.00           H  
ATOM   4007  CE2 TRP B 250     -18.289  -0.172   8.978  1.00  0.00           C  
ATOM   4008  CZ2 TRP B 250     -18.241   0.017  10.366  1.00  0.00           C  
ATOM   4009  HZ2 TRP B 250     -17.313  -0.099  10.899  1.00  0.00           H  
ATOM   4010  CH2 TRP B 250     -19.419   0.331  11.061  1.00  0.00           C  
ATOM   4011  HH2 TRP B 250     -19.389   0.471  12.133  1.00  0.00           H  
ATOM   4012  CZ3 TRP B 250     -20.637   0.427  10.366  1.00  0.00           C  
ATOM   4013  HZ3 TRP B 250     -21.545   0.639  10.912  1.00  0.00           H  
ATOM   4014  CE3 TRP B 250     -20.682   0.207   8.975  1.00  0.00           C  
ATOM   4015  HE3 TRP B 250     -21.625   0.255   8.456  1.00  0.00           H  
ATOM   4016  CD2 TRP B 250     -19.509  -0.093   8.243  1.00  0.00           C  
ATOM   4017  C   TRP B 250     -19.731  -2.822   4.864  1.00  0.00           C  
ATOM   4018  O   TRP B 250     -19.514  -3.880   5.453  1.00  0.00           O  
ATOM   4019  N   SER B 251     -19.120  -2.533   3.713  1.00  0.00           N  
ATOM   4020  H   SER B 251     -19.349  -1.664   3.242  1.00  0.00           H  
ATOM   4021  CA  SER B 251     -18.071  -3.367   3.108  1.00  0.00           C  
ATOM   4022  HA  SER B 251     -18.169  -4.381   3.495  1.00  0.00           H  
ATOM   4023  CB  SER B 251     -18.280  -3.449   1.592  1.00  0.00           C  
ATOM   4024  HB2 SER B 251     -17.490  -4.053   1.143  1.00  0.00           H  
ATOM   4025  HB3 SER B 251     -19.237  -3.936   1.401  1.00  0.00           H  
ATOM   4026  OG  SER B 251     -18.289  -2.167   0.992  1.00  0.00           O  
ATOM   4027  HG  SER B 251     -18.865  -2.212   0.204  1.00  0.00           H  
ATOM   4028  C   SER B 251     -16.650  -2.890   3.448  1.00  0.00           C  
ATOM   4029  O   SER B 251     -16.399  -1.692   3.592  1.00  0.00           O  
ATOM   4030  N   ASN B 252     -15.699  -3.831   3.539  1.00  0.00           N  
ATOM   4031  H   ASN B 252     -15.967  -4.794   3.412  1.00  0.00           H  
ATOM   4032  CA  ASN B 252     -14.261  -3.535   3.591  1.00  0.00           C  
ATOM   4033  HA  ASN B 252     -14.108  -2.716   4.293  1.00  0.00           H  
ATOM   4034  CB  ASN B 252     -13.519  -4.769   4.148  1.00  0.00           C  
ATOM   4035  HB2 ASN B 252     -13.994  -5.060   5.084  1.00  0.00           H  
ATOM   4036  HB3 ASN B 252     -13.604  -5.596   3.445  1.00  0.00           H  
ATOM   4037  CG  ASN B 252     -12.036  -4.535   4.427  1.00  0.00           C  
ATOM   4038  OD1 ASN B 252     -11.359  -3.756   3.774  1.00  0.00           O  
ATOM   4039  ND2 ASN B 252     -11.488  -5.197   5.423  1.00  0.00           N  
ATOM   4040 HD21 ASN B 252     -10.517  -5.025   5.629  1.00  0.00           H  
ATOM   4041 HD22 ASN B 252     -12.000  -5.897   5.930  1.00  0.00           H  
ATOM   4042  C   ASN B 252     -13.768  -3.134   2.174  1.00  0.00           C  
ATOM   4043  O   ASN B 252     -13.912  -3.936   1.248  1.00  0.00           O  
ATOM   4044  N   PRO B 253     -13.199  -1.929   1.968  1.00  0.00           N  
ATOM   4045  CD  PRO B 253     -13.053  -0.892   2.977  1.00  0.00           C  
ATOM   4046  HD2 PRO B 253     -12.434  -1.232   3.807  1.00  0.00           H  
ATOM   4047  HD3 PRO B 253     -14.036  -0.594   3.343  1.00  0.00           H  
ATOM   4048  CG  PRO B 253     -12.401   0.293   2.280  1.00  0.00           C  
ATOM   4049  HG2 PRO B 253     -11.317   0.230   2.372  1.00  0.00           H  
ATOM   4050  HG3 PRO B 253     -12.774   1.229   2.689  1.00  0.00           H  
ATOM   4051  CB  PRO B 253     -12.810   0.104   0.822  1.00  0.00           C  
ATOM   4052  HB2 PRO B 253     -12.131   0.608   0.136  1.00  0.00           H  
ATOM   4053  HB3 PRO B 253     -13.824   0.474   0.682  1.00  0.00           H  
ATOM   4054  CA  PRO B 253     -12.838  -1.414   0.640  1.00  0.00           C  
ATOM   4055  HA  PRO B 253     -13.639  -1.657  -0.057  1.00  0.00           H  
ATOM   4056  C   PRO B 253     -11.540  -1.985   0.024  1.00  0.00           C  
ATOM   4057  O   PRO B 253     -11.054  -1.459  -0.983  1.00  0.00           O  
ATOM   4058  N   TYR B 254     -10.977  -3.051   0.599  1.00  0.00           N  
ATOM   4059  H   TYR B 254     -11.441  -3.459   1.400  1.00  0.00           H  
ATOM   4060  CA  TYR B 254      -9.785  -3.743   0.099  1.00  0.00           C  
ATOM   4061  HA  TYR B 254      -9.462  -3.259  -0.822  1.00  0.00           H  
ATOM   4062  CB  TYR B 254      -8.647  -3.608   1.116  1.00  0.00           C  
ATOM   4063  HB2 TYR B 254      -9.010  -3.872   2.112  1.00  0.00           H  
ATOM   4064  HB3 TYR B 254      -7.853  -4.309   0.860  1.00  0.00           H  
ATOM   4065  CG  TYR B 254      -8.073  -2.212   1.134  1.00  0.00           C  
ATOM   4066  CD1 TYR B 254      -6.965  -1.908   0.324  1.00  0.00           C  
ATOM   4067  HD1 TYR B 254      -6.497  -2.674  -0.274  1.00  0.00           H  
ATOM   4068  CE1 TYR B 254      -6.462  -0.598   0.293  1.00  0.00           C  
ATOM   4069  HE1 TYR B 254      -5.593  -0.356  -0.295  1.00  0.00           H  
ATOM   4070  CZ  TYR B 254      -7.084   0.409   1.047  1.00  0.00           C  
ATOM   4071  OH  TYR B 254      -6.577   1.659   0.986  1.00  0.00           O  
ATOM   4072  HH  TYR B 254      -5.668   1.621   0.611  1.00  0.00           H  
ATOM   4073  CE2 TYR B 254      -8.205   0.114   1.850  1.00  0.00           C  
ATOM   4074  HE2 TYR B 254      -8.680   0.890   2.425  1.00  0.00           H  
ATOM   4075  CD2 TYR B 254      -8.688  -1.207   1.901  1.00  0.00           C  
ATOM   4076  HD2 TYR B 254      -9.548  -1.451   2.510  1.00  0.00           H  
ATOM   4077  C   TYR B 254     -10.065  -5.219  -0.214  1.00  0.00           C  
ATOM   4078  O   TYR B 254     -10.835  -5.858   0.501  1.00  0.00           O  
ATOM   4079  N   PRO B 255      -9.436  -5.804  -1.251  1.00  0.00           N  
ATOM   4080  CD  PRO B 255      -8.551  -5.175  -2.221  1.00  0.00           C  
ATOM   4081  HD2 PRO B 255      -7.789  -4.564  -1.734  1.00  0.00           H  
ATOM   4082  HD3 PRO B 255      -9.142  -4.564  -2.905  1.00  0.00           H  
ATOM   4083  CG  PRO B 255      -7.890  -6.320  -2.992  1.00  0.00           C  
ATOM   4084  HG2 PRO B 255      -6.954  -6.602  -2.504  1.00  0.00           H  
ATOM   4085  HG3 PRO B 255      -7.710  -6.054  -4.033  1.00  0.00           H  
ATOM   4086  CB  PRO B 255      -8.904  -7.459  -2.867  1.00  0.00           C  
ATOM   4087  HB2 PRO B 255      -8.431  -8.437  -2.964  1.00  0.00           H  
ATOM   4088  HB3 PRO B 255      -9.683  -7.336  -3.621  1.00  0.00           H  
ATOM   4089  CA  PRO B 255      -9.505  -7.245  -1.475  1.00  0.00           C  
ATOM   4090  HA  PRO B 255     -10.548  -7.556  -1.478  1.00  0.00           H  
ATOM   4091  C   PRO B 255      -8.708  -7.997  -0.388  1.00  0.00           C  
ATOM   4092  O   PRO B 255      -7.679  -7.474   0.048  1.00  0.00           O  
ATOM   4093  N   PRO B 256      -9.073  -9.243  -0.018  1.00  0.00           N  
ATOM   4094  CD  PRO B 256     -10.315  -9.911  -0.386  1.00  0.00           C  
ATOM   4095  HD2 PRO B 256     -10.201 -10.380  -1.363  1.00  0.00           H  
ATOM   4096  HD3 PRO B 256     -11.162  -9.226  -0.391  1.00  0.00           H  
ATOM   4097  CG  PRO B 256     -10.546 -10.975   0.683  1.00  0.00           C  
ATOM   4098  HG2 PRO B 256     -11.103 -11.827   0.292  1.00  0.00           H  
ATOM   4099  HG3 PRO B 256     -11.063 -10.534   1.535  1.00  0.00           H  
ATOM   4100  CB  PRO B 256      -9.126 -11.365   1.086  1.00  0.00           C  
ATOM   4101  HB2 PRO B 256      -8.732 -12.086   0.366  1.00  0.00           H  
ATOM   4102  HB3 PRO B 256      -9.090 -11.773   2.097  1.00  0.00           H  
ATOM   4103  CA  PRO B 256      -8.349 -10.049   0.982  1.00  0.00           C  
ATOM   4104  HA  PRO B 256      -8.407  -9.530   1.932  1.00  0.00           H  
ATOM   4105  C   PRO B 256      -6.862 -10.317   0.689  1.00  0.00           C  
ATOM   4106  O   PRO B 256      -6.109 -10.720   1.570  1.00  0.00           O  
ATOM   4107  N   ASP B 257      -6.448 -10.097  -0.557  1.00  0.00           N  
ATOM   4108  H   ASP B 257      -7.141  -9.776  -1.209  1.00  0.00           H  
ATOM   4109  CA  ASP B 257      -5.066 -10.121  -1.041  1.00  0.00           C  
ATOM   4110  HA  ASP B 257      -4.566 -11.038  -0.725  1.00  0.00           H  
ATOM   4111  CB  ASP B 257      -5.197 -10.125  -2.567  1.00  0.00           C  
ATOM   4112  HB2 ASP B 257      -5.662 -11.057  -2.891  1.00  0.00           H  
ATOM   4113  HB3 ASP B 257      -5.848  -9.302  -2.874  1.00  0.00           H  
ATOM   4114  CG  ASP B 257      -3.859  -9.968  -3.261  1.00  0.00           C  
ATOM   4115  OD1 ASP B 257      -3.632  -8.879  -3.830  1.00  0.00           O  
ATOM   4116  OD2 ASP B 257      -3.064 -10.934  -3.267  1.00  0.00           O  
ATOM   4117  C   ASP B 257      -4.207  -8.923  -0.568  1.00  0.00           C  
ATOM   4118  O   ASP B 257      -2.982  -9.027  -0.444  1.00  0.00           O  
ATOM   4119  N   ASN B 258      -4.824  -7.770  -0.290  1.00  0.00           N  
ATOM   4120  H   ASN B 258      -5.839  -7.743  -0.275  1.00  0.00           H  
ATOM   4121  CA  ASN B 258      -4.092  -6.587   0.140  1.00  0.00           C  
ATOM   4122  HA  ASN B 258      -3.164  -6.549  -0.434  1.00  0.00           H  
ATOM   4123  CB  ASN B 258      -4.900  -5.335  -0.213  1.00  0.00           C  
ATOM   4124  HB2 ASN B 258      -5.121  -5.319  -1.280  1.00  0.00           H  
ATOM   4125  HB3 ASN B 258      -5.832  -5.341   0.349  1.00  0.00           H  
ATOM   4126  CG  ASN B 258      -4.114  -4.101   0.168  1.00  0.00           C  
ATOM   4127  OD1 ASN B 258      -4.103  -3.701   1.316  1.00  0.00           O  
ATOM   4128  ND2 ASN B 258      -3.358  -3.533  -0.734  1.00  0.00           N  
ATOM   4129 HD21 ASN B 258      -2.861  -2.685  -0.447  1.00  0.00           H  
ATOM   4130 HD22 ASN B 258      -3.301  -3.878  -1.675  1.00  0.00           H  
ATOM   4131  C   ASN B 258      -3.713  -6.671   1.632  1.00  0.00           C  
ATOM   4132  O   ASN B 258      -4.525  -7.016   2.483  1.00  0.00           O  
ATOM   4133  N   TYR B 259      -2.477  -6.304   1.980  1.00  0.00           N  
ATOM   4134  H   TYR B 259      -1.865  -5.932   1.273  1.00  0.00           H  
ATOM   4135  CA  TYR B 259      -1.972  -6.438   3.351  1.00  0.00           C  
ATOM   4136  HA  TYR B 259      -2.187  -7.451   3.688  1.00  0.00           H  
ATOM   4137  CB  TYR B 259      -0.449  -6.235   3.360  1.00  0.00           C  
ATOM   4138  HB2 TYR B 259      -0.206  -5.323   2.812  1.00  0.00           H  
ATOM   4139  HB3 TYR B 259      -0.142  -6.074   4.396  1.00  0.00           H  
ATOM   4140  CG  TYR B 259       0.397  -7.383   2.824  1.00  0.00           C  
ATOM   4141  CD1 TYR B 259       1.798  -7.279   2.937  1.00  0.00           C  
ATOM   4142  HD1 TYR B 259       2.243  -6.371   3.334  1.00  0.00           H  
ATOM   4143  CE1 TYR B 259       2.625  -8.352   2.552  1.00  0.00           C  
ATOM   4144  HE1 TYR B 259       3.701  -8.281   2.646  1.00  0.00           H  
ATOM   4145  CZ  TYR B 259       2.055  -9.544   2.058  1.00  0.00           C  
ATOM   4146  OH  TYR B 259       2.848 -10.594   1.728  1.00  0.00           O  
ATOM   4147  HH  TYR B 259       2.377 -11.443   1.670  1.00  0.00           H  
ATOM   4148  CE2 TYR B 259       0.659  -9.637   1.900  1.00  0.00           C  
ATOM   4149  HE2 TYR B 259       0.226 -10.533   1.480  1.00  0.00           H  
ATOM   4150  CD2 TYR B 259      -0.168  -8.560   2.273  1.00  0.00           C  
ATOM   4151  HD2 TYR B 259      -1.235  -8.664   2.126  1.00  0.00           H  
ATOM   4152  C   TYR B 259      -2.665  -5.524   4.372  1.00  0.00           C  
ATOM   4153  O   TYR B 259      -2.691  -5.896   5.549  1.00  0.00           O  
ATOM   4154  N   LEU B 260      -3.247  -4.401   3.942  1.00  0.00           N  
ATOM   4155  H   LEU B 260      -3.207  -4.181   2.950  1.00  0.00           H  
ATOM   4156  CA  LEU B 260      -4.047  -3.494   4.768  1.00  0.00           C  
ATOM   4157  HA  LEU B 260      -3.501  -3.312   5.690  1.00  0.00           H  
ATOM   4158  CB  LEU B 260      -4.200  -2.157   4.000  1.00  0.00           C  
ATOM   4159  HB2 LEU B 260      -3.366  -2.036   3.305  1.00  0.00           H  
ATOM   4160  HB3 LEU B 260      -5.117  -2.196   3.406  1.00  0.00           H  
ATOM   4161  CG  LEU B 260      -4.231  -0.893   4.881  1.00  0.00           C  
ATOM   4162  HG  LEU B 260      -4.964  -1.017   5.675  1.00  0.00           H  
ATOM   4163  CD1 LEU B 260      -2.875  -0.603   5.525  1.00  0.00           C  
ATOM   4164 HD11 LEU B 260      -2.938   0.313   6.114  1.00  0.00           H  
ATOM   4165 HD12 LEU B 260      -2.110  -0.473   4.758  1.00  0.00           H  
ATOM   4166 HD13 LEU B 260      -2.586  -1.418   6.183  1.00  0.00           H  
ATOM   4167  CD2 LEU B 260      -4.607   0.329   4.044  1.00  0.00           C  
ATOM   4168 HD21 LEU B 260      -3.887   0.468   3.238  1.00  0.00           H  
ATOM   4169 HD22 LEU B 260      -5.596   0.191   3.611  1.00  0.00           H  
ATOM   4170 HD23 LEU B 260      -4.618   1.221   4.671  1.00  0.00           H  
ATOM   4171  C   LEU B 260      -5.404  -4.112   5.172  1.00  0.00           C  
ATOM   4172  O   LEU B 260      -5.903  -3.806   6.253  1.00  0.00           O  
ATOM   4173  N   TYR B 261      -5.960  -5.053   4.391  1.00  0.00           N  
ATOM   4174  H   TYR B 261      -5.474  -5.310   3.539  1.00  0.00           H  
ATOM   4175  CA  TYR B 261      -7.261  -5.705   4.653  1.00  0.00           C  
ATOM   4176  HA  TYR B 261      -8.056  -4.961   4.573  1.00  0.00           H  
ATOM   4177  CB  TYR B 261      -7.501  -6.782   3.582  1.00  0.00           C  
ATOM   4178  HB2 TYR B 261      -7.533  -6.309   2.601  1.00  0.00           H  
ATOM   4179  HB3 TYR B 261      -6.659  -7.471   3.588  1.00  0.00           H  
ATOM   4180  CG  TYR B 261      -8.753  -7.616   3.771  1.00  0.00           C  
ATOM   4181  CD1 TYR B 261      -8.677  -8.879   4.392  1.00  0.00           C  
ATOM   4182  HD1 TYR B 261      -7.723  -9.255   4.733  1.00  0.00           H  
ATOM   4183  CE1 TYR B 261      -9.837  -9.662   4.547  1.00  0.00           C  
ATOM   4184  HE1 TYR B 261      -9.796 -10.630   5.020  1.00  0.00           H  
ATOM   4185  CZ  TYR B 261     -11.077  -9.182   4.078  1.00  0.00           C  
ATOM   4186  OH  TYR B 261     -12.196  -9.935   4.235  1.00  0.00           O  
ATOM   4187  HH  TYR B 261     -12.994  -9.423   4.097  1.00  0.00           H  
ATOM   4188  CE2 TYR B 261     -11.151  -7.925   3.444  1.00  0.00           C  
ATOM   4189  HE2 TYR B 261     -12.090  -7.559   3.062  1.00  0.00           H  
ATOM   4190  CD2 TYR B 261      -9.990  -7.143   3.302  1.00  0.00           C  
ATOM   4191  HD2 TYR B 261     -10.054  -6.174   2.830  1.00  0.00           H  
ATOM   4192  C   TYR B 261      -7.371  -6.344   6.048  1.00  0.00           C  
ATOM   4193  O   TYR B 261      -8.437  -6.313   6.656  1.00  0.00           O  
ATOM   4194  N   ASN B 262      -6.268  -6.875   6.590  1.00  0.00           N  
ATOM   4195  H   ASN B 262      -5.409  -6.807   6.062  1.00  0.00           H  
ATOM   4196  CA  ASN B 262      -6.233  -7.459   7.939  1.00  0.00           C  
ATOM   4197  HA  ASN B 262      -7.142  -8.045   8.090  1.00  0.00           H  
ATOM   4198  CB  ASN B 262      -5.010  -8.387   8.056  1.00  0.00           C  
ATOM   4199  HB2 ASN B 262      -4.105  -7.794   7.933  1.00  0.00           H  
ATOM   4200  HB3 ASN B 262      -4.993  -8.815   9.058  1.00  0.00           H  
ATOM   4201  CG  ASN B 262      -4.976  -9.544   7.080  1.00  0.00           C  
ATOM   4202  OD1 ASN B 262      -3.927  -9.851   6.532  1.00  0.00           O  
ATOM   4203  ND2 ASN B 262      -6.077 -10.215   6.840  1.00  0.00           N  
ATOM   4204 HD21 ASN B 262      -6.028 -10.977   6.183  1.00  0.00           H  
ATOM   4205 HD22 ASN B 262      -6.937  -9.974   7.303  1.00  0.00           H  
ATOM   4206  C   ASN B 262      -6.226  -6.429   9.088  1.00  0.00           C  
ATOM   4207  O   ASN B 262      -6.172  -6.838  10.245  1.00  0.00           O  
ATOM   4208  N   HIE B 263      -6.238  -5.123   8.792  1.00  0.00           N  
ATOM   4209  H   HIE B 263      -6.280  -4.854   7.816  1.00  0.00           H  
ATOM   4210  CA  HIE B 263      -5.962  -4.051   9.760  1.00  0.00           C  
ATOM   4211  HA  HIE B 263      -6.002  -4.453  10.773  1.00  0.00           H  
ATOM   4212  CB  HIE B 263      -4.536  -3.537   9.521  1.00  0.00           C  
ATOM   4213  HB2 HIE B 263      -4.484  -3.084   8.529  1.00  0.00           H  
ATOM   4214  HB3 HIE B 263      -4.332  -2.751  10.248  1.00  0.00           H  
ATOM   4215  CG  HIE B 263      -3.433  -4.560   9.646  1.00  0.00           C  
ATOM   4216  ND1 HIE B 263      -2.969  -5.107  10.847  1.00  0.00           N  
ATOM   4217  CE1 HIE B 263      -1.822  -5.735  10.556  1.00  0.00           C  
ATOM   4218  HE1 HIE B 263      -1.185  -6.214  11.288  1.00  0.00           H  
ATOM   4219  NE2 HIE B 263      -1.530  -5.589   9.252  1.00  0.00           N  
ATOM   4220  HE2 HIE B 263      -0.629  -5.785   8.843  1.00  0.00           H  
ATOM   4221  CD2 HIE B 263      -2.543  -4.868   8.660  1.00  0.00           C  
ATOM   4222  HD2 HIE B 263      -2.574  -4.495   7.646  1.00  0.00           H  
ATOM   4223  C   HIE B 263      -6.947  -2.867   9.720  1.00  0.00           C  
ATOM   4224  O   HIE B 263      -6.824  -1.966  10.549  1.00  0.00           O  
ATOM   4225  N   LEU B 264      -7.897  -2.827   8.775  1.00  0.00           N  
ATOM   4226  H   LEU B 264      -7.985  -3.604   8.140  1.00  0.00           H  
ATOM   4227  CA  LEU B 264      -8.859  -1.722   8.668  1.00  0.00           C  
ATOM   4228  HA  LEU B 264      -8.289  -0.794   8.727  1.00  0.00           H  
ATOM   4229  CB  LEU B 264      -9.604  -1.755   7.318  1.00  0.00           C  
ATOM   4230  HB2 LEU B 264      -9.550  -2.748   6.867  1.00  0.00           H  
ATOM   4231  HB3 LEU B 264     -10.659  -1.548   7.505  1.00  0.00           H  
ATOM   4232  CG  LEU B 264      -9.092  -0.692   6.330  1.00  0.00           C  
ATOM   4233  HG  LEU B 264      -8.949   0.254   6.855  1.00  0.00           H  
ATOM   4234  CD1 LEU B 264      -7.775  -1.110   5.686  1.00  0.00           C  
ATOM   4235 HD11 LEU B 264      -7.420  -0.310   5.039  1.00  0.00           H  
ATOM   4236 HD12 LEU B 264      -7.039  -1.293   6.467  1.00  0.00           H  
ATOM   4237 HD13 LEU B 264      -7.909  -2.019   5.098  1.00  0.00           H  
ATOM   4238  CD2 LEU B 264     -10.121  -0.463   5.228  1.00  0.00           C  
ATOM   4239 HD21 LEU B 264      -9.765   0.304   4.543  1.00  0.00           H  
ATOM   4240 HD22 LEU B 264     -10.297  -1.395   4.691  1.00  0.00           H  
ATOM   4241 HD23 LEU B 264     -11.059  -0.126   5.668  1.00  0.00           H  
ATOM   4242  C   LEU B 264      -9.868  -1.706   9.828  1.00  0.00           C  
ATOM   4243  O   LEU B 264     -10.499  -2.717  10.124  1.00  0.00           O  
ATOM   4244  N   THR B 265     -10.084  -0.524  10.407  1.00  0.00           N  
ATOM   4245  H   THR B 265      -9.524   0.261  10.088  1.00  0.00           H  
ATOM   4246  CA  THR B 265     -11.124  -0.231  11.410  1.00  0.00           C  
ATOM   4247  HA  THR B 265     -11.926  -0.955  11.284  1.00  0.00           H  
ATOM   4248  CB  THR B 265     -10.582  -0.421  12.835  1.00  0.00           C  
ATOM   4249  HB  THR B 265     -10.108  -1.401  12.912  1.00  0.00           H  
ATOM   4250  CG2 THR B 265      -9.582   0.653  13.242  1.00  0.00           C  
ATOM   4251 HG21 THR B 265     -10.103   1.604  13.323  1.00  0.00           H  
ATOM   4252 HG22 THR B 265      -9.156   0.395  14.212  1.00  0.00           H  
ATOM   4253 HG23 THR B 265      -8.780   0.723  12.506  1.00  0.00           H  
ATOM   4254  OG1 THR B 265     -11.634  -0.336  13.766  1.00  0.00           O  
ATOM   4255  HG1 THR B 265     -12.051  -1.223  13.805  1.00  0.00           H  
ATOM   4256  C   THR B 265     -11.733   1.161  11.163  1.00  0.00           C  
ATOM   4257  O   THR B 265     -11.272   1.899  10.286  1.00  0.00           O  
ATOM   4258  N   TYR B 266     -12.811   1.522  11.868  1.00  0.00           N  
ATOM   4259  H   TYR B 266     -13.035   0.978  12.694  1.00  0.00           H  
ATOM   4260  CA  TYR B 266     -13.831   2.430  11.323  1.00  0.00           C  
ATOM   4261  HA  TYR B 266     -13.403   2.960  10.475  1.00  0.00           H  
ATOM   4262  CB  TYR B 266     -15.012   1.604  10.779  1.00  0.00           C  
ATOM   4263  HB2 TYR B 266     -15.567   1.207  11.630  1.00  0.00           H  
ATOM   4264  HB3 TYR B 266     -15.686   2.262  10.227  1.00  0.00           H  
ATOM   4265  CG  TYR B 266     -14.623   0.444   9.872  1.00  0.00           C  
ATOM   4266  CD1 TYR B 266     -14.303   0.671   8.517  1.00  0.00           C  
ATOM   4267  HD1 TYR B 266     -14.362   1.672   8.114  1.00  0.00           H  
ATOM   4268  CE1 TYR B 266     -13.881  -0.400   7.700  1.00  0.00           C  
ATOM   4269  HE1 TYR B 266     -13.610  -0.234   6.667  1.00  0.00           H  
ATOM   4270  CZ  TYR B 266     -13.768  -1.701   8.242  1.00  0.00           C  
ATOM   4271  OH  TYR B 266     -13.334  -2.734   7.474  1.00  0.00           O  
ATOM   4272  HH  TYR B 266     -13.089  -3.478   8.034  1.00  0.00           H  
ATOM   4273  CE2 TYR B 266     -14.116  -1.924   9.589  1.00  0.00           C  
ATOM   4274  HE2 TYR B 266     -14.042  -2.917  10.011  1.00  0.00           H  
ATOM   4275  CD2 TYR B 266     -14.548  -0.860  10.399  1.00  0.00           C  
ATOM   4276  HD2 TYR B 266     -14.800  -1.053  11.435  1.00  0.00           H  
ATOM   4277  C   TYR B 266     -14.330   3.506  12.298  1.00  0.00           C  
ATOM   4278  O   TYR B 266     -14.287   3.359  13.520  1.00  0.00           O  
ATOM   4279  N   ALA B 267     -14.883   4.580  11.736  1.00  0.00           N  
ATOM   4280  H   ALA B 267     -14.836   4.660  10.724  1.00  0.00           H  
ATOM   4281  CA  ALA B 267     -15.746   5.521  12.442  1.00  0.00           C  
ATOM   4282  HA  ALA B 267     -16.092   5.060  13.367  1.00  0.00           H  
ATOM   4283  CB  ALA B 267     -14.948   6.777  12.808  1.00  0.00           C  
ATOM   4284  HB1 ALA B 267     -14.558   7.247  11.905  1.00  0.00           H  
ATOM   4285  HB2 ALA B 267     -15.593   7.479  13.338  1.00  0.00           H  
ATOM   4286  HB3 ALA B 267     -14.117   6.506  13.462  1.00  0.00           H  
ATOM   4287  C   ALA B 267     -16.987   5.834  11.597  1.00  0.00           C  
ATOM   4288  O   ALA B 267     -16.890   5.994  10.377  1.00  0.00           O  
ATOM   4289  N   VAL B 268     -18.146   5.955  12.252  1.00  0.00           N  
ATOM   4290  H   VAL B 268     -18.126   5.895  13.268  1.00  0.00           H  
ATOM   4291  CA  VAL B 268     -19.440   6.250  11.622  1.00  0.00           C  
ATOM   4292  HA  VAL B 268     -19.264   6.366  10.555  1.00  0.00           H  
ATOM   4293  CB  VAL B 268     -20.418   5.056  11.762  1.00  0.00           C  
ATOM   4294  HB  VAL B 268     -19.834   4.134  11.745  1.00  0.00           H  
ATOM   4295  CG1 VAL B 268     -21.257   5.050  13.041  1.00  0.00           C  
ATOM   4296 HG11 VAL B 268     -20.597   5.105  13.903  1.00  0.00           H  
ATOM   4297 HG12 VAL B 268     -21.947   5.893  13.056  1.00  0.00           H  
ATOM   4298 HG13 VAL B 268     -21.833   4.126  13.090  1.00  0.00           H  
ATOM   4299  CG2 VAL B 268     -21.396   4.987  10.587  1.00  0.00           C  
ATOM   4300 HG21 VAL B 268     -22.034   4.108  10.689  1.00  0.00           H  
ATOM   4301 HG22 VAL B 268     -22.011   5.884  10.546  1.00  0.00           H  
ATOM   4302 HG23 VAL B 268     -20.837   4.889   9.662  1.00  0.00           H  
ATOM   4303  C   VAL B 268     -19.981   7.589  12.129  1.00  0.00           C  
ATOM   4304  O   VAL B 268     -20.120   7.824  13.330  1.00  0.00           O  
ATOM   4305  N   ASN B 269     -20.275   8.494  11.200  1.00  0.00           N  
ATOM   4306  H   ASN B 269     -20.200   8.206  10.229  1.00  0.00           H  
ATOM   4307  CA  ASN B 269     -20.950   9.760  11.460  1.00  0.00           C  
ATOM   4308  HA  ASN B 269     -20.764  10.059  12.489  1.00  0.00           H  
ATOM   4309  CB  ASN B 269     -20.333  10.816  10.523  1.00  0.00           C  
ATOM   4310  HB2 ASN B 269     -19.307  10.983  10.837  1.00  0.00           H  
ATOM   4311  HB3 ASN B 269     -20.322  10.418   9.510  1.00  0.00           H  
ATOM   4312  CG  ASN B 269     -21.008  12.179  10.463  1.00  0.00           C  
ATOM   4313  OD1 ASN B 269     -20.891  12.874   9.459  1.00  0.00           O  
ATOM   4314  ND2 ASN B 269     -21.728  12.609  11.474  1.00  0.00           N  
ATOM   4315 HD21 ASN B 269     -22.175  13.510  11.400  1.00  0.00           H  
ATOM   4316 HD22 ASN B 269     -21.799  12.112  12.358  1.00  0.00           H  
ATOM   4317  C   ASN B 269     -22.459   9.561  11.265  1.00  0.00           C  
ATOM   4318  O   ASN B 269     -22.881   9.152  10.184  1.00  0.00           O  
ATOM   4319  N   ILE B 270     -23.254   9.865  12.294  1.00  0.00           N  
ATOM   4320  H   ILE B 270     -22.825  10.261  13.124  1.00  0.00           H  
ATOM   4321  CA  ILE B 270     -24.726   9.838  12.284  1.00  0.00           C  
ATOM   4322  HA  ILE B 270     -25.073   9.513  11.306  1.00  0.00           H  
ATOM   4323  CB  ILE B 270     -25.251   8.822  13.335  1.00  0.00           C  
ATOM   4324  HB  ILE B 270     -24.706   8.986  14.266  1.00  0.00           H  
ATOM   4325  CG2 ILE B 270     -26.755   8.971  13.644  1.00  0.00           C  
ATOM   4326 HG21 ILE B 270     -27.342   8.830  12.735  1.00  0.00           H  
ATOM   4327 HG22 ILE B 270     -27.073   8.239  14.386  1.00  0.00           H  
ATOM   4328 HG23 ILE B 270     -26.968   9.957  14.061  1.00  0.00           H  
ATOM   4329  CG1 ILE B 270     -24.959   7.385  12.839  1.00  0.00           C  
ATOM   4330 HG12 ILE B 270     -25.610   7.176  11.993  1.00  0.00           H  
ATOM   4331 HG13 ILE B 270     -23.926   7.321  12.495  1.00  0.00           H  
ATOM   4332  CD1 ILE B 270     -25.156   6.278  13.881  1.00  0.00           C  
ATOM   4333 HD11 ILE B 270     -24.561   6.486  14.768  1.00  0.00           H  
ATOM   4334 HD12 ILE B 270     -26.206   6.193  14.157  1.00  0.00           H  
ATOM   4335 HD13 ILE B 270     -24.835   5.326  13.459  1.00  0.00           H  
ATOM   4336  C   ILE B 270     -25.249  11.269  12.489  1.00  0.00           C  
ATOM   4337  O   ILE B 270     -24.592  12.067  13.164  1.00  0.00           O  
ATOM   4338  N   TRP B 271     -26.400  11.596  11.894  1.00  0.00           N  
ATOM   4339  H   TRP B 271     -26.855  10.898  11.312  1.00  0.00           H  
ATOM   4340  CA  TRP B 271     -27.124  12.861  12.088  1.00  0.00           C  
ATOM   4341  HA  TRP B 271     -27.074  13.132  13.146  1.00  0.00           H  
ATOM   4342  CB  TRP B 271     -26.460  13.985  11.266  1.00  0.00           C  
ATOM   4343  HB2 TRP B 271     -26.822  14.939  11.654  1.00  0.00           H  
ATOM   4344  HB3 TRP B 271     -25.386  13.964  11.446  1.00  0.00           H  
ATOM   4345  CG  TRP B 271     -26.688  13.971   9.779  1.00  0.00           C  
ATOM   4346  CD1 TRP B 271     -27.544  14.783   9.112  1.00  0.00           C  
ATOM   4347  HD1 TRP B 271     -28.165  15.544   9.573  1.00  0.00           H  
ATOM   4348  NE1 TRP B 271     -27.523  14.495   7.761  1.00  0.00           N  
ATOM   4349  HE1 TRP B 271     -28.184  14.913   7.097  1.00  0.00           H  
ATOM   4350  CE2 TRP B 271     -26.581  13.526   7.475  1.00  0.00           C  
ATOM   4351  CZ2 TRP B 271     -26.139  12.942   6.278  1.00  0.00           C  
ATOM   4352  HZ2 TRP B 271     -26.524  13.298   5.337  1.00  0.00           H  
ATOM   4353  CH2 TRP B 271     -25.199  11.897   6.326  1.00  0.00           C  
ATOM   4354  HH2 TRP B 271     -24.854  11.435   5.414  1.00  0.00           H  
ATOM   4355  CZ3 TRP B 271     -24.713  11.452   7.568  1.00  0.00           C  
ATOM   4356  HZ3 TRP B 271     -24.013  10.633   7.615  1.00  0.00           H  
ATOM   4357  CE3 TRP B 271     -25.130  12.073   8.761  1.00  0.00           C  
ATOM   4358  HE3 TRP B 271     -24.729  11.736   9.705  1.00  0.00           H  
ATOM   4359  CD2 TRP B 271     -26.073  13.127   8.752  1.00  0.00           C  
ATOM   4360  C   TRP B 271     -28.612  12.727  11.714  1.00  0.00           C  
ATOM   4361  O   TRP B 271     -29.020  11.721  11.123  1.00  0.00           O  
ATOM   4362  N   SER B 272     -29.413  13.751  12.034  1.00  0.00           N  
ATOM   4363  H   SER B 272     -29.005  14.561  12.483  1.00  0.00           H  
ATOM   4364  CA  SER B 272     -30.786  13.916  11.539  1.00  0.00           C  
ATOM   4365  HA  SER B 272     -31.086  13.021  10.996  1.00  0.00           H  
ATOM   4366  CB  SER B 272     -31.777  14.111  12.688  1.00  0.00           C  
ATOM   4367  HB2 SER B 272     -31.738  13.260  13.361  1.00  0.00           H  
ATOM   4368  HB3 SER B 272     -31.521  15.015  13.245  1.00  0.00           H  
ATOM   4369  OG  SER B 272     -33.083  14.238  12.155  1.00  0.00           O  
ATOM   4370  HG  SER B 272     -33.351  13.370  11.794  1.00  0.00           H  
ATOM   4371  C   SER B 272     -30.891  15.104  10.583  1.00  0.00           C  
ATOM   4372  O   SER B 272     -30.252  16.131  10.787  1.00  0.00           O  
ATOM   4373  N   GLU B 273     -31.750  14.987   9.572  1.00  0.00           N  
ATOM   4374  H   GLU B 273     -32.279  14.132   9.505  1.00  0.00           H  
ATOM   4375  CA  GLU B 273     -32.124  16.101   8.688  1.00  0.00           C  
ATOM   4376  HA  GLU B 273     -31.230  16.673   8.429  1.00  0.00           H  
ATOM   4377  CB  GLU B 273     -32.756  15.553   7.394  1.00  0.00           C  
ATOM   4378  HB2 GLU B 273     -33.748  15.179   7.652  1.00  0.00           H  
ATOM   4379  HB3 GLU B 273     -32.891  16.372   6.685  1.00  0.00           H  
ATOM   4380  CG  GLU B 273     -32.018  14.405   6.685  1.00  0.00           C  
ATOM   4381  HG2 GLU B 273     -31.547  13.726   7.398  1.00  0.00           H  
ATOM   4382  HG3 GLU B 273     -32.770  13.810   6.161  1.00  0.00           H  
ATOM   4383  CD  GLU B 273     -30.984  14.873   5.659  1.00  0.00           C  
ATOM   4384  OE1 GLU B 273     -31.260  14.668   4.452  1.00  0.00           O  
ATOM   4385  OE2 GLU B 273     -29.828  15.175   6.030  1.00  0.00           O  
ATOM   4386  C   GLU B 273     -33.116  17.071   9.371  1.00  0.00           C  
ATOM   4387  O   GLU B 273     -33.423  18.124   8.820  1.00  0.00           O  
ATOM   4388  N   ASN B 274     -33.652  16.705  10.543  1.00  0.00           N  
ATOM   4389  H   ASN B 274     -33.369  15.816  10.941  1.00  0.00           H  
ATOM   4390  CA  ASN B 274     -34.561  17.528  11.344  1.00  0.00           C  
ATOM   4391  HA  ASN B 274     -35.074  18.240  10.697  1.00  0.00           H  
ATOM   4392  CB  ASN B 274     -35.605  16.616  12.016  1.00  0.00           C  
ATOM   4393  HB2 ASN B 274     -35.100  15.802  12.528  1.00  0.00           H  
ATOM   4394  HB3 ASN B 274     -36.128  17.189  12.783  1.00  0.00           H  
ATOM   4395  CG  ASN B 274     -36.638  16.047  11.065  1.00  0.00           C  
ATOM   4396  OD1 ASN B 274     -36.532  14.956  10.524  1.00  0.00           O  
ATOM   4397  ND2 ASN B 274     -37.713  16.771  10.856  1.00  0.00           N  
ATOM   4398 HD21 ASN B 274     -38.395  16.402  10.219  1.00  0.00           H  
ATOM   4399 HD22 ASN B 274     -37.781  17.693  11.254  1.00  0.00           H  
ATOM   4400  C   ASN B 274     -33.847  18.361  12.424  1.00  0.00           C  
ATOM   4401  O   ASN B 274     -34.437  19.326  12.903  1.00  0.00           O  
ATOM   4402  N   ASP B 275     -32.629  18.000  12.846  1.00  0.00           N  
ATOM   4403  H   ASP B 275     -32.166  17.223  12.400  1.00  0.00           H  
ATOM   4404  CA  ASP B 275     -31.942  18.648  13.975  1.00  0.00           C  
ATOM   4405  HA  ASP B 275     -32.193  19.711  13.976  1.00  0.00           H  
ATOM   4406  CB  ASP B 275     -32.477  18.080  15.307  1.00  0.00           C  
ATOM   4407  HB2 ASP B 275     -33.558  18.225  15.345  1.00  0.00           H  
ATOM   4408  HB3 ASP B 275     -32.289  17.006  15.341  1.00  0.00           H  
ATOM   4409  CG  ASP B 275     -31.858  18.735  16.548  1.00  0.00           C  
ATOM   4410  OD1 ASP B 275     -32.142  18.213  17.652  1.00  0.00           O  
ATOM   4411  OD2 ASP B 275     -31.105  19.722  16.394  1.00  0.00           O  
ATOM   4412  C   ASP B 275     -30.408  18.476  13.891  1.00  0.00           C  
ATOM   4413  O   ASP B 275     -29.903  17.362  14.068  1.00  0.00           O  
ATOM   4414  N   PRO B 276     -29.641  19.569  13.704  1.00  0.00           N  
ATOM   4415  CD  PRO B 276     -30.098  20.880  13.278  1.00  0.00           C  
ATOM   4416  HD2 PRO B 276     -30.405  21.462  14.148  1.00  0.00           H  
ATOM   4417  HD3 PRO B 276     -30.917  20.814  12.561  1.00  0.00           H  
ATOM   4418  CG  PRO B 276     -28.886  21.526  12.617  1.00  0.00           C  
ATOM   4419  HG2 PRO B 276     -28.929  22.616  12.663  1.00  0.00           H  
ATOM   4420  HG3 PRO B 276     -28.807  21.188  11.582  1.00  0.00           H  
ATOM   4421  CB  PRO B 276     -27.730  20.960  13.440  1.00  0.00           C  
ATOM   4422  HB2 PRO B 276     -27.630  21.540  14.359  1.00  0.00           H  
ATOM   4423  HB3 PRO B 276     -26.795  20.970  12.879  1.00  0.00           H  
ATOM   4424  CA  PRO B 276     -28.182  19.531  13.761  1.00  0.00           C  
ATOM   4425  HA  PRO B 276     -27.831  18.860  12.977  1.00  0.00           H  
ATOM   4426  C   PRO B 276     -27.601  19.050  15.103  1.00  0.00           C  
ATOM   4427  O   PRO B 276     -26.499  18.499  15.110  1.00  0.00           O  
ATOM   4428  N   ALA B 277     -28.303  19.213  16.234  1.00  0.00           N  
ATOM   4429  H   ALA B 277     -29.244  19.610  16.188  1.00  0.00           H  
ATOM   4430  CA  ALA B 277     -27.831  18.757  17.548  1.00  0.00           C  
ATOM   4431  HA  ALA B 277     -26.810  19.120  17.681  1.00  0.00           H  
ATOM   4432  CB  ALA B 277     -28.704  19.396  18.634  1.00  0.00           C  
ATOM   4433  HB1 ALA B 277     -28.298  19.157  19.616  1.00  0.00           H  
ATOM   4434  HB2 ALA B 277     -28.724  20.479  18.507  1.00  0.00           H  
ATOM   4435  HB3 ALA B 277     -29.721  19.011  18.568  1.00  0.00           H  
ATOM   4436  C   ALA B 277     -27.779  17.218  17.687  1.00  0.00           C  
ATOM   4437  O   ALA B 277     -27.074  16.697  18.555  1.00  0.00           O  
ATOM   4438  N   ASP B 278     -28.464  16.478  16.807  1.00  0.00           N  
ATOM   4439  H   ASP B 278     -29.029  16.959  16.115  1.00  0.00           H  
ATOM   4440  CA  ASP B 278     -28.320  15.021  16.687  1.00  0.00           C  
ATOM   4441  HA  ASP B 278     -28.285  14.594  17.688  1.00  0.00           H  
ATOM   4442  CB  ASP B 278     -29.535  14.418  15.965  1.00  0.00           C  
ATOM   4443  HB2 ASP B 278     -29.725  14.968  15.044  1.00  0.00           H  
ATOM   4444  HB3 ASP B 278     -29.300  13.393  15.683  1.00  0.00           H  
ATOM   4445  CG  ASP B 278     -30.805  14.370  16.812  1.00  0.00           C  
ATOM   4446  OD1 ASP B 278     -30.751  14.339  18.062  1.00  0.00           O  
ATOM   4447  OD2 ASP B 278     -31.908  14.306  16.218  1.00  0.00           O  
ATOM   4448  C   ASP B 278     -27.022  14.580  15.991  1.00  0.00           C  
ATOM   4449  O   ASP B 278     -26.774  13.377  15.879  1.00  0.00           O  
ATOM   4450  N   PHE B 279     -26.176  15.501  15.512  1.00  0.00           N  
ATOM   4451  H   PHE B 279     -26.394  16.485  15.628  1.00  0.00           H  
ATOM   4452  CA  PHE B 279     -24.894  15.140  14.911  1.00  0.00           C  
ATOM   4453  HA  PHE B 279     -25.107  14.471  14.077  1.00  0.00           H  
ATOM   4454  CB  PHE B 279     -24.201  16.381  14.334  1.00  0.00           C  
ATOM   4455  HB2 PHE B 279     -24.921  16.925  13.721  1.00  0.00           H  
ATOM   4456  HB3 PHE B 279     -23.907  17.040  15.153  1.00  0.00           H  
ATOM   4457  CG  PHE B 279     -22.988  16.080  13.471  1.00  0.00           C  
ATOM   4458  CD1 PHE B 279     -23.130  15.981  12.073  1.00  0.00           C  
ATOM   4459  HD1 PHE B 279     -24.105  16.110  11.621  1.00  0.00           H  
ATOM   4460  CE1 PHE B 279     -22.009  15.740  11.261  1.00  0.00           C  
ATOM   4461  HE1 PHE B 279     -22.128  15.684  10.188  1.00  0.00           H  
ATOM   4462  CZ  PHE B 279     -20.738  15.585  11.846  1.00  0.00           C  
ATOM   4463  HZ  PHE B 279     -19.873  15.400  11.224  1.00  0.00           H  
ATOM   4464  CE2 PHE B 279     -20.592  15.666  13.243  1.00  0.00           C  
ATOM   4465  HE2 PHE B 279     -19.616  15.553  13.695  1.00  0.00           H  
ATOM   4466  CD2 PHE B 279     -21.716  15.920  14.053  1.00  0.00           C  
ATOM   4467  HD2 PHE B 279     -21.602  16.006  15.125  1.00  0.00           H  
ATOM   4468  C   PHE B 279     -24.006  14.377  15.912  1.00  0.00           C  
ATOM   4469  O   PHE B 279     -23.897  14.717  17.095  1.00  0.00           O  
ATOM   4470  N   ARG B 280     -23.370  13.307  15.428  1.00  0.00           N  
ATOM   4471  H   ARG B 280     -23.598  13.042  14.473  1.00  0.00           H  
ATOM   4472  CA  ARG B 280     -22.544  12.371  16.197  1.00  0.00           C  
ATOM   4473  HA  ARG B 280     -22.090  12.895  17.039  1.00  0.00           H  
ATOM   4474  CB  ARG B 280     -23.420  11.205  16.690  1.00  0.00           C  
ATOM   4475  HB2 ARG B 280     -23.995  10.818  15.846  1.00  0.00           H  
ATOM   4476  HB3 ARG B 280     -22.774  10.399  17.039  1.00  0.00           H  
ATOM   4477  CG  ARG B 280     -24.394  11.544  17.823  1.00  0.00           C  
ATOM   4478  HG2 ARG B 280     -25.077  12.331  17.514  1.00  0.00           H  
ATOM   4479  HG3 ARG B 280     -24.991  10.655  18.027  1.00  0.00           H  
ATOM   4480  CD  ARG B 280     -23.655  11.966  19.101  1.00  0.00           C  
ATOM   4481  HD2 ARG B 280     -22.763  11.348  19.218  1.00  0.00           H  
ATOM   4482  HD3 ARG B 280     -23.339  13.008  19.016  1.00  0.00           H  
ATOM   4483  NE  ARG B 280     -24.502  11.783  20.290  1.00  0.00           N  
ATOM   4484  HE  ARG B 280     -24.348  10.944  20.823  1.00  0.00           H  
ATOM   4485  CZ  ARG B 280     -25.541  12.521  20.633  1.00  0.00           C  
ATOM   4486  NH1 ARG B 280     -25.888  13.592  19.974  1.00  0.00           N  
ATOM   4487 HH11 ARG B 280     -25.350  13.878  19.166  1.00  0.00           H  
ATOM   4488 HH12 ARG B 280     -26.711  14.125  20.198  1.00  0.00           H  
ATOM   4489  NH2 ARG B 280     -26.266  12.149  21.650  1.00  0.00           N  
ATOM   4490 HH21 ARG B 280     -26.038  11.310  22.151  1.00  0.00           H  
ATOM   4491 HH22 ARG B 280     -27.104  12.661  21.867  1.00  0.00           H  
ATOM   4492  C   ARG B 280     -21.431  11.790  15.339  1.00  0.00           C  
ATOM   4493  O   ARG B 280     -21.597  11.598  14.133  1.00  0.00           O  
ATOM   4494  N   ILE B 281     -20.343  11.383  15.984  1.00  0.00           N  
ATOM   4495  H   ILE B 281     -20.275  11.550  16.977  1.00  0.00           H  
ATOM   4496  CA  ILE B 281     -19.408  10.405  15.429  1.00  0.00           C  
ATOM   4497  HA  ILE B 281     -19.863   9.922  14.566  1.00  0.00           H  
ATOM   4498  CB  ILE B 281     -18.089  11.057  14.955  1.00  0.00           C  
ATOM   4499  HB  ILE B 281     -17.613  11.540  15.810  1.00  0.00           H  
ATOM   4500  CG2 ILE B 281     -17.136   9.973  14.414  1.00  0.00           C  
ATOM   4501 HG21 ILE B 281     -16.937   9.223  15.181  1.00  0.00           H  
ATOM   4502 HG22 ILE B 281     -17.577   9.479  13.548  1.00  0.00           H  
ATOM   4503 HG23 ILE B 281     -16.175  10.409  14.144  1.00  0.00           H  
ATOM   4504  CG1 ILE B 281     -18.377  12.134  13.878  1.00  0.00           C  
ATOM   4505 HG12 ILE B 281     -18.928  11.679  13.055  1.00  0.00           H  
ATOM   4506 HG13 ILE B 281     -19.006  12.910  14.314  1.00  0.00           H  
ATOM   4507  CD1 ILE B 281     -17.140  12.836  13.310  1.00  0.00           C  
ATOM   4508 HD11 ILE B 281     -17.460  13.662  12.674  1.00  0.00           H  
ATOM   4509 HD12 ILE B 281     -16.531  13.229  14.124  1.00  0.00           H  
ATOM   4510 HD13 ILE B 281     -16.551  12.144  12.708  1.00  0.00           H  
ATOM   4511  C   ILE B 281     -19.206   9.334  16.497  1.00  0.00           C  
ATOM   4512  O   ILE B 281     -18.817   9.650  17.618  1.00  0.00           O  
ATOM   4513  N   TYR B 282     -19.492   8.085  16.150  1.00  0.00           N  
ATOM   4514  H   TYR B 282     -19.767   7.911  15.189  1.00  0.00           H  
ATOM   4515  CA  TYR B 282     -19.135   6.919  16.952  1.00  0.00           C  
ATOM   4516  HA  TYR B 282     -18.872   7.233  17.963  1.00  0.00           H  
ATOM   4517  CB  TYR B 282     -20.325   5.955  17.055  1.00  0.00           C  
ATOM   4518  HB2 TYR B 282     -20.547   5.564  16.065  1.00  0.00           H  
ATOM   4519  HB3 TYR B 282     -20.031   5.108  17.678  1.00  0.00           H  
ATOM   4520  CG  TYR B 282     -21.592   6.566  17.628  1.00  0.00           C  
ATOM   4521  CD1 TYR B 282     -21.819   6.538  19.017  1.00  0.00           C  
ATOM   4522  HD1 TYR B 282     -21.095   6.076  19.674  1.00  0.00           H  
ATOM   4523  CE1 TYR B 282     -22.990   7.109  19.555  1.00  0.00           C  
ATOM   4524  HE1 TYR B 282     -23.171   7.082  20.619  1.00  0.00           H  
ATOM   4525  CZ  TYR B 282     -23.942   7.708  18.703  1.00  0.00           C  
ATOM   4526  OH  TYR B 282     -25.061   8.275  19.233  1.00  0.00           O  
ATOM   4527  HH  TYR B 282     -25.798   8.280  18.613  1.00  0.00           H  
ATOM   4528  CE2 TYR B 282     -23.719   7.729  17.308  1.00  0.00           C  
ATOM   4529  HE2 TYR B 282     -24.446   8.185  16.653  1.00  0.00           H  
ATOM   4530  CD2 TYR B 282     -22.544   7.161  16.775  1.00  0.00           C  
ATOM   4531  HD2 TYR B 282     -22.363   7.182  15.708  1.00  0.00           H  
ATOM   4532  C   TYR B 282     -17.912   6.255  16.311  1.00  0.00           C  
ATOM   4533  O   TYR B 282     -17.785   6.243  15.086  1.00  0.00           O  
ATOM   4534  N   GLN B 283     -17.017   5.696  17.122  1.00  0.00           N  
ATOM   4535  H   GLN B 283     -17.196   5.680  18.115  1.00  0.00           H  
ATOM   4536  CA  GLN B 283     -15.794   5.031  16.658  1.00  0.00           C  
ATOM   4537  HA  GLN B 283     -15.744   5.099  15.572  1.00  0.00           H  
ATOM   4538  CB  GLN B 283     -14.569   5.780  17.204  1.00  0.00           C  
ATOM   4539  HB2 GLN B 283     -14.692   6.836  16.955  1.00  0.00           H  
ATOM   4540  HB3 GLN B 283     -14.528   5.689  18.291  1.00  0.00           H  
ATOM   4541  CG  GLN B 283     -13.243   5.280  16.606  1.00  0.00           C  
ATOM   4542  HG2 GLN B 283     -12.931   4.370  17.121  1.00  0.00           H  
ATOM   4543  HG3 GLN B 283     -13.375   5.043  15.551  1.00  0.00           H  
ATOM   4544  CD  GLN B 283     -12.141   6.330  16.693  1.00  0.00           C  
ATOM   4545  OE1 GLN B 283     -12.294   7.475  16.296  1.00  0.00           O  
ATOM   4546  NE2 GLN B 283     -10.977   5.993  17.194  1.00  0.00           N  
ATOM   4547 HE21 GLN B 283     -10.282   6.716  17.237  1.00  0.00           H  
ATOM   4548 HE22 GLN B 283     -10.809   5.049  17.499  1.00  0.00           H  
ATOM   4549  C   GLN B 283     -15.806   3.536  17.004  1.00  0.00           C  
ATOM   4550  O   GLN B 283     -16.348   3.135  18.035  1.00  0.00           O  
ATOM   4551  N   VAL B 284     -15.232   2.727  16.116  1.00  0.00           N  
ATOM   4552  H   VAL B 284     -14.789   3.144  15.303  1.00  0.00           H  
ATOM   4553  CA  VAL B 284     -15.100   1.271  16.234  1.00  0.00           C  
ATOM   4554  HA  VAL B 284     -15.733   0.929  17.053  1.00  0.00           H  
ATOM   4555  CB  VAL B 284     -15.579   0.568  14.938  1.00  0.00           C  
ATOM   4556  HB  VAL B 284     -14.847   0.729  14.145  1.00  0.00           H  
ATOM   4557  CG1 VAL B 284     -15.748  -0.942  15.140  1.00  0.00           C  
ATOM   4558 HG11 VAL B 284     -16.425  -1.136  15.973  1.00  0.00           H  
ATOM   4559 HG12 VAL B 284     -14.782  -1.402  15.319  1.00  0.00           H  
ATOM   4560 HG13 VAL B 284     -16.164  -1.398  14.239  1.00  0.00           H  
ATOM   4561  CG2 VAL B 284     -16.935   1.111  14.454  1.00  0.00           C  
ATOM   4562 HG21 VAL B 284     -17.675   1.040  15.251  1.00  0.00           H  
ATOM   4563 HG22 VAL B 284     -17.286   0.532  13.599  1.00  0.00           H  
ATOM   4564 HG23 VAL B 284     -16.839   2.149  14.139  1.00  0.00           H  
ATOM   4565  C   VAL B 284     -13.645   0.930  16.577  1.00  0.00           C  
ATOM   4566  O   VAL B 284     -12.718   1.613  16.142  1.00  0.00           O  
ATOM   4567  N   THR B 285     -13.438  -0.105  17.392  1.00  0.00           N  
ATOM   4568  H   THR B 285     -14.238  -0.528  17.837  1.00  0.00           H  
ATOM   4569  CA  THR B 285     -12.117  -0.649  17.765  1.00  0.00           C  
ATOM   4570  HA  THR B 285     -11.324   0.014  17.419  1.00  0.00           H  
ATOM   4571  CB  THR B 285     -12.023  -0.771  19.290  1.00  0.00           C  
ATOM   4572  HB  THR B 285     -11.102  -1.294  19.553  1.00  0.00           H  
ATOM   4573  CG2 THR B 285     -12.030   0.588  19.991  1.00  0.00           C  
ATOM   4574 HG21 THR B 285     -11.896   0.449  21.064  1.00  0.00           H  
ATOM   4575 HG22 THR B 285     -11.211   1.199  19.610  1.00  0.00           H  
ATOM   4576 HG23 THR B 285     -12.973   1.105  19.810  1.00  0.00           H  
ATOM   4577  OG1 THR B 285     -13.131  -1.511  19.758  1.00  0.00           O  
ATOM   4578  HG1 THR B 285     -12.898  -1.886  20.611  1.00  0.00           H  
ATOM   4579  C   THR B 285     -11.847  -2.023  17.143  1.00  0.00           C  
ATOM   4580  O   THR B 285     -10.704  -2.466  17.080  1.00  0.00           O  
ATOM   4581  N   TYR B 286     -12.894  -2.704  16.679  1.00  0.00           N  
ATOM   4582  H   TYR B 286     -13.804  -2.290  16.787  1.00  0.00           H  
ATOM   4583  CA  TYR B 286     -12.826  -3.966  15.950  1.00  0.00           C  
ATOM   4584  HA  TYR B 286     -12.111  -4.621  16.449  1.00  0.00           H  
ATOM   4585  CB  TYR B 286     -14.210  -4.628  15.972  1.00  0.00           C  
ATOM   4586  HB2 TYR B 286     -14.858  -4.064  15.300  1.00  0.00           H  
ATOM   4587  HB3 TYR B 286     -14.122  -5.640  15.576  1.00  0.00           H  
ATOM   4588  CG  TYR B 286     -14.884  -4.708  17.329  1.00  0.00           C  
ATOM   4589  CD1 TYR B 286     -16.072  -3.987  17.569  1.00  0.00           C  
ATOM   4590  HD1 TYR B 286     -16.518  -3.398  16.778  1.00  0.00           H  
ATOM   4591  CE1 TYR B 286     -16.697  -4.056  18.829  1.00  0.00           C  
ATOM   4592  HE1 TYR B 286     -17.610  -3.508  19.008  1.00  0.00           H  
ATOM   4593  CZ  TYR B 286     -16.137  -4.860  19.847  1.00  0.00           C  
ATOM   4594  OH  TYR B 286     -16.727  -4.927  21.068  1.00  0.00           O  
ATOM   4595  HH  TYR B 286     -17.405  -4.260  21.170  1.00  0.00           H  
ATOM   4596  CE2 TYR B 286     -14.955  -5.589  19.601  1.00  0.00           C  
ATOM   4597  HE2 TYR B 286     -14.541  -6.203  20.386  1.00  0.00           H  
ATOM   4598  CD2 TYR B 286     -14.329  -5.513  18.343  1.00  0.00           C  
ATOM   4599  HD2 TYR B 286     -13.426  -6.077  18.156  1.00  0.00           H  
ATOM   4600  C   TYR B 286     -12.391  -3.772  14.489  1.00  0.00           C  
ATOM   4601  O   TYR B 286     -12.658  -2.740  13.878  1.00  0.00           O  
ATOM   4602  N   LEU B 287     -11.834  -4.827  13.892  1.00  0.00           N  
ATOM   4603  H   LEU B 287     -11.609  -5.629  14.456  1.00  0.00           H  
ATOM   4604  CA  LEU B 287     -11.693  -4.961  12.432  1.00  0.00           C  
ATOM   4605  HA  LEU B 287     -11.296  -4.031  12.026  1.00  0.00           H  
ATOM   4606  CB  LEU B 287     -10.710  -6.107  12.137  1.00  0.00           C  
ATOM   4607  HB2 LEU B 287     -11.163  -7.040  12.475  1.00  0.00           H  
ATOM   4608  HB3 LEU B 287     -10.579  -6.177  11.055  1.00  0.00           H  
ATOM   4609  CG  LEU B 287      -9.320  -5.973  12.792  1.00  0.00           C  
ATOM   4610  HG  LEU B 287      -9.421  -5.857  13.871  1.00  0.00           H  
ATOM   4611  CD1 LEU B 287      -8.532  -7.254  12.533  1.00  0.00           C  
ATOM   4612 HD11 LEU B 287      -7.535  -7.168  12.963  1.00  0.00           H  
ATOM   4613 HD12 LEU B 287      -9.040  -8.103  12.988  1.00  0.00           H  
ATOM   4614 HD13 LEU B 287      -8.437  -7.422  11.459  1.00  0.00           H  
ATOM   4615  CD2 LEU B 287      -8.533  -4.787  12.239  1.00  0.00           C  
ATOM   4616 HD21 LEU B 287      -8.473  -4.864  11.154  1.00  0.00           H  
ATOM   4617 HD22 LEU B 287      -9.031  -3.855  12.501  1.00  0.00           H  
ATOM   4618 HD23 LEU B 287      -7.529  -4.775  12.661  1.00  0.00           H  
ATOM   4619  C   LEU B 287     -13.045  -5.216  11.722  1.00  0.00           C  
ATOM   4620  O   LEU B 287     -13.143  -5.178  10.498  1.00  0.00           O  
ATOM   4621  N   GLU B 288     -14.088  -5.490  12.507  1.00  0.00           N  
ATOM   4622  H   GLU B 288     -13.930  -5.448  13.496  1.00  0.00           H  
ATOM   4623  CA  GLU B 288     -15.455  -5.797  12.093  1.00  0.00           C  
ATOM   4624  HA  GLU B 288     -15.421  -6.608  11.367  1.00  0.00           H  
ATOM   4625  CB  GLU B 288     -16.182  -6.317  13.347  1.00  0.00           C  
ATOM   4626  HB2 GLU B 288     -15.700  -7.241  13.673  1.00  0.00           H  
ATOM   4627  HB3 GLU B 288     -16.057  -5.587  14.144  1.00  0.00           H  
ATOM   4628  CG  GLU B 288     -17.688  -6.555  13.233  1.00  0.00           C  
ATOM   4629  HG2 GLU B 288     -18.039  -6.998  14.167  1.00  0.00           H  
ATOM   4630  HG3 GLU B 288     -18.165  -5.580  13.127  1.00  0.00           H  
ATOM   4631  CD  GLU B 288     -18.128  -7.440  12.068  1.00  0.00           C  
ATOM   4632  OE1 GLU B 288     -17.296  -8.218  11.552  1.00  0.00           O  
ATOM   4633  OE2 GLU B 288     -19.319  -7.288  11.705  1.00  0.00           O  
ATOM   4634  C   GLU B 288     -16.154  -4.562  11.477  1.00  0.00           C  
ATOM   4635  O   GLU B 288     -16.232  -3.517  12.136  1.00  0.00           O  
ATOM   4636  N   PRO B 289     -16.669  -4.639  10.232  1.00  0.00           N  
ATOM   4637  CD  PRO B 289     -16.542  -5.769   9.315  1.00  0.00           C  
ATOM   4638  HD2 PRO B 289     -17.027  -6.660   9.706  1.00  0.00           H  
ATOM   4639  HD3 PRO B 289     -15.486  -5.967   9.129  1.00  0.00           H  
ATOM   4640  CG  PRO B 289     -17.224  -5.354   8.012  1.00  0.00           C  
ATOM   4641  HG2 PRO B 289     -18.275  -5.646   8.038  1.00  0.00           H  
ATOM   4642  HG3 PRO B 289     -16.728  -5.783   7.140  1.00  0.00           H  
ATOM   4643  CB  PRO B 289     -17.106  -3.835   8.046  1.00  0.00           C  
ATOM   4644  HB2 PRO B 289     -17.833  -3.349   7.398  1.00  0.00           H  
ATOM   4645  HB3 PRO B 289     -16.097  -3.546   7.755  1.00  0.00           H  
ATOM   4646  CA  PRO B 289     -17.317  -3.527   9.533  1.00  0.00           C  
ATOM   4647  HA  PRO B 289     -16.798  -2.600   9.776  1.00  0.00           H  
ATOM   4648  C   PRO B 289     -18.796  -3.338   9.932  1.00  0.00           C  
ATOM   4649  O   PRO B 289     -19.688  -3.289   9.076  1.00  0.00           O  
ATOM   4650  N   SER B 290     -19.069  -3.218  11.237  1.00  0.00           N  
ATOM   4651  H   SER B 290     -18.301  -3.261  11.899  1.00  0.00           H  
ATOM   4652  CA  SER B 290     -20.414  -2.955  11.762  1.00  0.00           C  
ATOM   4653  HA  SER B 290     -20.936  -2.349  11.023  1.00  0.00           H  
ATOM   4654  CB  SER B 290     -21.199  -4.276  11.881  1.00  0.00           C  
ATOM   4655  HB2 SER B 290     -22.237  -4.045  12.107  1.00  0.00           H  
ATOM   4656  HB3 SER B 290     -21.176  -4.793  10.922  1.00  0.00           H  
ATOM   4657  OG  SER B 290     -20.716  -5.150  12.881  1.00  0.00           O  
ATOM   4658  HG  SER B 290     -20.219  -5.877  12.441  1.00  0.00           H  
ATOM   4659  C   SER B 290     -20.426  -2.134  13.067  1.00  0.00           C  
ATOM   4660  O   SER B 290     -19.400  -1.921  13.723  1.00  0.00           O  
ATOM   4661  N   LEU B 291     -21.611  -1.622  13.437  1.00  0.00           N  
ATOM   4662  H   LEU B 291     -22.389  -1.757  12.801  1.00  0.00           H  
ATOM   4663  CA  LEU B 291     -21.873  -0.992  14.742  1.00  0.00           C  
ATOM   4664  HA  LEU B 291     -21.235  -1.490  15.474  1.00  0.00           H  
ATOM   4665  CB  LEU B 291     -21.470   0.501  14.689  1.00  0.00           C  
ATOM   4666  HB2 LEU B 291     -20.422   0.578  14.394  1.00  0.00           H  
ATOM   4667  HB3 LEU B 291     -22.074   0.986  13.920  1.00  0.00           H  
ATOM   4668  CG  LEU B 291     -21.672   1.256  16.020  1.00  0.00           C  
ATOM   4669  HG  LEU B 291     -22.705   1.144  16.344  1.00  0.00           H  
ATOM   4670  CD1 LEU B 291     -20.747   0.743  17.127  1.00  0.00           C  
ATOM   4671 HD11 LEU B 291     -19.706   0.833  16.816  1.00  0.00           H  
ATOM   4672 HD12 LEU B 291     -20.906   1.325  18.035  1.00  0.00           H  
ATOM   4673 HD13 LEU B 291     -20.967  -0.297  17.351  1.00  0.00           H  
ATOM   4674  CD2 LEU B 291     -21.420   2.753  15.844  1.00  0.00           C  
ATOM   4675 HD21 LEU B 291     -22.142   3.157  15.137  1.00  0.00           H  
ATOM   4676 HD22 LEU B 291     -21.564   3.259  16.798  1.00  0.00           H  
ATOM   4677 HD23 LEU B 291     -20.407   2.929  15.482  1.00  0.00           H  
ATOM   4678  C   LEU B 291     -23.338  -1.162  15.192  1.00  0.00           C  
ATOM   4679  O   LEU B 291     -24.259  -0.836  14.441  1.00  0.00           O  
ATOM   4680  N   ARG B 292     -23.564  -1.595  16.440  1.00  0.00           N  
ATOM   4681  H   ARG B 292     -22.759  -1.792  17.017  1.00  0.00           H  
ATOM   4682  CA  ARG B 292     -24.870  -1.483  17.118  1.00  0.00           C  
ATOM   4683  HA  ARG B 292     -25.654  -1.461  16.365  1.00  0.00           H  
ATOM   4684  CB  ARG B 292     -25.120  -2.673  18.061  1.00  0.00           C  
ATOM   4685  HB2 ARG B 292     -24.215  -2.875  18.637  1.00  0.00           H  
ATOM   4686  HB3 ARG B 292     -25.908  -2.401  18.764  1.00  0.00           H  
ATOM   4687  CG  ARG B 292     -25.572  -3.948  17.332  1.00  0.00           C  
ATOM   4688  HG2 ARG B 292     -26.506  -3.747  16.804  1.00  0.00           H  
ATOM   4689  HG3 ARG B 292     -24.807  -4.248  16.615  1.00  0.00           H  
ATOM   4690  CD  ARG B 292     -25.785  -5.073  18.356  1.00  0.00           C  
ATOM   4691  HD2 ARG B 292     -24.812  -5.325  18.782  1.00  0.00           H  
ATOM   4692  HD3 ARG B 292     -26.426  -4.701  19.160  1.00  0.00           H  
ATOM   4693  NE  ARG B 292     -26.417  -6.276  17.770  1.00  0.00           N  
ATOM   4694  HE  ARG B 292     -27.076  -6.139  17.013  1.00  0.00           H  
ATOM   4695  CZ  ARG B 292     -26.283  -7.526  18.176  1.00  0.00           C  
ATOM   4696  NH1 ARG B 292     -25.471  -7.875  19.137  1.00  0.00           N  
ATOM   4697 HH11 ARG B 292     -24.897  -7.170  19.560  1.00  0.00           H  
ATOM   4698 HH12 ARG B 292     -25.383  -8.835  19.409  1.00  0.00           H  
ATOM   4699  NH2 ARG B 292     -26.987  -8.459  17.611  1.00  0.00           N  
ATOM   4700 HH21 ARG B 292     -27.615  -8.188  16.855  1.00  0.00           H  
ATOM   4701 HH22 ARG B 292     -26.909  -9.415  17.891  1.00  0.00           H  
ATOM   4702  C   ARG B 292     -24.970  -0.173  17.904  1.00  0.00           C  
ATOM   4703  O   ARG B 292     -23.981   0.258  18.490  1.00  0.00           O  
ATOM   4704  N   ILE B 293     -26.175   0.387  17.991  1.00  0.00           N  
ATOM   4705  H   ILE B 293     -26.929  -0.043  17.464  1.00  0.00           H  
ATOM   4706  CA  ILE B 293     -26.548   1.471  18.916  1.00  0.00           C  
ATOM   4707  HA  ILE B 293     -25.895   1.423  19.789  1.00  0.00           H  
ATOM   4708  CB  ILE B 293     -26.398   2.880  18.286  1.00  0.00           C  
ATOM   4709  HB  ILE B 293     -26.888   3.584  18.964  1.00  0.00           H  
ATOM   4710  CG2 ILE B 293     -24.920   3.298  18.221  1.00  0.00           C  
ATOM   4711 HG21 ILE B 293     -24.438   3.128  19.184  1.00  0.00           H  
ATOM   4712 HG22 ILE B 293     -24.396   2.721  17.459  1.00  0.00           H  
ATOM   4713 HG23 ILE B 293     -24.835   4.359  17.984  1.00  0.00           H  
ATOM   4714  CG1 ILE B 293     -27.092   3.002  16.909  1.00  0.00           C  
ATOM   4715 HG12 ILE B 293     -26.522   2.451  16.159  1.00  0.00           H  
ATOM   4716 HG13 ILE B 293     -28.086   2.563  16.974  1.00  0.00           H  
ATOM   4717  CD1 ILE B 293     -27.269   4.450  16.434  1.00  0.00           C  
ATOM   4718 HD11 ILE B 293     -27.787   4.452  15.475  1.00  0.00           H  
ATOM   4719 HD12 ILE B 293     -27.864   5.009  17.156  1.00  0.00           H  
ATOM   4720 HD13 ILE B 293     -26.301   4.933  16.311  1.00  0.00           H  
ATOM   4721  C   ILE B 293     -27.978   1.249  19.421  1.00  0.00           C  
ATOM   4722  O   ILE B 293     -28.810   0.692  18.708  1.00  0.00           O  
ATOM   4723  N   ALA B 294     -28.282   1.697  20.638  1.00  0.00           N  
ATOM   4724  H   ALA B 294     -27.571   2.137  21.195  1.00  0.00           H  
ATOM   4725  CA  ALA B 294     -29.658   1.721  21.129  1.00  0.00           C  
ATOM   4726  HA  ALA B 294     -30.110   0.736  20.975  1.00  0.00           H  
ATOM   4727  CB  ALA B 294     -29.653   2.005  22.635  1.00  0.00           C  
ATOM   4728  HB1 ALA B 294     -30.674   1.951  23.014  1.00  0.00           H  
ATOM   4729  HB2 ALA B 294     -29.052   1.258  23.156  1.00  0.00           H  
ATOM   4730  HB3 ALA B 294     -29.254   2.999  22.835  1.00  0.00           H  
ATOM   4731  C   ALA B 294     -30.472   2.769  20.349  1.00  0.00           C  
ATOM   4732  O   ALA B 294     -30.055   3.926  20.240  1.00  0.00           O  
ATOM   4733  N   ALA B 295     -31.637   2.393  19.826  1.00  0.00           N  
ATOM   4734  H   ALA B 295     -31.971   1.453  20.021  1.00  0.00           H  
ATOM   4735  CA  ALA B 295     -32.529   3.295  19.095  1.00  0.00           C  
ATOM   4736  HA  ALA B 295     -31.981   3.728  18.258  1.00  0.00           H  
ATOM   4737  CB  ALA B 295     -33.696   2.474  18.538  1.00  0.00           C  
ATOM   4738  HB1 ALA B 295     -33.319   1.662  17.916  1.00  0.00           H  
ATOM   4739  HB2 ALA B 295     -34.283   2.054  19.358  1.00  0.00           H  
ATOM   4740  HB3 ALA B 295     -34.338   3.116  17.933  1.00  0.00           H  
ATOM   4741  C   ALA B 295     -33.017   4.458  19.979  1.00  0.00           C  
ATOM   4742  O   ALA B 295     -33.244   5.553  19.476  1.00  0.00           O  
ATOM   4743  N   SER B 296     -33.064   4.267  21.302  1.00  0.00           N  
ATOM   4744  H   SER B 296     -32.837   3.349  21.654  1.00  0.00           H  
ATOM   4745  CA  SER B 296     -33.326   5.315  22.302  1.00  0.00           C  
ATOM   4746  HA  SER B 296     -34.276   5.789  22.057  1.00  0.00           H  
ATOM   4747  CB  SER B 296     -33.463   4.651  23.674  1.00  0.00           C  
ATOM   4748  HB2 SER B 296     -33.641   5.414  24.435  1.00  0.00           H  
ATOM   4749  HB3 SER B 296     -34.313   3.967  23.657  1.00  0.00           H  
ATOM   4750  OG  SER B 296     -32.283   3.928  23.984  1.00  0.00           O  
ATOM   4751  HG  SER B 296     -32.435   3.450  24.806  1.00  0.00           H  
ATOM   4752  C   SER B 296     -32.267   6.434  22.360  1.00  0.00           C  
ATOM   4753  O   SER B 296     -32.453   7.410  23.084  1.00  0.00           O  
ATOM   4754  N   THR B 297     -31.171   6.334  21.592  1.00  0.00           N  
ATOM   4755  H   THR B 297     -31.065   5.490  21.041  1.00  0.00           H  
ATOM   4756  CA  THR B 297     -30.240   7.455  21.333  1.00  0.00           C  
ATOM   4757  HA  THR B 297     -30.127   8.020  22.259  1.00  0.00           H  
ATOM   4758  CB  THR B 297     -28.835   6.977  20.910  1.00  0.00           C  
ATOM   4759  HB  THR B 297     -28.213   7.860  20.758  1.00  0.00           H  
ATOM   4760  CG2 THR B 297     -28.146   6.124  21.973  1.00  0.00           C  
ATOM   4761 HG21 THR B 297     -28.734   5.235  22.188  1.00  0.00           H  
ATOM   4762 HG22 THR B 297     -27.158   5.834  21.617  1.00  0.00           H  
ATOM   4763 HG23 THR B 297     -28.038   6.708  22.885  1.00  0.00           H  
ATOM   4764  OG1 THR B 297     -28.842   6.254  19.698  1.00  0.00           O  
ATOM   4765  HG1 THR B 297     -29.275   5.397  19.866  1.00  0.00           H  
ATOM   4766  C   THR B 297     -30.752   8.455  20.286  1.00  0.00           C  
ATOM   4767  O   THR B 297     -30.092   9.466  20.053  1.00  0.00           O  
ATOM   4768  N   LEU B 298     -31.896   8.183  19.650  1.00  0.00           N  
ATOM   4769  H   LEU B 298     -32.397   7.344  19.914  1.00  0.00           H  
ATOM   4770  CA  LEU B 298     -32.485   8.939  18.543  1.00  0.00           C  
ATOM   4771  HA  LEU B 298     -31.884   9.827  18.338  1.00  0.00           H  
ATOM   4772  CB  LEU B 298     -32.509   8.052  17.279  1.00  0.00           C  
ATOM   4773  HB2 LEU B 298     -33.298   7.309  17.408  1.00  0.00           H  
ATOM   4774  HB3 LEU B 298     -32.785   8.673  16.427  1.00  0.00           H  
ATOM   4775  CG  LEU B 298     -31.209   7.298  16.938  1.00  0.00           C  
ATOM   4776  HG  LEU B 298     -30.929   6.647  17.765  1.00  0.00           H  
ATOM   4777  CD1 LEU B 298     -31.437   6.415  15.713  1.00  0.00           C  
ATOM   4778 HD11 LEU B 298     -31.674   7.031  14.846  1.00  0.00           H  
ATOM   4779 HD12 LEU B 298     -30.535   5.838  15.517  1.00  0.00           H  
ATOM   4780 HD13 LEU B 298     -32.261   5.726  15.905  1.00  0.00           H  
ATOM   4781  CD2 LEU B 298     -30.044   8.241  16.626  1.00  0.00           C  
ATOM   4782 HD21 LEU B 298     -30.292   8.869  15.774  1.00  0.00           H  
ATOM   4783 HD22 LEU B 298     -29.837   8.871  17.490  1.00  0.00           H  
ATOM   4784 HD23 LEU B 298     -29.152   7.659  16.400  1.00  0.00           H  
ATOM   4785  C   LEU B 298     -33.915   9.403  18.888  1.00  0.00           C  
ATOM   4786  O   LEU B 298     -34.560   8.875  19.794  1.00  0.00           O  
ATOM   4787  N   LYS B 299     -34.445  10.372  18.137  1.00  0.00           N  
ATOM   4788  H   LYS B 299     -33.864  10.785  17.414  1.00  0.00           H  
ATOM   4789  CA  LYS B 299     -35.855  10.790  18.203  1.00  0.00           C  
ATOM   4790  HA  LYS B 299     -36.188  10.730  19.240  1.00  0.00           H  
ATOM   4791  CB  LYS B 299     -35.985  12.249  17.729  1.00  0.00           C  
ATOM   4792  HB2 LYS B 299     -35.691  12.301  16.682  1.00  0.00           H  
ATOM   4793  HB3 LYS B 299     -37.033  12.540  17.798  1.00  0.00           H  
ATOM   4794  CG  LYS B 299     -35.133  13.252  18.532  1.00  0.00           C  
ATOM   4795  HG2 LYS B 299     -35.435  13.226  19.580  1.00  0.00           H  
ATOM   4796  HG3 LYS B 299     -34.077  12.990  18.466  1.00  0.00           H  
ATOM   4797  CD  LYS B 299     -35.328  14.676  17.983  1.00  0.00           C  
ATOM   4798  HD2 LYS B 299     -35.106  14.688  16.912  1.00  0.00           H  
ATOM   4799  HD3 LYS B 299     -36.377  14.953  18.117  1.00  0.00           H  
ATOM   4800  CE  LYS B 299     -34.462  15.737  18.683  1.00  0.00           C  
ATOM   4801  HE2 LYS B 299     -34.898  16.718  18.469  1.00  0.00           H  
ATOM   4802  HE3 LYS B 299     -34.490  15.590  19.764  1.00  0.00           H  
ATOM   4803  NZ  LYS B 299     -33.065  15.742  18.198  1.00  0.00           N  
ATOM   4804  HZ1 LYS B 299     -32.438  15.074  18.643  1.00  0.00           H  
ATOM   4805  HZ2 LYS B 299     -32.984  15.476  17.219  1.00  0.00           H  
ATOM   4806  HZ3 LYS B 299     -32.632  16.669  18.258  1.00  0.00           H  
ATOM   4807  C   LYS B 299     -36.742   9.847  17.369  1.00  0.00           C  
ATOM   4808  O   LYS B 299     -36.397   9.516  16.232  1.00  0.00           O  
ATOM   4809  N   SER B 300     -37.892   9.441  17.912  1.00  0.00           N  
ATOM   4810  H   SER B 300     -38.123   9.768  18.835  1.00  0.00           H  
ATOM   4811  CA  SER B 300     -38.943   8.747  17.147  1.00  0.00           C  
ATOM   4812  HA  SER B 300     -38.463   8.046  16.473  1.00  0.00           H  
ATOM   4813  CB  SER B 300     -39.823   7.906  18.072  1.00  0.00           C  
ATOM   4814  HB2 SER B 300     -39.207   7.164  18.581  1.00  0.00           H  
ATOM   4815  HB3 SER B 300     -40.291   8.552  18.817  1.00  0.00           H  
ATOM   4816  OG  SER B 300     -40.829   7.236  17.345  1.00  0.00           O  
ATOM   4817  HG  SER B 300     -40.417   6.780  16.566  1.00  0.00           H  
ATOM   4818  C   SER B 300     -39.760   9.727  16.289  1.00  0.00           C  
ATOM   4819  O   SER B 300     -39.812  10.919  16.600  1.00  0.00           O  
ATOM   4820  N   GLY B 301     -40.359   9.251  15.194  1.00  0.00           N  
ATOM   4821  H   GLY B 301     -40.295   8.250  14.997  1.00  0.00           H  
ATOM   4822  CA  GLY B 301     -41.098  10.052  14.211  1.00  0.00           C  
ATOM   4823  HA2 GLY B 301     -41.681   9.371  13.590  1.00  0.00           H  
ATOM   4824  HA3 GLY B 301     -41.784  10.718  14.734  1.00  0.00           H  
ATOM   4825  C   GLY B 301     -40.219  10.898  13.281  1.00  0.00           C  
ATOM   4826  O   GLY B 301     -40.749  11.682  12.489  1.00  0.00           O  
ATOM   4827  N   ILE B 302     -38.891  10.750  13.356  1.00  0.00           N  
ATOM   4828  H   ILE B 302     -38.562   9.994  13.940  1.00  0.00           H  
ATOM   4829  CA  ILE B 302     -37.872  11.636  12.771  1.00  0.00           C  
ATOM   4830  HA  ILE B 302     -38.362  12.399  12.167  1.00  0.00           H  
ATOM   4831  CB  ILE B 302     -37.118  12.337  13.931  1.00  0.00           C  
ATOM   4832  HB  ILE B 302     -36.820  11.561  14.634  1.00  0.00           H  
ATOM   4833  CG2 ILE B 302     -35.828  13.041  13.489  1.00  0.00           C  
ATOM   4834 HG21 ILE B 302     -35.373  13.564  14.331  1.00  0.00           H  
ATOM   4835 HG22 ILE B 302     -35.105  12.319  13.115  1.00  0.00           H  
ATOM   4836 HG23 ILE B 302     -36.040  13.749  12.696  1.00  0.00           H  
ATOM   4837  CG1 ILE B 302     -38.012  13.330  14.716  1.00  0.00           C  
ATOM   4838 HG12 ILE B 302     -38.905  12.813  15.062  1.00  0.00           H  
ATOM   4839 HG13 ILE B 302     -37.470  13.656  15.604  1.00  0.00           H  
ATOM   4840  CD1 ILE B 302     -38.456  14.588  13.958  1.00  0.00           C  
ATOM   4841 HD11 ILE B 302     -37.594  15.205  13.712  1.00  0.00           H  
ATOM   4842 HD12 ILE B 302     -38.991  14.321  13.047  1.00  0.00           H  
ATOM   4843 HD13 ILE B 302     -39.123  15.170  14.595  1.00  0.00           H  
ATOM   4844  C   ILE B 302     -36.937  10.855  11.830  1.00  0.00           C  
ATOM   4845  O   ILE B 302     -36.658   9.676  12.056  1.00  0.00           O  
ATOM   4846  N   SER B 303     -36.431  11.503  10.770  1.00  0.00           N  
ATOM   4847  H   SER B 303     -36.617  12.494  10.676  1.00  0.00           H  
ATOM   4848  CA  SER B 303     -35.522  10.862   9.805  1.00  0.00           C  
ATOM   4849  HA  SER B 303     -35.763   9.801   9.786  1.00  0.00           H  
ATOM   4850  CB  SER B 303     -35.756  11.381   8.386  1.00  0.00           C  
ATOM   4851  HB2 SER B 303     -36.816  11.329   8.145  1.00  0.00           H  
ATOM   4852  HB3 SER B 303     -35.435  12.421   8.320  1.00  0.00           H  
ATOM   4853  OG  SER B 303     -35.027  10.597   7.456  1.00  0.00           O  
ATOM   4854  HG  SER B 303     -35.189   9.657   7.672  1.00  0.00           H  
ATOM   4855  C   SER B 303     -34.046  10.995  10.192  1.00  0.00           C  
ATOM   4856  O   SER B 303     -33.592  12.070  10.594  1.00  0.00           O  
ATOM   4857  N   TYR B 304     -33.283   9.914  10.007  1.00  0.00           N  
ATOM   4858  H   TYR B 304     -33.711   9.090   9.598  1.00  0.00           H  
ATOM   4859  CA  TYR B 304     -31.860   9.827  10.338  1.00  0.00           C  
ATOM   4860  HA  TYR B 304     -31.478  10.824  10.555  1.00  0.00           H  
ATOM   4861  CB  TYR B 304     -31.662   8.978  11.595  1.00  0.00           C  
ATOM   4862  HB2 TYR B 304     -32.277   8.081  11.524  1.00  0.00           H  
ATOM   4863  HB3 TYR B 304     -30.618   8.667  11.657  1.00  0.00           H  
ATOM   4864  CG  TYR B 304     -32.002   9.723  12.862  1.00  0.00           C  
ATOM   4865  CD1 TYR B 304     -30.987  10.398  13.567  1.00  0.00           C  
ATOM   4866  HD1 TYR B 304     -29.963  10.359  13.222  1.00  0.00           H  
ATOM   4867  CE1 TYR B 304     -31.310  11.143  14.714  1.00  0.00           C  
ATOM   4868  HE1 TYR B 304     -30.545  11.663  15.266  1.00  0.00           H  
ATOM   4869  CZ  TYR B 304     -32.649  11.223  15.141  1.00  0.00           C  
ATOM   4870  OH  TYR B 304     -32.978  11.977  16.211  1.00  0.00           O  
ATOM   4871  HH  TYR B 304     -32.526  12.854  16.189  1.00  0.00           H  
ATOM   4872  CE2 TYR B 304     -33.656  10.525  14.452  1.00  0.00           C  
ATOM   4873  HE2 TYR B 304     -34.676  10.596  14.790  1.00  0.00           H  
ATOM   4874  CD2 TYR B 304     -33.335   9.780  13.306  1.00  0.00           C  
ATOM   4875  HD2 TYR B 304     -34.117   9.267  12.759  1.00  0.00           H  
ATOM   4876  C   TYR B 304     -31.024   9.291   9.178  1.00  0.00           C  
ATOM   4877  O   TYR B 304     -31.522   8.643   8.251  1.00  0.00           O  
ATOM   4878  N   ARG B 305     -29.730   9.613   9.220  1.00  0.00           N  
ATOM   4879  H   ARG B 305     -29.406  10.158  10.018  1.00  0.00           H  
ATOM   4880  CA  ARG B 305     -28.734   9.270   8.198  1.00  0.00           C  
ATOM   4881  HA  ARG B 305     -29.095   8.420   7.620  1.00  0.00           H  
ATOM   4882  CB  ARG B 305     -28.505  10.467   7.260  1.00  0.00           C  
ATOM   4883  HB2 ARG B 305     -28.204  11.327   7.859  1.00  0.00           H  
ATOM   4884  HB3 ARG B 305     -27.698  10.226   6.567  1.00  0.00           H  
ATOM   4885  CG  ARG B 305     -29.756  10.830   6.453  1.00  0.00           C  
ATOM   4886  HG2 ARG B 305     -30.064   9.972   5.862  1.00  0.00           H  
ATOM   4887  HG3 ARG B 305     -30.561  11.088   7.141  1.00  0.00           H  
ATOM   4888  CD  ARG B 305     -29.545  12.036   5.537  1.00  0.00           C  
ATOM   4889  HD2 ARG B 305     -30.528  12.364   5.203  1.00  0.00           H  
ATOM   4890  HD3 ARG B 305     -29.085  12.834   6.121  1.00  0.00           H  
ATOM   4891  NE  ARG B 305     -28.718  11.748   4.354  1.00  0.00           N  
ATOM   4892  HE  ARG B 305     -28.280  10.844   4.306  1.00  0.00           H  
ATOM   4893  CZ  ARG B 305     -28.442  12.608   3.385  1.00  0.00           C  
ATOM   4894  NH1 ARG B 305     -28.912  13.822   3.323  1.00  0.00           N  
ATOM   4895 HH11 ARG B 305     -29.594  14.160   4.019  1.00  0.00           H  
ATOM   4896 HH12 ARG B 305     -28.668  14.461   2.598  1.00  0.00           H  
ATOM   4897  NH2 ARG B 305     -27.639  12.252   2.426  1.00  0.00           N  
ATOM   4898 HH21 ARG B 305     -27.170  11.353   2.459  1.00  0.00           H  
ATOM   4899 HH22 ARG B 305     -27.439  12.893   1.686  1.00  0.00           H  
ATOM   4900  C   ARG B 305     -27.421   8.859   8.849  1.00  0.00           C  
ATOM   4901  O   ARG B 305     -27.105   9.283   9.961  1.00  0.00           O  
ATOM   4902  N   ALA B 306     -26.639   8.078   8.108  1.00  0.00           N  
ATOM   4903  H   ALA B 306     -26.967   7.805   7.189  1.00  0.00           H  
ATOM   4904  CA  ALA B 306     -25.287   7.688   8.493  1.00  0.00           C  
ATOM   4905  HA  ALA B 306     -24.903   8.443   9.177  1.00  0.00           H  
ATOM   4906  CB  ALA B 306     -25.323   6.347   9.240  1.00  0.00           C  
ATOM   4907  HB1 ALA B 306     -25.555   5.533   8.558  1.00  0.00           H  
ATOM   4908  HB2 ALA B 306     -24.351   6.155   9.693  1.00  0.00           H  
ATOM   4909  HB3 ALA B 306     -26.079   6.367  10.022  1.00  0.00           H  
ATOM   4910  C   ALA B 306     -24.344   7.625   7.284  1.00  0.00           C  
ATOM   4911  O   ALA B 306     -24.778   7.354   6.164  1.00  0.00           O  
ATOM   4912  N   ARG B 307     -23.044   7.815   7.531  1.00  0.00           N  
ATOM   4913  H   ARG B 307     -22.802   8.074   8.487  1.00  0.00           H  
ATOM   4914  CA  ARG B 307     -21.919   7.588   6.601  1.00  0.00           C  
ATOM   4915  HA  ARG B 307     -22.193   6.805   5.895  1.00  0.00           H  
ATOM   4916  CB  ARG B 307     -21.623   8.848   5.770  1.00  0.00           C  
ATOM   4917  HB2 ARG B 307     -20.857   8.613   5.029  1.00  0.00           H  
ATOM   4918  HB3 ARG B 307     -22.530   9.132   5.234  1.00  0.00           H  
ATOM   4919  CG  ARG B 307     -21.147  10.033   6.621  1.00  0.00           C  
ATOM   4920  HG2 ARG B 307     -21.853  10.213   7.431  1.00  0.00           H  
ATOM   4921  HG3 ARG B 307     -20.181   9.800   7.061  1.00  0.00           H  
ATOM   4922  CD  ARG B 307     -21.017  11.307   5.784  1.00  0.00           C  
ATOM   4923  HD2 ARG B 307     -20.244  11.161   5.028  1.00  0.00           H  
ATOM   4924  HD3 ARG B 307     -21.968  11.501   5.284  1.00  0.00           H  
ATOM   4925  NE  ARG B 307     -20.686  12.451   6.648  1.00  0.00           N  
ATOM   4926  HE  ARG B 307     -20.859  12.342   7.641  1.00  0.00           H  
ATOM   4927  CZ  ARG B 307     -20.248  13.640   6.295  1.00  0.00           C  
ATOM   4928  NH1 ARG B 307     -19.981  13.952   5.057  1.00  0.00           N  
ATOM   4929 HH11 ARG B 307     -20.091  13.245   4.355  1.00  0.00           H  
ATOM   4930 HH12 ARG B 307     -19.639  14.862   4.813  1.00  0.00           H  
ATOM   4931  NH2 ARG B 307     -20.091  14.542   7.218  1.00  0.00           N  
ATOM   4932 HH21 ARG B 307     -20.309  14.265   8.171  1.00  0.00           H  
ATOM   4933 HH22 ARG B 307     -19.880  15.493   6.985  1.00  0.00           H  
ATOM   4934  C   ARG B 307     -20.695   7.086   7.373  1.00  0.00           C  
ATOM   4935  O   ARG B 307     -20.555   7.406   8.553  1.00  0.00           O  
ATOM   4936  N   VAL B 308     -19.811   6.320   6.738  1.00  0.00           N  
ATOM   4937  H   VAL B 308     -19.968   6.118   5.754  1.00  0.00           H
[truncated: 30,538 more chars]
