# Supplementary material for: Insights into receptor structure and dynamics at the surface of living cells
Source: Nat Commun. 2023 Mar 22;14:1596. doi: 10.1038/s41467-023-37284-4 (PMC10033668; doi:10.1038/s41467-023-37284-4)
Supplement: Supplementary file 15 — Source Data [file 41467_2023_37284_MOESM15_ESM.zip › Source data/Main/Figure 5/b/Average structures of MD sub-trajectories/K87B/MD_sub-average_3bpn_K87B_6.pdb]

ATOM      1  N   CYS A   1      10.068   4.767   7.682  1.00  0.00           N  
ATOM      2  H1  CYS A   1      11.025   4.948   7.939  1.00  0.00           H  
ATOM      3  H2  CYS A   1       9.502   5.603   7.802  1.00  0.00           H  
ATOM      4  H3  CYS A   1      10.019   4.557   6.694  1.00  0.00           H  
ATOM      5  CA  CYS A   1       9.514   3.656   8.470  1.00  0.00           C  
ATOM      6  HA  CYS A   1       9.655   3.895   9.525  1.00  0.00           H  
ATOM      7  CB  CYS A   1       8.010   3.462   8.214  1.00  0.00           C  
ATOM      8  HB2 CYS A   1       7.471   4.393   8.411  1.00  0.00           H  
ATOM      9  HB3 CYS A   1       7.831   3.171   7.174  1.00  0.00           H  
ATOM     10  SG  CYS A   1       7.425   2.165   9.341  1.00  0.00           S  
ATOM     11  HG  CYS A   1       6.120   2.185   9.034  1.00  0.00           H  
ATOM     12  C   CYS A   1      10.302   2.381   8.189  1.00  0.00           C  
ATOM     13  O   CYS A   1      10.678   2.123   7.046  1.00  0.00           O  
ATOM     14  N   ASP A   2      10.573   1.601   9.230  1.00  0.00           N  
ATOM     15  H   ASP A   2      10.305   1.931  10.149  1.00  0.00           H  
ATOM     16  CA  ASP A   2      11.592   0.544   9.231  1.00  0.00           C  
ATOM     17  HA  ASP A   2      12.391   0.818   8.537  1.00  0.00           H  
ATOM     18  CB  ASP A   2      12.226   0.474  10.633  1.00  0.00           C  
ATOM     19  HB2 ASP A   2      11.502   0.011  11.306  1.00  0.00           H  
ATOM     20  HB3 ASP A   2      13.096  -0.183  10.591  1.00  0.00           H  
ATOM     21  CG  ASP A   2      12.645   1.835  11.231  1.00  0.00           C  
ATOM     22  OD1 ASP A   2      12.566   2.874  10.527  1.00  0.00           O  
ATOM     23  OD2 ASP A   2      12.992   1.834  12.425  1.00  0.00           O  
ATOM     24  C   ASP A   2      11.020  -0.811   8.777  1.00  0.00           C  
ATOM     25  O   ASP A   2      11.754  -1.766   8.519  1.00  0.00           O  
ATOM     26  N   ILE A   3       9.693  -0.856   8.597  1.00  0.00           N  
ATOM     27  H   ILE A   3       9.194   0.001   8.802  1.00  0.00           H  
ATOM     28  CA  ILE A   3       8.877  -2.021   8.218  1.00  0.00           C  
ATOM     29  HA  ILE A   3       8.992  -2.754   9.016  1.00  0.00           H  
ATOM     30  CB  ILE A   3       7.395  -1.563   8.178  1.00  0.00           C  
ATOM     31  HB  ILE A   3       7.215  -0.938   9.056  1.00  0.00           H  
ATOM     32  CG2 ILE A   3       7.093  -0.701   6.943  1.00  0.00           C  
ATOM     33 HG21 ILE A   3       7.021  -1.328   6.055  1.00  0.00           H  
ATOM     34 HG22 ILE A   3       7.864   0.052   6.789  1.00  0.00           H  
ATOM     35 HG23 ILE A   3       6.140  -0.193   7.080  1.00  0.00           H  
ATOM     36  CG1 ILE A   3       6.365  -2.713   8.231  1.00  0.00           C  
ATOM     37 HG12 ILE A   3       5.369  -2.294   8.068  1.00  0.00           H  
ATOM     38 HG13 ILE A   3       6.556  -3.435   7.434  1.00  0.00           H  
ATOM     39  CD1 ILE A   3       6.346  -3.429   9.586  1.00  0.00           C  
ATOM     40 HD11 ILE A   3       6.206  -2.701  10.383  1.00  0.00           H  
ATOM     41 HD12 ILE A   3       5.524  -4.143   9.604  1.00  0.00           H  
ATOM     42 HD13 ILE A   3       7.280  -3.961   9.749  1.00  0.00           H  
ATOM     43  C   ILE A   3       9.331  -2.708   6.916  1.00  0.00           C  
ATOM     44  O   ILE A   3       9.045  -3.886   6.715  1.00  0.00           O  
ATOM     45  N   THR A   4      10.132  -2.027   6.090  1.00  0.00           N  
ATOM     46  H   THR A   4      10.312  -1.069   6.344  1.00  0.00           H  
ATOM     47  CA  THR A   4      10.748  -2.533   4.846  1.00  0.00           C  
ATOM     48  HA  THR A   4       9.993  -2.547   4.059  1.00  0.00           H  
ATOM     49  CB  THR A   4      11.908  -1.607   4.412  1.00  0.00           C  
ATOM     50  HB  THR A   4      12.718  -1.690   5.140  1.00  0.00           H  
ATOM     51  CG2 THR A   4      12.456  -1.957   3.029  1.00  0.00           C  
ATOM     52 HG21 THR A   4      11.653  -1.921   2.294  1.00  0.00           H  
ATOM     53 HG22 THR A   4      13.223  -1.237   2.749  1.00  0.00           H  
ATOM     54 HG23 THR A   4      12.897  -2.953   3.031  1.00  0.00           H  
ATOM     55  OG1 THR A   4      11.518  -0.248   4.347  1.00  0.00           O  
ATOM     56  HG1 THR A   4      11.469   0.118   5.236  1.00  0.00           H  
ATOM     57  C   THR A   4      11.299  -3.959   4.976  1.00  0.00           C  
ATOM     58  O   THR A   4      11.023  -4.808   4.133  1.00  0.00           O  
ATOM     59  N   LEU A   5      12.051  -4.270   6.042  1.00  0.00           N  
ATOM     60  H   LEU A   5      12.217  -3.559   6.746  1.00  0.00           H  
ATOM     61  CA  LEU A   5      12.641  -5.605   6.233  1.00  0.00           C  
ATOM     62  HA  LEU A   5      13.160  -5.878   5.315  1.00  0.00           H  
ATOM     63  CB  LEU A   5      13.666  -5.522   7.380  1.00  0.00           C  
ATOM     64  HB2 LEU A   5      14.381  -4.731   7.155  1.00  0.00           H  
ATOM     65  HB3 LEU A   5      13.134  -5.244   8.292  1.00  0.00           H  
ATOM     66  CG  LEU A   5      14.441  -6.826   7.657  1.00  0.00           C  
ATOM     67  HG  LEU A   5      13.746  -7.636   7.881  1.00  0.00           H  
ATOM     68  CD1 LEU A   5      15.315  -7.243   6.473  1.00  0.00           C  
ATOM     69 HD11 LEU A   5      15.890  -8.128   6.744  1.00  0.00           H  
ATOM     70 HD12 LEU A   5      15.996  -6.433   6.215  1.00  0.00           H  
ATOM     71 HD13 LEU A   5      14.686  -7.486   5.620  1.00  0.00           H  
ATOM     72  CD2 LEU A   5      15.360  -6.634   8.863  1.00  0.00           C  
ATOM     73 HD21 LEU A   5      15.956  -7.529   9.028  1.00  0.00           H  
ATOM     74 HD22 LEU A   5      16.029  -5.788   8.708  1.00  0.00           H  
ATOM     75 HD23 LEU A   5      14.763  -6.447   9.756  1.00  0.00           H  
ATOM     76  C   LEU A   5      11.585  -6.697   6.498  1.00  0.00           C  
ATOM     77  O   LEU A   5      11.697  -7.818   5.997  1.00  0.00           O  
ATOM     78  N   GLN A   6      10.543  -6.363   7.264  1.00  0.00           N  
ATOM     79  H   GLN A   6      10.456  -5.396   7.556  1.00  0.00           H  
ATOM     80  CA  GLN A   6       9.430  -7.262   7.577  1.00  0.00           C  
ATOM     81  HA  GLN A   6       9.838  -8.252   7.787  1.00  0.00           H  
ATOM     82  CB  GLN A   6       8.758  -6.742   8.854  1.00  0.00           C  
ATOM     83  HB2 GLN A   6       9.541  -6.653   9.608  1.00  0.00           H  
ATOM     84  HB3 GLN A   6       8.352  -5.749   8.671  1.00  0.00           H  
ATOM     85  CG  GLN A   6       7.633  -7.651   9.385  1.00  0.00           C  
ATOM     86  HG2 GLN A   6       6.717  -7.452   8.822  1.00  0.00           H  
ATOM     87  HG3 GLN A   6       7.917  -8.695   9.245  1.00  0.00           H  
ATOM     88  CD  GLN A   6       7.367  -7.470  10.880  1.00  0.00           C  
ATOM     89  OE1 GLN A   6       8.119  -6.878  11.628  1.00  0.00           O  
ATOM     90  NE2 GLN A   6       6.307  -8.031  11.416  1.00  0.00           N  
ATOM     91 HE21 GLN A   6       6.269  -7.974  12.423  1.00  0.00           H  
ATOM     92 HE22 GLN A   6       5.763  -8.677  10.882  1.00  0.00           H  
ATOM     93  C   GLN A   6       8.455  -7.398   6.395  1.00  0.00           C  
ATOM     94  O   GLN A   6       7.835  -8.446   6.224  1.00  0.00           O  
ATOM     95  N   GLU A   7       8.366  -6.378   5.539  1.00  0.00           N  
ATOM     96  H   GLU A   7       8.844  -5.512   5.782  1.00  0.00           H  
ATOM     97  CA  GLU A   7       7.612  -6.416   4.285  1.00  0.00           C  
ATOM     98  HA  GLU A   7       6.631  -6.838   4.497  1.00  0.00           H  
ATOM     99  CB  GLU A   7       7.394  -4.984   3.785  1.00  0.00           C  
ATOM    100  HB2 GLU A   7       7.143  -4.340   4.628  1.00  0.00           H  
ATOM    101  HB3 GLU A   7       8.313  -4.611   3.333  1.00  0.00           H  
ATOM    102  CG  GLU A   7       6.240  -4.888   2.780  1.00  0.00           C  
ATOM    103  HG2 GLU A   7       6.453  -5.509   1.910  1.00  0.00           H  
ATOM    104  HG3 GLU A   7       5.323  -5.252   3.244  1.00  0.00           H  
ATOM    105  CD  GLU A   7       6.066  -3.435   2.337  1.00  0.00           C  
ATOM    106  OE1 GLU A   7       7.058  -2.860   1.843  1.00  0.00           O  
ATOM    107  OE2 GLU A   7       4.994  -2.827   2.556  1.00  0.00           O  
ATOM    108  C   GLU A   7       8.300  -7.304   3.232  1.00  0.00           C  
ATOM    109  O   GLU A   7       7.619  -8.031   2.506  1.00  0.00           O  
ATOM    110  N   ILE A   8       9.641  -7.360   3.211  1.00  0.00           N  
ATOM    111  H   ILE A   8      10.156  -6.681   3.767  1.00  0.00           H  
ATOM    112  CA  ILE A   8      10.395  -8.379   2.452  1.00  0.00           C  
ATOM    113  HA  ILE A   8      10.059  -8.360   1.414  1.00  0.00           H  
ATOM    114  CB  ILE A   8      11.918  -8.093   2.450  1.00  0.00           C  
ATOM    115  HB  ILE A   8      12.246  -7.922   3.475  1.00  0.00           H  
ATOM    116  CG2 ILE A   8      12.695  -9.303   1.894  1.00  0.00           C  
ATOM    117 HG21 ILE A   8      12.250  -9.633   0.958  1.00  0.00           H  
ATOM    118 HG22 ILE A   8      13.739  -9.058   1.715  1.00  0.00           H  
ATOM    119 HG23 ILE A   8      12.668 -10.120   2.614  1.00  0.00           H  
ATOM    120  CG1 ILE A   8      12.233  -6.833   1.617  1.00  0.00           C  
ATOM    121 HG12 ILE A   8      12.128  -7.055   0.553  1.00  0.00           H  
ATOM    122 HG13 ILE A   8      11.518  -6.054   1.874  1.00  0.00           H  
ATOM    123  CD1 ILE A   8      13.635  -6.268   1.885  1.00  0.00           C  
ATOM    124 HD11 ILE A   8      13.753  -5.313   1.376  1.00  0.00           H  
ATOM    125 HD12 ILE A   8      13.767  -6.112   2.955  1.00  0.00           H  
ATOM    126 HD13 ILE A   8      14.405  -6.945   1.516  1.00  0.00           H  
ATOM    127  C   ILE A   8      10.089  -9.787   2.987  1.00  0.00           C  
ATOM    128  O   ILE A   8       9.785 -10.683   2.199  1.00  0.00           O  
ATOM    129  N   ILE A   9      10.116 -10.003   4.310  1.00  0.00           N  
ATOM    130  H   ILE A   9      10.404  -9.240   4.918  1.00  0.00           H  
ATOM    131  CA  ILE A   9       9.797 -11.323   4.901  1.00  0.00           C  
ATOM    132  HA  ILE A   9      10.415 -12.070   4.404  1.00  0.00           H  
ATOM    133  CB  ILE A   9      10.151 -11.361   6.411  1.00  0.00           C  
ATOM    134  HB  ILE A   9       9.737 -10.475   6.897  1.00  0.00           H  
ATOM    135  CG2 ILE A   9       9.514 -12.584   7.108  1.00  0.00           C  
ATOM    136 HG21 ILE A   9       9.855 -13.510   6.643  1.00  0.00           H  
ATOM    137 HG22 ILE A   9       9.770 -12.593   8.168  1.00  0.00           H  
ATOM    138 HG23 ILE A   9       8.427 -12.536   7.060  1.00  0.00           H  
ATOM    139  CG1 ILE A   9      11.699 -11.314   6.543  1.00  0.00           C  
ATOM    140 HG12 ILE A   9      12.162 -11.723   5.642  1.00  0.00           H  
ATOM    141 HG13 ILE A   9      12.000 -10.269   6.615  1.00  0.00           H  
ATOM    142  CD1 ILE A   9      12.323 -12.057   7.730  1.00  0.00           C  
ATOM    143 HD11 ILE A   9      12.149 -13.129   7.638  1.00  0.00           H  
ATOM    144 HD12 ILE A   9      13.396 -11.890   7.724  1.00  0.00           H  
ATOM    145 HD13 ILE A   9      11.911 -11.691   8.670  1.00  0.00           H  
ATOM    146  C   ILE A   9       8.349 -11.741   4.608  1.00  0.00           C  
ATOM    147  O   ILE A   9       8.097 -12.893   4.252  1.00  0.00           O  
ATOM    148  N   LYS A  10       7.400 -10.799   4.669  1.00  0.00           N  
ATOM    149  H   LYS A  10       7.670  -9.894   5.040  1.00  0.00           H  
ATOM    150  CA  LYS A  10       6.008 -10.977   4.215  1.00  0.00           C  
ATOM    151  HA  LYS A  10       5.564 -11.803   4.767  1.00  0.00           H  
ATOM    152  CB  LYS A  10       5.213  -9.686   4.498  1.00  0.00           C  
ATOM    153  HB2 LYS A  10       5.191  -9.522   5.574  1.00  0.00           H  
ATOM    154  HB3 LYS A  10       5.739  -8.845   4.053  1.00  0.00           H  
ATOM    155  CG  LYS A  10       3.772  -9.649   3.962  1.00  0.00           C  
ATOM    156  HG2 LYS A  10       3.341  -8.685   4.239  1.00  0.00           H  
ATOM    157  HG3 LYS A  10       3.787  -9.700   2.874  1.00  0.00           H  
ATOM    158  CD  LYS A  10       2.868 -10.766   4.504  1.00  0.00           C  
ATOM    159  HD2 LYS A  10       3.196 -11.730   4.111  1.00  0.00           H  
ATOM    160  HD3 LYS A  10       2.929 -10.775   5.595  1.00  0.00           H  
ATOM    161  CE  LYS A  10       1.422 -10.491   4.073  1.00  0.00           C  
ATOM    162  HE2 LYS A  10       1.139  -9.503   4.452  1.00  0.00           H  
ATOM    163  HE3 LYS A  10       1.376 -10.454   2.981  1.00  0.00           H  
ATOM    164  NZ  LYS A  10       0.475 -11.501   4.601  1.00  0.00           N  
ATOM    165  HZ1 LYS A  10      -0.467 -11.105   4.602  1.00  0.00           H  
ATOM    166  HZ2 LYS A  10       0.648 -11.669   5.583  1.00  0.00           H  
ATOM    167  HZ3 LYS A  10       0.487 -12.368   4.081  1.00  0.00           H  
ATOM    168  C   LYS A  10       5.951 -11.370   2.735  1.00  0.00           C  
ATOM    169  O   LYS A  10       5.282 -12.345   2.404  1.00  0.00           O  
ATOM    170  N   THR A  11       6.681 -10.668   1.865  1.00  0.00           N  
ATOM    171  H   THR A  11       7.162  -9.843   2.208  1.00  0.00           H  
ATOM    172  CA  THR A  11       6.754 -10.971   0.425  1.00  0.00           C  
ATOM    173  HA  THR A  11       5.742 -10.965   0.023  1.00  0.00           H  
ATOM    174  CB  THR A  11       7.562  -9.899  -0.326  1.00  0.00           C  
ATOM    175  HB  THR A  11       8.614  -9.945  -0.042  1.00  0.00           H  
ATOM    176  CG2 THR A  11       7.439 -10.072  -1.835  1.00  0.00           C  
ATOM    177 HG21 THR A  11       6.388 -10.135  -2.118  1.00  0.00           H  
ATOM    178 HG22 THR A  11       7.873  -9.204  -2.330  1.00  0.00           H  
ATOM    179 HG23 THR A  11       7.959 -10.972  -2.161  1.00  0.00           H  
ATOM    180  OG1 THR A  11       7.079  -8.607  -0.060  1.00  0.00           O  
ATOM    181  HG1 THR A  11       7.342  -8.353   0.843  1.00  0.00           H  
ATOM    182  C   THR A  11       7.342 -12.358   0.155  1.00  0.00           C  
ATOM    183  O   THR A  11       6.841 -13.087  -0.698  1.00  0.00           O  
ATOM    184  N   LEU A  12       8.341 -12.788   0.930  1.00  0.00           N  
ATOM    185  H   LEU A  12       8.736 -12.140   1.605  1.00  0.00           H  
ATOM    186  CA  LEU A  12       8.913 -14.132   0.831  1.00  0.00           C  
ATOM    187  HA  LEU A  12       9.129 -14.343  -0.214  1.00  0.00           H  
ATOM    188  CB  LEU A  12      10.227 -14.189   1.630  1.00  0.00           C  
ATOM    189  HB2 LEU A  12      10.051 -13.778   2.625  1.00  0.00           H  
ATOM    190  HB3 LEU A  12      10.536 -15.227   1.748  1.00  0.00           H  
ATOM    191  CG  LEU A  12      11.361 -13.417   0.938  1.00  0.00           C  
ATOM    192  HG  LEU A  12      10.986 -12.463   0.572  1.00  0.00           H  
ATOM    193  CD1 LEU A  12      12.472 -13.137   1.944  1.00  0.00           C  
ATOM    194 HD11 LEU A  12      12.757 -14.064   2.430  1.00  0.00           H  
ATOM    195 HD12 LEU A  12      13.329 -12.700   1.434  1.00  0.00           H  
ATOM    196 HD13 LEU A  12      12.110 -12.442   2.699  1.00  0.00           H  
ATOM    197  CD2 LEU A  12      11.940 -14.195  -0.250  1.00  0.00           C  
ATOM    198 HD21 LEU A  12      11.166 -14.751  -0.776  1.00  0.00           H  
ATOM    199 HD22 LEU A  12      12.385 -13.489  -0.949  1.00  0.00           H  
ATOM    200 HD23 LEU A  12      12.706 -14.895   0.082  1.00  0.00           H  
ATOM    201  C   LEU A  12       7.932 -15.224   1.282  1.00  0.00           C  
ATOM    202  O   LEU A  12       7.927 -16.315   0.701  1.00  0.00           O  
ATOM    203  N   ASN A  13       7.062 -14.942   2.257  1.00  0.00           N  
ATOM    204  H   ASN A  13       7.157 -14.066   2.760  1.00  0.00           H  
ATOM    205  CA  ASN A  13       5.967 -15.849   2.615  1.00  0.00           C  
ATOM    206  HA  ASN A  13       6.369 -16.865   2.683  1.00  0.00           H  
ATOM    207  CB  ASN A  13       5.402 -15.466   3.997  1.00  0.00           C  
ATOM    208  HB2 ASN A  13       5.151 -14.406   4.017  1.00  0.00           H  
ATOM    209  HB3 ASN A  13       4.495 -16.046   4.165  1.00  0.00           H  
ATOM    210  CG  ASN A  13       6.362 -15.762   5.147  1.00  0.00           C  
ATOM    211  OD1 ASN A  13       7.472 -16.239   4.990  1.00  0.00           O  
ATOM    212  ND2 ASN A  13       5.955 -15.517   6.371  1.00  0.00           N  
ATOM    213 HD21 ASN A  13       6.590 -15.769   7.110  1.00  0.00           H  
ATOM    214 HD22 ASN A  13       5.037 -15.155   6.530  1.00  0.00           H  
ATOM    215  C   ASN A  13       4.896 -15.889   1.503  1.00  0.00           C  
ATOM    216  O   ASN A  13       4.505 -16.970   1.076  1.00  0.00           O  
ATOM    217  N   SER A  14       4.513 -14.729   0.947  1.00  0.00           N  
ATOM    218  H   SER A  14       4.869 -13.862   1.341  1.00  0.00           H  
ATOM    219  CA  SER A  14       3.612 -14.638  -0.218  1.00  0.00           C  
ATOM    220  HA  SER A  14       2.648 -15.072   0.052  1.00  0.00           H  
ATOM    221  CB  SER A  14       3.390 -13.173  -0.636  1.00  0.00           C  
ATOM    222  HB2 SER A  14       4.349 -12.702  -0.853  1.00  0.00           H  
ATOM    223  HB3 SER A  14       2.794 -13.154  -1.546  1.00  0.00           H  
ATOM    224  OG  SER A  14       2.711 -12.422   0.357  1.00  0.00           O  
ATOM    225  HG  SER A  14       1.818 -12.777   0.393  1.00  0.00           H  
ATOM    226  C   SER A  14       4.121 -15.415  -1.444  1.00  0.00           C  
ATOM    227  O   SER A  14       3.313 -16.012  -2.154  1.00  0.00           O  
ATOM    228  N   LEU A  15       5.436 -15.403  -1.700  1.00  0.00           N  
ATOM    229  H   LEU A  15       6.024 -14.804  -1.134  1.00  0.00           H  
ATOM    230  CA  LEU A  15       6.073 -16.163  -2.781  1.00  0.00           C  
ATOM    231  HA  LEU A  15       5.485 -16.051  -3.690  1.00  0.00           H  
ATOM    232  CB  LEU A  15       7.486 -15.605  -3.021  1.00  0.00           C  
ATOM    233  HB2 LEU A  15       7.994 -15.525  -2.060  1.00  0.00           H  
ATOM    234  HB3 LEU A  15       8.046 -16.314  -3.633  1.00  0.00           H  
ATOM    235  CG  LEU A  15       7.490 -14.239  -3.722  1.00  0.00           C  
ATOM    236  HG  LEU A  15       6.735 -13.589  -3.281  1.00  0.00           H  
ATOM    237  CD1 LEU A  15       8.850 -13.569  -3.559  1.00  0.00           C  
ATOM    238 HD11 LEU A  15       8.823 -12.583  -4.019  1.00  0.00           H  
ATOM    239 HD12 LEU A  15       9.075 -13.450  -2.501  1.00  0.00           H  
ATOM    240 HD13 LEU A  15       9.619 -14.177  -4.029  1.00  0.00           H  
ATOM    241  CD2 LEU A  15       7.212 -14.384  -5.216  1.00  0.00           C  
ATOM    242 HD21 LEU A  15       7.298 -13.414  -5.700  1.00  0.00           H  
ATOM    243 HD22 LEU A  15       7.925 -15.070  -5.675  1.00  0.00           H  
ATOM    244 HD23 LEU A  15       6.203 -14.752  -5.369  1.00  0.00           H  
ATOM    245  C   LEU A  15       6.145 -17.665  -2.485  1.00  0.00           C  
ATOM    246  O   LEU A  15       5.877 -18.466  -3.375  1.00  0.00           O  
ATOM    247  N   THR A  16       6.469 -18.050  -1.244  1.00  0.00           N  
ATOM    248  H   THR A  16       6.632 -17.331  -0.551  1.00  0.00           H  
ATOM    249  CA  THR A  16       6.553 -19.466  -0.828  1.00  0.00           C  
ATOM    250  HA  THR A  16       7.289 -19.971  -1.455  1.00  0.00           H  
ATOM    251  CB  THR A  16       7.024 -19.565   0.641  1.00  0.00           C  
ATOM    252  HB  THR A  16       6.329 -19.012   1.276  1.00  0.00           H  
ATOM    253  CG2 THR A  16       7.126 -20.995   1.172  1.00  0.00           C  
ATOM    254 HG21 THR A  16       7.751 -21.594   0.510  1.00  0.00           H  
ATOM    255 HG22 THR A  16       7.553 -20.987   2.174  1.00  0.00           H  
ATOM    256 HG23 THR A  16       6.132 -21.438   1.234  1.00  0.00           H  
ATOM    257  OG1 THR A  16       8.320 -19.003   0.794  1.00  0.00           O  
ATOM    258  HG1 THR A  16       8.207 -18.043   0.652  1.00  0.00           H  
ATOM    259  C   THR A  16       5.214 -20.197  -1.034  1.00  0.00           C  
ATOM    260  O   THR A  16       5.194 -21.402  -1.301  1.00  0.00           O  
ATOM    261  N   GLU A  17       4.103 -19.460  -0.954  1.00  0.00           N  
ATOM    262  H   GLU A  17       4.209 -18.501  -0.644  1.00  0.00           H  
ATOM    263  CA  GLU A  17       2.727 -19.930  -1.145  1.00  0.00           C  
ATOM    264  HA  GLU A  17       2.569 -20.824  -0.538  1.00  0.00           H  
ATOM    265  CB  GLU A  17       1.813 -18.806  -0.616  1.00  0.00           C  
ATOM    266  HB2 GLU A  17       2.223 -18.412   0.316  1.00  0.00           H  
ATOM    267  HB3 GLU A  17       1.818 -17.988  -1.336  1.00  0.00           H  
ATOM    268  CG  GLU A  17       0.355 -19.200  -0.363  1.00  0.00           C  
ATOM    269  HG2 GLU A  17      -0.189 -18.297  -0.082  1.00  0.00           H  
ATOM    270  HG3 GLU A  17      -0.079 -19.568  -1.294  1.00  0.00           H  
ATOM    271  CD  GLU A  17       0.173 -20.240   0.753  1.00  0.00           C  
ATOM    272  OE1 GLU A  17      -0.936 -20.806   0.807  1.00  0.00           O  
ATOM    273  OE2 GLU A  17       1.128 -20.475   1.527  1.00  0.00           O  
ATOM    274  C   GLU A  17       2.370 -20.275  -2.607  1.00  0.00           C  
ATOM    275  O   GLU A  17       1.599 -21.203  -2.860  1.00  0.00           O  
ATOM    276  N   GLN A  18       2.929 -19.568  -3.601  1.00  0.00           N  
ATOM    277  H   GLN A  18       3.671 -18.917  -3.379  1.00  0.00           H  
ATOM    278  CA  GLN A  18       2.545 -19.720  -5.015  1.00  0.00           C  
ATOM    279  HA  GLN A  18       1.464 -19.856  -5.051  1.00  0.00           H  
ATOM    280  CB  GLN A  18       2.860 -18.449  -5.832  1.00  0.00           C  
ATOM    281  HB2 GLN A  18       3.937 -18.280  -5.834  1.00  0.00           H  
ATOM    282  HB3 GLN A  18       2.547 -18.619  -6.864  1.00  0.00           H  
ATOM    283  CG  GLN A  18       2.164 -17.170  -5.332  1.00  0.00           C  
ATOM    284  HG2 GLN A  18       2.668 -16.838  -4.427  1.00  0.00           H  
ATOM    285  HG3 GLN A  18       2.284 -16.386  -6.080  1.00  0.00           H  
ATOM    286  CD  GLN A  18       0.672 -17.345  -5.046  1.00  0.00           C  
ATOM    287  OE1 GLN A  18      -0.125 -17.736  -5.885  1.00  0.00           O  
ATOM    288  NE2 GLN A  18       0.237 -17.076  -3.831  1.00  0.00           N  
ATOM    289 HE21 GLN A  18      -0.728 -17.281  -3.643  1.00  0.00           H  
ATOM    290 HE22 GLN A  18       0.898 -16.848  -3.105  1.00  0.00           H  
ATOM    291  C   GLN A  18       3.143 -20.990  -5.647  1.00  0.00           C  
ATOM    292  O   GLN A  18       4.078 -20.945  -6.442  1.00  0.00           O  
ATOM    293  N   LYS A  19       2.592 -22.150  -5.280  1.00  0.00           N  
ATOM    294  H   LYS A  19       1.911 -22.089  -4.526  1.00  0.00           H  
ATOM    295  CA  LYS A  19       2.981 -23.482  -5.763  1.00  0.00           C  
ATOM    296  HA  LYS A  19       4.063 -23.589  -5.665  1.00  0.00           H  
ATOM    297  CB  LYS A  19       2.290 -24.533  -4.869  1.00  0.00           C  
ATOM    298  HB2 LYS A  19       1.220 -24.320  -4.847  1.00  0.00           H  
ATOM    299  HB3 LYS A  19       2.423 -25.529  -5.294  1.00  0.00           H  
ATOM    300  CG  LYS A  19       2.815 -24.524  -3.417  1.00  0.00           C  
ATOM    301  HG2 LYS A  19       3.063 -23.508  -3.108  1.00  0.00           H  
ATOM    302  HG3 LYS A  19       2.025 -24.885  -2.757  1.00  0.00           H  
ATOM    303  CD  LYS A  19       4.041 -25.431  -3.237  1.00  0.00           C  
ATOM    304  HD2 LYS A  19       3.706 -26.469  -3.294  1.00  0.00           H  
ATOM    305  HD3 LYS A  19       4.765 -25.264  -4.038  1.00  0.00           H  
ATOM    306  CE  LYS A  19       4.715 -25.212  -1.876  1.00  0.00           C  
ATOM    307  HE2 LYS A  19       3.940 -25.073  -1.113  1.00  0.00           H  
ATOM    308  HE3 LYS A  19       5.272 -26.118  -1.623  1.00  0.00           H  
ATOM    309  NZ  LYS A  19       5.650 -24.058  -1.895  1.00  0.00           N  
ATOM    310  HZ1 LYS A  19       5.163 -23.167  -2.003  1.00  0.00           H  
ATOM    311  HZ2 LYS A  19       6.141 -23.982  -1.017  1.00  0.00           H  
ATOM    312  HZ3 LYS A  19       6.343 -24.141  -2.633  1.00  0.00           H  
ATOM    313  C   LYS A  19       2.641 -23.638  -7.253  1.00  0.00           C  
ATOM    314  O   LYS A  19       1.509 -23.981  -7.606  1.00  0.00           O  
ATOM    315  N   THR A  20       3.605 -23.355  -8.129  1.00  0.00           N  
ATOM    316  H   THR A  20       4.486 -23.005  -7.772  1.00  0.00           H  
ATOM    317  CA  THR A  20       3.470 -23.409  -9.595  1.00  0.00           C  
ATOM    318  HA  THR A  20       2.775 -24.208  -9.849  1.00  0.00           H  
ATOM    319  CB  THR A  20       2.894 -22.090 -10.132  1.00  0.00           C  
ATOM    320  HB  THR A  20       1.986 -21.861  -9.578  1.00  0.00           H  
ATOM    321  CG2 THR A  20       3.841 -20.889 -10.048  1.00  0.00           C  
ATOM    322 HG21 THR A  20       4.743 -21.067 -10.630  1.00  0.00           H  
ATOM    323 HG22 THR A  20       3.345 -20.005 -10.444  1.00  0.00           H  
ATOM    324 HG23 THR A  20       4.122 -20.701  -9.013  1.00  0.00           H  
ATOM    325  OG1 THR A  20       2.568 -22.255 -11.487  1.00  0.00           O  
ATOM    326  HG1 THR A  20       1.835 -22.897 -11.521  1.00  0.00           H  
ATOM    327  C   THR A  20       4.803 -23.728 -10.274  1.00  0.00           C  
ATOM    328  O   THR A  20       5.854 -23.428  -9.723  1.00  0.00           O  
ATOM    329  N   LEU A  21       4.774 -24.298 -11.484  1.00  0.00           N  
ATOM    330  H   LEU A  21       3.878 -24.438 -11.924  1.00  0.00           H  
ATOM    331  CA  LEU A  21       5.971 -24.720 -12.227  1.00  0.00           C  
ATOM    332  HA  LEU A  21       6.508 -25.440 -11.609  1.00  0.00           H  
ATOM    333  CB  LEU A  21       5.490 -25.420 -13.513  1.00  0.00           C  
ATOM    334  HB2 LEU A  21       4.766 -26.189 -13.239  1.00  0.00           H  
ATOM    335  HB3 LEU A  21       4.978 -24.678 -14.129  1.00  0.00           H  
ATOM    336  CG  LEU A  21       6.596 -26.075 -14.365  1.00  0.00           C  
ATOM    337  HG  LEU A  21       7.318 -25.327 -14.690  1.00  0.00           H  
ATOM    338  CD1 LEU A  21       7.322 -27.191 -13.610  1.00  0.00           C  
ATOM    339 HD11 LEU A  21       8.027 -27.691 -14.274  1.00  0.00           H  
ATOM    340 HD12 LEU A  21       7.890 -26.772 -12.779  1.00  0.00           H  
ATOM    341 HD13 LEU A  21       6.611 -27.923 -13.228  1.00  0.00           H  
ATOM    342  CD2 LEU A  21       5.955 -26.682 -15.612  1.00  0.00           C  
ATOM    343 HD21 LEU A  21       5.237 -27.454 -15.333  1.00  0.00           H  
ATOM    344 HD22 LEU A  21       6.727 -27.122 -16.242  1.00  0.00           H  
ATOM    345 HD23 LEU A  21       5.447 -25.901 -16.179  1.00  0.00           H  
ATOM    346  C   LEU A  21       6.958 -23.575 -12.532  1.00  0.00           C  
ATOM    347  O   LEU A  21       8.138 -23.821 -12.752  1.00  0.00           O  
ATOM    348  N   CYS A  22       6.504 -22.319 -12.508  1.00  0.00           N  
ATOM    349  H   CYS A  22       5.517 -22.174 -12.376  1.00  0.00           H  
ATOM    350  CA  CYS A  22       7.341 -21.143 -12.760  1.00  0.00           C  
ATOM    351  HA  CYS A  22       7.897 -21.349 -13.673  1.00  0.00           H  
ATOM    352  CB  CYS A  22       6.444 -19.933 -13.050  1.00  0.00           C  
ATOM    353  HB2 CYS A  22       5.872 -19.661 -12.163  1.00  0.00           H  
ATOM    354  HB3 CYS A  22       7.071 -19.086 -13.335  1.00  0.00           H  
ATOM    355  SG  CYS A  22       5.323 -20.329 -14.423  1.00  0.00           S  
ATOM    356  HG  CYS A  22       5.054 -19.060 -14.763  1.00  0.00           H  
ATOM    357  C   CYS A  22       8.409 -20.847 -11.678  1.00  0.00           C  
ATOM    358  O   CYS A  22       9.183 -19.902 -11.841  1.00  0.00           O  
ATOM    359  N   THR A  23       8.512 -21.649 -10.613  1.00  0.00           N  
ATOM    360  H   THR A  23       7.819 -22.374 -10.453  1.00  0.00           H  
ATOM    361  CA  THR A  23       9.686 -21.654  -9.718  1.00  0.00           C  
ATOM    362  HA  THR A  23      10.079 -20.645  -9.650  1.00  0.00           H  
ATOM    363  CB  THR A  23       9.297 -22.071  -8.301  1.00  0.00           C  
ATOM    364  HB  THR A  23      10.204 -22.114  -7.699  1.00  0.00           H  
ATOM    365  CG2 THR A  23       8.327 -21.101  -7.632  1.00  0.00           C  
ATOM    366 HG21 THR A  23       7.386 -21.077  -8.181  1.00  0.00           H  
ATOM    367 HG22 THR A  23       8.136 -21.445  -6.615  1.00  0.00           H  
ATOM    368 HG23 THR A  23       8.763 -20.104  -7.601  1.00  0.00           H  
ATOM    369  OG1 THR A  23       8.691 -23.333  -8.311  1.00  0.00           O  
ATOM    370  HG1 THR A  23       8.984 -23.741  -7.454  1.00  0.00           H  
ATOM    371  C   THR A  23      10.842 -22.534 -10.215  1.00  0.00           C  
ATOM    372  O   THR A  23      11.984 -22.303  -9.815  1.00  0.00           O  
ATOM    373  N   GLU A  24      10.592 -23.464 -11.147  1.00  0.00           N  
ATOM    374  H   GLU A  24       9.627 -23.609 -11.416  1.00  0.00           H  
ATOM    375  CA  GLU A  24      11.597 -24.306 -11.833  1.00  0.00           C  
ATOM    376  HA  GLU A  24      12.371 -24.548 -11.104  1.00  0.00           H  
ATOM    377  CB  GLU A  24      10.906 -25.622 -12.265  1.00  0.00           C  
ATOM    378  HB2 GLU A  24      10.385 -26.022 -11.394  1.00  0.00           H  
ATOM    379  HB3 GLU A  24      10.149 -25.391 -13.013  1.00  0.00           H  
ATOM    380  CG  GLU A  24      11.775 -26.760 -12.832  1.00  0.00           C  
ATOM    381  HG2 GLU A  24      11.193 -27.684 -12.806  1.00  0.00           H  
ATOM    382  HG3 GLU A  24      11.973 -26.553 -13.885  1.00  0.00           H  
ATOM    383  CD  GLU A  24      13.102 -26.971 -12.091  1.00  0.00           C  
ATOM    384  OE1 GLU A  24      14.088 -27.318 -12.778  1.00  0.00           O  
ATOM    385  OE2 GLU A  24      13.125 -26.777 -10.855  1.00  0.00           O  
ATOM    386  C   GLU A  24      12.308 -23.569 -12.994  1.00  0.00           C  
ATOM    387  O   GLU A  24      12.931 -24.155 -13.882  1.00  0.00           O  
ATOM    388  N   LEU A  25      12.188 -22.240 -13.032  1.00  0.00           N  
ATOM    389  H   LEU A  25      11.686 -21.810 -12.269  1.00  0.00           H  
ATOM    390  CA  LEU A  25      12.867 -21.370 -13.990  1.00  0.00           C  
ATOM    391  HA  LEU A  25      12.992 -21.912 -14.926  1.00  0.00           H  
ATOM    392  CB  LEU A  25      12.006 -20.130 -14.275  1.00  0.00           C  
ATOM    393  HB2 LEU A  25      11.905 -19.566 -13.348  1.00  0.00           H  
ATOM    394  HB3 LEU A  25      12.518 -19.501 -15.004  1.00  0.00           H  
ATOM    395  CG  LEU A  25      10.595 -20.463 -14.797  1.00  0.00           C  
ATOM    396  HG  LEU A  25      10.079 -21.101 -14.082  1.00  0.00           H  
ATOM    397  CD1 LEU A  25       9.791 -19.179 -14.956  1.00  0.00           C  
ATOM    398 HD11 LEU A  25       8.769 -19.420 -15.245  1.00  0.00           H  
ATOM    399 HD12 LEU A  25       9.766 -18.646 -14.008  1.00  0.00           H  
ATOM    400 HD13 LEU A  25      10.242 -18.549 -15.722  1.00  0.00           H  
ATOM    401  CD2 LEU A  25      10.604 -21.177 -16.148  1.00  0.00           C  
ATOM    402 HD21 LEU A  25      11.034 -22.166 -16.031  1.00  0.00           H  
ATOM    403 HD22 LEU A  25       9.585 -21.296 -16.514  1.00  0.00           H  
ATOM    404 HD23 LEU A  25      11.178 -20.606 -16.878  1.00  0.00           H  
ATOM    405  C   LEU A  25      14.267 -21.004 -13.485  1.00  0.00           C  
ATOM    406  O   LEU A  25      14.456 -20.662 -12.317  1.00  0.00           O  
ATOM    407  N   THR A  26      15.255 -21.062 -14.375  1.00  0.00           N  
ATOM    408  H   THR A  26      15.067 -21.395 -15.307  1.00  0.00           H  
ATOM    409  CA  THR A  26      16.652 -20.758 -14.050  1.00  0.00           C  
ATOM    410  HA  THR A  26      16.911 -21.310 -13.150  1.00  0.00           H  
ATOM    411  CB  THR A  26      17.591 -21.204 -15.178  1.00  0.00           C  
ATOM    412  HB  THR A  26      17.541 -20.486 -15.998  1.00  0.00           H  
ATOM    413  CG2 THR A  26      19.038 -21.337 -14.707  1.00  0.00           C  
ATOM    414 HG21 THR A  26      19.093 -22.045 -13.879  1.00  0.00           H  
ATOM    415 HG22 THR A  26      19.413 -20.368 -14.376  1.00  0.00           H  
ATOM    416 HG23 THR A  26      19.662 -21.686 -15.528  1.00  0.00           H  
ATOM    417  OG1 THR A  26      17.206 -22.467 -15.670  1.00  0.00           O  
ATOM    418  HG1 THR A  26      17.921 -22.785 -16.228  1.00  0.00           H  
ATOM    419  C   THR A  26      16.856 -19.264 -13.801  1.00  0.00           C  
ATOM    420  O   THR A  26      16.320 -18.434 -14.536  1.00  0.00           O  
ATOM    421  N   VAL A  27      17.685 -18.914 -12.821  1.00  0.00           N  
ATOM    422  H   VAL A  27      18.067 -19.652 -12.235  1.00  0.00           H  
ATOM    423  CA  VAL A  27      18.098 -17.547 -12.495  1.00  0.00           C  
ATOM    424  HA  VAL A  27      18.119 -16.982 -13.427  1.00  0.00           H  
ATOM    425  CB  VAL A  27      17.049 -16.886 -11.575  1.00  0.00           C  
ATOM    426  HB  VAL A  27      16.066 -17.019 -12.029  1.00  0.00           H  
ATOM    427  CG1 VAL A  27      17.014 -17.516 -10.180  1.00  0.00           C  
ATOM    428 HG11 VAL A  27      16.788 -18.580 -10.257  1.00  0.00           H  
ATOM    429 HG12 VAL A  27      17.975 -17.392  -9.684  1.00  0.00           H  
ATOM    430 HG13 VAL A  27      16.236 -17.036  -9.585  1.00  0.00           H  
ATOM    431  CG2 VAL A  27      17.273 -15.378 -11.430  1.00  0.00           C  
ATOM    432 HG21 VAL A  27      16.409 -14.934 -10.933  1.00  0.00           H  
ATOM    433 HG22 VAL A  27      18.159 -15.177 -10.829  1.00  0.00           H  
ATOM    434 HG23 VAL A  27      17.376 -14.918 -12.414  1.00  0.00           H  
ATOM    435  C   VAL A  27      19.526 -17.540 -11.921  1.00  0.00           C  
ATOM    436  O   VAL A  27      20.007 -18.531 -11.366  1.00  0.00           O  
ATOM    437  N   THR A  28      20.228 -16.416 -12.077  1.00  0.00           N  
ATOM    438  H   THR A  28      19.764 -15.632 -12.501  1.00  0.00           H  
ATOM    439  CA  THR A  28      21.637 -16.278 -11.670  1.00  0.00           C  
ATOM    440  HA  THR A  28      22.200 -17.099 -12.111  1.00  0.00           H  
ATOM    441  CB  THR A  28      22.233 -14.970 -12.217  1.00  0.00           C  
ATOM    442  HB  THR A  28      21.658 -14.122 -11.846  1.00  0.00           H  
ATOM    443  CG2 THR A  28      23.698 -14.768 -11.856  1.00  0.00           C  
ATOM    444 HG21 THR A  28      24.272 -15.659 -12.110  1.00  0.00           H  
ATOM    445 HG22 THR A  28      24.094 -13.921 -12.413  1.00  0.00           H  
ATOM    446 HG23 THR A  28      23.785 -14.561 -10.792  1.00  0.00           H  
ATOM    447  OG1 THR A  28      22.199 -14.963 -13.628  1.00  0.00           O  
ATOM    448  HG1 THR A  28      21.283 -14.937 -13.912  1.00  0.00           H  
ATOM    449  C   THR A  28      21.805 -16.366 -10.148  1.00  0.00           C  
ATOM    450  O   THR A  28      21.318 -15.508  -9.411  1.00  0.00           O  
ATOM    451  N   ASP A  29      22.541 -17.373  -9.668  1.00  0.00           N  
ATOM    452  H   ASP A  29      23.001 -17.971 -10.346  1.00  0.00           H  
ATOM    453  CA  ASP A  29      22.937 -17.519  -8.264  1.00  0.00           C  
ATOM    454  HA  ASP A  29      22.093 -17.204  -7.646  1.00  0.00           H  
ATOM    455  CB  ASP A  29      23.229 -18.984  -7.880  1.00  0.00           C  
ATOM    456  HB2 ASP A  29      22.353 -19.589  -8.118  1.00  0.00           H  
ATOM    457  HB3 ASP A  29      24.065 -19.350  -8.472  1.00  0.00           H  
ATOM    458  CG  ASP A  29      23.544 -19.143  -6.378  1.00  0.00           C  
ATOM    459  OD1 ASP A  29      23.852 -20.266  -5.917  1.00  0.00           O  
ATOM    460  OD2 ASP A  29      23.455 -18.143  -5.633  1.00  0.00           O  
ATOM    461  C   ASP A  29      24.104 -16.574  -7.942  1.00  0.00           C  
ATOM    462  O   ASP A  29      25.281 -16.949  -7.884  1.00  0.00           O  
ATOM    463  N   ILE A  30      23.734 -15.318  -7.698  1.00  0.00           N  
ATOM    464  H   ILE A  30      22.757 -15.100  -7.863  1.00  0.00           H  
ATOM    465  CA  ILE A  30      24.596 -14.250  -7.173  1.00  0.00           C  
ATOM    466  HA  ILE A  30      25.439 -14.110  -7.851  1.00  0.00           H  
ATOM    467  CB  ILE A  30      23.783 -12.937  -7.107  1.00  0.00           C  
ATOM    468  HB  ILE A  30      24.440 -12.172  -6.690  1.00  0.00           H  
ATOM    469  CG2 ILE A  30      23.363 -12.474  -8.516  1.00  0.00           C  
ATOM    470 HG21 ILE A  30      24.244 -12.361  -9.145  1.00  0.00           H  
ATOM    471 HG22 ILE A  30      22.694 -13.201  -8.975  1.00  0.00           H  
ATOM    472 HG23 ILE A  30      22.841 -11.521  -8.467  1.00  0.00           H  
ATOM    473  CG1 ILE A  30      22.549 -13.073  -6.181  1.00  0.00           C  
ATOM    474 HG12 ILE A  30      21.752 -13.611  -6.695  1.00  0.00           H  
ATOM    475 HG13 ILE A  30      22.803 -13.634  -5.286  1.00  0.00           H  
ATOM    476  CD1 ILE A  30      22.017 -11.730  -5.697  1.00  0.00           C  
ATOM    477 HD11 ILE A  30      21.654 -11.155  -6.542  1.00  0.00           H  
ATOM    478 HD12 ILE A  30      21.198 -11.912  -5.003  1.00  0.00           H  
ATOM    479 HD13 ILE A  30      22.804 -11.182  -5.180  1.00  0.00           H  
ATOM    480  C   ILE A  30      25.178 -14.570  -5.785  1.00  0.00           C  
ATOM    481  O   ILE A  30      26.152 -13.946  -5.374  1.00  0.00           O  
ATOM    482  N   PHE A  31      24.586 -15.522  -5.055  1.00  0.00           N  
ATOM    483  H   PHE A  31      23.847 -16.071  -5.486  1.00  0.00           H  
ATOM    484  CA  PHE A  31      24.984 -15.928  -3.710  1.00  0.00           C  
ATOM    485  HA  PHE A  31      25.383 -15.053  -3.194  1.00  0.00           H  
ATOM    486  CB  PHE A  31      23.749 -16.419  -2.932  1.00  0.00           C  
ATOM    487  HB2 PHE A  31      23.557 -17.446  -3.221  1.00  0.00           H  
ATOM    488  HB3 PHE A  31      23.993 -16.431  -1.870  1.00  0.00           H  
ATOM    489  CG  PHE A  31      22.449 -15.651  -3.124  1.00  0.00           C  
ATOM    490  CD1 PHE A  31      22.238 -14.428  -2.465  1.00  0.00           C  
ATOM    491  HD1 PHE A  31      23.017 -14.008  -1.845  1.00  0.00           H  
ATOM    492  CE1 PHE A  31      21.011 -13.753  -2.605  1.00  0.00           C  
ATOM    493  HE1 PHE A  31      20.850 -12.817  -2.093  1.00  0.00           H  
ATOM    494  CZ  PHE A  31      19.993 -14.291  -3.409  1.00  0.00           C  
ATOM    495  HZ  PHE A  31      19.051 -13.775  -3.518  1.00  0.00           H  
ATOM    496  CE2 PHE A  31      20.202 -15.508  -4.075  1.00  0.00           C  
ATOM    497  HE2 PHE A  31      19.416 -15.925  -4.688  1.00  0.00           H  
ATOM    498  CD2 PHE A  31      21.426 -16.185  -3.935  1.00  0.00           C  
ATOM    499  HD2 PHE A  31      21.571 -17.127  -4.441  1.00  0.00           H  
ATOM    500  C   PHE A  31      26.098 -16.999  -3.736  1.00  0.00           C  
ATOM    501  O   PHE A  31      26.474 -17.527  -2.686  1.00  0.00           O  
ATOM    502  N   ALA A  32      26.601 -17.374  -4.919  1.00  0.00           N  
ATOM    503  H   ALA A  32      26.135 -17.051  -5.759  1.00  0.00           H  
ATOM    504  CA  ALA A  32      27.864 -18.095  -5.095  1.00  0.00           C  
ATOM    505  HA  ALA A  32      27.947 -18.864  -4.329  1.00  0.00           H  
ATOM    506  CB  ALA A  32      27.828 -18.782  -6.463  1.00  0.00           C  
ATOM    507  HB1 ALA A  32      26.953 -19.430  -6.533  1.00  0.00           H  
ATOM    508  HB2 ALA A  32      27.788 -18.028  -7.249  1.00  0.00           H  
ATOM    509  HB3 ALA A  32      28.737 -19.370  -6.596  1.00  0.00           H  
ATOM    510  C   ALA A  32      29.107 -17.187  -4.960  1.00  0.00           C  
ATOM    511  O   ALA A  32      30.218 -17.698  -4.834  1.00  0.00           O  
ATOM    512  N   ALA A  33      28.915 -15.862  -4.972  1.00  0.00           N  
ATOM    513  H   ALA A  33      27.975 -15.518  -5.091  1.00  0.00           H  
ATOM    514  CA  ALA A  33      29.983 -14.867  -4.895  1.00  0.00           C  
ATOM    515  HA  ALA A  33      30.663 -15.061  -5.722  1.00  0.00           H  
ATOM    516  CB  ALA A  33      29.367 -13.475  -5.096  1.00  0.00           C  
ATOM    517  HB1 ALA A  33      28.674 -13.256  -4.282  1.00  0.00           H  
ATOM    518  HB2 ALA A  33      30.150 -12.718  -5.113  1.00  0.00           H  
ATOM    519  HB3 ALA A  33      28.832 -13.445  -6.046  1.00  0.00           H  
ATOM    520  C   ALA A  33      30.812 -14.922  -3.595  1.00  0.00           C  
ATOM    521  O   ALA A  33      30.396 -15.457  -2.565  1.00  0.00           O  
ATOM    522  N   SER A  34      31.997 -14.299  -3.635  1.00  0.00           N  
ATOM    523  H   SER A  34      32.264 -13.860  -4.502  1.00  0.00           H  
ATOM    524  CA  SER A  34      32.925 -14.255  -2.500  1.00  0.00           C  
ATOM    525  HA  SER A  34      33.208 -15.283  -2.269  1.00  0.00           H  
ATOM    526  CB  SER A  34      34.204 -13.491  -2.858  1.00  0.00           C  
ATOM    527  HB2 SER A  34      34.727 -14.000  -3.668  1.00  0.00           H  
ATOM    528  HB3 SER A  34      33.951 -12.475  -3.165  1.00  0.00           H  
ATOM    529  OG  SER A  34      35.023 -13.451  -1.706  1.00  0.00           O  
ATOM    530  HG  SER A  34      35.816 -12.925  -1.868  1.00  0.00           H  
ATOM    531  C   SER A  34      32.306 -13.638  -1.239  1.00  0.00           C  
ATOM    532  O   SER A  34      31.618 -12.617  -1.298  1.00  0.00           O  
ATOM    533  N   LYS A  35      32.657 -14.213  -0.080  1.00  0.00           N  
ATOM    534  H   LYS A  35      33.288 -14.996  -0.168  1.00  0.00           H  
ATOM    535  CA  LYS A  35      32.241 -13.833   1.284  1.00  0.00           C  
ATOM    536  HA  LYS A  35      31.149 -13.832   1.306  1.00  0.00           H  
ATOM    537  CB  LYS A  35      32.770 -14.912   2.248  1.00  0.00           C  
ATOM    538  HB2 LYS A  35      32.851 -15.859   1.712  1.00  0.00           H  
ATOM    539  HB3 LYS A  35      33.772 -14.634   2.585  1.00  0.00           H  
ATOM    540  CG  LYS A  35      31.860 -15.148   3.463  1.00  0.00           C  
ATOM    541  HG2 LYS A  35      31.782 -14.240   4.062  1.00  0.00           H  
ATOM    542  HG3 LYS A  35      30.866 -15.428   3.109  1.00  0.00           H  
ATOM    543  CD  LYS A  35      32.430 -16.282   4.325  1.00  0.00           C  
ATOM    544  HD2 LYS A  35      32.627 -17.147   3.689  1.00  0.00           H  
ATOM    545  HD3 LYS A  35      33.368 -15.948   4.774  1.00  0.00           H  
ATOM    546  CE  LYS A  35      31.438 -16.681   5.422  1.00  0.00           C  
ATOM    547  HE2 LYS A  35      31.266 -15.817   6.072  1.00  0.00           H  
ATOM    548  HE3 LYS A  35      30.484 -16.939   4.949  1.00  0.00           H  
ATOM    549  NZ  LYS A  35      31.947 -17.829   6.212  1.00  0.00           N  
ATOM    550  HZ1 LYS A  35      32.111 -18.629   5.612  1.00  0.00           H  
ATOM    551  HZ2 LYS A  35      32.821 -17.584   6.660  1.00  0.00           H  
ATOM    552  HZ3 LYS A  35      31.284 -18.095   6.930  1.00  0.00           H  
ATOM    553  C   LYS A  35      32.677 -12.424   1.731  1.00  0.00           C  
ATOM    554  O   LYS A  35      32.316 -12.003   2.824  1.00  0.00           O  
ATOM    555  N   ASN A  36      33.452 -11.709   0.911  1.00  0.00           N  
ATOM    556  H   ASN A  36      33.811 -12.174   0.091  1.00  0.00           H  
ATOM    557  CA  ASN A  36      33.677 -10.263   1.030  1.00  0.00           C  
ATOM    558  HA  ASN A  36      33.889 -10.017   2.073  1.00  0.00           H  
ATOM    559  CB  ASN A  36      34.886  -9.856   0.160  1.00  0.00           C  
ATOM    560  HB2 ASN A  36      34.688 -10.119  -0.879  1.00  0.00           H  
ATOM    561  HB3 ASN A  36      34.990  -8.772   0.203  1.00  0.00           H  
ATOM    562  CG  ASN A  36      36.210 -10.485   0.557  1.00  0.00           C  
ATOM    563  OD1 ASN A  36      36.438 -11.672   0.412  1.00  0.00           O  
ATOM    564  ND2 ASN A  36      37.158  -9.703   1.019  1.00  0.00           N  
ATOM    565 HD21 ASN A  36      38.033 -10.144   1.235  1.00  0.00           H  
ATOM    566 HD22 ASN A  36      37.000  -8.721   1.151  1.00  0.00           H  
ATOM    567  C   ASN A  36      32.448  -9.421   0.615  1.00  0.00           C  
ATOM    568  O   ASN A  36      32.406  -8.235   0.926  1.00  0.00           O  
ATOM    569  N   THR A  37      31.485 -10.002  -0.109  1.00  0.00           N  
ATOM    570  H   THR A  37      31.575 -10.982  -0.337  1.00  0.00           H  
ATOM    571  CA  THR A  37      30.288  -9.308  -0.606  1.00  0.00           C  
ATOM    572  HA  THR A  37      30.604  -8.418  -1.149  1.00  0.00           H  
ATOM    573  CB  THR A  37      29.499 -10.201  -1.579  1.00  0.00           C  
ATOM    574  HB  THR A  37      29.150 -11.086  -1.045  1.00  0.00           H  
ATOM    575  CG2 THR A  37      28.292  -9.492  -2.178  1.00  0.00           C  
ATOM    576 HG21 THR A  37      28.611  -8.586  -2.690  1.00  0.00           H  
ATOM    577 HG22 THR A  37      27.769 -10.166  -2.854  1.00  0.00           H  
ATOM    578 HG23 THR A  37      27.602  -9.225  -1.388  1.00  0.00           H  
ATOM    579  OG1 THR A  37      30.303 -10.629  -2.664  1.00  0.00           O  
ATOM    580  HG1 THR A  37      30.838 -11.358  -2.303  1.00  0.00           H  
ATOM    581  C   THR A  37      29.368  -8.869   0.539  1.00  0.00           C  
ATOM    582  O   THR A  37      28.936  -9.683   1.358  1.00  0.00           O  
ATOM    583  N   THR A  38      29.018  -7.585   0.566  1.00  0.00           N  
ATOM    584  H   THR A  38      29.433  -6.973  -0.135  1.00  0.00           H  
ATOM    585  CA  THR A  38      28.040  -7.011   1.503  1.00  0.00           C  
ATOM    586  HA  THR A  38      28.298  -7.346   2.506  1.00  0.00           H  
ATOM    587  CB  THR A  38      28.087  -5.478   1.486  1.00  0.00           C  
ATOM    588  HB  THR A  38      27.340  -5.101   2.186  1.00  0.00           H  
ATOM    589  CG2 THR A  38      29.446  -4.910   1.888  1.00  0.00           C  
ATOM    590 HG21 THR A  38      29.390  -3.822   1.914  1.00  0.00           H  
ATOM    591 HG22 THR A  38      29.717  -5.277   2.877  1.00  0.00           H  
ATOM    592 HG23 THR A  38      30.213  -5.211   1.173  1.00  0.00           H  
ATOM    593  OG1 THR A  38      27.782  -4.992   0.203  1.00  0.00           O  
ATOM    594  HG1 THR A  38      28.537  -5.241  -0.366  1.00  0.00           H  
ATOM    595  C   THR A  38      26.603  -7.465   1.216  1.00  0.00           C  
ATOM    596  O   THR A  38      26.243  -7.820   0.087  1.00  0.00           O  
ATOM    597  N   GLU A  39      25.720  -7.387   2.220  1.00  0.00           N  
ATOM    598  H   GLU A  39      25.993  -6.966   3.102  1.00  0.00           H  
ATOM    599  CA  GLU A  39      24.293  -7.642   1.994  1.00  0.00           C  
ATOM    600  HA  GLU A  39      24.215  -8.604   1.485  1.00  0.00           H  
ATOM    601  CB  GLU A  39      23.521  -7.791   3.321  1.00  0.00           C  
ATOM    602  HB2 GLU A  39      22.640  -8.394   3.098  1.00  0.00           H  
ATOM    603  HB3 GLU A  39      24.120  -8.371   4.024  1.00  0.00           H  
ATOM    604  CG  GLU A  39      23.013  -6.519   4.026  1.00  0.00           C  
ATOM    605  HG2 GLU A  39      22.478  -5.888   3.314  1.00  0.00           H  
ATOM    606  HG3 GLU A  39      22.282  -6.826   4.779  1.00  0.00           H  
ATOM    607  CD  GLU A  39      24.109  -5.695   4.711  1.00  0.00           C  
ATOM    608  OE1 GLU A  39      25.049  -5.267   4.004  1.00  0.00           O  
ATOM    609  OE2 GLU A  39      23.948  -5.450   5.936  1.00  0.00           O  
ATOM    610  C   GLU A  39      23.688  -6.599   1.038  1.00  0.00           C  
ATOM    611  O   GLU A  39      22.870  -6.954   0.196  1.00  0.00           O  
ATOM    612  N   LYS A  40      24.157  -5.343   1.084  1.00  0.00           N  
ATOM    613  H   LYS A  40      24.806  -5.123   1.834  1.00  0.00           H  
ATOM    614  CA  LYS A  40      23.749  -4.274   0.154  1.00  0.00           C  
ATOM    615  HA  LYS A  40      22.664  -4.184   0.190  1.00  0.00           H  
ATOM    616  CB  LYS A  40      24.382  -2.944   0.573  1.00  0.00           C  
ATOM    617  HB2 LYS A  40      25.466  -3.058   0.618  1.00  0.00           H  
ATOM    618  HB3 LYS A  40      24.140  -2.192  -0.180  1.00  0.00           H  
ATOM    619  CG  LYS A  40      23.854  -2.470   1.929  1.00  0.00           C  
ATOM    620  HG2 LYS A  40      22.771  -2.352   1.882  1.00  0.00           H  
ATOM    621  HG3 LYS A  40      24.099  -3.197   2.703  1.00  0.00           H  
ATOM    622  CD  LYS A  40      24.498  -1.133   2.291  1.00  0.00           C  
ATOM    623  HD2 LYS A  40      25.582  -1.255   2.344  1.00  0.00           H  
ATOM    624  HD3 LYS A  40      24.259  -0.398   1.519  1.00  0.00           H  
ATOM    625  CE  LYS A  40      23.954  -0.667   3.640  1.00  0.00           C  
ATOM    626  HE2 LYS A  40      24.241  -1.405   4.396  1.00  0.00           H  
ATOM    627  HE3 LYS A  40      22.861  -0.645   3.578  1.00  0.00           H  
ATOM    628  NZ  LYS A  40      24.485   0.674   3.975  1.00  0.00           N  
ATOM    629  HZ1 LYS A  40      24.193   1.341   3.270  1.00  0.00           H  
ATOM    630  HZ2 LYS A  40      24.142   0.982   4.875  1.00  0.00           H  
ATOM    631  HZ3 LYS A  40      25.497   0.646   3.992  1.00  0.00           H  
ATOM    632  C   LYS A  40      24.100  -4.568  -1.305  1.00  0.00           C  
ATOM    633  O   LYS A  40      23.237  -4.440  -2.174  1.00  0.00           O  
ATOM    634  N   GLU A  41      25.335  -4.988  -1.589  1.00  0.00           N  
ATOM    635  H   GLU A  41      26.010  -5.059  -0.835  1.00  0.00           H  
ATOM    636  CA  GLU A  41      25.713  -5.475  -2.927  1.00  0.00           C  
ATOM    637  HA  GLU A  41      25.610  -4.685  -3.670  1.00  0.00           H  
ATOM    638  CB  GLU A  41      27.148  -6.002  -2.935  1.00  0.00           C  
ATOM    639  HB2 GLU A  41      27.276  -6.641  -2.063  1.00  0.00           H  
ATOM    640  HB3 GLU A  41      27.281  -6.632  -3.815  1.00  0.00           H  
ATOM    641  CG  GLU A  41      28.258  -4.952  -2.951  1.00  0.00           C  
ATOM    642  HG2 GLU A  41      28.268  -4.416  -3.898  1.00  0.00           H  
ATOM    643  HG3 GLU A  41      28.109  -4.215  -2.160  1.00  0.00           H  
ATOM    644  CD  GLU A  41      29.564  -5.717  -2.755  1.00  0.00           C  
ATOM    645  OE1 GLU A  41      30.147  -6.149  -3.783  1.00  0.00           O  
ATOM    646  OE2 GLU A  41      29.874  -5.981  -1.571  1.00  0.00           O  
ATOM    647  C   GLU A  41      24.828  -6.644  -3.350  1.00  0.00           C  
ATOM    648  O   GLU A  41      24.363  -6.694  -4.487  1.00  0.00           O  
ATOM    649  N   THR A  42      24.575  -7.570  -2.425  1.00  0.00           N  
ATOM    650  H   THR A  42      25.007  -7.464  -1.513  1.00  0.00           H  
ATOM    651  CA  THR A  42      23.766  -8.760  -2.685  1.00  0.00           C  
ATOM    652  HA  THR A  42      24.190  -9.283  -3.541  1.00  0.00           H  
ATOM    653  CB  THR A  42      23.811  -9.718  -1.488  1.00  0.00           C  
ATOM    654  HB  THR A  42      23.343  -9.257  -0.621  1.00  0.00           H  
ATOM    655  CG2 THR A  42      23.105 -11.036  -1.785  1.00  0.00           C  
ATOM    656 HG21 THR A  42      23.215 -11.701  -0.929  1.00  0.00           H  
ATOM    657 HG22 THR A  42      22.045 -10.856  -1.957  1.00  0.00           H  
ATOM    658 HG23 THR A  42      23.547 -11.506  -2.664  1.00  0.00           H  
ATOM    659  OG1 THR A  42      25.137 -10.063  -1.167  1.00  0.00           O  
ATOM    660  HG1 THR A  42      25.576  -9.298  -0.758  1.00  0.00           H  
ATOM    661  C   THR A  42      22.326  -8.385  -3.049  1.00  0.00           C  
ATOM    662  O   THR A  42      21.810  -8.875  -4.050  1.00  0.00           O  
ATOM    663  N   PHE A  43      21.678  -7.489  -2.298  1.00  0.00           N  
ATOM    664  H   PHE A  43      22.137  -7.146  -1.458  1.00  0.00           H  
ATOM    665  CA  PHE A  43      20.324  -7.008  -2.580  1.00  0.00           C  
ATOM    666  HA  PHE A  43      19.667  -7.865  -2.709  1.00  0.00           H  
ATOM    667  CB  PHE A  43      19.817  -6.190  -1.378  1.00  0.00           C  
ATOM    668  HB2 PHE A  43      20.451  -5.310  -1.290  1.00  0.00           H  
ATOM    669  HB3 PHE A  43      18.804  -5.854  -1.597  1.00  0.00           H  
ATOM    670  CG  PHE A  43      19.794  -6.867  -0.012  1.00  0.00           C  
ATOM    671  CD1 PHE A  43      19.847  -6.063   1.144  1.00  0.00           C  
ATOM    672  HD1 PHE A  43      19.891  -4.987   1.047  1.00  0.00           H  
ATOM    673  CE1 PHE A  43      19.865  -6.650   2.421  1.00  0.00           C  
ATOM    674  HE1 PHE A  43      19.921  -6.024   3.300  1.00  0.00           H  
ATOM    675  CZ  PHE A  43      19.830  -8.048   2.552  1.00  0.00           C  
ATOM    676  HZ  PHE A  43      19.855  -8.505   3.531  1.00  0.00           H  
ATOM    677  CE2 PHE A  43      19.770  -8.856   1.406  1.00  0.00           C  
ATOM    678  HE2 PHE A  43      19.752  -9.932   1.507  1.00  0.00           H  
ATOM    679  CD2 PHE A  43      19.743  -8.271   0.128  1.00  0.00           C  
ATOM    680  HD2 PHE A  43      19.703  -8.912  -0.738  1.00  0.00           H  
ATOM    681  C   PHE A  43      20.259  -6.205  -3.891  1.00  0.00           C  
ATOM    682  O   PHE A  43      19.326  -6.389  -4.670  1.00  0.00           O  
ATOM    683  N   CYS A  44      21.274  -5.389  -4.197  1.00  0.00           N  
ATOM    684  H   CYS A  44      22.023  -5.282  -3.519  1.00  0.00           H  
ATOM    685  CA  CYS A  44      21.373  -4.663  -5.469  1.00  0.00           C  
ATOM    686  HA  CYS A  44      20.453  -4.095  -5.619  1.00  0.00           H  
ATOM    687  CB  CYS A  44      22.542  -3.674  -5.356  1.00  0.00           C  
ATOM    688  HB2 CYS A  44      22.422  -3.052  -4.470  1.00  0.00           H  
ATOM    689  HB3 CYS A  44      23.475  -4.230  -5.257  1.00  0.00           H  
ATOM    690  SG  CYS A  44      22.616  -2.609  -6.823  1.00  0.00           S  
ATOM    691  HG  CYS A  44      21.655  -1.734  -6.487  1.00  0.00           H  
ATOM    692  C   CYS A  44      21.524  -5.622  -6.672  1.00  0.00           C  
ATOM    693  O   CYS A  44      20.789  -5.508  -7.662  1.00  0.00           O  
ATOM    694  N   ARG A  45      22.409  -6.630  -6.560  1.00  0.00           N  
ATOM    695  H   ARG A  45      23.001  -6.653  -5.731  1.00  0.00           H  
ATOM    696  CA  ARG A  45      22.548  -7.744  -7.522  1.00  0.00           C  
ATOM    697  HA  ARG A  45      22.767  -7.345  -8.516  1.00  0.00           H  
ATOM    698  CB  ARG A  45      23.705  -8.679  -7.097  1.00  0.00           C  
ATOM    699  HB2 ARG A  45      23.592  -8.935  -6.043  1.00  0.00           H  
ATOM    700  HB3 ARG A  45      23.633  -9.600  -7.672  1.00  0.00           H  
ATOM    701  CG  ARG A  45      25.118  -8.108  -7.330  1.00  0.00           C  
ATOM    702  HG2 ARG A  45      25.276  -7.978  -8.401  1.00  0.00           H  
ATOM    703  HG3 ARG A  45      25.193  -7.130  -6.859  1.00  0.00           H  
ATOM    704  CD  ARG A  45      26.218  -9.030  -6.758  1.00  0.00           C  
ATOM    705  HD2 ARG A  45      26.022  -9.178  -5.693  1.00  0.00           H  
ATOM    706  HD3 ARG A  45      26.178  -9.999  -7.260  1.00  0.00           H  
ATOM    707  NE  ARG A  45      27.563  -8.434  -6.924  1.00  0.00           N  
ATOM    708  HE  ARG A  45      27.653  -7.743  -7.664  1.00  0.00           H  
ATOM    709  CZ  ARG A  45      28.580  -8.485  -6.074  1.00  0.00           C  
ATOM    710  NH1 ARG A  45      28.744  -9.450  -5.221  1.00  0.00           N  
ATOM    711 HH11 ARG A  45      28.114 -10.230  -5.216  1.00  0.00           H  
ATOM    712 HH12 ARG A  45      29.502  -9.420  -4.551  1.00  0.00           H  
ATOM    713  NH2 ARG A  45      29.458  -7.525  -6.063  1.00  0.00           N  
ATOM    714 HH21 ARG A  45      29.275  -6.729  -6.642  1.00  0.00           H  
ATOM    715 HH22 ARG A  45      29.946  -7.315  -5.183  1.00  0.00           H  
ATOM    716  C   ARG A  45      21.232  -8.530  -7.656  1.00  0.00           C  
ATOM    717  O   ARG A  45      20.854  -8.883  -8.766  1.00  0.00           O  
ATOM    718  N   ALA A  46      20.503  -8.762  -6.562  1.00  0.00           N  
ATOM    719  H   ALA A  46      20.901  -8.508  -5.666  1.00  0.00           H  
ATOM    720  CA  ALA A  46      19.228  -9.489  -6.569  1.00  0.00           C  
ATOM    721  HA  ALA A  46      19.365 -10.418  -7.125  1.00  0.00           H  
ATOM    722  CB  ALA A  46      18.830  -9.841  -5.128  1.00  0.00           C  
ATOM    723  HB1 ALA A  46      17.929 -10.454  -5.142  1.00  0.00           H  
ATOM    724  HB2 ALA A  46      19.623 -10.400  -4.636  1.00  0.00           H  
ATOM    725  HB3 ALA A  46      18.635  -8.935  -4.556  1.00  0.00           H  
ATOM    726  C   ALA A  46      18.104  -8.703  -7.259  1.00  0.00           C  
ATOM    727  O   ALA A  46      17.422  -9.246  -8.124  1.00  0.00           O  
ATOM    728  N   ALA A  47      17.929  -7.426  -6.908  1.00  0.00           N  
ATOM    729  H   ALA A  47      18.504  -7.049  -6.162  1.00  0.00           H  
ATOM    730  CA  ALA A  47      16.921  -6.544  -7.487  1.00  0.00           C  
ATOM    731  HA  ALA A  47      15.938  -6.989  -7.334  1.00  0.00           H  
ATOM    732  CB  ALA A  47      16.974  -5.203  -6.744  1.00  0.00           C  
ATOM    733  HB1 ALA A  47      17.962  -4.753  -6.852  1.00  0.00           H  
ATOM    734  HB2 ALA A  47      16.223  -4.525  -7.152  1.00  0.00           H  
ATOM    735  HB3 ALA A  47      16.772  -5.356  -5.684  1.00  0.00           H  
ATOM    736  C   ALA A  47      17.122  -6.354  -8.998  1.00  0.00           C  
ATOM    737  O   ALA A  47      16.162  -6.454  -9.762  1.00  0.00           O  
ATOM    738  N   THR A  48      18.367  -6.124  -9.434  1.00  0.00           N  
ATOM    739  H   THR A  48      19.108  -6.035  -8.746  1.00  0.00           H  
ATOM    740  CA  THR A  48      18.716  -6.034 -10.864  1.00  0.00           C  
ATOM    741  HA  THR A  48      18.053  -5.305 -11.330  1.00  0.00           H  
ATOM    742  CB  THR A  48      20.156  -5.544 -11.087  1.00  0.00           C  
ATOM    743  HB  THR A  48      20.400  -5.649 -12.144  1.00  0.00           H  
ATOM    744  CG2 THR A  48      20.323  -4.076 -10.708  1.00  0.00           C  
ATOM    745 HG21 THR A  48      19.996  -3.918  -9.682  1.00  0.00           H  
ATOM    746 HG22 THR A  48      21.370  -3.788 -10.806  1.00  0.00           H  
ATOM    747 HG23 THR A  48      19.724  -3.455 -11.373  1.00  0.00           H  
ATOM    748  OG1 THR A  48      21.092  -6.280 -10.339  1.00  0.00           O  
ATOM    749  HG1 THR A  48      21.057  -5.953  -9.425  1.00  0.00           H  
ATOM    750  C   THR A  48      18.495  -7.354 -11.605  1.00  0.00           C  
ATOM    751  O   THR A  48      17.836  -7.339 -12.641  1.00  0.00           O  
ATOM    752  N   VAL A  49      18.958  -8.490 -11.068  1.00  0.00           N  
ATOM    753  H   VAL A  49      19.531  -8.429 -10.230  1.00  0.00           H  
ATOM    754  CA  VAL A  49      18.754  -9.817 -11.676  1.00  0.00           C  
ATOM    755  HA  VAL A  49      19.107  -9.777 -12.707  1.00  0.00           H  
ATOM    756  CB  VAL A  49      19.584 -10.898 -10.948  1.00  0.00           C  
ATOM    757  HB  VAL A  49      19.463 -10.778  -9.871  1.00  0.00           H  
ATOM    758  CG1 VAL A  49      19.184 -12.338 -11.297  1.00  0.00           C  
ATOM    759 HG11 VAL A  49      19.854 -13.038 -10.797  1.00  0.00           H  
ATOM    760 HG12 VAL A  49      18.172 -12.538 -10.947  1.00  0.00           H  
ATOM    761 HG13 VAL A  49      19.228 -12.490 -12.376  1.00  0.00           H  
ATOM    762  CG2 VAL A  49      21.070 -10.749 -11.317  1.00  0.00           C  
ATOM    763 HG21 VAL A  49      21.410  -9.734 -11.108  1.00  0.00           H  
ATOM    764 HG22 VAL A  49      21.665 -11.442 -10.725  1.00  0.00           H  
ATOM    765 HG23 VAL A  49      21.220 -10.960 -12.376  1.00  0.00           H  
ATOM    766  C   VAL A  49      17.267 -10.172 -11.762  1.00  0.00           C  
ATOM    767  O   VAL A  49      16.848 -10.685 -12.796  1.00  0.00           O  
ATOM    768  N   LEU A  50      16.444  -9.846 -10.758  1.00  0.00           N  
ATOM    769  H   LEU A  50      16.842  -9.480  -9.898  1.00  0.00           H  
ATOM    770  CA  LEU A  50      14.988 -10.012 -10.852  1.00  0.00           C  
ATOM    771  HA  LEU A  50      14.780 -11.029 -11.179  1.00  0.00           H  
ATOM    772  CB  LEU A  50      14.340  -9.786  -9.477  1.00  0.00           C  
ATOM    773  HB2 LEU A  50      14.753  -8.875  -9.042  1.00  0.00           H  
ATOM    774  HB3 LEU A  50      13.268  -9.634  -9.613  1.00  0.00           H  
ATOM    775  CG  LEU A  50      14.538 -10.958  -8.498  1.00  0.00           C  
ATOM    776  HG  LEU A  50      15.597 -11.195  -8.406  1.00  0.00           H  
ATOM    777  CD1 LEU A  50      14.013 -10.553  -7.122  1.00  0.00           C  
ATOM    778 HD11 LEU A  50      14.133 -11.377  -6.420  1.00  0.00           H  
ATOM    779 HD12 LEU A  50      14.578  -9.696  -6.754  1.00  0.00           H  
ATOM    780 HD13 LEU A  50      12.955 -10.292  -7.190  1.00  0.00           H  
ATOM    781  CD2 LEU A  50      13.790 -12.215  -8.952  1.00  0.00           C  
ATOM    782 HD21 LEU A  50      14.255 -12.631  -9.846  1.00  0.00           H  
ATOM    783 HD22 LEU A  50      13.836 -12.974  -8.171  1.00  0.00           H  
ATOM    784 HD23 LEU A  50      12.751 -11.972  -9.164  1.00  0.00           H  
ATOM    785  C   LEU A  50      14.365  -9.097 -11.913  1.00  0.00           C  
ATOM    786  O   LEU A  50      13.567  -9.564 -12.725  1.00  0.00           O  
ATOM    787  N   ARG A  51      14.770  -7.822 -11.976  1.00  0.00           N  
ATOM    788  H   ARG A  51      15.440  -7.495 -11.286  1.00  0.00           H  
ATOM    789  CA  ARG A  51      14.308  -6.899 -13.028  1.00  0.00           C  
ATOM    790  HA  ARG A  51      13.224  -6.922 -13.038  1.00  0.00           H  
ATOM    791  CB  ARG A  51      14.767  -5.461 -12.733  1.00  0.00           C  
ATOM    792  HB2 ARG A  51      15.808  -5.477 -12.408  1.00  0.00           H  
ATOM    793  HB3 ARG A  51      14.706  -4.860 -13.642  1.00  0.00           H  
ATOM    794  CG  ARG A  51      13.900  -4.808 -11.643  1.00  0.00           C  
ATOM    795  HG2 ARG A  51      13.740  -5.531 -10.842  1.00  0.00           H  
ATOM    796  HG3 ARG A  51      14.437  -3.959 -11.223  1.00  0.00           H  
ATOM    797  CD  ARG A  51      12.542  -4.312 -12.180  1.00  0.00           C  
ATOM    798  HD2 ARG A  51      12.680  -3.316 -12.606  1.00  0.00           H  
ATOM    799  HD3 ARG A  51      12.197  -4.978 -12.972  1.00  0.00           H  
ATOM    800  NE  ARG A  51      11.530  -4.309 -11.109  1.00  0.00           N  
ATOM    801  HE  ARG A  51      11.626  -5.053 -10.413  1.00  0.00           H  
ATOM    802  CZ  ARG A  51      10.478  -3.533 -10.933  1.00  0.00           C  
ATOM    803  NH1 ARG A  51      10.143  -2.616 -11.798  1.00  0.00           N  
ATOM    804 HH11 ARG A  51      10.716  -2.490 -12.610  1.00  0.00           H  
ATOM    805 HH12 ARG A  51       9.383  -1.993 -11.615  1.00  0.00           H  
ATOM    806  NH2 ARG A  51       9.712  -3.685  -9.890  1.00  0.00           N  
ATOM    807 HH21 ARG A  51      10.025  -4.327  -9.142  1.00  0.00           H  
ATOM    808 HH22 ARG A  51       8.919  -3.105  -9.709  1.00  0.00           H  
ATOM    809  C   ARG A  51      14.700  -7.365 -14.430  1.00  0.00           C  
ATOM    810  O   ARG A  51      13.906  -7.163 -15.344  1.00  0.00           O  
ATOM    811  N   GLN A  52      15.850  -8.022 -14.597  1.00  0.00           N  
ATOM    812  H   GLN A  52      16.481  -8.071 -13.803  1.00  0.00           H  
ATOM    813  CA  GLN A  52      16.278  -8.653 -15.852  1.00  0.00           C  
ATOM    814  HA  GLN A  52      16.136  -7.945 -16.671  1.00  0.00           H  
ATOM    815  CB  GLN A  52      17.779  -8.973 -15.722  1.00  0.00           C  
ATOM    816  HB2 GLN A  52      18.309  -8.103 -15.332  1.00  0.00           H  
ATOM    817  HB3 GLN A  52      17.895  -9.770 -14.988  1.00  0.00           H  
ATOM    818  CG  GLN A  52      18.459  -9.437 -17.022  1.00  0.00           C  
ATOM    819  HG2 GLN A  52      19.304 -10.068 -16.747  1.00  0.00           H  
ATOM    820  HG3 GLN A  52      17.783 -10.043 -17.625  1.00  0.00           H  
ATOM    821  CD  GLN A  52      18.997  -8.286 -17.870  1.00  0.00           C  
ATOM    822  OE1 GLN A  52      18.641  -7.130 -17.728  1.00  0.00           O  
ATOM    823  NE2 GLN A  52      19.902  -8.558 -18.785  1.00  0.00           N  
ATOM    824 HE21 GLN A  52      20.254  -7.764 -19.289  1.00  0.00           H  
ATOM    825 HE22 GLN A  52      20.198  -9.500 -18.956  1.00  0.00           H  
ATOM    826  C   GLN A  52      15.483  -9.935 -16.173  1.00  0.00           C  
ATOM    827  O   GLN A  52      15.099 -10.176 -17.321  1.00  0.00           O  
ATOM    828  N   PHE A  53      15.237 -10.768 -15.158  1.00  0.00           N  
ATOM    829  H   PHE A  53      15.590 -10.497 -14.245  1.00  0.00           H  
ATOM    830  CA  PHE A  53      14.676 -12.124 -15.249  1.00  0.00           C  
ATOM    831  HA  PHE A  53      15.305 -12.727 -15.906  1.00  0.00           H  
ATOM    832  CB  PHE A  53      14.735 -12.735 -13.840  1.00  0.00           C  
ATOM    833  HB2 PHE A  53      15.777 -12.936 -13.598  1.00  0.00           H  
ATOM    834  HB3 PHE A  53      14.382 -11.988 -13.135  1.00  0.00           H  
ATOM    835  CG  PHE A  53      13.949 -14.006 -13.584  1.00  0.00           C  
ATOM    836  CD1 PHE A  53      12.901 -13.994 -12.642  1.00  0.00           C  
ATOM    837  HD1 PHE A  53      12.627 -13.073 -12.146  1.00  0.00           H  
ATOM    838  CE1 PHE A  53      12.222 -15.184 -12.328  1.00  0.00           C  
ATOM    839  HE1 PHE A  53      11.430 -15.169 -11.594  1.00  0.00           H  
ATOM    840  CZ  PHE A  53      12.590 -16.389 -12.950  1.00  0.00           C  
ATOM    841  HZ  PHE A  53      12.092 -17.311 -12.687  1.00  0.00           H  
ATOM    842  CE2 PHE A  53      13.627 -16.402 -13.899  1.00  0.00           C  
ATOM    843  HE2 PHE A  53      13.931 -17.333 -14.360  1.00  0.00           H  
ATOM    844  CD2 PHE A  53      14.306 -15.213 -14.216  1.00  0.00           C  
ATOM    845  HD2 PHE A  53      15.120 -15.237 -14.927  1.00  0.00           H  
ATOM    846  C   PHE A  53      13.260 -12.176 -15.834  1.00  0.00           C  
ATOM    847  O   PHE A  53      12.931 -13.140 -16.520  1.00  0.00           O  
ATOM    848  N   TYR A  54      12.449 -11.122 -15.671  1.00  0.00           N  
ATOM    849  H   TYR A  54      12.758 -10.364 -15.074  1.00  0.00           H  
ATOM    850  CA  TYR A  54      11.109 -11.037 -16.279  1.00  0.00           C  
ATOM    851  HA  TYR A  54      10.515 -11.864 -15.899  1.00  0.00           H  
ATOM    852  CB  TYR A  54      10.423  -9.727 -15.851  1.00  0.00           C  
ATOM    853  HB2 TYR A  54      10.938  -8.901 -16.346  1.00  0.00           H  
ATOM    854  HB3 TYR A  54       9.396  -9.744 -16.219  1.00  0.00           H  
ATOM    855  CG  TYR A  54      10.383  -9.458 -14.351  1.00  0.00           C  
ATOM    856  CD1 TYR A  54       9.918 -10.448 -13.462  1.00  0.00           C  
ATOM    857  HD1 TYR A  54       9.580 -11.404 -13.843  1.00  0.00           H  
ATOM    858  CE1 TYR A  54       9.965 -10.226 -12.069  1.00  0.00           C  
ATOM    859  HE1 TYR A  54       9.653 -10.996 -11.380  1.00  0.00           H  
ATOM    860  CZ  TYR A  54      10.469  -9.009 -11.562  1.00  0.00           C  
ATOM    861  OH  TYR A  54      10.544  -8.806 -10.223  1.00  0.00           O  
ATOM    862  HH  TYR A  54      10.948  -7.940  -9.985  1.00  0.00           H  
ATOM    863  CE2 TYR A  54      10.854  -7.988 -12.455  1.00  0.00           C  
ATOM    864  HE2 TYR A  54      11.227  -7.060 -12.052  1.00  0.00           H  
ATOM    865  CD2 TYR A  54      10.830  -8.219 -13.846  1.00  0.00           C  
ATOM    866  HD2 TYR A  54      11.216  -7.470 -14.526  1.00  0.00           H  
ATOM    867  C   TYR A  54      11.113 -11.176 -17.819  1.00  0.00           C  
ATOM    868  O   TYR A  54      10.092 -11.514 -18.407  1.00  0.00           O  
ATOM    869  N   SER A  55      12.256 -10.944 -18.480  1.00  0.00           N  
ATOM    870  H   SER A  55      13.068 -10.686 -17.935  1.00  0.00           H  
ATOM    871  CA  SER A  55      12.442 -11.164 -19.924  1.00  0.00           C  
ATOM    872  HA  SER A  55      11.546 -10.807 -20.435  1.00  0.00           H  
ATOM    873  CB  SER A  55      13.629 -10.331 -20.428  1.00  0.00           C  
ATOM    874  HB2 SER A  55      13.653 -10.382 -21.518  1.00  0.00           H  
ATOM    875  HB3 SER A  55      13.495  -9.289 -20.135  1.00  0.00           H  
ATOM    876  OG  SER A  55      14.864 -10.811 -19.922  1.00  0.00           O  
ATOM    877  HG  SER A  55      14.967 -10.514 -18.996  1.00  0.00           H  
ATOM    878  C   SER A  55      12.620 -12.639 -20.336  1.00  0.00           C  
ATOM    879  O   SER A  55      12.737 -12.926 -21.528  1.00  0.00           O  
ATOM    880  N   HIE A  56      12.664 -13.583 -19.390  1.00  0.00           N  
ATOM    881  H   HIE A  56      12.604 -13.290 -18.420  1.00  0.00           H  
ATOM    882  CA  HIE A  56      12.737 -15.029 -19.663  1.00  0.00           C  
ATOM    883  HA  HIE A  56      13.347 -15.206 -20.549  1.00  0.00           H  
ATOM    884  CB  HIE A  56      13.428 -15.713 -18.473  1.00  0.00           C  
ATOM    885  HB2 HIE A  56      14.367 -15.199 -18.261  1.00  0.00           H  
ATOM    886  HB3 HIE A  56      12.796 -15.632 -17.588  1.00  0.00           H  
ATOM    887  CG  HIE A  56      13.740 -17.164 -18.723  1.00  0.00           C  
ATOM    888  ND1 HIE A  56      14.775 -17.638 -19.533  1.00  0.00           N  
ATOM    889  CE1 HIE A  56      14.627 -18.973 -19.556  1.00  0.00           C  
ATOM    890  HE1 HIE A  56      15.242 -19.649 -20.138  1.00  0.00           H  
ATOM    891  NE2 HIE A  56      13.577 -19.349 -18.807  1.00  0.00           N  
ATOM    892  HE2 HIE A  56      13.163 -20.284 -18.799  1.00  0.00           H  
ATOM    893  CD2 HIE A  56      13.005 -18.219 -18.271  1.00  0.00           C  
ATOM    894  HD2 HIE A  56      12.109 -18.167 -17.668  1.00  0.00           H  
ATOM    895  C   HIE A  56      11.357 -15.654 -19.934  1.00  0.00           C  
ATOM    896  O   HIE A  56      11.212 -16.511 -20.808  1.00  0.00           O  
ATOM    897  N   HIE A  57      10.338 -15.204 -19.194  1.00  0.00           N  
ATOM    898  H   HIE A  57      10.536 -14.504 -18.487  1.00  0.00           H  
ATOM    899  CA  HIE A  57       8.973 -15.750 -19.199  1.00  0.00           C  
ATOM    900  HA  HIE A  57       9.030 -16.822 -19.021  1.00  0.00           H  
ATOM    901  CB  HIE A  57       8.171 -15.104 -18.057  1.00  0.00           C  
ATOM    902  HB2 HIE A  57       7.978 -14.058 -18.304  1.00  0.00           H  
ATOM    903  HB3 HIE A  57       7.211 -15.613 -17.973  1.00  0.00           H  
ATOM    904  CG  HIE A  57       8.891 -15.149 -16.731  1.00  0.00           C  
ATOM    905  ND1 HIE A  57       9.928 -14.292 -16.366  1.00  0.00           N  
ATOM    906  CE1 HIE A  57      10.421 -14.761 -15.215  1.00  0.00           C  
ATOM    907  HE1 HIE A  57      11.278 -14.343 -14.707  1.00  0.00           H  
ATOM    908  NE2 HIE A  57       9.740 -15.850 -14.827  1.00  0.00           N  
ATOM    909  HE2 HIE A  57       9.963 -16.419 -14.023  1.00  0.00           H  
ATOM    910  CD2 HIE A  57       8.778 -16.119 -15.778  1.00  0.00           C  
ATOM    911  HD2 HIE A  57       8.116 -16.973 -15.813  1.00  0.00           H  
ATOM    912  C   HIE A  57       8.248 -15.565 -20.532  1.00  0.00           C  
ATOM    913  O   HIE A  57       7.524 -16.455 -20.962  1.00  0.00           O  
ATOM    914  N   GLU A  58       8.523 -14.471 -21.242  1.00  0.00           N  
ATOM    915  H   GLU A  58       9.085 -13.763 -20.797  1.00  0.00           H  
ATOM    916  CA  GLU A  58       8.013 -14.177 -22.593  1.00  0.00           C  
ATOM    917  HA  GLU A  58       6.936 -14.356 -22.600  1.00  0.00           H  
ATOM    918  CB  GLU A  58       8.245 -12.685 -22.909  1.00  0.00           C  
ATOM    919  HB2 GLU A  58       9.314 -12.528 -23.065  1.00  0.00           H  
ATOM    920  HB3 GLU A  58       7.739 -12.440 -23.843  1.00  0.00           H  
ATOM    921  CG  GLU A  58       7.776 -11.694 -21.823  1.00  0.00           C  
ATOM    922  HG2 GLU A  58       8.434 -11.800 -20.957  1.00  0.00           H  
ATOM    923  HG3 GLU A  58       7.920 -10.681 -22.208  1.00  0.00           H  
ATOM    924  CD  GLU A  58       6.309 -11.862 -21.379  1.00  0.00           C  
ATOM    925  OE1 GLU A  58       5.479 -12.277 -22.219  1.00  0.00           O  
ATOM    926  OE2 GLU A  58       6.023 -11.542 -20.199  1.00  0.00           O  
ATOM    927  C   GLU A  58       8.622 -15.085 -23.693  1.00  0.00           C  
ATOM    928  O   GLU A  58       8.598 -14.748 -24.877  1.00  0.00           O  
ATOM    929  N   LYS A  59       9.232 -16.221 -23.316  1.00  0.00           N  
ATOM    930  H   LYS A  59       9.154 -16.451 -22.333  1.00  0.00           H  
ATOM    931  CA  LYS A  59       9.888 -17.194 -24.212  1.00  0.00           C  
ATOM    932  HA  LYS A  59       9.384 -17.163 -25.180  1.00  0.00           H  
ATOM    933  CB  LYS A  59      11.382 -16.874 -24.419  1.00  0.00           C  
ATOM    934  HB2 LYS A  59      11.948 -17.285 -23.581  1.00  0.00           H  
ATOM    935  HB3 LYS A  59      11.712 -17.388 -25.323  1.00  0.00           H  
ATOM    936  CG  LYS A  59      11.750 -15.391 -24.527  1.00  0.00           C  
ATOM    937  HG2 LYS A  59      11.169 -14.912 -25.316  1.00  0.00           H  
ATOM    938  HG3 LYS A  59      11.535 -14.908 -23.572  1.00  0.00           H  
ATOM    939  CD  LYS A  59      13.240 -15.238 -24.843  1.00  0.00           C  
ATOM    940  HD2 LYS A  59      13.813 -15.976 -24.278  1.00  0.00           H  
ATOM    941  HD3 LYS A  59      13.398 -15.393 -25.912  1.00  0.00           H  
ATOM    942  CE  LYS A  59      13.680 -13.837 -24.425  1.00  0.00           C  
ATOM    943  HE2 LYS A  59      13.064 -13.093 -24.941  1.00  0.00           H  
ATOM    944  HE3 LYS A  59      13.488 -13.738 -23.355  1.00  0.00           H  
ATOM    945  NZ  LYS A  59      15.117 -13.620 -24.687  1.00  0.00           N  
ATOM    946  HZ1 LYS A  59      15.295 -13.625 -25.682  1.00  0.00           H  
ATOM    947  HZ2 LYS A  59      15.400 -12.735 -24.286  1.00  0.00           H  
ATOM    948  HZ3 LYS A  59      15.650 -14.356 -24.243  1.00  0.00           H  
ATOM    949  C   LYS A  59       9.796 -18.633 -23.702  1.00  0.00           C  
ATOM    950  O   LYS A  59       9.580 -19.543 -24.498  1.00  0.00           O  
ATOM    951  N   ASP A  60      10.021 -18.863 -22.406  1.00  0.00           N  
ATOM    952  H   ASP A  60      10.228 -18.078 -21.801  1.00  0.00           H  
ATOM    953  CA  ASP A  60      10.032 -20.214 -21.837  1.00  0.00           C  
ATOM    954  HA  ASP A  60      10.676 -20.838 -22.459  1.00  0.00           H  
ATOM    955  CB  ASP A  60      10.652 -20.178 -20.433  1.00  0.00           C  
ATOM    956  HB2 ASP A  60      11.572 -19.598 -20.497  1.00  0.00           H  
ATOM    957  HB3 ASP A  60       9.979 -19.663 -19.746  1.00  0.00           H  
ATOM    958  CG  ASP A  60      10.988 -21.565 -19.867  1.00  0.00           C  
ATOM    959  OD1 ASP A  60      12.033 -21.675 -19.181  1.00  0.00           O  
ATOM    960  OD2 ASP A  60      10.232 -22.537 -20.091  1.00  0.00           O  
ATOM    961  C   ASP A  60       8.622 -20.819 -21.854  1.00  0.00           C  
ATOM    962  O   ASP A  60       7.717 -20.340 -21.169  1.00  0.00           O  
ATOM    963  N   THR A  61       8.435 -21.892 -22.624  1.00  0.00           N  
ATOM    964  H   THR A  61       9.226 -22.260 -23.129  1.00  0.00           H  
ATOM    965  CA  THR A  61       7.132 -22.542 -22.838  1.00  0.00           C  
ATOM    966  HA  THR A  61       6.442 -21.798 -23.235  1.00  0.00           H  
ATOM    967  CB  THR A  61       7.241 -23.680 -23.861  1.00  0.00           C  
ATOM    968  HB  THR A  61       6.273 -24.174 -23.951  1.00  0.00           H  
ATOM    969  CG2 THR A  61       7.658 -23.188 -25.247  1.00  0.00           C  
ATOM    970 HG21 THR A  61       6.945 -22.444 -25.599  1.00  0.00           H  
ATOM    971 HG22 THR A  61       8.652 -22.740 -25.213  1.00  0.00           H  
ATOM    972 HG23 THR A  61       7.665 -24.023 -25.947  1.00  0.00           H  
ATOM    973  OG1 THR A  61       8.198 -24.625 -23.446  1.00  0.00           O  
ATOM    974  HG1 THR A  61       8.230 -25.319 -24.109  1.00  0.00           H  
ATOM    975  C   THR A  61       6.494 -23.086 -21.559  1.00  0.00           C  
ATOM    976  O   THR A  61       5.298 -23.356 -21.571  1.00  0.00           O  
ATOM    977  N   ARG A  62       7.235 -23.185 -20.444  1.00  0.00           N  
ATOM    978  H   ARG A  62       8.223 -22.942 -20.514  1.00  0.00           H  
ATOM    979  CA  ARG A  62       6.696 -23.491 -19.105  1.00  0.00           C  
ATOM    980  HA  ARG A  62       6.039 -24.358 -19.181  1.00  0.00           H  
ATOM    981  CB  ARG A  62       7.866 -23.833 -18.167  1.00  0.00           C  
ATOM    982  HB2 ARG A  62       8.549 -22.985 -18.122  1.00  0.00           H  
ATOM    983  HB3 ARG A  62       7.479 -24.012 -17.162  1.00  0.00           H  
ATOM    984  CG  ARG A  62       8.615 -25.092 -18.642  1.00  0.00           C  
ATOM    985  HG2 ARG A  62       7.923 -25.935 -18.613  1.00  0.00           H  
ATOM    986  HG3 ARG A  62       8.960 -24.972 -19.670  1.00  0.00           H  
ATOM    987  CD  ARG A  62       9.823 -25.426 -17.763  1.00  0.00           C  
ATOM    988  HD2 ARG A  62       9.510 -25.425 -16.717  1.00  0.00           H  
ATOM    989  HD3 ARG A  62      10.165 -26.429 -18.023  1.00  0.00           H  
ATOM    990  NE  ARG A  62      10.944 -24.486 -17.960  1.00  0.00           N  
ATOM    991  HE  ARG A  62      10.847 -23.778 -18.693  1.00  0.00           H  
ATOM    992  CZ  ARG A  62      12.052 -24.462 -17.240  1.00  0.00           C  
ATOM    993  NH1 ARG A  62      12.275 -25.331 -16.296  1.00  0.00           N  
ATOM    994 HH11 ARG A  62      11.588 -26.033 -16.107  1.00  0.00           H  
ATOM    995 HH12 ARG A  62      12.934 -25.113 -15.550  1.00  0.00           H  
ATOM    996  NH2 ARG A  62      12.958 -23.555 -17.444  1.00  0.00           N  
ATOM    997 HH21 ARG A  62      12.749 -22.836 -18.144  1.00  0.00           H  
ATOM    998 HH22 ARG A  62      13.802 -23.569 -16.907  1.00  0.00           H  
ATOM    999  C   ARG A  62       5.824 -22.365 -18.529  1.00  0.00           C  
ATOM   1000  O   ARG A  62       5.042 -22.620 -17.616  1.00  0.00           O  
ATOM   1001  N   CYS A  63       5.926 -21.152 -19.077  1.00  0.00           N  
ATOM   1002  H   CYS A  63       6.624 -21.025 -19.800  1.00  0.00           H  
ATOM   1003  CA  CYS A  63       5.097 -19.987 -18.742  1.00  0.00           C  
ATOM   1004  HA  CYS A  63       4.742 -20.080 -17.714  1.00  0.00           H  
ATOM   1005  CB  CYS A  63       5.974 -18.729 -18.847  1.00  0.00           C  
ATOM   1006  HB2 CYS A  63       6.247 -18.558 -19.893  1.00  0.00           H  
ATOM   1007  HB3 CYS A  63       5.405 -17.868 -18.501  1.00  0.00           H  
ATOM   1008  SG  CYS A  63       7.489 -18.899 -17.857  1.00  0.00           S  
ATOM   1009  HG  CYS A  63       8.123 -19.687 -18.735  1.00  0.00           H  
ATOM   1010  C   CYS A  63       3.860 -19.834 -19.656  1.00  0.00           C  
ATOM   1011  O   CYS A  63       2.879 -19.188 -19.279  1.00  0.00           O  
ATOM   1012  N   LEU A  64       3.920 -20.396 -20.869  1.00  0.00           N  
ATOM   1013  H   LEU A  64       4.731 -20.961 -21.073  1.00  0.00           H  
ATOM   1014  CA  LEU A  64       2.864 -20.358 -21.889  1.00  0.00           C  
ATOM   1015  HA  LEU A  64       2.297 -19.433 -21.776  1.00  0.00           H  
ATOM   1016  CB  LEU A  64       3.509 -20.379 -23.290  1.00  0.00           C  
ATOM   1017  HB2 LEU A  64       4.032 -21.329 -23.407  1.00  0.00           H  
ATOM   1018  HB3 LEU A  64       2.716 -20.348 -24.038  1.00  0.00           H  
ATOM   1019  CG  LEU A  64       4.505 -19.240 -23.592  1.00  0.00           C  
ATOM   1020  HG  LEU A  64       5.338 -19.282 -22.891  1.00  0.00           H  
ATOM   1021  CD1 LEU A  64       5.058 -19.418 -25.008  1.00  0.00           C  
ATOM   1022 HD11 LEU A  64       4.251 -19.374 -25.740  1.00  0.00           H  
ATOM   1023 HD12 LEU A  64       5.777 -18.624 -25.218  1.00  0.00           H  
ATOM   1024 HD13 LEU A  64       5.572 -20.374 -25.084  1.00  0.00           H  
ATOM   1025  CD2 LEU A  64       3.844 -17.862 -23.504  1.00  0.00           C  
ATOM   1026 HD21 LEU A  64       4.566 -17.094 -23.788  1.00  0.00           H  
ATOM   1027 HD22 LEU A  64       2.985 -17.807 -24.172  1.00  0.00           H  
ATOM   1028 HD23 LEU A  64       3.534 -17.661 -22.480  1.00  0.00           H  
ATOM   1029  C   LEU A  64       1.880 -21.534 -21.743  1.00  0.00           C  
ATOM   1030  O   LEU A  64       2.215 -22.563 -21.168  1.00  0.00           O  
ATOM   1031  N   GLY A  65       0.663 -21.401 -22.286  1.00  0.00           N  
ATOM   1032  H   GLY A  65       0.447 -20.524 -22.735  1.00  0.00           H  
ATOM   1033  CA  GLY A  65      -0.305 -22.505 -22.455  1.00  0.00           C  
ATOM   1034  HA2 GLY A  65      -1.162 -22.132 -23.012  1.00  0.00           H  
ATOM   1035  HA3 GLY A  65       0.167 -23.279 -23.060  1.00  0.00           H  
ATOM   1036  C   GLY A  65      -0.840 -23.193 -21.184  1.00  0.00           C  
ATOM   1037  O   GLY A  65      -1.773 -23.989 -21.276  1.00  0.00           O  
ATOM   1038  N   ALA A  66      -0.275 -22.905 -20.009  1.00  0.00           N  
ATOM   1039  H   ALA A  66       0.562 -22.340 -20.035  1.00  0.00           H  
ATOM   1040  CA  ALA A  66      -0.613 -23.541 -18.741  1.00  0.00           C  
ATOM   1041  HA  ALA A  66      -0.476 -24.616 -18.865  1.00  0.00           H  
ATOM   1042  CB  ALA A  66       0.374 -23.051 -17.672  1.00  0.00           C  
ATOM   1043  HB1 ALA A  66       1.399 -23.243 -17.994  1.00  0.00           H  
ATOM   1044  HB2 ALA A  66       0.245 -21.979 -17.510  1.00  0.00           H  
ATOM   1045  HB3 ALA A  66       0.195 -23.578 -16.736  1.00  0.00           H  
ATOM   1046  C   ALA A  66      -2.072 -23.285 -18.325  1.00  0.00           C  
ATOM   1047  O   ALA A  66      -2.604 -22.188 -18.499  1.00  0.00           O  
ATOM   1048  N   THR A  67      -2.713 -24.296 -17.725  1.00  0.00           N  
ATOM   1049  H   THR A  67      -2.230 -25.177 -17.646  1.00  0.00           H  
ATOM   1050  CA  THR A  67      -4.108 -24.199 -17.259  1.00  0.00           C  
ATOM   1051  HA  THR A  67      -4.717 -24.004 -18.141  1.00  0.00           H  
ATOM   1052  CB  THR A  67      -4.591 -25.530 -16.659  1.00  0.00           C  
ATOM   1053  HB  THR A  67      -4.352 -26.338 -17.351  1.00  0.00           H  
ATOM   1054  CG2 THR A  67      -3.974 -25.851 -15.295  1.00  0.00           C  
ATOM   1055 HG21 THR A  67      -4.280 -26.853 -14.993  1.00  0.00           H  
ATOM   1056 HG22 THR A  67      -2.887 -25.819 -15.362  1.00  0.00           H  
ATOM   1057 HG23 THR A  67      -4.315 -25.138 -14.545  1.00  0.00           H  
ATOM   1058  OG1 THR A  67      -5.989 -25.485 -16.486  1.00  0.00           O  
ATOM   1059  HG1 THR A  67      -6.397 -25.893 -17.257  1.00  0.00           H  
ATOM   1060  C   THR A  67      -4.322 -23.020 -16.296  1.00  0.00           C  
ATOM   1061  O   THR A  67      -3.424 -22.653 -15.534  1.00  0.00           O  
ATOM   1062  N   ALA A  68      -5.515 -22.415 -16.315  1.00  0.00           N  
ATOM   1063  H   ALA A  68      -6.225 -22.812 -16.911  1.00  0.00           H  
ATOM   1064  CA  ALA A  68      -5.751 -21.060 -15.804  1.00  0.00           C  
ATOM   1065  HA  ALA A  68      -5.196 -20.366 -16.438  1.00  0.00           H  
ATOM   1066  CB  ALA A  68      -7.245 -20.754 -15.968  1.00  0.00           C  
ATOM   1067  HB1 ALA A  68      -7.843 -21.446 -15.372  1.00  0.00           H  
ATOM   1068  HB2 ALA A  68      -7.449 -19.734 -15.639  1.00  0.00           H  
ATOM   1069  HB3 ALA A  68      -7.531 -20.845 -17.017  1.00  0.00           H  
ATOM   1070  C   ALA A  68      -5.283 -20.807 -14.353  1.00  0.00           C  
ATOM   1071  O   ALA A  68      -4.738 -19.742 -14.068  1.00  0.00           O  
ATOM   1072  N   GLN A  69      -5.422 -21.780 -13.442  1.00  0.00           N  
ATOM   1073  H   GLN A  69      -5.854 -22.646 -13.728  1.00  0.00           H  
ATOM   1074  CA  GLN A  69      -4.949 -21.632 -12.059  1.00  0.00           C  
ATOM   1075  HA  GLN A  69      -5.338 -20.685 -11.680  1.00  0.00           H  
ATOM   1076  CB  GLN A  69      -5.527 -22.759 -11.184  1.00  0.00           C  
ATOM   1077  HB2 GLN A  69      -6.601 -22.835 -11.361  1.00  0.00           H  
ATOM   1078  HB3 GLN A  69      -5.062 -23.708 -11.459  1.00  0.00           H  
ATOM   1079  CG  GLN A  69      -5.285 -22.484  -9.687  1.00  0.00           C  
ATOM   1080  HG2 GLN A  69      -4.222 -22.330  -9.507  1.00  0.00           H  
ATOM   1081  HG3 GLN A  69      -5.819 -21.575  -9.407  1.00  0.00           H  
ATOM   1082  CD  GLN A  69      -5.745 -23.611  -8.768  1.00  0.00           C  
ATOM   1083  OE1 GLN A  69      -4.981 -24.114  -7.960  1.00  0.00           O  
ATOM   1084  NE2 GLN A  69      -6.982 -24.048  -8.844  1.00  0.00           N  
ATOM   1085 HE21 GLN A  69      -7.244 -24.773  -8.197  1.00  0.00           H  
ATOM   1086 HE22 GLN A  69      -7.646 -23.629  -9.468  1.00  0.00           H  
ATOM   1087  C   GLN A  69      -3.412 -21.554 -11.958  1.00  0.00           C  
ATOM   1088  O   GLN A  69      -2.890 -20.790 -11.146  1.00  0.00           O  
ATOM   1089  N   GLN A  70      -2.678 -22.299 -12.793  1.00  0.00           N  
ATOM   1090  H   GLN A  70      -3.151 -22.814 -13.526  1.00  0.00           H  
ATOM   1091  CA  GLN A  70      -1.215 -22.200 -12.871  1.00  0.00           C  
ATOM   1092  HA  GLN A  70      -0.807 -22.233 -11.861  1.00  0.00           H  
ATOM   1093  CB  GLN A  70      -0.633 -23.378 -13.680  1.00  0.00           C  
ATOM   1094  HB2 GLN A  70      -1.100 -23.395 -14.665  1.00  0.00           H  
ATOM   1095  HB3 GLN A  70       0.436 -23.211 -13.829  1.00  0.00           H  
ATOM   1096  CG  GLN A  70      -0.822 -24.764 -13.031  1.00  0.00           C  
ATOM   1097  HG2 GLN A  70      -1.869 -24.917 -12.770  1.00  0.00           H  
ATOM   1098  HG3 GLN A  70      -0.555 -25.520 -13.767  1.00  0.00           H  
ATOM   1099  CD  GLN A  70       0.042 -24.997 -11.790  1.00  0.00           C  
ATOM   1100  OE1 GLN A  70       0.684 -24.110 -11.251  1.00  0.00           O  
ATOM   1101  NE2 GLN A  70       0.115 -26.205 -11.278  1.00  0.00           N  
ATOM   1102 HE21 GLN A  70       0.712 -26.310 -10.476  1.00  0.00           H  
ATOM   1103 HE22 GLN A  70      -0.344 -26.983 -11.715  1.00  0.00           H  
ATOM   1104  C   GLN A  70      -0.789 -20.852 -13.473  1.00  0.00           C  
ATOM   1105  O   GLN A  70       0.060 -20.172 -12.905  1.00  0.00           O  
ATOM   1106  N   PHE A  71      -1.443 -20.403 -14.550  1.00  0.00           N  
ATOM   1107  H   PHE A  71      -2.125 -21.013 -14.989  1.00  0.00           H  
ATOM   1108  CA  PHE A  71      -1.203 -19.080 -15.149  1.00  0.00           C  
ATOM   1109  HA  PHE A  71      -0.146 -19.009 -15.408  1.00  0.00           H  
ATOM   1110  CB  PHE A  71      -2.017 -19.013 -16.449  1.00  0.00           C  
ATOM   1111  HB2 PHE A  71      -1.742 -19.866 -17.072  1.00  0.00           H  
ATOM   1112  HB3 PHE A  71      -3.073 -19.125 -16.204  1.00  0.00           H  
ATOM   1113  CG  PHE A  71      -1.830 -17.762 -17.286  1.00  0.00           C  
ATOM   1114  CD1 PHE A  71      -2.939 -16.953 -17.607  1.00  0.00           C  
ATOM   1115  HD1 PHE A  71      -3.917 -17.212 -17.226  1.00  0.00           H  
ATOM   1116  CE1 PHE A  71      -2.791 -15.859 -18.480  1.00  0.00           C  
ATOM   1117  HE1 PHE A  71      -3.657 -15.296 -18.792  1.00  0.00           H  
ATOM   1118  CZ  PHE A  71      -1.524 -15.551 -19.009  1.00  0.00           C  
ATOM   1119  HZ  PHE A  71      -1.402 -14.734 -19.707  1.00  0.00           H  
ATOM   1120  CE2 PHE A  71      -0.414 -16.348 -18.681  1.00  0.00           C  
ATOM   1121  HE2 PHE A  71       0.551 -16.143 -19.127  1.00  0.00           H  
ATOM   1122  CD2 PHE A  71      -0.568 -17.459 -17.833  1.00  0.00           C  
ATOM   1123  HD2 PHE A  71       0.281 -18.104 -17.640  1.00  0.00           H  
ATOM   1124  C   PHE A  71      -1.521 -17.908 -14.185  1.00  0.00           C  
ATOM   1125  O   PHE A  71      -0.855 -16.870 -14.198  1.00  0.00           O  
ATOM   1126  N   HIE A  72      -2.504 -18.080 -13.294  1.00  0.00           N  
ATOM   1127  H   HIE A  72      -3.103 -18.892 -13.393  1.00  0.00           H  
ATOM   1128  CA  HIE A  72      -2.784 -17.150 -12.190  1.00  0.00           C  
ATOM   1129  HA  HIE A  72      -2.857 -16.136 -12.584  1.00  0.00           H  
ATOM   1130  CB  HIE A  72      -4.133 -17.500 -11.550  1.00  0.00           C  
ATOM   1131  HB2 HIE A  72      -4.918 -17.412 -12.302  1.00  0.00           H  
ATOM   1132  HB3 HIE A  72      -4.119 -18.529 -11.196  1.00  0.00           H  
ATOM   1133  CG  HIE A  72      -4.475 -16.598 -10.394  1.00  0.00           C  
ATOM   1134  ND1 HIE A  72      -4.840 -15.258 -10.511  1.00  0.00           N  
ATOM   1135  CE1 HIE A  72      -5.028 -14.820  -9.257  1.00  0.00           C  
ATOM   1136  HE1 HIE A  72      -5.328 -13.812  -8.997  1.00  0.00           H  
ATOM   1137  NE2 HIE A  72      -4.794 -15.807  -8.372  1.00  0.00           N  
ATOM   1138  HE2 HIE A  72      -4.896 -15.729  -7.369  1.00  0.00           H  
ATOM   1139  CD2 HIE A  72      -4.429 -16.935  -9.073  1.00  0.00           C  
ATOM   1140  HD2 HIE A  72      -4.154 -17.899  -8.667  1.00  0.00           H  
ATOM   1141  C   HIE A  72      -1.661 -17.126 -11.144  1.00  0.00           C  
ATOM   1142  O   HIE A  72      -1.157 -16.052 -10.822  1.00  0.00           O  
ATOM   1143  N   ARG A  73      -1.211 -18.294 -10.664  1.00  0.00           N  
ATOM   1144  H   ARG A  73      -1.649 -19.150 -10.995  1.00  0.00           H  
ATOM   1145  CA  ARG A  73      -0.079 -18.392  -9.721  1.00  0.00           C  
ATOM   1146  HA  ARG A  73      -0.278 -17.764  -8.849  1.00  0.00           H  
ATOM   1147  CB  ARG A  73       0.116 -19.833  -9.243  1.00  0.00           C  
ATOM   1148  HB2 ARG A  73       0.157 -20.504 -10.102  1.00  0.00           H  
ATOM   1149  HB3 ARG A  73       1.065 -19.893  -8.706  1.00  0.00           H  
ATOM   1150  CG  ARG A  73      -0.999 -20.272  -8.290  1.00  0.00           C  
ATOM   1151  HG2 ARG A  73      -1.045 -19.588  -7.443  1.00  0.00           H  
ATOM   1152  HG3 ARG A  73      -1.959 -20.260  -8.805  1.00  0.00           H  
ATOM   1153  CD  ARG A  73      -0.711 -21.682  -7.780  1.00  0.00           C  
ATOM   1154  HD2 ARG A  73      -0.637 -22.357  -8.636  1.00  0.00           H  
ATOM   1155  HD3 ARG A  73       0.244 -21.679  -7.250  1.00  0.00           H  
ATOM   1156  NE  ARG A  73      -1.771 -22.143  -6.870  1.00  0.00           N  
ATOM   1157  HE  ARG A  73      -2.422 -21.454  -6.536  1.00  0.00           H  
ATOM   1158  CZ  ARG A  73      -1.940 -23.381  -6.453  1.00  0.00           C  
ATOM   1159  NH1 ARG A  73      -1.118 -24.340  -6.770  1.00  0.00           N  
ATOM   1160 HH11 ARG A  73      -0.254 -24.113  -7.259  1.00  0.00           H  
ATOM   1161 HH12 ARG A  73      -1.266 -25.269  -6.438  1.00  0.00           H  
ATOM   1162  NH2 ARG A  73      -2.967 -23.685  -5.718  1.00  0.00           N  
ATOM   1163 HH21 ARG A  73      -3.691 -23.008  -5.567  1.00  0.00           H  
ATOM   1164 HH22 ARG A  73      -3.165 -24.645  -5.515  1.00  0.00           H  
ATOM   1165  C   ARG A  73       1.222 -17.857 -10.316  1.00  0.00           C  
ATOM   1166  O   ARG A  73       1.938 -17.157  -9.619  1.00  0.00           O  
ATOM   1167  N   HIE A  74       1.487 -18.088 -11.600  1.00  0.00           N  
ATOM   1168  H   HIE A  74       0.887 -18.749 -12.084  1.00  0.00           H  
ATOM   1169  CA  HIE A  74       2.578 -17.466 -12.367  1.00  0.00           C  
ATOM   1170  HA  HIE A  74       3.547 -17.762 -11.957  1.00  0.00           H  
ATOM   1171  CB  HIE A  74       2.485 -17.991 -13.809  1.00  0.00           C  
ATOM   1172  HB2 HIE A  74       2.784 -19.038 -13.819  1.00  0.00           H  
ATOM   1173  HB3 HIE A  74       1.450 -17.952 -14.135  1.00  0.00           H  
ATOM   1174  CG  HIE A  74       3.306 -17.244 -14.827  1.00  0.00           C  
ATOM   1175  ND1 HIE A  74       4.692 -17.113 -14.805  1.00  0.00           N  
ATOM   1176  CE1 HIE A  74       5.017 -16.483 -15.943  1.00  0.00           C  
ATOM   1177  HE1 HIE A  74       6.027 -16.252 -16.248  1.00  0.00           H  
ATOM   1178  NE2 HIE A  74       3.918 -16.204 -16.663  1.00  0.00           N  
ATOM   1179  HE2 HIE A  74       3.914 -15.789 -17.587  1.00  0.00           H  
ATOM   1180  CD2 HIE A  74       2.825 -16.682 -15.974  1.00  0.00           C  
ATOM   1181  HD2 HIE A  74       1.795 -16.673 -16.300  1.00  0.00           H  
ATOM   1182  C   HIE A  74       2.521 -15.933 -12.301  1.00  0.00           C  
ATOM   1183  O   HIE A  74       3.499 -15.284 -11.926  1.00  0.00           O  
ATOM   1184  N   LYS A  75       1.350 -15.337 -12.573  1.00  0.00           N  
ATOM   1185  H   LYS A  75       0.574 -15.912 -12.878  1.00  0.00           H  
ATOM   1186  CA  LYS A  75       1.165 -13.884 -12.450  1.00  0.00           C  
ATOM   1187  HA  LYS A  75       2.003 -13.403 -12.956  1.00  0.00           H  
ATOM   1188  CB  LYS A  75      -0.132 -13.441 -13.144  1.00  0.00           C  
ATOM   1189  HB2 LYS A  75      -0.943 -14.133 -12.917  1.00  0.00           H  
ATOM   1190  HB3 LYS A  75      -0.401 -12.450 -12.773  1.00  0.00           H  
ATOM   1191  CG  LYS A  75       0.098 -13.352 -14.664  1.00  0.00           C  
ATOM   1192  HG2 LYS A  75       0.992 -12.752 -14.838  1.00  0.00           H  
ATOM   1193  HG3 LYS A  75       0.279 -14.346 -15.075  1.00  0.00           H  
ATOM   1194  CD  LYS A  75      -1.058 -12.674 -15.414  1.00  0.00           C  
ATOM   1195  HD2 LYS A  75      -1.541 -11.941 -14.764  1.00  0.00           H  
ATOM   1196  HD3 LYS A  75      -0.635 -12.144 -16.270  1.00  0.00           H  
ATOM   1197  CE  LYS A  75      -2.083 -13.690 -15.928  1.00  0.00           C  
ATOM   1198  HE2 LYS A  75      -1.564 -14.396 -16.586  1.00  0.00           H  
ATOM   1199  HE3 LYS A  75      -2.479 -14.263 -15.084  1.00  0.00           H  
ATOM   1200  NZ  LYS A  75      -3.176 -13.015 -16.672  1.00  0.00           N  
ATOM   1201  HZ1 LYS A  75      -2.795 -12.441 -17.413  1.00  0.00           H  
ATOM   1202  HZ2 LYS A  75      -3.790 -13.702 -17.085  1.00  0.00           H  
ATOM   1203  HZ3 LYS A  75      -3.722 -12.424 -16.059  1.00  0.00           H  
ATOM   1204  C   LYS A  75       1.274 -13.376 -11.009  1.00  0.00           C  
ATOM   1205  O   LYS A  75       1.945 -12.370 -10.800  1.00  0.00           O  
ATOM   1206  N   GLN A  76       0.707 -14.068 -10.019  1.00  0.00           N  
ATOM   1207  H   GLN A  76       0.151 -14.883 -10.256  1.00  0.00           H  
ATOM   1208  CA  GLN A  76       0.873 -13.715  -8.601  1.00  0.00           C  
ATOM   1209  HA  GLN A  76       0.606 -12.668  -8.477  1.00  0.00           H  
ATOM   1210  CB  GLN A  76      -0.060 -14.561  -7.719  1.00  0.00           C  
ATOM   1211  HB2 GLN A  76       0.124 -15.615  -7.928  1.00  0.00           H  
ATOM   1212  HB3 GLN A  76       0.186 -14.379  -6.672  1.00  0.00           H  
ATOM   1213  CG  GLN A  76      -1.558 -14.271  -7.918  1.00  0.00           C  
ATOM   1214  HG2 GLN A  76      -1.825 -14.308  -8.974  1.00  0.00           H  
ATOM   1215  HG3 GLN A  76      -2.119 -15.049  -7.401  1.00  0.00           H  
ATOM   1216  CD  GLN A  76      -1.972 -12.910  -7.353  1.00  0.00           C  
ATOM   1217  OE1 GLN A  76      -1.655 -11.861  -7.885  1.00  0.00           O  
ATOM   1218  NE2 GLN A  76      -2.690 -12.888  -6.252  1.00  0.00           N  
ATOM   1219 HE21 GLN A  76      -2.795 -11.986  -5.790  1.00  0.00           H  
ATOM   1220 HE22 GLN A  76      -2.868 -13.734  -5.749  1.00  0.00           H  
ATOM   1221  C   GLN A  76       2.332 -13.836  -8.133  1.00  0.00           C  
ATOM   1222  O   GLN A  76       2.817 -12.963  -7.422  1.00  0.00           O  
ATOM   1223  N   LEU A  77       3.068 -14.845  -8.601  1.00  0.00           N  
ATOM   1224  H   LEU A  77       2.616 -15.568  -9.152  1.00  0.00           H  
ATOM   1225  CA  LEU A  77       4.503 -14.993  -8.359  1.00  0.00           C  
ATOM   1226  HA  LEU A  77       4.668 -15.014  -7.281  1.00  0.00           H  
ATOM   1227  CB  LEU A  77       4.957 -16.343  -8.949  1.00  0.00           C  
ATOM   1228  HB2 LEU A  77       4.340 -17.141  -8.534  1.00  0.00           H  
ATOM   1229  HB3 LEU A  77       4.777 -16.320 -10.022  1.00  0.00           H  
ATOM   1230  CG  LEU A  77       6.434 -16.700  -8.712  1.00  0.00           C  
ATOM   1231  HG  LEU A  77       7.055 -15.809  -8.807  1.00  0.00           H  
ATOM   1232  CD1 LEU A  77       6.649 -17.325  -7.333  1.00  0.00           C  
ATOM   1233 HD11 LEU A  77       7.716 -17.462  -7.155  1.00  0.00           H  
ATOM   1234 HD12 LEU A  77       6.236 -16.683  -6.560  1.00  0.00           H  
ATOM   1235 HD13 LEU A  77       6.155 -18.298  -7.274  1.00  0.00           H  
ATOM   1236  CD2 LEU A  77       6.879 -17.715  -9.763  1.00  0.00           C  
ATOM   1237 HD21 LEU A  77       6.787 -17.283 -10.760  1.00  0.00           H  
ATOM   1238 HD22 LEU A  77       7.922 -17.987  -9.598  1.00  0.00           H  
ATOM   1239 HD23 LEU A  77       6.267 -18.616  -9.703  1.00  0.00           H  
ATOM   1240  C   LEU A  77       5.270 -13.780  -8.915  1.00  0.00           C  
ATOM   1241  O   LEU A  77       5.944 -13.090  -8.153  1.00  0.00           O  
ATOM   1242  N   ILE A  78       5.092 -13.423 -10.195  1.00  0.00           N  
ATOM   1243  H   ILE A  78       4.501 -14.007 -10.785  1.00  0.00           H  
ATOM   1244  CA  ILE A  78       5.760 -12.249 -10.793  1.00  0.00           C  
ATOM   1245  HA  ILE A  78       6.830 -12.344 -10.610  1.00  0.00           H  
ATOM   1246  CB  ILE A  78       5.549 -12.222 -12.330  1.00  0.00           C  
ATOM   1247  HB  ILE A  78       4.488 -12.365 -12.539  1.00  0.00           H  
ATOM   1248  CG2 ILE A  78       5.974 -10.870 -12.945  1.00  0.00           C  
ATOM   1249 HG21 ILE A  78       5.347 -10.068 -12.556  1.00  0.00           H  
ATOM   1250 HG22 ILE A  78       7.019 -10.673 -12.704  1.00  0.00           H  
ATOM   1251 HG23 ILE A  78       5.842 -10.887 -14.026  1.00  0.00           H  
ATOM   1252  CG1 ILE A  78       6.342 -13.390 -12.965  1.00  0.00           C  
ATOM   1253 HG12 ILE A  78       7.397 -13.295 -12.707  1.00  0.00           H  
ATOM   1254 HG13 ILE A  78       5.984 -14.331 -12.548  1.00  0.00           H  
ATOM   1255  CD1 ILE A  78       6.230 -13.499 -14.491  1.00  0.00           C  
ATOM   1256 HD11 ILE A  78       6.775 -12.687 -14.976  1.00  0.00           H  
ATOM   1257 HD12 ILE A  78       6.675 -14.439 -14.812  1.00  0.00           H  
ATOM   1258 HD13 ILE A  78       5.182 -13.478 -14.793  1.00  0.00           H  
ATOM   1259  C   ILE A  78       5.332 -10.938 -10.110  1.00  0.00           C  
ATOM   1260  O   ILE A  78       6.149 -10.030  -9.952  1.00  0.00           O  
ATOM   1261  N   ARG A  79       4.072 -10.821  -9.686  1.00  0.00           N  
ATOM   1262  H   ARG A  79       3.436 -11.593  -9.869  1.00  0.00           H  
ATOM   1263  CA  ARG A  79       3.544  -9.636  -8.992  1.00  0.00           C  
ATOM   1264  HA  ARG A  79       3.801  -8.742  -9.562  1.00  0.00           H  
ATOM   1265  CB  ARG A  79       2.018  -9.771  -8.966  1.00  0.00           C  
ATOM   1266  HB2 ARG A  79       1.674  -9.865  -9.998  1.00  0.00           H  
ATOM   1267  HB3 ARG A  79       1.737 -10.676  -8.426  1.00  0.00           H  
ATOM   1268  CG  ARG A  79       1.295  -8.584  -8.329  1.00  0.00           C  
ATOM   1269  HG2 ARG A  79       1.398  -8.648  -7.245  1.00  0.00           H  
ATOM   1270  HG3 ARG A  79       1.725  -7.643  -8.675  1.00  0.00           H  
ATOM   1271  CD  ARG A  79      -0.184  -8.638  -8.725  1.00  0.00           C  
ATOM   1272  HD2 ARG A  79      -0.291  -8.336  -9.768  1.00  0.00           H  
ATOM   1273  HD3 ARG A  79      -0.536  -9.666  -8.632  1.00  0.00           H  
ATOM   1274  NE  ARG A  79      -0.978  -7.742  -7.876  1.00  0.00           N  
ATOM   1275  HE  ARG A  79      -0.677  -6.776  -7.809  1.00  0.00           H  
ATOM   1276  CZ  ARG A  79      -1.771  -8.102  -6.894  1.00  0.00           C  
ATOM   1277  NH1 ARG A  79      -2.117  -9.337  -6.684  1.00  0.00           N  
ATOM   1278 HH11 ARG A  79      -1.801 -10.070  -7.303  1.00  0.00           H  
ATOM   1279 HH12 ARG A  79      -2.450  -9.588  -5.753  1.00  0.00           H  
ATOM   1280  NH2 ARG A  79      -2.199  -7.208  -6.058  1.00  0.00           N  
ATOM   1281 HH21 ARG A  79      -1.845  -6.245  -6.098  1.00  0.00           H  
ATOM   1282 HH22 ARG A  79      -2.723  -7.508  -5.234  1.00  0.00           H  
ATOM   1283  C   ARG A  79       4.178  -9.448  -7.610  1.00  0.00           C  
ATOM   1284  O   ARG A  79       4.638  -8.351  -7.301  1.00  0.00           O  
ATOM   1285  N   PHE A  80       4.339 -10.521  -6.833  1.00  0.00           N  
ATOM   1286  H   PHE A  80       3.927 -11.404  -7.125  1.00  0.00           H  
ATOM   1287  CA  PHE A  80       5.109 -10.486  -5.587  1.00  0.00           C  
ATOM   1288  HA  PHE A  80       4.790  -9.613  -5.018  1.00  0.00           H  
ATOM   1289  CB  PHE A  80       4.802 -11.730  -4.739  1.00  0.00           C  
ATOM   1290  HB2 PHE A  80       5.073 -12.607  -5.324  1.00  0.00           H  
ATOM   1291  HB3 PHE A  80       5.434 -11.706  -3.852  1.00  0.00           H  
ATOM   1292  CG  PHE A  80       3.361 -11.890  -4.273  1.00  0.00           C  
ATOM   1293  CD1 PHE A  80       2.628 -10.794  -3.771  1.00  0.00           C  
ATOM   1294  HD1 PHE A  80       3.077  -9.814  -3.712  1.00  0.00           H  
ATOM   1295  CE1 PHE A  80       1.294 -10.962  -3.356  1.00  0.00           C  
ATOM   1296  HE1 PHE A  80       0.722 -10.117  -3.000  1.00  0.00           H  
ATOM   1297  CZ  PHE A  80       0.689 -12.226  -3.423  1.00  0.00           C  
ATOM   1298  HZ  PHE A  80      -0.343 -12.344  -3.123  1.00  0.00           H  
ATOM   1299  CE2 PHE A  80       1.421 -13.328  -3.898  1.00  0.00           C  
ATOM   1300  HE2 PHE A  80       0.957 -14.302  -3.952  1.00  0.00           H  
ATOM   1301  CD2 PHE A  80       2.753 -13.161  -4.318  1.00  0.00           C  
ATOM   1302  HD2 PHE A  80       3.301 -14.012  -4.699  1.00  0.00           H  
ATOM   1303  C   PHE A  80       6.620 -10.293  -5.811  1.00  0.00           C  
ATOM   1304  O   PHE A  80       7.219  -9.524  -5.067  1.00  0.00           O  
ATOM   1305  N   LEU A  81       7.249 -10.874  -6.844  1.00  0.00           N  
ATOM   1306  H   LEU A  81       6.742 -11.557  -7.402  1.00  0.00           H  
ATOM   1307  CA  LEU A  81       8.648 -10.558  -7.200  1.00  0.00           C  
ATOM   1308  HA  LEU A  81       9.289 -10.769  -6.344  1.00  0.00           H  
ATOM   1309  CB  LEU A  81       9.117 -11.407  -8.396  1.00  0.00           C  
ATOM   1310  HB2 LEU A  81       8.402 -11.275  -9.206  1.00  0.00           H  
ATOM   1311  HB3 LEU A  81      10.072 -11.004  -8.735  1.00  0.00           H  
ATOM   1312  CG  LEU A  81       9.314 -12.915  -8.156  1.00  0.00           C  
ATOM   1313  HG  LEU A  81       8.390 -13.365  -7.811  1.00  0.00           H  
ATOM   1314  CD1 LEU A  81       9.701 -13.569  -9.483  1.00  0.00           C  
ATOM   1315 HD11 LEU A  81       9.797 -14.643  -9.344  1.00  0.00           H  
ATOM   1316 HD12 LEU A  81       8.918 -13.394 -10.222  1.00  0.00           H  
ATOM   1317 HD13 LEU A  81      10.646 -13.166  -9.848  1.00  0.00           H  
ATOM   1318  CD2 LEU A  81      10.408 -13.212  -7.129  1.00  0.00           C  
ATOM   1319 HD21 LEU A  81      11.336 -12.714  -7.404  1.00  0.00           H  
ATOM   1320 HD22 LEU A  81      10.092 -12.868  -6.147  1.00  0.00           H  
ATOM   1321 HD23 LEU A  81      10.583 -14.287  -7.074  1.00  0.00           H  
ATOM   1322  C   LEU A  81       8.832  -9.062  -7.533  1.00  0.00           C  
ATOM   1323  O   LEU A  81       9.799  -8.438  -7.095  1.00  0.00           O  
ATOM   1324  N   LYS A  82       7.865  -8.464  -8.240  1.00  0.00           N  
ATOM   1325  H   LYS A  82       7.120  -9.049  -8.604  1.00  0.00           H  
ATOM   1326  CA  LYS A  82       7.866  -7.031  -8.577  1.00  0.00           C  
ATOM   1327  HA  LYS A  82       8.886  -6.759  -8.857  1.00  0.00           H  
ATOM   1328  CB  LYS A  82       6.944  -6.771  -9.782  1.00  0.00           C  
ATOM   1329  HB2 LYS A  82       5.986  -7.275  -9.635  1.00  0.00           H  
ATOM   1330  HB3 LYS A  82       6.765  -5.700  -9.878  1.00  0.00           H  
ATOM   1331  CG  LYS A  82       7.616  -7.268 -11.072  1.00  0.00           C  
ATOM   1332  HG2 LYS A  82       8.556  -6.730 -11.204  1.00  0.00           H  
ATOM   1333  HG3 LYS A  82       7.836  -8.330 -10.976  1.00  0.00           H  
ATOM   1334  CD  LYS A  82       6.760  -7.071 -12.327  1.00  0.00           C  
ATOM   1335  HD2 LYS A  82       5.819  -7.612 -12.207  1.00  0.00           H  
ATOM   1336  HD3 LYS A  82       6.553  -6.008 -12.462  1.00  0.00           H  
ATOM   1337  CE  LYS A  82       7.538  -7.622 -13.533  1.00  0.00           C  
ATOM   1338  HE2 LYS A  82       8.495  -7.095 -13.606  1.00  0.00           H  
ATOM   1339  HE3 LYS A  82       7.765  -8.677 -13.343  1.00  0.00           H  
ATOM   1340  NZ  LYS A  82       6.778  -7.486 -14.802  1.00  0.00           N  
ATOM   1341  HZ1 LYS A  82       5.863  -7.905 -14.701  1.00  0.00           H  
ATOM   1342  HZ2 LYS A  82       6.669  -6.510 -15.050  1.00  0.00           H  
ATOM   1343  HZ3 LYS A  82       7.263  -7.953 -15.562  1.00  0.00           H  
ATOM   1344  C   LYS A  82       7.547  -6.117  -7.389  1.00  0.00           C  
ATOM   1345  O   LYS A  82       7.865  -4.935  -7.490  1.00  0.00           O  
ATOM   1346  N   ARG A  83       7.001  -6.624  -6.272  1.00  0.00           N  
ATOM   1347  H   ARG A  83       6.660  -7.575  -6.318  1.00  0.00           H  
ATOM   1348  CA  ARG A  83       7.071  -5.971  -4.943  1.00  0.00           C  
ATOM   1349  HA  ARG A  83       6.979  -4.890  -5.053  1.00  0.00           H  
ATOM   1350  CB  ARG A  83       5.937  -6.457  -4.012  1.00  0.00           C  
ATOM   1351  HB2 ARG A  83       5.951  -7.546  -3.961  1.00  0.00           H  
ATOM   1352  HB3 ARG A  83       6.139  -6.079  -3.007  1.00  0.00           H  
ATOM   1353  CG  ARG A  83       4.525  -5.998  -4.415  1.00  0.00           C  
ATOM   1354  HG2 ARG A  83       4.527  -4.919  -4.571  1.00  0.00           H  
ATOM   1355  HG3 ARG A  83       4.250  -6.482  -5.352  1.00  0.00           H  
ATOM   1356  CD  ARG A  83       3.493  -6.345  -3.320  1.00  0.00           C  
ATOM   1357  HD2 ARG A  83       3.837  -7.230  -2.783  1.00  0.00           H  
ATOM   1358  HD3 ARG A  83       3.446  -5.509  -2.617  1.00  0.00           H  
ATOM   1359  NE  ARG A  83       2.152  -6.615  -3.882  1.00  0.00           N  
ATOM   1360  HE  ARG A  83       1.998  -6.395  -4.866  1.00  0.00           H  
ATOM   1361  CZ  ARG A  83       1.088  -7.123  -3.278  1.00  0.00           C  
ATOM   1362  NH1 ARG A  83       1.044  -7.447  -2.020  1.00  0.00           N  
ATOM   1363 HH11 ARG A  83       1.846  -7.261  -1.451  1.00  0.00           H  
ATOM   1364 HH12 ARG A  83       0.182  -7.809  -1.638  1.00  0.00           H  
ATOM   1365  NH2 ARG A  83       0.006  -7.344  -3.953  1.00  0.00           N  
ATOM   1366 HH21 ARG A  83      -0.004  -7.011  -4.922  1.00  0.00           H  
ATOM   1367 HH22 ARG A  83      -0.832  -7.754  -3.564  1.00  0.00           H  
ATOM   1368  C   ARG A  83       8.428  -6.203  -4.261  1.00  0.00           C  
ATOM   1369  O   ARG A  83       8.984  -5.280  -3.671  1.00  0.00           O  
ATOM   1370  N   LEU A  84       8.988  -7.411  -4.360  1.00  0.00           N  
ATOM   1371  H   LEU A  84       8.473  -8.130  -4.853  1.00  0.00           H  
ATOM   1372  CA  LEU A  84      10.220  -7.809  -3.669  1.00  0.00           C  
ATOM   1373  HA  LEU A  84      10.084  -7.642  -2.600  1.00  0.00           H  
ATOM   1374  CB  LEU A  84      10.450  -9.313  -3.922  1.00  0.00           C  
ATOM   1375  HB2 LEU A  84       9.573  -9.880  -3.623  1.00  0.00           H  
ATOM   1376  HB3 LEU A  84      10.585  -9.463  -4.990  1.00  0.00           H  
ATOM   1377  CG  LEU A  84      11.682  -9.909  -3.228  1.00  0.00           C  
ATOM   1378  HG  LEU A  84      12.567  -9.341  -3.505  1.00  0.00           H  
ATOM   1379  CD1 LEU A  84      11.549  -9.919  -1.707  1.00  0.00           C  
ATOM   1380 HD11 LEU A  84      12.435 -10.381  -1.273  1.00  0.00           H  
ATOM   1381 HD12 LEU A  84      11.475  -8.899  -1.336  1.00  0.00           H  
ATOM   1382 HD13 LEU A  84      10.666 -10.484  -1.407  1.00  0.00           H  
ATOM   1383  CD2 LEU A  84      11.876 -11.348  -3.704  1.00  0.00           C  
ATOM   1384 HD21 LEU A  84      11.949 -11.372  -4.791  1.00  0.00           H  
ATOM   1385 HD22 LEU A  84      12.797 -11.747  -3.288  1.00  0.00           H  
ATOM   1386 HD23 LEU A  84      11.042 -11.967  -3.381  1.00  0.00           H  
ATOM   1387  C   LEU A  84      11.434  -6.984  -4.119  1.00  0.00           C  
ATOM   1388  O   LEU A  84      12.188  -6.470  -3.292  1.00  0.00           O  
ATOM   1389  N   ASP A  85      11.628  -6.857  -5.433  1.00  0.00           N  
ATOM   1390  H   ASP A  85      10.963  -7.305  -6.060  1.00  0.00           H  
ATOM   1391  CA  ASP A  85      12.830  -6.244  -5.999  1.00  0.00           C  
ATOM   1392  HA  ASP A  85      13.689  -6.745  -5.557  1.00  0.00           H  
ATOM   1393  CB  ASP A  85      12.893  -6.508  -7.512  1.00  0.00           C  
ATOM   1394  HB2 ASP A  85      13.791  -6.033  -7.907  1.00  0.00           H  
ATOM   1395  HB3 ASP A  85      12.997  -7.584  -7.658  1.00  0.00           H  
ATOM   1396  CG  ASP A  85      11.695  -6.029  -8.336  1.00  0.00           C  
ATOM   1397  OD1 ASP A  85      10.975  -5.092  -7.938  1.00  0.00           O  
ATOM   1398  OD2 ASP A  85      11.521  -6.509  -9.479  1.00  0.00           O  
ATOM   1399  C   ASP A  85      12.977  -4.753  -5.640  1.00  0.00           C  
ATOM   1400  O   ASP A  85      14.090  -4.297  -5.375  1.00  0.00           O  
ATOM   1401  N   ARG A  86      11.872  -4.004  -5.534  1.00  0.00           N  
ATOM   1402  H   ARG A  86      11.005  -4.437  -5.834  1.00  0.00           H  
ATOM   1403  CA  ARG A  86      11.880  -2.586  -5.131  1.00  0.00           C  
ATOM   1404  HA  ARG A  86      12.614  -2.064  -5.738  1.00  0.00           H  
ATOM   1405  CB  ARG A  86      10.519  -1.918  -5.370  1.00  0.00           C  
ATOM   1406  HB2 ARG A  86       9.774  -2.343  -4.698  1.00  0.00           H  
ATOM   1407  HB3 ARG A  86      10.619  -0.854  -5.145  1.00  0.00           H  
ATOM   1408  CG  ARG A  86      10.031  -2.089  -6.814  1.00  0.00           C  
ATOM   1409  HG2 ARG A  86      10.886  -2.037  -7.492  1.00  0.00           H  
ATOM   1410  HG3 ARG A  86       9.570  -3.070  -6.910  1.00  0.00           H  
ATOM   1411  CD  ARG A  86       9.029  -1.012  -7.242  1.00  0.00           C  
ATOM   1412  HD2 ARG A  86       9.566  -0.066  -7.311  1.00  0.00           H  
ATOM   1413  HD3 ARG A  86       8.642  -1.252  -8.233  1.00  0.00           H  
ATOM   1414  NE  ARG A  86       7.914  -0.824  -6.302  1.00  0.00           N  
ATOM   1415  HE  ARG A  86       7.965   0.008  -5.704  1.00  0.00           H  
ATOM   1416  CZ  ARG A  86       6.811  -1.526  -6.163  1.00  0.00           C  
ATOM   1417  NH1 ARG A  86       6.597  -2.663  -6.747  1.00  0.00           N  
ATOM   1418 HH11 ARG A  86       7.374  -3.196  -7.112  1.00  0.00           H  
ATOM   1419 HH12 ARG A  86       5.720  -3.114  -6.564  1.00  0.00           H  
ATOM   1420  NH2 ARG A  86       5.863  -1.086  -5.416  1.00  0.00           N  
ATOM   1421 HH21 ARG A  86       5.975  -0.179  -4.953  1.00  0.00           H  
ATOM   1422 HH22 ARG A  86       5.014  -1.615  -5.251  1.00  0.00           H  
ATOM   1423  C   ARG A  86      12.334  -2.391  -3.689  1.00  0.00           C  
ATOM   1424  O   ARG A  86      13.173  -1.530  -3.426  1.00  0.00           O  
ATOM   1425  N   ASN A  87      11.846  -3.230  -2.771  1.00  0.00           N  
ATOM   1426  H   ASN A  87      11.151  -3.903  -3.064  1.00  0.00           H  
ATOM   1427  CA  ASN A  87      12.299  -3.230  -1.380  1.00  0.00           C  
ATOM   1428  HA  ASN A  87      12.289  -2.202  -1.014  1.00  0.00           H  
ATOM   1429  CB  ASN A  87      11.350  -4.072  -0.509  1.00  0.00           C  
ATOM   1430  HB2 ASN A  87      11.036  -4.967  -1.044  1.00  0.00           H  
ATOM   1431  HB3 ASN A  87      11.897  -4.371   0.378  1.00  0.00           H  
ATOM   1432  CG  ASN A  87      10.133  -3.322   0.008  1.00  0.00           C  
ATOM   1433  OD1 ASN A  87      10.074  -2.097   0.032  1.00  0.00           O  
ATOM   1434  ND2 ASN A  87       9.158  -4.045   0.513  1.00  0.00           N  
ATOM   1435 HD21 ASN A  87       8.369  -3.531   0.911  1.00  0.00           H  
ATOM   1436 HD22 ASN A  87       9.171  -5.042   0.486  1.00  0.00           H  
ATOM   1437  C   ASN A  87      13.756  -3.704  -1.227  1.00  0.00           C  
ATOM   1438  O   ASN A  87      14.462  -3.184  -0.365  1.00  0.00           O  
ATOM   1439  N   LEU A  88      14.245  -4.631  -2.062  1.00  0.00           N  
ATOM   1440  H   LEU A  88      13.608  -5.087  -2.708  1.00  0.00           H  
ATOM   1441  CA  LEU A  88      15.673  -4.985  -2.104  1.00  0.00           C  
ATOM   1442  HA  LEU A  88      16.007  -5.202  -1.091  1.00  0.00           H  
ATOM   1443  CB  LEU A  88      15.877  -6.233  -2.978  1.00  0.00           C  
ATOM   1444  HB2 LEU A  88      15.372  -6.074  -3.930  1.00  0.00           H  
ATOM   1445  HB3 LEU A  88      16.941  -6.350  -3.188  1.00  0.00           H  
ATOM   1446  CG  LEU A  88      15.358  -7.535  -2.350  1.00  0.00           C  
ATOM   1447  HG  LEU A  88      14.330  -7.408  -2.012  1.00  0.00           H  
ATOM   1448  CD1 LEU A  88      15.397  -8.636  -3.409  1.00  0.00           C  
ATOM   1449 HD11 LEU A  88      14.755  -8.362  -4.245  1.00  0.00           H  
ATOM   1450 HD12 LEU A  88      16.412  -8.771  -3.773  1.00  0.00           H  
ATOM   1451 HD13 LEU A  88      15.031  -9.568  -2.986  1.00  0.00           H  
ATOM   1452  CD2 LEU A  88      16.215  -7.993  -1.165  1.00  0.00           C  
ATOM   1453 HD21 LEU A  88      17.241  -8.162  -1.493  1.00  0.00           H  
ATOM   1454 HD22 LEU A  88      16.214  -7.243  -0.376  1.00  0.00           H  
ATOM   1455 HD23 LEU A  88      15.810  -8.918  -0.756  1.00  0.00           H  
ATOM   1456  C   LEU A  88      16.556  -3.825  -2.599  1.00  0.00           C  
ATOM   1457  O   LEU A  88      17.613  -3.580  -2.022  1.00  0.00           O  
ATOM   1458  N   TRP A  89      16.125  -3.074  -3.618  1.00  0.00           N  
ATOM   1459  H   TRP A  89      15.279  -3.354  -4.104  1.00  0.00           H  
ATOM   1460  CA  TRP A  89      16.825  -1.860  -4.064  1.00  0.00           C  
ATOM   1461  HA  TRP A  89      17.862  -2.114  -4.289  1.00  0.00           H  
ATOM   1462  CB  TRP A  89      16.182  -1.324  -5.348  1.00  0.00           C  
ATOM   1463  HB2 TRP A  89      16.110  -2.147  -6.060  1.00  0.00           H  
ATOM   1464  HB3 TRP A  89      15.167  -0.989  -5.130  1.00  0.00           H  
ATOM   1465  CG  TRP A  89      16.922  -0.206  -6.028  1.00  0.00           C  
ATOM   1466  CD1 TRP A  89      16.662   1.116  -5.895  1.00  0.00           C  
ATOM   1467  HD1 TRP A  89      15.883   1.535  -5.268  1.00  0.00           H  
ATOM   1468  NE1 TRP A  89      17.558   1.848  -6.653  1.00  0.00           N  
ATOM   1469  HE1 TRP A  89      17.590   2.861  -6.660  1.00  0.00           H  
ATOM   1470  CE2 TRP A  89      18.438   1.028  -7.329  1.00  0.00           C  
ATOM   1471  CZ2 TRP A  89      19.490   1.280  -8.223  1.00  0.00           C  
ATOM   1472  HZ2 TRP A  89      19.747   2.291  -8.498  1.00  0.00           H  
ATOM   1473  CH2 TRP A  89      20.220   0.197  -8.739  1.00  0.00           C  
ATOM   1474  HH2 TRP A  89      21.037   0.373  -9.424  1.00  0.00           H  
ATOM   1475  CZ3 TRP A  89      19.899  -1.115  -8.349  1.00  0.00           C  
ATOM   1476  HZ3 TRP A  89      20.484  -1.935  -8.735  1.00  0.00           H  
ATOM   1477  CE3 TRP A  89      18.839  -1.359  -7.454  1.00  0.00           C  
ATOM   1478  HE3 TRP A  89      18.603  -2.371  -7.163  1.00  0.00           H  
ATOM   1479  CD2 TRP A  89      18.072  -0.294  -6.929  1.00  0.00           C  
ATOM   1480  C   TRP A  89      16.856  -0.784  -2.968  1.00  0.00           C  
ATOM   1481  O   TRP A  89      17.919  -0.226  -2.689  1.00  0.00           O  
ATOM   1482  N   GLY A  90      15.736  -0.548  -2.272  1.00  0.00           N  
ATOM   1483  H   GLY A  90      14.880  -1.017  -2.554  1.00  0.00           H  
ATOM   1484  CA  GLY A  90      15.684   0.399  -1.149  1.00  0.00           C  
ATOM   1485  HA2 GLY A  90      16.011   1.384  -1.486  1.00  0.00           H  
ATOM   1486  HA3 GLY A  90      14.655   0.474  -0.802  1.00  0.00           H  
ATOM   1487  C   GLY A  90      16.546  -0.018   0.053  1.00  0.00           C  
ATOM   1488  O   GLY A  90      17.186   0.825   0.681  1.00  0.00           O  
ATOM   1489  N   LEU A  91      16.589  -1.320   0.357  1.00  0.00           N  
ATOM   1490  H   LEU A  91      15.980  -1.955  -0.150  1.00  0.00           H  
ATOM   1491  CA  LEU A  91      17.425  -1.866   1.432  1.00  0.00           C  
ATOM   1492  HA  LEU A  91      17.346  -1.173   2.269  1.00  0.00           H  
ATOM   1493  CB  LEU A  91      16.836  -3.225   1.851  1.00  0.00           C  
ATOM   1494  HB2 LEU A  91      15.757  -3.112   1.976  1.00  0.00           H  
ATOM   1495  HB3 LEU A  91      17.009  -3.932   1.040  1.00  0.00           H  
ATOM   1496  CG  LEU A  91      17.409  -3.807   3.155  1.00  0.00           C  
ATOM   1497  HG  LEU A  91      18.485  -3.952   3.065  1.00  0.00           H  
ATOM   1498  CD1 LEU A  91      17.115  -2.915   4.365  1.00  0.00           C  
ATOM   1499 HD11 LEU A  91      17.675  -1.983   4.284  1.00  0.00           H  
ATOM   1500 HD12 LEU A  91      17.424  -3.417   5.282  1.00  0.00           H  
ATOM   1501 HD13 LEU A  91      16.049  -2.692   4.418  1.00  0.00           H  
ATOM   1502  CD2 LEU A  91      16.770  -5.167   3.429  1.00  0.00           C  
ATOM   1503 HD21 LEU A  91      16.906  -5.818   2.564  1.00  0.00           H  
ATOM   1504 HD22 LEU A  91      15.707  -5.046   3.632  1.00  0.00           H  
ATOM   1505 HD23 LEU A  91      17.249  -5.630   4.289  1.00  0.00           H  
ATOM   1506  C   LEU A  91      18.922  -1.946   1.059  1.00  0.00           C  
ATOM   1507  O   LEU A  91      19.777  -2.010   1.944  1.00  0.00           O  
ATOM   1508  N   ALA A  92      19.249  -1.934  -0.237  1.00  0.00           N  
ATOM   1509  H   ALA A  92      18.492  -1.980  -0.909  1.00  0.00           H  
ATOM   1510  CA  ALA A  92      20.616  -1.823  -0.746  1.00  0.00           C  
ATOM   1511  HA  ALA A  92      21.263  -2.454  -0.140  1.00  0.00           H  
ATOM   1512  CB  ALA A  92      20.665  -2.332  -2.193  1.00  0.00           C  
ATOM   1513  HB1 ALA A  92      21.696  -2.306  -2.540  1.00  0.00           H  
ATOM   1514  HB2 ALA A  92      20.290  -3.351  -2.249  1.00  0.00           H  
ATOM   1515  HB3 ALA A  92      20.055  -1.706  -2.843  1.00  0.00           H  
ATOM   1516  C   ALA A  92      21.165  -0.388  -0.677  1.00  0.00           C  
ATOM   1517  O   ALA A  92      22.253  -0.166  -0.142  1.00  0.00           O  
ATOM   1518  N   GLY A  93      20.436   0.578  -1.244  1.00  0.00           N  
ATOM   1519  H   GLY A  93      19.537   0.328  -1.652  1.00  0.00           H  
ATOM   1520  CA  GLY A  93      20.891   1.971  -1.362  1.00  0.00           C  
ATOM   1521  HA2 GLY A  93      20.065   2.572  -1.742  1.00  0.00           H  
ATOM   1522  HA3 GLY A  93      21.156   2.345  -0.373  1.00  0.00           H  
ATOM   1523  C   GLY A  93      22.095   2.184  -2.297  1.00  0.00           C  
ATOM   1524  O   GLY A  93      22.776   3.201  -2.189  1.00  0.00           O  
ATOM   1525  N   LEU A  94      22.387   1.235  -3.194  1.00  0.00           N  
ATOM   1526  H   LEU A  94      21.768   0.441  -3.248  1.00  0.00           H  
ATOM   1527  CA  LEU A  94      23.452   1.340  -4.198  1.00  0.00           C  
ATOM   1528  HA  LEU A  94      24.146   2.129  -3.911  1.00  0.00           H  
ATOM   1529  CB  LEU A  94      24.233   0.013  -4.286  1.00  0.00           C  
ATOM   1530  HB2 LEU A  94      23.541  -0.766  -4.610  1.00  0.00           H  
ATOM   1531  HB3 LEU A  94      24.994   0.119  -5.061  1.00  0.00           H  
ATOM   1532  CG  LEU A  94      24.920  -0.469  -2.994  1.00  0.00           C  
ATOM   1533  HG  LEU A  94      24.172  -0.635  -2.218  1.00  0.00           H  
ATOM   1534  CD1 LEU A  94      25.628  -1.795  -3.279  1.00  0.00           C  
ATOM   1535 HD11 LEU A  94      26.091  -2.169  -2.365  1.00  0.00           H  
ATOM   1536 HD12 LEU A  94      24.898  -2.522  -3.629  1.00  0.00           H  
ATOM   1537 HD13 LEU A  94      26.397  -1.654  -4.039  1.00  0.00           H  
ATOM   1538  CD2 LEU A  94      25.957   0.535  -2.485  1.00  0.00           C  
ATOM   1539 HD21 LEU A  94      25.463   1.458  -2.182  1.00  0.00           H  
ATOM   1540 HD22 LEU A  94      26.473   0.122  -1.619  1.00  0.00           H  
ATOM   1541 HD23 LEU A  94      26.687   0.749  -3.266  1.00  0.00           H  
ATOM   1542  C   LEU A  94      22.883   1.698  -5.579  1.00  0.00           C  
ATOM   1543  O   LEU A  94      22.031   0.977  -6.088  1.00  0.00           O  
ATOM   1544  N   ASN A  95      23.416   2.740  -6.229  1.00  0.00           N  
ATOM   1545  H   ASN A  95      24.057   3.335  -5.730  1.00  0.00           H  
ATOM   1546  CA  ASN A  95      23.046   3.098  -7.613  1.00  0.00           C  
ATOM   1547  HA  ASN A  95      21.958   3.195  -7.667  1.00  0.00           H  
ATOM   1548  CB  ASN A  95      23.683   4.451  -7.983  1.00  0.00           C  
ATOM   1549  HB2 ASN A  95      24.757   4.402  -7.815  1.00  0.00           H  
ATOM   1550  HB3 ASN A  95      23.517   4.639  -9.043  1.00  0.00           H  
ATOM   1551  CG  ASN A  95      23.112   5.635  -7.226  1.00  0.00           C  
ATOM   1552  OD1 ASN A  95      22.059   5.586  -6.622  1.00  0.00           O  
ATOM   1553  ND2 ASN A  95      23.795   6.754  -7.240  1.00  0.00           N  
ATOM   1554 HD21 ASN A  95      23.379   7.514  -6.730  1.00  0.00           H  
ATOM   1555 HD22 ASN A  95      24.649   6.845  -7.754  1.00  0.00           H  
ATOM   1556  C   ASN A  95      23.448   2.038  -8.661  1.00  0.00           C  
ATOM   1557  O   ASN A  95      22.957   2.069  -9.786  1.00  0.00           O  
ATOM   1558  N   SER A  96      24.374   1.137  -8.322  1.00  0.00           N  
ATOM   1559  H   SER A  96      24.757   1.182  -7.389  1.00  0.00           H  
ATOM   1560  CA  SER A  96      24.767  -0.025  -9.120  1.00  0.00           C  
ATOM   1561  HA  SER A  96      23.873  -0.508  -9.517  1.00  0.00           H  
ATOM   1562  CB  SER A  96      25.660   0.407 -10.293  1.00  0.00           C  
ATOM   1563  HB2 SER A  96      25.092   1.069 -10.948  1.00  0.00           H  
ATOM   1564  HB3 SER A  96      26.524   0.951  -9.908  1.00  0.00           H  
ATOM   1565  OG  SER A  96      26.113  -0.706 -11.045  1.00  0.00           O  
ATOM   1566  HG  SER A  96      26.396  -0.391 -11.910  1.00  0.00           H  
ATOM   1567  C   SER A  96      25.522  -1.026  -8.247  1.00  0.00           C  
ATOM   1568  O   SER A  96      26.226  -0.637  -7.314  1.00  0.00           O  
ATOM   1569  N   CYS A  97      25.428  -2.308  -8.588  1.00  0.00           N  
ATOM   1570  H   CYS A  97      24.794  -2.555  -9.333  1.00  0.00           H  
ATOM   1571  CA  CYS A  97      26.386  -3.318  -8.170  1.00  0.00           C  
ATOM   1572  HA  CYS A  97      27.353  -2.840  -8.030  1.00  0.00           H  
ATOM   1573  CB  CYS A  97      25.973  -3.924  -6.828  1.00  0.00           C  
ATOM   1574  HB2 CYS A  97      25.852  -3.142  -6.078  1.00  0.00           H  
ATOM   1575  HB3 CYS A  97      25.032  -4.464  -6.948  1.00  0.00           H  
ATOM   1576  SG  CYS A  97      27.282  -5.078  -6.345  1.00  0.00           S  
ATOM   1577  HG  CYS A  97      28.081  -4.183  -5.740  1.00  0.00           H  
ATOM   1578  C   CYS A  97      26.471  -4.388  -9.265  1.00  0.00           C  
ATOM   1579  O   CYS A  97      25.516  -5.151  -9.432  1.00  0.00           O  
ATOM   1580  N   PRO A  98      27.576  -4.477 -10.030  1.00  0.00           N  
ATOM   1581  CD  PRO A  98      28.786  -3.671  -9.955  1.00  0.00           C  
ATOM   1582  HD2 PRO A  98      29.128  -3.543  -8.927  1.00  0.00           H  
ATOM   1583  HD3 PRO A  98      28.600  -2.700 -10.417  1.00  0.00           H  
ATOM   1584  CG  PRO A  98      29.843  -4.436 -10.751  1.00  0.00           C  
ATOM   1585  HG2 PRO A  98      30.352  -5.144 -10.095  1.00  0.00           H  
ATOM   1586  HG3 PRO A  98      30.561  -3.762 -11.220  1.00  0.00           H  
ATOM   1587  CB  PRO A  98      29.020  -5.199 -11.789  1.00  0.00           C  
ATOM   1588  HB2 PRO A  98      29.528  -6.104 -12.124  1.00  0.00           H  
ATOM   1589  HB3 PRO A  98      28.812  -4.544 -12.636  1.00  0.00           H  
ATOM   1590  CA  PRO A  98      27.712  -5.504 -11.053  1.00  0.00           C  
ATOM   1591  HA  PRO A  98      26.882  -5.427 -11.756  1.00  0.00           H  
ATOM   1592  C   PRO A  98      27.697  -6.903 -10.426  1.00  0.00           C  
ATOM   1593  O   PRO A  98      28.236  -7.126  -9.338  1.00  0.00           O  
ATOM   1594  N   VAL A  99      27.091  -7.856 -11.134  1.00  0.00           N  
ATOM   1595  H   VAL A  99      26.679  -7.600 -12.018  1.00  0.00           H  
ATOM   1596  CA  VAL A  99      27.150  -9.282 -10.792  1.00  0.00           C  
ATOM   1597  HA  VAL A  99      26.892  -9.401  -9.741  1.00  0.00           H  
ATOM   1598  CB  VAL A  99      26.129 -10.086 -11.622  1.00  0.00           C  
ATOM   1599  HB  VAL A  99      26.306  -9.899 -12.681  1.00  0.00           H  
ATOM   1600  CG1 VAL A  99      26.228 -11.596 -11.378  1.00  0.00           C  
ATOM   1601 HG11 VAL A  99      27.162 -11.987 -11.783  1.00  0.00           H  
ATOM   1602 HG12 VAL A  99      26.177 -11.812 -10.312  1.00  0.00           H  
ATOM   1603 HG13 VAL A  99      25.411 -12.107 -11.886  1.00  0.00           H  
ATOM   1604  CG2 VAL A  99      24.697  -9.646 -11.287  1.00  0.00           C  
ATOM   1605 HG21 VAL A  99      23.988 -10.206 -11.897  1.00  0.00           H  
ATOM   1606 HG22 VAL A  99      24.481  -9.827 -10.234  1.00  0.00           H  
ATOM   1607 HG23 VAL A  99      24.558  -8.586 -11.501  1.00  0.00           H  
ATOM   1608  C   VAL A  99      28.577  -9.801 -10.987  1.00  0.00           C  
ATOM   1609  O   VAL A  99      29.262  -9.409 -11.931  1.00  0.00           O  
ATOM   1610  N   LYS A 100      29.011 -10.692 -10.092  1.00  0.00           N  
ATOM   1611  H   LYS A 100      28.381 -10.988  -9.360  1.00  0.00           H  
ATOM   1612  CA  LYS A 100      30.327 -11.334 -10.097  1.00  0.00           C  
ATOM   1613  HA  LYS A 100      30.704 -11.411 -11.119  1.00  0.00           H  
ATOM   1614  CB  LYS A 100      31.314 -10.527  -9.248  1.00  0.00           C  
ATOM   1615  HB2 LYS A 100      30.860 -10.258  -8.293  1.00  0.00           H  
ATOM   1616  HB3 LYS A 100      32.155 -11.179  -9.026  1.00  0.00           H  
ATOM   1617  CG  LYS A 100      31.841  -9.266  -9.945  1.00  0.00           C  
ATOM   1618  HG2 LYS A 100      31.853  -9.407 -11.027  1.00  0.00           H  
ATOM   1619  HG3 LYS A 100      31.213  -8.409  -9.694  1.00  0.00           H  
ATOM   1620  CD  LYS A 100      33.279  -9.042  -9.475  1.00  0.00           C  
ATOM   1621  HD2 LYS A 100      33.309  -9.003  -8.385  1.00  0.00           H  
ATOM   1622  HD3 LYS A 100      33.867  -9.897  -9.811  1.00  0.00           H  
ATOM   1623  CE  LYS A 100      33.911  -7.786 -10.059  1.00  0.00           C  
ATOM   1624  HE2 LYS A 100      33.741  -7.785 -11.141  1.00  0.00           H  
ATOM   1625  HE3 LYS A 100      33.426  -6.908  -9.622  1.00  0.00           H  
ATOM   1626  NZ  LYS A 100      35.362  -7.800  -9.762  1.00  0.00           N  
ATOM   1627  HZ1 LYS A 100      35.507  -7.789  -8.761  1.00  0.00           H  
ATOM   1628  HZ2 LYS A 100      35.766  -8.665 -10.109  1.00  0.00           H  
ATOM   1629  HZ3 LYS A 100      35.830  -7.011 -10.184  1.00  0.00           H  
ATOM   1630  C   LYS A 100      30.235 -12.747  -9.541  1.00  0.00           C  
ATOM   1631  O   LYS A 100      29.380 -13.010  -8.700  1.00  0.00           O  
ATOM   1632  N   GLU A 101      31.134 -13.606 -10.009  1.00  0.00           N  
ATOM   1633  H   GLU A 101      31.886 -13.219 -10.579  1.00  0.00           H  
ATOM   1634  CA  GLU A 101      31.421 -14.962  -9.530  1.00  0.00           C  
ATOM   1635  HA  GLU A 101      31.935 -15.453 -10.357  1.00  0.00           H  
ATOM   1636  CB  GLU A 101      32.450 -14.956  -8.366  1.00  0.00           C  
ATOM   1637  HB2 GLU A 101      31.914 -15.146  -7.440  1.00  0.00           H  
ATOM   1638  HB3 GLU A 101      33.097 -15.821  -8.514  1.00  0.00           H  
ATOM   1639  CG  GLU A 101      33.365 -13.734  -8.069  1.00  0.00           C  
ATOM   1640  HG2 GLU A 101      32.756 -13.017  -7.512  1.00  0.00           H  
ATOM   1641  HG3 GLU A 101      34.138 -14.071  -7.373  1.00  0.00           H  
ATOM   1642  CD  GLU A 101      34.048 -12.964  -9.228  1.00  0.00           C  
ATOM   1643  OE1 GLU A 101      34.769 -11.988  -8.906  1.00  0.00           O  
ATOM   1644  OE2 GLU A 101      33.759 -13.218 -10.419  1.00  0.00           O  
ATOM   1645  C   GLU A 101      30.148 -15.819  -9.296  1.00  0.00           C  
ATOM   1646  O   GLU A 101      30.038 -16.572  -8.330  1.00  0.00           O  
ATOM   1647  N   ALA A 102      29.146 -15.650 -10.167  1.00  0.00           N  
ATOM   1648  H   ALA A 102      29.298 -15.023 -10.937  1.00  0.00           H  
ATOM   1649  CA  ALA A 102      27.786 -16.145  -9.971  1.00  0.00           C  
ATOM   1650  HA  ALA A 102      27.653 -16.377  -8.914  1.00  0.00           H  
ATOM   1651  CB  ALA A 102      26.813 -15.010 -10.300  1.00  0.00           C  
ATOM   1652  HB1 ALA A 102      27.054 -14.133  -9.700  1.00  0.00           H  
ATOM   1653  HB2 ALA A 102      26.875 -14.760 -11.360  1.00  0.00           H  
ATOM   1654  HB3 ALA A 102      25.803 -15.335 -10.063  1.00  0.00           H  
ATOM   1655  C   ALA A 102      27.472 -17.419 -10.778  1.00  0.00           C  
ATOM   1656  O   ALA A 102      27.764 -17.510 -11.972  1.00  0.00           O  
ATOM   1657  N   ASN A 103      26.817 -18.382 -10.126  1.00  0.00           N  
ATOM   1658  H   ASN A 103      26.521 -18.171  -9.181  1.00  0.00           H  
ATOM   1659  CA  ASN A 103      26.325 -19.617 -10.749  1.00  0.00           C  
ATOM   1660  HA  ASN A 103      27.009 -19.902 -11.552  1.00  0.00           H  
ATOM   1661  CB  ASN A 103      26.337 -20.733  -9.674  1.00  0.00           C  
ATOM   1662  HB2 ASN A 103      26.070 -20.322  -8.701  1.00  0.00           H  
ATOM   1663  HB3 ASN A 103      25.610 -21.506  -9.913  1.00  0.00           H  
ATOM   1664  CG  ASN A 103      27.679 -21.440  -9.585  1.00  0.00           C  
ATOM   1665  OD1 ASN A 103      28.206 -21.916 -10.574  1.00  0.00           O  
ATOM   1666  ND2 ASN A 103      28.241 -21.589  -8.410  1.00  0.00           N  
ATOM   1667 HD21 ASN A 103      29.138 -22.040  -8.406  1.00  0.00           H  
ATOM   1668 HD22 ASN A 103      27.782 -21.263  -7.581  1.00  0.00           H  
ATOM   1669  C   ASN A 103      24.947 -19.409 -11.422  1.00  0.00           C  
ATOM   1670  O   ASN A 103      24.429 -18.297 -11.496  1.00  0.00           O  
ATOM   1671  N   GLN A 104      24.323 -20.488 -11.900  1.00  0.00           N  
ATOM   1672  H   GLN A 104      24.791 -21.379 -11.810  1.00  0.00           H  
ATOM   1673  CA  GLN A 104      22.909 -20.542 -12.300  1.00  0.00           C  
ATOM   1674  HA  GLN A 104      22.424 -19.584 -12.107  1.00  0.00           H  
ATOM   1675  CB  GLN A 104      22.790 -20.854 -13.803  1.00  0.00           C  
ATOM   1676  HB2 GLN A 104      23.284 -21.806 -14.007  1.00  0.00           H  
ATOM   1677  HB3 GLN A 104      21.737 -20.971 -14.055  1.00  0.00           H  
ATOM   1678  CG  GLN A 104      23.395 -19.782 -14.725  1.00  0.00           C  
ATOM   1679  HG2 GLN A 104      24.463 -19.693 -14.521  1.00  0.00           H  
ATOM   1680  HG3 GLN A 104      23.287 -20.106 -15.760  1.00  0.00           H  
ATOM   1681  CD  GLN A 104      22.736 -18.410 -14.594  1.00  0.00           C  
ATOM   1682  OE1 GLN A 104      21.536 -18.271 -14.413  1.00  0.00           O  
ATOM   1683  NE2 GLN A 104      23.494 -17.344 -14.687  1.00  0.00           N  
ATOM   1684 HE21 GLN A 104      23.061 -16.449 -14.490  1.00  0.00           H  
ATOM   1685 HE22 GLN A 104      24.488 -17.439 -14.792  1.00  0.00           H  
ATOM   1686  C   GLN A 104      22.183 -21.603 -11.459  1.00  0.00           C  
ATOM   1687  O   GLN A 104      22.763 -22.649 -11.165  1.00  0.00           O  
ATOM   1688  N   SER A 105      20.937 -21.346 -11.060  1.00  0.00           N  
ATOM   1689  H   SER A 105      20.507 -20.464 -11.332  1.00  0.00           H  
ATOM   1690  CA  SER A 105      20.133 -22.248 -10.214  1.00  0.00           C  
ATOM   1691  HA  SER A 105      20.337 -23.280 -10.502  1.00  0.00           H  
ATOM   1692  CB  SER A 105      20.546 -22.063  -8.747  1.00  0.00           C  
ATOM   1693  HB2 SER A 105      21.635 -22.011  -8.685  1.00  0.00           H  
ATOM   1694  HB3 SER A 105      20.127 -21.133  -8.361  1.00  0.00           H  
ATOM   1695  OG  SER A 105      20.112 -23.154  -7.957  1.00  0.00           O  
ATOM   1696  HG  SER A 105      20.873 -23.479  -7.460  1.00  0.00           H  
ATOM   1697  C   SER A 105      18.632 -21.986 -10.419  1.00  0.00           C  
ATOM   1698  O   SER A 105      18.279 -21.092 -11.182  1.00  0.00           O  
ATOM   1699  N   THR A 106      17.729 -22.739  -9.786  1.00  0.00           N  
ATOM   1700  H   THR A 106      18.055 -23.433  -9.127  1.00  0.00           H  
ATOM   1701  CA  THR A 106      16.271 -22.489  -9.895  1.00  0.00           C  
ATOM   1702  HA  THR A 106      16.041 -22.270 -10.938  1.00  0.00           H  
ATOM   1703  CB  THR A 106      15.421 -23.716  -9.516  1.00  0.00           C  
ATOM   1704  HB  THR A 106      14.380 -23.492  -9.745  1.00  0.00           H  
ATOM   1705  CG2 THR A 106      15.813 -24.964 -10.306  1.00  0.00           C  
ATOM   1706 HG21 THR A 106      15.596 -24.806 -11.363  1.00  0.00           H  
ATOM   1707 HG22 THR A 106      16.868 -25.205 -10.182  1.00  0.00           H  
ATOM   1708 HG23 THR A 106      15.224 -25.815  -9.965  1.00  0.00           H  
ATOM   1709  OG1 THR A 106      15.501 -24.032  -8.140  1.00  0.00           O  
ATOM   1710  HG1 THR A 106      14.850 -24.740  -8.022  1.00  0.00           H  
ATOM   1711  C   THR A 106      15.822 -21.271  -9.076  1.00  0.00           C  
ATOM   1712  O   THR A 106      16.484 -20.872  -8.112  1.00  0.00           O  
ATOM   1713  N   LEU A 107      14.673 -20.682  -9.426  1.00  0.00           N  
ATOM   1714  H   LEU A 107      14.212 -20.978 -10.282  1.00  0.00           H  
ATOM   1715  CA  LEU A 107      14.061 -19.595  -8.654  1.00  0.00           C  
ATOM   1716  HA  LEU A 107      14.818 -18.826  -8.517  1.00  0.00           H  
ATOM   1717  CB  LEU A 107      12.906 -18.992  -9.475  1.00  0.00           C  
ATOM   1718  HB2 LEU A 107      13.285 -18.673 -10.447  1.00  0.00           H  
ATOM   1719  HB3 LEU A 107      12.175 -19.776  -9.652  1.00  0.00           H  
ATOM   1720  CG  LEU A 107      12.194 -17.807  -8.794  1.00  0.00           C  
ATOM   1721  HG  LEU A 107      11.939 -18.067  -7.769  1.00  0.00           H  
ATOM   1722  CD1 LEU A 107      13.060 -16.544  -8.790  1.00  0.00           C  
ATOM   1723 HD11 LEU A 107      13.351 -16.284  -9.808  1.00  0.00           H  
ATOM   1724 HD12 LEU A 107      12.506 -15.718  -8.345  1.00  0.00           H  
ATOM   1725 HD13 LEU A 107      13.958 -16.715  -8.198  1.00  0.00           H  
ATOM   1726  CD2 LEU A 107      10.881 -17.500  -9.508  1.00  0.00           C  
ATOM   1727 HD21 LEU A 107      11.076 -17.151 -10.518  1.00  0.00           H  
ATOM   1728 HD22 LEU A 107      10.271 -18.399  -9.564  1.00  0.00           H  
ATOM   1729 HD23 LEU A 107      10.330 -16.752  -8.945  1.00  0.00           H  
ATOM   1730  C   LEU A 107      13.615 -20.058  -7.251  1.00  0.00           C  
ATOM   1731  O   LEU A 107      13.694 -19.283  -6.301  1.00  0.00           O  
ATOM   1732  N   GLU A 108      13.199 -21.320  -7.098  1.00  0.00           N  
ATOM   1733  H   GLU A 108      13.084 -21.886  -7.933  1.00  0.00           H  
ATOM   1734  CA  GLU A 108      12.938 -21.939  -5.784  1.00  0.00           C  
ATOM   1735  HA  GLU A 108      12.141 -21.378  -5.294  1.00  0.00           H  
ATOM   1736  CB  GLU A 108      12.461 -23.398  -5.987  1.00  0.00           C  
ATOM   1737  HB2 GLU A 108      11.841 -23.444  -6.883  1.00  0.00           H  
ATOM   1738  HB3 GLU A 108      13.342 -24.012  -6.200  1.00  0.00           H  
ATOM   1739  CG  GLU A 108      11.712 -24.025  -4.777  1.00  0.00           C  
ATOM   1740  HG2 GLU A 108      12.129 -25.023  -4.622  1.00  0.00           H  
ATOM   1741  HG3 GLU A 108      11.940 -23.451  -3.875  1.00  0.00           H  
ATOM   1742  CD  GLU A 108      10.175 -24.170  -4.937  1.00  0.00           C  
ATOM   1743  OE1 GLU A 108       9.674 -24.081  -6.080  1.00  0.00           O  
ATOM   1744  OE2 GLU A 108       9.474 -24.363  -3.910  1.00  0.00           O  
ATOM   1745  C   GLU A 108      14.195 -21.862  -4.880  1.00  0.00           C  
ATOM   1746  O   GLU A 108      14.135 -21.348  -3.759  1.00  0.00           O  
ATOM   1747  N   ASN A 109      15.364 -22.255  -5.412  1.00  0.00           N  
ATOM   1748  H   ASN A 109      15.357 -22.621  -6.356  1.00  0.00           H  
ATOM   1749  CA  ASN A 109      16.662 -22.097  -4.745  1.00  0.00           C  
ATOM   1750  HA  ASN A 109      16.621 -22.598  -3.776  1.00  0.00           H  
ATOM   1751  CB  ASN A 109      17.778 -22.745  -5.591  1.00  0.00           C  
ATOM   1752  HB2 ASN A 109      17.608 -22.574  -6.652  1.00  0.00           H  
ATOM   1753  HB3 ASN A 109      18.735 -22.293  -5.334  1.00  0.00           H  
ATOM   1754  CG  ASN A 109      17.922 -24.230  -5.331  1.00  0.00           C  
ATOM   1755  OD1 ASN A 109      18.482 -24.650  -4.335  1.00  0.00           O  
ATOM   1756  ND2 ASN A 109      17.426 -25.068  -6.209  1.00  0.00           N  
ATOM   1757 HD21 ASN A 109      17.479 -26.043  -5.983  1.00  0.00           H  
ATOM   1758 HD22 ASN A 109      16.899 -24.713  -6.997  1.00  0.00           H  
ATOM   1759  C   ASN A 109      16.993 -20.623  -4.461  1.00  0.00           C  
ATOM   1760  O   ASN A 109      17.373 -20.294  -3.339  1.00  0.00           O  
ATOM   1761  N   PHE A 110      16.841 -19.727  -5.440  1.00  0.00           N  
ATOM   1762  H   PHE A 110      16.549 -20.069  -6.352  1.00  0.00           H  
ATOM   1763  CA  PHE A 110      17.115 -18.290  -5.286  1.00  0.00           C  
ATOM   1764  HA  PHE A 110      18.160 -18.164  -5.012  1.00  0.00           H  
ATOM   1765  CB  PHE A 110      16.892 -17.621  -6.651  1.00  0.00           C  
ATOM   1766  HB2 PHE A 110      17.491 -18.153  -7.392  1.00  0.00           H  
ATOM   1767  HB3 PHE A 110      15.848 -17.751  -6.927  1.00  0.00           H  
ATOM   1768  CG  PHE A 110      17.216 -16.139  -6.742  1.00  0.00           C  
ATOM   1769  CD1 PHE A 110      18.445 -15.712  -7.282  1.00  0.00           C  
ATOM   1770  HD1 PHE A 110      19.178 -16.434  -7.613  1.00  0.00           H  
ATOM   1771  CE1 PHE A 110      18.723 -14.340  -7.415  1.00  0.00           C  
ATOM   1772  HE1 PHE A 110      19.665 -14.023  -7.842  1.00  0.00           H  
ATOM   1773  CZ  PHE A 110      17.769 -13.387  -7.016  1.00  0.00           C  
ATOM   1774  HZ  PHE A 110      17.977 -12.334  -7.132  1.00  0.00           H  
ATOM   1775  CE2 PHE A 110      16.538 -13.807  -6.481  1.00  0.00           C  
ATOM   1776  HE2 PHE A 110      15.800 -13.074  -6.190  1.00  0.00           H  
ATOM   1777  CD2 PHE A 110      16.261 -15.181  -6.349  1.00  0.00           C  
ATOM   1778  HD2 PHE A 110      15.307 -15.500  -5.954  1.00  0.00           H  
ATOM   1779  C   PHE A 110      16.262 -17.646  -4.174  1.00  0.00           C  
ATOM   1780  O   PHE A 110      16.755 -16.801  -3.421  1.00  0.00           O  
ATOM   1781  N   LEU A 111      15.005 -18.083  -4.025  1.00  0.00           N  
ATOM   1782  H   LEU A 111      14.656 -18.769  -4.692  1.00  0.00           H  
ATOM   1783  CA  LEU A 111      14.103 -17.644  -2.962  1.00  0.00           C  
ATOM   1784  HA  LEU A 111      14.254 -16.577  -2.810  1.00  0.00           H  
ATOM   1785  CB  LEU A 111      12.645 -17.868  -3.398  1.00  0.00           C  
ATOM   1786  HB2 LEU A 111      12.538 -18.904  -3.728  1.00  0.00           H  
ATOM   1787  HB3 LEU A 111      11.994 -17.723  -2.534  1.00  0.00           H  
ATOM   1788  CG  LEU A 111      12.175 -16.927  -4.527  1.00  0.00           C  
ATOM   1789  HG  LEU A 111      12.823 -17.021  -5.398  1.00  0.00           H  
ATOM   1790  CD1 LEU A 111      10.749 -17.297  -4.932  1.00  0.00           C  
ATOM   1791 HD11 LEU A 111      10.405 -16.642  -5.731  1.00  0.00           H  
ATOM   1792 HD12 LEU A 111      10.736 -18.321  -5.305  1.00  0.00           H  
ATOM   1793 HD13 LEU A 111      10.084 -17.224  -4.074  1.00  0.00           H  
ATOM   1794  CD2 LEU A 111      12.157 -15.457  -4.093  1.00  0.00           C  
ATOM   1795 HD21 LEU A 111      11.560 -15.336  -3.192  1.00  0.00           H  
ATOM   1796 HD22 LEU A 111      13.170 -15.107  -3.912  1.00  0.00           H  
ATOM   1797 HD23 LEU A 111      11.742 -14.847  -4.894  1.00  0.00           H  
ATOM   1798  C   LEU A 111      14.385 -18.269  -1.588  1.00  0.00           C  
ATOM   1799  O   LEU A 111      14.294 -17.536  -0.604  1.00  0.00           O  
ATOM   1800  N   GLU A 112      14.780 -19.540  -1.445  1.00  0.00           N  
ATOM   1801  H   GLU A 112      14.753 -20.173  -2.243  1.00  0.00           H  
ATOM   1802  CA  GLU A 112      15.226 -20.043  -0.130  1.00  0.00           C  
ATOM   1803  HA  GLU A 112      14.530 -19.664   0.616  1.00  0.00           H  
ATOM   1804  CB  GLU A 112      15.142 -21.575  -0.050  1.00  0.00           C  
ATOM   1805  HB2 GLU A 112      14.209 -21.905  -0.506  1.00  0.00           H  
ATOM   1806  HB3 GLU A 112      15.963 -21.995  -0.632  1.00  0.00           H  
ATOM   1807  CG  GLU A 112      15.216 -22.125   1.396  1.00  0.00           C  
ATOM   1808  HG2 GLU A 112      15.307 -23.212   1.334  1.00  0.00           H  
ATOM   1809  HG3 GLU A 112      16.121 -21.749   1.877  1.00  0.00           H  
ATOM   1810  CD  GLU A 112      13.982 -21.792   2.265  1.00  0.00           C  
ATOM   1811  OE1 GLU A 112      12.844 -21.839   1.746  1.00  0.00           O  
ATOM   1812  OE2 GLU A 112      14.134 -21.430   3.459  1.00  0.00           O  
ATOM   1813  C   GLU A 112      16.619 -19.503   0.262  1.00  0.00           C  
ATOM   1814  O   GLU A 112      16.829 -19.160   1.430  1.00  0.00           O  
ATOM   1815  N   ARG A 113      17.539 -19.323  -0.705  1.00  0.00           N  
ATOM   1816  H   ARG A 113      17.293 -19.643  -1.640  1.00  0.00           H  
ATOM   1817  CA  ARG A 113      18.821 -18.602  -0.535  1.00  0.00           C  
ATOM   1818  HA  ARG A 113      19.457 -19.133   0.174  1.00  0.00           H  
ATOM   1819  CB  ARG A 113      19.554 -18.438  -1.887  1.00  0.00           C  
ATOM   1820  HB2 ARG A 113      18.826 -18.156  -2.646  1.00  0.00           H  
ATOM   1821  HB3 ARG A 113      20.247 -17.599  -1.807  1.00  0.00           H  
ATOM   1822  CG  ARG A 113      20.347 -19.648  -2.413  1.00  0.00           C  
ATOM   1823  HG2 ARG A 113      19.756 -20.558  -2.313  1.00  0.00           H  
ATOM   1824  HG3 ARG A 113      20.525 -19.480  -3.476  1.00  0.00           H  
ATOM   1825  CD  ARG A 113      21.700 -19.831  -1.704  1.00  0.00           C  
ATOM   1826  HD2 ARG A 113      21.915 -18.931  -1.123  1.00  0.00           H  
ATOM   1827  HD3 ARG A 113      21.621 -20.673  -1.013  1.00  0.00           H  
ATOM   1828  NE  ARG A 113      22.812 -20.067  -2.654  1.00  0.00           N  
ATOM   1829  HE  ARG A 113      22.592 -20.210  -3.631  1.00  0.00           H  
ATOM   1830  CZ  ARG A 113      24.096 -19.899  -2.406  1.00  0.00           C  
ATOM   1831  NH1 ARG A 113      24.545 -19.652  -1.201  1.00  0.00           N  
ATOM   1832 HH11 ARG A 113      23.893 -19.629  -0.437  1.00  0.00           H  
ATOM   1833 HH12 ARG A 113      25.509 -19.378  -1.091  1.00  0.00           H  
ATOM   1834  NH2 ARG A 113      24.955 -19.917  -3.375  1.00  0.00           N  
ATOM   1835 HH21 ARG A 113      24.593 -20.012  -4.331  1.00  0.00           H  
ATOM   1836 HH22 ARG A 113      25.875 -19.543  -3.233  1.00  0.00           H  
ATOM   1837  C   ARG A 113      18.562 -17.217   0.054  1.00  0.00           C  
ATOM   1838  O   ARG A 113      19.066 -16.901   1.132  1.00  0.00           O  
ATOM   1839  N   LEU A 114      17.723 -16.423  -0.615  1.00  0.00           N  
ATOM   1840  H   LEU A 114      17.351 -16.742  -1.504  1.00  0.00           H  
ATOM   1841  CA  LEU A 114      17.374 -15.084  -0.159  1.00  0.00           C  
ATOM   1842  HA  LEU A 114      18.301 -14.524  -0.028  1.00  0.00           H  
ATOM   1843  CB  LEU A 114      16.532 -14.389  -1.242  1.00  0.00           C  
ATOM   1844  HB2 LEU A 114      17.079 -14.414  -2.186  1.00  0.00           H  
ATOM   1845  HB3 LEU A 114      15.609 -14.957  -1.378  1.00  0.00           H  
ATOM   1846  CG  LEU A 114      16.173 -12.927  -0.926  1.00  0.00           C  
ATOM   1847  HG  LEU A 114      15.674 -12.869   0.042  1.00  0.00           H  
ATOM   1848  CD1 LEU A 114      17.401 -12.012  -0.922  1.00  0.00           C  
ATOM   1849 HD11 LEU A 114      17.092 -10.986  -0.722  1.00  0.00           H  
ATOM   1850 HD12 LEU A 114      18.090 -12.313  -0.135  1.00  0.00           H  
ATOM   1851 HD13 LEU A 114      17.906 -12.054  -1.888  1.00  0.00           H  
ATOM   1852  CD2 LEU A 114      15.205 -12.424  -1.992  1.00  0.00           C  
ATOM   1853 HD21 LEU A 114      14.866 -11.425  -1.724  1.00  0.00           H  
ATOM   1854 HD22 LEU A 114      15.692 -12.401  -2.967  1.00  0.00           H  
ATOM   1855 HD23 LEU A 114      14.340 -13.082  -2.044  1.00  0.00           H  
ATOM   1856  C   LEU A 114      16.674 -15.136   1.206  1.00  0.00           C  
ATOM   1857  O   LEU A 114      17.117 -14.473   2.134  1.00  0.00           O  
ATOM   1858  N   LYS A 115      15.635 -15.962   1.378  1.00  0.00           N  
ATOM   1859  H   LYS A 115      15.329 -16.514   0.579  1.00  0.00           H  
ATOM   1860  CA  LYS A 115      14.879 -16.081   2.642  1.00  0.00           C  
ATOM   1861  HA  LYS A 115      14.497 -15.099   2.907  1.00  0.00           H  
ATOM   1862  CB  LYS A 115      13.705 -17.038   2.387  1.00  0.00           C  
ATOM   1863  HB2 LYS A 115      13.153 -16.672   1.521  1.00  0.00           H  
ATOM   1864  HB3 LYS A 115      14.130 -18.011   2.142  1.00  0.00           H  
ATOM   1865  CG  LYS A 115      12.691 -17.215   3.531  1.00  0.00           C  
ATOM   1866  HG2 LYS A 115      13.165 -17.760   4.347  1.00  0.00           H  
ATOM   1867  HG3 LYS A 115      12.382 -16.238   3.902  1.00  0.00           H  
ATOM   1868  CD  LYS A 115      11.435 -17.991   3.073  1.00  0.00           C  
ATOM   1869  HD2 LYS A 115      10.831 -18.244   3.947  1.00  0.00           H  
ATOM   1870  HD3 LYS A 115      10.837 -17.368   2.409  1.00  0.00           H  
ATOM   1871  CE  LYS A 115      11.842 -19.266   2.330  1.00  0.00           C  
ATOM   1872  HE2 LYS A 115      12.393 -18.994   1.426  1.00  0.00           H  
ATOM   1873  HE3 LYS A 115      12.533 -19.828   2.969  1.00  0.00           H  
ATOM   1874  NZ  LYS A 115      10.729 -20.162   1.942  1.00  0.00           N  
ATOM   1875  HZ1 LYS A 115      11.180 -20.995   1.544  1.00  0.00           H  
ATOM   1876  HZ2 LYS A 115      10.207 -20.475   2.741  1.00  0.00           H  
ATOM   1877  HZ3 LYS A 115      10.093 -19.751   1.263  1.00  0.00           H  
ATOM   1878  C   LYS A 115      15.752 -16.507   3.825  1.00  0.00           C  
ATOM   1879  O   LYS A 115      15.519 -16.045   4.939  1.00  0.00           O  
ATOM   1880  N   THR A 116      16.793 -17.304   3.589  1.00  0.00           N  
ATOM   1881  H   THR A 116      16.902 -17.676   2.651  1.00  0.00           H  
ATOM   1882  CA  THR A 116      17.820 -17.626   4.590  1.00  0.00           C  
ATOM   1883  HA  THR A 116      17.334 -17.991   5.492  1.00  0.00           H  
ATOM   1884  CB  THR A 116      18.743 -18.738   4.078  1.00  0.00           C  
ATOM   1885  HB  THR A 116      19.224 -18.432   3.153  1.00  0.00           H  
ATOM   1886  CG2 THR A 116      19.820 -19.145   5.082  1.00  0.00           C  
ATOM   1887 HG21 THR A 116      20.519 -18.323   5.245  1.00  0.00           H  
ATOM   1888 HG22 THR A 116      19.366 -19.430   6.032  1.00  0.00           H  
ATOM   1889 HG23 THR A 116      20.379 -19.993   4.685  1.00  0.00           H  
ATOM   1890  OG1 THR A 116      17.946 -19.870   3.839  1.00  0.00           O  
ATOM   1891  HG1 THR A 116      17.495 -19.728   2.988  1.00  0.00           H  
ATOM   1892  C   THR A 116      18.617 -16.385   4.989  1.00  0.00           C  
ATOM   1893  O   THR A 116      18.757 -16.110   6.178  1.00  0.00           O  
ATOM   1894  N   ILE A 117      19.076 -15.583   4.022  1.00  0.00           N  
ATOM   1895  H   ILE A 117      18.918 -15.850   3.054  1.00  0.00           H  
ATOM   1896  CA  ILE A 117      19.757 -14.299   4.278  1.00  0.00           C  
ATOM   1897  HA  ILE A 117      20.596 -14.477   4.952  1.00  0.00           H  
ATOM   1898  CB  ILE A 117      20.322 -13.729   2.951  1.00  0.00           C  
ATOM   1899  HB  ILE A 117      19.531 -13.746   2.203  1.00  0.00           H  
ATOM   1900  CG2 ILE A 117      20.787 -12.267   3.086  1.00  0.00           C  
ATOM   1901 HG21 ILE A 117      21.182 -11.904   2.138  1.00  0.00           H  
ATOM   1902 HG22 ILE A 117      19.951 -11.620   3.358  1.00  0.00           H  
ATOM   1903 HG23 ILE A 117      21.565 -12.188   3.848  1.00  0.00           H  
ATOM   1904  CG1 ILE A 117      21.483 -14.621   2.451  1.00  0.00           C  
ATOM   1905 HG12 ILE A 117      22.361 -14.462   3.079  1.00  0.00           H  
ATOM   1906 HG13 ILE A 117      21.201 -15.669   2.535  1.00  0.00           H  
ATOM   1907  CD1 ILE A 117      21.860 -14.380   0.985  1.00  0.00           C  
ATOM   1908 HD11 ILE A 117      20.980 -14.500   0.352  1.00  0.00           H  
ATOM   1909 HD12 ILE A 117      22.275 -13.382   0.851  1.00  0.00           H  
ATOM   1910 HD13 ILE A 117      22.613 -15.110   0.684  1.00  0.00           H  
ATOM   1911  C   ILE A 117      18.827 -13.305   4.996  1.00  0.00           C  
ATOM   1912  O   ILE A 117      19.257 -12.612   5.918  1.00  0.00           O  
ATOM   1913  N   MET A 118      17.539 -13.254   4.640  1.00  0.00           N  
ATOM   1914  H   MET A 118      17.252 -13.782   3.822  1.00  0.00           H  
ATOM   1915  CA  MET A 118      16.583 -12.358   5.304  1.00  0.00           C  
ATOM   1916  HA  MET A 118      17.076 -11.392   5.427  1.00  0.00           H  
ATOM   1917  CB  MET A 118      15.328 -12.104   4.454  1.00  0.00           C  
ATOM   1918  HB2 MET A 118      14.730 -13.014   4.405  1.00  0.00           H  
ATOM   1919  HB3 MET A 118      14.732 -11.341   4.957  1.00  0.00           H  
ATOM   1920  CG  MET A 118      15.606 -11.623   3.018  1.00  0.00           C  
ATOM   1921  HG2 MET A 118      15.786 -12.498   2.400  1.00  0.00           H  
ATOM   1922  HG3 MET A 118      14.702 -11.152   2.638  1.00  0.00           H  
ATOM   1923  SD  MET A 118      16.988 -10.476   2.743  1.00  0.00           S  
ATOM   1924  CE  MET A 118      16.380  -8.978   3.559  1.00  0.00           C  
ATOM   1925  HE1 MET A 118      16.116  -9.209   4.590  1.00  0.00           H  
ATOM   1926  HE2 MET A 118      15.508  -8.599   3.030  1.00  0.00           H  
ATOM   1927  HE3 MET A 118      17.162  -8.218   3.546  1.00  0.00           H  
ATOM   1928  C   MET A 118      16.215 -12.815   6.727  1.00  0.00           C  
ATOM   1929  O   MET A 118      16.031 -11.951   7.580  1.00  0.00           O  
ATOM   1930  N   ARG A 119      16.190 -14.128   7.028  1.00  0.00           N  
ATOM   1931  H   ARG A 119      16.299 -14.790   6.266  1.00  0.00           H  
ATOM   1932  CA  ARG A 119      16.118 -14.657   8.410  1.00  0.00           C  
ATOM   1933  HA  ARG A 119      15.218 -14.287   8.904  1.00  0.00           H  
ATOM   1934  CB  ARG A 119      16.132 -16.196   8.432  1.00  0.00           C  
ATOM   1935  HB2 ARG A 119      16.905 -16.543   7.751  1.00  0.00           H  
ATOM   1936  HB3 ARG A 119      16.424 -16.520   9.433  1.00  0.00           H  
ATOM   1937  CG  ARG A 119      14.817 -16.909   8.097  1.00  0.00           C  
ATOM   1938  HG2 ARG A 119      14.102 -16.759   8.907  1.00  0.00           H  
ATOM   1939  HG3 ARG A 119      14.398 -16.532   7.166  1.00  0.00           H  
ATOM   1940  CD  ARG A 119      15.156 -18.403   7.958  1.00  0.00           C  
ATOM   1941  HD2 ARG A 119      15.868 -18.505   7.139  1.00  0.00           H  
ATOM   1942  HD3 ARG A 119      15.650 -18.742   8.872  1.00  0.00           H  
ATOM   1943  NE  ARG A 119      13.977 -19.259   7.716  1.00  0.00           N  
ATOM   1944  HE  ARG A 119      13.196 -19.138   8.337  1.00  0.00           H  
ATOM   1945  CZ  ARG A 119      13.874 -20.194   6.780  1.00  0.00           C  
ATOM   1946  NH1 ARG A 119      14.808 -20.441   5.908  1.00  0.00           N  
ATOM   1947 HH11 ARG A 119      15.691 -19.973   5.938  1.00  0.00           H  
ATOM   1948 HH12 ARG A 119      14.604 -20.994   5.065  1.00  0.00           H  
ATOM   1949  NH2 ARG A 119      12.801 -20.924   6.694  1.00  0.00           N  
ATOM   1950 HH21 ARG A 119      12.051 -20.820   7.348  1.00  0.00           H  
ATOM   1951 HH22 ARG A 119      12.806 -21.669   6.014  1.00  0.00           H  
ATOM   1952  C   ARG A 119      17.300 -14.169   9.248  1.00  0.00           C  
ATOM   1953  O   ARG A 119      17.094 -13.616  10.319  1.00  0.00           O  
ATOM   1954  N   GLU A 120      18.523 -14.352   8.750  1.00  0.00           N  
ATOM   1955  H   GLU A 120      18.607 -14.836   7.864  1.00  0.00           H  
ATOM   1956  CA  GLU A 120      19.760 -13.911   9.416  1.00  0.00           C  
ATOM   1957  HA  GLU A 120      19.833 -14.379  10.399  1.00  0.00           H  
ATOM   1958  CB  GLU A 120      20.948 -14.391   8.558  1.00  0.00           C  
ATOM   1959  HB2 GLU A 120      21.045 -15.472   8.674  1.00  0.00           H  
ATOM   1960  HB3 GLU A 120      20.712 -14.200   7.510  1.00  0.00           H  
ATOM   1961  CG  GLU A 120      22.316 -13.739   8.820  1.00  0.00           C  
ATOM   1962  HG2 GLU A 120      23.005 -14.113   8.059  1.00  0.00           H  
ATOM   1963  HG3 GLU A 120      22.240 -12.661   8.668  1.00  0.00           H  
ATOM   1964  CD  GLU A 120      22.931 -14.012  10.200  1.00  0.00           C  
ATOM   1965  OE1 GLU A 120      24.134 -13.685  10.352  1.00  0.00           O  
ATOM   1966  OE2 GLU A 120      22.231 -14.489  11.115  1.00  0.00           O  
ATOM   1967  C   GLU A 120      19.762 -12.389   9.644  1.00  0.00           C  
ATOM   1968  O   GLU A 120      20.036 -11.908  10.746  1.00  0.00           O  
ATOM   1969  N   LYS A 121      19.374 -11.608   8.627  1.00  0.00           N  
ATOM   1970  H   LYS A 121      19.207 -12.045   7.724  1.00  0.00           H  
ATOM   1971  CA  LYS A 121      19.291 -10.148   8.747  1.00  0.00           C  
ATOM   1972  HA  LYS A 121      20.236  -9.826   9.181  1.00  0.00           H  
ATOM   1973  CB  LYS A 121      19.132  -9.517   7.352  1.00  0.00           C  
ATOM   1974  HB2 LYS A 121      19.875  -9.952   6.680  1.00  0.00           H  
ATOM   1975  HB3 LYS A 121      18.143  -9.767   6.964  1.00  0.00           H  
ATOM   1976  CG  LYS A 121      19.300  -7.986   7.332  1.00  0.00           C  
ATOM   1977  HG2 LYS A 121      19.116  -7.641   6.314  1.00  0.00           H  
ATOM   1978  HG3 LYS A 121      18.554  -7.527   7.982  1.00  0.00           H  
ATOM   1979  CD  LYS A 121      20.705  -7.523   7.759  1.00  0.00           C  
ATOM   1980  HD2 LYS A 121      20.884  -7.802   8.799  1.00  0.00           H  
ATOM   1981  HD3 LYS A 121      21.450  -8.005   7.125  1.00  0.00           H  
ATOM   1982  CE  LYS A 121      20.830  -6.001   7.632  1.00  0.00           C  
ATOM   1983  HE2 LYS A 121      20.572  -5.710   6.609  1.00  0.00           H  
ATOM   1984  HE3 LYS A 121      20.106  -5.544   8.314  1.00  0.00           H  
ATOM   1985  NZ  LYS A 121      22.201  -5.536   7.959  1.00  0.00           N  
ATOM   1986  HZ1 LYS A 121      22.242  -4.530   8.014  1.00  0.00           H  
ATOM   1987  HZ2 LYS A 121      22.533  -5.933   8.824  1.00  0.00           H  
ATOM   1988  HZ3 LYS A 121      22.864  -5.775   7.211  1.00  0.00           H  
ATOM   1989  C   LYS A 121      18.207  -9.694   9.731  1.00  0.00           C  
ATOM   1990  O   LYS A 121      18.465  -8.767  10.488  1.00  0.00           O  
ATOM   1991  N   TYR A 122      17.033 -10.333   9.747  1.00  0.00           N  
ATOM   1992  H   TYR A 122      16.882 -11.063   9.061  1.00  0.00           H  
ATOM   1993  CA  TYR A 122      15.942 -10.045  10.692  1.00  0.00           C  
ATOM   1994  HA  TYR A 122      15.778  -8.969  10.728  1.00  0.00           H  
ATOM   1995  CB  TYR A 122      14.662 -10.701  10.162  1.00  0.00           C  
ATOM   1996  HB2 TYR A 122      14.503 -10.354   9.140  1.00  0.00           H  
ATOM   1997  HB3 TYR A 122      14.806 -11.781  10.123  1.00  0.00           H  
ATOM   1998  CG  TYR A 122      13.405 -10.397  10.954  1.00  0.00           C  
ATOM   1999  CD1 TYR A 122      12.684  -9.214  10.698  1.00  0.00           C  
ATOM   2000  HD1 TYR A 122      13.044  -8.516   9.958  1.00  0.00           H  
ATOM   2001  CE1 TYR A 122      11.513  -8.924  11.425  1.00  0.00           C  
ATOM   2002  HE1 TYR A 122      10.969  -8.008  11.244  1.00  0.00           H  
ATOM   2003  CZ  TYR A 122      11.059  -9.823  12.414  1.00  0.00           C  
ATOM   2004  OH  TYR A 122       9.931  -9.546  13.123  1.00  0.00           O  
ATOM   2005  HH  TYR A 122       9.778  -8.599  13.187  1.00  0.00           H  
ATOM   2006  CE2 TYR A 122      11.777 -11.012  12.664  1.00  0.00           C  
ATOM   2007  HE2 TYR A 122      11.442 -11.677  13.446  1.00  0.00           H  
ATOM   2008  CD2 TYR A 122      12.951 -11.295  11.941  1.00  0.00           C  
ATOM   2009  HD2 TYR A 122      13.523 -12.182  12.174  1.00  0.00           H  
ATOM   2010  C   TYR A 122      16.257 -10.487  12.130  1.00  0.00           C  
ATOM   2011  O   TYR A 122      15.958  -9.764  13.075  1.00  0.00           O  
ATOM   2012  N   SER A 123      16.955 -11.613  12.296  1.00  0.00           N  
ATOM   2013  H   SER A 123      17.134 -12.189  11.482  1.00  0.00           H  
ATOM   2014  CA  SER A 123      17.540 -12.058  13.570  1.00  0.00           C  
ATOM   2015  HA  SER A 123      16.747 -12.191  14.307  1.00  0.00           H  
ATOM   2016  CB  SER A 123      18.222 -13.412  13.329  1.00  0.00           C  
ATOM   2017  HB2 SER A 123      17.486 -14.118  12.941  1.00  0.00           H  
ATOM   2018  HB3 SER A 123      19.011 -13.292  12.589  1.00  0.00           H  
ATOM   2019  OG  SER A 123      18.786 -13.946  14.504  1.00  0.00           O  
ATOM   2020  HG  SER A 123      19.420 -14.624  14.259  1.00  0.00           H  
ATOM   2021  C   SER A 123      18.528 -11.020  14.125  1.00  0.00           C  
ATOM   2022  O   SER A 123      18.512 -10.698  15.306  1.00  0.00           O  
ATOM   2023  N   LYS A 124      19.326 -10.395  13.248  1.00  0.00           N  
ATOM   2024  H   LYS A 124      19.334 -10.753  12.300  1.00  0.00           H  
ATOM   2025  CA  LYS A 124      20.198  -9.240  13.554  1.00  0.00           C  
ATOM   2026  HA  LYS A 124      20.505  -9.329  14.598  1.00  0.00           H  
ATOM   2027  CB  LYS A 124      21.457  -9.329  12.677  1.00  0.00           C  
ATOM   2028  HB2 LYS A 124      21.172  -9.534  11.645  1.00  0.00           H  
ATOM   2029  HB3 LYS A 124      22.009  -8.388  12.707  1.00  0.00           H  
ATOM   2030  CG  LYS A 124      22.375 -10.433  13.215  1.00  0.00           C  
ATOM   2031  HG2 LYS A 124      22.758 -10.119  14.187  1.00  0.00           H  
ATOM   2032  HG3 LYS A 124      21.815 -11.361  13.341  1.00  0.00           H  
ATOM   2033  CD  LYS A 124      23.544 -10.702  12.270  1.00  0.00           C  
ATOM   2034  HD2 LYS A 124      23.159 -11.174  11.364  1.00  0.00           H  
ATOM   2035  HD3 LYS A 124      24.046  -9.768  12.016  1.00  0.00           H  
ATOM   2036  CE  LYS A 124      24.514 -11.643  12.986  1.00  0.00           C  
ATOM   2037  HE2 LYS A 124      24.990 -11.104  13.810  1.00  0.00           H  
ATOM   2038  HE3 LYS A 124      23.938 -12.477  13.402  1.00  0.00           H  
ATOM   2039  NZ  LYS A 124      25.526 -12.173  12.050  1.00  0.00           N  
ATOM   2040  HZ1 LYS A 124      26.157 -12.814  12.502  1.00  0.00           H  
ATOM   2041  HZ2 LYS A 124      26.025 -11.438  11.577  1.00  0.00           H  
ATOM   2042  HZ3 LYS A 124      25.034 -12.725  11.340  1.00  0.00           H  
ATOM   2043  C   LYS A 124      19.505  -7.865  13.489  1.00  0.00           C  
ATOM   2044  O   LYS A 124      20.189  -6.846  13.425  1.00  0.00           O  
ATOM   2045  N   CYS A 125      18.174  -7.840  13.521  1.00  0.00           N  
ATOM   2046  H   CYS A 125      17.702  -8.732  13.591  1.00  0.00           H  
ATOM   2047  CA  CYS A 125      17.328  -6.649  13.689  1.00  0.00           C  
ATOM   2048  HA  CYS A 125      17.921  -5.854  14.146  1.00  0.00           H  
ATOM   2049  CB  CYS A 125      16.807  -6.147  12.327  1.00  0.00           C  
ATOM   2050  HB2 CYS A 125      16.154  -6.909  11.900  1.00  0.00           H  
ATOM   2051  HB3 CYS A 125      16.210  -5.249  12.495  1.00  0.00           H  
ATOM   2052  SG  CYS A 125      18.143  -5.754  11.154  1.00  0.00           S  
ATOM   2053  HG  CYS A 125      18.548  -7.031  11.053  1.00  0.00           H  
ATOM   2054  C   CYS A 125      16.168  -6.933  14.673  1.00  0.00           C  
ATOM   2055  O   CYS A 125      15.068  -6.408  14.488  1.00  0.00           O  
ATOM   2056  N   SER A 126      16.422  -7.799  15.664  1.00  0.00           N  
ATOM   2057  H   SER A 126      17.376  -8.108  15.790  1.00  0.00           H  
ATOM   2058  CA  SER A 126      15.531  -8.206  16.765  1.00  0.00           C  
ATOM   2059  HA  SER A 126      14.626  -7.603  16.765  1.00  0.00           H  
ATOM   2060  CB  SER A 126      15.143  -9.680  16.634  1.00  0.00           C  
ATOM   2061  HB2 SER A 126      16.048 -10.294  16.644  1.00  0.00           H  
ATOM   2062  HB3 SER A 126      14.530  -9.959  17.495  1.00  0.00           H  
ATOM   2063  OG  SER A 126      14.409  -9.906  15.444  1.00  0.00           O  
ATOM   2064  HG  SER A 126      14.959  -9.612  14.701  1.00  0.00           H  
ATOM   2065  C   SER A 126      16.202  -7.996  18.125  1.00  0.00           C  
ATOM   2066  O   SER A 126      15.459  -8.039  19.126  1.00  0.00           O  
ATOM   2067  OXT SER A 126      17.443  -7.819  18.146  1.00  0.00           O  
TER    2068      SER   126                                                      
ATOM   2068  N   MET B 127      -7.107  27.901 -20.853  1.00  0.00           N  
ATOM   2069  H1  MET B 127      -7.358  28.860 -20.659  1.00  0.00           H  
ATOM   2070  H2  MET B 127      -6.107  27.817 -20.962  1.00  0.00           H  
ATOM   2071  H3  MET B 127      -7.348  27.365 -20.021  1.00  0.00           H  
ATOM   2072  CA  MET B 127      -7.839  27.379 -22.025  1.00  0.00           C  
ATOM   2073  HA  MET B 127      -7.479  27.902 -22.909  1.00  0.00           H  
ATOM   2074  CB  MET B 127      -7.588  25.875 -22.238  1.00  0.00           C  
ATOM   2075  HB2 MET B 127      -6.520  25.734 -22.407  1.00  0.00           H  
ATOM   2076  HB3 MET B 127      -7.867  25.310 -21.348  1.00  0.00           H  
ATOM   2077  CG  MET B 127      -8.339  25.304 -23.450  1.00  0.00           C  
ATOM   2078  HG2 MET B 127      -8.337  26.036 -24.258  1.00  0.00           H  
ATOM   2079  HG3 MET B 127      -7.789  24.430 -23.801  1.00  0.00           H  
ATOM   2080  SD  MET B 127     -10.052  24.795 -23.128  1.00  0.00           S  
ATOM   2081  CE  MET B 127      -9.977  23.045 -23.599  1.00  0.00           C  
ATOM   2082  HE1 MET B 127      -9.731  22.959 -24.657  1.00  0.00           H  
ATOM   2083  HE2 MET B 127     -10.945  22.578 -23.419  1.00  0.00           H  
ATOM   2084  HE3 MET B 127      -9.218  22.534 -23.006  1.00  0.00           H  
ATOM   2085  C   MET B 127      -9.314  27.733 -21.921  1.00  0.00           C  
ATOM   2086  O   MET B 127      -9.828  28.361 -22.838  1.00  0.00           O  
ATOM   2087  N   HIE B 128      -9.963  27.384 -20.810  1.00  0.00           N  
ATOM   2088  H   HIE B 128      -9.465  26.845 -20.105  1.00  0.00           H  
ATOM   2089  CA  HIE B 128     -11.302  27.842 -20.433  1.00  0.00           C  
ATOM   2090  HA  HIE B 128     -12.013  27.479 -21.174  1.00  0.00           H  
ATOM   2091  CB  HIE B 128     -11.635  27.214 -19.072  1.00  0.00           C  
ATOM   2092  HB2 HIE B 128     -11.125  27.767 -18.281  1.00  0.00           H  
ATOM   2093  HB3 HIE B 128     -11.255  26.194 -19.055  1.00  0.00           H  
ATOM   2094  CG  HIE B 128     -13.100  27.139 -18.752  1.00  0.00           C  
ATOM   2095  ND1 HIE B 128     -13.910  28.205 -18.371  1.00  0.00           N  
ATOM   2096  CE1 HIE B 128     -15.108  27.669 -18.088  1.00  0.00           C  
ATOM   2097  HE1 HIE B 128     -15.960  28.231 -17.732  1.00  0.00           H  
ATOM   2098  NE2 HIE B 128     -15.086  26.339 -18.271  1.00  0.00           N  
ATOM   2099  HE2 HIE B 128     -15.818  25.688 -18.013  1.00  0.00           H  
ATOM   2100  CD2 HIE B 128     -13.835  25.990 -18.717  1.00  0.00           C  
ATOM   2101  HD2 HIE B 128     -13.479  24.995 -18.939  1.00  0.00           H  
ATOM   2102  C   HIE B 128     -11.388  29.379 -20.388  1.00  0.00           C  
ATOM   2103  O   HIE B 128     -10.375  30.056 -20.210  1.00  0.00           O  
ATOM   2104  N   HIE B 129     -12.591  29.924 -20.580  1.00  0.00           N  
ATOM   2105  H   HIE B 129     -13.398  29.313 -20.629  1.00  0.00           H  
ATOM   2106  CA  HIE B 129     -12.856  31.363 -20.728  1.00  0.00           C  
ATOM   2107  HA  HIE B 129     -11.928  31.858 -21.018  1.00  0.00           H  
ATOM   2108  CB  HIE B 129     -13.872  31.554 -21.869  1.00  0.00           C  
ATOM   2109  HB2 HIE B 129     -13.511  31.039 -22.759  1.00  0.00           H  
ATOM   2110  HB3 HIE B 129     -13.931  32.617 -22.106  1.00  0.00           H  
ATOM   2111  CG  HIE B 129     -15.266  31.054 -21.562  1.00  0.00           C  
ATOM   2112  ND1 HIE B 129     -15.585  29.791 -21.057  1.00  0.00           N  
ATOM   2113  CE1 HIE B 129     -16.919  29.754 -20.958  1.00  0.00           C  
ATOM   2114  HE1 HIE B 129     -17.480  28.911 -20.578  1.00  0.00           H  
ATOM   2115  NE2 HIE B 129     -17.452  30.905 -21.401  1.00  0.00           N  
ATOM   2116  HE2 HIE B 129     -18.438  31.111 -21.451  1.00  0.00           H  
ATOM   2117  CD2 HIE B 129     -16.425  31.736 -21.792  1.00  0.00           C  
ATOM   2118  HD2 HIE B 129     -16.504  32.731 -22.208  1.00  0.00           H  
ATOM   2119  C   HIE B 129     -13.311  32.062 -19.435  1.00  0.00           C  
ATOM   2120  O   HIE B 129     -13.588  33.261 -19.460  1.00  0.00           O  
ATOM   2121  N   HIE B 130     -13.421  31.335 -18.318  1.00  0.00           N  
ATOM   2122  H   HIE B 130     -13.197  30.349 -18.370  1.00  0.00           H  
ATOM   2123  CA  HIE B 130     -13.718  31.916 -17.001  1.00  0.00           C  
ATOM   2124  HA  HIE B 130     -14.450  32.713 -17.142  1.00  0.00           H  
ATOM   2125  CB  HIE B 130     -14.352  30.844 -16.097  1.00  0.00           C  
ATOM   2126  HB2 HIE B 130     -13.582  30.353 -15.500  1.00  0.00           H  
ATOM   2127  HB3 HIE B 130     -14.822  30.087 -16.718  1.00  0.00           H  
ATOM   2128  CG  HIE B 130     -15.427  31.385 -15.188  1.00  0.00           C  
ATOM   2129  ND1 HIE B 130     -15.234  32.244 -14.107  1.00  0.00           N  
ATOM   2130  CE1 HIE B 130     -16.451  32.493 -13.606  1.00  0.00           C  
ATOM   2131  HE1 HIE B 130     -16.644  33.131 -12.754  1.00  0.00           H  
ATOM   2132  NE2 HIE B 130     -17.391  31.846 -14.316  1.00  0.00           N  
ATOM   2133  HE2 HIE B 130     -18.384  31.875 -14.135  1.00  0.00           H  
ATOM   2134  CD2 HIE B 130     -16.764  31.145 -15.323  1.00  0.00           C  
ATOM   2135  HD2 HIE B 130     -17.226  30.530 -16.082  1.00  0.00           H  
ATOM   2136  C   HIE B 130     -12.480  32.572 -16.357  1.00  0.00           C  
ATOM   2137  O   HIE B 130     -11.369  32.508 -16.883  1.00  0.00           O  
ATOM   2138  N   HIE B 131     -12.663  33.209 -15.199  1.00  0.00           N  
ATOM   2139  H   HIE B 131     -13.582  33.162 -14.776  1.00  0.00           H  
ATOM   2140  CA  HIE B 131     -11.585  33.850 -14.447  1.00  0.00           C  
ATOM   2141  HA  HIE B 131     -11.023  34.485 -15.135  1.00  0.00           H  
ATOM   2142  CB  HIE B 131     -12.177  34.755 -13.358  1.00  0.00           C  
ATOM   2143  HB2 HIE B 131     -12.741  34.153 -12.644  1.00  0.00           H  
ATOM   2144  HB3 HIE B 131     -12.858  35.471 -13.820  1.00  0.00           H  
ATOM   2145  CG  HIE B 131     -11.111  35.524 -12.624  1.00  0.00           C  
ATOM   2146  ND1 HIE B 131     -10.554  36.730 -13.048  1.00  0.00           N  
ATOM   2147  CE1 HIE B 131      -9.516  36.965 -12.233  1.00  0.00           C  
ATOM   2148  HE1 HIE B 131      -8.846  37.810 -12.327  1.00  0.00           H  
ATOM   2149  NE2 HIE B 131      -9.394  35.974 -11.333  1.00  0.00           N  
ATOM   2150  HE2 HIE B 131      -8.612  35.844 -10.707  1.00  0.00           H  
ATOM   2151  CD2 HIE B 131     -10.391  35.056 -11.565  1.00  0.00           C  
ATOM   2152  HD2 HIE B 131     -10.510  34.091 -11.092  1.00  0.00           H  
ATOM   2153  C   HIE B 131     -10.609  32.820 -13.851  1.00  0.00           C  
ATOM   2154  O   HIE B 131     -11.005  31.908 -13.113  1.00  0.00           O  
ATOM   2155  N   HIE B 132      -9.314  32.987 -14.132  1.00  0.00           N  
ATOM   2156  H   HIE B 132      -9.045  33.753 -14.731  1.00  0.00           H  
ATOM   2157  CA  HIE B 132      -8.263  32.131 -13.582  1.00  0.00           C  
ATOM   2158  HA  HIE B 132      -8.605  31.096 -13.639  1.00  0.00           H  
ATOM   2159  CB  HIE B 132      -6.987  32.236 -14.427  1.00  0.00           C  
ATOM   2160  HB2 HIE B 132      -6.551  33.230 -14.324  1.00  0.00           H  
ATOM   2161  HB3 HIE B 132      -7.236  32.077 -15.478  1.00  0.00           H  
ATOM   2162  CG  HIE B 132      -5.971  31.204 -14.012  1.00  0.00           C  
ATOM   2163  ND1 HIE B 132      -5.050  31.333 -12.966  1.00  0.00           N  
ATOM   2164  CE1 HIE B 132      -4.504  30.117 -12.815  1.00  0.00           C  
ATOM   2165  HE1 HIE B 132      -3.776  29.864 -12.058  1.00  0.00           H  
ATOM   2166  NE2 HIE B 132      -5.025  29.249 -13.699  1.00  0.00           N  
ATOM   2167  HE2 HIE B 132      -4.847  28.255 -13.732  1.00  0.00           H  
ATOM   2168  CD2 HIE B 132      -5.956  29.916 -14.459  1.00  0.00           C  
ATOM   2169  HD2 HIE B 132      -6.611  29.488 -15.208  1.00  0.00           H  
ATOM   2170  C   HIE B 132      -7.987  32.456 -12.109  1.00  0.00           C  
ATOM   2171  O   HIE B 132      -7.537  33.552 -11.765  1.00  0.00           O  
ATOM   2172  N   HIE B 133      -8.245  31.494 -11.225  1.00  0.00           N  
ATOM   2173  H   HIE B 133      -8.590  30.609 -11.570  1.00  0.00           H  
ATOM   2174  CA  HIE B 133      -7.799  31.560  -9.835  1.00  0.00           C  
ATOM   2175  HA  HIE B 133      -7.613  32.601  -9.567  1.00  0.00           H  
ATOM   2176  CB  HIE B 133      -8.896  31.043  -8.902  1.00  0.00           C  
ATOM   2177  HB2 HIE B 133      -8.459  30.778  -7.942  1.00  0.00           H  
ATOM   2178  HB3 HIE B 133      -9.346  30.142  -9.314  1.00  0.00           H  
ATOM   2179  CG  HIE B 133      -9.953  32.088  -8.670  1.00  0.00           C  
ATOM   2180  ND1 HIE B 133      -9.780  33.233  -7.884  1.00  0.00           N  
ATOM   2181  CE1 HIE B 133     -10.938  33.907  -7.969  1.00  0.00           C  
ATOM   2182  HE1 HIE B 133     -11.140  34.849  -7.474  1.00  0.00           H  
ATOM   2183  NE2 HIE B 133     -11.806  33.258  -8.766  1.00  0.00           N  
ATOM   2184  HE2 HIE B 133     -12.729  33.582  -9.025  1.00  0.00           H  
ATOM   2185  CD2 HIE B 133     -11.199  32.111  -9.223  1.00  0.00           C  
ATOM   2186  HD2 HIE B 133     -11.613  31.384  -9.911  1.00  0.00           H  
ATOM   2187  C   HIE B 133      -6.485  30.806  -9.662  1.00  0.00           C  
ATOM   2188  O   HIE B 133      -6.342  29.678 -10.129  1.00  0.00           O  
ATOM   2189  N   LYS B 134      -5.528  31.406  -8.946  1.00  0.00           N  
ATOM   2190  H   LYS B 134      -5.710  32.334  -8.598  1.00  0.00           H  
ATOM   2191  CA  LYS B 134      -4.238  30.773  -8.638  1.00  0.00           C  
ATOM   2192  HA  LYS B 134      -3.777  30.467  -9.578  1.00  0.00           H  
ATOM   2193  CB  LYS B 134      -3.304  31.754  -7.913  1.00  0.00           C  
ATOM   2194  HB2 LYS B 134      -3.775  32.084  -6.985  1.00  0.00           H  
ATOM   2195  HB3 LYS B 134      -2.385  31.223  -7.655  1.00  0.00           H  
ATOM   2196  CG  LYS B 134      -2.927  32.978  -8.758  1.00  0.00           C  
ATOM   2197  HG2 LYS B 134      -2.520  32.647  -9.715  1.00  0.00           H  
ATOM   2198  HG3 LYS B 134      -3.811  33.591  -8.938  1.00  0.00           H  
ATOM   2199  CD  LYS B 134      -1.871  33.808  -8.016  1.00  0.00           C  
ATOM   2200  HD2 LYS B 134      -2.275  34.118  -7.050  1.00  0.00           H  
ATOM   2201  HD3 LYS B 134      -0.989  33.188  -7.845  1.00  0.00           H  
ATOM   2202  CE  LYS B 134      -1.483  35.042  -8.837  1.00  0.00           C  
ATOM   2203  HE2 LYS B 134      -1.132  34.710  -9.820  1.00  0.00           H  
ATOM   2204  HE3 LYS B 134      -2.378  35.655  -8.986  1.00  0.00           H  
ATOM   2205  NZ  LYS B 134      -0.425  35.832  -8.156  1.00  0.00           N  
ATOM   2206  HZ1 LYS B 134       0.411  35.274  -8.033  1.00  0.00           H  
ATOM   2207  HZ2 LYS B 134      -0.188  36.649  -8.704  1.00  0.00           H  
ATOM   2208  HZ3 LYS B 134      -0.745  36.131  -7.243  1.00  0.00           H  
ATOM   2209  C   LYS B 134      -4.401  29.514  -7.782  1.00  0.00           C  
ATOM   2210  O   LYS B 134      -5.324  29.412  -6.980  1.00  0.00           O  
ATOM   2211  N   VAL B 135      -3.424  28.619  -7.876  1.00  0.00           N  
ATOM   2212  H   VAL B 135      -2.691  28.806  -8.538  1.00  0.00           H  
ATOM   2213  CA  VAL B 135      -3.101  27.648  -6.823  1.00  0.00           C  
ATOM   2214  HA  VAL B 135      -4.008  27.156  -6.471  1.00  0.00           H  
ATOM   2215  CB  VAL B 135      -2.146  26.587  -7.395  1.00  0.00           C  
ATOM   2216  HB  VAL B 135      -1.313  27.124  -7.840  1.00  0.00           H  
ATOM   2217  CG1 VAL B 135      -1.589  25.626  -6.340  1.00  0.00           C  
ATOM   2218 HG11 VAL B 135      -1.124  24.760  -6.812  1.00  0.00           H  
ATOM   2219 HG12 VAL B 135      -0.822  26.133  -5.755  1.00  0.00           H  
ATOM   2220 HG13 VAL B 135      -2.379  25.286  -5.672  1.00  0.00           H  
ATOM   2221  CG2 VAL B 135      -2.818  25.776  -8.508  1.00  0.00           C  
ATOM   2222 HG21 VAL B 135      -2.128  25.024  -8.890  1.00  0.00           H  
ATOM   2223 HG22 VAL B 135      -3.703  25.286  -8.116  1.00  0.00           H  
ATOM   2224 HG23 VAL B 135      -3.107  26.427  -9.331  1.00  0.00           H  
ATOM   2225  C   VAL B 135      -2.447  28.394  -5.654  1.00  0.00           C  
ATOM   2226  O   VAL B 135      -1.624  29.285  -5.884  1.00  0.00           O  
ATOM   2227  N   LEU B 136      -2.827  28.057  -4.420  1.00  0.00           N  
ATOM   2228  H   LEU B 136      -3.491  27.295  -4.329  1.00  0.00           H  
ATOM   2229  CA  LEU B 136      -2.173  28.524  -3.191  1.00  0.00           C  
ATOM   2230  HA  LEU B 136      -1.717  29.497  -3.374  1.00  0.00           H  
ATOM   2231  CB  LEU B 136      -3.221  28.678  -2.072  1.00  0.00           C  
ATOM   2232  HB2 LEU B 136      -3.595  27.683  -1.820  1.00  0.00           H  
ATOM   2233  HB3 LEU B 136      -2.722  29.084  -1.189  1.00  0.00           H  
ATOM   2234  CG  LEU B 136      -4.423  29.577  -2.421  1.00  0.00           C  
ATOM   2235  HG  LEU B 136      -4.997  29.123  -3.231  1.00  0.00           H  
ATOM   2236  CD1 LEU B 136      -5.335  29.692  -1.201  1.00  0.00           C  
ATOM   2237 HD11 LEU B 136      -6.230  30.256  -1.468  1.00  0.00           H  
ATOM   2238 HD12 LEU B 136      -5.635  28.699  -0.873  1.00  0.00           H  
ATOM   2239 HD13 LEU B 136      -4.817  30.200  -0.388  1.00  0.00           H  
ATOM   2240  CD2 LEU B 136      -4.015  30.991  -2.840  1.00  0.00           C  
ATOM   2241 HD21 LEU B 136      -3.395  31.448  -2.068  1.00  0.00           H  
ATOM   2242 HD22 LEU B 136      -3.457  30.952  -3.775  1.00  0.00           H  
ATOM   2243 HD23 LEU B 136      -4.903  31.603  -2.998  1.00  0.00           H  
ATOM   2244  C   LEU B 136      -1.037  27.575  -2.769  1.00  0.00           C  
ATOM   2245  O   LEU B 136      -0.944  26.458  -3.271  1.00  0.00           O  
ATOM   2246  N   GLN B 137      -0.183  28.016  -1.844  1.00  0.00           N  
ATOM   2247  H   GLN B 137      -0.284  28.962  -1.498  1.00  0.00           H  
ATOM   2248  CA  GLN B 137       0.972  27.250  -1.364  1.00  0.00           C  
ATOM   2249  HA  GLN B 137       1.632  27.077  -2.215  1.00  0.00           H  
ATOM   2250  CB  GLN B 137       1.746  28.074  -0.320  1.00  0.00           C  
ATOM   2251  HB2 GLN B 137       1.061  28.480   0.428  1.00  0.00           H  
ATOM   2252  HB3 GLN B 137       2.427  27.406   0.204  1.00  0.00           H  
ATOM   2253  CG  GLN B 137       2.604  29.192  -0.932  1.00  0.00           C  
ATOM   2254  HG2 GLN B 137       2.964  28.899  -1.919  1.00  0.00           H  
ATOM   2255  HG3 GLN B 137       3.481  29.312  -0.295  1.00  0.00           H  
ATOM   2256  CD  GLN B 137       1.906  30.547  -1.029  1.00  0.00           C  
ATOM   2257  OE1 GLN B 137       0.713  30.681  -1.260  1.00  0.00           O  
ATOM   2258  NE2 GLN B 137       2.630  31.630  -0.860  1.00  0.00           N  
ATOM   2259 HE21 GLN B 137       2.127  32.497  -0.883  1.00  0.00           H  
ATOM   2260 HE22 GLN B 137       3.608  31.555  -0.644  1.00  0.00           H  
ATOM   2261  C   GLN B 137       0.645  25.854  -0.796  1.00  0.00           C  
ATOM   2262  O   GLN B 137      -0.436  25.605  -0.261  1.00  0.00           O  
ATOM   2263  N   GLU B 138       1.655  24.987  -0.896  1.00  0.00           N  
ATOM   2264  H   GLU B 138       2.533  25.373  -1.236  1.00  0.00           H  
ATOM   2265  CA  GLU B 138       1.793  23.635  -0.338  1.00  0.00           C  
ATOM   2266  HA  GLU B 138       2.662  23.196  -0.828  1.00  0.00           H  
ATOM   2267  CB  GLU B 138       2.189  23.702   1.150  1.00  0.00           C  
ATOM   2268  HB2 GLU B 138       1.356  24.090   1.738  1.00  0.00           H  
ATOM   2269  HB3 GLU B 138       2.385  22.682   1.486  1.00  0.00           H  
ATOM   2270  CG  GLU B 138       3.452  24.550   1.439  1.00  0.00           C  
ATOM   2271  HG2 GLU B 138       3.125  25.541   1.766  1.00  0.00           H  
ATOM   2272  HG3 GLU B 138       3.996  24.099   2.273  1.00  0.00           H  
ATOM   2273  CD  GLU B 138       4.383  24.699   0.219  1.00  0.00           C  
ATOM   2274  OE1 GLU B 138       4.365  25.798  -0.386  1.00  0.00           O  
ATOM   2275  OE2 GLU B 138       5.005  23.687  -0.179  1.00  0.00           O  
ATOM   2276  C   GLU B 138       0.673  22.633  -0.679  1.00  0.00           C  
ATOM   2277  O   GLU B 138      -0.140  22.263   0.175  1.00  0.00           O  
ATOM   2278  N   PRO B 139       0.683  22.102  -1.920  1.00  0.00           N  
ATOM   2279  CD  PRO B 139       1.431  22.592  -3.069  1.00  0.00           C  
ATOM   2280  HD2 PRO B 139       2.480  22.316  -2.961  1.00  0.00           H  
ATOM   2281  HD3 PRO B 139       1.332  23.671  -3.187  1.00  0.00           H  
ATOM   2282  CG  PRO B 139       0.833  21.879  -4.278  1.00  0.00           C  
ATOM   2283  HG2 PRO B 139       1.557  21.786  -5.090  1.00  0.00           H  
ATOM   2284  HG3 PRO B 139      -0.058  22.412  -4.614  1.00  0.00           H  
ATOM   2285  CB  PRO B 139       0.446  20.520  -3.697  1.00  0.00           C  
ATOM   2286  HB2 PRO B 139       1.323  19.871  -3.711  1.00  0.00           H  
ATOM   2287  HB3 PRO B 139      -0.367  20.059  -4.256  1.00  0.00           H  
ATOM   2288  CA  PRO B 139       0.041  20.834  -2.249  1.00  0.00           C  
ATOM   2289  HA  PRO B 139      -1.037  20.967  -2.184  1.00  0.00           H  
ATOM   2290  C   PRO B 139       0.477  19.707  -1.301  1.00  0.00           C  
ATOM   2291  O   PRO B 139       1.642  19.614  -0.914  1.00  0.00           O  
ATOM   2292  N   THR B 140      -0.447  18.805  -0.966  1.00  0.00           N  
ATOM   2293  H   THR B 140      -1.381  18.932  -1.348  1.00  0.00           H  
ATOM   2294  CA  THR B 140      -0.201  17.628  -0.109  1.00  0.00           C  
ATOM   2295  HA  THR B 140       0.871  17.547   0.065  1.00  0.00           H  
ATOM   2296  CB  THR B 140      -0.858  17.818   1.268  1.00  0.00           C  
ATOM   2297  HB  THR B 140      -0.583  18.799   1.658  1.00  0.00           H  
ATOM   2298  CG2 THR B 140      -2.386  17.712   1.240  1.00  0.00           C  
ATOM   2299 HG21 THR B 140      -2.781  17.929   2.232  1.00  0.00           H  
ATOM   2300 HG22 THR B 140      -2.795  18.438   0.536  1.00  0.00           H  
ATOM   2301 HG23 THR B 140      -2.698  16.711   0.946  1.00  0.00           H  
ATOM   2302  OG1 THR B 140      -0.378  16.834   2.159  1.00  0.00           O  
ATOM   2303  HG1 THR B 140       0.444  17.163   2.532  1.00  0.00           H  
ATOM   2304  C   THR B 140      -0.624  16.328  -0.804  1.00  0.00           C  
ATOM   2305  O   THR B 140      -1.294  16.372  -1.838  1.00  0.00           O  
ATOM   2306  N   CYS B 141      -0.221  15.164  -0.281  1.00  0.00           N  
ATOM   2307  H   CYS B 141       0.250  15.177   0.615  1.00  0.00           H  
ATOM   2308  CA  CYS B 141      -0.499  13.861  -0.891  1.00  0.00           C  
ATOM   2309  HA  CYS B 141      -1.500  13.900  -1.311  1.00  0.00           H  
ATOM   2310  CB  CYS B 141       0.507  13.650  -2.036  1.00  0.00           C  
ATOM   2311  HB2 CYS B 141       0.483  14.521  -2.694  1.00  0.00           H  
ATOM   2312  HB3 CYS B 141       1.513  13.550  -1.624  1.00  0.00           H  
ATOM   2313  SG  CYS B 141       0.109  12.185  -3.030  1.00  0.00           S  
ATOM   2314  HG  CYS B 141       0.683  11.277  -2.225  1.00  0.00           H  
ATOM   2315  C   CYS B 141      -0.471  12.713   0.137  1.00  0.00           C  
ATOM   2316  O   CYS B 141       0.419  12.672   0.985  1.00  0.00           O  
ATOM   2317  N   VAL B 142      -1.426  11.781   0.039  1.00  0.00           N  
ATOM   2318  H   VAL B 142      -2.100  11.892  -0.713  1.00  0.00           H  
ATOM   2319  CA  VAL B 142      -1.581  10.600   0.918  1.00  0.00           C  
ATOM   2320  HA  VAL B 142      -0.646  10.440   1.458  1.00  0.00           H  
ATOM   2321  CB  VAL B 142      -2.697  10.793   1.968  1.00  0.00           C  
ATOM   2322  HB  VAL B 142      -2.730   9.897   2.586  1.00  0.00           H  
ATOM   2323  CG1 VAL B 142      -2.409  11.975   2.899  1.00  0.00           C  
ATOM   2324 HG11 VAL B 142      -2.464  12.911   2.344  1.00  0.00           H  
ATOM   2325 HG12 VAL B 142      -1.412  11.870   3.326  1.00  0.00           H  
ATOM   2326 HG13 VAL B 142      -3.142  11.994   3.705  1.00  0.00           H  
ATOM   2327  CG2 VAL B 142      -4.095  10.973   1.350  1.00  0.00           C  
ATOM   2328 HG21 VAL B 142      -4.107  11.831   0.676  1.00  0.00           H  
ATOM   2329 HG22 VAL B 142      -4.830  11.128   2.140  1.00  0.00           H  
ATOM   2330 HG23 VAL B 142      -4.382  10.080   0.796  1.00  0.00           H  
ATOM   2331  C   VAL B 142      -1.867   9.337   0.105  1.00  0.00           C  
ATOM   2332  O   VAL B 142      -2.449   9.406  -0.977  1.00  0.00           O  
ATOM   2333  N   SER B 143      -1.494   8.167   0.622  1.00  0.00           N  
ATOM   2334  H   SER B 143      -1.067   8.169   1.544  1.00  0.00           H  
ATOM   2335  CA  SER B 143      -1.723   6.868  -0.028  1.00  0.00           C  
ATOM   2336  HA  SER B 143      -1.962   7.025  -1.075  1.00  0.00           H  
ATOM   2337  CB  SER B 143      -0.442   6.034   0.022  1.00  0.00           C  
ATOM   2338  HB2 SER B 143       0.386   6.603  -0.400  1.00  0.00           H  
ATOM   2339  HB3 SER B 143      -0.202   5.781   1.057  1.00  0.00           H  
ATOM   2340  OG  SER B 143      -0.615   4.851  -0.728  1.00  0.00           O  
ATOM   2341  HG  SER B 143      -0.574   5.085  -1.666  1.00  0.00           H  
ATOM   2342  C   SER B 143      -2.872   6.083   0.607  1.00  0.00           C  
ATOM   2343  O   SER B 143      -2.980   6.046   1.829  1.00  0.00           O  
ATOM   2344  N   ASP B 144      -3.674   5.367  -0.186  1.00  0.00           N  
ATOM   2345  H   ASP B 144      -3.558   5.400  -1.191  1.00  0.00           H  
ATOM   2346  CA  ASP B 144      -4.549   4.315   0.346  1.00  0.00           C  
ATOM   2347  HA  ASP B 144      -4.971   4.661   1.289  1.00  0.00           H  
ATOM   2348  CB  ASP B 144      -5.721   4.056  -0.613  1.00  0.00           C  
ATOM   2349  HB2 ASP B 144      -6.471   3.474  -0.079  1.00  0.00           H  
ATOM   2350  HB3 ASP B 144      -6.183   5.008  -0.877  1.00  0.00           H  
ATOM   2351  CG  ASP B 144      -5.357   3.301  -1.896  1.00  0.00           C  
ATOM   2352  OD1 ASP B 144      -4.168   3.165  -2.255  1.00  0.00           O  
ATOM   2353  OD2 ASP B 144      -6.290   2.785  -2.551  1.00  0.00           O  
ATOM   2354  C   ASP B 144      -3.784   3.005   0.638  1.00  0.00           C  
ATOM   2355  O   ASP B 144      -4.387   2.036   1.090  1.00  0.00           O  
ATOM   2356  N   TYR B 145      -2.485   2.946   0.326  1.00  0.00           N  
ATOM   2357  H   TYR B 145      -2.066   3.796  -0.032  1.00  0.00           H  
ATOM   2358  CA  TYR B 145      -1.598   1.775   0.333  1.00  0.00           C  
ATOM   2359  HA  TYR B 145      -0.748   2.069  -0.280  1.00  0.00           H  
ATOM   2360  CB  TYR B 145      -1.031   1.514   1.737  1.00  0.00           C  
ATOM   2361  HB2 TYR B 145      -1.036   2.449   2.296  1.00  0.00           H  
ATOM   2362  HB3 TYR B 145      -1.682   0.820   2.267  1.00  0.00           H  
ATOM   2363  CG  TYR B 145       0.400   0.999   1.743  1.00  0.00           C  
ATOM   2364  CD1 TYR B 145       1.458   1.885   1.453  1.00  0.00           C  
ATOM   2365  HD1 TYR B 145       1.250   2.917   1.208  1.00  0.00           H  
ATOM   2366  CE1 TYR B 145       2.790   1.428   1.478  1.00  0.00           C  
ATOM   2367  HE1 TYR B 145       3.607   2.092   1.249  1.00  0.00           H  
ATOM   2368  CZ  TYR B 145       3.076   0.087   1.804  1.00  0.00           C  
ATOM   2369  OH  TYR B 145       4.375  -0.316   1.845  1.00  0.00           O  
ATOM   2370  HH  TYR B 145       4.489  -1.274   2.009  1.00  0.00           H  
ATOM   2371  CE2 TYR B 145       2.019  -0.804   2.086  1.00  0.00           C  
ATOM   2372  HE2 TYR B 145       2.242  -1.830   2.329  1.00  0.00           H  
ATOM   2373  CD2 TYR B 145       0.683  -0.348   2.048  1.00  0.00           C  
ATOM   2374  HD2 TYR B 145      -0.128  -1.031   2.256  1.00  0.00           H  
ATOM   2375  C   TYR B 145      -2.182   0.540  -0.378  1.00  0.00           C  
ATOM   2376  O   TYR B 145      -2.060  -0.591   0.097  1.00  0.00           O  
ATOM   2377  N   MET B 146      -2.857   0.750  -1.514  1.00  0.00           N  
ATOM   2378  H   MET B 146      -3.023   1.715  -1.794  1.00  0.00           H  
ATOM   2379  CA  MET B 146      -3.448  -0.326  -2.320  1.00  0.00           C  
ATOM   2380  HA  MET B 146      -2.818  -1.210  -2.225  1.00  0.00           H  
ATOM   2381  CB  MET B 146      -4.839  -0.664  -1.753  1.00  0.00           C  
ATOM   2382  HB2 MET B 146      -4.699  -1.131  -0.783  1.00  0.00           H  
ATOM   2383  HB3 MET B 146      -5.409   0.255  -1.621  1.00  0.00           H  
ATOM   2384  CG  MET B 146      -5.663  -1.625  -2.619  1.00  0.00           C  
ATOM   2385  HG2 MET B 146      -5.874  -1.144  -3.574  1.00  0.00           H  
ATOM   2386  HG3 MET B 146      -5.073  -2.522  -2.810  1.00  0.00           H  
ATOM   2387  SD  MET B 146      -7.247  -2.120  -1.890  1.00  0.00           S  
ATOM   2388  CE  MET B 146      -7.939  -3.004  -3.311  1.00  0.00           C  
ATOM   2389  HE1 MET B 146      -7.281  -3.829  -3.587  1.00  0.00           H  
ATOM   2390  HE2 MET B 146      -8.923  -3.397  -3.055  1.00  0.00           H  
ATOM   2391  HE3 MET B 146      -8.030  -2.322  -4.157  1.00  0.00           H  
ATOM   2392  C   MET B 146      -3.523  -0.049  -3.823  1.00  0.00           C  
ATOM   2393  O   MET B 146      -3.318  -0.987  -4.588  1.00  0.00           O  
ATOM   2394  N   SER B 147      -3.897   1.155  -4.263  1.00  0.00           N  
ATOM   2395  H   SER B 147      -4.018   1.904  -3.584  1.00  0.00           H  
ATOM   2396  CA  SER B 147      -4.140   1.448  -5.690  1.00  0.00           C  
ATOM   2397  HA  SER B 147      -3.316   1.065  -6.279  1.00  0.00           H  
ATOM   2398  CB  SER B 147      -5.412   0.713  -6.140  1.00  0.00           C  
ATOM   2399  HB2 SER B 147      -5.221  -0.361  -6.160  1.00  0.00           H  
ATOM   2400  HB3 SER B 147      -6.201   0.903  -5.416  1.00  0.00           H  
ATOM   2401  OG  SER B 147      -5.881   1.111  -7.410  1.00  0.00           O  
ATOM   2402  HG  SER B 147      -5.134   1.124  -8.023  1.00  0.00           H  
ATOM   2403  C   SER B 147      -4.245   2.936  -6.018  1.00  0.00           C  
ATOM   2404  O   SER B 147      -3.850   3.334  -7.116  1.00  0.00           O  
ATOM   2405  N   ILE B 148      -4.752   3.759  -5.097  1.00  0.00           N  
ATOM   2406  H   ILE B 148      -4.931   3.400  -4.162  1.00  0.00           H  
ATOM   2407  CA  ILE B 148      -4.989   5.185  -5.328  1.00  0.00           C  
ATOM   2408  HA  ILE B 148      -4.515   5.485  -6.261  1.00  0.00           H  
ATOM   2409  CB  ILE B 148      -6.504   5.484  -5.476  1.00  0.00           C  
ATOM   2410  HB  ILE B 148      -7.003   5.151  -4.565  1.00  0.00           H  
ATOM   2411  CG2 ILE B 148      -6.767   6.995  -5.620  1.00  0.00           C  
ATOM   2412 HG21 ILE B 148      -7.813   7.177  -5.871  1.00  0.00           H  
ATOM   2413 HG22 ILE B 148      -6.549   7.506  -4.683  1.00  0.00           H  
ATOM   2414 HG23 ILE B 148      -6.132   7.413  -6.402  1.00  0.00           H  
ATOM   2415  CG1 ILE B 148      -7.166   4.729  -6.657  1.00  0.00           C  
ATOM   2416 HG12 ILE B 148      -7.007   3.658  -6.534  1.00  0.00           H  
ATOM   2417 HG13 ILE B 148      -8.244   4.888  -6.609  1.00  0.00           H  
ATOM   2418  CD1 ILE B 148      -6.694   5.131  -8.064  1.00  0.00           C  
ATOM   2419 HD11 ILE B 148      -5.617   5.003  -8.159  1.00  0.00           H  
ATOM   2420 HD12 ILE B 148      -7.185   4.496  -8.803  1.00  0.00           H  
ATOM   2421 HD13 ILE B 148      -6.955   6.168  -8.271  1.00  0.00           H  
ATOM   2422  C   ILE B 148      -4.318   5.993  -4.216  1.00  0.00           C  
ATOM   2423  O   ILE B 148      -4.839   6.113  -3.106  1.00  0.00           O  
ATOM   2424  N   SER B 149      -3.192   6.627  -4.540  1.00  0.00           N  
ATOM   2425  H   SER B 149      -2.830   6.498  -5.479  1.00  0.00           H  
ATOM   2426  CA  SER B 149      -2.752   7.806  -3.786  1.00  0.00           C  
ATOM   2427  HA  SER B 149      -3.020   7.673  -2.742  1.00  0.00           H  
ATOM   2428  CB  SER B 149      -1.229   7.962  -3.835  1.00  0.00           C  
ATOM   2429  HB2 SER B 149      -0.915   8.114  -4.867  1.00  0.00           H  
ATOM   2430  HB3 SER B 149      -0.936   8.830  -3.243  1.00  0.00           H  
ATOM   2431  OG  SER B 149      -0.596   6.801  -3.307  1.00  0.00           O  
ATOM   2432  HG  SER B 149      -0.526   6.170  -4.036  1.00  0.00           H  
ATOM   2433  C   SER B 149      -3.510   9.049  -4.278  1.00  0.00           C  
ATOM   2434  O   SER B 149      -3.936   9.122  -5.430  1.00  0.00           O  
ATOM   2435  N   THR B 150      -3.728  10.031  -3.406  1.00  0.00           N  
ATOM   2436  H   THR B 150      -3.350   9.933  -2.466  1.00  0.00           H  
ATOM   2437  CA  THR B 150      -4.491  11.256  -3.707  1.00  0.00           C  
ATOM   2438  HA  THR B 150      -4.670  11.330  -4.780  1.00  0.00           H  
ATOM   2439  CB  THR B 150      -5.861  11.252  -3.011  1.00  0.00           C  
ATOM   2440  HB  THR B 150      -5.720  11.194  -1.931  1.00  0.00           H  
ATOM   2441  CG2 THR B 150      -6.696  12.489  -3.343  1.00  0.00           C  
ATOM   2442 HG21 THR B 150      -6.813  12.582  -4.423  1.00  0.00           H  
ATOM   2443 HG22 THR B 150      -7.678  12.400  -2.880  1.00  0.00           H  
ATOM   2444 HG23 THR B 150      -6.216  13.388  -2.954  1.00  0.00           H  
ATOM   2445  OG1 THR B 150      -6.603  10.134  -3.439  1.00  0.00           O  
ATOM   2446  HG1 THR B 150      -6.089   9.354  -3.208  1.00  0.00           H  
ATOM   2447  C   THR B 150      -3.700  12.483  -3.284  1.00  0.00           C  
ATOM   2448  O   THR B 150      -3.318  12.599  -2.117  1.00  0.00           O  
ATOM   2449  N   CYS B 151      -3.483  13.392  -4.239  1.00  0.00           N  
ATOM   2450  H   CYS B 151      -3.876  13.220  -5.159  1.00  0.00           H  
ATOM   2451  CA  CYS B 151      -2.895  14.712  -4.044  1.00  0.00           C  
ATOM   2452  HA  CYS B 151      -2.433  14.748  -3.063  1.00  0.00           H  
ATOM   2453  CB  CYS B 151      -1.804  14.906  -5.114  1.00  0.00           C  
ATOM   2454  HB2 CYS B 151      -1.032  14.148  -4.976  1.00  0.00           H  
ATOM   2455  HB3 CYS B 151      -2.250  14.773  -6.101  1.00  0.00           H  
ATOM   2456  SG  CYS B 151      -1.034  16.554  -5.054  1.00  0.00           S  
ATOM   2457  HG  CYS B 151      -0.808  16.605  -3.729  1.00  0.00           H  
ATOM   2458  C   CYS B 151      -3.988  15.791  -4.087  1.00  0.00           C  
ATOM   2459  O   CYS B 151      -4.925  15.679  -4.879  1.00  0.00           O  
ATOM   2460  N   GLU B 152      -3.877  16.836  -3.267  1.00  0.00           N  
ATOM   2461  H   GLU B 152      -3.053  16.912  -2.677  1.00  0.00           H  
ATOM   2462  CA  GLU B 152      -4.752  18.010  -3.347  1.00  0.00           C  
ATOM   2463  HA  GLU B 152      -5.034  18.131  -4.393  1.00  0.00           H  
ATOM   2464  CB  GLU B 152      -6.066  17.808  -2.558  1.00  0.00           C  
ATOM   2465  HB2 GLU B 152      -6.770  18.529  -2.969  1.00  0.00           H  
ATOM   2466  HB3 GLU B 152      -6.471  16.816  -2.766  1.00  0.00           H  
ATOM   2467  CG  GLU B 152      -6.026  18.026  -1.032  1.00  0.00           C  
ATOM   2468  HG2 GLU B 152      -5.713  17.097  -0.549  1.00  0.00           H  
ATOM   2469  HG3 GLU B 152      -5.284  18.788  -0.785  1.00  0.00           H  
ATOM   2470  CD  GLU B 152      -7.387  18.488  -0.470  1.00  0.00           C  
ATOM   2471  OE1 GLU B 152      -8.434  18.193  -1.102  1.00  0.00           O  
ATOM   2472  OE2 GLU B 152      -7.369  19.150   0.594  1.00  0.00           O  
ATOM   2473  C   GLU B 152      -4.030  19.307  -2.965  1.00  0.00           C  
ATOM   2474  O   GLU B 152      -2.967  19.294  -2.341  1.00  0.00           O  
ATOM   2475  N   TRP B 153      -4.630  20.427  -3.360  1.00  0.00           N  
ATOM   2476  H   TRP B 153      -5.494  20.322  -3.886  1.00  0.00           H  
ATOM   2477  CA  TRP B 153      -4.198  21.797  -3.076  1.00  0.00           C  
ATOM   2478  HA  TRP B 153      -3.767  21.828  -2.073  1.00  0.00           H  
ATOM   2479  CB  TRP B 153      -3.123  22.252  -4.073  1.00  0.00           C  
ATOM   2480  HB2 TRP B 153      -2.818  23.271  -3.831  1.00  0.00           H  
ATOM   2481  HB3 TRP B 153      -2.250  21.620  -3.933  1.00  0.00           H  
ATOM   2482  CG  TRP B 153      -3.486  22.193  -5.526  1.00  0.00           C  
ATOM   2483  CD1 TRP B 153      -4.099  23.166  -6.237  1.00  0.00           C  
ATOM   2484  HD1 TRP B 153      -4.410  24.126  -5.837  1.00  0.00           H  
ATOM   2485  NE1 TRP B 153      -4.266  22.751  -7.544  1.00  0.00           N  
ATOM   2486  HE1 TRP B 153      -4.764  23.300  -8.235  1.00  0.00           H  
ATOM   2487  CE2 TRP B 153      -3.762  21.481  -7.741  1.00  0.00           C  
ATOM   2488  CZ2 TRP B 153      -3.678  20.638  -8.859  1.00  0.00           C  
ATOM   2489  HZ2 TRP B 153      -4.043  20.964  -9.819  1.00  0.00           H  
ATOM   2490  CH2 TRP B 153      -3.118  19.358  -8.706  1.00  0.00           C  
ATOM   2491  HH2 TRP B 153      -3.032  18.694  -9.550  1.00  0.00           H  
ATOM   2492  CZ3 TRP B 153      -2.667  18.931  -7.447  1.00  0.00           C  
ATOM   2493  HZ3 TRP B 153      -2.246  17.942  -7.328  1.00  0.00           H  
ATOM   2494  CE3 TRP B 153      -2.744  19.790  -6.337  1.00  0.00           C  
ATOM   2495  HE3 TRP B 153      -2.382  19.457  -5.376  1.00  0.00           H  
ATOM   2496  CD2 TRP B 153      -3.289  21.086  -6.454  1.00  0.00           C  
ATOM   2497  C   TRP B 153      -5.385  22.768  -3.115  1.00  0.00           C  
ATOM   2498  O   TRP B 153      -6.460  22.465  -3.638  1.00  0.00           O  
ATOM   2499  N   LYS B 154      -5.195  23.967  -2.559  1.00  0.00           N  
ATOM   2500  H   LYS B 154      -4.256  24.196  -2.261  1.00  0.00           H  
ATOM   2501  CA  LYS B 154      -6.225  25.018  -2.500  1.00  0.00           C  
ATOM   2502  HA  LYS B 154      -7.204  24.552  -2.611  1.00  0.00           H  
ATOM   2503  CB  LYS B 154      -6.211  25.707  -1.130  1.00  0.00           C  
ATOM   2504  HB2 LYS B 154      -5.186  25.935  -0.833  1.00  0.00           H  
ATOM   2505  HB3 LYS B 154      -6.784  26.635  -1.179  1.00  0.00           H  
ATOM   2506  CG  LYS B 154      -6.882  24.780  -0.107  1.00  0.00           C  
ATOM   2507  HG2 LYS B 154      -7.944  24.699  -0.347  1.00  0.00           H  
ATOM   2508  HG3 LYS B 154      -6.437  23.786  -0.164  1.00  0.00           H  
ATOM   2509  CD  LYS B 154      -6.723  25.296   1.323  1.00  0.00           C  
ATOM   2510  HD2 LYS B 154      -5.659  25.318   1.569  1.00  0.00           H  
ATOM   2511  HD3 LYS B 154      -7.139  26.303   1.400  1.00  0.00           H  
ATOM   2512  CE  LYS B 154      -7.469  24.341   2.261  1.00  0.00           C  
ATOM   2513  HE2 LYS B 154      -8.545  24.463   2.099  1.00  0.00           H  
ATOM   2514  HE3 LYS B 154      -7.209  23.312   1.989  1.00  0.00           H  
ATOM   2515  NZ  LYS B 154      -7.120  24.591   3.680  1.00  0.00           N  
ATOM   2516  HZ1 LYS B 154      -6.132  24.418   3.824  1.00  0.00           H  
ATOM   2517  HZ2 LYS B 154      -7.326  25.550   3.926  1.00  0.00           H  
ATOM   2518  HZ3 LYS B 154      -7.647  23.970   4.282  1.00  0.00           H  
ATOM   2519  C   LYS B 154      -6.108  26.000  -3.659  1.00  0.00           C  
ATOM   2520  O   LYS B 154      -5.032  26.196  -4.222  1.00  0.00           O  
ATOM   2521  N   MET B 155      -7.230  26.629  -3.992  1.00  0.00           N  
ATOM   2522  H   MET B 155      -8.053  26.456  -3.424  1.00  0.00           H  
ATOM   2523  CA  MET B 155      -7.347  27.621  -5.056  1.00  0.00           C  
ATOM   2524  HA  MET B 155      -6.383  27.730  -5.549  1.00  0.00           H  
ATOM   2525  CB  MET B 155      -8.367  27.163  -6.117  1.00  0.00           C  
ATOM   2526  HB2 MET B 155      -9.359  27.133  -5.665  1.00  0.00           H  
ATOM   2527  HB3 MET B 155      -8.389  27.897  -6.923  1.00  0.00           H  
ATOM   2528  CG  MET B 155      -8.075  25.778  -6.717  1.00  0.00           C  
ATOM   2529  HG2 MET B 155      -8.143  25.032  -5.926  1.00  0.00           H  
ATOM   2530  HG3 MET B 155      -8.854  25.547  -7.446  1.00  0.00           H  
ATOM   2531  SD  MET B 155      -6.464  25.591  -7.529  1.00  0.00           S  
ATOM   2532  CE  MET B 155      -6.695  26.640  -8.989  1.00  0.00           C  
ATOM   2533  HE1 MET B 155      -7.493  26.234  -9.611  1.00  0.00           H  
ATOM   2534  HE2 MET B 155      -6.951  27.653  -8.683  1.00  0.00           H  
ATOM   2535  HE3 MET B 155      -5.773  26.672  -9.568  1.00  0.00           H  
ATOM   2536  C   MET B 155      -7.730  28.984  -4.470  1.00  0.00           C  
ATOM   2537  O   MET B 155      -8.450  29.064  -3.480  1.00  0.00           O  
ATOM   2538  N   ASN B 156      -7.316  30.069  -5.123  1.00  0.00           N  
ATOM   2539  H   ASN B 156      -6.669  29.928  -5.893  1.00  0.00           H  
ATOM   2540  CA  ASN B 156      -7.707  31.450  -4.803  1.00  0.00           C  
ATOM   2541  HA  ASN B 156      -7.432  31.657  -3.767  1.00  0.00           H  
ATOM   2542  CB  ASN B 156      -6.870  32.341  -5.740  1.00  0.00           C  
ATOM   2543  HB2 ASN B 156      -5.830  32.020  -5.689  1.00  0.00           H  
ATOM   2544  HB3 ASN B 156      -7.217  32.224  -6.762  1.00  0.00           H  
ATOM   2545  CG  ASN B 156      -6.889  33.816  -5.394  1.00  0.00           C  
ATOM   2546  OD1 ASN B 156      -5.986  34.324  -4.754  1.00  0.00           O  
ATOM   2547  ND2 ASN B 156      -7.851  34.565  -5.876  1.00  0.00           N  
ATOM   2548 HD21 ASN B 156      -7.891  35.508  -5.543  1.00  0.00           H  
ATOM   2549 HD22 ASN B 156      -8.634  34.127  -6.350  1.00  0.00           H  
ATOM   2550  C   ASN B 156      -9.234  31.701  -4.933  1.00  0.00           C  
ATOM   2551  O   ASN B 156      -9.748  32.714  -4.467  1.00  0.00           O  
ATOM   2552  N   GLY B 157      -9.953  30.773  -5.567  1.00  0.00           N  
ATOM   2553  H   GLY B 157      -9.453  29.983  -5.944  1.00  0.00           H  
ATOM   2554  CA  GLY B 157     -11.399  30.757  -5.771  1.00  0.00           C  
ATOM   2555  HA2 GLY B 157     -11.895  30.648  -4.807  1.00  0.00           H  
ATOM   2556  HA3 GLY B 157     -11.717  31.695  -6.226  1.00  0.00           H  
ATOM   2557  C   GLY B 157     -11.803  29.588  -6.684  1.00  0.00           C  
ATOM   2558  O   GLY B 157     -10.922  28.910  -7.222  1.00  0.00           O  
ATOM   2559  N   PRO B 158     -13.109  29.309  -6.852  1.00  0.00           N  
ATOM   2560  CD  PRO B 158     -14.227  30.024  -6.253  1.00  0.00           C  
ATOM   2561  HD2 PRO B 158     -14.084  31.105  -6.293  1.00  0.00           H  
ATOM   2562  HD3 PRO B 158     -14.349  29.695  -5.221  1.00  0.00           H  
ATOM   2563  CG  PRO B 158     -15.458  29.628  -7.069  1.00  0.00           C  
ATOM   2564  HG2 PRO B 158     -15.566  30.303  -7.920  1.00  0.00           H  
ATOM   2565  HG3 PRO B 158     -16.364  29.629  -6.462  1.00  0.00           H  
ATOM   2566  CB  PRO B 158     -15.110  28.224  -7.567  1.00  0.00           C  
ATOM   2567  HB2 PRO B 158     -15.646  27.974  -8.484  1.00  0.00           H  
ATOM   2568  HB3 PRO B 158     -15.336  27.497  -6.787  1.00  0.00           H  
ATOM   2569  CA  PRO B 158     -13.594  28.288  -7.781  1.00  0.00           C  
ATOM   2570  HA  PRO B 158     -13.152  27.323  -7.536  1.00  0.00           H  
ATOM   2571  C   PRO B 158     -13.243  28.646  -9.231  1.00  0.00           C  
ATOM   2572  O   PRO B 158     -13.475  29.770  -9.674  1.00  0.00           O  
ATOM   2573  N   THR B 159     -12.689  27.683  -9.967  1.00  0.00           N  
ATOM   2574  H   THR B 159     -12.542  26.774  -9.548  1.00  0.00           H  
ATOM   2575  CA  THR B 159     -12.249  27.833 -11.363  1.00  0.00           C  
ATOM   2576  HA  THR B 159     -12.992  28.419 -11.903  1.00  0.00           H  
ATOM   2577  CB  THR B 159     -10.910  28.601 -11.413  1.00  0.00           C  
ATOM   2578  HB  THR B 159     -10.991  29.478 -10.774  1.00  0.00           H  
ATOM   2579  CG2 THR B 159      -9.694  27.791 -10.961  1.00  0.00           C  
ATOM   2580 HG21 THR B 159      -9.531  26.944 -11.628  1.00  0.00           H  
ATOM   2581 HG22 THR B 159      -8.806  28.422 -10.989  1.00  0.00           H  
ATOM   2582 HG23 THR B 159      -9.841  27.432  -9.943  1.00  0.00           H  
ATOM   2583  OG1 THR B 159     -10.634  29.048 -12.717  1.00  0.00           O  
ATOM   2584  HG1 THR B 159     -11.000  29.941 -12.831  1.00  0.00           H  
ATOM   2585  C   THR B 159     -12.160  26.450 -12.025  1.00  0.00           C  
ATOM   2586  O   THR B 159     -12.035  25.445 -11.317  1.00  0.00           O  
ATOM   2587  N   GLN B 160     -12.221  26.371 -13.359  1.00  0.00           N  
ATOM   2588  H   GLN B 160     -12.213  27.225 -13.895  1.00  0.00           H  
ATOM   2589  CA  GLN B 160     -12.030  25.098 -14.066  1.00  0.00           C  
ATOM   2590  HA  GLN B 160     -12.761  24.380 -13.692  1.00  0.00           H  
ATOM   2591  CB  GLN B 160     -12.257  25.282 -15.576  1.00  0.00           C  
ATOM   2592  HB2 GLN B 160     -13.181  25.835 -15.748  1.00  0.00           H  
ATOM   2593  HB3 GLN B 160     -11.442  25.890 -15.973  1.00  0.00           H  
ATOM   2594  CG  GLN B 160     -12.289  23.948 -16.355  1.00  0.00           C  
ATOM   2595  HG2 GLN B 160     -12.060  24.163 -17.393  1.00  0.00           H  
ATOM   2596  HG3 GLN B 160     -11.518  23.271 -15.988  1.00  0.00           H  
ATOM   2597  CD  GLN B 160     -13.646  23.239 -16.355  1.00  0.00           C  
ATOM   2598  OE1 GLN B 160     -14.704  23.849 -16.267  1.00  0.00           O  
ATOM   2599  NE2 GLN B 160     -13.690  21.936 -16.515  1.00  0.00           N  
ATOM   2600 HE21 GLN B 160     -14.588  21.502 -16.425  1.00  0.00           H  
ATOM   2601 HE22 GLN B 160     -12.850  21.363 -16.527  1.00  0.00           H  
ATOM   2602  C   GLN B 160     -10.615  24.569 -13.782  1.00  0.00           C  
ATOM   2603  O   GLN B 160      -9.644  25.307 -13.936  1.00  0.00           O  
ATOM   2604  N   CYS B 161     -10.488  23.307 -13.369  1.00  0.00           N  
ATOM   2605  H   CYS B 161     -11.314  22.740 -13.218  1.00  0.00           H  
ATOM   2606  CA  CYS B 161      -9.182  22.712 -13.073  1.00  0.00           C  
ATOM   2607  HA  CYS B 161      -8.415  23.489 -13.044  1.00  0.00           H  
ATOM   2608  CB  CYS B 161      -9.247  22.094 -11.675  1.00  0.00           C  
ATOM   2609  HB2 CYS B 161     -10.085  21.405 -11.646  1.00  0.00           H  
ATOM   2610  HB3 CYS B 161      -8.327  21.547 -11.460  1.00  0.00           H  
ATOM   2611  SG  CYS B 161      -9.498  23.403 -10.430  1.00  0.00           S  
ATOM   2612  HG  CYS B 161     -10.607  23.921 -10.989  1.00  0.00           H  
ATOM   2613  C   CYS B 161      -8.748  21.730 -14.170  1.00  0.00           C  
ATOM   2614  O   CYS B 161      -7.620  21.829 -14.653  1.00  0.00           O  
ATOM   2615  N   SER B 162      -9.657  20.878 -14.649  1.00  0.00           N  
ATOM   2616  H   SER B 162     -10.562  20.832 -14.192  1.00  0.00           H  
ATOM   2617  CA  SER B 162      -9.388  19.846 -15.668  1.00  0.00           C  
ATOM   2618  HA  SER B 162      -8.565  19.235 -15.305  1.00  0.00           H  
ATOM   2619  CB  SER B 162     -10.609  18.931 -15.797  1.00  0.00           C  
ATOM   2620  HB2 SER B 162     -10.459  18.217 -16.608  1.00  0.00           H  
ATOM   2621  HB3 SER B 162     -10.721  18.371 -14.868  1.00  0.00           H  
ATOM   2622  OG  SER B 162     -11.788  19.685 -16.028  1.00  0.00           O  
ATOM   2623  HG  SER B 162     -12.412  19.410 -15.295  1.00  0.00           H  
ATOM   2624  C   SER B 162      -8.944  20.334 -17.055  1.00  0.00           C  
ATOM   2625  O   SER B 162      -8.545  19.513 -17.880  1.00  0.00           O  
ATOM   2626  N   THR B 163      -8.947  21.642 -17.333  1.00  0.00           N  
ATOM   2627  H   THR B 163      -9.331  22.269 -16.646  1.00  0.00           H  
ATOM   2628  CA  THR B 163      -8.338  22.225 -18.550  1.00  0.00           C  
ATOM   2629  HA  THR B 163      -7.951  21.425 -19.181  1.00  0.00           H  
ATOM   2630  CB  THR B 163      -9.370  23.001 -19.379  1.00  0.00           C  
ATOM   2631  HB  THR B 163      -8.891  23.378 -20.282  1.00  0.00           H  
ATOM   2632  CG2 THR B 163     -10.559  22.135 -19.793  1.00  0.00           C  
ATOM   2633 HG21 THR B 163     -10.204  21.242 -20.307  1.00  0.00           H  
ATOM   2634 HG22 THR B 163     -11.135  21.840 -18.915  1.00  0.00           H  
ATOM   2635 HG23 THR B 163     -11.199  22.705 -20.465  1.00  0.00           H  
ATOM   2636  OG1 THR B 163      -9.877  24.084 -18.641  1.00  0.00           O  
ATOM   2637  HG1 THR B 163      -9.265  24.846 -18.747  1.00  0.00           H  
ATOM   2638  C   THR B 163      -7.152  23.147 -18.269  1.00  0.00           C  
ATOM   2639  O   THR B 163      -6.422  23.490 -19.198  1.00  0.00           O  
ATOM   2640  N   GLU B 164      -6.945  23.557 -17.015  1.00  0.00           N  
ATOM   2641  H   GLU B 164      -7.517  23.163 -16.278  1.00  0.00           H  
ATOM   2642  CA  GLU B 164      -5.971  24.599 -16.646  1.00  0.00           C  
ATOM   2643  HA  GLU B 164      -5.557  25.051 -17.548  1.00  0.00           H  
ATOM   2644  CB  GLU B 164      -6.674  25.708 -15.843  1.00  0.00           C  
ATOM   2645  HB2 GLU B 164      -7.003  25.304 -14.887  1.00  0.00           H  
ATOM   2646  HB3 GLU B 164      -5.948  26.497 -15.636  1.00  0.00           H  
ATOM   2647  CG  GLU B 164      -7.884  26.331 -16.557  1.00  0.00           C  
ATOM   2648  HG2 GLU B 164      -8.716  25.623 -16.519  1.00  0.00           H  
ATOM   2649  HG3 GLU B 164      -8.185  27.233 -16.021  1.00  0.00           H  
ATOM   2650  CD  GLU B 164      -7.596  26.677 -18.017  1.00  0.00           C  
ATOM   2651  OE1 GLU B 164      -6.630  27.427 -18.301  1.00  0.00           O  
ATOM   2652  OE2 GLU B 164      -8.322  26.205 -18.924  1.00  0.00           O  
ATOM   2653  C   GLU B 164      -4.779  24.059 -15.851  1.00  0.00           C  
ATOM   2654  O   GLU B 164      -3.742  24.716 -15.782  1.00  0.00           O  
ATOM   2655  N   LEU B 165      -4.909  22.876 -15.246  1.00  0.00           N  
ATOM   2656  H   LEU B 165      -5.792  22.385 -15.352  1.00  0.00           H  
ATOM   2657  CA  LEU B 165      -3.892  22.227 -14.416  1.00  0.00           C  
ATOM   2658  HA  LEU B 165      -2.980  22.825 -14.430  1.00  0.00           H  
ATOM   2659  CB  LEU B 165      -4.401  22.149 -12.962  1.00  0.00           C  
ATOM   2660  HB2 LEU B 165      -5.388  21.684 -12.971  1.00  0.00           H  
ATOM   2661  HB3 LEU B 165      -3.741  21.505 -12.383  1.00  0.00           H  
ATOM   2662  CG  LEU B 165      -4.476  23.523 -12.270  1.00  0.00           C  
ATOM   2663  HG  LEU B 165      -4.711  24.301 -12.995  1.00  0.00           H  
ATOM   2664  CD1 LEU B 165      -5.558  23.549 -11.195  1.00  0.00           C  
ATOM   2665 HD11 LEU B 165      -5.383  22.772 -10.453  1.00  0.00           H  
ATOM   2666 HD12 LEU B 165      -5.575  24.523 -10.710  1.00  0.00           H  
ATOM   2667 HD13 LEU B 165      -6.530  23.381 -11.656  1.00  0.00           H  
ATOM   2668  CD2 LEU B 165      -3.148  23.867 -11.595  1.00  0.00           C  
ATOM   2669 HD21 LEU B 165      -2.336  23.737 -12.307  1.00  0.00           H  
ATOM   2670 HD22 LEU B 165      -3.166  24.903 -11.266  1.00  0.00           H  
ATOM   2671 HD23 LEU B 165      -2.974  23.214 -10.739  1.00  0.00           H  
ATOM   2672  C   LEU B 165      -3.536  20.842 -14.970  1.00  0.00           C  
ATOM   2673  O   LEU B 165      -4.349  20.171 -15.603  1.00  0.00           O  
ATOM   2674  N   ARG B 166      -2.305  20.398 -14.707  1.00  0.00           N  
ATOM   2675  H   ARG B 166      -1.666  21.036 -14.237  1.00  0.00           H  
ATOM   2676  CA  ARG B 166      -1.817  19.046 -15.019  1.00  0.00           C  
ATOM   2677  HA  ARG B 166      -2.633  18.332 -14.894  1.00  0.00           H  
ATOM   2678  CB  ARG B 166      -1.356  18.976 -16.488  1.00  0.00           C  
ATOM   2679  HB2 ARG B 166      -2.245  19.013 -17.121  1.00  0.00           H  
ATOM   2680  HB3 ARG B 166      -0.732  19.843 -16.718  1.00  0.00           H  
ATOM   2681  CG  ARG B 166      -0.559  17.698 -16.806  1.00  0.00           C  
ATOM   2682  HG2 ARG B 166       0.459  17.815 -16.434  1.00  0.00           H  
ATOM   2683  HG3 ARG B 166      -1.013  16.853 -16.286  1.00  0.00           H  
ATOM   2684  CD  ARG B 166      -0.510  17.335 -18.293  1.00  0.00           C  
ATOM   2685  HD2 ARG B 166       0.244  16.558 -18.418  1.00  0.00           H  
ATOM   2686  HD3 ARG B 166      -1.487  16.930 -18.565  1.00  0.00           H  
ATOM   2687  NE  ARG B 166      -0.173  18.467 -19.177  1.00  0.00           N  
ATOM   2688  HE  ARG B 166       0.267  19.267 -18.748  1.00  0.00           H  
ATOM   2689  CZ  ARG B 166      -0.367  18.496 -20.483  1.00  0.00           C  
ATOM   2690  NH1 ARG B 166      -0.807  17.451 -21.135  1.00  0.00           N  
ATOM   2691 HH11 ARG B 166      -0.956  16.603 -20.616  1.00  0.00           H  
ATOM   2692 HH12 ARG B 166      -1.001  17.487 -22.118  1.00  0.00           H  
ATOM   2693  NH2 ARG B 166      -0.111  19.581 -21.157  1.00  0.00           N  
ATOM   2694 HH21 ARG B 166       0.154  20.420 -20.666  1.00  0.00           H  
ATOM   2695 HH22 ARG B 166      -0.233  19.604 -22.151  1.00  0.00           H  
ATOM   2696  C   ARG B 166      -0.718  18.659 -14.042  1.00  0.00           C  
ATOM   2697  O   ARG B 166       0.135  19.487 -13.730  1.00  0.00           O  
ATOM   2698  N   LEU B 167      -0.711  17.401 -13.602  1.00  0.00           N  
ATOM   2699  H   LEU B 167      -1.426  16.760 -13.929  1.00  0.00           H  
ATOM   2700  CA  LEU B 167       0.323  16.859 -12.723  1.00  0.00           C  
ATOM   2701  HA  LEU B 167       1.078  17.624 -12.529  1.00  0.00           H  
ATOM   2702  CB  LEU B 167      -0.317  16.481 -11.379  1.00  0.00           C  
ATOM   2703  HB2 LEU B 167      -0.914  17.314 -11.005  1.00  0.00           H  
ATOM   2704  HB3 LEU B 167      -0.993  15.644 -11.557  1.00  0.00           H  
ATOM   2705  CG  LEU B 167       0.731  16.086 -10.321  1.00  0.00           C  
ATOM   2706  HG  LEU B 167       1.597  15.631 -10.792  1.00  0.00           H  
ATOM   2707  CD1 LEU B 167       1.194  17.295  -9.515  1.00  0.00           C  
ATOM   2708 HD11 LEU B 167       1.975  16.994  -8.816  1.00  0.00           H  
ATOM   2709 HD12 LEU B 167       1.604  18.040 -10.192  1.00  0.00           H  
ATOM   2710 HD13 LEU B 167       0.360  17.723  -8.958  1.00  0.00           H  
ATOM   2711  CD2 LEU B 167       0.135  15.060  -9.373  1.00  0.00           C  
ATOM   2712 HD21 LEU B 167      -0.066  14.160  -9.950  1.00  0.00           H  
ATOM   2713 HD22 LEU B 167       0.853  14.821  -8.591  1.00  0.00           H  
ATOM   2714 HD23 LEU B 167      -0.785  15.440  -8.928  1.00  0.00           H  
ATOM   2715  C   LEU B 167       1.019  15.665 -13.386  1.00  0.00           C  
ATOM   2716  O   LEU B 167       0.352  14.729 -13.835  1.00  0.00           O  
ATOM   2717  N   LEU B 168       2.351  15.702 -13.418  1.00  0.00           N  
ATOM   2718  H   LEU B 168       2.817  16.507 -13.003  1.00  0.00           H  
ATOM   2719  CA  LEU B 168       3.206  14.560 -13.746  1.00  0.00           C  
ATOM   2720  HA  LEU B 168       2.597  13.796 -14.225  1.00  0.00           H  
ATOM   2721  CB  LEU B 168       4.263  15.024 -14.763  1.00  0.00           C  
ATOM   2722  HB2 LEU B 168       3.724  15.360 -15.651  1.00  0.00           H  
ATOM   2723  HB3 LEU B 168       4.783  15.886 -14.349  1.00  0.00           H  
ATOM   2724  CG  LEU B 168       5.308  13.966 -15.182  1.00  0.00           C  
ATOM   2725  HG  LEU B 168       4.917  12.966 -15.014  1.00  0.00           H  
ATOM   2726  CD1 LEU B 168       5.625  14.086 -16.675  1.00  0.00           C  
ATOM   2727 HD11 LEU B 168       6.361  13.331 -16.953  1.00  0.00           H  
ATOM   2728 HD12 LEU B 168       4.722  13.920 -17.260  1.00  0.00           H  
ATOM   2729 HD13 LEU B 168       6.024  15.075 -16.895  1.00  0.00           H  
ATOM   2730  CD2 LEU B 168       6.617  14.125 -14.407  1.00  0.00           C  
ATOM   2731 HD21 LEU B 168       7.318  13.342 -14.693  1.00  0.00           H  
ATOM   2732 HD22 LEU B 168       7.071  15.095 -14.616  1.00  0.00           H  
ATOM   2733 HD23 LEU B 168       6.443  14.060 -13.333  1.00  0.00           H  
ATOM   2734  C   LEU B 168       3.792  13.940 -12.465  1.00  0.00           C  
ATOM   2735  O   LEU B 168       3.958  14.627 -11.454  1.00  0.00           O  
ATOM   2736  N   TYR B 169       4.093  12.641 -12.504  1.00  0.00           N  
ATOM   2737  H   TYR B 169       3.910  12.123 -13.359  1.00  0.00           H  
ATOM   2738  CA  TYR B 169       4.793  11.931 -11.430  1.00  0.00           C  
ATOM   2739  HA  TYR B 169       5.485  12.633 -10.957  1.00  0.00           H  
ATOM   2740  CB  TYR B 169       3.795  11.467 -10.352  1.00  0.00           C  
ATOM   2741  HB2 TYR B 169       4.371  11.132  -9.489  1.00  0.00           H  
ATOM   2742  HB3 TYR B 169       3.218  12.334 -10.027  1.00  0.00           H  
ATOM   2743  CG  TYR B 169       2.811  10.366 -10.727  1.00  0.00           C  
ATOM   2744  CD1 TYR B 169       1.667  10.666 -11.494  1.00  0.00           C  
ATOM   2745  HD1 TYR B 169       1.523  11.668 -11.876  1.00  0.00           H  
ATOM   2746  CE1 TYR B 169       0.700   9.671 -11.742  1.00  0.00           C  
ATOM   2747  HE1 TYR B 169      -0.186   9.906 -12.312  1.00  0.00           H  
ATOM   2748  CZ  TYR B 169       0.876   8.368 -11.230  1.00  0.00           C  
ATOM   2749  OH  TYR B 169      -0.064   7.413 -11.451  1.00  0.00           O  
ATOM   2750  HH  TYR B 169       0.107   6.607 -10.930  1.00  0.00           H  
ATOM   2751  CE2 TYR B 169       2.029   8.059 -10.480  1.00  0.00           C  
ATOM   2752  HE2 TYR B 169       2.165   7.056 -10.102  1.00  0.00           H  
ATOM   2753  CD2 TYR B 169       2.994   9.057 -10.235  1.00  0.00           C  
ATOM   2754  HD2 TYR B 169       3.876   8.819  -9.660  1.00  0.00           H  
ATOM   2755  C   TYR B 169       5.629  10.767 -11.977  1.00  0.00           C  
ATOM   2756  O   TYR B 169       5.259  10.135 -12.967  1.00  0.00           O  
ATOM   2757  N   GLN B 170       6.749  10.471 -11.312  1.00  0.00           N  
ATOM   2758  H   GLN B 170       7.010  11.062 -10.530  1.00  0.00           H  
ATOM   2759  CA  GLN B 170       7.695   9.407 -11.668  1.00  0.00           C  
ATOM   2760  HA  GLN B 170       7.172   8.648 -12.253  1.00  0.00           H  
ATOM   2761  CB  GLN B 170       8.815   9.999 -12.543  1.00  0.00           C  
ATOM   2762  HB2 GLN B 170       8.350  10.487 -13.401  1.00  0.00           H  
ATOM   2763  HB3 GLN B 170       9.354  10.759 -11.972  1.00  0.00           H  
ATOM   2764  CG  GLN B 170       9.819   8.948 -13.057  1.00  0.00           C  
ATOM   2765  HG2 GLN B 170      10.405   8.560 -12.225  1.00  0.00           H  
ATOM   2766  HG3 GLN B 170       9.268   8.121 -13.496  1.00  0.00           H  
ATOM   2767  CD  GLN B 170      10.783   9.492 -14.115  1.00  0.00           C  
ATOM   2768  OE1 GLN B 170      11.013  10.683 -14.253  1.00  0.00           O  
ATOM   2769  NE2 GLN B 170      11.411   8.657 -14.914  1.00  0.00           N  
ATOM   2770 HE21 GLN B 170      12.001   9.079 -15.602  1.00  0.00           H  
ATOM   2771 HE22 GLN B 170      11.250   7.653 -14.892  1.00  0.00           H  
ATOM   2772  C   GLN B 170       8.243   8.733 -10.397  1.00  0.00           C  
ATOM   2773  O   GLN B 170       8.482   9.393  -9.385  1.00  0.00           O  
ATOM   2774  N   LEU B 171       8.397   7.406 -10.425  1.00  0.00           N  
ATOM   2775  H   LEU B 171       8.198   6.926 -11.289  1.00  0.00           H  
ATOM   2776  CA  LEU B 171       8.920   6.620  -9.300  1.00  0.00           C  
ATOM   2777  HA  LEU B 171       8.526   7.037  -8.370  1.00  0.00           H  
ATOM   2778  CB  LEU B 171       8.404   5.171  -9.434  1.00  0.00           C  
ATOM   2779  HB2 LEU B 171       7.315   5.182  -9.446  1.00  0.00           H  
ATOM   2780  HB3 LEU B 171       8.735   4.787 -10.396  1.00  0.00           H  
ATOM   2781  CG  LEU B 171       8.875   4.183  -8.347  1.00  0.00           C  
ATOM   2782  HG  LEU B 171       9.956   4.242  -8.247  1.00  0.00           H  
ATOM   2783  CD1 LEU B 171       8.244   4.463  -6.984  1.00  0.00           C  
ATOM   2784 HD11 LEU B 171       8.657   3.779  -6.242  1.00  0.00           H  
ATOM   2785 HD12 LEU B 171       8.448   5.484  -6.678  1.00  0.00           H  
ATOM   2786 HD13 LEU B 171       7.166   4.319  -7.029  1.00  0.00           H  
ATOM   2787  CD2 LEU B 171       8.500   2.756  -8.755  1.00  0.00           C  
ATOM   2788 HD21 LEU B 171       7.417   2.663  -8.853  1.00  0.00           H  
ATOM   2789 HD22 LEU B 171       8.979   2.508  -9.702  1.00  0.00           H  
ATOM   2790 HD23 LEU B 171       8.848   2.062  -7.990  1.00  0.00           H  
ATOM   2791  C   LEU B 171      10.457   6.708  -9.236  1.00  0.00           C  
ATOM   2792  O   LEU B 171      11.140   6.524 -10.243  1.00  0.00           O  
ATOM   2793  N   VAL B 172      11.012   6.937  -8.046  1.00  0.00           N  
ATOM   2794  H   VAL B 172      10.397   7.107  -7.259  1.00  0.00           H  
ATOM   2795  CA  VAL B 172      12.462   6.973  -7.794  1.00  0.00           C  
ATOM   2796  HA  VAL B 172      12.942   7.413  -8.669  1.00  0.00           H  
ATOM   2797  CB  VAL B 172      12.809   7.890  -6.596  1.00  0.00           C  
ATOM   2798  HB  VAL B 172      12.397   7.468  -5.679  1.00  0.00           H  
ATOM   2799  CG1 VAL B 172      14.326   8.066  -6.427  1.00  0.00           C  
ATOM   2800 HG11 VAL B 172      14.764   8.463  -7.343  1.00  0.00           H  
ATOM   2801 HG12 VAL B 172      14.531   8.753  -5.606  1.00  0.00           H  
ATOM   2802 HG13 VAL B 172      14.798   7.114  -6.190  1.00  0.00           H  
ATOM   2803  CG2 VAL B 172      12.226   9.303  -6.787  1.00  0.00           C  
ATOM   2804 HG21 VAL B 172      11.139   9.261  -6.841  1.00  0.00           H  
ATOM   2805 HG22 VAL B 172      12.497   9.935  -5.942  1.00  0.00           H  
ATOM   2806 HG23 VAL B 172      12.608   9.746  -7.708  1.00  0.00           H  
ATOM   2807  C   VAL B 172      13.008   5.540  -7.662  1.00  0.00           C  
ATOM   2808  O   VAL B 172      13.333   5.062  -6.577  1.00  0.00           O  
ATOM   2809  N   PHE B 173      13.056   4.824  -8.790  1.00  0.00           N  
ATOM   2810  H   PHE B 173      12.697   5.263  -9.632  1.00  0.00           H  
ATOM   2811  CA  PHE B 173      13.521   3.432  -8.882  1.00  0.00           C  
ATOM   2812  HA  PHE B 173      14.315   3.287  -8.149  1.00  0.00           H  
ATOM   2813  CB  PHE B 173      12.356   2.492  -8.501  1.00  0.00           C  
ATOM   2814  HB2 PHE B 173      12.096   2.660  -7.454  1.00  0.00           H  
ATOM   2815  HB3 PHE B 173      11.481   2.754  -9.090  1.00  0.00           H  
ATOM   2816  CG  PHE B 173      12.625   1.014  -8.699  1.00  0.00           C  
ATOM   2817  CD1 PHE B 173      13.317   0.280  -7.719  1.00  0.00           C  
ATOM   2818  HD1 PHE B 173      13.607   0.751  -6.790  1.00  0.00           H  
ATOM   2819  CE1 PHE B 173      13.650  -1.066  -7.957  1.00  0.00           C  
ATOM   2820  HE1 PHE B 173      14.182  -1.635  -7.212  1.00  0.00           H  
ATOM   2821  CZ  PHE B 173      13.303  -1.679  -9.170  1.00  0.00           C  
ATOM   2822  HZ  PHE B 173      13.583  -2.707  -9.348  1.00  0.00           H  
ATOM   2823  CE2 PHE B 173      12.625  -0.940 -10.153  1.00  0.00           C  
ATOM   2824  HE2 PHE B 173      12.417  -1.377 -11.116  1.00  0.00           H  
ATOM   2825  CD2 PHE B 173      12.269   0.396  -9.913  1.00  0.00           C  
ATOM   2826  HD2 PHE B 173      11.779   0.965 -10.691  1.00  0.00           H  
ATOM   2827  C   PHE B 173      14.129   3.117 -10.268  1.00  0.00           C  
ATOM   2828  O   PHE B 173      13.900   3.840 -11.241  1.00  0.00           O  
ATOM   2829  N   LEU B 174      14.874   2.012 -10.376  1.00  0.00           N  
ATOM   2830  H   LEU B 174      14.926   1.414  -9.564  1.00  0.00           H  
ATOM   2831  CA  LEU B 174      15.543   1.516 -11.583  1.00  0.00           C  
ATOM   2832  HA  LEU B 174      16.391   2.167 -11.793  1.00  0.00           H  
ATOM   2833  CB  LEU B 174      16.073   0.109 -11.232  1.00  0.00           C  
ATOM   2834  HB2 LEU B 174      16.613   0.148 -10.283  1.00  0.00           H  
ATOM   2835  HB3 LEU B 174      15.211  -0.540 -11.087  1.00  0.00           H  
ATOM   2836  CG  LEU B 174      16.984  -0.532 -12.293  1.00  0.00           C  
ATOM   2837  HG  LEU B 174      16.572  -0.379 -13.290  1.00  0.00           H  
ATOM   2838  CD1 LEU B 174      18.392   0.063 -12.229  1.00  0.00           C  
ATOM   2839 HD11 LEU B 174      18.360   1.130 -12.439  1.00  0.00           H  
ATOM   2840 HD12 LEU B 174      18.820  -0.096 -11.238  1.00  0.00           H  
ATOM   2841 HD13 LEU B 174      19.030  -0.419 -12.969  1.00  0.00           H  
ATOM   2842  CD2 LEU B 174      17.083  -2.036 -12.037  1.00  0.00           C  
ATOM   2843 HD21 LEU B 174      16.101  -2.489 -12.155  1.00  0.00           H  
ATOM   2844 HD22 LEU B 174      17.448  -2.218 -11.024  1.00  0.00           H  
ATOM   2845 HD23 LEU B 174      17.763  -2.491 -12.756  1.00  0.00           H  
ATOM   2846  C   LEU B 174      14.628   1.478 -12.831  1.00  0.00           C  
ATOM   2847  O   LEU B 174      13.680   0.694 -12.887  1.00  0.00           O  
ATOM   2848  N   LEU B 175      14.953   2.298 -13.842  1.00  0.00           N  
ATOM   2849  H   LEU B 175      15.720   2.931 -13.686  1.00  0.00           H  
ATOM   2850  CA  LEU B 175      14.276   2.384 -15.153  1.00  0.00           C  
ATOM   2851  HA  LEU B 175      14.677   3.265 -15.653  1.00  0.00           H  
ATOM   2852  CB  LEU B 175      14.631   1.167 -16.035  1.00  0.00           C  
ATOM   2853  HB2 LEU B 175      14.270   0.268 -15.535  1.00  0.00           H  
ATOM   2854  HB3 LEU B 175      14.096   1.247 -16.984  1.00  0.00           H  
ATOM   2855  CG  LEU B 175      16.131   1.005 -16.345  1.00  0.00           C  
ATOM   2856  HG  LEU B 175      16.710   1.048 -15.423  1.00  0.00           H  
ATOM   2857  CD1 LEU B 175      16.372  -0.359 -16.989  1.00  0.00           C  
ATOM   2858 HD11 LEU B 175      15.820  -0.433 -17.928  1.00  0.00           H  
ATOM   2859 HD12 LEU B 175      17.435  -0.494 -17.187  1.00  0.00           H  
ATOM   2860 HD13 LEU B 175      16.040  -1.150 -16.316  1.00  0.00           H  
ATOM   2861  CD2 LEU B 175      16.647   2.080 -17.308  1.00  0.00           C  
ATOM   2862 HD21 LEU B 175      16.551   3.066 -16.857  1.00  0.00           H  
ATOM   2863 HD22 LEU B 175      17.698   1.903 -17.532  1.00  0.00           H  
ATOM   2864 HD23 LEU B 175      16.076   2.054 -18.238  1.00  0.00           H  
ATOM   2865  C   LEU B 175      12.761   2.672 -15.068  1.00  0.00           C  
ATOM   2866  O   LEU B 175      11.976   2.203 -15.887  1.00  0.00           O  
ATOM   2867  N   SER B 176      12.349   3.452 -14.068  1.00  0.00           N  
ATOM   2868  H   SER B 176      13.032   3.778 -13.402  1.00  0.00           H  
ATOM   2869  CA  SER B 176      10.947   3.840 -13.879  1.00  0.00           C  
ATOM   2870  HA  SER B 176      10.323   2.951 -13.978  1.00  0.00           H  
ATOM   2871  CB  SER B 176      10.732   4.418 -12.488  1.00  0.00           C  
ATOM   2872  HB2 SER B 176      11.278   5.358 -12.403  1.00  0.00           H  
ATOM   2873  HB3 SER B 176       9.668   4.605 -12.345  1.00  0.00           H  
ATOM   2874  OG  SER B 176      11.200   3.505 -11.519  1.00  0.00           O  
ATOM   2875  HG  SER B 176      12.168   3.600 -11.507  1.00  0.00           H  
ATOM   2876  C   SER B 176      10.474   4.879 -14.890  1.00  0.00           C  
ATOM   2877  O   SER B 176      11.173   5.854 -15.166  1.00  0.00           O  
ATOM   2878  N   GLU B 177       9.249   4.710 -15.374  1.00  0.00           N  
ATOM   2879  H   GLU B 177       8.728   3.890 -15.109  1.00  0.00           H  
ATOM   2880  CA  GLU B 177       8.593   5.632 -16.307  1.00  0.00           C  
ATOM   2881  HA  GLU B 177       9.366   6.135 -16.888  1.00  0.00           H  
ATOM   2882  CB  GLU B 177       7.750   4.796 -17.285  1.00  0.00           C  
ATOM   2883  HB2 GLU B 177       8.345   3.918 -17.544  1.00  0.00           H  
ATOM   2884  HB3 GLU B 177       6.842   4.450 -16.786  1.00  0.00           H  
ATOM   2885  CG  GLU B 177       7.384   5.535 -18.584  1.00  0.00           C  
ATOM   2886  HG2 GLU B 177       6.366   5.920 -18.500  1.00  0.00           H  
ATOM   2887  HG3 GLU B 177       8.052   6.391 -18.711  1.00  0.00           H  
ATOM   2888  CD  GLU B 177       7.500   4.618 -19.812  1.00  0.00           C  
ATOM   2889  OE1 GLU B 177       8.092   5.080 -20.814  1.00  0.00           O  
ATOM   2890  OE2 GLU B 177       7.021   3.463 -19.721  1.00  0.00           O  
ATOM   2891  C   GLU B 177       7.777   6.723 -15.582  1.00  0.00           C  
ATOM   2892  O   GLU B 177       7.429   6.583 -14.405  1.00  0.00           O  
ATOM   2893  N   ALA B 178       7.497   7.829 -16.274  1.00  0.00           N  
ATOM   2894  H   ALA B 178       7.737   7.857 -17.255  1.00  0.00           H  
ATOM   2895  CA  ALA B 178       6.650   8.913 -15.779  1.00  0.00           C  
ATOM   2896  HA  ALA B 178       6.608   8.870 -14.692  1.00  0.00           H  
ATOM   2897  CB  ALA B 178       7.285  10.251 -16.172  1.00  0.00           C  
ATOM   2898  HB1 ALA B 178       7.298  10.350 -17.259  1.00  0.00           H  
ATOM   2899  HB2 ALA B 178       6.702  11.066 -15.743  1.00  0.00           H  
ATOM   2900  HB3 ALA B 178       8.307  10.307 -15.795  1.00  0.00           H  
ATOM   2901  C   ALA B 178       5.214   8.792 -16.318  1.00  0.00           C  
ATOM   2902  O   ALA B 178       5.009   8.413 -17.471  1.00  0.00           O  
ATOM   2903  N   HIE B 179       4.218   9.190 -15.523  1.00  0.00           N  
ATOM   2904  H   HIE B 179       4.466   9.543 -14.603  1.00  0.00           H  
ATOM   2905  CA  HIE B 179       2.805   9.260 -15.928  1.00  0.00           C  
ATOM   2906  HA  HIE B 179       2.743   9.074 -17.003  1.00  0.00           H  
ATOM   2907  CB  HIE B 179       2.001   8.137 -15.246  1.00  0.00           C  
ATOM   2908  HB2 HIE B 179       2.480   7.181 -15.456  1.00  0.00           H  
ATOM   2909  HB3 HIE B 179       2.008   8.294 -14.166  1.00  0.00           H  
ATOM   2910  CG  HIE B 179       0.572   8.062 -15.731  1.00  0.00           C  
ATOM   2911  ND1 HIE B 179       0.187   8.062 -17.074  1.00  0.00           N  
ATOM   2912  CE1 HIE B 179      -1.153   8.052 -17.080  1.00  0.00           C  
ATOM   2913  HE1 HIE B 179      -1.763   8.050 -17.975  1.00  0.00           H  
ATOM   2914  NE2 HIE B 179      -1.623   8.067 -15.822  1.00  0.00           N  
ATOM   2915  HE2 HIE B 179      -2.599   8.098 -15.564  1.00  0.00           H  
ATOM   2916  CD2 HIE B 179      -0.551   8.077 -14.956  1.00  0.00           C  
ATOM   2917  HD2 HIE B 179      -0.583   8.107 -13.876  1.00  0.00           H  
ATOM   2918  C   HIE B 179       2.216  10.661 -15.700  1.00  0.00           C  
ATOM   2919  O   HIE B 179       2.839  11.518 -15.075  1.00  0.00           O  
ATOM   2920  N   THR B 180       1.019  10.926 -16.227  1.00  0.00           N  
ATOM   2921  H   THR B 180       0.532  10.157 -16.680  1.00  0.00           H  
ATOM   2922  CA  THR B 180       0.344  12.231 -16.173  1.00  0.00           C  
ATOM   2923  HA  THR B 180       0.768  12.817 -15.358  1.00  0.00           H  
ATOM   2924  CB  THR B 180       0.611  12.996 -17.485  1.00  0.00           C  
ATOM   2925  HB  THR B 180       0.846  12.284 -18.278  1.00  0.00           H  
ATOM   2926  CG2 THR B 180      -0.516  13.897 -17.988  1.00  0.00           C  
ATOM   2927 HG21 THR B 180      -0.784  14.617 -17.216  1.00  0.00           H  
ATOM   2928 HG22 THR B 180      -0.184  14.410 -18.889  1.00  0.00           H  
ATOM   2929 HG23 THR B 180      -1.388  13.296 -18.247  1.00  0.00           H  
ATOM   2930  OG1 THR B 180       1.719  13.843 -17.294  1.00  0.00           O  
ATOM   2931  HG1 THR B 180       2.448  13.297 -16.976  1.00  0.00           H  
ATOM   2932  C   THR B 180      -1.145  12.076 -15.864  1.00  0.00           C  
ATOM   2933  O   THR B 180      -1.840  11.281 -16.499  1.00  0.00           O  
ATOM   2934  N   CYS B 181      -1.636  12.890 -14.927  1.00  0.00           N  
ATOM   2935  H   CYS B 181      -0.995  13.546 -14.488  1.00  0.00           H  
ATOM   2936  CA  CYS B 181      -3.038  12.949 -14.515  1.00  0.00           C  
ATOM   2937  HA  CYS B 181      -3.616  12.250 -15.121  1.00  0.00           H  
ATOM   2938  CB  CYS B 181      -3.156  12.495 -13.051  1.00  0.00           C  
ATOM   2939  HB2 CYS B 181      -2.430  13.027 -12.433  1.00  0.00           H  
ATOM   2940  HB3 CYS B 181      -4.159  12.712 -12.679  1.00  0.00           H  
ATOM   2941  SG  CYS B 181      -2.875  10.706 -12.911  1.00  0.00           S  
ATOM   2942  HG  CYS B 181      -3.406  10.581 -11.681  1.00  0.00           H  
ATOM   2943  C   CYS B 181      -3.652  14.345 -14.744  1.00  0.00           C  
ATOM   2944  O   CYS B 181      -2.943  15.351 -14.863  1.00  0.00           O  
ATOM   2945  N   ILE B 182      -4.987  14.390 -14.790  1.00  0.00           N  
ATOM   2946  H   ILE B 182      -5.504  13.537 -14.637  1.00  0.00           H  
ATOM   2947  CA  ILE B 182      -5.793  15.610 -14.925  1.00  0.00           C  
ATOM   2948  HA  ILE B 182      -5.158  16.442 -15.219  1.00  0.00           H  
ATOM   2949  CB  ILE B 182      -6.838  15.441 -16.052  1.00  0.00           C  
ATOM   2950  HB  ILE B 182      -7.498  14.614 -15.782  1.00  0.00           H  
ATOM   2951  CG2 ILE B 182      -7.711  16.699 -16.179  1.00  0.00           C  
ATOM   2952 HG21 ILE B 182      -8.388  16.605 -17.030  1.00  0.00           H  
ATOM   2953 HG22 ILE B 182      -8.316  16.828 -15.280  1.00  0.00           H  
ATOM   2954 HG23 ILE B 182      -7.092  17.586 -16.315  1.00  0.00           H  
ATOM   2955  CG1 ILE B 182      -6.204  15.086 -17.421  1.00  0.00           C  
ATOM   2956 HG12 ILE B 182      -5.715  14.115 -17.347  1.00  0.00           H  
ATOM   2957 HG13 ILE B 182      -7.005  14.976 -18.152  1.00  0.00           H  
ATOM   2958  CD1 ILE B 182      -5.186  16.093 -17.978  1.00  0.00           C  
ATOM   2959 HD11 ILE B 182      -5.651  17.069 -18.110  1.00  0.00           H  
ATOM   2960 HD12 ILE B 182      -4.331  16.183 -17.307  1.00  0.00           H  
ATOM   2961 HD13 ILE B 182      -4.829  15.744 -18.947  1.00  0.00           H  
ATOM   2962  C   ILE B 182      -6.443  15.930 -13.564  1.00  0.00           C  
ATOM   2963  O   ILE B 182      -7.267  15.139 -13.098  1.00  0.00           O  
ATOM   2964  N   PRO B 183      -6.064  17.033 -12.893  1.00  0.00           N  
ATOM   2965  CD  PRO B 183      -4.930  17.887 -13.185  1.00  0.00           C  
ATOM   2966  HD2 PRO B 183      -5.261  18.726 -13.798  1.00  0.00           H  
ATOM   2967  HD3 PRO B 183      -4.117  17.346 -13.662  1.00  0.00           H  
ATOM   2968  CG  PRO B 183      -4.475  18.379 -11.823  1.00  0.00           C  
ATOM   2969  HG2 PRO B 183      -3.892  19.295 -11.895  1.00  0.00           H  
ATOM   2970  HG3 PRO B 183      -3.900  17.590 -11.335  1.00  0.00           H  
ATOM   2971  CB  PRO B 183      -5.806  18.589 -11.100  1.00  0.00           C  
ATOM   2972  HB2 PRO B 183      -6.204  19.570 -11.370  1.00  0.00           H  
ATOM   2973  HB3 PRO B 183      -5.699  18.510 -10.018  1.00  0.00           H  
ATOM   2974  CA  PRO B 183      -6.707  17.480 -11.660  1.00  0.00           C  
ATOM   2975  HA  PRO B 183      -6.746  16.645 -10.961  1.00  0.00           H  
ATOM   2976  C   PRO B 183      -8.124  18.006 -11.921  1.00  0.00           C  
ATOM   2977  O   PRO B 183      -8.414  18.467 -13.022  1.00  0.00           O  
ATOM   2978  N   GLU B 184      -8.984  18.020 -10.903  1.00  0.00           N  
ATOM   2979  H   GLU B 184      -8.683  17.651 -10.004  1.00  0.00           H  
ATOM   2980  CA  GLU B 184     -10.310  18.638 -10.982  1.00  0.00           C  
ATOM   2981  HA  GLU B 184     -10.262  19.364 -11.787  1.00  0.00           H  
ATOM   2982  CB  GLU B 184     -11.376  17.601 -11.379  1.00  0.00           C  
ATOM   2983  HB2 GLU B 184     -11.001  17.029 -12.229  1.00  0.00           H  
ATOM   2984  HB3 GLU B 184     -11.510  16.907 -10.548  1.00  0.00           H  
ATOM   2985  CG  GLU B 184     -12.755  18.175 -11.769  1.00  0.00           C  
ATOM   2986  HG2 GLU B 184     -13.384  17.341 -12.091  1.00  0.00           H  
ATOM   2987  HG3 GLU B 184     -13.229  18.598 -10.882  1.00  0.00           H  
ATOM   2988  CD  GLU B 184     -12.706  19.251 -12.876  1.00  0.00           C  
ATOM   2989  OE1 GLU B 184     -12.203  20.378 -12.632  1.00  0.00           O  
ATOM   2990  OE2 GLU B 184     -13.149  18.949 -14.004  1.00  0.00           O  
ATOM   2991  C   GLU B 184     -10.674  19.416  -9.706  1.00  0.00           C  
ATOM   2992  O   GLU B 184     -10.130  19.175  -8.627  1.00  0.00           O  
ATOM   2993  N   ASN B 185     -11.585  20.380  -9.834  1.00  0.00           N  
ATOM   2994  H   ASN B 185     -11.997  20.521 -10.755  1.00  0.00           H  
ATOM   2995  CA  ASN B 185     -12.011  21.251  -8.747  1.00  0.00           C  
ATOM   2996  HA  ASN B 185     -11.118  21.716  -8.328  1.00  0.00           H  
ATOM   2997  CB  ASN B 185     -12.905  22.353  -9.331  1.00  0.00           C  
ATOM   2998  HB2 ASN B 185     -12.418  22.828 -10.183  1.00  0.00           H  
ATOM   2999  HB3 ASN B 185     -13.851  21.925  -9.666  1.00  0.00           H  
ATOM   3000  CG  ASN B 185     -13.186  23.396  -8.278  1.00  0.00           C  
ATOM   3001  OD1 ASN B 185     -14.143  23.318  -7.526  1.00  0.00           O  
ATOM   3002  ND2 ASN B 185     -12.324  24.374  -8.142  1.00  0.00           N  
ATOM   3003 HD21 ASN B 185     -12.426  24.932  -7.301  1.00  0.00           H  
ATOM   3004 HD22 ASN B 185     -11.489  24.377  -8.705  1.00  0.00           H  
ATOM   3005  C   ASN B 185     -12.722  20.478  -7.617  1.00  0.00           C  
ATOM   3006  O   ASN B 185     -13.778  19.879  -7.822  1.00  0.00           O  
ATOM   3007  N   ASN B 186     -12.179  20.546  -6.400  1.00  0.00           N  
ATOM   3008  H   ASN B 186     -11.382  21.158  -6.287  1.00  0.00           H  
ATOM   3009  CA  ASN B 186     -12.753  19.940  -5.192  1.00  0.00           C  
ATOM   3010  HA  ASN B 186     -13.243  19.008  -5.488  1.00  0.00           H  
ATOM   3011  CB  ASN B 186     -11.613  19.568  -4.205  1.00  0.00           C  
ATOM   3012  HB2 ASN B 186     -10.789  19.129  -4.766  1.00  0.00           H  
ATOM   3013  HB3 ASN B 186     -11.247  20.462  -3.705  1.00  0.00           H  
ATOM   3014  CG  ASN B 186     -12.014  18.545  -3.140  1.00  0.00           C  
ATOM   3015  OD1 ASN B 186     -13.100  17.988  -3.145  1.00  0.00           O  
ATOM   3016  ND2 ASN B 186     -11.155  18.236  -2.194  1.00  0.00           N  
ATOM   3017 HD21 ASN B 186     -11.454  17.574  -1.506  1.00  0.00           H  
ATOM   3018 HD22 ASN B 186     -10.197  18.578  -2.143  1.00  0.00           H  
ATOM   3019  C   ASN B 186     -13.862  20.854  -4.616  1.00  0.00           C  
ATOM   3020  O   ASN B 186     -13.715  21.445  -3.546  1.00  0.00           O  
ATOM   3021  N   GLY B 187     -14.948  21.029  -5.379  1.00  0.00           N  
ATOM   3022  H   GLY B 187     -14.925  20.595  -6.297  1.00  0.00           H  
ATOM   3023  CA  GLY B 187     -16.209  21.656  -4.950  1.00  0.00           C  
ATOM   3024  HA2 GLY B 187     -16.926  21.561  -5.766  1.00  0.00           H  
ATOM   3025  HA3 GLY B 187     -16.596  21.104  -4.094  1.00  0.00           H  
ATOM   3026  C   GLY B 187     -16.170  23.142  -4.559  1.00  0.00           C  
ATOM   3027  O   GLY B 187     -17.083  23.604  -3.876  1.00  0.00           O  
ATOM   3028  N   GLY B 188     -15.147  23.908  -4.948  1.00  0.00           N  
ATOM   3029  H   GLY B 188     -14.492  23.520  -5.621  1.00  0.00           H  
ATOM   3030  CA  GLY B 188     -14.989  25.307  -4.545  1.00  0.00           C  
ATOM   3031  HA2 GLY B 188     -15.613  25.933  -5.181  1.00  0.00           H  
ATOM   3032  HA3 GLY B 188     -15.337  25.422  -3.519  1.00  0.00           H  
ATOM   3033  C   GLY B 188     -13.546  25.804  -4.636  1.00  0.00           C  
ATOM   3034  O   GLY B 188     -12.873  25.644  -5.651  1.00  0.00           O  
ATOM   3035  N   ALA B 189     -13.041  26.417  -3.565  1.00  0.00           N  
ATOM   3036  H   ALA B 189     -13.636  26.508  -2.756  1.00  0.00           H  
ATOM   3037  CA  ALA B 189     -11.661  26.910  -3.443  1.00  0.00           C  
ATOM   3038  HA  ALA B 189     -11.395  27.390  -4.385  1.00  0.00           H  
ATOM   3039  CB  ALA B 189     -11.647  27.995  -2.358  1.00  0.00           C  
ATOM   3040  HB1 ALA B 189     -12.354  28.786  -2.613  1.00  0.00           H  
ATOM   3041  HB2 ALA B 189     -11.914  27.563  -1.393  1.00  0.00           H  
ATOM   3042  HB3 ALA B 189     -10.652  28.434  -2.284  1.00  0.00           H  
ATOM   3043  C   ALA B 189     -10.603  25.792  -3.219  1.00  0.00           C  
ATOM   3044  O   ALA B 189      -9.627  25.981  -2.492  1.00  0.00           O  
ATOM   3045  N   GLY B 190     -10.792  24.621  -3.836  1.00  0.00           N  
ATOM   3046  H   GLY B 190     -11.560  24.554  -4.494  1.00  0.00           H  
ATOM   3047  CA  GLY B 190      -9.944  23.429  -3.713  1.00  0.00           C  
ATOM   3048  HA2 GLY B 190      -8.953  23.706  -3.364  1.00  0.00           H  
ATOM   3049  HA3 GLY B 190     -10.382  22.747  -2.984  1.00  0.00           H  
ATOM   3050  C   GLY B 190      -9.797  22.683  -5.040  1.00  0.00           C  
ATOM   3051  O   GLY B 190     -10.586  22.883  -5.962  1.00  0.00           O  
ATOM   3052  N   CYS B 191      -8.772  21.843  -5.167  1.00  0.00           N  
ATOM   3053  H   CYS B 191      -8.106  21.761  -4.402  1.00  0.00           H  
ATOM   3054  CA  CYS B 191      -8.449  21.083  -6.373  1.00  0.00           C  
ATOM   3055  HA  CYS B 191      -9.362  20.818  -6.903  1.00  0.00           H  
ATOM   3056  CB  CYS B 191      -7.595  21.962  -7.291  1.00  0.00           C  
ATOM   3057  HB2 CYS B 191      -8.175  22.831  -7.604  1.00  0.00           H  
ATOM   3058  HB3 CYS B 191      -6.715  22.295  -6.739  1.00  0.00           H  
ATOM   3059  SG  CYS B 191      -7.082  21.026  -8.759  1.00  0.00           S  
ATOM   3060  HG  CYS B 191      -6.219  20.213  -8.130  1.00  0.00           H  
ATOM   3061  C   CYS B 191      -7.724  19.784  -5.997  1.00  0.00           C  
ATOM   3062  O   CYS B 191      -6.836  19.792  -5.146  1.00  0.00           O  
ATOM   3063  N   VAL B 192      -8.096  18.676  -6.635  1.00  0.00           N  
ATOM   3064  H   VAL B 192      -8.775  18.768  -7.389  1.00  0.00           H  
ATOM   3065  CA  VAL B 192      -7.679  17.310  -6.285  1.00  0.00           C  
ATOM   3066  HA  VAL B 192      -6.836  17.369  -5.596  1.00  0.00           H  
ATOM   3067  CB  VAL B 192      -8.828  16.595  -5.535  1.00  0.00           C  
ATOM   3068  HB  VAL B 192      -9.090  17.207  -4.670  1.00  0.00           H  
ATOM   3069  CG1 VAL B 192     -10.094  16.426  -6.390  1.00  0.00           C  
ATOM   3070 HG11 VAL B 192     -10.876  15.949  -5.799  1.00  0.00           H  
ATOM   3071 HG12 VAL B 192     -10.462  17.397  -6.716  1.00  0.00           H  
ATOM   3072 HG13 VAL B 192      -9.884  15.813  -7.267  1.00  0.00           H  
ATOM   3073  CG2 VAL B 192      -8.430  15.211  -5.008  1.00  0.00           C  
ATOM   3074 HG21 VAL B 192      -9.227  14.823  -4.374  1.00  0.00           H  
ATOM   3075 HG22 VAL B 192      -7.528  15.299  -4.404  1.00  0.00           H  
ATOM   3076 HG23 VAL B 192      -8.258  14.515  -5.829  1.00  0.00           H  
ATOM   3077  C   VAL B 192      -7.195  16.552  -7.526  1.00  0.00           C  
ATOM   3078  O   VAL B 192      -7.658  16.807  -8.637  1.00  0.00           O  
ATOM   3079  N   CYS B 193      -6.261  15.620  -7.345  1.00  0.00           N  
ATOM   3080  H   CYS B 193      -5.884  15.509  -6.408  1.00  0.00           H  
ATOM   3081  CA  CYS B 193      -5.682  14.794  -8.399  1.00  0.00           C  
ATOM   3082  HA  CYS B 193      -6.402  14.697  -9.215  1.00  0.00           H  
ATOM   3083  CB  CYS B 193      -4.436  15.513  -8.924  1.00  0.00           C  
ATOM   3084  HB2 CYS B 193      -4.710  16.518  -9.243  1.00  0.00           H  
ATOM   3085  HB3 CYS B 193      -3.698  15.588  -8.122  1.00  0.00           H  
ATOM   3086  SG  CYS B 193      -3.736  14.597 -10.326  1.00  0.00           S  
ATOM   3087  HG  CYS B 193      -3.388  13.487  -9.657  1.00  0.00           H  
ATOM   3088  C   CYS B 193      -5.339  13.387  -7.879  1.00  0.00           C  
ATOM   3089  O   CYS B 193      -4.436  13.213  -7.055  1.00  0.00           O  
ATOM   3090  N   HIE B 194      -6.038  12.370  -8.384  1.00  0.00           N  
ATOM   3091  H   HIE B 194      -6.777  12.565  -9.045  1.00  0.00           H  
ATOM   3092  CA  HIE B 194      -5.767  10.963  -8.079  1.00  0.00           C  
ATOM   3093  HA  HIE B 194      -5.536  10.884  -7.015  1.00  0.00           H  
ATOM   3094  CB  HIE B 194      -7.032  10.127  -8.336  1.00  0.00           C  
ATOM   3095  HB2 HIE B 194      -7.227  10.090  -9.409  1.00  0.00           H  
ATOM   3096  HB3 HIE B 194      -6.873   9.108  -7.986  1.00  0.00           H  
ATOM   3097  CG  HIE B 194      -8.248  10.700  -7.648  1.00  0.00           C  
ATOM   3098  ND1 HIE B 194      -9.213  11.506  -8.256  1.00  0.00           N  
ATOM   3099  CE1 HIE B 194      -9.994  11.961  -7.265  1.00  0.00           C  
ATOM   3100  HE1 HIE B 194     -10.829  12.636  -7.403  1.00  0.00           H  
ATOM   3101  NE2 HIE B 194      -9.571  11.488  -6.080  1.00  0.00           N  
ATOM   3102  HE2 HIE B 194      -9.964  11.728  -5.180  1.00  0.00           H  
ATOM   3103  CD2 HIE B 194      -8.464  10.699  -6.302  1.00  0.00           C  
ATOM   3104  HD2 HIE B 194      -7.839  10.231  -5.556  1.00  0.00           H  
ATOM   3105  C   HIE B 194      -4.549  10.443  -8.853  1.00  0.00           C  
ATOM   3106  O   HIE B 194      -4.286  10.858  -9.986  1.00  0.00           O  
ATOM   3107  N   LEU B 195      -3.816   9.519  -8.227  1.00  0.00           N  
ATOM   3108  H   LEU B 195      -4.094   9.255  -7.286  1.00  0.00           H  
ATOM   3109  CA  LEU B 195      -2.559   8.946  -8.706  1.00  0.00           C  
ATOM   3110  HA  LEU B 195      -2.408   9.225  -9.752  1.00  0.00           H  
ATOM   3111  CB  LEU B 195      -1.368   9.493  -7.888  1.00  0.00           C  
ATOM   3112  HB2 LEU B 195      -1.380   9.015  -6.908  1.00  0.00           H  
ATOM   3113  HB3 LEU B 195      -0.453   9.193  -8.397  1.00  0.00           H  
ATOM   3114  CG  LEU B 195      -1.326  11.016  -7.658  1.00  0.00           C  
ATOM   3115  HG  LEU B 195      -2.252  11.332  -7.177  1.00  0.00           H  
ATOM   3116  CD1 LEU B 195      -0.175  11.389  -6.724  1.00  0.00           C  
ATOM   3117 HD11 LEU B 195       0.778  11.093  -7.162  1.00  0.00           H  
ATOM   3118 HD12 LEU B 195      -0.169  12.466  -6.556  1.00  0.00           H  
ATOM   3119 HD13 LEU B 195      -0.303  10.889  -5.765  1.00  0.00           H  
ATOM   3120  CD2 LEU B 195      -1.148  11.807  -8.949  1.00  0.00           C  
ATOM   3121 HD21 LEU B 195      -0.138  11.687  -9.339  1.00  0.00           H  
ATOM   3122 HD22 LEU B 195      -1.345  12.853  -8.729  1.00  0.00           H  
ATOM   3123 HD23 LEU B 195      -1.856  11.477  -9.707  1.00  0.00           H  
ATOM   3124  C   LEU B 195      -2.619   7.414  -8.627  1.00  0.00           C  
ATOM   3125  O   LEU B 195      -2.753   6.832  -7.546  1.00  0.00           O  
ATOM   3126  N   LEU B 196      -2.497   6.774  -9.791  1.00  0.00           N  
ATOM   3127  H   LEU B 196      -2.303   7.326 -10.612  1.00  0.00           H  
ATOM   3128  CA  LEU B 196      -2.456   5.321  -9.950  1.00  0.00           C  
ATOM   3129  HA  LEU B 196      -3.299   4.879  -9.416  1.00  0.00           H  
ATOM   3130  CB  LEU B 196      -2.556   4.945 -11.449  1.00  0.00           C  
ATOM   3131  HB2 LEU B 196      -1.606   5.179 -11.931  1.00  0.00           H  
ATOM   3132  HB3 LEU B 196      -2.695   3.863 -11.516  1.00  0.00           H  
ATOM   3133  CG  LEU B 196      -3.669   5.647 -12.254  1.00  0.00           C  
ATOM   3134  HG  LEU B 196      -3.508   6.726 -12.236  1.00  0.00           H  
ATOM   3135  CD1 LEU B 196      -3.631   5.201 -13.719  1.00  0.00           C  
ATOM   3136 HD11 LEU B 196      -4.395   5.729 -14.288  1.00  0.00           H  
ATOM   3137 HD12 LEU B 196      -2.652   5.423 -14.145  1.00  0.00           H  
ATOM   3138 HD13 LEU B 196      -3.810   4.127 -13.782  1.00  0.00           H  
ATOM   3139  CD2 LEU B 196      -5.063   5.352 -11.698  1.00  0.00           C  
ATOM   3140 HD21 LEU B 196      -5.156   5.770 -10.696  1.00  0.00           H  
ATOM   3141 HD22 LEU B 196      -5.821   5.808 -12.333  1.00  0.00           H  
ATOM   3142 HD23 LEU B 196      -5.227   4.275 -11.652  1.00  0.00           H  
ATOM   3143  C   LEU B 196      -1.148   4.807  -9.332  1.00  0.00           C  
ATOM   3144  O   LEU B 196      -0.064   5.164  -9.809  1.00  0.00           O  
ATOM   3145  N   MET B 197      -1.260   4.063  -8.233  1.00  0.00           N  
ATOM   3146  H   MET B 197      -2.198   3.851  -7.907  1.00  0.00           H  
ATOM   3147  CA  MET B 197      -0.155   3.575  -7.398  1.00  0.00           C  
ATOM   3148  HA  MET B 197       0.701   3.348  -8.038  1.00  0.00           H  
ATOM   3149  CB  MET B 197       0.269   4.650  -6.374  1.00  0.00           C  
ATOM   3150  HB2 MET B 197      -0.588   4.914  -5.755  1.00  0.00           H  
ATOM   3151  HB3 MET B 197       1.041   4.223  -5.733  1.00  0.00           H  
ATOM   3152  CG  MET B 197       0.841   5.927  -6.997  1.00  0.00           C  
ATOM   3153  HG2 MET B 197       1.617   5.641  -7.708  1.00  0.00           H  
ATOM   3154  HG3 MET B 197       0.048   6.449  -7.532  1.00  0.00           H  
ATOM   3155  SD  MET B 197       1.567   7.074  -5.798  1.00  0.00           S  
ATOM   3156  CE  MET B 197       2.259   8.318  -6.915  1.00  0.00           C  
ATOM   3157  HE1 MET B 197       2.957   7.841  -7.598  1.00  0.00           H  
ATOM   3158  HE2 MET B 197       1.464   8.783  -7.493  1.00  0.00           H  
ATOM   3159  HE3 MET B 197       2.783   9.079  -6.338  1.00  0.00           H  
ATOM   3160  C   MET B 197      -0.561   2.267  -6.693  1.00  0.00           C  
ATOM   3161  O   MET B 197      -0.735   2.236  -5.472  1.00  0.00           O  
ATOM   3162  N   ASP B 198      -0.794   1.207  -7.476  1.00  0.00           N  
ATOM   3163  H   ASP B 198      -0.675   1.293  -8.485  1.00  0.00           H  
ATOM   3164  CA  ASP B 198      -1.017  -0.165  -6.996  1.00  0.00           C  
ATOM   3165  HA  ASP B 198      -1.677  -0.121  -6.137  1.00  0.00           H  
ATOM   3166  CB  ASP B 198      -1.703  -1.036  -8.069  1.00  0.00           C  
ATOM   3167  HB2 ASP B 198      -1.778  -2.062  -7.709  1.00  0.00           H  
ATOM   3168  HB3 ASP B 198      -2.723  -0.672  -8.202  1.00  0.00           H  
ATOM   3169  CG  ASP B 198      -1.007  -1.018  -9.436  1.00  0.00           C  
ATOM   3170  OD1 ASP B 198      -0.487  -2.079  -9.854  1.00  0.00           O  
ATOM   3171  OD2 ASP B 198      -1.051   0.062 -10.068  1.00  0.00           O  
ATOM   3172  C   ASP B 198       0.264  -0.849  -6.497  1.00  0.00           C  
ATOM   3173  O   ASP B 198       1.381  -0.455  -6.831  1.00  0.00           O  
ATOM   3174  N   ASP B 199       0.082  -1.888  -5.670  1.00  0.00           N  
ATOM   3175  H   ASP B 199      -0.866  -2.213  -5.527  1.00  0.00           H  
ATOM   3176  CA  ASP B 199       1.147  -2.770  -5.172  1.00  0.00           C  
ATOM   3177  HA  ASP B 199       0.741  -3.266  -4.290  1.00  0.00           H  
ATOM   3178  CB  ASP B 199       1.436  -3.886  -6.187  1.00  0.00           C  
ATOM   3179  HB2 ASP B 199       1.498  -3.470  -7.196  1.00  0.00           H  
ATOM   3180  HB3 ASP B 199       2.403  -4.339  -5.963  1.00  0.00           H  
ATOM   3181  CG  ASP B 199       0.378  -4.994  -6.134  1.00  0.00           C  
ATOM   3182  OD1 ASP B 199       0.779  -6.169  -6.321  1.00  0.00           O  
ATOM   3183  OD2 ASP B 199      -0.800  -4.804  -5.771  1.00  0.00           O  
ATOM   3184  C   ASP B 199       2.396  -2.040  -4.642  1.00  0.00           C  
ATOM   3185  O   ASP B 199       3.538  -2.489  -4.806  1.00  0.00           O  
ATOM   3186  N   VAL B 200       2.165  -0.896  -3.997  1.00  0.00           N  
ATOM   3187  H   VAL B 200       1.212  -0.569  -3.963  1.00  0.00           H  
ATOM   3188  CA  VAL B 200       3.198  -0.062  -3.373  1.00  0.00           C  
ATOM   3189  HA  VAL B 200       3.927   0.173  -4.142  1.00  0.00           H  
ATOM   3190  CB  VAL B 200       2.632   1.273  -2.851  1.00  0.00           C  
ATOM   3191  HB  VAL B 200       3.377   1.739  -2.206  1.00  0.00           H  
ATOM   3192  CG1 VAL B 200       2.377   2.237  -4.011  1.00  0.00           C  
ATOM   3193 HG11 VAL B 200       1.694   1.783  -4.728  1.00  0.00           H  
ATOM   3194 HG12 VAL B 200       1.951   3.166  -3.636  1.00  0.00           H  
ATOM   3195 HG13 VAL B 200       3.318   2.455  -4.516  1.00  0.00           H  
ATOM   3196  CG2 VAL B 200       1.334   1.123  -2.045  1.00  0.00           C  
ATOM   3197 HG21 VAL B 200       0.514   0.807  -2.691  1.00  0.00           H  
ATOM   3198 HG22 VAL B 200       1.472   0.391  -1.248  1.00  0.00           H  
ATOM   3199 HG23 VAL B 200       1.082   2.086  -1.604  1.00  0.00           H  
ATOM   3200  C   VAL B 200       3.933  -0.801  -2.253  1.00  0.00           C  
ATOM   3201  O   VAL B 200       3.419  -1.759  -1.675  1.00  0.00           O  
ATOM   3202  N   VAL B 201       5.147  -0.348  -1.947  1.00  0.00           N  
ATOM   3203  H   VAL B 201       5.508   0.432  -2.492  1.00  0.00           H  
ATOM   3204  CA  VAL B 201       6.019  -0.921  -0.921  1.00  0.00           C  
ATOM   3205  HA  VAL B 201       5.394  -1.454  -0.207  1.00  0.00           H  
ATOM   3206  CB  VAL B 201       6.999  -1.957  -1.511  1.00  0.00           C  
ATOM   3207  HB  VAL B 201       7.525  -2.397  -0.674  1.00  0.00           H  
ATOM   3208  CG1 VAL B 201       6.302  -3.120  -2.227  1.00  0.00           C  
ATOM   3209 HG11 VAL B 201       7.043  -3.870  -2.492  1.00  0.00           H  
ATOM   3210 HG12 VAL B 201       5.565  -3.566  -1.560  1.00  0.00           H  
ATOM   3211 HG13 VAL B 201       5.801  -2.771  -3.128  1.00  0.00           H  
ATOM   3212  CG2 VAL B 201       8.060  -1.353  -2.436  1.00  0.00           C  
ATOM   3213 HG21 VAL B 201       7.594  -0.954  -3.334  1.00  0.00           H  
ATOM   3214 HG22 VAL B 201       8.595  -0.550  -1.933  1.00  0.00           H  
ATOM   3215 HG23 VAL B 201       8.778  -2.125  -2.702  1.00  0.00           H  
ATOM   3216  C   VAL B 201       6.757   0.162  -0.127  1.00  0.00           C  
ATOM   3217  O   VAL B 201       6.773   1.346  -0.475  1.00  0.00           O  
ATOM   3218  N   SER B 202       7.405  -0.257   0.955  1.00  0.00           N  
ATOM   3219  H   SER B 202       7.322  -1.244   1.178  1.00  0.00           H  
ATOM   3220  CA  SER B 202       8.059   0.606   1.940  1.00  0.00           C  
ATOM   3221  HA  SER B 202       7.299   1.208   2.420  1.00  0.00           H  
ATOM   3222  CB  SER B 202       8.711  -0.255   3.015  1.00  0.00           C  
ATOM   3223  HB2 SER B 202       9.504  -0.856   2.570  1.00  0.00           H  
ATOM   3224  HB3 SER B 202       9.138   0.402   3.770  1.00  0.00           H  
ATOM   3225  OG  SER B 202       7.768  -1.101   3.635  1.00  0.00           O  
ATOM   3226  HG  SER B 202       7.448  -1.748   2.966  1.00  0.00           H  
ATOM   3227  C   SER B 202       9.122   1.526   1.332  1.00  0.00           C  
ATOM   3228  O   SER B 202       9.264   2.679   1.754  1.00  0.00           O  
ATOM   3229  N   ALA B 203       9.862   1.014   0.345  1.00  0.00           N  
ATOM   3230  H   ALA B 203       9.708   0.038   0.108  1.00  0.00           H  
ATOM   3231  CA  ALA B 203      10.903   1.734  -0.380  1.00  0.00           C  
ATOM   3232  HA  ALA B 203      11.512   2.284   0.338  1.00  0.00           H  
ATOM   3233  CB  ALA B 203      11.789   0.680  -1.051  1.00  0.00           C  
ATOM   3234  HB1 ALA B 203      11.200   0.085  -1.751  1.00  0.00           H  
ATOM   3235  HB2 ALA B 203      12.594   1.170  -1.599  1.00  0.00           H  
ATOM   3236  HB3 ALA B 203      12.219   0.026  -0.292  1.00  0.00           H  
ATOM   3237  C   ALA B 203      10.393   2.768  -1.410  1.00  0.00           C  
ATOM   3238  O   ALA B 203      11.189   3.591  -1.861  1.00  0.00           O  
ATOM   3239  N   ASP B 204       9.115   2.749  -1.807  1.00  0.00           N  
ATOM   3240  H   ASP B 204       8.447   2.158  -1.327  1.00  0.00           H  
ATOM   3241  CA  ASP B 204       8.627   3.607  -2.890  1.00  0.00           C  
ATOM   3242  HA  ASP B 204       9.311   3.489  -3.731  1.00  0.00           H  
ATOM   3243  CB  ASP B 204       7.225   3.193  -3.365  1.00  0.00           C  
ATOM   3244  HB2 ASP B 204       6.548   3.204  -2.508  1.00  0.00           H  
ATOM   3245  HB3 ASP B 204       6.873   3.941  -4.079  1.00  0.00           H  
ATOM   3246  CG  ASP B 204       7.159   1.830  -4.057  1.00  0.00           C  
ATOM   3247  OD1 ASP B 204       8.155   1.382  -4.673  1.00  0.00           O  
ATOM   3248  OD2 ASP B 204       6.060   1.231  -4.036  1.00  0.00           O  
ATOM   3249  C   ASP B 204       8.634   5.091  -2.501  1.00  0.00           C  
ATOM   3250  O   ASP B 204       8.228   5.473  -1.400  1.00  0.00           O  
ATOM   3251  N   GLN B 205       9.053   5.936  -3.447  1.00  0.00           N  
ATOM   3252  H   GLN B 205       9.373   5.538  -4.316  1.00  0.00           H  
ATOM   3253  CA  GLN B 205       9.122   7.391  -3.329  1.00  0.00           C  
ATOM   3254  HA  GLN B 205       8.284   7.736  -2.726  1.00  0.00           H  
ATOM   3255  CB  GLN B 205      10.434   7.782  -2.622  1.00  0.00           C  
ATOM   3256  HB2 GLN B 205      10.485   7.252  -1.671  1.00  0.00           H  
ATOM   3257  HB3 GLN B 205      11.286   7.463  -3.227  1.00  0.00           H  
ATOM   3258  CG  GLN B 205      10.535   9.295  -2.363  1.00  0.00           C  
ATOM   3259  HG2 GLN B 205      10.654   9.809  -3.318  1.00  0.00           H  
ATOM   3260  HG3 GLN B 205       9.615   9.642  -1.895  1.00  0.00           H  
ATOM   3261  CD  GLN B 205      11.689   9.691  -1.446  1.00  0.00           C  
ATOM   3262  OE1 GLN B 205      12.140   8.957  -0.581  1.00  0.00           O  
ATOM   3263  NE2 GLN B 205      12.194  10.898  -1.584  1.00  0.00           N  
ATOM   3264 HE21 GLN B 205      12.998  11.121  -1.025  1.00  0.00           H  
ATOM   3265 HE22 GLN B 205      11.766  11.556  -2.220  1.00  0.00           H  
ATOM   3266  C   GLN B 205       9.005   8.012  -4.727  1.00  0.00           C  
ATOM   3267  O   GLN B 205       9.543   7.464  -5.686  1.00  0.00           O  
ATOM   3268  N   TYR B 206       8.330   9.152  -4.859  1.00  0.00           N  
ATOM   3269  H   TYR B 206       7.928   9.575  -4.028  1.00  0.00           H  
ATOM   3270  CA  TYR B 206       8.027   9.776  -6.151  1.00  0.00           C  
ATOM   3271  HA  TYR B 206       8.524   9.227  -6.948  1.00  0.00           H  
ATOM   3272  CB  TYR B 206       6.512   9.697  -6.406  1.00  0.00           C  
ATOM   3273  HB2 TYR B 206       5.989  10.189  -5.584  1.00  0.00           H  
ATOM   3274  HB3 TYR B 206       6.284  10.266  -7.307  1.00  0.00           H  
ATOM   3275  CG  TYR B 206       5.945   8.297  -6.586  1.00  0.00           C  
ATOM   3276  CD1 TYR B 206       5.524   7.539  -5.475  1.00  0.00           C  
ATOM   3277  HD1 TYR B 206       5.639   7.935  -4.476  1.00  0.00           H  
ATOM   3278  CE1 TYR B 206       4.940   6.272  -5.667  1.00  0.00           C  
ATOM   3279  HE1 TYR B 206       4.601   5.680  -4.832  1.00  0.00           H  
ATOM   3280  CZ  TYR B 206       4.767   5.757  -6.967  1.00  0.00           C  
ATOM   3281  OH  TYR B 206       4.166   4.548  -7.127  1.00  0.00           O  
ATOM   3282  HH  TYR B 206       4.268   4.164  -8.000  1.00  0.00           H  
ATOM   3283  CE2 TYR B 206       5.202   6.507  -8.081  1.00  0.00           C  
ATOM   3284  HE2 TYR B 206       5.061   6.123  -9.079  1.00  0.00           H  
ATOM   3285  CD2 TYR B 206       5.789   7.773  -7.885  1.00  0.00           C  
ATOM   3286  HD2 TYR B 206       6.108   8.362  -8.734  1.00  0.00           H  
ATOM   3287  C   TYR B 206       8.526  11.226  -6.229  1.00  0.00           C  
ATOM   3288  O   TYR B 206       8.572  11.924  -5.210  1.00  0.00           O  
ATOM   3289  N   THR B 207       8.839  11.699  -7.437  1.00  0.00           N  
ATOM   3290  H   THR B 207       8.813  11.059  -8.228  1.00  0.00           H  
ATOM   3291  CA  THR B 207       8.729  13.131  -7.771  1.00  0.00           C  
ATOM   3292  HA  THR B 207       9.066  13.726  -6.920  1.00  0.00           H  
ATOM   3293  CB  THR B 207       9.583  13.545  -8.984  1.00  0.00           C  
ATOM   3294  HB  THR B 207       9.507  14.627  -9.100  1.00  0.00           H  
ATOM   3295  CG2 THR B 207      11.057  13.190  -8.788  1.00  0.00           C  
ATOM   3296 HG21 THR B 207      11.424  13.656  -7.874  1.00  0.00           H  
ATOM   3297 HG22 THR B 207      11.182  12.110  -8.722  1.00  0.00           H  
ATOM   3298 HG23 THR B 207      11.632  13.566  -9.633  1.00  0.00           H  
ATOM   3299  OG1 THR B 207       9.119  12.945 -10.172  1.00  0.00           O  
ATOM   3300  HG1 THR B 207       8.885  13.683 -10.760  1.00  0.00           H  
ATOM   3301  C   THR B 207       7.270  13.490  -8.051  1.00  0.00           C  
ATOM   3302  O   THR B 207       6.456  12.621  -8.379  1.00  0.00           O  
ATOM   3303  N   LEU B 208       6.942  14.774  -7.917  1.00  0.00           N  
ATOM   3304  H   LEU B 208       7.663  15.423  -7.622  1.00  0.00           H  
ATOM   3305  CA  LEU B 208       5.661  15.364  -8.298  1.00  0.00           C  
ATOM   3306  HA  LEU B 208       5.151  14.718  -9.014  1.00  0.00           H  
ATOM   3307  CB  LEU B 208       4.770  15.564  -7.054  1.00  0.00           C  
ATOM   3308  HB2 LEU B 208       5.286  16.254  -6.385  1.00  0.00           H  
ATOM   3309  HB3 LEU B 208       3.849  16.049  -7.379  1.00  0.00           H  
ATOM   3310  CG  LEU B 208       4.395  14.308  -6.242  1.00  0.00           C  
ATOM   3311  HG  LEU B 208       5.292  13.752  -5.969  1.00  0.00           H  
ATOM   3312  CD1 LEU B 208       3.685  14.736  -4.956  1.00  0.00           C  
ATOM   3313 HD11 LEU B 208       2.871  15.425  -5.187  1.00  0.00           H  
ATOM   3314 HD12 LEU B 208       3.273  13.866  -4.448  1.00  0.00           H  
ATOM   3315 HD13 LEU B 208       4.398  15.233  -4.297  1.00  0.00           H  
ATOM   3316  CD2 LEU B 208       3.440  13.386  -7.001  1.00  0.00           C  
ATOM   3317 HD21 LEU B 208       2.505  13.903  -7.212  1.00  0.00           H  
ATOM   3318 HD22 LEU B 208       3.904  13.090  -7.938  1.00  0.00           H  
ATOM   3319 HD23 LEU B 208       3.240  12.491  -6.414  1.00  0.00           H  
ATOM   3320  C   LEU B 208       5.926  16.714  -8.978  1.00  0.00           C  
ATOM   3321  O   LEU B 208       6.599  17.564  -8.395  1.00  0.00           O  
ATOM   3322  N   ASP B 209       5.351  16.927 -10.159  1.00  0.00           N  
ATOM   3323  H   ASP B 209       4.849  16.153 -10.581  1.00  0.00           H  
ATOM   3324  CA  ASP B 209       5.603  18.099 -11.003  1.00  0.00           C  
ATOM   3325  HA  ASP B 209       6.133  18.858 -10.424  1.00  0.00           H  
ATOM   3326  CB  ASP B 209       6.530  17.701 -12.167  1.00  0.00           C  
ATOM   3327  HB2 ASP B 209       6.046  16.933 -12.769  1.00  0.00           H  
ATOM   3328  HB3 ASP B 209       6.682  18.578 -12.798  1.00  0.00           H  
ATOM   3329  CG  ASP B 209       7.903  17.186 -11.710  1.00  0.00           C  
ATOM   3330  OD1 ASP B 209       8.827  18.032 -11.686  1.00  0.00           O  
ATOM   3331  OD2 ASP B 209       8.028  15.967 -11.423  1.00  0.00           O  
ATOM   3332  C   ASP B 209       4.277  18.728 -11.475  1.00  0.00           C  
ATOM   3333  O   ASP B 209       3.556  18.171 -12.310  1.00  0.00           O  
ATOM   3334  N   LEU B 210       3.928  19.895 -10.917  1.00  0.00           N  
ATOM   3335  H   LEU B 210       4.585  20.332 -10.276  1.00  0.00           H  
ATOM   3336  CA  LEU B 210       2.656  20.587 -11.156  1.00  0.00           C  
ATOM   3337  HA  LEU B 210       1.947  19.874 -11.573  1.00  0.00           H  
ATOM   3338  CB  LEU B 210       2.081  21.050  -9.801  1.00  0.00           C  
ATOM   3339  HB2 LEU B 210       1.978  20.179  -9.154  1.00  0.00           H  
ATOM   3340  HB3 LEU B 210       2.805  21.718  -9.333  1.00  0.00           H  
ATOM   3341  CG  LEU B 210       0.723  21.776  -9.857  1.00  0.00           C  
ATOM   3342  HG  LEU B 210       0.829  22.695 -10.436  1.00  0.00           H  
ATOM   3343  CD1 LEU B 210      -0.381  20.922 -10.486  1.00  0.00           C  
ATOM   3344 HD11 LEU B 210      -1.335  21.441 -10.410  1.00  0.00           H  
ATOM   3345 HD12 LEU B 210      -0.173  20.764 -11.540  1.00  0.00           H  
ATOM   3346 HD13 LEU B 210      -0.451  19.962  -9.975  1.00  0.00           H  
ATOM   3347  CD2 LEU B 210       0.275  22.141  -8.438  1.00  0.00           C  
ATOM   3348 HD21 LEU B 210      -0.658  22.704  -8.475  1.00  0.00           H  
ATOM   3349 HD22 LEU B 210       0.116  21.238  -7.847  1.00  0.00           H  
ATOM   3350 HD23 LEU B 210       1.037  22.752  -7.952  1.00  0.00           H  
ATOM   3351  C   LEU B 210       2.798  21.728 -12.177  1.00  0.00           C  
ATOM   3352  O   LEU B 210       3.549  22.681 -11.971  1.00  0.00           O  
ATOM   3353  N   TRP B 211       2.017  21.663 -13.256  1.00  0.00           N  
ATOM   3354  H   TRP B 211       1.411  20.854 -13.358  1.00  0.00           H  
ATOM   3355  CA  TRP B 211       1.889  22.707 -14.279  1.00  0.00           C  
ATOM   3356  HA  TRP B 211       2.636  23.480 -14.103  1.00  0.00           H  
ATOM   3357  CB  TRP B 211       2.197  22.060 -15.634  1.00  0.00           C  
ATOM   3358  HB2 TRP B 211       3.216  21.674 -15.592  1.00  0.00           H  
ATOM   3359  HB3 TRP B 211       1.525  21.211 -15.759  1.00  0.00           H  
ATOM   3360  CG  TRP B 211       2.079  22.893 -16.871  1.00  0.00           C  
ATOM   3361  CD1 TRP B 211       3.113  23.460 -17.534  1.00  0.00           C  
ATOM   3362  HD1 TRP B 211       4.150  23.405 -17.221  1.00  0.00           H  
ATOM   3363  NE1 TRP B 211       2.647  24.117 -18.654  1.00  0.00           N  
ATOM   3364  HE1 TRP B 211       3.232  24.700 -19.248  1.00  0.00           H  
ATOM   3365  CE2 TRP B 211       1.282  23.976 -18.786  1.00  0.00           C  
ATOM   3366  CZ2 TRP B 211       0.365  24.409 -19.752  1.00  0.00           C  
ATOM   3367  HZ2 TRP B 211       0.703  24.946 -20.625  1.00  0.00           H  
ATOM   3368  CH2 TRP B 211      -1.006  24.172 -19.551  1.00  0.00           C  
ATOM   3369  HH2 TRP B 211      -1.732  24.551 -20.257  1.00  0.00           H  
ATOM   3370  CZ3 TRP B 211      -1.436  23.471 -18.411  1.00  0.00           C  
ATOM   3371  HZ3 TRP B 211      -2.497  23.320 -18.244  1.00  0.00           H  
ATOM   3372  CE3 TRP B 211      -0.501  22.989 -17.474  1.00  0.00           C  
ATOM   3373  HE3 TRP B 211      -0.850  22.454 -16.603  1.00  0.00           H  
ATOM   3374  CD2 TRP B 211       0.881  23.238 -17.632  1.00  0.00           C  
ATOM   3375  C   TRP B 211       0.508  23.384 -14.224  1.00  0.00           C  
ATOM   3376  O   TRP B 211      -0.498  22.724 -13.943  1.00  0.00           O  
ATOM   3377  N   ALA B 212       0.461  24.689 -14.519  1.00  0.00           N  
ATOM   3378  H   ALA B 212       1.333  25.151 -14.764  1.00  0.00           H  
ATOM   3379  CA  ALA B 212      -0.734  25.530 -14.450  1.00  0.00           C  
ATOM   3380  HA  ALA B 212      -1.615  24.900 -14.569  1.00  0.00           H  
ATOM   3381  CB  ALA B 212      -0.785  26.171 -13.055  1.00  0.00           C  
ATOM   3382  HB1 ALA B 212      -0.718  25.401 -12.287  1.00  0.00           H  
ATOM   3383  HB2 ALA B 212       0.054  26.858 -12.934  1.00  0.00           H  
ATOM   3384  HB3 ALA B 212      -1.719  26.720 -12.936  1.00  0.00           H  
ATOM   3385  C   ALA B 212      -0.751  26.615 -15.548  1.00  0.00           C  
ATOM   3386  O   ALA B 212       0.206  27.384 -15.674  1.00  0.00           O  
ATOM   3387  N   GLY B 213      -1.853  26.707 -16.303  1.00  0.00           N  
ATOM   3388  H   GLY B 213      -2.562  25.997 -16.148  1.00  0.00           H  
ATOM   3389  CA  GLY B 213      -2.170  27.725 -17.321  1.00  0.00           C  
ATOM   3390  HA2 GLY B 213      -3.205  27.593 -17.640  1.00  0.00           H  
ATOM   3391  HA3 GLY B 213      -2.079  28.714 -16.873  1.00  0.00           H  
ATOM   3392  C   GLY B 213      -1.274  27.681 -18.565  1.00  0.00           C  
ATOM   3393  O   GLY B 213      -1.734  27.422 -19.676  1.00  0.00           O  
ATOM   3394  N   GLN B 214       0.021  27.905 -18.352  1.00  0.00           N  
ATOM   3395  H   GLN B 214       0.271  28.086 -17.388  1.00  0.00           H  
ATOM   3396  CA  GLN B 214       1.097  27.794 -19.340  1.00  0.00           C  
ATOM   3397  HA  GLN B 214       0.830  27.009 -20.042  1.00  0.00           H  
ATOM   3398  CB  GLN B 214       1.178  29.104 -20.149  1.00  0.00           C  
ATOM   3399  HB2 GLN B 214       1.950  28.996 -20.912  1.00  0.00           H  
ATOM   3400  HB3 GLN B 214       0.232  29.240 -20.676  1.00  0.00           H  
ATOM   3401  CG  GLN B 214       1.484  30.365 -19.317  1.00  0.00           C  
ATOM   3402  HG2 GLN B 214       1.546  30.118 -18.258  1.00  0.00           H  
ATOM   3403  HG3 GLN B 214       2.448  30.770 -19.626  1.00  0.00           H  
ATOM   3404  CD  GLN B 214       0.418  31.444 -19.479  1.00  0.00           C  
ATOM   3405  OE1 GLN B 214      -0.505  31.558 -18.692  1.00  0.00           O  
ATOM   3406  NE2 GLN B 214       0.493  32.273 -20.498  1.00  0.00           N  
ATOM   3407 HE21 GLN B 214      -0.253  32.942 -20.569  1.00  0.00           H  
ATOM   3408 HE22 GLN B 214       1.225  32.195 -21.180  1.00  0.00           H  
ATOM   3409  C   GLN B 214       2.464  27.400 -18.732  1.00  0.00           C  
ATOM   3410  O   GLN B 214       3.365  27.040 -19.489  1.00  0.00           O  
ATOM   3411  N   GLN B 215       2.636  27.440 -17.403  1.00  0.00           N  
ATOM   3412  H   GLN B 215       1.828  27.585 -16.811  1.00  0.00           H  
ATOM   3413  CA  GLN B 215       3.935  27.347 -16.718  1.00  0.00           C  
ATOM   3414  HA  GLN B 215       4.723  27.229 -17.461  1.00  0.00           H  
ATOM   3415  CB  GLN B 215       4.201  28.641 -15.923  1.00  0.00           C  
ATOM   3416  HB2 GLN B 215       3.334  28.840 -15.291  1.00  0.00           H  
ATOM   3417  HB3 GLN B 215       5.053  28.489 -15.260  1.00  0.00           H  
ATOM   3418  CG  GLN B 215       4.484  29.886 -16.778  1.00  0.00           C  
ATOM   3419  HG2 GLN B 215       3.715  30.000 -17.537  1.00  0.00           H  
ATOM   3420  HG3 GLN B 215       4.441  30.757 -16.124  1.00  0.00           H  
ATOM   3421  CD  GLN B 215       5.852  29.878 -17.458  1.00  0.00           C  
ATOM   3422  OE1 GLN B 215       6.557  28.888 -17.527  1.00  0.00           O  
ATOM   3423  NE2 GLN B 215       6.291  30.997 -17.991  1.00  0.00           N  
ATOM   3424 HE21 GLN B 215       7.202  30.947 -18.412  1.00  0.00           H  
ATOM   3425 HE22 GLN B 215       5.765  31.845 -17.915  1.00  0.00           H  
ATOM   3426  C   GLN B 215       4.048  26.155 -15.762  1.00  0.00           C  
ATOM   3427  O   GLN B 215       3.065  25.710 -15.170  1.00  0.00           O  
ATOM   3428  N   LEU B 216       5.279  25.685 -15.543  1.00  0.00           N  
ATOM   3429  H   LEU B 216       6.045  26.136 -16.025  1.00  0.00           H  
ATOM   3430  CA  LEU B 216       5.621  24.897 -14.353  1.00  0.00           C  
ATOM   3431  HA  LEU B 216       4.941  24.047 -14.278  1.00  0.00           H  
ATOM   3432  CB  LEU B 216       7.058  24.368 -14.521  1.00  0.00           C  
ATOM   3433  HB2 LEU B 216       7.076  23.749 -15.418  1.00  0.00           H  
ATOM   3434  HB3 LEU B 216       7.717  25.217 -14.709  1.00  0.00           H  
ATOM   3435  CG  LEU B 216       7.690  23.534 -13.386  1.00  0.00           C  
ATOM   3436  HG  LEU B 216       8.632  23.170 -13.783  1.00  0.00           H  
ATOM   3437  CD1 LEU B 216       8.048  24.321 -12.125  1.00  0.00           C  
ATOM   3438 HD11 LEU B 216       8.489  25.279 -12.396  1.00  0.00           H  
ATOM   3439 HD12 LEU B 216       7.181  24.486 -11.493  1.00  0.00           H  
ATOM   3440 HD13 LEU B 216       8.779  23.754 -11.552  1.00  0.00           H  
ATOM   3441  CD2 LEU B 216       6.847  22.318 -13.005  1.00  0.00           C  
ATOM   3442 HD21 LEU B 216       6.628  21.719 -13.887  1.00  0.00           H  
ATOM   3443 HD22 LEU B 216       7.400  21.696 -12.300  1.00  0.00           H  
ATOM   3444 HD23 LEU B 216       5.922  22.627 -12.533  1.00  0.00           H  
ATOM   3445  C   LEU B 216       5.438  25.784 -13.109  1.00  0.00           C  
ATOM   3446  O   LEU B 216       5.887  26.928 -13.092  1.00  0.00           O  
ATOM   3447  N   LEU B 217       4.749  25.266 -12.090  1.00  0.00           N  
ATOM   3448  H   LEU B 217       4.390  24.322 -12.188  1.00  0.00           H  
ATOM   3449  CA  LEU B 217       4.385  25.996 -10.873  1.00  0.00           C  
ATOM   3450  HA  LEU B 217       4.633  27.052 -10.991  1.00  0.00           H  
ATOM   3451  CB  LEU B 217       2.859  25.872 -10.720  1.00  0.00           C  
ATOM   3452  HB2 LEU B 217       2.374  26.374 -11.559  1.00  0.00           H  
ATOM   3453  HB3 LEU B 217       2.603  24.813 -10.772  1.00  0.00           H  
ATOM   3454  CG  LEU B 217       2.297  26.425  -9.400  1.00  0.00           C  
ATOM   3455  HG  LEU B 217       2.825  25.990  -8.553  1.00  0.00           H  
ATOM   3456  CD1 LEU B 217       2.391  27.950  -9.322  1.00  0.00           C  
ATOM   3457 HD11 LEU B 217       3.440  28.245  -9.303  1.00  0.00           H  
ATOM   3458 HD12 LEU B 217       1.921  28.298  -8.401  1.00  0.00           H  
ATOM   3459 HD13 LEU B 217       1.902  28.403 -10.184  1.00  0.00           H  
ATOM   3460  CD2 LEU B 217       0.837  26.014  -9.267  1.00  0.00           C  
ATOM   3461 HD21 LEU B 217       0.212  26.582  -9.956  1.00  0.00           H  
ATOM   3462 HD22 LEU B 217       0.542  26.191  -8.237  1.00  0.00           H  
ATOM   3463 HD23 LEU B 217       0.726  24.948  -9.467  1.00  0.00           H  
ATOM   3464  C   LEU B 217       5.127  25.505  -9.617  1.00  0.00           C  
ATOM   3465  O   LEU B 217       5.521  26.325  -8.792  1.00  0.00           O  
ATOM   3466  N   TRP B 218       5.279  24.187  -9.449  1.00  0.00           N  
ATOM   3467  H   TRP B 218       4.952  23.561 -10.174  1.00  0.00           H  
ATOM   3468  CA  TRP B 218       5.745  23.571  -8.198  1.00  0.00           C  
ATOM   3469  HA  TRP B 218       6.518  24.201  -7.756  1.00  0.00           H  
ATOM   3470  CB  TRP B 218       4.561  23.517  -7.215  1.00  0.00           C  
ATOM   3471  HB2 TRP B 218       4.284  24.540  -6.958  1.00  0.00           H  
ATOM   3472  HB3 TRP B 218       3.706  23.082  -7.729  1.00  0.00           H  
ATOM   3473  CG  TRP B 218       4.730  22.754  -5.933  1.00  0.00           C  
ATOM   3474  CD1 TRP B 218       5.079  23.283  -4.738  1.00  0.00           C  
ATOM   3475  HD1 TRP B 218       5.306  24.327  -4.560  1.00  0.00           H  
ATOM   3476  NE1 TRP B 218       5.061  22.302  -3.763  1.00  0.00           N  
ATOM   3477  HE1 TRP B 218       5.251  22.495  -2.780  1.00  0.00           H  
ATOM   3478  CE2 TRP B 218       4.663  21.087  -4.281  1.00  0.00           C  
ATOM   3479  CZ2 TRP B 218       4.418  19.831  -3.705  1.00  0.00           C  
ATOM   3480  HZ2 TRP B 218       4.531  19.693  -2.640  1.00  0.00           H  
ATOM   3481  CH2 TRP B 218       3.983  18.774  -4.524  1.00  0.00           C  
ATOM   3482  HH2 TRP B 218       3.773  17.806  -4.092  1.00  0.00           H  
ATOM   3483  CZ3 TRP B 218       3.812  18.983  -5.904  1.00  0.00           C  
ATOM   3484  HZ3 TRP B 218       3.468  18.177  -6.533  1.00  0.00           H  
ATOM   3485  CE3 TRP B 218       4.063  20.246  -6.474  1.00  0.00           C  
ATOM   3486  HE3 TRP B 218       3.923  20.392  -7.535  1.00  0.00           H  
ATOM   3487  CD2 TRP B 218       4.480  21.335  -5.677  1.00  0.00           C  
ATOM   3488  C   TRP B 218       6.355  22.188  -8.460  1.00  0.00           C  
ATOM   3489  O   TRP B 218       5.792  21.412  -9.233  1.00  0.00           O  
ATOM   3490  N   BCN B 219       7.500  21.895  -7.836  1.00  0.00           N  
ATOM   3491  H27 BCN B 219       7.854  22.565  -7.171  1.00  0.00           H  
ATOM   3492  C2  BCN B 219       8.110  20.579  -7.814  1.00  0.00           C  
ATOM   3493  H   BCN B 219       7.452  19.900  -8.354  1.00  0.00           H  
ATOM   3494  C4  BCN B 219       9.463  20.514  -8.530  1.00  0.00           C  
ATOM   3495  H1  BCN B 219      10.193  21.141  -8.002  1.00  0.00           H  
ATOM   3496  H2  BCN B 219       9.834  19.481  -8.475  1.00  0.00           H  
ATOM   3497  C5  BCN B 219       9.405  20.933 -10.017  1.00  0.00           C  
ATOM   3498  H3  BCN B 219       8.589  20.393 -10.516  1.00  0.00           H  
ATOM   3499  H4  BCN B 219       9.175  22.002 -10.089  1.00  0.00           H  
ATOM   3500  C6  BCN B 219      10.744  20.634 -10.734  1.00  0.00           C  
ATOM   3501  H8  BCN B 219      10.945  19.555 -10.700  1.00  0.00           H  
ATOM   3502  H9  BCN B 219      11.561  21.126 -10.191  1.00  0.00           H  
ATOM   3503  C7  BCN B 219      10.778  21.105 -12.203  1.00  0.00           C  
ATOM   3504  H5  BCN B 219      11.786  20.944 -12.608  1.00  0.00           H  
ATOM   3505  H6  BCN B 219      10.566  22.182 -12.252  1.00  0.00           H  
ATOM   3506  N2  BCN B 219       9.822  20.385 -13.048  1.00  0.00           N  
ATOM   3507  H7  BCN B 219       9.325  19.572 -12.671  1.00  0.00           H  
ATOM   3508  C8  BCN B 219       9.617  20.697 -14.364  1.00  0.00           C  
ATOM   3509  O1  BCN B 219      10.228  21.566 -14.964  1.00  0.00           O  
ATOM   3510  O2  BCN B 219       8.622  19.942 -14.894  1.00  0.00           O  
ATOM   3511  C9  BCN B 219       8.252  20.227 -16.249  1.00  0.00           C  
ATOM   3512  H21 BCN B 219       9.112  20.073 -16.916  1.00  0.00           H  
ATOM   3513  H22 BCN B 219       7.930  21.272 -16.336  1.00  0.00           H  
ATOM   3514  C10 BCN B 219       7.116  19.287 -16.643  1.00  0.00           C  
ATOM   3515  H23 BCN B 219       7.421  18.242 -16.631  1.00  0.00           H  
ATOM   3516  C11 BCN B 219       6.105  19.712 -17.688  1.00  0.00           C  
ATOM   3517  H12 BCN B 219       6.178  20.738 -18.041  1.00  0.00           H  
ATOM   3518  C12 BCN B 219       5.731  18.752 -18.846  1.00  0.00           C  
ATOM   3519  H13 BCN B 219       5.799  17.712 -18.497  1.00  0.00           H  
ATOM   3520  H14 BCN B 219       6.478  18.848 -19.644  1.00  0.00           H  
ATOM   3521  C13 BCN B 219       4.311  19.001 -19.448  1.00  0.00           C  
ATOM   3522  H19 BCN B 219       4.241  20.007 -19.882  1.00  0.00           H  
ATOM   3523  H20 BCN B 219       4.080  18.260 -20.224  1.00  0.00           H  
ATOM   3524  C14 BCN B 219       3.399  18.868 -18.325  1.00  0.00           C  
ATOM   3525  C15 BCN B 219       3.090  18.733 -17.180  1.00  0.00           C  
ATOM   3526  C16 BCN B 219       3.309  18.562 -15.753  1.00  0.00           C  
ATOM   3527  H17 BCN B 219       2.800  17.662 -15.391  1.00  0.00           H  
ATOM   3528  H18 BCN B 219       2.933  19.415 -15.181  1.00  0.00           H  
ATOM   3529  C17 BCN B 219       4.855  18.427 -15.597  1.00  0.00           C  
ATOM   3530  H15 BCN B 219       5.092  18.357 -14.530  1.00  0.00           H  
ATOM   3531  H16 BCN B 219       5.175  17.476 -16.039  1.00  0.00           H  
ATOM   3532  C18 BCN B 219       5.691  19.574 -16.217  1.00  0.00           C  
ATOM   3533  H11 BCN B 219       5.525  20.512 -15.692  1.00  0.00           H  
ATOM   3534  C3  BCN B 219       8.243  20.069  -6.390  1.00  0.00           C  
ATOM   3535  O3  BCN B 219       8.783  20.736  -5.522  1.00  0.00           O  
ATOM   3536  N   GLY B 220       7.754  18.856  -6.143  1.00  0.00           N  
ATOM   3537  H   GLY B 220       7.373  18.334  -6.930  1.00  0.00           H  
ATOM   3538  CA  GLY B 220       7.736  18.217  -4.827  1.00  0.00           C  
ATOM   3539  HA2 GLY B 220       8.393  18.751  -4.143  1.00  0.00           H  
ATOM   3540  HA3 GLY B 220       6.723  18.274  -4.429  1.00  0.00           H  
ATOM   3541  C   GLY B 220       8.165  16.747  -4.852  1.00  0.00           C  
ATOM   3542  O   GLY B 220       8.552  16.193  -5.877  1.00  0.00           O  
ATOM   3543  N   SER B 221       8.067  16.086  -3.700  1.00  0.00           N  
ATOM   3544  H   SER B 221       7.689  16.576  -2.895  1.00  0.00           H  
ATOM   3545  CA  SER B 221       8.277  14.644  -3.562  1.00  0.00           C  
ATOM   3546  HA  SER B 221       8.020  14.181  -4.516  1.00  0.00           H  
ATOM   3547  CB  SER B 221       9.754  14.335  -3.273  1.00  0.00           C  
ATOM   3548  HB2 SER B 221      10.367  14.769  -4.064  1.00  0.00           H  
ATOM   3549  HB3 SER B 221      10.039  14.796  -2.327  1.00  0.00           H  
ATOM   3550  OG  SER B 221      10.004  12.942  -3.199  1.00  0.00           O  
ATOM   3551  HG  SER B 221       9.619  12.538  -4.003  1.00  0.00           H  
ATOM   3552  C   SER B 221       7.341  14.055  -2.504  1.00  0.00           C  
ATOM   3553  O   SER B 221       6.904  14.753  -1.591  1.00  0.00           O  
ATOM   3554  N   PHE B 222       7.005  12.775  -2.645  1.00  0.00           N  
ATOM   3555  H   PHE B 222       7.463  12.248  -3.379  1.00  0.00           H  
ATOM   3556  CA  PHE B 222       5.982  12.070  -1.866  1.00  0.00           C  
ATOM   3557  HA  PHE B 222       5.863  12.551  -0.894  1.00  0.00           H  
ATOM   3558  CB  PHE B 222       4.649  12.174  -2.625  1.00  0.00           C  
ATOM   3559  HB2 PHE B 222       4.257  13.181  -2.480  1.00  0.00           H  
ATOM   3560  HB3 PHE B 222       4.846  12.046  -3.691  1.00  0.00           H  
ATOM   3561  CG  PHE B 222       3.577  11.181  -2.226  1.00  0.00           C  
ATOM   3562  CD1 PHE B 222       2.970  11.260  -0.959  1.00  0.00           C  
ATOM   3563  HD1 PHE B 222       3.259  12.031  -0.256  1.00  0.00           H  
ATOM   3564  CE1 PHE B 222       1.976  10.337  -0.594  1.00  0.00           C  
ATOM   3565  HE1 PHE B 222       1.515  10.408   0.380  1.00  0.00           H  
ATOM   3566  CZ  PHE B 222       1.573   9.339  -1.496  1.00  0.00           C  
ATOM   3567  HZ  PHE B 222       0.799   8.637  -1.219  1.00  0.00           H  
ATOM   3568  CE2 PHE B 222       2.176   9.258  -2.762  1.00  0.00           C  
ATOM   3569  HE2 PHE B 222       1.863   8.491  -3.455  1.00  0.00           H  
ATOM   3570  CD2 PHE B 222       3.179  10.174  -3.127  1.00  0.00           C  
ATOM   3571  HD2 PHE B 222       3.635  10.105  -4.105  1.00  0.00           H  
ATOM   3572  C   PHE B 222       6.403  10.616  -1.622  1.00  0.00           C  
ATOM   3573  O   PHE B 222       7.100  10.033  -2.457  1.00  0.00           O  
ATOM   3574  N   LYS B 223       6.006  10.027  -0.484  1.00  0.00           N  
ATOM   3575  H   LYS B 223       5.383  10.529   0.142  1.00  0.00           H  
ATOM   3576  CA  LYS B 223       6.479   8.707  -0.043  1.00  0.00           C  
ATOM   3577  HA  LYS B 223       6.835   8.148  -0.907  1.00  0.00           H  
ATOM   3578  CB  LYS B 223       7.698   8.913   0.880  1.00  0.00           C  
ATOM   3579  HB2 LYS B 223       8.346   9.689   0.470  1.00  0.00           H  
ATOM   3580  HB3 LYS B 223       7.380   9.210   1.881  1.00  0.00           H  
ATOM   3581  CG  LYS B 223       8.491   7.609   0.933  1.00  0.00           C  
ATOM   3582  HG2 LYS B 223       7.832   6.804   1.260  1.00  0.00           H  
ATOM   3583  HG3 LYS B 223       8.845   7.395  -0.070  1.00  0.00           H  
ATOM   3584  CD  LYS B 223       9.714   7.653   1.845  1.00  0.00           C  
ATOM   3585  HD2 LYS B 223      10.455   8.351   1.450  1.00  0.00           H  
ATOM   3586  HD3 LYS B 223       9.416   7.974   2.839  1.00  0.00           H  
ATOM   3587  CE  LYS B 223      10.285   6.233   1.887  1.00  0.00           C  
ATOM   3588  HE2 LYS B 223       9.453   5.521   1.869  1.00  0.00           H  
ATOM   3589  HE3 LYS B 223      10.885   6.069   0.985  1.00  0.00           H  
ATOM   3590  NZ  LYS B 223      11.082   6.003   3.110  1.00  0.00           N  
ATOM   3591  HZ1 LYS B 223      11.848   6.655   3.169  1.00  0.00           H  
ATOM   3592  HZ2 LYS B 223      11.425   5.054   3.127  1.00  0.00           H  
ATOM   3593  HZ3 LYS B 223      10.490   6.123   3.940  1.00  0.00           H  
ATOM   3594  C   LYS B 223       5.344   7.890   0.610  1.00  0.00           C  
ATOM   3595  O   LYS B 223       5.106   8.057   1.808  1.00  0.00           O  
ATOM   3596  N   PRO B 224       4.645   7.016  -0.152  1.00  0.00           N  
ATOM   3597  CD  PRO B 224       4.912   6.682  -1.547  1.00  0.00           C  
ATOM   3598  HD2 PRO B 224       5.805   6.059  -1.605  1.00  0.00           H  
ATOM   3599  HD3 PRO B 224       5.041   7.578  -2.155  1.00  0.00           H  
ATOM   3600  CG  PRO B 224       3.709   5.884  -2.046  1.00  0.00           C  
ATOM   3601  HG2 PRO B 224       4.003   5.114  -2.757  1.00  0.00           H  
ATOM   3602  HG3 PRO B 224       2.969   6.554  -2.482  1.00  0.00           H  
ATOM   3603  CB  PRO B 224       3.157   5.262  -0.770  1.00  0.00           C  
ATOM   3604  HB2 PRO B 224       3.719   4.352  -0.552  1.00  0.00           H  
ATOM   3605  HB3 PRO B 224       2.098   5.029  -0.864  1.00  0.00           H  
ATOM   3606  CA  PRO B 224       3.426   6.331   0.297  1.00  0.00           C  
ATOM   3607  HA  PRO B 224       2.608   7.051   0.304  1.00  0.00           H  
ATOM   3608  C   PRO B 224       3.527   5.682   1.680  1.00  0.00           C  
ATOM   3609  O   PRO B 224       2.604   5.795   2.481  1.00  0.00           O  
ATOM   3610  N   SER B 225       4.668   5.057   1.965  1.00  0.00           N  
ATOM   3611  H   SER B 225       5.414   5.094   1.285  1.00  0.00           H  
ATOM   3612  CA  SER B 225       4.936   4.265   3.168  1.00  0.00           C  
ATOM   3613  HA  SER B 225       4.127   3.547   3.300  1.00  0.00           H  
ATOM   3614  CB  SER B 225       6.229   3.490   2.920  1.00  0.00           C  
ATOM   3615  HB2 SER B 225       6.462   2.880   3.794  1.00  0.00           H  
ATOM   3616  HB3 SER B 225       6.067   2.838   2.061  1.00  0.00           H  
ATOM   3617  OG  SER B 225       7.316   4.359   2.634  1.00  0.00           O  
ATOM   3618  HG  SER B 225       8.035   3.810   2.263  1.00  0.00           H  
ATOM   3619  C   SER B 225       5.039   5.063   4.472  1.00  0.00           C  
ATOM   3620  O   SER B 225       4.941   4.472   5.545  1.00  0.00           O  
ATOM   3621  N   GLU B 226       5.204   6.388   4.393  1.00  0.00           N  
ATOM   3622  H   GLU B 226       5.279   6.788   3.465  1.00  0.00           H  
ATOM   3623  CA  GLU B 226       5.182   7.318   5.537  1.00  0.00           C  
ATOM   3624  HA  GLU B 226       5.245   6.753   6.469  1.00  0.00           H  
ATOM   3625  CB  GLU B 226       6.388   8.281   5.479  1.00  0.00           C  
ATOM   3626  HB2 GLU B 226       6.115   9.103   4.817  1.00  0.00           H  
ATOM   3627  HB3 GLU B 226       6.544   8.713   6.468  1.00  0.00           H  
ATOM   3628  CG  GLU B 226       7.733   7.747   4.951  1.00  0.00           C  
ATOM   3629  HG2 GLU B 226       7.580   7.290   3.973  1.00  0.00           H  
ATOM   3630  HG3 GLU B 226       8.373   8.616   4.789  1.00  0.00           H  
ATOM   3631  CD  GLU B 226       8.512   6.772   5.846  1.00  0.00           C  
ATOM   3632  OE1 GLU B 226       8.188   6.557   7.033  1.00  0.00           O  
ATOM   3633  OE2 GLU B 226       9.555   6.241   5.375  1.00  0.00           O  
ATOM   3634  C   GLU B 226       3.873   8.145   5.572  1.00  0.00           C  
ATOM   3635  O   GLU B 226       3.672   8.969   6.461  1.00  0.00           O  
ATOM   3636  N   HIE B 227       3.001   7.975   4.566  1.00  0.00           N  
ATOM   3637  H   HIE B 227       3.224   7.252   3.890  1.00  0.00           H  
ATOM   3638  CA  HIE B 227       1.895   8.882   4.220  1.00  0.00           C  
ATOM   3639  HA  HIE B 227       1.711   9.549   5.061  1.00  0.00           H  
ATOM   3640  CB  HIE B 227       2.305   9.748   3.007  1.00  0.00           C  
ATOM   3641  HB2 HIE B 227       2.539   9.088   2.171  1.00  0.00           H  
ATOM   3642  HB3 HIE B 227       1.452  10.363   2.720  1.00  0.00           H  
ATOM   3643  CG  HIE B 227       3.461  10.706   3.202  1.00  0.00           C  
ATOM   3644  ND1 HIE B 227       4.230  11.254   2.167  1.00  0.00           N  
ATOM   3645  CE1 HIE B 227       5.007  12.186   2.743  1.00  0.00           C  
ATOM   3646  HE1 HIE B 227       5.706  12.817   2.212  1.00  0.00           H  
ATOM   3647  NE2 HIE B 227       4.771  12.251   4.063  1.00  0.00           N  
ATOM   3648  HE2 HIE B 227       5.198  12.902   4.708  1.00  0.00           H  
ATOM   3649  CD2 HIE B 227       3.788  11.340   4.367  1.00  0.00           C  
ATOM   3650  HD2 HIE B 227       3.328  11.181   5.334  1.00  0.00           H  
ATOM   3651  C   HIE B 227       0.560   8.147   3.985  1.00  0.00           C  
ATOM   3652  O   HIE B 227      -0.263   8.569   3.171  1.00  0.00           O  
ATOM   3653  N   VAL B 228       0.311   7.031   4.674  1.00  0.00           N  
ATOM   3654  H   VAL B 228       1.026   6.678   5.295  1.00  0.00           H  
ATOM   3655  CA  VAL B 228      -0.925   6.244   4.482  1.00  0.00           C  
ATOM   3656  HA  VAL B 228      -1.123   6.220   3.412  1.00  0.00           H  
ATOM   3657  CB  VAL B 228      -0.733   4.774   4.904  1.00  0.00           C  
ATOM   3658  HB  VAL B 228      -0.514   4.768   5.964  1.00  0.00           H  
ATOM   3659  CG1 VAL B 228      -1.984   3.915   4.647  1.00  0.00           C  
ATOM   3660 HG11 VAL B 228      -2.282   3.992   3.601  1.00  0.00           H  
ATOM   3661 HG12 VAL B 228      -1.768   2.871   4.878  1.00  0.00           H  
ATOM   3662 HG13 VAL B 228      -2.803   4.238   5.285  1.00  0.00           H  
ATOM   3663  CG2 VAL B 228       0.449   4.121   4.174  1.00  0.00           C  
ATOM   3664 HG21 VAL B 228       0.518   3.061   4.421  1.00  0.00           H  
ATOM   3665 HG22 VAL B 228       0.329   4.235   3.097  1.00  0.00           H  
ATOM   3666 HG23 VAL B 228       1.384   4.589   4.479  1.00  0.00           H  
ATOM   3667  C   VAL B 228      -2.155   6.888   5.160  1.00  0.00           C  
ATOM   3668  O   VAL B 228      -2.099   7.347   6.306  1.00  0.00           O  
ATOM   3669  N   LYS B 229      -3.295   6.868   4.460  1.00  0.00           N  
ATOM   3670  H   LYS B 229      -3.230   6.534   3.502  1.00  0.00           H  
ATOM   3671  CA  LYS B 229      -4.656   7.124   4.956  1.00  0.00           C  
ATOM   3672  HA  LYS B 229      -4.654   7.139   6.046  1.00  0.00           H  
ATOM   3673  CB  LYS B 229      -5.153   8.505   4.480  1.00  0.00           C  
ATOM   3674  HB2 LYS B 229      -4.460   9.276   4.815  1.00  0.00           H  
ATOM   3675  HB3 LYS B 229      -5.198   8.535   3.389  1.00  0.00           H  
ATOM   3676  CG  LYS B 229      -6.551   8.777   5.066  1.00  0.00           C  
ATOM   3677  HG2 LYS B 229      -7.272   8.105   4.598  1.00  0.00           H  
ATOM   3678  HG3 LYS B 229      -6.523   8.559   6.133  1.00  0.00           H  
ATOM   3679  CD  LYS B 229      -7.035  10.220   4.882  1.00  0.00           C  
ATOM   3680  HD2 LYS B 229      -6.350  10.894   5.399  1.00  0.00           H  
ATOM   3681  HD3 LYS B 229      -7.058  10.469   3.819  1.00  0.00           H  
ATOM   3682  CE  LYS B 229      -8.446  10.332   5.482  1.00  0.00           C  
ATOM   3683  HE2 LYS B 229      -9.124   9.693   4.908  1.00  0.00           H  
ATOM   3684  HE3 LYS B 229      -8.418   9.944   6.505  1.00  0.00           H  
ATOM   3685  NZ  LYS B 229      -8.966  11.721   5.498  1.00  0.00           N  
ATOM   3686  HZ1 LYS B 229      -9.067  12.110   4.574  1.00  0.00           H  
ATOM   3687  HZ2 LYS B 229      -9.908  11.734   5.906  1.00  0.00           H  
ATOM   3688  HZ3 LYS B 229      -8.403  12.324   6.077  1.00  0.00           H  
ATOM   3689  C   LYS B 229      -5.577   5.988   4.468  1.00  0.00           C  
ATOM   3690  O   LYS B 229      -5.925   5.986   3.287  1.00  0.00           O  
ATOM   3691  N   PRO B 230      -5.951   5.004   5.311  1.00  0.00           N  
ATOM   3692  CD  PRO B 230      -5.496   4.782   6.676  1.00  0.00           C  
ATOM   3693  HD2 PRO B 230      -6.204   5.240   7.368  1.00  0.00           H  
ATOM   3694  HD3 PRO B 230      -4.491   5.166   6.841  1.00  0.00           H  
ATOM   3695  CG  PRO B 230      -5.504   3.269   6.867  1.00  0.00           C  
ATOM   3696  HG2 PRO B 230      -5.629   2.991   7.911  1.00  0.00           H  
ATOM   3697  HG3 PRO B 230      -4.590   2.838   6.457  1.00  0.00           H  
ATOM   3698  CB  PRO B 230      -6.701   2.846   6.024  1.00  0.00           C  
ATOM   3699  HB2 PRO B 230      -7.618   2.990   6.596  1.00  0.00           H  
ATOM   3700  HB3 PRO B 230      -6.614   1.810   5.698  1.00  0.00           H  
ATOM   3701  CA  PRO B 230      -6.655   3.817   4.840  1.00  0.00           C  
ATOM   3702  HA  PRO B 230      -6.028   3.385   4.063  1.00  0.00           H  
ATOM   3703  C   PRO B 230      -8.056   4.072   4.267  1.00  0.00           C  
ATOM   3704  O   PRO B 230      -8.702   5.083   4.546  1.00  0.00           O  
ATOM   3705  N   ARG B 231      -8.560   3.101   3.500  1.00  0.00           N  
ATOM   3706  H   ARG B 231      -7.951   2.314   3.303  1.00  0.00           H  
ATOM   3707  CA  ARG B 231      -9.950   3.042   3.017  1.00  0.00           C  
ATOM   3708  HA  ARG B 231     -10.193   3.995   2.547  1.00  0.00           H  
ATOM   3709  CB  ARG B 231     -10.059   1.915   1.967  1.00  0.00           C  
ATOM   3710  HB2 ARG B 231      -9.722   0.980   2.420  1.00  0.00           H  
ATOM   3711  HB3 ARG B 231     -11.105   1.799   1.676  1.00  0.00           H  
ATOM   3712  CG  ARG B 231      -9.216   2.186   0.700  1.00  0.00           C  
ATOM   3713  HG2 ARG B 231      -9.594   3.083   0.208  1.00  0.00           H  
ATOM   3714  HG3 ARG B 231      -8.177   2.358   0.978  1.00  0.00           H  
ATOM   3715  CD  ARG B 231      -9.254   1.008  -0.286  1.00  0.00           C  
ATOM   3716  HD2 ARG B 231      -8.768   0.146   0.178  1.00  0.00           H  
ATOM   3717  HD3 ARG B 231     -10.297   0.749  -0.471  1.00  0.00           H  
ATOM   3718  NE  ARG B 231      -8.567   1.323  -1.562  1.00  0.00           N  
ATOM   3719  HE  ARG B 231      -7.707   1.868  -1.526  1.00  0.00           H  
ATOM   3720  CZ  ARG B 231      -8.914   0.962  -2.784  1.00  0.00           C  
ATOM   3721  NH1 ARG B 231      -9.985   0.273  -3.050  1.00  0.00           N  
ATOM   3722 HH11 ARG B 231     -10.538  -0.059  -2.281  1.00  0.00           H  
ATOM   3723 HH12 ARG B 231     -10.194   0.031  -3.997  1.00  0.00           H  
ATOM   3724  NH2 ARG B 231      -8.169   1.306  -3.788  1.00  0.00           N  
ATOM   3725 HH21 ARG B 231      -7.344   1.868  -3.554  1.00  0.00           H  
ATOM   3726 HH22 ARG B 231      -8.451   1.184  -4.739  1.00  0.00           H  
ATOM   3727  C   ARG B 231     -10.916   2.856   4.203  1.00  0.00           C  
ATOM   3728  O   ARG B 231     -10.572   2.196   5.181  1.00  0.00           O  
ATOM   3729  N   ALA B 232     -12.114   3.443   4.142  1.00  0.00           N  
ATOM   3730  H   ALA B 232     -12.377   3.926   3.300  1.00  0.00           H  
ATOM   3731  CA  ALA B 232     -13.101   3.383   5.234  1.00  0.00           C  
ATOM   3732  HA  ALA B 232     -12.579   3.611   6.159  1.00  0.00           H  
ATOM   3733  CB  ALA B 232     -14.149   4.486   5.027  1.00  0.00           C  
ATOM   3734  HB1 ALA B 232     -13.663   5.461   4.987  1.00  0.00           H  
ATOM   3735  HB2 ALA B 232     -14.701   4.319   4.101  1.00  0.00           H  
ATOM   3736  HB3 ALA B 232     -14.854   4.486   5.860  1.00  0.00           H  
ATOM   3737  C   ALA B 232     -13.774   1.988   5.345  1.00  0.00           C  
ATOM   3738  O   ALA B 232     -14.069   1.394   4.302  1.00  0.00           O  
ATOM   3739  N   PRO B 233     -14.043   1.453   6.558  1.00  0.00           N  
ATOM   3740  CD  PRO B 233     -13.605   1.950   7.857  1.00  0.00           C  
ATOM   3741  HD2 PRO B 233     -14.366   2.615   8.273  1.00  0.00           H  
ATOM   3742  HD3 PRO B 233     -12.641   2.452   7.804  1.00  0.00           H  
ATOM   3743  CG  PRO B 233     -13.458   0.706   8.727  1.00  0.00           C  
ATOM   3744  HG2 PRO B 233     -13.581   0.937   9.784  1.00  0.00           H  
ATOM   3745  HG3 PRO B 233     -12.487   0.247   8.546  1.00  0.00           H  
ATOM   3746  CB  PRO B 233     -14.559  -0.216   8.212  1.00  0.00           C  
ATOM   3747  HB2 PRO B 233     -15.492  -0.006   8.730  1.00  0.00           H  
ATOM   3748  HB3 PRO B 233     -14.291  -1.263   8.345  1.00  0.00           H  
ATOM   3749  CA  PRO B 233     -14.693   0.149   6.730  1.00  0.00           C  
ATOM   3750  HA  PRO B 233     -14.139  -0.584   6.146  1.00  0.00           H  
ATOM   3751  C   PRO B 233     -16.165   0.119   6.282  1.00  0.00           C  
ATOM   3752  O   PRO B 233     -16.882   1.118   6.366  1.00  0.00           O  
ATOM   3753  N   GLY B 234     -16.634  -1.057   5.854  1.00  0.00           N  
ATOM   3754  H   GLY B 234     -16.025  -1.859   5.918  1.00  0.00           H  
ATOM   3755  CA  GLY B 234     -17.982  -1.262   5.303  1.00  0.00           C  
ATOM   3756  HA2 GLY B 234     -18.519  -0.315   5.260  1.00  0.00           H  
ATOM   3757  HA3 GLY B 234     -17.891  -1.630   4.281  1.00  0.00           H  
ATOM   3758  C   GLY B 234     -18.837  -2.257   6.092  1.00  0.00           C  
ATOM   3759  O   GLY B 234     -18.376  -2.871   7.054  1.00  0.00           O  
ATOM   3760  N   ASN B 235     -20.083  -2.447   5.647  1.00  0.00           N  
ATOM   3761  H   ASN B 235     -20.337  -1.985   4.785  1.00  0.00           H  
ATOM   3762  CA  ASN B 235     -21.037  -3.443   6.164  1.00  0.00           C  
ATOM   3763  HA  ASN B 235     -21.995  -3.240   5.682  1.00  0.00           H  
ATOM   3764  CB  ASN B 235     -20.613  -4.867   5.730  1.00  0.00           C  
ATOM   3765  HB2 ASN B 235     -19.633  -5.101   6.143  1.00  0.00           H  
ATOM   3766  HB3 ASN B 235     -21.321  -5.581   6.151  1.00  0.00           H  
ATOM   3767  CG  ASN B 235     -20.576  -5.101   4.228  1.00  0.00           C  
ATOM   3768  OD1 ASN B 235     -20.396  -4.210   3.417  1.00  0.00           O  
ATOM   3769  ND2 ASN B 235     -20.779  -6.323   3.801  1.00  0.00           N  
ATOM   3770 HD21 ASN B 235     -20.810  -6.443   2.804  1.00  0.00           H  
ATOM   3771 HD22 ASN B 235     -20.997  -7.062   4.442  1.00  0.00           H  
ATOM   3772  C   ASN B 235     -21.332  -3.335   7.677  1.00  0.00           C  
ATOM   3773  O   ASN B 235     -21.644  -4.344   8.313  1.00  0.00           O  
ATOM   3774  N   LEU B 236     -21.219  -2.136   8.265  1.00  0.00           N  
ATOM   3775  H   LEU B 236     -20.978  -1.339   7.701  1.00  0.00           H  
ATOM   3776  CA  LEU B 236     -21.386  -1.945   9.704  1.00  0.00           C  
ATOM   3777  HA  LEU B 236     -20.635  -2.565  10.192  1.00  0.00           H  
ATOM   3778  CB  LEU B 236     -21.093  -0.487  10.096  1.00  0.00           C  
ATOM   3779  HB2 LEU B 236     -20.076  -0.230   9.793  1.00  0.00           H  
ATOM   3780  HB3 LEU B 236     -21.787   0.161   9.556  1.00  0.00           H  
ATOM   3781  CG  LEU B 236     -21.250  -0.225  11.607  1.00  0.00           C  
ATOM   3782  HG  LEU B 236     -22.255  -0.490  11.919  1.00  0.00           H  
ATOM   3783  CD1 LEU B 236     -20.252  -0.977  12.483  1.00  0.00           C  
ATOM   3784 HD11 LEU B 236     -19.233  -0.799  12.142  1.00  0.00           H  
ATOM   3785 HD12 LEU B 236     -20.349  -0.661  13.521  1.00  0.00           H  
ATOM   3786 HD13 LEU B 236     -20.470  -2.040  12.450  1.00  0.00           H  
ATOM   3787  CD2 LEU B 236     -21.046   1.254  11.880  1.00  0.00           C  
ATOM   3788 HD21 LEU B 236     -21.728   1.840  11.264  1.00  0.00           H  
ATOM   3789 HD22 LEU B 236     -21.245   1.456  12.931  1.00  0.00           H  
ATOM   3790 HD23 LEU B 236     -20.020   1.521  11.646  1.00  0.00           H  
ATOM   3791  C   LEU B 236     -22.773  -2.424  10.163  1.00  0.00           C  
ATOM   3792  O   LEU B 236     -23.808  -1.965   9.679  1.00  0.00           O  
ATOM   3793  N   THR B 237     -22.758  -3.365  11.096  1.00  0.00           N  
ATOM   3794  H   THR B 237     -21.849  -3.658  11.444  1.00  0.00           H  
ATOM   3795  CA  THR B 237     -23.876  -4.215  11.519  1.00  0.00           C  
ATOM   3796  HA  THR B 237     -24.812  -3.755  11.204  1.00  0.00           H  
ATOM   3797  CB  THR B 237     -23.779  -5.619  10.876  1.00  0.00           C  
ATOM   3798  HB  THR B 237     -24.079  -6.368  11.610  1.00  0.00           H  
ATOM   3799  CG2 THR B 237     -24.706  -5.748   9.672  1.00  0.00           C  
ATOM   3800 HG21 THR B 237     -24.603  -6.744   9.243  1.00  0.00           H  
ATOM   3801 HG22 THR B 237     -25.740  -5.609   9.990  1.00  0.00           H  
ATOM   3802 HG23 THR B 237     -24.451  -4.998   8.925  1.00  0.00           H  
ATOM   3803  OG1 THR B 237     -22.474  -5.936  10.422  1.00  0.00           O  
ATOM   3804  HG1 THR B 237     -22.251  -5.320   9.700  1.00  0.00           H  
ATOM   3805  C   THR B 237     -23.920  -4.306  13.044  1.00  0.00           C  
ATOM   3806  O   THR B 237     -22.920  -4.044  13.715  1.00  0.00           O  
ATOM   3807  N   VAL B 238     -25.093  -4.619  13.606  1.00  0.00           N  
ATOM   3808  H   VAL B 238     -25.865  -4.911  13.023  1.00  0.00           H  
ATOM   3809  CA  VAL B 238     -25.370  -4.529  15.050  1.00  0.00           C  
ATOM   3810  HA  VAL B 238     -24.428  -4.664  15.578  1.00  0.00           H  
ATOM   3811  CB  VAL B 238     -25.906  -3.126  15.419  1.00  0.00           C  
ATOM   3812  HB  VAL B 238     -25.220  -2.390  15.002  1.00  0.00           H  
ATOM   3813  CG1 VAL B 238     -27.304  -2.815  14.868  1.00  0.00           C  
ATOM   3814 HG11 VAL B 238     -28.053  -3.458  15.331  1.00  0.00           H  
ATOM   3815 HG12 VAL B 238     -27.555  -1.775  15.076  1.00  0.00           H  
ATOM   3816 HG13 VAL B 238     -27.322  -2.962  13.790  1.00  0.00           H  
ATOM   3817  CG2 VAL B 238     -25.935  -2.908  16.933  1.00  0.00           C  
ATOM   3818 HG21 VAL B 238     -26.655  -3.576  17.409  1.00  0.00           H  
ATOM   3819 HG22 VAL B 238     -24.943  -3.092  17.341  1.00  0.00           H  
ATOM   3820 HG23 VAL B 238     -26.214  -1.877  17.149  1.00  0.00           H  
ATOM   3821  C   VAL B 238     -26.301  -5.659  15.500  1.00  0.00           C  
ATOM   3822  O   VAL B 238     -27.230  -6.017  14.777  1.00  0.00           O  
ATOM   3823  N   HIE B 239     -26.038  -6.235  16.680  1.00  0.00           N  
ATOM   3824  H   HIE B 239     -25.250  -5.875  17.211  1.00  0.00           H  
ATOM   3825  CA  HIE B 239     -26.647  -7.483  17.163  1.00  0.00           C  
ATOM   3826  HA  HIE B 239     -27.617  -7.614  16.680  1.00  0.00           H  
ATOM   3827  CB  HIE B 239     -25.751  -8.687  16.804  1.00  0.00           C  
ATOM   3828  HB2 HIE B 239     -24.956  -8.764  17.542  1.00  0.00           H  
ATOM   3829  HB3 HIE B 239     -26.349  -9.596  16.872  1.00  0.00           H  
ATOM   3830  CG  HIE B 239     -25.086  -8.655  15.449  1.00  0.00           C  
ATOM   3831  ND1 HIE B 239     -25.587  -9.223  14.277  1.00  0.00           N  
ATOM   3832  CE1 HIE B 239     -24.676  -8.960  13.327  1.00  0.00           C  
ATOM   3833  HE1 HIE B 239     -24.760  -9.272  12.294  1.00  0.00           H  
ATOM   3834  NE2 HIE B 239     -23.644  -8.265  13.838  1.00  0.00           N  
ATOM   3835  HE2 HIE B 239     -22.818  -7.954  13.323  1.00  0.00           H  
ATOM   3836  CD2 HIE B 239     -23.888  -8.059  15.176  1.00  0.00           C  
ATOM   3837  HD2 HIE B 239     -23.264  -7.523  15.878  1.00  0.00           H  
ATOM   3838  C   HIE B 239     -26.838  -7.470  18.688  1.00  0.00           C  
ATOM   3839  O   HIE B 239     -25.958  -7.012  19.419  1.00  0.00           O  
ATOM   3840  N   THR B 240     -27.928  -8.042  19.195  1.00  0.00           N  
ATOM   3841  H   THR B 240     -28.642  -8.404  18.576  1.00  0.00           H  
ATOM   3842  CA  THR B 240     -28.065  -8.413  20.614  1.00  0.00           C  
ATOM   3843  HA  THR B 240     -27.647  -7.617  21.233  1.00  0.00           H  
ATOM   3844  CB  THR B 240     -29.548  -8.591  20.996  1.00  0.00           C  
ATOM   3845  HB  THR B 240     -29.640  -9.366  21.760  1.00  0.00           H  
ATOM   3846  CG2 THR B 240     -30.150  -7.304  21.549  1.00  0.00           C  
ATOM   3847 HG21 THR B 240     -31.195  -7.466  21.809  1.00  0.00           H  
ATOM   3848 HG22 THR B 240     -29.613  -7.007  22.451  1.00  0.00           H  
ATOM   3849 HG23 THR B 240     -30.077  -6.510  20.808  1.00  0.00           H  
ATOM   3850  OG1 THR B 240     -30.339  -8.954  19.883  1.00  0.00           O  
ATOM   3851  HG1 THR B 240     -31.256  -8.960  20.166  1.00  0.00           H  
ATOM   3852  C   THR B 240     -27.295  -9.698  20.947  1.00  0.00           C  
ATOM   3853  O   THR B 240     -27.228 -10.626  20.141  1.00  0.00           O  
ATOM   3854  N   GLN B 241     -26.751  -9.789  22.162  1.00  0.00           N  
ATOM   3855  H   GLN B 241     -26.782  -8.971  22.765  1.00  0.00           H  
ATOM   3856  CA  GLN B 241     -26.153 -10.991  22.754  1.00  0.00           C  
ATOM   3857  HA  GLN B 241     -26.489 -11.862  22.188  1.00  0.00           H  
ATOM   3858  CB  GLN B 241     -24.612 -10.938  22.679  1.00  0.00           C  
ATOM   3859  HB2 GLN B 241     -24.246 -10.061  23.213  1.00  0.00           H  
ATOM   3860  HB3 GLN B 241     -24.220 -11.823  23.182  1.00  0.00           H  
ATOM   3861  CG  GLN B 241     -24.066 -10.916  21.239  1.00  0.00           C  
ATOM   3862  HG2 GLN B 241     -24.821 -11.308  20.561  1.00  0.00           H  
ATOM   3863  HG3 GLN B 241     -23.864  -9.889  20.941  1.00  0.00           H  
ATOM   3864  CD  GLN B 241     -22.806 -11.761  21.058  1.00  0.00           C  
ATOM   3865  OE1 GLN B 241     -21.753 -11.535  21.648  1.00  0.00           O  
ATOM   3866  NE2 GLN B 241     -22.858 -12.781  20.228  1.00  0.00           N  
ATOM   3867 HE21 GLN B 241     -22.013 -13.291  20.049  1.00  0.00           H  
ATOM   3868 HE22 GLN B 241     -23.707 -12.972  19.719  1.00  0.00           H  
ATOM   3869  C   GLN B 241     -26.637 -11.188  24.203  1.00  0.00           C  
ATOM   3870  O   GLN B 241     -27.153 -10.267  24.835  1.00  0.00           O  
ATOM   3871  N   VAL B 242     -26.483 -12.414  24.716  1.00  0.00           N  
ATOM   3872  H   VAL B 242     -26.029 -13.110  24.150  1.00  0.00           H  
ATOM   3873  CA  VAL B 242     -26.902 -12.804  26.077  1.00  0.00           C  
ATOM   3874  HA  VAL B 242     -27.978 -12.650  26.146  1.00  0.00           H  
ATOM   3875  CB  VAL B 242     -26.619 -14.296  26.360  1.00  0.00           C  
ATOM   3876  HB  VAL B 242     -27.062 -14.541  27.326  1.00  0.00           H  
ATOM   3877  CG1 VAL B 242     -27.277 -15.202  25.311  1.00  0.00           C  
ATOM   3878 HG11 VAL B 242     -28.337 -14.960  25.228  1.00  0.00           H  
ATOM   3879 HG12 VAL B 242     -26.800 -15.080  24.339  1.00  0.00           H  
ATOM   3880 HG13 VAL B 242     -27.183 -16.243  25.621  1.00  0.00           H  
ATOM   3881  CG2 VAL B 242     -25.122 -14.634  26.431  1.00  0.00           C  
ATOM   3882 HG21 VAL B 242     -24.993 -15.701  26.610  1.00  0.00           H  
ATOM   3883 HG22 VAL B 242     -24.659 -14.098  27.261  1.00  0.00           H  
ATOM   3884 HG23 VAL B 242     -24.621 -14.358  25.505  1.00  0.00           H  
ATOM   3885  C   VAL B 242     -26.252 -11.932  27.156  1.00  0.00           C  
ATOM   3886  O   VAL B 242     -25.166 -11.393  26.943  1.00  0.00           O  
ATOM   3887  N   SER B 243     -26.909 -11.826  28.315  1.00  0.00           N  
ATOM   3888  H   SER B 243     -27.786 -12.310  28.417  1.00  0.00           H  
ATOM   3889  CA  SER B 243     -26.488 -10.961  29.427  1.00  0.00           C  
ATOM   3890  HA  SER B 243     -27.286 -10.961  30.169  1.00  0.00           H  
ATOM   3891  CB  SER B 243     -25.228 -11.504  30.114  1.00  0.00           C  
ATOM   3892  HB2 SER B 243     -24.394 -11.501  29.409  1.00  0.00           H  
ATOM   3893  HB3 SER B 243     -24.970 -10.865  30.960  1.00  0.00           H  
ATOM   3894  OG  SER B 243     -25.452 -12.825  30.570  1.00  0.00           O  
ATOM   3895  HG  SER B 243     -26.004 -12.784  31.355  1.00  0.00           H  
ATOM   3896  C   SER B 243     -26.336  -9.506  28.977  1.00  0.00           C  
ATOM   3897  O   SER B 243     -25.251  -8.928  29.043  1.00  0.00           O  
ATOM   3898  N   ASP B 244     -27.442  -8.963  28.464  1.00  0.00           N  
ATOM   3899  H   ASP B 244     -28.306  -9.477  28.601  1.00  0.00           H  
ATOM   3900  CA  ASP B 244     -27.675  -7.546  28.172  1.00  0.00           C  
ATOM   3901  HA  ASP B 244     -28.506  -7.516  27.467  1.00  0.00           H  
ATOM   3902  CB  ASP B 244     -28.171  -6.811  29.432  1.00  0.00           C  
ATOM   3903  HB2 ASP B 244     -27.342  -6.735  30.137  1.00  0.00           H  
ATOM   3904  HB3 ASP B 244     -28.463  -5.800  29.147  1.00  0.00           H  
ATOM   3905  CG  ASP B 244     -29.363  -7.479  30.150  1.00  0.00           C  
ATOM   3906  OD1 ASP B 244     -29.829  -6.853  31.125  1.00  0.00           O  
ATOM   3907  OD2 ASP B 244     -29.795  -8.589  29.744  1.00  0.00           O  
ATOM   3908  C   ASP B 244     -26.497  -6.887  27.439  1.00  0.00           C  
ATOM   3909  O   ASP B 244     -26.019  -5.805  27.782  1.00  0.00           O  
ATOM   3910  N   THR B 245     -25.973  -7.607  26.446  1.00  0.00           N  
ATOM   3911  H   THR B 245     -26.416  -8.491  26.224  1.00  0.00           H  
ATOM   3912  CA  THR B 245     -24.766  -7.244  25.709  1.00  0.00           C  
ATOM   3913  HA  THR B 245     -24.307  -6.368  26.168  1.00  0.00           H  
ATOM   3914  CB  THR B 245     -23.740  -8.383  25.789  1.00  0.00           C  
ATOM   3915  HB  THR B 245     -24.219  -9.325  25.521  1.00  0.00           H  
ATOM   3916  CG2 THR B 245     -22.516  -8.174  24.893  1.00  0.00           C  
ATOM   3917 HG21 THR B 245     -21.810  -8.983  25.071  1.00  0.00           H  
ATOM   3918 HG22 THR B 245     -22.807  -8.187  23.842  1.00  0.00           H  
ATOM   3919 HG23 THR B 245     -22.046  -7.219  25.128  1.00  0.00           H  
ATOM   3920  OG1 THR B 245     -23.240  -8.460  27.105  1.00  0.00           O  
ATOM   3921  HG1 THR B 245     -23.984  -8.659  27.705  1.00  0.00           H  
ATOM   3922  C   THR B 245     -25.134  -6.880  24.279  1.00  0.00           C  
ATOM   3923  O   THR B 245     -25.893  -7.582  23.614  1.00  0.00           O  
ATOM   3924  N   LEU B 246     -24.563  -5.787  23.790  1.00  0.00           N  
ATOM   3925  H   LEU B 246     -23.920  -5.277  24.387  1.00  0.00           H  
ATOM   3926  CA  LEU B 246     -24.737  -5.269  22.441  1.00  0.00           C  
ATOM   3927  HA  LEU B 246     -25.527  -5.832  21.943  1.00  0.00           H  
ATOM   3928  CB  LEU B 246     -25.197  -3.799  22.593  1.00  0.00           C  
ATOM   3929  HB2 LEU B 246     -25.923  -3.764  23.407  1.00  0.00           H  
ATOM   3930  HB3 LEU B 246     -24.348  -3.197  22.917  1.00  0.00           H  
ATOM   3931  CG  LEU B 246     -25.875  -3.097  21.404  1.00  0.00           C  
ATOM   3932  HG  LEU B 246     -26.246  -2.139  21.771  1.00  0.00           H  
ATOM   3933  CD1 LEU B 246     -24.903  -2.790  20.269  1.00  0.00           C  
ATOM   3934 HD11 LEU B 246     -24.641  -3.698  19.732  1.00  0.00           H  
ATOM   3935 HD12 LEU B 246     -25.385  -2.099  19.578  1.00  0.00           H  
ATOM   3936 HD13 LEU B 246     -24.004  -2.317  20.663  1.00  0.00           H  
ATOM   3937  CD2 LEU B 246     -27.074  -3.878  20.864  1.00  0.00           C  
ATOM   3938 HD21 LEU B 246     -27.766  -4.097  21.678  1.00  0.00           H  
ATOM   3939 HD22 LEU B 246     -27.597  -3.276  20.121  1.00  0.00           H  
ATOM   3940 HD23 LEU B 246     -26.753  -4.807  20.398  1.00  0.00           H  
ATOM   3941  C   LEU B 246     -23.421  -5.496  21.675  1.00  0.00           C  
ATOM   3942  O   LEU B 246     -22.335  -5.270  22.210  1.00  0.00           O  
ATOM   3943  N   LEU B 247     -23.502  -5.989  20.442  1.00  0.00           N  
ATOM   3944  H   LEU B 247     -24.425  -6.173  20.060  1.00  0.00           H  
ATOM   3945  CA  LEU B 247     -22.358  -6.320  19.589  1.00  0.00           C  
ATOM   3946  HA  LEU B 247     -21.433  -6.040  20.092  1.00  0.00           H  
ATOM   3947  CB  LEU B 247     -22.343  -7.846  19.367  1.00  0.00           C  
ATOM   3948  HB2 LEU B 247     -22.181  -8.335  20.328  1.00  0.00           H  
ATOM   3949  HB3 LEU B 247     -23.330  -8.136  19.008  1.00  0.00           H  
ATOM   3950  CG  LEU B 247     -21.298  -8.364  18.357  1.00  0.00           C  
ATOM   3951  HG  LEU B 247     -21.370  -7.804  17.426  1.00  0.00           H  
ATOM   3952  CD1 LEU B 247     -19.876  -8.252  18.907  1.00  0.00           C  
ATOM   3953 HD11 LEU B 247     -19.763  -8.869  19.797  1.00  0.00           H  
ATOM   3954 HD12 LEU B 247     -19.167  -8.583  18.146  1.00  0.00           H  
ATOM   3955 HD13 LEU B 247     -19.647  -7.216  19.143  1.00  0.00           H  
ATOM   3956  CD2 LEU B 247     -21.567  -9.834  18.037  1.00  0.00           C  
ATOM   3957 HD21 LEU B 247     -21.464 -10.444  18.933  1.00  0.00           H  
ATOM   3958 HD22 LEU B 247     -22.571  -9.944  17.629  1.00  0.00           H  
ATOM   3959 HD23 LEU B 247     -20.853 -10.175  17.287  1.00  0.00           H  
ATOM   3960  C   LEU B 247     -22.421  -5.529  18.279  1.00  0.00           C  
ATOM   3961  O   LEU B 247     -23.490  -5.394  17.687  1.00  0.00           O  
ATOM   3962  N   LEU B 248     -21.271  -5.053  17.808  1.00  0.00           N  
ATOM   3963  H   LEU B 248     -20.435  -5.171  18.372  1.00  0.00           H  
ATOM   3964  CA  LEU B 248     -21.089  -4.374  16.526  1.00  0.00           C  
ATOM   3965  HA  LEU B 248     -22.031  -4.365  15.980  1.00  0.00           H  
ATOM   3966  CB  LEU B 248     -20.653  -2.923  16.789  1.00  0.00           C  
ATOM   3967  HB2 LEU B 248     -19.761  -2.956  17.416  1.00  0.00           H  
ATOM   3968  HB3 LEU B 248     -20.369  -2.453  15.846  1.00  0.00           H  
ATOM   3969  CG  LEU B 248     -21.742  -2.073  17.481  1.00  0.00           C  
ATOM   3970  HG  LEU B 248     -22.436  -2.704  18.033  1.00  0.00           H  
ATOM   3971  CD1 LEU B 248     -21.108  -1.102  18.476  1.00  0.00           C  
ATOM   3972 HD11 LEU B 248     -20.558  -1.665  19.232  1.00  0.00           H  
ATOM   3973 HD12 LEU B 248     -20.428  -0.429  17.959  1.00  0.00           H  
ATOM   3974 HD13 LEU B 248     -21.890  -0.529  18.971  1.00  0.00           H  
ATOM   3975  CD2 LEU B 248     -22.532  -1.258  16.458  1.00  0.00           C  
ATOM   3976 HD21 LEU B 248     -22.966  -1.935  15.722  1.00  0.00           H  
ATOM   3977 HD22 LEU B 248     -23.336  -0.714  16.957  1.00  0.00           H  
ATOM   3978 HD23 LEU B 248     -21.874  -0.555  15.949  1.00  0.00           H  
ATOM   3979  C   LEU B 248     -20.052  -5.132  15.687  1.00  0.00           C  
ATOM   3980  O   LEU B 248     -19.079  -5.651  16.238  1.00  0.00           O  
ATOM   3981  N   THR B 249     -20.259  -5.190  14.371  1.00  0.00           N  
ATOM   3982  H   THR B 249     -21.104  -4.759  14.005  1.00  0.00           H  
ATOM   3983  CA  THR B 249     -19.391  -5.890  13.403  1.00  0.00           C  
ATOM   3984  HA  THR B 249     -18.403  -6.031  13.841  1.00  0.00           H  
ATOM   3985  CB  THR B 249     -19.950  -7.278  13.028  1.00  0.00           C  
ATOM   3986  HB  THR B 249     -19.327  -7.703  12.240  1.00  0.00           H  
ATOM   3987  CG2 THR B 249     -19.958  -8.254  14.203  1.00  0.00           C  
ATOM   3988 HG21 THR B 249     -20.324  -9.224  13.868  1.00  0.00           H  
ATOM   3989 HG22 THR B 249     -18.947  -8.375  14.583  1.00  0.00           H  
ATOM   3990 HG23 THR B 249     -20.602  -7.885  15.001  1.00  0.00           H  
ATOM   3991  OG1 THR B 249     -21.287  -7.217  12.568  1.00  0.00           O  
ATOM   3992  HG1 THR B 249     -21.341  -6.699  11.744  1.00  0.00           H  
ATOM   3993  C   THR B 249     -19.219  -5.075  12.125  1.00  0.00           C  
ATOM   3994  O   THR B 249     -20.128  -4.346  11.730  1.00  0.00           O  
ATOM   3995  N   TRP B 250     -18.086  -5.211  11.438  1.00  0.00           N  
ATOM   3996  H   TRP B 250     -17.333  -5.777  11.829  1.00  0.00           H  
ATOM   3997  CA  TRP B 250     -17.842  -4.587  10.131  1.00  0.00           C  
ATOM   3998  HA  TRP B 250     -18.784  -4.534   9.584  1.00  0.00           H  
ATOM   3999  CB  TRP B 250     -17.333  -3.147  10.324  1.00  0.00           C  
ATOM   4000  HB2 TRP B 250     -17.069  -2.720   9.357  1.00  0.00           H  
ATOM   4001  HB3 TRP B 250     -18.157  -2.551  10.717  1.00  0.00           H  
ATOM   4002  CG  TRP B 250     -16.171  -2.978  11.253  1.00  0.00           C  
ATOM   4003  CD1 TRP B 250     -14.870  -2.973  10.887  1.00  0.00           C  
ATOM   4004  HD1 TRP B 250     -14.508  -3.089   9.872  1.00  0.00           H  
ATOM   4005  NE1 TRP B 250     -14.078  -2.842  12.009  1.00  0.00           N  
ATOM   4006  HE1 TRP B 250     -13.063  -2.807  11.976  1.00  0.00           H  
ATOM   4007  CE2 TRP B 250     -14.829  -2.805  13.162  1.00  0.00           C  
ATOM   4008  CZ2 TRP B 250     -14.494  -2.729  14.521  1.00  0.00           C  
ATOM   4009  HZ2 TRP B 250     -13.463  -2.746  14.830  1.00  0.00           H  
ATOM   4010  CH2 TRP B 250     -15.519  -2.674  15.477  1.00  0.00           C  
ATOM   4011  HH2 TRP B 250     -15.270  -2.627  16.525  1.00  0.00           H  
ATOM   4012  CZ3 TRP B 250     -16.862  -2.703  15.067  1.00  0.00           C  
ATOM   4013  HZ3 TRP B 250     -17.645  -2.696  15.811  1.00  0.00           H  
ATOM   4014  CE3 TRP B 250     -17.188  -2.788  13.701  1.00  0.00           C  
ATOM   4015  HE3 TRP B 250     -18.222  -2.828  13.402  1.00  0.00           H  
ATOM   4016  CD2 TRP B 250     -16.180  -2.853  12.711  1.00  0.00           C  
ATOM   4017  C   TRP B 250     -16.890  -5.435   9.272  1.00  0.00           C  
ATOM   4018  O   TRP B 250     -16.324  -6.422   9.734  1.00  0.00           O  
ATOM   4019  N   SER B 251     -16.741  -5.078   7.994  1.00  0.00           N  
ATOM   4020  H   SER B 251     -17.215  -4.237   7.681  1.00  0.00           H  
ATOM   4021  CA  SER B 251     -15.768  -5.710   7.090  1.00  0.00           C  
ATOM   4022  HA  SER B 251     -15.572  -6.725   7.443  1.00  0.00           H  
ATOM   4023  CB  SER B 251     -16.354  -5.830   5.681  1.00  0.00           C  
ATOM   4024  HB2 SER B 251     -17.334  -6.308   5.733  1.00  0.00           H  
ATOM   4025  HB3 SER B 251     -16.457  -4.833   5.250  1.00  0.00           H  
ATOM   4026  OG  SER B 251     -15.499  -6.611   4.868  1.00  0.00           O  
ATOM   4027  HG  SER B 251     -15.604  -6.343   3.948  1.00  0.00           H  
ATOM   4028  C   SER B 251     -14.428  -4.962   7.061  1.00  0.00           C  
ATOM   4029  O   SER B 251     -14.391  -3.735   7.199  1.00  0.00           O  
ATOM   4030  N   ASN B 252     -13.338  -5.696   6.820  1.00  0.00           N  
ATOM   4031  H   ASN B 252     -13.487  -6.672   6.620  1.00  0.00           H  
ATOM   4032  CA  ASN B 252     -12.001  -5.152   6.568  1.00  0.00           C  
ATOM   4033  HA  ASN B 252     -11.789  -4.391   7.319  1.00  0.00           H  
ATOM   4034  CB  ASN B 252     -10.980  -6.291   6.759  1.00  0.00           C  
ATOM   4035  HB2 ASN B 252     -11.188  -6.790   7.706  1.00  0.00           H  
ATOM   4036  HB3 ASN B 252     -11.089  -7.024   5.960  1.00  0.00           H  
ATOM   4037  CG  ASN B 252      -9.539  -5.812   6.781  1.00  0.00           C  
ATOM   4038  OD1 ASN B 252      -9.162  -4.847   6.140  1.00  0.00           O  
ATOM   4039  ND2 ASN B 252      -8.690  -6.466   7.538  1.00  0.00           N  
ATOM   4040 HD21 ASN B 252      -7.723  -6.182   7.528  1.00  0.00           H  
ATOM   4041 HD22 ASN B 252      -8.971  -7.289   8.038  1.00  0.00           H  
ATOM   4042  C   ASN B 252     -11.941  -4.543   5.140  1.00  0.00           C  
ATOM   4043  O   ASN B 252     -12.215  -5.261   4.177  1.00  0.00           O  
ATOM   4044  N   PRO B 253     -11.607  -3.247   4.963  1.00  0.00           N  
ATOM   4045  CD  PRO B 253     -11.316  -2.299   6.031  1.00  0.00           C  
ATOM   4046  HD2 PRO B 253     -10.441  -2.606   6.603  1.00  0.00           H  
ATOM   4047  HD3 PRO B 253     -12.177  -2.210   6.694  1.00  0.00           H  
ATOM   4048  CG  PRO B 253     -11.055  -0.956   5.357  1.00  0.00           C  
ATOM   4049  HG2 PRO B 253      -9.988  -0.838   5.173  1.00  0.00           H  
ATOM   4050  HG3 PRO B 253     -11.430  -0.134   5.966  1.00  0.00           H  
ATOM   4051  CB  PRO B 253     -11.802  -1.070   4.030  1.00  0.00           C  
ATOM   4052  HB2 PRO B 253     -11.382  -0.414   3.269  1.00  0.00           H  
ATOM   4053  HB3 PRO B 253     -12.851  -0.827   4.189  1.00  0.00           H  
ATOM   4054  CA  PRO B 253     -11.703  -2.554   3.669  1.00  0.00           C  
ATOM   4055  HA  PRO B 253     -12.641  -2.843   3.193  1.00  0.00           H  
ATOM   4056  C   PRO B 253     -10.586  -2.879   2.647  1.00  0.00           C  
ATOM   4057  O   PRO B 253     -10.444  -2.180   1.639  1.00  0.00           O  
ATOM   4058  N   TYR B 254      -9.823  -3.950   2.877  1.00  0.00           N  
ATOM   4059  H   TYR B 254     -10.040  -4.514   3.689  1.00  0.00           H  
ATOM   4060  CA  TYR B 254      -8.735  -4.417   2.011  1.00  0.00           C  
ATOM   4061  HA  TYR B 254      -8.756  -3.840   1.087  1.00  0.00           H  
ATOM   4062  CB  TYR B 254      -7.386  -4.157   2.697  1.00  0.00           C  
ATOM   4063  HB2 TYR B 254      -7.406  -4.571   3.707  1.00  0.00           H  
ATOM   4064  HB3 TYR B 254      -6.600  -4.678   2.147  1.00  0.00           H  
ATOM   4065  CG  TYR B 254      -7.040  -2.686   2.763  1.00  0.00           C  
ATOM   4066  CD1 TYR B 254      -6.171  -2.126   1.809  1.00  0.00           C  
ATOM   4067  HD1 TYR B 254      -5.708  -2.750   1.059  1.00  0.00           H  
ATOM   4068  CE1 TYR B 254      -5.901  -0.748   1.832  1.00  0.00           C  
ATOM   4069  HE1 TYR B 254      -5.212  -0.312   1.128  1.00  0.00           H  
ATOM   4070  CZ  TYR B 254      -6.524   0.073   2.789  1.00  0.00           C  
ATOM   4071  OH  TYR B 254      -6.285   1.403   2.774  1.00  0.00           O  
ATOM   4072  HH  TYR B 254      -5.534   1.600   2.173  1.00  0.00           H  
ATOM   4073  CE2 TYR B 254      -7.389  -0.481   3.751  1.00  0.00           C  
ATOM   4074  HE2 TYR B 254      -7.849   0.151   4.495  1.00  0.00           H  
ATOM   4075  CD2 TYR B 254      -7.633  -1.866   3.741  1.00  0.00           C  
ATOM   4076  HD2 TYR B 254      -8.291  -2.305   4.476  1.00  0.00           H  
ATOM   4077  C   TYR B 254      -8.887  -5.903   1.651  1.00  0.00           C  
ATOM   4078  O   TYR B 254      -9.405  -6.679   2.454  1.00  0.00           O  
ATOM   4079  N   PRO B 255      -8.414  -6.345   0.469  1.00  0.00           N  
ATOM   4080  CD  PRO B 255      -7.880  -5.539  -0.622  1.00  0.00           C  
ATOM   4081  HD2 PRO B 255      -7.078  -4.885  -0.280  1.00  0.00           H  
ATOM   4082  HD3 PRO B 255      -8.685  -4.948  -1.060  1.00  0.00           H  
ATOM   4083  CG  PRO B 255      -7.346  -6.528  -1.660  1.00  0.00           C  
ATOM   4084  HG2 PRO B 255      -6.286  -6.717  -1.480  1.00  0.00           H  
ATOM   4085  HG3 PRO B 255      -7.500  -6.167  -2.678  1.00  0.00           H  
ATOM   4086  CB  PRO B 255      -8.154  -7.799  -1.384  1.00  0.00           C  
ATOM   4087  HB2 PRO B 255      -7.629  -8.696  -1.719  1.00  0.00           H  
ATOM   4088  HB3 PRO B 255      -9.127  -7.722  -1.873  1.00  0.00           H  
ATOM   4089  CA  PRO B 255      -8.345  -7.766   0.134  1.00  0.00           C  
ATOM   4090  HA  PRO B 255      -9.294  -8.236   0.385  1.00  0.00           H  
ATOM   4091  C   PRO B 255      -7.175  -8.464   0.866  1.00  0.00           C  
ATOM   4092  O   PRO B 255      -6.130  -7.839   1.053  1.00  0.00           O  
ATOM   4093  N   PRO B 256      -7.262  -9.776   1.183  1.00  0.00           N  
ATOM   4094  CD  PRO B 256      -8.463 -10.597   1.102  1.00  0.00           C  
ATOM   4095  HD2 PRO B 256      -8.563 -11.001   0.094  1.00  0.00           H  
ATOM   4096  HD3 PRO B 256      -9.361 -10.045   1.380  1.00  0.00           H  
ATOM   4097  CG  PRO B 256      -8.256 -11.732   2.101  1.00  0.00           C  
ATOM   4098  HG2 PRO B 256      -8.789 -12.636   1.803  1.00  0.00           H  
ATOM   4099  HG3 PRO B 256      -8.574 -11.408   3.090  1.00  0.00           H  
ATOM   4100  CB  PRO B 256      -6.745 -11.934   2.086  1.00  0.00           C  
ATOM   4101  HB2 PRO B 256      -6.479 -12.584   1.251  1.00  0.00           H  
ATOM   4102  HB3 PRO B 256      -6.387 -12.355   3.027  1.00  0.00           H  
ATOM   4103  CA  PRO B 256      -6.182 -10.528   1.851  1.00  0.00           C  
ATOM   4104  HA  PRO B 256      -5.996 -10.056   2.814  1.00  0.00           H  
ATOM   4105  C   PRO B 256      -4.841 -10.612   1.092  1.00  0.00           C  
ATOM   4106  O   PRO B 256      -3.832 -11.027   1.658  1.00  0.00           O  
ATOM   4107  N   ASP B 257      -4.838 -10.242  -0.191  1.00  0.00           N  
ATOM   4108  H   ASP B 257      -5.722  -9.946  -0.572  1.00  0.00           H  
ATOM   4109  CA  ASP B 257      -3.665 -10.105  -1.068  1.00  0.00           C  
ATOM   4110  HA  ASP B 257      -3.027 -10.983  -0.981  1.00  0.00           H  
ATOM   4111  CB  ASP B 257      -4.217 -10.055  -2.503  1.00  0.00           C  
ATOM   4112  HB2 ASP B 257      -4.559 -11.052  -2.785  1.00  0.00           H  
ATOM   4113  HB3 ASP B 257      -5.091  -9.401  -2.539  1.00  0.00           H  
ATOM   4114  CG  ASP B 257      -3.213  -9.563  -3.544  1.00  0.00           C  
ATOM   4115  OD1 ASP B 257      -2.584 -10.406  -4.213  1.00  0.00           O  
ATOM   4116  OD2 ASP B 257      -3.101  -8.334  -3.744  1.00  0.00           O  
ATOM   4117  C   ASP B 257      -2.792  -8.868  -0.741  1.00  0.00           C  
ATOM   4118  O   ASP B 257      -1.570  -8.886  -0.945  1.00  0.00           O  
ATOM   4119  N   ASN B 258      -3.410  -7.810  -0.203  1.00  0.00           N  
ATOM   4120  H   ASN B 258      -4.384  -7.915   0.057  1.00  0.00           H  
ATOM   4121  CA  ASN B 258      -2.731  -6.596   0.245  1.00  0.00           C  
ATOM   4122  HA  ASN B 258      -1.911  -6.383  -0.444  1.00  0.00           H  
ATOM   4123  CB  ASN B 258      -3.723  -5.423   0.171  1.00  0.00           C  
ATOM   4124  HB2 ASN B 258      -4.138  -5.363  -0.833  1.00  0.00           H  
ATOM   4125  HB3 ASN B 258      -4.537  -5.590   0.876  1.00  0.00           H  
ATOM   4126  CG  ASN B 258      -3.059  -4.102   0.514  1.00  0.00           C  
ATOM   4127  OD1 ASN B 258      -2.746  -3.842   1.664  1.00  0.00           O  
ATOM   4128  ND2 ASN B 258      -2.816  -3.240  -0.443  1.00  0.00           N  
ATOM   4129 HD21 ASN B 258      -2.407  -2.350  -0.160  1.00  0.00           H  
ATOM   4130 HD22 ASN B 258      -3.063  -3.421  -1.396  1.00  0.00           H  
ATOM   4131  C   ASN B 258      -2.132  -6.800   1.649  1.00  0.00           C  
ATOM   4132  O   ASN B 258      -2.729  -7.428   2.518  1.00  0.00           O  
ATOM   4133  N   TYR B 259      -0.928  -6.284   1.894  1.00  0.00           N  
ATOM   4134  H   TYR B 259      -0.473  -5.735   1.183  1.00  0.00           H  
ATOM   4135  CA  TYR B 259      -0.208  -6.534   3.147  1.00  0.00           C  
ATOM   4136  HA  TYR B 259      -0.345  -7.579   3.423  1.00  0.00           H  
ATOM   4137  CB  TYR B 259       1.293  -6.306   2.906  1.00  0.00           C  
ATOM   4138  HB2 TYR B 259       1.444  -5.260   2.632  1.00  0.00           H  
ATOM   4139  HB3 TYR B 259       1.820  -6.475   3.846  1.00  0.00           H  
ATOM   4140  CG  TYR B 259       1.952  -7.186   1.841  1.00  0.00           C  
ATOM   4141  CD1 TYR B 259       3.197  -6.798   1.305  1.00  0.00           C  
ATOM   4142  HD1 TYR B 259       3.659  -5.871   1.627  1.00  0.00           H  
ATOM   4143  CE1 TYR B 259       3.848  -7.603   0.349  1.00  0.00           C  
ATOM   4144  HE1 TYR B 259       4.807  -7.309  -0.057  1.00  0.00           H  
ATOM   4145  CZ  TYR B 259       3.263  -8.814  -0.069  1.00  0.00           C  
ATOM   4146  OH  TYR B 259       3.867  -9.595  -0.996  1.00  0.00           O  
ATOM   4147  HH  TYR B 259       3.500 -10.485  -0.990  1.00  0.00           H  
ATOM   4148  CE2 TYR B 259       2.012  -9.198   0.448  1.00  0.00           C  
ATOM   4149  HE2 TYR B 259       1.545 -10.105   0.096  1.00  0.00           H  
ATOM   4150  CD2 TYR B 259       1.359  -8.389   1.393  1.00  0.00           C  
ATOM   4151  HD2 TYR B 259       0.389  -8.701   1.750  1.00  0.00           H  
ATOM   4152  C   TYR B 259      -0.754  -5.733   4.341  1.00  0.00           C  
ATOM   4153  O   TYR B 259      -0.648  -6.205   5.474  1.00  0.00           O  
ATOM   4154  N   LEU B 260      -1.407  -4.587   4.109  1.00  0.00           N  
ATOM   4155  H   LEU B 260      -1.533  -4.280   3.148  1.00  0.00           H  
ATOM   4156  CA  LEU B 260      -2.029  -3.767   5.157  1.00  0.00           C  
ATOM   4157  HA  LEU B 260      -1.267  -3.546   5.905  1.00  0.00           H  
ATOM   4158  CB  LEU B 260      -2.529  -2.453   4.522  1.00  0.00           C  
ATOM   4159  HB2 LEU B 260      -1.838  -2.131   3.742  1.00  0.00           H  
ATOM   4160  HB3 LEU B 260      -3.492  -2.647   4.046  1.00  0.00           H  
ATOM   4161  CG  LEU B 260      -2.694  -1.299   5.528  1.00  0.00           C  
ATOM   4162  HG  LEU B 260      -3.236  -1.647   6.407  1.00  0.00           H  
ATOM   4163  CD1 LEU B 260      -1.334  -0.749   5.965  1.00  0.00           C  
ATOM   4164 HD11 LEU B 260      -0.747  -0.457   5.093  1.00  0.00           H  
ATOM   4165 HD12 LEU B 260      -0.789  -1.504   6.528  1.00  0.00           H  
ATOM   4166 HD13 LEU B 260      -1.470   0.123   6.602  1.00  0.00           H  
ATOM   4167  CD2 LEU B 260      -3.490  -0.154   4.906  1.00  0.00           C  
ATOM   4168 HD21 LEU B 260      -3.591   0.662   5.621  1.00  0.00           H  
ATOM   4169 HD22 LEU B 260      -2.987   0.206   4.011  1.00  0.00           H  
ATOM   4170 HD23 LEU B 260      -4.483  -0.510   4.633  1.00  0.00           H  
ATOM   4171  C   LEU B 260      -3.182  -4.504   5.865  1.00  0.00           C  
ATOM   4172  O   LEU B 260      -3.420  -4.284   7.051  1.00  0.00           O  
ATOM   4173  N   TYR B 261      -3.852  -5.431   5.165  1.00  0.00           N  
ATOM   4174  H   TYR B 261      -3.599  -5.537   4.191  1.00  0.00           H  
ATOM   4175  CA  TYR B 261      -4.956  -6.268   5.672  1.00  0.00           C  
ATOM   4176  HA  TYR B 261      -5.830  -5.639   5.838  1.00  0.00           H  
ATOM   4177  CB  TYR B 261      -5.306  -7.301   4.586  1.00  0.00           C  
ATOM   4178  HB2 TYR B 261      -5.626  -6.774   3.687  1.00  0.00           H  
ATOM   4179  HB3 TYR B 261      -4.402  -7.852   4.334  1.00  0.00           H  
ATOM   4180  CG  TYR B 261      -6.369  -8.324   4.959  1.00  0.00           C  
ATOM   4181  CD1 TYR B 261      -6.000  -9.581   5.481  1.00  0.00           C  
ATOM   4182  HD1 TYR B 261      -4.958  -9.806   5.641  1.00  0.00           H  
ATOM   4183  CE1 TYR B 261      -6.988 -10.532   5.803  1.00  0.00           C  
ATOM   4184  HE1 TYR B 261      -6.720 -11.493   6.212  1.00  0.00           H  
ATOM   4185  CZ  TYR B 261      -8.351 -10.236   5.596  1.00  0.00           C  
ATOM   4186  OH  TYR B 261      -9.299 -11.160   5.909  1.00  0.00           O  
ATOM   4187  HH  TYR B 261     -10.177 -10.779   5.983  1.00  0.00           H  
ATOM   4188  CE2 TYR B 261      -8.720  -8.986   5.056  1.00  0.00           C  
ATOM   4189  HE2 TYR B 261      -9.757  -8.758   4.869  1.00  0.00           H  
ATOM   4190  CD2 TYR B 261      -7.728  -8.032   4.758  1.00  0.00           C  
ATOM   4191  HD2 TYR B 261      -8.012  -7.064   4.378  1.00  0.00           H  
ATOM   4192  C   TYR B 261      -4.642  -6.992   6.995  1.00  0.00           C  
ATOM   4193  O   TYR B 261      -5.540  -7.218   7.804  1.00  0.00           O  
ATOM   4194  N   ASN B 262      -3.375  -7.350   7.238  1.00  0.00           N  
ATOM   4195  H   ASN B 262      -2.676  -7.093   6.551  1.00  0.00           H  
ATOM   4196  CA  ASN B 262      -2.930  -8.046   8.452  1.00  0.00           C  
ATOM   4197  HA  ASN B 262      -3.730  -8.710   8.782  1.00  0.00           H  
ATOM   4198  CB  ASN B 262      -1.690  -8.895   8.095  1.00  0.00           C  
ATOM   4199  HB2 ASN B 262      -0.909  -8.247   7.693  1.00  0.00           H  
ATOM   4200  HB3 ASN B 262      -1.309  -9.361   9.006  1.00  0.00           H  
ATOM   4201  CG  ASN B 262      -1.969 -10.005   7.100  1.00  0.00           C  
ATOM   4202  OD1 ASN B 262      -1.275 -10.182   6.111  1.00  0.00           O  
ATOM   4203  ND2 ASN B 262      -2.973 -10.817   7.322  1.00  0.00           N  
ATOM   4204 HD21 ASN B 262      -3.178 -11.518   6.632  1.00  0.00           H  
ATOM   4205 HD22 ASN B 262      -3.568 -10.675   8.123  1.00  0.00           H  
ATOM   4206  C   ASN B 262      -2.660  -7.134   9.670  1.00  0.00           C  
ATOM   4207  O   ASN B 262      -2.324  -7.647  10.735  1.00  0.00           O  
ATOM   4208  N   HIE B 263      -2.782  -5.808   9.517  1.00  0.00           N  
ATOM   4209  H   HIE B 263      -3.073  -5.461   8.610  1.00  0.00           H  
ATOM   4210  CA  HIE B 263      -2.363  -4.800  10.512  1.00  0.00           C  
ATOM   4211  HA  HIE B 263      -2.143  -5.294  11.461  1.00  0.00           H  
ATOM   4212  CB  HIE B 263      -1.066  -4.131  10.035  1.00  0.00           C  
ATOM   4213  HB2 HIE B 263      -1.269  -3.573   9.119  1.00  0.00           H  
ATOM   4214  HB3 HIE B 263      -0.744  -3.419  10.795  1.00  0.00           H  
ATOM   4215  CG  HIE B 263       0.079  -5.079   9.779  1.00  0.00           C  
ATOM   4216  ND1 HIE B 263       0.990  -5.543  10.734  1.00  0.00           N  
ATOM   4217  CE1 HIE B 263       1.880  -6.287  10.061  1.00  0.00           C  
ATOM   4218  HE1 HIE B 263       2.735  -6.772  10.513  1.00  0.00           H  
ATOM   4219  NE2 HIE B 263       1.584  -6.306   8.749  1.00  0.00           N  
ATOM   4220  HE2 HIE B 263       2.152  -6.721   8.024  1.00  0.00           H  
ATOM   4221  CD2 HIE B 263       0.453  -5.545   8.555  1.00  0.00           C  
ATOM   4222  HD2 HIE B 263      -0.031  -5.314   7.617  1.00  0.00           H  
ATOM   4223  C   HIE B 263      -3.418  -3.724  10.827  1.00  0.00           C  
ATOM   4224  O   HIE B 263      -3.134  -2.806  11.595  1.00  0.00           O  
ATOM   4225  N   LEU B 264      -4.622  -3.801  10.246  1.00  0.00           N  
ATOM   4226  H   LEU B 264      -4.825  -4.595   9.657  1.00  0.00           H  
ATOM   4227  CA  LEU B 264      -5.697  -2.833  10.482  1.00  0.00           C  
ATOM   4228  HA  LEU B 264      -5.246  -1.842  10.552  1.00  0.00           H  
ATOM   4229  CB  LEU B 264      -6.648  -2.836   9.276  1.00  0.00           C  
ATOM   4230  HB2 LEU B 264      -6.754  -3.861   8.916  1.00  0.00           H  
ATOM   4231  HB3 LEU B 264      -7.640  -2.500   9.586  1.00  0.00           H  
ATOM   4232  CG  LEU B 264      -6.119  -1.920   8.154  1.00  0.00           C  
ATOM   4233  HG  LEU B 264      -5.042  -1.784   8.254  1.00  0.00           H  
ATOM   4234  CD1 LEU B 264      -6.382  -2.529   6.782  1.00  0.00           C  
ATOM   4235 HD11 LEU B 264      -7.448  -2.714   6.655  1.00  0.00           H  
ATOM   4236 HD12 LEU B 264      -6.026  -1.851   6.009  1.00  0.00           H  
ATOM   4237 HD13 LEU B 264      -5.846  -3.470   6.692  1.00  0.00           H  
ATOM   4238  CD2 LEU B 264      -6.795  -0.549   8.216  1.00  0.00           C  
ATOM   4239 HD21 LEU B 264      -6.374   0.099   7.450  1.00  0.00           H  
ATOM   4240 HD22 LEU B 264      -7.867  -0.660   8.048  1.00  0.00           H  
ATOM   4241 HD23 LEU B 264      -6.621  -0.104   9.194  1.00  0.00           H  
ATOM   4242  C   LEU B 264      -6.451  -3.069  11.801  1.00  0.00           C  
ATOM   4243  O   LEU B 264      -6.909  -4.171  12.088  1.00  0.00           O  
ATOM   4244  N   THR B 265      -6.630  -1.988  12.563  1.00  0.00           N  
ATOM   4245  H   THR B 265      -6.231  -1.115  12.231  1.00  0.00           H  
ATOM   4246  CA  THR B 265      -7.372  -1.922  13.834  1.00  0.00           C  
ATOM   4247  HA  THR B 265      -8.072  -2.756  13.868  1.00  0.00           H  
ATOM   4248  CB  THR B 265      -6.410  -2.103  15.019  1.00  0.00           C  
ATOM   4249  HB  THR B 265      -5.853  -3.033  14.892  1.00  0.00           H  
ATOM   4250  CG2 THR B 265      -5.422  -0.950  15.178  1.00  0.00           C  
ATOM   4251 HG21 THR B 265      -5.970  -0.033  15.377  1.00  0.00           H  
ATOM   4252 HG22 THR B 265      -4.755  -1.158  16.015  1.00  0.00           H  
ATOM   4253 HG23 THR B 265      -4.828  -0.836  14.272  1.00  0.00           H  
ATOM   4254  OG1 THR B 265      -7.131  -2.168  16.222  1.00  0.00           O  
ATOM   4255  HG1 THR B 265      -7.539  -3.054  16.274  1.00  0.00           H  
ATOM   4256  C   THR B 265      -8.203  -0.628  13.907  1.00  0.00           C  
ATOM   4257  O   THR B 265      -8.085   0.234  13.029  1.00  0.00           O  
ATOM   4258  N   TYR B 266      -9.097  -0.489  14.893  1.00  0.00           N  
ATOM   4259  H   TYR B 266      -9.022  -1.112  15.689  1.00  0.00           H  
ATOM   4260  CA  TYR B 266     -10.344   0.268  14.713  1.00  0.00           C  
ATOM   4261  HA  TYR B 266     -10.236   0.906  13.839  1.00  0.00           H  
ATOM   4262  CB  TYR B 266     -11.485  -0.717  14.411  1.00  0.00           C  
ATOM   4263  HB2 TYR B 266     -11.670  -1.314  15.304  1.00  0.00           H  
ATOM   4264  HB3 TYR B 266     -12.396  -0.152  14.207  1.00  0.00           H  
ATOM   4265  CG  TYR B 266     -11.233  -1.652  13.240  1.00  0.00           C  
ATOM   4266  CD1 TYR B 266     -11.421  -1.192  11.923  1.00  0.00           C  
ATOM   4267  HD1 TYR B 266     -11.757  -0.178  11.758  1.00  0.00           H  
ATOM   4268  CE1 TYR B 266     -11.176  -2.048  10.830  1.00  0.00           C  
ATOM   4269  HE1 TYR B 266     -11.318  -1.707   9.815  1.00  0.00           H  
ATOM   4270  CZ  TYR B 266     -10.727  -3.365  11.057  1.00  0.00           C  
ATOM   4271  OH  TYR B 266     -10.502  -4.192  10.007  1.00  0.00           O  
ATOM   4272  HH  TYR B 266     -10.002  -4.962  10.294  1.00  0.00           H  
ATOM   4273  CE2 TYR B 266     -10.552  -3.831  12.376  1.00  0.00           C  
ATOM   4274  HE2 TYR B 266     -10.220  -4.844  12.554  1.00  0.00           H  
ATOM   4275  CD2 TYR B 266     -10.811  -2.978  13.465  1.00  0.00           C  
ATOM   4276  HD2 TYR B 266     -10.674  -3.349  14.475  1.00  0.00           H  
ATOM   4277  C   TYR B 266     -10.740   1.195  15.873  1.00  0.00           C  
ATOM   4278  O   TYR B 266     -10.408   0.976  17.037  1.00  0.00           O  
ATOM   4279  N   ALA B 267     -11.552   2.203  15.548  1.00  0.00           N  
ATOM   4280  H   ALA B 267     -11.797   2.325  14.569  1.00  0.00           H  
ATOM   4281  CA  ALA B 267     -12.296   2.990  16.527  1.00  0.00           C  
ATOM   4282  HA  ALA B 267     -12.346   2.428  17.461  1.00  0.00           H  
ATOM   4283  CB  ALA B 267     -11.560   4.305  16.812  1.00  0.00           C  
ATOM   4284  HB1 ALA B 267     -12.118   4.882  17.550  1.00  0.00           H  
ATOM   4285  HB2 ALA B 267     -10.570   4.090  17.219  1.00  0.00           H  
ATOM   4286  HB3 ALA B 267     -11.457   4.884  15.894  1.00  0.00           H  
ATOM   4287  C   ALA B 267     -13.737   3.212  16.051  1.00  0.00           C  
ATOM   4288  O   ALA B 267     -13.978   3.520  14.882  1.00  0.00           O  
ATOM   4289  N   VAL B 268     -14.687   3.080  16.978  1.00  0.00           N  
ATOM   4290  H   VAL B 268     -14.382   2.877  17.927  1.00  0.00           H  
ATOM   4291  CA  VAL B 268     -16.138   3.161  16.752  1.00  0.00           C  
ATOM   4292  HA  VAL B 268     -16.325   3.293  15.688  1.00  0.00           H  
ATOM   4293  CB  VAL B 268     -16.844   1.858  17.183  1.00  0.00           C  
ATOM   4294  HB  VAL B 268     -16.745   1.747  18.263  1.00  0.00           H  
ATOM   4295  CG1 VAL B 268     -18.338   1.892  16.834  1.00  0.00           C  
ATOM   4296 HG11 VAL B 268     -18.474   2.015  15.760  1.00  0.00           H  
ATOM   4297 HG12 VAL B 268     -18.808   0.962  17.147  1.00  0.00           H  
ATOM   4298 HG13 VAL B 268     -18.831   2.712  17.355  1.00  0.00           H  
ATOM   4299  CG2 VAL B 268     -16.250   0.606  16.527  1.00  0.00           C  
ATOM   4300 HG21 VAL B 268     -15.200   0.491  16.794  1.00  0.00           H  
ATOM   4301 HG22 VAL B 268     -16.782  -0.279  16.876  1.00  0.00           H  
ATOM   4302 HG23 VAL B 268     -16.344   0.667  15.446  1.00  0.00           H  
ATOM   4303  C   VAL B 268     -16.722   4.363  17.497  1.00  0.00           C  
ATOM   4304  O   VAL B 268     -16.665   4.447  18.721  1.00  0.00           O  
ATOM   4305  N   ASN B 269     -17.305   5.308  16.765  1.00  0.00           N  
ATOM   4306  H   ASN B 269     -17.415   5.117  15.773  1.00  0.00           H  
ATOM   4307  CA  ASN B 269     -18.091   6.412  17.313  1.00  0.00           C  
ATOM   4308  HA  ASN B 269     -17.700   6.686  18.292  1.00  0.00           H  
ATOM   4309  CB  ASN B 269     -17.933   7.613  16.362  1.00  0.00           C  
ATOM   4310  HB2 ASN B 269     -16.899   7.939  16.405  1.00  0.00           H  
ATOM   4311  HB3 ASN B 269     -18.147   7.288  15.345  1.00  0.00           H  
ATOM   4312  CG  ASN B 269     -18.790   8.834  16.645  1.00  0.00           C  
ATOM   4313  OD1 ASN B 269     -19.093   9.593  15.731  1.00  0.00           O  
ATOM   4314  ND2 ASN B 269     -19.197   9.082  17.868  1.00  0.00           N  
ATOM   4315 HD21 ASN B 269     -19.739   9.921  18.019  1.00  0.00           H  
ATOM   4316 HD22 ASN B 269     -18.932   8.528  18.678  1.00  0.00           H  
ATOM   4317  C   ASN B 269     -19.549   5.955  17.478  1.00  0.00           C  
ATOM   4318  O   ASN B 269     -20.147   5.489  16.508  1.00  0.00           O  
ATOM   4319  N   ILE B 270     -20.106   6.103  18.684  1.00  0.00           N  
ATOM   4320  H   ILE B 270     -19.559   6.555  19.409  1.00  0.00           H  
ATOM   4321  CA  ILE B 270     -21.505   5.810  19.032  1.00  0.00           C  
ATOM   4322  HA  ILE B 270     -22.038   5.490  18.138  1.00  0.00           H  
ATOM   4323  CB  ILE B 270     -21.580   4.659  20.069  1.00  0.00           C  
ATOM   4324  HB  ILE B 270     -21.021   4.968  20.951  1.00  0.00           H  
ATOM   4325  CG2 ILE B 270     -23.030   4.382  20.521  1.00  0.00           C  
ATOM   4326 HG21 ILE B 270     -23.643   4.095  19.666  1.00  0.00           H  
ATOM   4327 HG22 ILE B 270     -23.059   3.588  21.268  1.00  0.00           H  
ATOM   4328 HG23 ILE B 270     -23.462   5.264  20.992  1.00  0.00           H  
ATOM   4329  CG1 ILE B 270     -20.905   3.388  19.495  1.00  0.00           C  
ATOM   4330 HG12 ILE B 270     -21.323   3.174  18.513  1.00  0.00           H  
ATOM   4331 HG13 ILE B 270     -19.841   3.589  19.369  1.00  0.00           H  
ATOM   4332  CD1 ILE B 270     -21.024   2.124  20.353  1.00  0.00           C  
ATOM   4333 HD11 ILE B 270     -20.758   2.341  21.386  1.00  0.00           H  
ATOM   4334 HD12 ILE B 270     -22.043   1.737  20.313  1.00  0.00           H  
ATOM   4335 HD13 ILE B 270     -20.346   1.363  19.965  1.00  0.00           H  
ATOM   4336  C   ILE B 270     -22.163   7.101  19.543  1.00  0.00           C  
ATOM   4337  O   ILE B 270     -21.493   7.902  20.200  1.00  0.00           O  
ATOM   4338  N   TRP B 271     -23.448   7.314  19.246  1.00  0.00           N  
ATOM   4339  H   TRP B 271     -23.919   6.641  18.647  1.00  0.00           H  
ATOM   4340  CA  TRP B 271     -24.266   8.418  19.774  1.00  0.00           C  
ATOM   4341  HA  TRP B 271     -23.984   8.585  20.815  1.00  0.00           H  
ATOM   4342  CB  TRP B 271     -23.985   9.711  18.990  1.00  0.00           C  
ATOM   4343  HB2 TRP B 271     -24.391  10.546  19.564  1.00  0.00           H  
ATOM   4344  HB3 TRP B 271     -22.907   9.859  18.938  1.00  0.00           H  
ATOM   4345  CG  TRP B 271     -24.533   9.795  17.593  1.00  0.00           C  
ATOM   4346  CD1 TRP B 271     -25.608  10.530  17.224  1.00  0.00           C  
ATOM   4347  HD1 TRP B 271     -26.206  11.136  17.899  1.00  0.00           H  
ATOM   4348  NE1 TRP B 271     -25.831  10.393  15.869  1.00  0.00           N  
ATOM   4349  HE1 TRP B 271     -26.634  10.800  15.402  1.00  0.00           H  
ATOM   4350  CE2 TRP B 271     -24.879   9.589  15.281  1.00  0.00           C  
ATOM   4351  CZ2 TRP B 271     -24.650   9.189  13.956  1.00  0.00           C  
ATOM   4352  HZ2 TRP B 271     -25.279   9.567  13.165  1.00  0.00           H  
ATOM   4353  CH2 TRP B 271     -23.616   8.278  13.679  1.00  0.00           C  
ATOM   4354  HH2 TRP B 271     -23.442   7.942  12.667  1.00  0.00           H  
ATOM   4355  CZ3 TRP B 271     -22.818   7.796  14.731  1.00  0.00           C  
ATOM   4356  HZ3 TRP B 271     -22.044   7.071  14.534  1.00  0.00           H  
ATOM   4357  CE3 TRP B 271     -23.022   8.246  16.049  1.00  0.00           C  
ATOM   4358  HE3 TRP B 271     -22.385   7.882  16.838  1.00  0.00           H  
ATOM   4359  CD2 TRP B 271     -24.060   9.151  16.366  1.00  0.00           C  
ATOM   4360  C   TRP B 271     -25.767   8.078  19.754  1.00  0.00           C  
ATOM   4361  O   TRP B 271     -26.181   7.123  19.091  1.00  0.00           O  
ATOM   4362  N   SER B 272     -26.577   8.845  20.495  1.00  0.00           N  
ATOM   4363  H   SER B 272     -26.187   9.659  20.948  1.00  0.00           H  
ATOM   4364  CA  SER B 272     -28.045   8.736  20.499  1.00  0.00           C  
ATOM   4365  HA  SER B 272     -28.324   7.710  20.269  1.00  0.00           H  
ATOM   4366  CB  SER B 272     -28.613   9.064  21.885  1.00  0.00           C  
ATOM   4367  HB2 SER B 272     -28.227   8.365  22.627  1.00  0.00           H  
ATOM   4368  HB3 SER B 272     -28.318  10.072  22.170  1.00  0.00           H  
ATOM   4369  OG  SER B 272     -30.027   8.990  21.856  1.00  0.00           O  
ATOM   4370  HG  SER B 272     -30.275   8.061  21.726  1.00  0.00           H  
ATOM   4371  C   SER B 272     -28.681   9.654  19.451  1.00  0.00           C  
ATOM   4372  O   SER B 272     -28.232  10.779  19.255  1.00  0.00           O  
ATOM   4373  N   GLU B 273     -29.768   9.209  18.817  1.00  0.00           N  
ATOM   4374  H   GLU B 273     -30.116   8.290  19.069  1.00  0.00           H  
ATOM   4375  CA  GLU B 273     -30.617  10.058  17.962  1.00  0.00           C  
ATOM   4376  HA  GLU B 273     -29.984  10.763  17.422  1.00  0.00           H  
ATOM   4377  CB  GLU B 273     -31.346   9.185  16.927  1.00  0.00           C  
ATOM   4378  HB2 GLU B 273     -31.978   8.490  17.475  1.00  0.00           H  
ATOM   4379  HB3 GLU B 273     -32.005   9.808  16.317  1.00  0.00           H  
ATOM   4380  CG  GLU B 273     -30.414   8.370  16.011  1.00  0.00           C  
ATOM   4381  HG2 GLU B 273     -29.434   8.228  16.471  1.00  0.00           H  
ATOM   4382  HG3 GLU B 273     -30.854   7.380  15.882  1.00  0.00           H  
ATOM   4383  CD  GLU B 273     -30.250   9.001  14.627  1.00  0.00           C  
ATOM   4384  OE1 GLU B 273     -29.222   9.655  14.361  1.00  0.00           O  
ATOM   4385  OE2 GLU B 273     -31.076   8.712  13.730  1.00  0.00           O  
ATOM   4386  C   GLU B 273     -31.625  10.901  18.774  1.00  0.00           C  
ATOM   4387  O   GLU B 273     -32.352  11.710  18.202  1.00  0.00           O  
ATOM   4388  N   ASN B 274     -31.681  10.706  20.098  1.00  0.00           N  
ATOM   4389  H   ASN B 274     -31.073  10.000  20.496  1.00  0.00           H  
ATOM   4390  CA  ASN B 274     -32.484  11.491  21.040  1.00  0.00           C  
ATOM   4391  HA  ASN B 274     -33.206  12.091  20.488  1.00  0.00           H  
ATOM   4392  CB  ASN B 274     -33.247  10.526  21.965  1.00  0.00           C  
ATOM   4393  HB2 ASN B 274     -32.536   9.872  22.468  1.00  0.00           H  
ATOM   4394  HB3 ASN B 274     -33.764  11.105  22.733  1.00  0.00           H  
ATOM   4395  CG  ASN B 274     -34.278   9.682  21.241  1.00  0.00           C  
ATOM   4396  OD1 ASN B 274     -34.116   8.491  21.021  1.00  0.00           O  
ATOM   4397  ND2 ASN B 274     -35.379  10.278  20.848  1.00  0.00           N  
ATOM   4398 HD21 ASN B 274     -36.057   9.711  20.375  1.00  0.00           H  
ATOM   4399 HD22 ASN B 274     -35.494  11.264  21.003  1.00  0.00           H  
ATOM   4400  C   ASN B 274     -31.661  12.477  21.891  1.00  0.00           C  
ATOM   4401  O   ASN B 274     -32.234  13.436  22.402  1.00  0.00           O  
ATOM   4402  N   ASP B 275     -30.356  12.244  22.075  1.00  0.00           N  
ATOM   4403  H   ASP B 275     -29.948  11.423  21.651  1.00  0.00           H  
ATOM   4404  CA  ASP B 275     -29.519  12.992  23.026  1.00  0.00           C  
ATOM   4405  HA  ASP B 275     -29.979  13.957  23.237  1.00  0.00           H  
ATOM   4406  CB  ASP B 275     -29.492  12.244  24.368  1.00  0.00           C  
ATOM   4407  HB2 ASP B 275     -30.510  12.181  24.757  1.00  0.00           H  
ATOM   4408  HB3 ASP B 275     -29.137  11.224  24.204  1.00  0.00           H  
ATOM   4409  CG  ASP B 275     -28.605  12.911  25.426  1.00  0.00           C  
ATOM   4410  OD1 ASP B 275     -28.379  12.242  26.457  1.00  0.00           O  
ATOM   4411  OD2 ASP B 275     -28.145  14.059  25.199  1.00  0.00           O  
ATOM   4412  C   ASP B 275     -28.089  13.232  22.487  1.00  0.00           C  
ATOM   4413  O   ASP B 275     -27.262  12.312  22.501  1.00  0.00           O  
ATOM   4414  N   PRO B 276     -27.753  14.468  22.069  1.00  0.00           N  
ATOM   4415  CD  PRO B 276     -28.669  15.575  21.836  1.00  0.00           C  
ATOM   4416  HD2 PRO B 276     -28.806  16.135  22.763  1.00  0.00           H  
ATOM   4417  HD3 PRO B 276     -29.631  15.231  21.453  1.00  0.00           H  
ATOM   4418  CG  PRO B 276     -27.978  16.446  20.792  1.00  0.00           C  
ATOM   4419  HG2 PRO B 276     -28.298  17.487  20.858  1.00  0.00           H  
ATOM   4420  HG3 PRO B 276     -28.166  16.043  19.795  1.00  0.00           H  
ATOM   4421  CB  PRO B 276     -26.504  16.274  21.153  1.00  0.00           C  
ATOM   4422  HB2 PRO B 276     -26.259  16.939  21.984  1.00  0.00           H  
ATOM   4423  HB3 PRO B 276     -25.854  16.473  20.300  1.00  0.00           H  
ATOM   4424  CA  PRO B 276     -26.412  14.811  21.605  1.00  0.00           C  
ATOM   4425  HA  PRO B 276     -26.182  14.188  20.741  1.00  0.00           H  
ATOM   4426  C   PRO B 276     -25.297  14.621  22.647  1.00  0.00           C  
ATOM   4427  O   PRO B 276     -24.148  14.411  22.257  1.00  0.00           O  
ATOM   4428  N   ALA B 277     -25.599  14.664  23.952  1.00  0.00           N  
ATOM   4429  H   ALA B 277     -26.577  14.704  24.239  1.00  0.00           H  
ATOM   4430  CA  ALA B 277     -24.602  14.488  25.013  1.00  0.00           C  
ATOM   4431  HA  ALA B 277     -23.713  15.059  24.742  1.00  0.00           H  
ATOM   4432  CB  ALA B 277     -25.162  15.080  26.313  1.00  0.00           C  
ATOM   4433  HB1 ALA B 277     -24.396  15.049  27.088  1.00  0.00           H  
ATOM   4434  HB2 ALA B 277     -25.464  16.115  26.152  1.00  0.00           H  
ATOM   4435  HB3 ALA B 277     -26.025  14.502  26.644  1.00  0.00           H  
ATOM   4436  C   ALA B 277     -24.153  13.022  25.197  1.00  0.00           C  
ATOM   4437  O   ALA B 277     -23.147  12.763  25.856  1.00  0.00           O  
ATOM   4438  N   ASP B 278     -24.857  12.052  24.603  1.00  0.00           N  
ATOM   4439  H   ASP B 278     -25.687  12.326  24.088  1.00  0.00           H  
ATOM   4440  CA  ASP B 278     -24.494  10.626  24.643  1.00  0.00           C  
ATOM   4441  HA  ASP B 278     -24.061  10.437  25.625  1.00  0.00           H  
ATOM   4442  CB  ASP B 278     -25.769   9.771  24.467  1.00  0.00           C  
ATOM   4443  HB2 ASP B 278     -26.625  10.425  24.294  1.00  0.00           H  
ATOM   4444  HB3 ASP B 278     -25.676   9.143  23.580  1.00  0.00           H  
ATOM   4445  CG  ASP B 278     -26.116   8.878  25.660  1.00  0.00           C  
ATOM   4446  OD1 ASP B 278     -27.224   8.301  25.642  1.00  0.00           O  
ATOM   4447  OD2 ASP B 278     -25.345   8.755  26.642  1.00  0.00           O  
ATOM   4448  C   ASP B 278     -23.404  10.232  23.620  1.00  0.00           C  
ATOM   4449  O   ASP B 278     -23.076   9.049  23.483  1.00  0.00           O  
ATOM   4450  N   PHE B 279     -22.850  11.198  22.881  1.00  0.00           N  
ATOM   4451  H   PHE B 279     -23.152  12.150  23.049  1.00  0.00           H  
ATOM   4452  CA  PHE B 279     -21.771  10.989  21.915  1.00  0.00           C  
ATOM   4453  HA  PHE B 279     -22.098  10.234  21.200  1.00  0.00           H  
ATOM   4454  CB  PHE B 279     -21.538  12.301  21.150  1.00  0.00           C  
ATOM   4455  HB2 PHE B 279     -22.497  12.644  20.757  1.00  0.00           H  
ATOM   4456  HB3 PHE B 279     -21.192  13.062  21.853  1.00  0.00           H  
ATOM   4457  CG  PHE B 279     -20.551  12.219  19.998  1.00  0.00           C  
ATOM   4458  CD1 PHE B 279     -21.021  12.126  18.675  1.00  0.00           C  
ATOM   4459  HD1 PHE B 279     -22.085  12.093  18.482  1.00  0.00           H  
ATOM   4460  CE1 PHE B 279     -20.116  12.109  17.599  1.00  0.00           C  
ATOM   4461  HE1 PHE B 279     -20.492  12.049  16.588  1.00  0.00           H  
ATOM   4462  CZ  PHE B 279     -18.732  12.181  17.843  1.00  0.00           C  
ATOM   4463  HZ  PHE B 279     -18.035  12.169  17.018  1.00  0.00           H  
ATOM   4464  CE2 PHE B 279     -18.256  12.260  19.165  1.00  0.00           C  
ATOM   4465  HE2 PHE B 279     -17.194  12.324  19.359  1.00  0.00           H  
ATOM   4466  CD2 PHE B 279     -19.165  12.286  20.239  1.00  0.00           C  
ATOM   4467  HD2 PHE B 279     -18.800  12.379  21.253  1.00  0.00           H  
ATOM   4468  C   PHE B 279     -20.484  10.481  22.594  1.00  0.00           C  
ATOM   4469  O   PHE B 279     -19.961  11.101  23.521  1.00  0.00           O  
ATOM   4470  N   ARG B 280     -19.946   9.354  22.109  1.00  0.00           N  
ATOM   4471  H   ARG B 280     -20.437   8.903  21.342  1.00  0.00           H  
ATOM   4472  CA  ARG B 280     -18.739   8.681  22.624  1.00  0.00           C  
ATOM   4473  HA  ARG B 280     -18.115   9.425  23.122  1.00  0.00           H  
ATOM   4474  CB  ARG B 280     -19.132   7.599  23.653  1.00  0.00           C  
ATOM   4475  HB2 ARG B 280     -19.821   6.895  23.183  1.00  0.00           H  
ATOM   4476  HB3 ARG B 280     -18.238   7.048  23.950  1.00  0.00           H  
ATOM   4477  CG  ARG B 280     -19.784   8.178  24.921  1.00  0.00           C  
ATOM   4478  HG2 ARG B 280     -19.107   8.899  25.382  1.00  0.00           H  
ATOM   4479  HG3 ARG B 280     -20.708   8.685  24.650  1.00  0.00           H  
ATOM   4480  CD  ARG B 280     -20.108   7.074  25.938  1.00  0.00           C  
ATOM   4481  HD2 ARG B 280     -20.687   6.290  25.446  1.00  0.00           H  
ATOM   4482  HD3 ARG B 280     -19.177   6.625  26.288  1.00  0.00           H  
ATOM   4483  NE  ARG B 280     -20.873   7.592  27.094  1.00  0.00           N  
ATOM   4484  HE  ARG B 280     -20.373   7.736  27.952  1.00  0.00           H  
ATOM   4485  CZ  ARG B 280     -22.175   7.832  27.104  1.00  0.00           C  
ATOM   4486  NH1 ARG B 280     -22.912   7.739  26.046  1.00  0.00           N  
ATOM   4487 HH11 ARG B 280     -22.513   7.692  25.124  1.00  0.00           H  
ATOM   4488 HH12 ARG B 280     -23.898   7.967  26.148  1.00  0.00           H  
ATOM   4489  NH2 ARG B 280     -22.826   8.173  28.175  1.00  0.00           N  
ATOM   4490 HH21 ARG B 280     -22.378   8.263  29.064  1.00  0.00           H  
ATOM   4491 HH22 ARG B 280     -23.817   8.368  28.047  1.00  0.00           H  
ATOM   4492  C   ARG B 280     -17.911   8.077  21.488  1.00  0.00           C  
ATOM   4493  O   ARG B 280     -18.401   7.890  20.369  1.00  0.00           O  
ATOM   4494  N   ILE B 281     -16.652   7.743  21.772  1.00  0.00           N  
ATOM   4495  H   ILE B 281     -16.314   7.900  22.709  1.00  0.00           H  
ATOM   4496  CA  ILE B 281     -15.770   6.991  20.868  1.00  0.00           C  
ATOM   4497  HA  ILE B 281     -16.374   6.522  20.093  1.00  0.00           H  
ATOM   4498  CB  ILE B 281     -14.737   7.907  20.163  1.00  0.00           C  
ATOM   4499  HB  ILE B 281     -14.146   8.415  20.928  1.00  0.00           H  
ATOM   4500  CG2 ILE B 281     -13.778   7.064  19.295  1.00  0.00           C  
ATOM   4501 HG21 ILE B 281     -13.019   7.696  18.837  1.00  0.00           H  
ATOM   4502 HG22 ILE B 281     -13.243   6.339  19.910  1.00  0.00           H  
ATOM   4503 HG23 ILE B 281     -14.334   6.531  18.522  1.00  0.00           H  
ATOM   4504  CG1 ILE B 281     -15.449   8.981  19.303  1.00  0.00           C  
ATOM   4505 HG12 ILE B 281     -16.083   8.489  18.567  1.00  0.00           H  
ATOM   4506 HG13 ILE B 281     -16.090   9.583  19.948  1.00  0.00           H  
ATOM   4507  CD1 ILE B 281     -14.518   9.957  18.572  1.00  0.00           C  
ATOM   4508 HD11 ILE B 281     -13.818  10.402  19.281  1.00  0.00           H  
ATOM   4509 HD12 ILE B 281     -13.970   9.446  17.781  1.00  0.00           H  
ATOM   4510 HD13 ILE B 281     -15.116  10.750  18.120  1.00  0.00           H  
ATOM   4511  C   ILE B 281     -15.107   5.866  21.666  1.00  0.00           C  
ATOM   4512  O   ILE B 281     -14.458   6.118  22.676  1.00  0.00           O  
ATOM   4513  N   TYR B 282     -15.273   4.633  21.201  1.00  0.00           N  
ATOM   4514  H   TYR B 282     -15.802   4.514  20.345  1.00  0.00           H  
ATOM   4515  CA  TYR B 282     -14.640   3.436  21.749  1.00  0.00           C  
ATOM   4516  HA  TYR B 282     -14.258   3.640  22.751  1.00  0.00           H  
ATOM   4517  CB  TYR B 282     -15.691   2.323  21.846  1.00  0.00           C  
ATOM   4518  HB2 TYR B 282     -16.080   2.125  20.847  1.00  0.00           H  
ATOM   4519  HB3 TYR B 282     -15.204   1.413  22.196  1.00  0.00           H  
ATOM   4520  CG  TYR B 282     -16.856   2.641  22.767  1.00  0.00           C  
ATOM   4521  CD1 TYR B 282     -16.807   2.251  24.119  1.00  0.00           C  
ATOM   4522  HD1 TYR B 282     -15.948   1.714  24.498  1.00  0.00           H  
ATOM   4523  CE1 TYR B 282     -17.876   2.554  24.984  1.00  0.00           C  
ATOM   4524  HE1 TYR B 282     -17.836   2.250  26.019  1.00  0.00           H  
ATOM   4525  CZ  TYR B 282     -18.994   3.262  24.496  1.00  0.00           C  
ATOM   4526  OH  TYR B 282     -20.037   3.548  25.317  1.00  0.00           O  
ATOM   4527  HH  TYR B 282     -20.007   3.021  26.119  1.00  0.00           H  
ATOM   4528  CE2 TYR B 282     -19.041   3.660  23.145  1.00  0.00           C  
ATOM   4529  HE2 TYR B 282     -19.907   4.193  22.788  1.00  0.00           H  
ATOM   4530  CD2 TYR B 282     -17.980   3.337  22.277  1.00  0.00           C  
ATOM   4531  HD2 TYR B 282     -18.024   3.624  21.235  1.00  0.00           H  
ATOM   4532  C   TYR B 282     -13.480   3.011  20.844  1.00  0.00           C  
ATOM   4533  O   TYR B 282     -13.642   2.961  19.624  1.00  0.00           O  
ATOM   4534  N   GLN B 283     -12.322   2.681  21.417  1.00  0.00           N  
ATOM   4535  H   GLN B 283     -12.250   2.688  22.422  1.00  0.00           H  
ATOM   4536  CA  GLN B 283     -11.169   2.169  20.668  1.00  0.00           C  
ATOM   4537  HA  GLN B 283     -11.301   2.407  19.613  1.00  0.00           H  
ATOM   4538  CB  GLN B 283      -9.891   2.885  21.130  1.00  0.00           C  
ATOM   4539  HB2 GLN B 283     -10.095   3.956  21.134  1.00  0.00           H  
ATOM   4540  HB3 GLN B 283      -9.654   2.586  22.152  1.00  0.00           H  
ATOM   4541  CG  GLN B 283      -8.678   2.595  20.221  1.00  0.00           C  
ATOM   4542  HG2 GLN B 283      -8.070   1.813  20.677  1.00  0.00           H  
ATOM   4543  HG3 GLN B 283      -9.014   2.229  19.250  1.00  0.00           H  
ATOM   4544  CD  GLN B 283      -7.827   3.836  19.953  1.00  0.00           C  
ATOM   4545  OE1 GLN B 283      -8.312   4.896  19.588  1.00  0.00           O  
ATOM   4546  NE2 GLN B 283      -6.519   3.765  20.080  1.00  0.00           N  
ATOM   4547 HE21 GLN B 283      -6.001   4.600  19.883  1.00  0.00           H  
ATOM   4548 HE22 GLN B 283      -6.087   2.902  20.359  1.00  0.00           H  
ATOM   4549  C   GLN B 283     -11.077   0.643  20.784  1.00  0.00           C  
ATOM   4550  O   GLN B 283     -11.268   0.083  21.864  1.00  0.00           O  
ATOM   4551  N   VAL B 284     -10.801  -0.025  19.666  1.00  0.00           N  
ATOM   4552  H   VAL B 284     -10.626   0.503  18.816  1.00  0.00           H  
ATOM   4553  CA  VAL B 284     -10.568  -1.471  19.590  1.00  0.00           C  
ATOM   4554  HA  VAL B 284     -11.075  -1.954  20.426  1.00  0.00           H  
ATOM   4555  CB  VAL B 284     -11.158  -2.059  18.288  1.00  0.00           C  
ATOM   4556  HB  VAL B 284     -10.613  -1.663  17.431  1.00  0.00           H  
ATOM   4557  CG1 VAL B 284     -11.061  -3.587  18.249  1.00  0.00           C  
ATOM   4558 HG11 VAL B 284     -10.023  -3.897  18.204  1.00  0.00           H  
ATOM   4559 HG12 VAL B 284     -11.548  -4.023  19.122  1.00  0.00           H  
ATOM   4560 HG13 VAL B 284     -11.553  -3.971  17.352  1.00  0.00           H  
ATOM   4561  CG2 VAL B 284     -12.645  -1.698  18.133  1.00  0.00           C  
ATOM   4562 HG21 VAL B 284     -12.769  -0.622  18.026  1.00  0.00           H  
ATOM   4563 HG22 VAL B 284     -13.048  -2.179  17.243  1.00  0.00           H  
ATOM   4564 HG23 VAL B 284     -13.205  -2.046  19.000  1.00  0.00           H  
ATOM   4565  C   VAL B 284      -9.064  -1.734  19.723  1.00  0.00           C  
ATOM   4566  O   VAL B 284      -8.253  -1.148  19.010  1.00  0.00           O  
ATOM   4567  N   THR B 285      -8.681  -2.611  20.650  1.00  0.00           N  
ATOM   4568  H   THR B 285      -9.379  -3.005  21.266  1.00  0.00           H  
ATOM   4569  CA  THR B 285      -7.285  -3.027  20.905  1.00  0.00           C  
ATOM   4570  HA  THR B 285      -6.623  -2.203  20.639  1.00  0.00           H  
ATOM   4571  CB  THR B 285      -7.089  -3.318  22.405  1.00  0.00           C  
ATOM   4572  HB  THR B 285      -6.151  -3.853  22.565  1.00  0.00           H  
ATOM   4573  CG2 THR B 285      -7.041  -2.035  23.230  1.00  0.00           C  
ATOM   4574 HG21 THR B 285      -7.960  -1.466  23.095  1.00  0.00           H  
ATOM   4575 HG22 THR B 285      -6.189  -1.435  22.917  1.00  0.00           H  
ATOM   4576 HG23 THR B 285      -6.928  -2.292  24.282  1.00  0.00           H  
ATOM   4577  OG1 THR B 285      -8.155  -4.100  22.905  1.00  0.00           O  
ATOM   4578  HG1 THR B 285      -7.821  -4.987  23.076  1.00  0.00           H  
ATOM   4579  C   THR B 285      -6.832  -4.228  20.063  1.00  0.00           C  
ATOM   4580  O   THR B 285      -5.789  -4.818  20.335  1.00  0.00           O  
ATOM   4581  N   TYR B 286      -7.614  -4.610  19.053  1.00  0.00           N  
ATOM   4582  H   TYR B 286      -8.409  -4.029  18.843  1.00  0.00           H  
ATOM   4583  CA  TYR B 286      -7.466  -5.837  18.269  1.00  0.00           C  
ATOM   4584  HA  TYR B 286      -6.485  -6.272  18.468  1.00  0.00           H  
ATOM   4585  CB  TYR B 286      -8.541  -6.856  18.689  1.00  0.00           C  
ATOM   4586  HB2 TYR B 286      -9.518  -6.470  18.392  1.00  0.00           H  
ATOM   4587  HB3 TYR B 286      -8.384  -7.784  18.134  1.00  0.00           H  
ATOM   4588  CG  TYR B 286      -8.586  -7.200  20.167  1.00  0.00           C  
ATOM   4589  CD1 TYR B 286      -7.656  -8.110  20.708  1.00  0.00           C  
ATOM   4590  HD1 TYR B 286      -6.896  -8.547  20.076  1.00  0.00           H  
ATOM   4591  CE1 TYR B 286      -7.717  -8.456  22.072  1.00  0.00           C  
ATOM   4592  HE1 TYR B 286      -7.005  -9.155  22.481  1.00  0.00           H  
ATOM   4593  CZ  TYR B 286      -8.711  -7.891  22.899  1.00  0.00           C  
ATOM   4594  OH  TYR B 286      -8.775  -8.226  24.214  1.00  0.00           O  
ATOM   4595  HH  TYR B 286      -8.168  -8.935  24.431  1.00  0.00           H  
ATOM   4596  CE2 TYR B 286      -9.634  -6.971  22.359  1.00  0.00           C  
ATOM   4597  HE2 TYR B 286     -10.389  -6.540  22.999  1.00  0.00           H  
ATOM   4598  CD2 TYR B 286      -9.576  -6.632  20.993  1.00  0.00           C  
ATOM   4599  HD2 TYR B 286     -10.299  -5.945  20.575  1.00  0.00           H  
ATOM   4600  C   TYR B 286      -7.570  -5.578  16.760  1.00  0.00           C  
ATOM   4601  O   TYR B 286      -8.169  -4.598  16.316  1.00  0.00           O  
ATOM   4602  N   LEU B 287      -7.022  -6.505  15.970  1.00  0.00           N  
ATOM   4603  H   LEU B 287      -6.529  -7.266  16.409  1.00  0.00           H  
ATOM   4604  CA  LEU B 287      -7.233  -6.602  14.516  1.00  0.00           C  
ATOM   4605  HA  LEU B 287      -7.134  -5.610  14.074  1.00  0.00           H  
ATOM   4606  CB  LEU B 287      -6.160  -7.539  13.924  1.00  0.00           C  
ATOM   4607  HB2 LEU B 287      -6.308  -8.529  14.356  1.00  0.00           H  
ATOM   4608  HB3 LEU B 287      -6.328  -7.617  12.850  1.00  0.00           H  
ATOM   4609  CG  LEU B 287      -4.694  -7.116  14.163  1.00  0.00           C  
ATOM   4610  HG  LEU B 287      -4.525  -6.937  15.225  1.00  0.00           H  
ATOM   4611  CD1 LEU B 287      -3.756  -8.243  13.728  1.00  0.00           C  
ATOM   4612 HD11 LEU B 287      -3.918  -8.476  12.676  1.00  0.00           H  
ATOM   4613 HD12 LEU B 287      -3.945  -9.132  14.329  1.00  0.00           H  
ATOM   4614 HD13 LEU B 287      -2.719  -7.935  13.867  1.00  0.00           H  
ATOM   4615  CD2 LEU B 287      -4.329  -5.853  13.387  1.00  0.00           C  
ATOM   4616 HD21 LEU B 287      -3.278  -5.612  13.538  1.00  0.00           H  
ATOM   4617 HD22 LEU B 287      -4.524  -6.006  12.325  1.00  0.00           H  
ATOM   4618 HD23 LEU B 287      -4.927  -5.015  13.741  1.00  0.00           H  
ATOM   4619  C   LEU B 287      -8.647  -7.115  14.159  1.00  0.00           C  
ATOM   4620  O   LEU B 287      -9.073  -7.036  13.011  1.00  0.00           O  
ATOM   4621  N   GLU B 288      -9.368  -7.649  15.150  1.00  0.00           N  
ATOM   4622  H   GLU B 288      -8.955  -7.669  16.063  1.00  0.00           H  
ATOM   4623  CA  GLU B 288     -10.754  -8.118  15.050  1.00  0.00           C  
ATOM   4624  HA  GLU B 288     -10.803  -8.898  14.291  1.00  0.00           H  
ATOM   4625  CB  GLU B 288     -11.131  -8.750  16.403  1.00  0.00           C  
ATOM   4626  HB2 GLU B 288     -10.499  -9.623  16.568  1.00  0.00           H  
ATOM   4627  HB3 GLU B 288     -10.891  -8.033  17.187  1.00  0.00           H  
ATOM   4628  CG  GLU B 288     -12.603  -9.149  16.609  1.00  0.00           C  
ATOM   4629  HG2 GLU B 288     -12.696  -9.539  17.625  1.00  0.00           H  
ATOM   4630  HG3 GLU B 288     -13.222  -8.252  16.549  1.00  0.00           H  
ATOM   4631  CD  GLU B 288     -13.157 -10.205  15.645  1.00  0.00           C  
ATOM   4632  OE1 GLU B 288     -14.388 -10.427  15.718  1.00  0.00           O  
ATOM   4633  OE2 GLU B 288     -12.365 -10.782  14.868  1.00  0.00           O  
ATOM   4634  C   GLU B 288     -11.707  -6.957  14.687  1.00  0.00           C  
ATOM   4635  O   GLU B 288     -11.768  -5.972  15.432  1.00  0.00           O  
ATOM   4636  N   PRO B 289     -12.461  -7.032  13.572  1.00  0.00           N  
ATOM   4637  CD  PRO B 289     -12.441  -8.106  12.585  1.00  0.00           C  
ATOM   4638  HD2 PRO B 289     -12.737  -9.056  13.030  1.00  0.00           H  
ATOM   4639  HD3 PRO B 289     -11.443  -8.188  12.154  1.00  0.00           H  
ATOM   4640  CG  PRO B 289     -13.441  -7.713  11.495  1.00  0.00           C  
ATOM   4641  HG2 PRO B 289     -14.424  -8.124  11.731  1.00  0.00           H  
ATOM   4642  HG3 PRO B 289     -13.114  -8.038  10.508  1.00  0.00           H  
ATOM   4643  CB  PRO B 289     -13.477  -6.191  11.609  1.00  0.00           C  
ATOM   4644  HB2 PRO B 289     -14.381  -5.759  11.185  1.00  0.00           H  
ATOM   4645  HB3 PRO B 289     -12.600  -5.770  11.117  1.00  0.00           H  
ATOM   4646  CA  PRO B 289     -13.369  -5.975  13.120  1.00  0.00           C  
ATOM   4647  HA  PRO B 289     -12.913  -5.004  13.308  1.00  0.00           H  
ATOM   4648  C   PRO B 289     -14.716  -6.012  13.869  1.00  0.00           C  
ATOM   4649  O   PRO B 289     -15.793  -6.071  13.264  1.00  0.00           O  
ATOM   4650  N   SER B 290     -14.655  -6.012  15.202  1.00  0.00           N  
ATOM   4651  H   SER B 290     -13.741  -5.956  15.641  1.00  0.00           H  
ATOM   4652  CA  SER B 290     -15.818  -6.177  16.072  1.00  0.00           C  
ATOM   4653  HA  SER B 290     -16.656  -5.674  15.591  1.00  0.00           H  
ATOM   4654  CB  SER B 290     -16.172  -7.674  16.134  1.00  0.00           C  
ATOM   4655  HB2 SER B 290     -17.160  -7.815  15.702  1.00  0.00           H  
ATOM   4656  HB3 SER B 290     -15.471  -8.226  15.508  1.00  0.00           H  
ATOM   4657  OG  SER B 290     -16.145  -8.262  17.418  1.00  0.00           O  
ATOM   4658  HG  SER B 290     -15.737  -9.131  17.273  1.00  0.00           H  
ATOM   4659  C   SER B 290     -15.640  -5.495  17.435  1.00  0.00           C  
ATOM   4660  O   SER B 290     -14.525  -5.215  17.887  1.00  0.00           O  
ATOM   4661  N   LEU B 291     -16.763  -5.167  18.086  1.00  0.00           N  
ATOM   4662  H   LEU B 291     -17.646  -5.390  17.635  1.00  0.00           H  
ATOM   4663  CA  LEU B 291     -16.783  -4.514  19.397  1.00  0.00           C  
ATOM   4664  HA  LEU B 291     -15.919  -4.869  19.960  1.00  0.00           H  
ATOM   4665  CB  LEU B 291     -16.638  -2.993  19.195  1.00  0.00           C  
ATOM   4666  HB2 LEU B 291     -15.668  -2.795  18.740  1.00  0.00           H  
ATOM   4667  HB3 LEU B 291     -17.414  -2.668  18.500  1.00  0.00           H  
ATOM   4668  CG  LEU B 291     -16.755  -2.151  20.477  1.00  0.00           C  
ATOM   4669  HG  LEU B 291     -17.709  -2.346  20.966  1.00  0.00           H  
ATOM   4670  CD1 LEU B 291     -15.619  -2.429  21.462  1.00  0.00           C  
ATOM   4671 HD11 LEU B 291     -14.653  -2.240  20.993  1.00  0.00           H  
ATOM   4672 HD12 LEU B 291     -15.730  -1.789  22.337  1.00  0.00           H  
ATOM   4673 HD13 LEU B 291     -15.658  -3.463  21.799  1.00  0.00           H  
ATOM   4674  CD2 LEU B 291     -16.717  -0.674  20.102  1.00  0.00           C  
ATOM   4675 HD21 LEU B 291     -17.537  -0.437  19.425  1.00  0.00           H  
ATOM   4676 HD22 LEU B 291     -16.831  -0.080  21.004  1.00  0.00           H  
ATOM   4677 HD23 LEU B 291     -15.765  -0.432  19.627  1.00  0.00           H  
ATOM   4678  C   LEU B 291     -18.049  -4.865  20.189  1.00  0.00           C  
ATOM   4679  O   LEU B 291     -19.165  -4.651  19.713  1.00  0.00           O  
ATOM   4680  N   ARG B 292     -17.880  -5.341  21.428  1.00  0.00           N  
ATOM   4681  H   ARG B 292     -16.933  -5.452  21.760  1.00  0.00           H  
ATOM   4682  CA  ARG B 292     -18.975  -5.439  22.406  1.00  0.00           C  
ATOM   4683  HA  ARG B 292     -19.915  -5.558  21.867  1.00  0.00           H  
ATOM   4684  CB  ARG B 292     -18.795  -6.653  23.330  1.00  0.00           C  
ATOM   4685  HB2 ARG B 292     -17.764  -6.683  23.689  1.00  0.00           H  
ATOM   4686  HB3 ARG B 292     -19.452  -6.531  24.195  1.00  0.00           H  
ATOM   4687  CG  ARG B 292     -19.157  -7.981  22.650  1.00  0.00           C  
ATOM   4688  HG2 ARG B 292     -20.207  -7.959  22.352  1.00  0.00           H  
ATOM   4689  HG3 ARG B 292     -18.531  -8.130  21.768  1.00  0.00           H  
ATOM   4690  CD  ARG B 292     -18.926  -9.130  23.642  1.00  0.00           C  
ATOM   4691  HD2 ARG B 292     -17.856  -9.178  23.850  1.00  0.00           H  
ATOM   4692  HD3 ARG B 292     -19.446  -8.901  24.575  1.00  0.00           H  
ATOM   4693  NE  ARG B 292     -19.413 -10.427  23.132  1.00  0.00           N  
ATOM   4694  HE  ARG B 292     -20.241 -10.422  22.547  1.00  0.00           H  
ATOM   4695  CZ  ARG B 292     -18.938 -11.624  23.419  1.00  0.00           C  
ATOM   4696  NH1 ARG B 292     -17.875 -11.801  24.153  1.00  0.00           N  
ATOM   4697 HH11 ARG B 292     -17.383 -10.994  24.486  1.00  0.00           H  
ATOM   4698 HH12 ARG B 292     -17.541 -12.723  24.353  1.00  0.00           H  
ATOM   4699  NH2 ARG B 292     -19.550 -12.679  22.971  1.00  0.00           N  
ATOM   4700 HH21 ARG B 292     -20.392 -12.527  22.421  1.00  0.00           H  
ATOM   4701 HH22 ARG B 292     -19.206 -13.600  23.151  1.00  0.00           H  
ATOM   4702  C   ARG B 292     -19.115  -4.156  23.230  1.00  0.00           C  
ATOM   4703  O   ARG B 292     -18.121  -3.516  23.558  1.00  0.00           O  
ATOM   4704  N   ILE B 293     -20.352  -3.857  23.611  1.00  0.00           N  
ATOM   4705  H   ILE B 293     -21.093  -4.456  23.262  1.00  0.00           H  
ATOM   4706  CA  ILE B 293     -20.795  -2.756  24.467  1.00  0.00           C  
ATOM   4707  HA  ILE B 293     -19.951  -2.334  25.012  1.00  0.00           H  
ATOM   4708  CB  ILE B 293     -21.459  -1.659  23.596  1.00  0.00           C  
ATOM   4709  HB  ILE B 293     -22.283  -2.131  23.060  1.00  0.00           H  
ATOM   4710  CG2 ILE B 293     -22.076  -0.541  24.455  1.00  0.00           C  
ATOM   4711 HG21 ILE B 293     -22.929  -0.922  25.013  1.00  0.00           H  
ATOM   4712 HG22 ILE B 293     -21.340  -0.140  25.152  1.00  0.00           H  
ATOM   4713 HG23 ILE B 293     -22.436   0.264  23.813  1.00  0.00           H  
ATOM   4714  CG1 ILE B 293     -20.538  -1.053  22.511  1.00  0.00           C  
ATOM   4715 HG12 ILE B 293     -20.169  -1.846  21.861  1.00  0.00           H  
ATOM   4716 HG13 ILE B 293     -21.141  -0.394  21.887  1.00  0.00           H  
ATOM   4717  CD1 ILE B 293     -19.342  -0.247  23.030  1.00  0.00           C  
ATOM   4718 HD11 ILE B 293     -18.796   0.162  22.181  1.00  0.00           H  
ATOM   4719 HD12 ILE B 293     -19.682   0.582  23.647  1.00  0.00           H  
ATOM   4720 HD13 ILE B 293     -18.673  -0.883  23.608  1.00  0.00           H  
ATOM   4721  C   ILE B 293     -21.796  -3.363  25.462  1.00  0.00           C  
ATOM   4722  O   ILE B 293     -22.642  -4.159  25.059  1.00  0.00           O  
ATOM   4723  N   ALA B 294     -21.748  -3.026  26.751  1.00  0.00           N  
ATOM   4724  H   ALA B 294     -21.068  -2.357  27.073  1.00  0.00           H  
ATOM   4725  CA  ALA B 294     -22.822  -3.441  27.665  1.00  0.00           C  
ATOM   4726  HA  ALA B 294     -23.082  -4.486  27.477  1.00  0.00           H  
ATOM   4727  CB  ALA B 294     -22.331  -3.331  29.112  1.00  0.00           C  
ATOM   4728  HB1 ALA B 294     -22.080  -2.298  29.355  1.00  0.00           H  
ATOM   4729  HB2 ALA B 294     -23.118  -3.670  29.789  1.00  0.00           H  
ATOM   4730  HB3 ALA B 294     -21.452  -3.961  29.256  1.00  0.00           H  
ATOM   4731  C   ALA B 294     -24.070  -2.576  27.411  1.00  0.00           C  
ATOM   4732  O   ALA B 294     -23.939  -1.355  27.333  1.00  0.00           O  
ATOM   4733  N   ALA B 295     -25.274  -3.144  27.316  1.00  0.00           N  
ATOM   4734  H   ALA B 295     -25.370  -4.153  27.405  1.00  0.00           H  
ATOM   4735  CA  ALA B 295     -26.495  -2.356  27.084  1.00  0.00           C  
ATOM   4736  HA  ALA B 295     -26.355  -1.754  26.184  1.00  0.00           H  
ATOM   4737  CB  ALA B 295     -27.672  -3.303  26.831  1.00  0.00           C  
ATOM   4738  HB1 ALA B 295     -27.887  -3.886  27.727  1.00  0.00           H  
ATOM   4739  HB2 ALA B 295     -28.556  -2.721  26.568  1.00  0.00           H  
ATOM   4740  HB3 ALA B 295     -27.438  -3.977  26.007  1.00  0.00           H  
ATOM   4741  C   ALA B 295     -26.789  -1.373  28.236  1.00  0.00           C  
ATOM   4742  O   ALA B 295     -27.389  -0.328  28.014  1.00  0.00           O  
ATOM   4743  N   SER B 296     -26.280  -1.637  29.444  1.00  0.00           N  
ATOM   4744  H   SER B 296     -25.798  -2.515  29.569  1.00  0.00           H  
ATOM   4745  CA  SER B 296     -26.276  -0.704  30.584  1.00  0.00           C  
ATOM   4746  HA  SER B 296     -27.291  -0.332  30.734  1.00  0.00           H  
ATOM   4747  CB  SER B 296     -25.861  -1.477  31.839  1.00  0.00           C  
ATOM   4748  HB2 SER B 296     -25.795  -0.795  32.688  1.00  0.00           H  
ATOM   4749  HB3 SER B 296     -26.618  -2.234  32.055  1.00  0.00           H  
ATOM   4750  OG  SER B 296     -24.611  -2.116  31.631  1.00  0.00           O  
ATOM   4751  HG  SER B 296     -24.443  -2.698  32.380  1.00  0.00           H  
ATOM   4752  C   SER B 296     -25.367   0.527  30.397  1.00  0.00           C  
ATOM   4753  O   SER B 296     -25.443   1.468  31.186  1.00  0.00           O  
ATOM   4754  N   THR B 297     -24.531   0.563  29.351  1.00  0.00           N  
ATOM   4755  H   THR B 297     -24.512  -0.249  28.747  1.00  0.00           H  
ATOM   4756  CA  THR B 297     -23.816   1.781  28.909  1.00  0.00           C  
ATOM   4757  HA  THR B 297     -23.504   2.323  29.801  1.00  0.00           H  
ATOM   4758  CB  THR B 297     -22.560   1.484  28.050  1.00  0.00           C  
ATOM   4759  HB  THR B 297     -22.824   1.557  26.994  1.00  0.00           H  
ATOM   4760  CG2 THR B 297     -21.430   2.473  28.346  1.00  0.00           C  
ATOM   4761 HG21 THR B 297     -21.727   3.480  28.057  1.00  0.00           H  
ATOM   4762 HG22 THR B 297     -21.196   2.457  29.411  1.00  0.00           H  
ATOM   4763 HG23 THR B 297     -20.541   2.186  27.788  1.00  0.00           H  
ATOM   4764  OG1 THR B 297     -22.008   0.203  28.247  1.00  0.00           O  
ATOM   4765  HG1 THR B 297     -22.684  -0.426  27.929  1.00  0.00           H  
ATOM   4766  C   THR B 297     -24.721   2.725  28.099  1.00  0.00           C  
ATOM   4767  O   THR B 297     -24.264   3.781  27.663  1.00  0.00           O  
ATOM   4768  N   LEU B 298     -25.977   2.341  27.843  1.00  0.00           N  
ATOM   4769  H   LEU B 298     -26.308   1.481  28.262  1.00  0.00           H  
ATOM   4770  CA  LEU B 298     -26.949   3.011  26.981  1.00  0.00           C  
ATOM   4771  HA  LEU B 298     -26.566   3.987  26.682  1.00  0.00           H  
ATOM   4772  CB  LEU B 298     -27.173   2.155  25.711  1.00  0.00           C  
ATOM   4773  HB2 LEU B 298     -27.658   1.227  26.010  1.00  0.00           H  
ATOM   4774  HB3 LEU B 298     -27.866   2.672  25.049  1.00  0.00           H  
ATOM   4775  CG  LEU B 298     -25.897   1.794  24.918  1.00  0.00           C  
ATOM   4776  HG  LEU B 298     -25.152   1.360  25.583  1.00  0.00           H  
ATOM   4777  CD1 LEU B 298     -26.195   0.752  23.840  1.00  0.00           C  
ATOM   4778 HD11 LEU B 298     -26.571  -0.159  24.306  1.00  0.00           H  
ATOM   4779 HD12 LEU B 298     -26.962   1.135  23.165  1.00  0.00           H  
ATOM   4780 HD13 LEU B 298     -25.288   0.517  23.285  1.00  0.00           H  
ATOM   4781  CD2 LEU B 298     -25.287   3.020  24.236  1.00  0.00           C  
ATOM   4782 HD21 LEU B 298     -24.390   2.733  23.689  1.00  0.00           H  
ATOM   4783 HD22 LEU B 298     -26.011   3.448  23.544  1.00  0.00           H  
ATOM   4784 HD23 LEU B 298     -25.016   3.763  24.985  1.00  0.00           H  
ATOM   4785  C   LEU B 298     -28.261   3.246  27.759  1.00  0.00           C  
ATOM   4786  O   LEU B 298     -28.554   2.577  28.749  1.00  0.00           O  
ATOM   4787  N   LYS B 299     -29.060   4.223  27.329  1.00  0.00           N  
ATOM   4788  H   LYS B 299     -28.778   4.724  26.494  1.00  0.00           H  
ATOM   4789  CA  LYS B 299     -30.400   4.497  27.869  1.00  0.00           C  
ATOM   4790  HA  LYS B 299     -30.380   4.362  28.951  1.00  0.00           H  
ATOM   4791  CB  LYS B 299     -30.803   5.946  27.545  1.00  0.00           C  
ATOM   4792  HB2 LYS B 299     -30.799   6.075  26.463  1.00  0.00           H  
ATOM   4793  HB3 LYS B 299     -31.817   6.115  27.912  1.00  0.00           H  
ATOM   4794  CG  LYS B 299     -29.861   6.987  28.177  1.00  0.00           C  
ATOM   4795  HG2 LYS B 299     -29.842   6.833  29.257  1.00  0.00           H  
ATOM   4796  HG3 LYS B 299     -28.850   6.855  27.790  1.00  0.00           H  
ATOM   4797  CD  LYS B 299     -30.321   8.425  27.884  1.00  0.00           C  
ATOM   4798  HD2 LYS B 299     -30.378   8.591  26.806  1.00  0.00           H  
ATOM   4799  HD3 LYS B 299     -31.315   8.565  28.311  1.00  0.00           H  
ATOM   4800  CE  LYS B 299     -29.365   9.440  28.531  1.00  0.00           C  
ATOM   4801  HE2 LYS B 299     -29.928  10.334  28.815  1.00  0.00           H  
ATOM   4802  HE3 LYS B 299     -28.955   8.991  29.438  1.00  0.00           H  
ATOM   4803  NZ  LYS B 299     -28.262   9.834  27.627  1.00  0.00           N  
ATOM   4804  HZ1 LYS B 299     -27.468  10.214  28.116  1.00  0.00           H  
ATOM   4805  HZ2 LYS B 299     -27.938   9.066  27.034  1.00  0.00           H  
ATOM   4806  HZ3 LYS B 299     -28.537  10.598  27.004  1.00  0.00           H  
ATOM   4807  C   LYS B 299     -31.404   3.492  27.290  1.00  0.00           C  
ATOM   4808  O   LYS B 299     -31.306   3.154  26.117  1.00  0.00           O  
ATOM   4809  N   SER B 300     -32.364   3.026  28.093  1.00  0.00           N  
ATOM   4810  H   SER B 300     -32.405   3.358  29.041  1.00  0.00           H  
ATOM   4811  CA  SER B 300     -33.484   2.200  27.598  1.00  0.00           C  
ATOM   4812  HA  SER B 300     -33.115   1.586  26.780  1.00  0.00           H  
ATOM   4813  CB  SER B 300     -33.977   1.226  28.671  1.00  0.00           C  
ATOM   4814  HB2 SER B 300     -33.144   0.613  29.018  1.00  0.00           H  
ATOM   4815  HB3 SER B 300     -34.380   1.787  29.517  1.00  0.00           H  
ATOM   4816  OG  SER B 300     -34.983   0.381  28.149  1.00  0.00           O  
ATOM   4817  HG  SER B 300     -34.629  -0.086  27.377  1.00  0.00           H  
ATOM   4818  C   SER B 300     -34.635   3.065  27.056  1.00  0.00           C  
ATOM   4819  O   SER B 300     -34.844   4.181  27.536  1.00  0.00           O  
ATOM   4820  N   GLY B 301     -35.377   2.559  26.066  1.00  0.00           N  
ATOM   4821  H   GLY B 301     -35.021   1.702  25.640  1.00  0.00           H  
ATOM   4822  CA  GLY B 301     -36.403   3.289  25.318  1.00  0.00           C  
ATOM   4823  HA2 GLY B 301     -37.040   2.562  24.818  1.00  0.00           H  
ATOM   4824  HA3 GLY B 301     -37.013   3.858  26.020  1.00  0.00           H  
ATOM   4825  C   GLY B 301     -35.870   4.265  24.255  1.00  0.00           C  
ATOM   4826  O   GLY B 301     -36.660   5.051  23.730  1.00  0.00           O  
ATOM   4827  N   ILE B 302     -34.574   4.244  23.928  1.00  0.00           N  
ATOM   4828  H   ILE B 302     -34.018   3.452  24.266  1.00  0.00           H  
ATOM   4829  CA  ILE B 302     -33.873   5.307  23.183  1.00  0.00           C  
ATOM   4830  HA  ILE B 302     -34.599   6.066  22.897  1.00  0.00           H  
ATOM   4831  CB  ILE B 302     -32.836   5.976  24.120  1.00  0.00           C  
ATOM   4832  HB  ILE B 302     -32.256   5.178  24.583  1.00  0.00           H  
ATOM   4833  CG2 ILE B 302     -31.826   6.875  23.386  1.00  0.00           C  
ATOM   4834 HG21 ILE B 302     -31.206   6.278  22.718  1.00  0.00           H  
ATOM   4835 HG22 ILE B 302     -32.348   7.629  22.802  1.00  0.00           H  
ATOM   4836 HG23 ILE B 302     -31.168   7.362  24.106  1.00  0.00           H  
ATOM   4837  CG1 ILE B 302     -33.510   6.772  25.265  1.00  0.00           C  
ATOM   4838 HG12 ILE B 302     -34.089   6.084  25.881  1.00  0.00           H  
ATOM   4839 HG13 ILE B 302     -32.731   7.195  25.899  1.00  0.00           H  
ATOM   4840  CD1 ILE B 302     -34.429   7.930  24.848  1.00  0.00           C  
ATOM   4841 HD11 ILE B 302     -35.293   7.560  24.299  1.00  0.00           H  
ATOM   4842 HD12 ILE B 302     -34.788   8.436  25.744  1.00  0.00           H  
ATOM   4843 HD13 ILE B 302     -33.886   8.650  24.238  1.00  0.00           H  
ATOM   4844  C   ILE B 302     -33.267   4.809  21.863  1.00  0.00           C  
ATOM   4845  O   ILE B 302     -32.784   3.683  21.754  1.00  0.00           O  
ATOM   4846  N   SER B 303     -33.260   5.662  20.835  1.00  0.00           N  
ATOM   4847  H   SER B 303     -33.598   6.607  20.985  1.00  0.00           H  
ATOM   4848  CA  SER B 303     -32.638   5.329  19.551  1.00  0.00           C  
ATOM   4849  HA  SER B 303     -32.751   4.260  19.394  1.00  0.00           H  
ATOM   4850  CB  SER B 303     -33.389   6.005  18.410  1.00  0.00           C  
ATOM   4851  HB2 SER B 303     -34.453   5.777  18.494  1.00  0.00           H  
ATOM   4852  HB3 SER B 303     -33.261   7.085  18.476  1.00  0.00           H  
ATOM   4853  OG  SER B 303     -32.900   5.521  17.173  1.00  0.00           O  
ATOM   4854  HG  SER B 303     -32.923   4.550  17.213  1.00  0.00           H  
ATOM   4855  C   SER B 303     -31.136   5.639  19.539  1.00  0.00           C  
ATOM   4856  O   SER B 303     -30.706   6.711  19.975  1.00  0.00           O  
ATOM   4857  N   TYR B 304     -30.338   4.705  19.011  1.00  0.00           N  
ATOM   4858  H   TYR B 304     -30.770   3.882  18.607  1.00  0.00           H  
ATOM   4859  CA  TYR B 304     -28.871   4.754  18.996  1.00  0.00           C  
ATOM   4860  HA  TYR B 304     -28.546   5.769  19.226  1.00  0.00           H  
ATOM   4861  CB  TYR B 304     -28.284   3.823  20.060  1.00  0.00           C  
ATOM   4862  HB2 TYR B 304     -28.827   2.877  20.055  1.00  0.00           H  
ATOM   4863  HB3 TYR B 304     -27.246   3.602  19.813  1.00  0.00           H  
ATOM   4864  CG  TYR B 304     -28.293   4.417  21.444  1.00  0.00           C  
ATOM   4865  CD1 TYR B 304     -27.284   5.324  21.819  1.00  0.00           C  
ATOM   4866  HD1 TYR B 304     -26.502   5.579  21.119  1.00  0.00           H  
ATOM   4867  CE1 TYR B 304     -27.291   5.891  23.106  1.00  0.00           C  
ATOM   4868  HE1 TYR B 304     -26.524   6.588  23.407  1.00  0.00           H  
ATOM   4869  CZ  TYR B 304     -28.298   5.522  24.019  1.00  0.00           C  
ATOM   4870  OH  TYR B 304     -28.303   6.036  25.269  1.00  0.00           O  
ATOM   4871  HH  TYR B 304     -27.832   6.901  25.335  1.00  0.00           H  
ATOM   4872  CE2 TYR B 304     -29.295   4.599  23.646  1.00  0.00           C  
ATOM   4873  HE2 TYR B 304     -30.060   4.318  24.352  1.00  0.00           H  
ATOM   4874  CD2 TYR B 304     -29.303   4.060  22.350  1.00  0.00           C  
ATOM   4875  HD2 TYR B 304     -30.086   3.379  22.050  1.00  0.00           H  
ATOM   4876  C   TYR B 304     -28.274   4.411  17.633  1.00  0.00           C  
ATOM   4877  O   TYR B 304     -28.896   3.761  16.790  1.00  0.00           O  
ATOM   4878  N   ARG B 305     -27.044   4.890  17.421  1.00  0.00           N  
ATOM   4879  H   ARG B 305     -26.614   5.434  18.168  1.00  0.00           H  
ATOM   4880  CA  ARG B 305     -26.373   4.922  16.123  1.00  0.00           C  
ATOM   4881  HA  ARG B 305     -26.744   4.092  15.525  1.00  0.00           H  
ATOM   4882  CB  ARG B 305     -26.763   6.252  15.459  1.00  0.00           C  
ATOM   4883  HB2 ARG B 305     -27.782   6.506  15.754  1.00  0.00           H  
ATOM   4884  HB3 ARG B 305     -26.112   7.049  15.823  1.00  0.00           H  
ATOM   4885  CG  ARG B 305     -26.731   6.203  13.930  1.00  0.00           C  
ATOM   4886  HG2 ARG B 305     -25.698   6.210  13.586  1.00  0.00           H  
ATOM   4887  HG3 ARG B 305     -27.245   5.305  13.585  1.00  0.00           H  
ATOM   4888  CD  ARG B 305     -27.483   7.412  13.383  1.00  0.00           C  
ATOM   4889  HD2 ARG B 305     -28.534   7.286  13.633  1.00  0.00           H  
ATOM   4890  HD3 ARG B 305     -27.126   8.324  13.865  1.00  0.00           H  
ATOM   4891  NE  ARG B 305     -27.375   7.528  11.923  1.00  0.00           N  
ATOM   4892  HE  ARG B 305     -26.733   6.909  11.449  1.00  0.00           H  
ATOM   4893  CZ  ARG B 305     -28.029   8.385  11.167  1.00  0.00           C  
ATOM   4894  NH1 ARG B 305     -28.861   9.271  11.634  1.00  0.00           N  
ATOM   4895 HH11 ARG B 305     -29.041   9.324  12.649  1.00  0.00           H  
ATOM   4896 HH12 ARG B 305     -29.380   9.888  11.047  1.00  0.00           H  
ATOM   4897  NH2 ARG B 305     -27.834   8.346   9.882  1.00  0.00           N  
ATOM   4898 HH21 ARG B 305     -27.162   7.689   9.511  1.00  0.00           H  
ATOM   4899 HH22 ARG B 305     -28.325   8.982   9.283  1.00  0.00           H  
ATOM   4900  C   ARG B 305     -24.861   4.762  16.279  1.00  0.00           C  
ATOM   4901  O   ARG B 305     -24.296   5.210  17.277  1.00  0.00           O  
ATOM   4902  N   ALA B 306     -24.213   4.142  15.293  1.00  0.00           N  
ATOM   4903  H   ALA B 306     -24.747   3.797  14.503  1.00  0.00           H  
ATOM   4904  CA  ALA B 306     -22.769   3.898  15.300  1.00  0.00           C  
ATOM   4905  HA  ALA B 306     -22.306   4.651  15.933  1.00  0.00           H  
ATOM   4906  CB  ALA B 306     -22.486   2.525  15.925  1.00  0.00           C  
ATOM   4907  HB1 ALA B 306     -21.410   2.359  15.983  1.00  0.00           H  
ATOM   4908  HB2 ALA B 306     -22.905   2.480  16.930  1.00  0.00           H  
ATOM   4909  HB3 ALA B 306     -22.936   1.739  15.322  1.00  0.00           H  
ATOM   4910  C   ALA B 306     -22.130   4.022  13.905  1.00  0.00           C  
ATOM   4911  O   ALA B 306     -22.765   3.721  12.894  1.00  0.00           O  
ATOM   4912  N   ARG B 307     -20.853   4.427  13.862  1.00  0.00           N  
ATOM   4913  H   ARG B 307     -20.433   4.681  14.756  1.00  0.00           H  
ATOM   4914  CA  ARG B 307     -19.964   4.446  12.680  1.00  0.00           C  
ATOM   4915  HA  ARG B 307     -20.289   3.681  11.982  1.00  0.00           H  
ATOM   4916  CB  ARG B 307     -20.067   5.781  11.921  1.00  0.00           C  
ATOM   4917  HB2 ARG B 307     -19.497   5.705  10.993  1.00  0.00           H  
ATOM   4918  HB3 ARG B 307     -21.112   5.954  11.662  1.00  0.00           H  
ATOM   4919  CG  ARG B 307     -19.542   6.971  12.733  1.00  0.00           C  
ATOM   4920  HG2 ARG B 307     -20.036   6.997  13.703  1.00  0.00           H  
ATOM   4921  HG3 ARG B 307     -18.476   6.847  12.903  1.00  0.00           H  
ATOM   4922  CD  ARG B 307     -19.773   8.304  12.019  1.00  0.00           C  
ATOM   4923  HD2 ARG B 307     -19.191   8.327  11.097  1.00  0.00           H  
ATOM   4924  HD3 ARG B 307     -20.831   8.395  11.771  1.00  0.00           H  
ATOM   4925  NE  ARG B 307     -19.390   9.412  12.904  1.00  0.00           N  
ATOM   4926  HE  ARG B 307     -19.327   9.203  13.894  1.00  0.00           H  
ATOM   4927  CZ  ARG B 307     -19.219  10.680  12.600  1.00  0.00           C  
ATOM   4928  NH1 ARG B 307     -19.269  11.127  11.376  1.00  0.00           N  
ATOM   4929 HH11 ARG B 307     -19.372  10.466  10.628  1.00  0.00           H  
ATOM   4930 HH12 ARG B 307     -19.156  12.102  11.178  1.00  0.00           H  
ATOM   4931  NH2 ARG B 307     -19.007  11.529  13.562  1.00  0.00           N  
ATOM   4932 HH21 ARG B 307     -18.978  11.157  14.507  1.00  0.00           H  
ATOM   4933 HH22 ARG B 307     -18.951  12.514  13.386  1.00  0.00           H  
ATOM   4934  C   ARG B 307     -18.528   4.097  13.084  1.00  0.00           C  
ATOM   4935  O   ARG B 307     -18.131   4.383  14.211  1.00  0.00           O  
ATOM   4936  N   VAL B 308     -17.739   3.508  12.192  1.00  0.00           N  
ATOM   4937  H   VAL B 308     -18.108   3.341  11.260  1.00  0.00           H
[truncated: 30,538 more chars]
