# Supplementary material for: Insights into receptor structure and dynamics at the surface of living cells
Source: Nat Commun. 2023 Mar 22;14:1596. doi: 10.1038/s41467-023-37284-4 (PMC10033668; doi:10.1038/s41467-023-37284-4)
Supplement: Supplementary file 15 — Source Data [file 41467_2023_37284_MOESM15_ESM.zip › Source data/Main/Figure 5/b/Average structures of MD sub-trajectories/K87B/MD_sub-average_3bpn_K87B_7.pdb]

ATOM      1  N   CYS A   1       7.261   6.080  13.659  1.00  0.00           N  
ATOM      2  H1  CYS A   1       7.152   5.624  14.555  1.00  0.00           H  
ATOM      3  H2  CYS A   1       6.481   6.688  13.435  1.00  0.00           H  
ATOM      4  H3  CYS A   1       8.104   6.643  13.692  1.00  0.00           H  
ATOM      5  CA  CYS A   1       7.442   5.072  12.594  1.00  0.00           C  
ATOM      6  HA  CYS A   1       8.428   4.623  12.706  1.00  0.00           H  
ATOM      7  CB  CYS A   1       6.366   3.979  12.691  1.00  0.00           C  
ATOM      8  HB2 CYS A   1       5.372   4.407  12.523  1.00  0.00           H  
ATOM      9  HB3 CYS A   1       6.537   3.210  11.939  1.00  0.00           H  
ATOM     10  SG  CYS A   1       6.445   3.244  14.350  1.00  0.00           S  
ATOM     11  HG  CYS A   1       7.394   2.321  14.111  1.00  0.00           H  
ATOM     12  C   CYS A   1       7.408   5.806  11.260  1.00  0.00           C  
ATOM     13  O   CYS A   1       6.450   6.522  11.042  1.00  0.00           O  
ATOM     14  N   ASP A   2       8.402   5.737  10.373  1.00  0.00           N  
ATOM     15  H   ASP A   2       8.306   6.401   9.612  1.00  0.00           H  
ATOM     16  CA  ASP A   2       9.605   4.871  10.346  1.00  0.00           C  
ATOM     17  HA  ASP A   2      10.159   5.218   9.476  1.00  0.00           H  
ATOM     18  CB  ASP A   2      10.575   5.082  11.523  1.00  0.00           C  
ATOM     19  HB2 ASP A   2      10.359   4.350  12.301  1.00  0.00           H  
ATOM     20  HB3 ASP A   2      11.596   4.899  11.188  1.00  0.00           H  
ATOM     21  CG  ASP A   2      10.474   6.479  12.108  1.00  0.00           C  
ATOM     22  OD1 ASP A   2      10.864   7.424  11.398  1.00  0.00           O  
ATOM     23  OD2 ASP A   2       9.854   6.573  13.193  1.00  0.00           O  
ATOM     24  C   ASP A   2       9.336   3.385  10.073  1.00  0.00           C  
ATOM     25  O   ASP A   2      10.244   2.553  10.129  1.00  0.00           O  
ATOM     26  N   ILE A   3       8.088   3.065   9.713  1.00  0.00           N  
ATOM     27  H   ILE A   3       7.422   3.817   9.615  1.00  0.00           H  
ATOM     28  CA  ILE A   3       7.667   1.726   9.262  1.00  0.00           C  
ATOM     29  HA  ILE A   3       7.935   1.022  10.048  1.00  0.00           H  
ATOM     30  CB  ILE A   3       6.122   1.702   9.105  1.00  0.00           C  
ATOM     31  HB  ILE A   3       5.695   2.129  10.014  1.00  0.00           H  
ATOM     32  CG2 ILE A   3       5.602   2.566   7.948  1.00  0.00           C  
ATOM     33 HG21 ILE A   3       6.071   3.550   7.941  1.00  0.00           H  
ATOM     34 HG22 ILE A   3       4.524   2.697   8.048  1.00  0.00           H  
ATOM     35 HG23 ILE A   3       5.785   2.065   7.003  1.00  0.00           H  
ATOM     36  CG1 ILE A   3       5.543   0.276   8.965  1.00  0.00           C  
ATOM     37 HG12 ILE A   3       4.520   0.331   8.591  1.00  0.00           H  
ATOM     38 HG13 ILE A   3       6.128  -0.307   8.253  1.00  0.00           H  
ATOM     39  CD1 ILE A   3       5.493  -0.449  10.311  1.00  0.00           C  
ATOM     40 HD11 ILE A   3       6.481  -0.458  10.762  1.00  0.00           H  
ATOM     41 HD12 ILE A   3       4.802   0.063  10.981  1.00  0.00           H  
ATOM     42 HD13 ILE A   3       5.153  -1.475  10.163  1.00  0.00           H  
ATOM     43  C   ILE A   3       8.455   1.290   8.007  1.00  0.00           C  
ATOM     44  O   ILE A   3       8.693   0.106   7.802  1.00  0.00           O  
ATOM     45  N   THR A   4       9.031   2.260   7.290  1.00  0.00           N  
ATOM     46  H   THR A   4       8.742   3.207   7.494  1.00  0.00           H  
ATOM     47  CA  THR A   4       9.994   2.128   6.186  1.00  0.00           C  
ATOM     48  HA  THR A   4       9.457   1.838   5.282  1.00  0.00           H  
ATOM     49  CB  THR A   4      10.663   3.501   5.958  1.00  0.00           C  
ATOM     50  HB  THR A   4      11.428   3.658   6.720  1.00  0.00           H  
ATOM     51  CG2 THR A   4      11.309   3.640   4.583  1.00  0.00           C  
ATOM     52 HG21 THR A   4      11.832   4.593   4.511  1.00  0.00           H  
ATOM     53 HG22 THR A   4      12.024   2.834   4.415  1.00  0.00           H  
ATOM     54 HG23 THR A   4      10.538   3.601   3.817  1.00  0.00           H  
ATOM     55  OG1 THR A   4       9.721   4.550   6.072  1.00  0.00           O  
ATOM     56  HG1 THR A   4      10.128   5.338   5.703  1.00  0.00           H  
ATOM     57  C   THR A   4      11.091   1.084   6.426  1.00  0.00           C  
ATOM     58  O   THR A   4      11.323   0.235   5.570  1.00  0.00           O  
ATOM     59  N   LEU A   5      11.758   1.090   7.588  1.00  0.00           N  
ATOM     60  H   LEU A   5      11.499   1.763   8.301  1.00  0.00           H  
ATOM     61  CA  LEU A   5      12.829   0.127   7.877  1.00  0.00           C  
ATOM     62  HA  LEU A   5      13.485   0.074   7.009  1.00  0.00           H  
ATOM     63  CB  LEU A   5      13.650   0.653   9.069  1.00  0.00           C  
ATOM     64  HB2 LEU A   5      14.009   1.659   8.842  1.00  0.00           H  
ATOM     65  HB3 LEU A   5      12.991   0.724   9.937  1.00  0.00           H  
ATOM     66  CG  LEU A   5      14.857  -0.230   9.445  1.00  0.00           C  
ATOM     67  HG  LEU A   5      14.522  -1.248   9.624  1.00  0.00           H  
ATOM     68  CD1 LEU A   5      15.933  -0.256   8.358  1.00  0.00           C  
ATOM     69 HD11 LEU A   5      16.266   0.754   8.131  1.00  0.00           H  
ATOM     70 HD12 LEU A   5      16.785  -0.842   8.703  1.00  0.00           H  
ATOM     71 HD13 LEU A   5      15.543  -0.727   7.457  1.00  0.00           H  
ATOM     72  CD2 LEU A   5      15.493   0.288  10.730  1.00  0.00           C  
ATOM     73 HD21 LEU A   5      15.853   1.309  10.598  1.00  0.00           H  
ATOM     74 HD22 LEU A   5      14.758   0.276  11.535  1.00  0.00           H  
ATOM     75 HD23 LEU A   5      16.327  -0.353  11.017  1.00  0.00           H  
ATOM     76  C   LEU A   5      12.281  -1.291   8.119  1.00  0.00           C  
ATOM     77  O   LEU A   5      12.874  -2.278   7.684  1.00  0.00           O  
ATOM     78  N   GLN A   6      11.132  -1.389   8.792  1.00  0.00           N  
ATOM     79  H   GLN A   6      10.664  -0.534   9.055  1.00  0.00           H  
ATOM     80  CA  GLN A   6      10.425  -2.649   9.028  1.00  0.00           C  
ATOM     81  HA  GLN A   6      11.138  -3.371   9.427  1.00  0.00           H  
ATOM     82  CB  GLN A   6       9.339  -2.391  10.096  1.00  0.00           C  
ATOM     83  HB2 GLN A   6       9.759  -1.742  10.867  1.00  0.00           H  
ATOM     84  HB3 GLN A   6       8.496  -1.872   9.640  1.00  0.00           H  
ATOM     85  CG  GLN A   6       8.838  -3.667  10.787  1.00  0.00           C  
ATOM     86  HG2 GLN A   6       8.301  -4.287  10.068  1.00  0.00           H  
ATOM     87  HG3 GLN A   6       9.699  -4.229  11.151  1.00  0.00           H  
ATOM     88  CD  GLN A   6       7.919  -3.389  11.984  1.00  0.00           C  
ATOM     89  OE1 GLN A   6       7.325  -2.341  12.151  1.00  0.00           O  
ATOM     90  NE2 GLN A   6       7.762  -4.342  12.869  1.00  0.00           N  
ATOM     91 HE21 GLN A   6       7.247  -4.086  13.697  1.00  0.00           H  
ATOM     92 HE22 GLN A   6       8.357  -5.148  12.841  1.00  0.00           H  
ATOM     93  C   GLN A   6       9.866  -3.225   7.708  1.00  0.00           C  
ATOM     94  O   GLN A   6       9.882  -4.438   7.498  1.00  0.00           O  
ATOM     95  N   GLU A   7       9.427  -2.371   6.780  1.00  0.00           N  
ATOM     96  H   GLU A   7       9.357  -1.390   7.034  1.00  0.00           H  
ATOM     97  CA  GLU A   7       8.968  -2.735   5.439  1.00  0.00           C  
ATOM     98  HA  GLU A   7       8.304  -3.592   5.530  1.00  0.00           H  
ATOM     99  CB  GLU A   7       8.150  -1.563   4.883  1.00  0.00           C  
ATOM    100  HB2 GLU A   7       7.455  -1.230   5.660  1.00  0.00           H  
ATOM    101  HB3 GLU A   7       8.821  -0.740   4.636  1.00  0.00           H  
ATOM    102  CG  GLU A   7       7.334  -1.963   3.649  1.00  0.00           C  
ATOM    103  HG2 GLU A   7       8.007  -2.141   2.805  1.00  0.00           H  
ATOM    104  HG3 GLU A   7       6.796  -2.888   3.868  1.00  0.00           H  
ATOM    105  CD  GLU A   7       6.337  -0.855   3.309  1.00  0.00           C  
ATOM    106  OE1 GLU A   7       6.803   0.223   2.879  1.00  0.00           O  
ATOM    107  OE2 GLU A   7       5.118  -1.056   3.508  1.00  0.00           O  
ATOM    108  C   GLU A   7      10.123  -3.124   4.497  1.00  0.00           C  
ATOM    109  O   GLU A   7       9.961  -4.029   3.673  1.00  0.00           O  
ATOM    110  N   ILE A   8      11.306  -2.508   4.648  1.00  0.00           N  
ATOM    111  H   ILE A   8      11.339  -1.675   5.235  1.00  0.00           H  
ATOM    112  CA  ILE A   8      12.563  -3.006   4.050  1.00  0.00           C  
ATOM    113  HA  ILE A   8      12.413  -3.089   2.973  1.00  0.00           H  
ATOM    114  CB  ILE A   8      13.747  -2.036   4.299  1.00  0.00           C  
ATOM    115  HB  ILE A   8      13.723  -1.726   5.343  1.00  0.00           H  
ATOM    116  CG2 ILE A   8      15.114  -2.702   4.040  1.00  0.00           C  
ATOM    117 HG21 ILE A   8      15.917  -1.979   4.150  1.00  0.00           H  
ATOM    118 HG22 ILE A   8      15.299  -3.485   4.776  1.00  0.00           H  
ATOM    119 HG23 ILE A   8      15.147  -3.127   3.037  1.00  0.00           H  
ATOM    120  CG1 ILE A   8      13.604  -0.785   3.411  1.00  0.00           C  
ATOM    121 HG12 ILE A   8      13.814  -1.042   2.373  1.00  0.00           H  
ATOM    122 HG13 ILE A   8      12.573  -0.445   3.462  1.00  0.00           H  
ATOM    123  CD1 ILE A   8      14.504   0.386   3.832  1.00  0.00           C  
ATOM    124 HD11 ILE A   8      15.553   0.151   3.659  1.00  0.00           H  
ATOM    125 HD12 ILE A   8      14.252   1.265   3.240  1.00  0.00           H  
ATOM    126 HD13 ILE A   8      14.350   0.616   4.887  1.00  0.00           H  
ATOM    127  C   ILE A   8      12.884  -4.420   4.558  1.00  0.00           C  
ATOM    128  O   ILE A   8      13.131  -5.308   3.744  1.00  0.00           O  
ATOM    129  N   ILE A   9      12.819  -4.675   5.872  1.00  0.00           N  
ATOM    130  H   ILE A   9      12.700  -3.894   6.512  1.00  0.00           H  
ATOM    131  CA  ILE A   9      13.003  -6.025   6.436  1.00  0.00           C  
ATOM    132  HA  ILE A   9      13.970  -6.396   6.105  1.00  0.00           H  
ATOM    133  CB  ILE A   9      13.017  -5.965   7.983  1.00  0.00           C  
ATOM    134  HB  ILE A   9      12.169  -5.358   8.299  1.00  0.00           H  
ATOM    135  CG2 ILE A   9      12.834  -7.348   8.637  1.00  0.00           C  
ATOM    136 HG21 ILE A   9      12.991  -7.268   9.714  1.00  0.00           H  
ATOM    137 HG22 ILE A   9      11.821  -7.714   8.473  1.00  0.00           H  
ATOM    138 HG23 ILE A   9      13.547  -8.060   8.221  1.00  0.00           H  
ATOM    139  CG1 ILE A   9      14.291  -5.276   8.530  1.00  0.00           C  
ATOM    140 HG12 ILE A   9      14.417  -4.310   8.045  1.00  0.00           H  
ATOM    141 HG13 ILE A   9      14.140  -5.081   9.592  1.00  0.00           H  
ATOM    142  CD1 ILE A   9      15.605  -6.056   8.379  1.00  0.00           C  
ATOM    143 HD11 ILE A   9      15.560  -6.991   8.936  1.00  0.00           H  
ATOM    144 HD12 ILE A   9      15.812  -6.262   7.329  1.00  0.00           H  
ATOM    145 HD13 ILE A   9      16.420  -5.457   8.783  1.00  0.00           H  
ATOM    146  C   ILE A   9      11.967  -7.020   5.879  1.00  0.00           C  
ATOM    147  O   ILE A   9      12.342  -8.092   5.408  1.00  0.00           O  
ATOM    148  N   LYS A  10      10.669  -6.673   5.851  1.00  0.00           N  
ATOM    149  H   LYS A  10      10.411  -5.796   6.299  1.00  0.00           H  
ATOM    150  CA  LYS A  10       9.597  -7.488   5.236  1.00  0.00           C  
ATOM    151  HA  LYS A  10       9.574  -8.454   5.740  1.00  0.00           H  
ATOM    152  CB  LYS A  10       8.241  -6.781   5.455  1.00  0.00           C  
ATOM    153  HB2 LYS A  10       8.016  -6.776   6.523  1.00  0.00           H  
ATOM    154  HB3 LYS A  10       8.342  -5.745   5.137  1.00  0.00           H  
ATOM    155  CG  LYS A  10       7.033  -7.367   4.693  1.00  0.00           C  
ATOM    156  HG2 LYS A  10       6.152  -6.777   4.952  1.00  0.00           H  
ATOM    157  HG3 LYS A  10       7.199  -7.247   3.622  1.00  0.00           H  
ATOM    158  CD  LYS A  10       6.736  -8.847   4.990  1.00  0.00           C  
ATOM    159  HD2 LYS A  10       7.603  -9.457   4.741  1.00  0.00           H  
ATOM    160  HD3 LYS A  10       6.517  -8.964   6.051  1.00  0.00           H  
ATOM    161  CE  LYS A  10       5.530  -9.314   4.161  1.00  0.00           C  
ATOM    162  HE2 LYS A  10       4.632  -8.807   4.533  1.00  0.00           H  
ATOM    163  HE3 LYS A  10       5.679  -9.018   3.118  1.00  0.00           H  
ATOM    164  NZ  LYS A  10       5.343 -10.785   4.227  1.00  0.00           N  
ATOM    165  HZ1 LYS A  10       4.385 -11.029   3.970  1.00  0.00           H  
ATOM    166  HZ2 LYS A  10       5.992 -11.275   3.616  1.00  0.00           H  
ATOM    167  HZ3 LYS A  10       5.445 -11.118   5.175  1.00  0.00           H  
ATOM    168  C   LYS A  10       9.856  -7.773   3.753  1.00  0.00           C  
ATOM    169  O   LYS A  10       9.642  -8.901   3.299  1.00  0.00           O  
ATOM    170  N   THR A  11      10.355  -6.794   3.005  1.00  0.00           N  
ATOM    171  H   THR A  11      10.449  -5.879   3.432  1.00  0.00           H  
ATOM    172  CA  THR A  11      10.689  -6.925   1.580  1.00  0.00           C  
ATOM    173  HA  THR A  11       9.860  -7.411   1.065  1.00  0.00           H  
ATOM    174  CB  THR A  11      10.877  -5.542   0.945  1.00  0.00           C  
ATOM    175  HB  THR A  11      11.672  -4.993   1.448  1.00  0.00           H  
ATOM    176  CG2 THR A  11      11.174  -5.607  -0.544  1.00  0.00           C  
ATOM    177 HG21 THR A  11      10.449  -6.249  -1.040  1.00  0.00           H  
ATOM    178 HG22 THR A  11      11.102  -4.605  -0.965  1.00  0.00           H  
ATOM    179 HG23 THR A  11      12.177  -5.995  -0.712  1.00  0.00           H  
ATOM    180  OG1 THR A  11       9.671  -4.830   1.056  1.00  0.00           O  
ATOM    181  HG1 THR A  11       9.656  -4.450   1.954  1.00  0.00           H  
ATOM    182  C   THR A  11      11.920  -7.795   1.354  1.00  0.00           C  
ATOM    183  O   THR A  11      11.876  -8.673   0.505  1.00  0.00           O  
ATOM    184  N   LEU A  12      12.984  -7.632   2.146  1.00  0.00           N  
ATOM    185  H   LEU A  12      12.960  -6.887   2.839  1.00  0.00           H  
ATOM    186  CA  LEU A  12      14.198  -8.460   2.070  1.00  0.00           C  
ATOM    187  HA  LEU A  12      14.550  -8.500   1.040  1.00  0.00           H  
ATOM    188  CB  LEU A  12      15.294  -7.838   2.952  1.00  0.00           C  
ATOM    189  HB2 LEU A  12      14.885  -7.669   3.950  1.00  0.00           H  
ATOM    190  HB3 LEU A  12      16.095  -8.563   3.045  1.00  0.00           H  
ATOM    191  CG  LEU A  12      15.894  -6.523   2.417  1.00  0.00           C  
ATOM    192  HG  LEU A  12      15.093  -5.819   2.200  1.00  0.00           H  
ATOM    193  CD1 LEU A  12      16.816  -5.891   3.463  1.00  0.00           C  
ATOM    194 HD11 LEU A  12      17.173  -4.928   3.098  1.00  0.00           H  
ATOM    195 HD12 LEU A  12      16.265  -5.730   4.390  1.00  0.00           H  
ATOM    196 HD13 LEU A  12      17.667  -6.540   3.658  1.00  0.00           H  
ATOM    197  CD2 LEU A  12      16.701  -6.731   1.134  1.00  0.00           C  
ATOM    198 HD21 LEU A  12      17.509  -7.444   1.299  1.00  0.00           H  
ATOM    199 HD22 LEU A  12      16.058  -7.087   0.332  1.00  0.00           H  
ATOM    200 HD23 LEU A  12      17.128  -5.779   0.822  1.00  0.00           H  
ATOM    201  C   LEU A  12      13.933  -9.918   2.481  1.00  0.00           C  
ATOM    202  O   LEU A  12      14.477 -10.844   1.872  1.00  0.00           O  
ATOM    203  N   ASN A  13      13.046 -10.139   3.454  1.00  0.00           N  
ATOM    204  H   ASN A  13      12.741  -9.353   4.020  1.00  0.00           H  
ATOM    205  CA  ASN A  13      12.543 -11.478   3.770  1.00  0.00           C  
ATOM    206  HA  ASN A  13      13.395 -12.153   3.888  1.00  0.00           H  
ATOM    207  CB  ASN A  13      11.783 -11.442   5.110  1.00  0.00           C  
ATOM    208  HB2 ASN A  13      10.987 -10.700   5.065  1.00  0.00           H  
ATOM    209  HB3 ASN A  13      11.326 -12.418   5.275  1.00  0.00           H  
ATOM    210  CG  ASN A  13      12.663 -11.138   6.316  1.00  0.00           C  
ATOM    211  OD1 ASN A  13      13.868 -10.971   6.252  1.00  0.00           O  
ATOM    212  ND2 ASN A  13      12.074 -11.072   7.483  1.00  0.00           N  
ATOM    213 HD21 ASN A  13      12.661 -10.829   8.264  1.00  0.00           H  
ATOM    214 HD22 ASN A  13      11.085 -11.195   7.561  1.00  0.00           H  
ATOM    215  C   ASN A  13      11.680 -12.043   2.623  1.00  0.00           C  
ATOM    216  O   ASN A  13      11.924 -13.155   2.165  1.00  0.00           O  
ATOM    217  N   SER A  14      10.718 -11.272   2.094  1.00  0.00           N  
ATOM    218  H   SER A  14      10.587 -10.342   2.468  1.00  0.00           H  
ATOM    219  CA  SER A  14       9.815 -11.729   1.017  1.00  0.00           C  
ATOM    220  HA  SER A  14       9.410 -12.701   1.302  1.00  0.00           H  
ATOM    221  CB  SER A  14       8.618 -10.782   0.839  1.00  0.00           C  
ATOM    222  HB2 SER A  14       8.964  -9.823   0.450  1.00  0.00           H  
ATOM    223  HB3 SER A  14       7.921 -11.214   0.120  1.00  0.00           H  
ATOM    224  OG  SER A  14       7.949 -10.585   2.079  1.00  0.00           O  
ATOM    225  HG  SER A  14       8.530  -9.993   2.590  1.00  0.00           H  
ATOM    226  C   SER A  14      10.528 -11.939  -0.331  1.00  0.00           C  
ATOM    227  O   SER A  14      10.077 -12.751  -1.132  1.00  0.00           O  
ATOM    228  N   LEU A  15      11.662 -11.266  -0.575  1.00  0.00           N  
ATOM    229  H   LEU A  15      11.911 -10.514   0.057  1.00  0.00           H  
ATOM    230  CA  LEU A  15      12.587 -11.559  -1.682  1.00  0.00           C  
ATOM    231  HA  LEU A  15      12.027 -11.623  -2.617  1.00  0.00           H  
ATOM    232  CB  LEU A  15      13.639 -10.435  -1.780  1.00  0.00           C  
ATOM    233  HB2 LEU A  15      13.985 -10.192  -0.775  1.00  0.00           H  
ATOM    234  HB3 LEU A  15      14.500 -10.788  -2.348  1.00  0.00           H  
ATOM    235  CG  LEU A  15      13.096  -9.166  -2.455  1.00  0.00           C  
ATOM    236  HG  LEU A  15      12.076  -8.987  -2.127  1.00  0.00           H  
ATOM    237  CD1 LEU A  15      13.934  -7.940  -2.100  1.00  0.00           C  
ATOM    238 HD11 LEU A  15      14.960  -8.078  -2.440  1.00  0.00           H  
ATOM    239 HD12 LEU A  15      13.509  -7.058  -2.578  1.00  0.00           H  
ATOM    240 HD13 LEU A  15      13.927  -7.789  -1.023  1.00  0.00           H  
ATOM    241  CD2 LEU A  15      13.115  -9.299  -3.974  1.00  0.00           C  
ATOM    242 HD21 LEU A  15      12.741  -8.382  -4.426  1.00  0.00           H  
ATOM    243 HD22 LEU A  15      14.133  -9.477  -4.325  1.00  0.00           H  
ATOM    244 HD23 LEU A  15      12.481 -10.126  -4.281  1.00  0.00           H  
ATOM    245  C   LEU A  15      13.301 -12.902  -1.494  1.00  0.00           C  
ATOM    246  O   LEU A  15      13.429 -13.671  -2.440  1.00  0.00           O  
ATOM    247  N   THR A  16      13.741 -13.201  -0.268  1.00  0.00           N  
ATOM    248  H   THR A  16      13.549 -12.543   0.476  1.00  0.00           H  
ATOM    249  CA  THR A  16      14.506 -14.426   0.054  1.00  0.00           C  
ATOM    250  HA  THR A  16      15.376 -14.467  -0.599  1.00  0.00           H  
ATOM    251  CB  THR A  16      15.015 -14.359   1.509  1.00  0.00           C  
ATOM    252  HB  THR A  16      14.168 -14.281   2.190  1.00  0.00           H  
ATOM    253  CG2 THR A  16      15.854 -15.567   1.923  1.00  0.00           C  
ATOM    254 HG21 THR A  16      15.224 -16.455   1.970  1.00  0.00           H  
ATOM    255 HG22 THR A  16      16.659 -15.721   1.206  1.00  0.00           H  
ATOM    256 HG23 THR A  16      16.272 -15.394   2.914  1.00  0.00           H  
ATOM    257  OG1 THR A  16      15.854 -13.227   1.688  1.00  0.00           O  
ATOM    258  HG1 THR A  16      15.279 -12.439   1.670  1.00  0.00           H  
ATOM    259  C   THR A  16      13.693 -15.710  -0.201  1.00  0.00           C  
ATOM    260  O   THR A  16      14.253 -16.752  -0.557  1.00  0.00           O  
ATOM    261  N   GLU A  17      12.368 -15.610  -0.069  1.00  0.00           N  
ATOM    262  H   GLU A  17      12.014 -14.738   0.303  1.00  0.00           H  
ATOM    263  CA  GLU A  17      11.367 -16.630  -0.421  1.00  0.00           C  
ATOM    264  HA  GLU A  17      11.592 -17.564   0.098  1.00  0.00           H  
ATOM    265  CB  GLU A  17      10.009 -16.091   0.076  1.00  0.00           C  
ATOM    266  HB2 GLU A  17      10.079 -15.857   1.140  1.00  0.00           H  
ATOM    267  HB3 GLU A  17       9.813 -15.156  -0.445  1.00  0.00           H  
ATOM    268  CG  GLU A  17       8.783 -16.985  -0.145  1.00  0.00           C  
ATOM    269  HG2 GLU A  17       7.896 -16.355  -0.033  1.00  0.00           H  
ATOM    270  HG3 GLU A  17       8.769 -17.373  -1.165  1.00  0.00           H  
ATOM    271  CD  GLU A  17       8.719 -18.133   0.867  1.00  0.00           C  
ATOM    272  OE1 GLU A  17       7.609 -18.361   1.393  1.00  0.00           O  
ATOM    273  OE2 GLU A  17       9.771 -18.769   1.097  1.00  0.00           O  
ATOM    274  C   GLU A  17      11.294 -16.928  -1.934  1.00  0.00           C  
ATOM    275  O   GLU A  17      11.106 -18.072  -2.357  1.00  0.00           O  
ATOM    276  N   GLN A  18      11.469 -15.912  -2.792  1.00  0.00           N  
ATOM    277  H   GLN A  18      11.754 -15.012  -2.419  1.00  0.00           H  
ATOM    278  CA  GLN A  18      11.325 -16.037  -4.250  1.00  0.00           C  
ATOM    279  HA  GLN A  18      10.499 -16.721  -4.439  1.00  0.00           H  
ATOM    280  CB  GLN A  18      10.949 -14.692  -4.904  1.00  0.00           C  
ATOM    281  HB2 GLN A  18      11.766 -13.982  -4.773  1.00  0.00           H  
ATOM    282  HB3 GLN A  18      10.821 -14.863  -5.974  1.00  0.00           H  
ATOM    283  CG  GLN A  18       9.657 -14.057  -4.368  1.00  0.00           C  
ATOM    284  HG2 GLN A  18       9.877 -13.596  -3.411  1.00  0.00           H  
ATOM    285  HG3 GLN A  18       9.340 -13.265  -5.046  1.00  0.00           H  
ATOM    286  CD  GLN A  18       8.510 -15.050  -4.192  1.00  0.00           C  
ATOM    287  OE1 GLN A  18       8.095 -15.744  -5.108  1.00  0.00           O  
ATOM    288  NE2 GLN A  18       7.974 -15.191  -3.000  1.00  0.00           N  
ATOM    289 HE21 GLN A  18       7.249 -15.878  -2.892  1.00  0.00           H  
ATOM    290 HE22 GLN A  18       8.363 -14.698  -2.212  1.00  0.00           H  
ATOM    291  C   GLN A  18      12.553 -16.689  -4.905  1.00  0.00           C  
ATOM    292  O   GLN A  18      13.276 -16.073  -5.682  1.00  0.00           O  
ATOM    293  N   LYS A  19      12.768 -17.976  -4.618  1.00  0.00           N  
ATOM    294  H   LYS A  19      12.154 -18.380  -3.914  1.00  0.00           H  
ATOM    295  CA  LYS A  19      13.785 -18.835  -5.239  1.00  0.00           C  
ATOM    296  HA  LYS A  19      14.774 -18.403  -5.070  1.00  0.00           H  
ATOM    297  CB  LYS A  19      13.712 -20.224  -4.574  1.00  0.00           C  
ATOM    298  HB2 LYS A  19      12.674 -20.565  -4.590  1.00  0.00           H  
ATOM    299  HB3 LYS A  19      14.300 -20.941  -5.149  1.00  0.00           H  
ATOM    300  CG  LYS A  19      14.200 -20.218  -3.114  1.00  0.00           C  
ATOM    301  HG2 LYS A  19      13.914 -19.286  -2.627  1.00  0.00           H  
ATOM    302  HG3 LYS A  19      13.715 -21.036  -2.580  1.00  0.00           H  
ATOM    303  CD  LYS A  19      15.720 -20.413  -3.015  1.00  0.00           C  
ATOM    304  HD2 LYS A  19      16.244 -19.723  -3.678  1.00  0.00           H  
ATOM    305  HD3 LYS A  19      15.954 -21.432  -3.336  1.00  0.00           H  
ATOM    306  CE  LYS A  19      16.216 -20.228  -1.573  1.00  0.00           C  
ATOM    307  HE2 LYS A  19      15.572 -20.807  -0.902  1.00  0.00           H  
ATOM    308  HE3 LYS A  19      17.223 -20.653  -1.511  1.00  0.00           H  
ATOM    309  NZ  LYS A  19      16.252 -18.796  -1.162  1.00  0.00           N  
ATOM    310  HZ1 LYS A  19      16.636 -18.696  -0.232  1.00  0.00           H  
ATOM    311  HZ2 LYS A  19      16.833 -18.255  -1.792  1.00  0.00           H  
ATOM    312  HZ3 LYS A  19      15.329 -18.362  -1.144  1.00  0.00           H  
ATOM    313  C   LYS A  19      13.574 -18.921  -6.761  1.00  0.00           C  
ATOM    314  O   LYS A  19      12.719 -19.668  -7.233  1.00  0.00           O  
ATOM    315  N   THR A  20      14.371 -18.174  -7.517  1.00  0.00           N  
ATOM    316  H   THR A  20      15.046 -17.582  -7.050  1.00  0.00           H  
ATOM    317  CA  THR A  20      14.356 -18.114  -8.986  1.00  0.00           C  
ATOM    318  HA  THR A  20      13.971 -19.056  -9.373  1.00  0.00           H  
ATOM    319  CB  THR A  20      13.423 -16.994  -9.485  1.00  0.00           C  
ATOM    320  HB  THR A  20      12.430 -17.167  -9.081  1.00  0.00           H  
ATOM    321  CG2 THR A  20      13.868 -15.583  -9.090  1.00  0.00           C  
ATOM    322 HG21 THR A  20      13.628 -15.405  -8.045  1.00  0.00           H  
ATOM    323 HG22 THR A  20      14.940 -15.458  -9.218  1.00  0.00           H  
ATOM    324 HG23 THR A  20      13.344 -14.842  -9.686  1.00  0.00           H  
ATOM    325  OG1 THR A  20      13.333 -17.052 -10.892  1.00  0.00           O  
ATOM    326  HG1 THR A  20      12.403 -16.947 -11.151  1.00  0.00           H  
ATOM    327  C   THR A  20      15.781 -17.949  -9.518  1.00  0.00           C  
ATOM    328  O   THR A  20      16.651 -17.461  -8.804  1.00  0.00           O  
ATOM    329  N   LEU A  21      16.023 -18.325 -10.776  1.00  0.00           N  
ATOM    330  H   LEU A  21      15.244 -18.634 -11.337  1.00  0.00           H  
ATOM    331  CA  LEU A  21      17.342 -18.236 -11.424  1.00  0.00           C  
ATOM    332  HA  LEU A  21      18.062 -18.772 -10.801  1.00  0.00           H  
ATOM    333  CB  LEU A  21      17.204 -18.955 -12.782  1.00  0.00           C  
ATOM    334  HB2 LEU A  21      16.783 -19.944 -12.598  1.00  0.00           H  
ATOM    335  HB3 LEU A  21      16.492 -18.400 -13.396  1.00  0.00           H  
ATOM    336  CG  LEU A  21      18.496 -19.139 -13.601  1.00  0.00           C  
ATOM    337  HG  LEU A  21      18.906 -18.169 -13.876  1.00  0.00           H  
ATOM    338  CD1 LEU A  21      19.552 -19.942 -12.836  1.00  0.00           C  
ATOM    339 HD11 LEU A  21      19.142 -20.891 -12.491  1.00  0.00           H  
ATOM    340 HD12 LEU A  21      19.902 -19.369 -11.978  1.00  0.00           H  
ATOM    341 HD13 LEU A  21      20.410 -20.131 -13.479  1.00  0.00           H  
ATOM    342  CD2 LEU A  21      18.157 -19.898 -14.888  1.00  0.00           C  
ATOM    343 HD21 LEU A  21      17.760 -20.886 -14.651  1.00  0.00           H  
ATOM    344 HD22 LEU A  21      19.057 -20.012 -15.493  1.00  0.00           H  
ATOM    345 HD23 LEU A  21      17.417 -19.342 -15.464  1.00  0.00           H  
ATOM    346  C   LEU A  21      17.866 -16.785 -11.555  1.00  0.00           C  
ATOM    347  O   LEU A  21      19.042 -16.551 -11.821  1.00  0.00           O  
ATOM    348  N   CYS A  22      16.988 -15.796 -11.359  1.00  0.00           N  
ATOM    349  H   CYS A  22      16.045 -16.059 -11.126  1.00  0.00           H  
ATOM    350  CA  CYS A  22      17.307 -14.377 -11.484  1.00  0.00           C  
ATOM    351  HA  CYS A  22      17.717 -14.202 -12.480  1.00  0.00           H  
ATOM    352  CB  CYS A  22      15.986 -13.602 -11.359  1.00  0.00           C  
ATOM    353  HB2 CYS A  22      15.251 -14.016 -12.053  1.00  0.00           H  
ATOM    354  HB3 CYS A  22      15.614 -13.697 -10.342  1.00  0.00           H  
ATOM    355  SG  CYS A  22      16.214 -11.840 -11.727  1.00  0.00           S  
ATOM    356  HG  CYS A  22      17.325 -11.668 -10.992  1.00  0.00           H  
ATOM    357  C   CYS A  22      18.358 -13.881 -10.467  1.00  0.00           C  
ATOM    358  O   CYS A  22      19.049 -12.907 -10.761  1.00  0.00           O  
ATOM    359  N   THR A  23      18.509 -14.500  -9.286  1.00  0.00           N  
ATOM    360  H   THR A  23      18.006 -15.358  -9.092  1.00  0.00           H  
ATOM    361  CA  THR A  23      19.444 -13.999  -8.252  1.00  0.00           C  
ATOM    362  HA  THR A  23      19.358 -12.918  -8.238  1.00  0.00           H  
ATOM    363  CB  THR A  23      19.091 -14.453  -6.825  1.00  0.00           C  
ATOM    364  HB  THR A  23      19.797 -13.983  -6.140  1.00  0.00           H  
ATOM    365  CG2 THR A  23      17.683 -14.028  -6.406  1.00  0.00           C  
ATOM    366 HG21 THR A  23      17.575 -12.950  -6.510  1.00  0.00           H  
ATOM    367 HG22 THR A  23      16.940 -14.537  -7.020  1.00  0.00           H  
ATOM    368 HG23 THR A  23      17.529 -14.303  -5.362  1.00  0.00           H  
ATOM    369  OG1 THR A  23      19.179 -15.842  -6.662  1.00  0.00           O  
ATOM    370  HG1 THR A  23      19.414 -15.974  -5.712  1.00  0.00           H  
ATOM    371  C   THR A  23      20.920 -14.267  -8.570  1.00  0.00           C  
ATOM    372  O   THR A  23      21.786 -13.588  -8.020  1.00  0.00           O  
ATOM    373  N   GLU A  24      21.211 -15.146  -9.534  1.00  0.00           N  
ATOM    374  H   GLU A  24      20.464 -15.717  -9.904  1.00  0.00           H  
ATOM    375  CA  GLU A  24      22.547 -15.318 -10.131  1.00  0.00           C  
ATOM    376  HA  GLU A  24      23.293 -15.462  -9.347  1.00  0.00           H  
ATOM    377  CB  GLU A  24      22.529 -16.563 -11.035  1.00  0.00           C  
ATOM    378  HB2 GLU A  24      21.778 -16.417 -11.812  1.00  0.00           H  
ATOM    379  HB3 GLU A  24      23.494 -16.652 -11.538  1.00  0.00           H  
ATOM    380  CG  GLU A  24      22.226 -17.885 -10.311  1.00  0.00           C  
ATOM    381  HG2 GLU A  24      21.222 -17.831  -9.882  1.00  0.00           H  
ATOM    382  HG3 GLU A  24      22.219 -18.682 -11.058  1.00  0.00           H  
ATOM    383  CD  GLU A  24      23.246 -18.248  -9.220  1.00  0.00           C  
ATOM    384  OE1 GLU A  24      24.410 -17.798  -9.321  1.00  0.00           O  
ATOM    385  OE2 GLU A  24      22.855 -19.006  -8.307  1.00  0.00           O  
ATOM    386  C   GLU A  24      22.990 -14.117 -10.989  1.00  0.00           C  
ATOM    387  O   GLU A  24      24.180 -13.933 -11.259  1.00  0.00           O  
ATOM    388  N   LEU A  25      22.052 -13.289 -11.468  1.00  0.00           N  
ATOM    389  H   LEU A  25      21.095 -13.404 -11.155  1.00  0.00           H  
ATOM    390  CA  LEU A  25      22.367 -12.217 -12.416  1.00  0.00           C  
ATOM    391  HA  LEU A  25      22.958 -12.662 -13.215  1.00  0.00           H  
ATOM    392  CB  LEU A  25      21.092 -11.633 -13.045  1.00  0.00           C  
ATOM    393  HB2 LEU A  25      20.477 -11.229 -12.241  1.00  0.00           H  
ATOM    394  HB3 LEU A  25      21.361 -10.807 -13.705  1.00  0.00           H  
ATOM    395  CG  LEU A  25      20.269 -12.665 -13.843  1.00  0.00           C  
ATOM    396  HG  LEU A  25      20.062 -13.536 -13.222  1.00  0.00           H  
ATOM    397  CD1 LEU A  25      18.933 -12.054 -14.247  1.00  0.00           C  
ATOM    398 HD11 LEU A  25      18.295 -12.817 -14.684  1.00  0.00           H  
ATOM    399 HD12 LEU A  25      18.441 -11.639 -13.372  1.00  0.00           H  
ATOM    400 HD13 LEU A  25      19.083 -11.258 -14.973  1.00  0.00           H  
ATOM    401  CD2 LEU A  25      20.969 -13.136 -15.123  1.00  0.00           C  
ATOM    402 HD21 LEU A  25      20.312 -13.820 -15.659  1.00  0.00           H  
ATOM    403 HD22 LEU A  25      21.192 -12.279 -15.761  1.00  0.00           H  
ATOM    404 HD23 LEU A  25      21.883 -13.669 -14.870  1.00  0.00           H  
ATOM    405  C   LEU A  25      23.248 -11.142 -11.767  1.00  0.00           C  
ATOM    406  O   LEU A  25      23.057 -10.745 -10.618  1.00  0.00           O  
ATOM    407  N   THR A  26      24.255 -10.696 -12.519  1.00  0.00           N  
ATOM    408  H   THR A  26      24.320 -11.018 -13.470  1.00  0.00           H  
ATOM    409  CA  THR A  26      25.301  -9.799 -12.021  1.00  0.00           C  
ATOM    410  HA  THR A  26      25.588 -10.142 -11.030  1.00  0.00           H  
ATOM    411  CB  THR A  26      26.539  -9.892 -12.920  1.00  0.00           C  
ATOM    412  HB  THR A  26      26.263  -9.592 -13.931  1.00  0.00           H  
ATOM    413  CG2 THR A  26      27.718  -9.037 -12.462  1.00  0.00           C  
ATOM    414 HG21 THR A  26      27.470  -7.978 -12.550  1.00  0.00           H  
ATOM    415 HG22 THR A  26      27.969  -9.263 -11.426  1.00  0.00           H  
ATOM    416 HG23 THR A  26      28.583  -9.236 -13.095  1.00  0.00           H  
ATOM    417  OG1 THR A  26      26.975 -11.234 -12.957  1.00  0.00           O  
ATOM    418  HG1 THR A  26      26.273 -11.796 -12.612  1.00  0.00           H  
ATOM    419  C   THR A  26      24.801  -8.357 -11.891  1.00  0.00           C  
ATOM    420  O   THR A  26      24.072  -7.859 -12.753  1.00  0.00           O  
ATOM    421  N   VAL A  27      25.238  -7.680 -10.828  1.00  0.00           N  
ATOM    422  H   VAL A  27      25.848  -8.168 -10.177  1.00  0.00           H  
ATOM    423  CA  VAL A  27      24.960  -6.274 -10.511  1.00  0.00           C  
ATOM    424  HA  VAL A  27      24.637  -5.782 -11.428  1.00  0.00           H  
ATOM    425  CB  VAL A  27      23.813  -6.122  -9.481  1.00  0.00           C  
ATOM    426  HB  VAL A  27      23.418  -5.111  -9.590  1.00  0.00           H  
ATOM    427  CG1 VAL A  27      22.655  -7.093  -9.729  1.00  0.00           C  
ATOM    428 HG11 VAL A  27      22.378  -7.052 -10.778  1.00  0.00           H  
ATOM    429 HG12 VAL A  27      21.794  -6.815  -9.123  1.00  0.00           H  
ATOM    430 HG13 VAL A  27      22.951  -8.112  -9.476  1.00  0.00           H  
ATOM    431  CG2 VAL A  27      24.245  -6.284  -8.022  1.00  0.00           C  
ATOM    432 HG21 VAL A  27      24.931  -5.486  -7.740  1.00  0.00           H  
ATOM    433 HG22 VAL A  27      23.371  -6.223  -7.373  1.00  0.00           H  
ATOM    434 HG23 VAL A  27      24.738  -7.247  -7.881  1.00  0.00           H  
ATOM    435  C   VAL A  27      26.245  -5.582 -10.044  1.00  0.00           C  
ATOM    436  O   VAL A  27      27.207  -6.229  -9.626  1.00  0.00           O  
ATOM    437  N   THR A  28      26.261  -4.250 -10.092  1.00  0.00           N  
ATOM    438  H   THR A  28      25.424  -3.768 -10.378  1.00  0.00           H  
ATOM    439  CA  THR A  28      27.387  -3.453  -9.588  1.00  0.00           C  
ATOM    440  HA  THR A  28      28.320  -3.887  -9.951  1.00  0.00           H  
ATOM    441  CB  THR A  28      27.293  -2.025 -10.136  1.00  0.00           C  
ATOM    442  HB  THR A  28      26.311  -1.610  -9.898  1.00  0.00           H  
ATOM    443  CG2 THR A  28      28.363  -1.085  -9.593  1.00  0.00           C  
ATOM    444 HG21 THR A  28      28.153  -0.864  -8.547  1.00  0.00           H  
ATOM    445 HG22 THR A  28      29.347  -1.548  -9.685  1.00  0.00           H  
ATOM    446 HG23 THR A  28      28.347  -0.154 -10.158  1.00  0.00           H  
ATOM    447  OG1 THR A  28      27.447  -2.066 -11.539  1.00  0.00           O  
ATOM    448  HG1 THR A  28      26.701  -2.539 -11.913  1.00  0.00           H  
ATOM    449  C   THR A  28      27.423  -3.462  -8.057  1.00  0.00           C  
ATOM    450  O   THR A  28      26.497  -2.963  -7.415  1.00  0.00           O  
ATOM    451  N   ASP A  29      28.492  -4.004  -7.472  1.00  0.00           N  
ATOM    452  H   ASP A  29      29.242  -4.323  -8.075  1.00  0.00           H  
ATOM    453  CA  ASP A  29      28.723  -4.084  -6.029  1.00  0.00           C  
ATOM    454  HA  ASP A  29      27.800  -4.393  -5.535  1.00  0.00           H  
ATOM    455  CB  ASP A  29      29.780  -5.157  -5.711  1.00  0.00           C  
ATOM    456  HB2 ASP A  29      29.410  -6.123  -6.053  1.00  0.00           H  
ATOM    457  HB3 ASP A  29      30.685  -4.929  -6.264  1.00  0.00           H  
ATOM    458  CG  ASP A  29      30.134  -5.254  -4.217  1.00  0.00           C  
ATOM    459  OD1 ASP A  29      31.043  -6.045  -3.884  1.00  0.00           O  
ATOM    460  OD2 ASP A  29      29.493  -4.541  -3.404  1.00  0.00           O  
ATOM    461  C   ASP A  29      29.114  -2.706  -5.480  1.00  0.00           C  
ATOM    462  O   ASP A  29      30.291  -2.369  -5.338  1.00  0.00           O  
ATOM    463  N   ILE A  30      28.098  -1.905  -5.156  1.00  0.00           N  
ATOM    464  H   ILE A  30      27.171  -2.216  -5.413  1.00  0.00           H  
ATOM    465  CA  ILE A  30      28.253  -0.589  -4.515  1.00  0.00           C  
ATOM    466  HA  ILE A  30      28.973  -0.023  -5.105  1.00  0.00           H  
ATOM    467  CB  ILE A  30      26.918   0.193  -4.519  1.00  0.00           C  
ATOM    468  HB  ILE A  30      27.127   1.196  -4.142  1.00  0.00           H  
ATOM    469  CG2 ILE A  30      26.398   0.381  -5.952  1.00  0.00           C  
ATOM    470 HG21 ILE A  30      27.182   0.807  -6.578  1.00  0.00           H  
ATOM    471 HG22 ILE A  30      26.096  -0.579  -6.369  1.00  0.00           H  
ATOM    472 HG23 ILE A  30      25.536   1.047  -5.952  1.00  0.00           H  
ATOM    473  CG1 ILE A  30      25.820  -0.445  -3.630  1.00  0.00           C  
ATOM    474 HG12 ILE A  30      24.857  -0.401  -4.143  1.00  0.00           H  
ATOM    475 HG13 ILE A  30      26.042  -1.496  -3.443  1.00  0.00           H  
ATOM    476  CD1 ILE A  30      25.654   0.277  -2.289  1.00  0.00           C  
ATOM    477 HD11 ILE A  30      24.847  -0.187  -1.726  1.00  0.00           H  
ATOM    478 HD12 ILE A  30      26.570   0.211  -1.706  1.00  0.00           H  
ATOM    479 HD13 ILE A  30      25.409   1.323  -2.461  1.00  0.00           H  
ATOM    480  C   ILE A  30      28.828  -0.642  -3.089  1.00  0.00           C  
ATOM    481  O   ILE A  30      29.074   0.416  -2.516  1.00  0.00           O  
ATOM    482  N   PHE A  31      29.019  -1.829  -2.499  1.00  0.00           N  
ATOM    483  H   PHE A  31      28.899  -2.682  -3.044  1.00  0.00           H  
ATOM    484  CA  PHE A  31      29.477  -2.003  -1.116  1.00  0.00           C  
ATOM    485  HA  PHE A  31      29.251  -1.093  -0.556  1.00  0.00           H  
ATOM    486  CB  PHE A  31      28.704  -3.156  -0.465  1.00  0.00           C  
ATOM    487  HB2 PHE A  31      29.060  -4.097  -0.886  1.00  0.00           H  
ATOM    488  HB3 PHE A  31      28.943  -3.174   0.599  1.00  0.00           H  
ATOM    489  CG  PHE A  31      27.195  -3.091  -0.617  1.00  0.00           C  
ATOM    490  CD1 PHE A  31      26.434  -2.280   0.245  1.00  0.00           C  
ATOM    491  HD1 PHE A  31      26.930  -1.652   0.971  1.00  0.00           H  
ATOM    492  CE1 PHE A  31      25.031  -2.283   0.160  1.00  0.00           C  
ATOM    493  HE1 PHE A  31      24.451  -1.656   0.823  1.00  0.00           H  
ATOM    494  CZ  PHE A  31      24.386  -3.100  -0.786  1.00  0.00           C  
ATOM    495  HZ  PHE A  31      23.309  -3.113  -0.858  1.00  0.00           H  
ATOM    496  CE2 PHE A  31      25.145  -3.906  -1.650  1.00  0.00           C  
ATOM    497  HE2 PHE A  31      24.647  -4.544  -2.363  1.00  0.00           H  
ATOM    498  CD2 PHE A  31      26.549  -3.890  -1.579  1.00  0.00           C  
ATOM    499  HD2 PHE A  31      27.132  -4.516  -2.242  1.00  0.00           H  
ATOM    500  C   PHE A  31      30.992  -2.235  -0.990  1.00  0.00           C  
ATOM    501  O   PHE A  31      31.510  -2.220   0.126  1.00  0.00           O  
ATOM    502  N   ALA A  32      31.700  -2.438  -2.105  1.00  0.00           N  
ATOM    503  H   ALA A  32      31.190  -2.592  -2.966  1.00  0.00           H  
ATOM    504  CA  ALA A  32      33.164  -2.515  -2.163  1.00  0.00           C  
ATOM    505  HA  ALA A  32      33.508  -3.219  -1.407  1.00  0.00           H  
ATOM    506  CB  ALA A  32      33.530  -3.071  -3.544  1.00  0.00           C  
ATOM    507  HB1 ALA A  32      34.612  -3.184  -3.620  1.00  0.00           H  
ATOM    508  HB2 ALA A  32      33.055  -4.043  -3.689  1.00  0.00           H  
ATOM    509  HB3 ALA A  32      33.193  -2.384  -4.322  1.00  0.00           H  
ATOM    510  C   ALA A  32      33.887  -1.172  -1.891  1.00  0.00           C  
ATOM    511  O   ALA A  32      35.110  -1.149  -1.740  1.00  0.00           O  
ATOM    512  N   ALA A  33      33.134  -0.067  -1.833  1.00  0.00           N  
ATOM    513  H   ALA A  33      32.141  -0.188  -1.936  1.00  0.00           H  
ATOM    514  CA  ALA A  33      33.631   1.301  -1.699  1.00  0.00           C  
ATOM    515  HA  ALA A  33      34.402   1.442  -2.454  1.00  0.00           H  
ATOM    516  CB  ALA A  33      32.465   2.259  -2.001  1.00  0.00           C  
ATOM    517  HB1 ALA A  33      31.683   2.145  -1.248  1.00  0.00           H  
ATOM    518  HB2 ALA A  33      32.822   3.289  -1.993  1.00  0.00           H  
ATOM    519  HB3 ALA A  33      32.055   2.039  -2.987  1.00  0.00           H  
ATOM    520  C   ALA A  33      34.282   1.609  -0.336  1.00  0.00           C  
ATOM    521  O   ALA A  33      34.142   0.867   0.641  1.00  0.00           O  
ATOM    522  N   SER A  34      34.989   2.743  -0.250  1.00  0.00           N  
ATOM    523  H   SER A  34      35.061   3.344  -1.073  1.00  0.00           H  
ATOM    524  CA  SER A  34      35.638   3.179   0.989  1.00  0.00           C  
ATOM    525  HA  SER A  34      36.373   2.423   1.262  1.00  0.00           H  
ATOM    526  CB  SER A  34      36.375   4.496   0.745  1.00  0.00           C  
ATOM    527  HB2 SER A  34      37.160   4.334   0.004  1.00  0.00           H  
ATOM    528  HB3 SER A  34      35.674   5.239   0.360  1.00  0.00           H  
ATOM    529  OG  SER A  34      36.947   4.969   1.954  1.00  0.00           O  
ATOM    530  HG  SER A  34      37.553   5.683   1.731  1.00  0.00           H  
ATOM    531  C   SER A  34      34.650   3.334   2.156  1.00  0.00           C  
ATOM    532  O   SER A  34      33.568   3.902   1.992  1.00  0.00           O  
ATOM    533  N   LYS A  35      35.078   2.924   3.364  1.00  0.00           N  
ATOM    534  H   LYS A  35      35.994   2.506   3.384  1.00  0.00           H  
ATOM    535  CA  LYS A  35      34.347   3.057   4.646  1.00  0.00           C  
ATOM    536  HA  LYS A  35      33.404   2.509   4.569  1.00  0.00           H  
ATOM    537  CB  LYS A  35      35.196   2.477   5.796  1.00  0.00           C  
ATOM    538  HB2 LYS A  35      36.246   2.724   5.636  1.00  0.00           H  
ATOM    539  HB3 LYS A  35      34.889   2.947   6.732  1.00  0.00           H  
ATOM    540  CG  LYS A  35      35.033   0.961   5.977  1.00  0.00           C  
ATOM    541  HG2 LYS A  35      33.976   0.735   6.132  1.00  0.00           H  
ATOM    542  HG3 LYS A  35      35.383   0.439   5.086  1.00  0.00           H  
ATOM    543  CD  LYS A  35      35.833   0.498   7.205  1.00  0.00           C  
ATOM    544  HD2 LYS A  35      36.899   0.627   7.003  1.00  0.00           H  
ATOM    545  HD3 LYS A  35      35.558   1.117   8.062  1.00  0.00           H  
ATOM    546  CE  LYS A  35      35.538  -0.968   7.538  1.00  0.00           C  
ATOM    547  HE2 LYS A  35      34.463  -1.065   7.723  1.00  0.00           H  
ATOM    548  HE3 LYS A  35      35.783  -1.583   6.665  1.00  0.00           H  
ATOM    549  NZ  LYS A  35      36.307  -1.418   8.729  1.00  0.00           N  
ATOM    550  HZ1 LYS A  35      37.302  -1.364   8.555  1.00  0.00           H  
ATOM    551  HZ2 LYS A  35      36.093  -0.832   9.526  1.00  0.00           H  
ATOM    552  HZ3 LYS A  35      36.077  -2.376   8.967  1.00  0.00           H  
ATOM    553  C   LYS A  35      33.941   4.492   5.015  1.00  0.00           C  
ATOM    554  O   LYS A  35      33.161   4.672   5.943  1.00  0.00           O  
ATOM    555  N   ASN A  36      34.458   5.496   4.310  1.00  0.00           N  
ATOM    556  H   ASN A  36      35.130   5.264   3.595  1.00  0.00           H  
ATOM    557  CA  ASN A  36      34.022   6.888   4.433  1.00  0.00           C  
ATOM    558  HA  ASN A  36      33.930   7.133   5.493  1.00  0.00           H  
ATOM    559  CB  ASN A  36      35.087   7.804   3.801  1.00  0.00           C  
ATOM    560  HB2 ASN A  36      35.109   7.621   2.726  1.00  0.00           H  
ATOM    561  HB3 ASN A  36      34.792   8.841   3.963  1.00  0.00           H  
ATOM    562  CG  ASN A  36      36.498   7.629   4.345  1.00  0.00           C  
ATOM    563  OD1 ASN A  36      36.774   6.984   5.339  1.00  0.00           O  
ATOM    564  ND2 ASN A  36      37.474   8.207   3.683  1.00  0.00           N  
ATOM    565 HD21 ASN A  36      38.387   8.116   4.092  1.00  0.00           H  
ATOM    566 HD22 ASN A  36      37.274   8.799   2.901  1.00  0.00           H  
ATOM    567  C   ASN A  36      32.636   7.132   3.795  1.00  0.00           C  
ATOM    568  O   ASN A  36      32.028   8.167   4.051  1.00  0.00           O  
ATOM    569  N   THR A  37      32.148   6.200   2.967  1.00  0.00           N  
ATOM    570  H   THR A  37      32.699   5.366   2.803  1.00  0.00           H  
ATOM    571  CA  THR A  37      30.791   6.218   2.408  1.00  0.00           C  
ATOM    572  HA  THR A  37      30.632   7.158   1.875  1.00  0.00           H  
ATOM    573  CB  THR A  37      30.586   5.058   1.421  1.00  0.00           C  
ATOM    574  HB  THR A  37      30.799   4.110   1.920  1.00  0.00           H  
ATOM    575  CG2 THR A  37      29.169   5.001   0.859  1.00  0.00           C  
ATOM    576 HG21 THR A  37      28.468   4.796   1.661  1.00  0.00           H  
ATOM    577 HG22 THR A  37      28.917   5.954   0.401  1.00  0.00           H  
ATOM    578 HG23 THR A  37      29.091   4.190   0.136  1.00  0.00           H  
ATOM    579  OG1 THR A  37      31.457   5.190   0.318  1.00  0.00           O  
ATOM    580  HG1 THR A  37      32.305   4.827   0.620  1.00  0.00           H  
ATOM    581  C   THR A  37      29.758   6.105   3.525  1.00  0.00           C  
ATOM    582  O   THR A  37      29.744   5.137   4.284  1.00  0.00           O  
ATOM    583  N   THR A  38      28.854   7.074   3.602  1.00  0.00           N  
ATOM    584  H   THR A  38      28.947   7.870   2.972  1.00  0.00           H  
ATOM    585  CA  THR A  38      27.761   7.070   4.578  1.00  0.00           C  
ATOM    586  HA  THR A  38      28.175   6.748   5.535  1.00  0.00           H  
ATOM    587  CB  THR A  38      27.188   8.480   4.776  1.00  0.00           C  
ATOM    588  HB  THR A  38      26.402   8.423   5.529  1.00  0.00           H  
ATOM    589  CG2 THR A  38      28.220   9.496   5.267  1.00  0.00           C  
ATOM    590 HG21 THR A  38      29.022   9.614   4.536  1.00  0.00           H  
ATOM    591 HG22 THR A  38      27.740  10.462   5.421  1.00  0.00           H  
ATOM    592 HG23 THR A  38      28.652   9.157   6.207  1.00  0.00           H  
ATOM    593  OG1 THR A  38      26.610   8.969   3.591  1.00  0.00           O  
ATOM    594  HG1 THR A  38      27.369   9.167   2.986  1.00  0.00           H  
ATOM    595  C   THR A  38      26.635   6.091   4.216  1.00  0.00           C  
ATOM    596  O   THR A  38      26.446   5.677   3.068  1.00  0.00           O  
ATOM    597  N   GLU A  39      25.804   5.767   5.211  1.00  0.00           N  
ATOM    598  H   GLU A  39      26.042   6.064   6.145  1.00  0.00           H  
ATOM    599  CA  GLU A  39      24.605   4.930   5.045  1.00  0.00           C  
ATOM    600  HA  GLU A  39      24.889   3.901   4.814  1.00  0.00           H  
ATOM    601  CB  GLU A  39      23.785   4.950   6.338  1.00  0.00           C  
ATOM    602  HB2 GLU A  39      23.519   5.985   6.564  1.00  0.00           H  
ATOM    603  HB3 GLU A  39      22.863   4.393   6.170  1.00  0.00           H  
ATOM    604  CG  GLU A  39      24.485   4.344   7.554  1.00  0.00           C  
ATOM    605  HG2 GLU A  39      24.791   3.323   7.313  1.00  0.00           H  
ATOM    606  HG3 GLU A  39      25.375   4.929   7.799  1.00  0.00           H  
ATOM    607  CD  GLU A  39      23.519   4.336   8.743  1.00  0.00           C  
ATOM    608  OE1 GLU A  39      23.437   3.328   9.471  1.00  0.00           O  
ATOM    609  OE2 GLU A  39      22.756   5.317   8.939  1.00  0.00           O  
ATOM    610  C   GLU A  39      23.686   5.435   3.925  1.00  0.00           C  
ATOM    611  O   GLU A  39      23.220   4.659   3.098  1.00  0.00           O  
ATOM    612  N   LYS A  40      23.447   6.751   3.876  1.00  0.00           N  
ATOM    613  H   LYS A  40      23.893   7.333   4.567  1.00  0.00           H  
ATOM    614  CA  LYS A  40      22.550   7.372   2.893  1.00  0.00           C  
ATOM    615  HA  LYS A  40      21.673   6.730   2.793  1.00  0.00           H  
ATOM    616  CB  LYS A  40      22.042   8.739   3.371  1.00  0.00           C  
ATOM    617  HB2 LYS A  40      21.711   9.296   2.494  1.00  0.00           H  
ATOM    618  HB3 LYS A  40      21.173   8.565   4.008  1.00  0.00           H  
ATOM    619  CG  LYS A  40      23.030   9.614   4.153  1.00  0.00           C  
ATOM    620  HG2 LYS A  40      23.280   9.127   5.097  1.00  0.00           H  
ATOM    621  HG3 LYS A  40      23.938   9.771   3.571  1.00  0.00           H  
ATOM    622  CD  LYS A  40      22.363  10.963   4.444  1.00  0.00           C  
ATOM    623  HD2 LYS A  40      22.279  11.524   3.512  1.00  0.00           H  
ATOM    624  HD3 LYS A  40      21.359  10.794   4.841  1.00  0.00           H  
ATOM    625  CE  LYS A  40      23.180  11.756   5.465  1.00  0.00           C  
ATOM    626  HE2 LYS A  40      23.218  11.185   6.399  1.00  0.00           H  
ATOM    627  HE3 LYS A  40      24.205  11.863   5.093  1.00  0.00           H  
ATOM    628  NZ  LYS A  40      22.571  13.087   5.699  1.00  0.00           N  
ATOM    629  HZ1 LYS A  40      23.090  13.595   6.401  1.00  0.00           H  
ATOM    630  HZ2 LYS A  40      22.572  13.625   4.842  1.00  0.00           H  
ATOM    631  HZ3 LYS A  40      21.612  12.983   6.010  1.00  0.00           H  
ATOM    632  C   LYS A  40      23.129   7.444   1.483  1.00  0.00           C  
ATOM    633  O   LYS A  40      22.378   7.264   0.525  1.00  0.00           O  
ATOM    634  N   GLU A  41      24.442   7.618   1.327  1.00  0.00           N  
ATOM    635  H   GLU A  41      25.028   7.743   2.142  1.00  0.00           H  
ATOM    636  CA  GLU A  41      25.082   7.370   0.028  1.00  0.00           C  
ATOM    637  HA  GLU A  41      24.626   7.992  -0.743  1.00  0.00           H  
ATOM    638  CB  GLU A  41      26.582   7.654   0.087  1.00  0.00           C  
ATOM    639  HB2 GLU A  41      26.990   7.110   0.939  1.00  0.00           H  
ATOM    640  HB3 GLU A  41      27.050   7.264  -0.817  1.00  0.00           H  
ATOM    641  CG  GLU A  41      26.956   9.129   0.223  1.00  0.00           C  
ATOM    642  HG2 GLU A  41      26.841   9.637  -0.735  1.00  0.00           H  
ATOM    643  HG3 GLU A  41      26.303   9.619   0.947  1.00  0.00           H  
ATOM    644  CD  GLU A  41      28.406   9.195   0.692  1.00  0.00           C  
ATOM    645  OE1 GLU A  41      29.305   8.990  -0.157  1.00  0.00           O  
ATOM    646  OE2 GLU A  41      28.586   9.346   1.921  1.00  0.00           O  
ATOM    647  C   GLU A  41      24.894   5.908  -0.385  1.00  0.00           C  
ATOM    648  O   GLU A  41      24.521   5.636  -1.522  1.00  0.00           O  
ATOM    649  N   THR A  42      25.082   4.976   0.554  1.00  0.00           N  
ATOM    650  H   THR A  42      25.391   5.281   1.470  1.00  0.00           H  
ATOM    651  CA  THR A  42      24.942   3.534   0.317  1.00  0.00           C  
ATOM    652  HA  THR A  42      25.637   3.249  -0.472  1.00  0.00           H  
ATOM    653  CB  THR A  42      25.307   2.720   1.572  1.00  0.00           C  
ATOM    654  HB  THR A  42      24.583   2.890   2.363  1.00  0.00           H  
ATOM    655  CG2 THR A  42      25.368   1.217   1.306  1.00  0.00           C  
ATOM    656 HG21 THR A  42      26.117   1.011   0.542  1.00  0.00           H  
ATOM    657 HG22 THR A  42      25.648   0.701   2.224  1.00  0.00           H  
ATOM    658 HG23 THR A  42      24.396   0.852   0.978  1.00  0.00           H  
ATOM    659  OG1 THR A  42      26.577   3.094   2.040  1.00  0.00           O  
ATOM    660  HG1 THR A  42      26.545   4.001   2.389  1.00  0.00           H  
ATOM    661  C   THR A  42      23.531   3.187  -0.160  1.00  0.00           C  
ATOM    662  O   THR A  42      23.372   2.532  -1.188  1.00  0.00           O  
ATOM    663  N   PHE A  43      22.492   3.658   0.534  1.00  0.00           N  
ATOM    664  H   PHE A  43      22.679   4.138   1.411  1.00  0.00           H  
ATOM    665  CA  PHE A  43      21.100   3.389   0.173  1.00  0.00           C  
ATOM    666  HA  PHE A  43      20.998   2.325  -0.028  1.00  0.00           H  
ATOM    667  CB  PHE A  43      20.196   3.730   1.371  1.00  0.00           C  
ATOM    668  HB2 PHE A  43      20.228   4.809   1.521  1.00  0.00           H  
ATOM    669  HB3 PHE A  43      19.169   3.462   1.120  1.00  0.00           H  
ATOM    670  CG  PHE A  43      20.549   3.057   2.698  1.00  0.00           C  
ATOM    671  CD1 PHE A  43      20.257   3.721   3.908  1.00  0.00           C  
ATOM    672  HD1 PHE A  43      19.778   4.690   3.890  1.00  0.00           H  
ATOM    673  CE1 PHE A  43      20.609   3.143   5.142  1.00  0.00           C  
ATOM    674  HE1 PHE A  43      20.399   3.666   6.066  1.00  0.00           H  
ATOM    675  CZ  PHE A  43      21.257   1.897   5.177  1.00  0.00           C  
ATOM    676  HZ  PHE A  43      21.541   1.458   6.124  1.00  0.00           H  
ATOM    677  CE2 PHE A  43      21.544   1.224   3.978  1.00  0.00           C  
ATOM    678  HE2 PHE A  43      22.044   0.267   4.005  1.00  0.00           H  
ATOM    679  CD2 PHE A  43      21.185   1.796   2.745  1.00  0.00           C  
ATOM    680  HD2 PHE A  43      21.427   1.265   1.838  1.00  0.00           H  
ATOM    681  C   PHE A  43      20.685   4.096  -1.129  1.00  0.00           C  
ATOM    682  O   PHE A  43      20.006   3.483  -1.950  1.00  0.00           O  
ATOM    683  N   CYS A  44      21.164   5.320  -1.392  1.00  0.00           N  
ATOM    684  H   CYS A  44      21.725   5.785  -0.685  1.00  0.00           H  
ATOM    685  CA  CYS A  44      20.930   6.011  -2.666  1.00  0.00           C  
ATOM    686  HA  CYS A  44      19.856   6.018  -2.869  1.00  0.00           H  
ATOM    687  CB  CYS A  44      21.408   7.459  -2.523  1.00  0.00           C  
ATOM    688  HB2 CYS A  44      20.950   7.920  -1.654  1.00  0.00           H  
ATOM    689  HB3 CYS A  44      22.491   7.473  -2.388  1.00  0.00           H  
ATOM    690  SG  CYS A  44      20.956   8.420  -3.992  1.00  0.00           S  
ATOM    691  HG  CYS A  44      19.624   8.450  -3.816  1.00  0.00           H  
ATOM    692  C   CYS A  44      21.619   5.305  -3.853  1.00  0.00           C  
ATOM    693  O   CYS A  44      20.977   5.046  -4.876  1.00  0.00           O  
ATOM    694  N   ARG A  45      22.898   4.918  -3.705  1.00  0.00           N  
ATOM    695  H   ARG A  45      23.372   5.175  -2.841  1.00  0.00           H  
ATOM    696  CA  ARG A  45      23.644   4.099  -4.680  1.00  0.00           C  
ATOM    697  HA  ARG A  45      23.662   4.618  -5.641  1.00  0.00           H  
ATOM    698  CB  ARG A  45      25.103   3.873  -4.215  1.00  0.00           C  
ATOM    699  HB2 ARG A  45      25.100   3.541  -3.176  1.00  0.00           H  
ATOM    700  HB3 ARG A  45      25.544   3.079  -4.818  1.00  0.00           H  
ATOM    701  CG  ARG A  45      26.010   5.112  -4.349  1.00  0.00           C  
ATOM    702  HG2 ARG A  45      26.103   5.378  -5.403  1.00  0.00           H  
ATOM    703  HG3 ARG A  45      25.549   5.949  -3.830  1.00  0.00           H  
ATOM    704  CD  ARG A  45      27.416   4.868  -3.760  1.00  0.00           C  
ATOM    705  HD2 ARG A  45      27.301   4.471  -2.749  1.00  0.00           H  
ATOM    706  HD3 ARG A  45      27.942   4.129  -4.367  1.00  0.00           H  
ATOM    707  NE  ARG A  45      28.195   6.123  -3.706  1.00  0.00           N  
ATOM    708  HE  ARG A  45      27.924   6.849  -4.360  1.00  0.00           H  
ATOM    709  CZ  ARG A  45      29.091   6.469  -2.797  1.00  0.00           C  
ATOM    710  NH1 ARG A  45      29.755   5.591  -2.108  1.00  0.00           N  
ATOM    711 HH11 ARG A  45      29.629   4.613  -2.290  1.00  0.00           H  
ATOM    712 HH12 ARG A  45      30.406   5.867  -1.377  1.00  0.00           H  
ATOM    713  NH2 ARG A  45      29.308   7.731  -2.573  1.00  0.00           N  
ATOM    714 HH21 ARG A  45      28.722   8.398  -3.032  1.00  0.00           H  
ATOM    715 HH22 ARG A  45      29.692   8.024  -1.665  1.00  0.00           H  
ATOM    716  C   ARG A  45      22.925   2.769  -4.926  1.00  0.00           C  
ATOM    717  O   ARG A  45      22.719   2.417  -6.083  1.00  0.00           O  
ATOM    718  N   ALA A  46      22.486   2.070  -3.877  1.00  0.00           N  
ATOM    719  H   ALA A  46      22.698   2.408  -2.947  1.00  0.00           H  
ATOM    720  CA  ALA A  46      21.757   0.810  -4.001  1.00  0.00           C  
ATOM    721  HA  ALA A  46      22.360   0.135  -4.607  1.00  0.00           H  
ATOM    722  CB  ALA A  46      21.582   0.184  -2.610  1.00  0.00           C  
ATOM    723  HB1 ALA A  46      21.071  -0.775  -2.701  1.00  0.00           H  
ATOM    724  HB2 ALA A  46      22.558   0.018  -2.155  1.00  0.00           H  
ATOM    725  HB3 ALA A  46      20.996   0.844  -1.969  1.00  0.00           H  
ATOM    726  C   ALA A  46      20.411   0.986  -4.723  1.00  0.00           C  
ATOM    727  O   ALA A  46      20.166   0.296  -5.708  1.00  0.00           O  
ATOM    728  N   ALA A  47      19.577   1.937  -4.289  1.00  0.00           N  
ATOM    729  H   ALA A  47      19.843   2.475  -3.472  1.00  0.00           H  
ATOM    730  CA  ALA A  47      18.297   2.259  -4.919  1.00  0.00           C  
ATOM    731  HA  ALA A  47      17.637   1.393  -4.843  1.00  0.00           H  
ATOM    732  CB  ALA A  47      17.664   3.431  -4.163  1.00  0.00           C  
ATOM    733  HB1 ALA A  47      16.722   3.703  -4.638  1.00  0.00           H  
ATOM    734  HB2 ALA A  47      17.471   3.150  -3.130  1.00  0.00           H  
ATOM    735  HB3 ALA A  47      18.334   4.289  -4.177  1.00  0.00           H  
ATOM    736  C   ALA A  47      18.455   2.599  -6.409  1.00  0.00           C  
ATOM    737  O   ALA A  47      17.682   2.110  -7.226  1.00  0.00           O  
ATOM    738  N   THR A  48      19.494   3.366  -6.762  1.00  0.00           N  
ATOM    739  H   THR A  48      20.077   3.743  -6.023  1.00  0.00           H  
ATOM    740  CA  THR A  48      19.827   3.713  -8.155  1.00  0.00           C  
ATOM    741  HA  THR A  48      18.964   4.189  -8.615  1.00  0.00           H  
ATOM    742  CB  THR A  48      21.009   4.699  -8.199  1.00  0.00           C  
ATOM    743  HB  THR A  48      21.889   4.227  -7.761  1.00  0.00           H  
ATOM    744  CG2 THR A  48      21.362   5.161  -9.611  1.00  0.00           C  
ATOM    745 HG21 THR A  48      22.145   5.916  -9.555  1.00  0.00           H  
ATOM    746 HG22 THR A  48      21.729   4.323 -10.203  1.00  0.00           H  
ATOM    747 HG23 THR A  48      20.482   5.590 -10.091  1.00  0.00           H  
ATOM    748  OG1 THR A  48      20.713   5.860  -7.459  1.00  0.00           O  
ATOM    749  HG1 THR A  48      20.798   5.638  -6.515  1.00  0.00           H  
ATOM    750  C   THR A  48      20.163   2.473  -8.987  1.00  0.00           C  
ATOM    751  O   THR A  48      19.578   2.255 -10.046  1.00  0.00           O  
ATOM    752  N   VAL A  49      21.074   1.633  -8.487  1.00  0.00           N  
ATOM    753  H   VAL A  49      21.496   1.858  -7.591  1.00  0.00           H  
ATOM    754  CA  VAL A  49      21.525   0.406  -9.165  1.00  0.00           C  
ATOM    755  HA  VAL A  49      21.847   0.663 -10.175  1.00  0.00           H  
ATOM    756  CB  VAL A  49      22.732  -0.201  -8.417  1.00  0.00           C  
ATOM    757  HB  VAL A  49      22.536  -0.177  -7.345  1.00  0.00           H  
ATOM    758  CG1 VAL A  49      23.050  -1.655  -8.797  1.00  0.00           C  
ATOM    759 HG11 VAL A  49      23.192  -1.738  -9.875  1.00  0.00           H  
ATOM    760 HG12 VAL A  49      23.954  -1.984  -8.282  1.00  0.00           H  
ATOM    761 HG13 VAL A  49      22.235  -2.313  -8.490  1.00  0.00           H  
ATOM    762  CG2 VAL A  49      23.976   0.648  -8.717  1.00  0.00           C  
ATOM    763 HG21 VAL A  49      24.842   0.218  -8.219  1.00  0.00           H  
ATOM    764 HG22 VAL A  49      24.166   0.667  -9.791  1.00  0.00           H  
ATOM    765 HG23 VAL A  49      23.832   1.666  -8.362  1.00  0.00           H  
ATOM    766  C   VAL A  49      20.383  -0.594  -9.331  1.00  0.00           C  
ATOM    767  O   VAL A  49      20.215  -1.149 -10.417  1.00  0.00           O  
ATOM    768  N   LEU A  50      19.534  -0.766  -8.311  1.00  0.00           N  
ATOM    769  H   LEU A  50      19.734  -0.303  -7.429  1.00  0.00           H  
ATOM    770  CA  LEU A  50      18.319  -1.581  -8.418  1.00  0.00           C  
ATOM    771  HA  LEU A  50      18.589  -2.563  -8.807  1.00  0.00           H  
ATOM    772  CB  LEU A  50      17.666  -1.756  -7.034  1.00  0.00           C  
ATOM    773  HB2 LEU A  50      17.510  -0.768  -6.598  1.00  0.00           H  
ATOM    774  HB3 LEU A  50      16.687  -2.217  -7.177  1.00  0.00           H  
ATOM    775  CG  LEU A  50      18.466  -2.619  -6.037  1.00  0.00           C  
ATOM    776  HG  LEU A  50      19.438  -2.169  -5.846  1.00  0.00           H  
ATOM    777  CD1 LEU A  50      17.697  -2.691  -4.713  1.00  0.00           C  
ATOM    778 HD11 LEU A  50      17.580  -1.685  -4.309  1.00  0.00           H  
ATOM    779 HD12 LEU A  50      16.713  -3.131  -4.879  1.00  0.00           H  
ATOM    780 HD13 LEU A  50      18.249  -3.298  -3.996  1.00  0.00           H  
ATOM    781  CD2 LEU A  50      18.688  -4.045  -6.547  1.00  0.00           C  
ATOM    782 HD21 LEU A  50      19.416  -4.034  -7.357  1.00  0.00           H  
ATOM    783 HD22 LEU A  50      19.080  -4.676  -5.749  1.00  0.00           H  
ATOM    784 HD23 LEU A  50      17.753  -4.467  -6.914  1.00  0.00           H  
ATOM    785  C   LEU A  50      17.323  -0.994  -9.429  1.00  0.00           C  
ATOM    786  O   LEU A  50      16.870  -1.717 -10.309  1.00  0.00           O  
ATOM    787  N   ARG A  51      17.045   0.315  -9.383  1.00  0.00           N  
ATOM    788  H   ARG A  51      17.454   0.862  -8.631  1.00  0.00           H  
ATOM    789  CA  ARG A  51      16.123   0.984 -10.321  1.00  0.00           C  
ATOM    790  HA  ARG A  51      15.196   0.424 -10.306  1.00  0.00           H  
ATOM    791  CB  ARG A  51      15.845   2.402  -9.794  1.00  0.00           C  
ATOM    792  HB2 ARG A  51      15.508   2.324  -8.759  1.00  0.00           H  
ATOM    793  HB3 ARG A  51      16.781   2.964  -9.793  1.00  0.00           H  
ATOM    794  CG  ARG A  51      14.794   3.214 -10.567  1.00  0.00           C  
ATOM    795  HG2 ARG A  51      14.606   4.139 -10.023  1.00  0.00           H  
ATOM    796  HG3 ARG A  51      15.215   3.489 -11.535  1.00  0.00           H  
ATOM    797  CD  ARG A  51      13.452   2.502 -10.817  1.00  0.00           C  
ATOM    798  HD2 ARG A  51      12.820   3.192 -11.376  1.00  0.00           H  
ATOM    799  HD3 ARG A  51      13.625   1.637 -11.459  1.00  0.00           H  
ATOM    800  NE  ARG A  51      12.768   2.048  -9.583  1.00  0.00           N  
ATOM    801  HE  ARG A  51      13.299   1.494  -8.908  1.00  0.00           H  
ATOM    802  CZ  ARG A  51      11.485   2.155  -9.286  1.00  0.00           C  
ATOM    803  NH1 ARG A  51      10.660   2.852 -10.017  1.00  0.00           N  
ATOM    804 HH11 ARG A  51      11.028   3.367 -10.794  1.00  0.00           H  
ATOM    805 HH12 ARG A  51       9.710   2.985  -9.729  1.00  0.00           H  
ATOM    806  NH2 ARG A  51      10.989   1.564  -8.242  1.00  0.00           N  
ATOM    807 HH21 ARG A  51      11.618   1.084  -7.583  1.00  0.00           H  
ATOM    808 HH22 ARG A  51      10.032   1.642  -7.972  1.00  0.00           H  
ATOM    809  C   ARG A  51      16.603   0.946 -11.782  1.00  0.00           C  
ATOM    810  O   ARG A  51      15.774   1.007 -12.687  1.00  0.00           O  
ATOM    811  N   GLN A  52      17.906   0.810 -12.033  1.00  0.00           N  
ATOM    812  H   GLN A  52      18.547   0.867 -11.250  1.00  0.00           H  
ATOM    813  CA  GLN A  52      18.453   0.550 -13.373  1.00  0.00           C  
ATOM    814  HA  GLN A  52      17.929   1.173 -14.099  1.00  0.00           H  
ATOM    815  CB  GLN A  52      19.942   0.929 -13.407  1.00  0.00           C  
ATOM    816  HB2 GLN A  52      20.444   0.470 -12.555  1.00  0.00           H  
ATOM    817  HB3 GLN A  52      20.394   0.537 -14.320  1.00  0.00           H  
ATOM    818  CG  GLN A  52      20.158   2.451 -13.389  1.00  0.00           C  
ATOM    819  HG2 GLN A  52      19.778   2.871 -14.321  1.00  0.00           H  
ATOM    820  HG3 GLN A  52      19.601   2.899 -12.568  1.00  0.00           H  
ATOM    821  CD  GLN A  52      21.625   2.835 -13.226  1.00  0.00           C  
ATOM    822  OE1 GLN A  52      22.455   2.091 -12.738  1.00  0.00           O  
ATOM    823  NE2 GLN A  52      22.007   4.033 -13.619  1.00  0.00           N  
ATOM    824 HE21 GLN A  52      22.974   4.254 -13.460  1.00  0.00           H  
ATOM    825 HE22 GLN A  52      21.362   4.659 -14.065  1.00  0.00           H  
ATOM    826  C   GLN A  52      18.279  -0.908 -13.840  1.00  0.00           C  
ATOM    827  O   GLN A  52      17.971  -1.136 -15.014  1.00  0.00           O  
ATOM    828  N   PHE A  53      18.461  -1.895 -12.951  1.00  0.00           N  
ATOM    829  H   PHE A  53      18.674  -1.624 -11.996  1.00  0.00           H  
ATOM    830  CA  PHE A  53      18.560  -3.339 -13.264  1.00  0.00           C  
ATOM    831  HA  PHE A  53      19.495  -3.517 -13.795  1.00  0.00           H  
ATOM    832  CB  PHE A  53      18.619  -4.087 -11.917  1.00  0.00           C  
ATOM    833  HB2 PHE A  53      19.487  -3.731 -11.360  1.00  0.00           H  
ATOM    834  HB3 PHE A  53      17.738  -3.820 -11.335  1.00  0.00           H  
ATOM    835  CG  PHE A  53      18.673  -5.605 -11.964  1.00  0.00           C  
ATOM    836  CD1 PHE A  53      17.485  -6.357 -11.884  1.00  0.00           C  
ATOM    837  HD1 PHE A  53      16.531  -5.856 -11.833  1.00  0.00           H  
ATOM    838  CE1 PHE A  53      17.533  -7.761 -11.857  1.00  0.00           C  
ATOM    839  HE1 PHE A  53      16.621  -8.337 -11.796  1.00  0.00           H  
ATOM    840  CZ  PHE A  53      18.771  -8.422 -11.915  1.00  0.00           C  
ATOM    841  HZ  PHE A  53      18.810  -9.502 -11.899  1.00  0.00           H  
ATOM    842  CE2 PHE A  53      19.960  -7.680 -11.999  1.00  0.00           C  
ATOM    843  HE2 PHE A  53      20.909  -8.197 -12.062  1.00  0.00           H  
ATOM    844  CD2 PHE A  53      19.912  -6.272 -12.014  1.00  0.00           C  
ATOM    845  HD2 PHE A  53      20.829  -5.705 -12.072  1.00  0.00           H  
ATOM    846  C   PHE A  53      17.421  -3.875 -14.155  1.00  0.00           C  
ATOM    847  O   PHE A  53      17.652  -4.623 -15.110  1.00  0.00           O  
ATOM    848  N   TYR A  54      16.190  -3.429 -13.886  1.00  0.00           N  
ATOM    849  H   TYR A  54      16.078  -2.820 -13.086  1.00  0.00           H  
ATOM    850  CA  TYR A  54      14.983  -3.858 -14.602  1.00  0.00           C  
ATOM    851  HA  TYR A  54      14.877  -4.937 -14.477  1.00  0.00           H  
ATOM    852  CB  TYR A  54      13.740  -3.177 -13.992  1.00  0.00           C  
ATOM    853  HB2 TYR A  54      13.623  -2.202 -14.468  1.00  0.00           H  
ATOM    854  HB3 TYR A  54      12.862  -3.766 -14.258  1.00  0.00           H  
ATOM    855  CG  TYR A  54      13.738  -2.969 -12.484  1.00  0.00           C  
ATOM    856  CD1 TYR A  54      14.044  -4.031 -11.609  1.00  0.00           C  
ATOM    857  HD1 TYR A  54      14.258  -5.011 -12.007  1.00  0.00           H  
ATOM    858  CE1 TYR A  54      14.124  -3.806 -10.219  1.00  0.00           C  
ATOM    859  HE1 TYR A  54      14.410  -4.604  -9.551  1.00  0.00           H  
ATOM    860  CZ  TYR A  54      13.871  -2.519  -9.696  1.00  0.00           C  
ATOM    861  OH  TYR A  54      13.967  -2.272  -8.364  1.00  0.00           O  
ATOM    862  HH  TYR A  54      13.835  -1.327  -8.149  1.00  0.00           H  
ATOM    863  CE2 TYR A  54      13.492  -1.481 -10.568  1.00  0.00           C  
ATOM    864  HE2 TYR A  54      13.261  -0.516 -10.156  1.00  0.00           H  
ATOM    865  CD2 TYR A  54      13.450  -1.694 -11.957  1.00  0.00           C  
ATOM    866  HD2 TYR A  54      13.223  -0.869 -12.619  1.00  0.00           H  
ATOM    867  C   TYR A  54      15.039  -3.572 -16.115  1.00  0.00           C  
ATOM    868  O   TYR A  54      14.468  -4.321 -16.901  1.00  0.00           O  
ATOM    869  N   SER A  55      15.740  -2.514 -16.544  1.00  0.00           N  
ATOM    870  H   SER A  55      16.275  -1.986 -15.866  1.00  0.00           H  
ATOM    871  CA  SER A  55      15.749  -2.070 -17.950  1.00  0.00           C  
ATOM    872  HA  SER A  55      14.725  -1.830 -18.232  1.00  0.00           H  
ATOM    873  CB  SER A  55      16.579  -0.787 -18.087  1.00  0.00           C  
ATOM    874  HB2 SER A  55      16.557  -0.461 -19.127  1.00  0.00           H  
ATOM    875  HB3 SER A  55      16.139  -0.001 -17.471  1.00  0.00           H  
ATOM    876  OG  SER A  55      17.923  -0.985 -17.698  1.00  0.00           O  
ATOM    877  HG  SER A  55      17.981  -0.990 -16.723  1.00  0.00           H  
ATOM    878  C   SER A  55      16.233  -3.153 -18.930  1.00  0.00           C  
ATOM    879  O   SER A  55      15.712  -3.232 -20.050  1.00  0.00           O  
ATOM    880  N   HIE A  56      17.149  -4.020 -18.478  1.00  0.00           N  
ATOM    881  H   HIE A  56      17.518  -3.847 -17.553  1.00  0.00           H  
ATOM    882  CA  HIE A  56      17.561  -5.249 -19.165  1.00  0.00           C  
ATOM    883  HA  HIE A  56      17.239  -5.212 -20.208  1.00  0.00           H  
ATOM    884  CB  HIE A  56      19.095  -5.336 -19.161  1.00  0.00           C  
ATOM    885  HB2 HIE A  56      19.500  -4.415 -19.585  1.00  0.00           H  
ATOM    886  HB3 HIE A  56      19.456  -5.420 -18.135  1.00  0.00           H  
ATOM    887  CG  HIE A  56      19.627  -6.494 -19.967  1.00  0.00           C  
ATOM    888  ND1 HIE A  56      19.850  -6.482 -21.342  1.00  0.00           N  
ATOM    889  CE1 HIE A  56      20.266  -7.716 -21.661  1.00  0.00           C  
ATOM    890  HE1 HIE A  56      20.516  -8.035 -22.666  1.00  0.00           H  
ATOM    891  NE2 HIE A  56      20.304  -8.496 -20.566  1.00  0.00           N  
ATOM    892  HE2 HIE A  56      20.543  -9.478 -20.541  1.00  0.00           H  
ATOM    893  CD2 HIE A  56      19.904  -7.739 -19.488  1.00  0.00           C  
ATOM    894  HD2 HIE A  56      19.792  -8.071 -18.467  1.00  0.00           H  
ATOM    895  C   HIE A  56      16.931  -6.513 -18.556  1.00  0.00           C  
ATOM    896  O   HIE A  56      16.307  -7.295 -19.268  1.00  0.00           O  
ATOM    897  N   HIE A  57      17.071  -6.734 -17.243  1.00  0.00           N  
ATOM    898  H   HIE A  57      17.538  -6.035 -16.675  1.00  0.00           H  
ATOM    899  CA  HIE A  57      16.761  -8.032 -16.613  1.00  0.00           C  
ATOM    900  HA  HIE A  57      17.107  -8.821 -17.285  1.00  0.00           H  
ATOM    901  CB  HIE A  57      17.579  -8.184 -15.327  1.00  0.00           C  
ATOM    902  HB2 HIE A  57      17.288  -7.401 -14.627  1.00  0.00           H  
ATOM    903  HB3 HIE A  57      17.353  -9.149 -14.870  1.00  0.00           H  
ATOM    904  CG  HIE A  57      19.071  -8.120 -15.556  1.00  0.00           C  
ATOM    905  ND1 HIE A  57      19.849  -9.106 -16.166  1.00  0.00           N  
ATOM    906  CE1 HIE A  57      21.115  -8.669 -16.108  1.00  0.00           C  
ATOM    907  HE1 HIE A  57      21.970  -9.218 -16.476  1.00  0.00           H  
ATOM    908  NE2 HIE A  57      21.172  -7.465 -15.521  1.00  0.00           N  
ATOM    909  HE2 HIE A  57      22.018  -6.955 -15.307  1.00  0.00           H  
ATOM    910  CD2 HIE A  57      19.890  -7.096 -15.187  1.00  0.00           C  
ATOM    911  HD2 HIE A  57      19.587  -6.195 -14.678  1.00  0.00           H  
ATOM    912  C   HIE A  57      15.262  -8.318 -16.393  1.00  0.00           C  
ATOM    913  O   HIE A  57      14.889  -9.453 -16.099  1.00  0.00           O  
ATOM    914  N   GLU A  58      14.374  -7.346 -16.629  1.00  0.00           N  
ATOM    915  H   GLU A  58      14.714  -6.412 -16.830  1.00  0.00           H  
ATOM    916  CA  GLU A  58      12.930  -7.591 -16.828  1.00  0.00           C  
ATOM    917  HA  GLU A  58      12.593  -8.282 -16.054  1.00  0.00           H  
ATOM    918  CB  GLU A  58      12.173  -6.254 -16.631  1.00  0.00           C  
ATOM    919  HB2 GLU A  58      12.591  -5.791 -15.735  1.00  0.00           H  
ATOM    920  HB3 GLU A  58      12.360  -5.603 -17.488  1.00  0.00           H  
ATOM    921  CG  GLU A  58      10.652  -6.351 -16.421  1.00  0.00           C  
ATOM    922  HG2 GLU A  58      10.157  -6.341 -17.394  1.00  0.00           H  
ATOM    923  HG3 GLU A  58      10.432  -7.309 -15.944  1.00  0.00           H  
ATOM    924  CD  GLU A  58      10.076  -5.222 -15.535  1.00  0.00           C  
ATOM    925  OE1 GLU A  58       9.166  -5.490 -14.723  1.00  0.00           O  
ATOM    926  OE2 GLU A  58      10.534  -4.051 -15.572  1.00  0.00           O  
ATOM    927  C   GLU A  58      12.636  -8.292 -18.183  1.00  0.00           C  
ATOM    928  O   GLU A  58      11.487  -8.613 -18.490  1.00  0.00           O  
ATOM    929  N   LYS A  59      13.682  -8.547 -18.994  1.00  0.00           N  
ATOM    930  H   LYS A  59      14.583  -8.190 -18.694  1.00  0.00           H  
ATOM    931  CA  LYS A  59      13.624  -9.066 -20.375  1.00  0.00           C  
ATOM    932  HA  LYS A  59      12.664  -9.562 -20.510  1.00  0.00           H  
ATOM    933  CB  LYS A  59      13.725  -7.904 -21.385  1.00  0.00           C  
ATOM    934  HB2 LYS A  59      14.779  -7.642 -21.498  1.00  0.00           H  
ATOM    935  HB3 LYS A  59      13.365  -8.258 -22.354  1.00  0.00           H  
ATOM    936  CG  LYS A  59      12.960  -6.630 -21.005  1.00  0.00           C  
ATOM    937  HG2 LYS A  59      11.897  -6.850 -20.897  1.00  0.00           H  
ATOM    938  HG3 LYS A  59      13.347  -6.244 -20.060  1.00  0.00           H  
ATOM    939  CD  LYS A  59      13.166  -5.552 -22.070  1.00  0.00           C  
ATOM    940  HD2 LYS A  59      14.230  -5.480 -22.306  1.00  0.00           H  
ATOM    941  HD3 LYS A  59      12.608  -5.816 -22.970  1.00  0.00           H  
ATOM    942  CE  LYS A  59      12.684  -4.217 -21.501  1.00  0.00           C  
ATOM    943  HE2 LYS A  59      11.608  -4.283 -21.311  1.00  0.00           H  
ATOM    944  HE3 LYS A  59      13.190  -4.054 -20.542  1.00  0.00           H  
ATOM    945  NZ  LYS A  59      12.997  -3.101 -22.421  1.00  0.00           N  
ATOM    946  HZ1 LYS A  59      12.672  -2.228 -22.030  1.00  0.00           H  
ATOM    947  HZ2 LYS A  59      12.564  -3.249 -23.323  1.00  0.00           H  
ATOM    948  HZ3 LYS A  59      14.003  -3.040 -22.535  1.00  0.00           H  
ATOM    949  C   LYS A  59      14.708 -10.106 -20.715  1.00  0.00           C  
ATOM    950  O   LYS A  59      14.860 -10.460 -21.883  1.00  0.00           O  
ATOM    951  N   ASP A  60      15.493 -10.586 -19.745  1.00  0.00           N  
ATOM    952  H   ASP A  60      15.332 -10.284 -18.800  1.00  0.00           H  
ATOM    953  CA  ASP A  60      16.531 -11.591 -20.012  1.00  0.00           C  
ATOM    954  HA  ASP A  60      17.135 -11.218 -20.842  1.00  0.00           H  
ATOM    955  CB  ASP A  60      17.488 -11.764 -18.816  1.00  0.00           C  
ATOM    956  HB2 ASP A  60      17.853 -10.782 -18.512  1.00  0.00           H  
ATOM    957  HB3 ASP A  60      16.940 -12.195 -17.976  1.00  0.00           H  
ATOM    958  CG  ASP A  60      18.692 -12.668 -19.138  1.00  0.00           C  
ATOM    959  OD1 ASP A  60      19.844 -12.186 -19.104  1.00  0.00           O  
ATOM    960  OD2 ASP A  60      18.502 -13.868 -19.434  1.00  0.00           O  
ATOM    961  C   ASP A  60      15.894 -12.921 -20.453  1.00  0.00           C  
ATOM    962  O   ASP A  60      15.103 -13.532 -19.727  1.00  0.00           O  
ATOM    963  N   THR A  61      16.268 -13.377 -21.652  1.00  0.00           N  
ATOM    964  H   THR A  61      16.864 -12.779 -22.201  1.00  0.00           H  
ATOM    965  CA  THR A  61      15.723 -14.585 -22.301  1.00  0.00           C  
ATOM    966  HA  THR A  61      14.666 -14.415 -22.503  1.00  0.00           H  
ATOM    967  CB  THR A  61      16.406 -14.863 -23.651  1.00  0.00           C  
ATOM    968  HB  THR A  61      15.955 -15.754 -24.090  1.00  0.00           H  
ATOM    969  CG2 THR A  61      16.254 -13.712 -24.646  1.00  0.00           C  
ATOM    970 HG21 THR A  61      15.196 -13.492 -24.787  1.00  0.00           H  
ATOM    971 HG22 THR A  61      16.680 -14.010 -25.605  1.00  0.00           H  
ATOM    972 HG23 THR A  61      16.763 -12.817 -24.291  1.00  0.00           H  
ATOM    973  OG1 THR A  61      17.787 -15.098 -23.484  1.00  0.00           O  
ATOM    974  HG1 THR A  61      18.206 -14.271 -23.241  1.00  0.00           H  
ATOM    975  C   THR A  61      15.807 -15.851 -21.446  1.00  0.00           C  
ATOM    976  O   THR A  61      14.994 -16.750 -21.639  1.00  0.00           O  
ATOM    977  N   ARG A  62      16.719 -15.929 -20.466  1.00  0.00           N  
ATOM    978  H   ARG A  62      17.330 -15.126 -20.318  1.00  0.00           H  
ATOM    979  CA  ARG A  62      16.866 -17.083 -19.560  1.00  0.00           C  
ATOM    980  HA  ARG A  62      16.670 -18.006 -20.110  1.00  0.00           H  
ATOM    981  CB  ARG A  62      18.302 -17.111 -19.022  1.00  0.00           C  
ATOM    982  HB2 ARG A  62      18.460 -16.218 -18.416  1.00  0.00           H  
ATOM    983  HB3 ARG A  62      18.422 -17.977 -18.368  1.00  0.00           H  
ATOM    984  CG  ARG A  62      19.355 -17.190 -20.143  1.00  0.00           C  
ATOM    985  HG2 ARG A  62      19.341 -18.192 -20.573  1.00  0.00           H  
ATOM    986  HG3 ARG A  62      19.146 -16.474 -20.938  1.00  0.00           H  
ATOM    987  CD  ARG A  62      20.753 -16.891 -19.601  1.00  0.00           C  
ATOM    988  HD2 ARG A  62      20.948 -17.549 -18.752  1.00  0.00           H  
ATOM    989  HD3 ARG A  62      21.478 -17.106 -20.389  1.00  0.00           H  
ATOM    990  NE  ARG A  62      20.892 -15.478 -19.196  1.00  0.00           N  
ATOM    991  HE  ARG A  62      20.102 -14.848 -19.377  1.00  0.00           H  
ATOM    992  CZ  ARG A  62      21.946 -14.944 -18.612  1.00  0.00           C  
ATOM    993  NH1 ARG A  62      22.991 -15.660 -18.295  1.00  0.00           N  
ATOM    994 HH11 ARG A  62      22.967 -16.646 -18.475  1.00  0.00           H  
ATOM    995 HH12 ARG A  62      23.775 -15.235 -17.841  1.00  0.00           H  
ATOM    996  NH2 ARG A  62      21.993 -13.677 -18.349  1.00  0.00           N  
ATOM    997 HH21 ARG A  62      21.175 -13.100 -18.591  1.00  0.00           H  
ATOM    998 HH22 ARG A  62      22.787 -13.254 -17.921  1.00  0.00           H  
ATOM    999  C   ARG A  62      15.878 -17.062 -18.388  1.00  0.00           C  
ATOM   1000  O   ARG A  62      15.574 -18.115 -17.841  1.00  0.00           O  
ATOM   1001  N   CYS A  63      15.396 -15.878 -18.006  1.00  0.00           N  
ATOM   1002  H   CYS A  63      15.692 -15.063 -18.529  1.00  0.00           H  
ATOM   1003  CA  CYS A  63      14.319 -15.706 -17.027  1.00  0.00           C  
ATOM   1004  HA  CYS A  63      14.361 -16.520 -16.302  1.00  0.00           H  
ATOM   1005  CB  CYS A  63      14.519 -14.387 -16.269  1.00  0.00           C  
ATOM   1006  HB2 CYS A  63      14.541 -13.550 -16.969  1.00  0.00           H  
ATOM   1007  HB3 CYS A  63      13.682 -14.246 -15.584  1.00  0.00           H  
ATOM   1008  SG  CYS A  63      16.059 -14.438 -15.307  1.00  0.00           S  
ATOM   1009  HG  CYS A  63      16.899 -14.320 -16.344  1.00  0.00           H  
ATOM   1010  C   CYS A  63      12.934 -15.777 -17.690  1.00  0.00           C  
ATOM   1011  O   CYS A  63      12.011 -16.344 -17.108  1.00  0.00           O  
ATOM   1012  N   LEU A  64      12.808 -15.286 -18.931  1.00  0.00           N  
ATOM   1013  H   LEU A  64      13.586 -14.760 -19.316  1.00  0.00           H  
ATOM   1014  CA  LEU A  64      11.622 -15.496 -19.772  1.00  0.00           C  
ATOM   1015  HA  LEU A  64      10.730 -15.214 -19.211  1.00  0.00           H  
ATOM   1016  CB  LEU A  64      11.732 -14.626 -21.038  1.00  0.00           C  
ATOM   1017  HB2 LEU A  64      12.674 -14.868 -21.530  1.00  0.00           H  
ATOM   1018  HB3 LEU A  64      10.926 -14.902 -21.720  1.00  0.00           H  
ATOM   1019  CG  LEU A  64      11.672 -13.105 -20.802  1.00  0.00           C  
ATOM   1020  HG  LEU A  64      12.376 -12.818 -20.020  1.00  0.00           H  
ATOM   1021  CD1 LEU A  64      12.061 -12.380 -22.091  1.00  0.00           C  
ATOM   1022 HD11 LEU A  64      13.100 -12.597 -22.332  1.00  0.00           H  
ATOM   1023 HD12 LEU A  64      11.420 -12.698 -22.913  1.00  0.00           H  
ATOM   1024 HD13 LEU A  64      11.961 -11.304 -21.954  1.00  0.00           H  
ATOM   1025  CD2 LEU A  64      10.269 -12.646 -20.400  1.00  0.00           C  
ATOM   1026 HD21 LEU A  64      10.271 -11.569 -20.229  1.00  0.00           H  
ATOM   1027 HD22 LEU A  64       9.555 -12.889 -21.187  1.00  0.00           H  
ATOM   1028 HD23 LEU A  64       9.967 -13.140 -19.478  1.00  0.00           H  
ATOM   1029  C   LEU A  64      11.451 -16.974 -20.165  1.00  0.00           C  
ATOM   1030  O   LEU A  64      10.348 -17.505 -20.099  1.00  0.00           O  
ATOM   1031  N   GLY A  65      12.545 -17.642 -20.546  1.00  0.00           N  
ATOM   1032  H   GLY A  65      13.399 -17.117 -20.688  1.00  0.00           H  
ATOM   1033  CA  GLY A  65      12.599 -19.070 -20.872  1.00  0.00           C  
ATOM   1034  HA2 GLY A  65      11.710 -19.337 -21.446  1.00  0.00           H  
ATOM   1035  HA3 GLY A  65      13.474 -19.253 -21.495  1.00  0.00           H  
ATOM   1036  C   GLY A  65      12.674 -20.007 -19.661  1.00  0.00           C  
ATOM   1037  O   GLY A  65      12.885 -21.207 -19.837  1.00  0.00           O  
ATOM   1038  N   ALA A  66      12.515 -19.496 -18.436  1.00  0.00           N  
ATOM   1039  H   ALA A  66      12.290 -18.516 -18.355  1.00  0.00           H  
ATOM   1040  CA  ALA A  66      12.334 -20.334 -17.254  1.00  0.00           C  
ATOM   1041  HA  ALA A  66      13.071 -21.139 -17.287  1.00  0.00           H  
ATOM   1042  CB  ALA A  66      12.600 -19.486 -16.006  1.00  0.00           C  
ATOM   1043  HB1 ALA A  66      11.815 -18.736 -15.895  1.00  0.00           H  
ATOM   1044  HB2 ALA A  66      12.622 -20.124 -15.124  1.00  0.00           H  
ATOM   1045  HB3 ALA A  66      13.566 -18.988 -16.101  1.00  0.00           H  
ATOM   1046  C   ALA A  66      10.927 -20.970 -17.235  1.00  0.00           C  
ATOM   1047  O   ALA A  66      10.001 -20.488 -17.888  1.00  0.00           O  
ATOM   1048  N   THR A  67      10.728 -22.038 -16.451  1.00  0.00           N  
ATOM   1049  H   THR A  67      11.490 -22.394 -15.898  1.00  0.00           H  
ATOM   1050  CA  THR A  67       9.388 -22.630 -16.291  1.00  0.00           C  
ATOM   1051  HA  THR A  67       9.006 -22.842 -17.291  1.00  0.00           H  
ATOM   1052  CB  THR A  67       9.396 -23.960 -15.516  1.00  0.00           C  
ATOM   1053  HB  THR A  67       8.390 -24.378 -15.554  1.00  0.00           H  
ATOM   1054  CG2 THR A  67      10.356 -24.988 -16.112  1.00  0.00           C  
ATOM   1055 HG21 THR A  67      10.229 -25.948 -15.611  1.00  0.00           H  
ATOM   1056 HG22 THR A  67      10.135 -25.120 -17.172  1.00  0.00           H  
ATOM   1057 HG23 THR A  67      11.389 -24.660 -16.003  1.00  0.00           H  
ATOM   1058  OG1 THR A  67       9.743 -23.785 -14.162  1.00  0.00           O  
ATOM   1059  HG1 THR A  67       9.775 -24.660 -13.764  1.00  0.00           H  
ATOM   1060  C   THR A  67       8.422 -21.633 -15.640  1.00  0.00           C  
ATOM   1061  O   THR A  67       8.826 -20.777 -14.850  1.00  0.00           O  
ATOM   1062  N   ALA A  68       7.124 -21.759 -15.938  1.00  0.00           N  
ATOM   1063  H   ALA A  68       6.864 -22.461 -16.612  1.00  0.00           H  
ATOM   1064  CA  ALA A  68       6.102 -20.766 -15.584  1.00  0.00           C  
ATOM   1065  HA  ALA A  68       6.288 -19.866 -16.173  1.00  0.00           H  
ATOM   1066  CB  ALA A  68       4.736 -21.331 -15.993  1.00  0.00           C  
ATOM   1067  HB1 ALA A  68       4.522 -22.247 -15.440  1.00  0.00           H  
ATOM   1068  HB2 ALA A  68       3.956 -20.599 -15.777  1.00  0.00           H  
ATOM   1069  HB3 ALA A  68       4.724 -21.545 -17.063  1.00  0.00           H  
ATOM   1070  C   ALA A  68       6.103 -20.346 -14.099  1.00  0.00           C  
ATOM   1071  O   ALA A  68       5.938 -19.166 -13.798  1.00  0.00           O  
ATOM   1072  N   GLN A  69       6.354 -21.277 -13.170  1.00  0.00           N  
ATOM   1073  H   GLN A  69       6.496 -22.228 -13.475  1.00  0.00           H  
ATOM   1074  CA  GLN A  69       6.475 -20.966 -11.739  1.00  0.00           C  
ATOM   1075  HA  GLN A  69       5.611 -20.365 -11.450  1.00  0.00           H  
ATOM   1076  CB  GLN A  69       6.424 -22.276 -10.935  1.00  0.00           C  
ATOM   1077  HB2 GLN A  69       5.510 -22.810 -11.204  1.00  0.00           H  
ATOM   1078  HB3 GLN A  69       7.277 -22.908 -11.193  1.00  0.00           H  
ATOM   1079  CG  GLN A  69       6.415 -22.023  -9.419  1.00  0.00           C  
ATOM   1080  HG2 GLN A  69       7.418 -21.762  -9.079  1.00  0.00           H  
ATOM   1081  HG3 GLN A  69       5.748 -21.188  -9.200  1.00  0.00           H  
ATOM   1082  CD  GLN A  69       5.938 -23.245  -8.640  1.00  0.00           C  
ATOM   1083  OE1 GLN A  69       6.392 -24.356  -8.843  1.00  0.00           O  
ATOM   1084  NE2 GLN A  69       5.016 -23.088  -7.716  1.00  0.00           N  
ATOM   1085 HE21 GLN A  69       4.717 -23.927  -7.250  1.00  0.00           H  
ATOM   1086 HE22 GLN A  69       4.574 -22.200  -7.567  1.00  0.00           H  
ATOM   1087  C   GLN A  69       7.732 -20.141 -11.405  1.00  0.00           C  
ATOM   1088  O   GLN A  69       7.659 -19.191 -10.626  1.00  0.00           O  
ATOM   1089  N   GLN A  70       8.879 -20.454 -12.012  1.00  0.00           N  
ATOM   1090  H   GLN A  70       8.867 -21.160 -12.738  1.00  0.00           H  
ATOM   1091  CA  GLN A  70      10.129 -19.716 -11.801  1.00  0.00           C  
ATOM   1092  HA  GLN A  70      10.269 -19.556 -10.732  1.00  0.00           H  
ATOM   1093  CB  GLN A  70      11.312 -20.549 -12.323  1.00  0.00           C  
ATOM   1094  HB2 GLN A  70      11.185 -20.682 -13.397  1.00  0.00           H  
ATOM   1095  HB3 GLN A  70      12.236 -19.992 -12.161  1.00  0.00           H  
ATOM   1096  CG  GLN A  70      11.457 -21.945 -11.686  1.00  0.00           C  
ATOM   1097  HG2 GLN A  70      10.538 -22.513 -11.818  1.00  0.00           H  
ATOM   1098  HG3 GLN A  70      12.236 -22.477 -12.232  1.00  0.00           H  
ATOM   1099  CD  GLN A  70      11.814 -21.929 -10.195  1.00  0.00           C  
ATOM   1100  OE1 GLN A  70      11.048 -21.517  -9.332  1.00  0.00           O  
ATOM   1101  NE2 GLN A  70      12.974 -22.429  -9.827  1.00  0.00           N  
ATOM   1102 HE21 GLN A  70      13.189 -22.380  -8.846  1.00  0.00           H  
ATOM   1103 HE22 GLN A  70      13.622 -22.791 -10.505  1.00  0.00           H  
ATOM   1104  C   GLN A  70      10.087 -18.326 -12.463  1.00  0.00           C  
ATOM   1105  O   GLN A  70      10.622 -17.370 -11.897  1.00  0.00           O  
ATOM   1106  N   PHE A  71       9.389 -18.197 -13.598  1.00  0.00           N  
ATOM   1107  H   PHE A  71       9.053 -19.046 -14.043  1.00  0.00           H  
ATOM   1108  CA  PHE A  71       9.050 -16.918 -14.240  1.00  0.00           C  
ATOM   1109  HA  PHE A  71       9.962 -16.331 -14.349  1.00  0.00           H  
ATOM   1110  CB  PHE A  71       8.508 -17.197 -15.652  1.00  0.00           C  
ATOM   1111  HB2 PHE A  71       9.312 -17.616 -16.260  1.00  0.00           H  
ATOM   1112  HB3 PHE A  71       7.729 -17.957 -15.578  1.00  0.00           H  
ATOM   1113  CG  PHE A  71       7.939 -15.989 -16.384  1.00  0.00           C  
ATOM   1114  CD1 PHE A  71       8.684 -14.797 -16.494  1.00  0.00           C  
ATOM   1115  HD1 PHE A  71       9.676 -14.728 -16.064  1.00  0.00           H  
ATOM   1116  CE1 PHE A  71       8.160 -13.697 -17.195  1.00  0.00           C  
ATOM   1117  HE1 PHE A  71       8.752 -12.796 -17.295  1.00  0.00           H  
ATOM   1118  CZ  PHE A  71       6.902 -13.788 -17.815  1.00  0.00           C  
ATOM   1119  HZ  PHE A  71       6.536 -12.959 -18.407  1.00  0.00           H  
ATOM   1120  CE2 PHE A  71       6.155 -14.975 -17.712  1.00  0.00           C  
ATOM   1121  HE2 PHE A  71       5.213 -15.070 -18.233  1.00  0.00           H  
ATOM   1122  CD2 PHE A  71       6.670 -16.069 -16.992  1.00  0.00           C  
ATOM   1123  HD2 PHE A  71       6.111 -16.993 -16.948  1.00  0.00           H  
ATOM   1124  C   PHE A  71       8.054 -16.088 -13.405  1.00  0.00           C  
ATOM   1125  O   PHE A  71       8.191 -14.868 -13.300  1.00  0.00           O  
ATOM   1126  N   HIE A  72       7.087 -16.724 -12.728  1.00  0.00           N  
ATOM   1127  H   HIE A  72       6.917 -17.705 -12.921  1.00  0.00           H  
ATOM   1128  CA  HIE A  72       6.275 -16.031 -11.719  1.00  0.00           C  
ATOM   1129  HA  HIE A  72       5.813 -15.159 -12.181  1.00  0.00           H  
ATOM   1130  CB  HIE A  72       5.137 -16.910 -11.181  1.00  0.00           C  
ATOM   1131  HB2 HIE A  72       4.495 -17.219 -12.006  1.00  0.00           H  
ATOM   1132  HB3 HIE A  72       5.540 -17.801 -10.703  1.00  0.00           H  
ATOM   1133  CG  HIE A  72       4.314 -16.139 -10.180  1.00  0.00           C  
ATOM   1134  ND1 HIE A  72       3.458 -15.089 -10.513  1.00  0.00           N  
ATOM   1135  CE1 HIE A  72       3.122 -14.515  -9.346  1.00  0.00           C  
ATOM   1136  HE1 HIE A  72       2.497 -13.639  -9.245  1.00  0.00           H  
ATOM   1137  NE2 HIE A  72       3.713 -15.141  -8.317  1.00  0.00           N  
ATOM   1138  HE2 HIE A  72       3.687 -14.816  -7.357  1.00  0.00           H  
ATOM   1139  CD2 HIE A  72       4.478 -16.169  -8.824  1.00  0.00           C  
ATOM   1140  HD2 HIE A  72       5.153 -16.809  -8.275  1.00  0.00           H  
ATOM   1141  C   HIE A  72       7.151 -15.492 -10.581  1.00  0.00           C  
ATOM   1142  O   HIE A  72       7.078 -14.308 -10.271  1.00  0.00           O  
ATOM   1143  N   ARG A  73       8.042 -16.317 -10.013  1.00  0.00           N  
ATOM   1144  H   ARG A  73       8.024 -17.294 -10.294  1.00  0.00           H  
ATOM   1145  CA  ARG A  73       9.008 -15.885  -8.982  1.00  0.00           C  
ATOM   1146  HA  ARG A  73       8.457 -15.420  -8.162  1.00  0.00           H  
ATOM   1147  CB  ARG A  73       9.764 -17.094  -8.416  1.00  0.00           C  
ATOM   1148  HB2 ARG A  73      10.208 -17.676  -9.224  1.00  0.00           H  
ATOM   1149  HB3 ARG A  73      10.566 -16.717  -7.780  1.00  0.00           H  
ATOM   1150  CG  ARG A  73       8.870 -18.002  -7.565  1.00  0.00           C  
ATOM   1151  HG2 ARG A  73       8.324 -17.402  -6.845  1.00  0.00           H  
ATOM   1152  HG3 ARG A  73       8.150 -18.530  -8.189  1.00  0.00           H  
ATOM   1153  CD  ARG A  73       9.749 -19.014  -6.829  1.00  0.00           C  
ATOM   1154  HD2 ARG A  73      10.142 -19.719  -7.564  1.00  0.00           H  
ATOM   1155  HD3 ARG A  73      10.587 -18.485  -6.375  1.00  0.00           H  
ATOM   1156  NE  ARG A  73       9.019 -19.702  -5.751  1.00  0.00           N  
ATOM   1157  HE  ARG A  73       8.427 -19.124  -5.172  1.00  0.00           H  
ATOM   1158  CZ  ARG A  73       9.144 -20.972  -5.409  1.00  0.00           C  
ATOM   1159  NH1 ARG A  73       9.874 -21.815  -6.091  1.00  0.00           N  
ATOM   1160 HH11 ARG A  73      10.358 -21.491  -6.921  1.00  0.00           H  
ATOM   1161 HH12 ARG A  73       9.923 -22.776  -5.819  1.00  0.00           H  
ATOM   1162  NH2 ARG A  73       8.515 -21.425  -4.362  1.00  0.00           N  
ATOM   1163 HH21 ARG A  73       7.996 -20.789  -3.776  1.00  0.00           H  
ATOM   1164 HH22 ARG A  73       8.611 -22.383  -4.083  1.00  0.00           H  
ATOM   1165  C   ARG A  73      10.000 -14.812  -9.459  1.00  0.00           C  
ATOM   1166  O   ARG A  73      10.381 -13.969  -8.660  1.00  0.00           O  
ATOM   1167  N   HIE A  74      10.358 -14.773 -10.746  1.00  0.00           N  
ATOM   1168  H   HIE A  74      10.029 -15.527 -11.336  1.00  0.00           H  
ATOM   1169  CA  HIE A  74      11.127 -13.672 -11.355  1.00  0.00           C  
ATOM   1170  HA  HIE A  74      12.037 -13.489 -10.780  1.00  0.00           H  
ATOM   1171  CB  HIE A  74      11.535 -14.041 -12.789  1.00  0.00           C  
ATOM   1172  HB2 HIE A  74      12.322 -14.795 -12.752  1.00  0.00           H  
ATOM   1173  HB3 HIE A  74      10.683 -14.486 -13.293  1.00  0.00           H  
ATOM   1174  CG  HIE A  74      12.009 -12.898 -13.654  1.00  0.00           C  
ATOM   1175  ND1 HIE A  74      11.570 -12.673 -14.959  1.00  0.00           N  
ATOM   1176  CE1 HIE A  74      12.322 -11.671 -15.439  1.00  0.00           C  
ATOM   1177  HE1 HIE A  74      12.272 -11.291 -16.451  1.00  0.00           H  
ATOM   1178  NE2 HIE A  74      13.195 -11.254 -14.509  1.00  0.00           N  
ATOM   1179  HE2 HIE A  74      13.938 -10.579 -14.686  1.00  0.00           H  
ATOM   1180  CD2 HIE A  74      13.004 -12.007 -13.368  1.00  0.00           C  
ATOM   1181  HD2 HIE A  74      13.568 -11.946 -12.449  1.00  0.00           H  
ATOM   1182  C   HIE A  74      10.343 -12.361 -11.312  1.00  0.00           C  
ATOM   1183  O   HIE A  74      10.797 -11.401 -10.697  1.00  0.00           O  
ATOM   1184  N   LYS A  75       9.128 -12.326 -11.867  1.00  0.00           N  
ATOM   1185  H   LYS A  75       8.821 -13.139 -12.393  1.00  0.00           H  
ATOM   1186  CA  LYS A  75       8.261 -11.137 -11.802  1.00  0.00           C  
ATOM   1187  HA  LYS A  75       8.795 -10.290 -12.234  1.00  0.00           H  
ATOM   1188  CB  LYS A  75       6.989 -11.392 -12.615  1.00  0.00           C  
ATOM   1189  HB2 LYS A  75       6.518 -12.305 -12.250  1.00  0.00           H  
ATOM   1190  HB3 LYS A  75       6.301 -10.559 -12.460  1.00  0.00           H  
ATOM   1191  CG  LYS A  75       7.289 -11.506 -14.121  1.00  0.00           C  
ATOM   1192  HG2 LYS A  75       7.756 -10.580 -14.457  1.00  0.00           H  
ATOM   1193  HG3 LYS A  75       7.983 -12.326 -14.310  1.00  0.00           H  
ATOM   1194  CD  LYS A  75       6.010 -11.733 -14.934  1.00  0.00           C  
ATOM   1195  HD2 LYS A  75       5.286 -10.959 -14.677  1.00  0.00           H  
ATOM   1196  HD3 LYS A  75       6.253 -11.640 -15.994  1.00  0.00           H  
ATOM   1197  CE  LYS A  75       5.426 -13.127 -14.664  1.00  0.00           C  
ATOM   1198  HE2 LYS A  75       6.132 -13.877 -15.040  1.00  0.00           H  
ATOM   1199  HE3 LYS A  75       5.333 -13.268 -13.583  1.00  0.00           H  
ATOM   1200  NZ  LYS A  75       4.099 -13.294 -15.305  1.00  0.00           N  
ATOM   1201  HZ1 LYS A  75       4.189 -13.192 -16.308  1.00  0.00           H  
ATOM   1202  HZ2 LYS A  75       3.719 -14.211 -15.101  1.00  0.00           H  
ATOM   1203  HZ3 LYS A  75       3.454 -12.594 -14.960  1.00  0.00           H  
ATOM   1204  C   LYS A  75       7.912 -10.731 -10.366  1.00  0.00           C  
ATOM   1205  O   LYS A  75       7.872  -9.543 -10.061  1.00  0.00           O  
ATOM   1206  N   GLN A  76       7.691 -11.700  -9.480  1.00  0.00           N  
ATOM   1207  H   GLN A  76       7.656 -12.652  -9.823  1.00  0.00           H  
ATOM   1208  CA  GLN A  76       7.403 -11.478  -8.065  1.00  0.00           C  
ATOM   1209  HA  GLN A  76       6.575 -10.773  -8.005  1.00  0.00           H  
ATOM   1210  CB  GLN A  76       6.973 -12.817  -7.438  1.00  0.00           C  
ATOM   1211  HB2 GLN A  76       6.255 -13.309  -8.093  1.00  0.00           H  
ATOM   1212  HB3 GLN A  76       7.842 -13.465  -7.327  1.00  0.00           H  
ATOM   1213  CG  GLN A  76       6.302 -12.647  -6.075  1.00  0.00           C  
ATOM   1214  HG2 GLN A  76       6.040 -13.627  -5.675  1.00  0.00           H  
ATOM   1215  HG3 GLN A  76       6.997 -12.173  -5.381  1.00  0.00           H  
ATOM   1216  CD  GLN A  76       5.030 -11.820  -6.197  1.00  0.00           C  
ATOM   1217  OE1 GLN A  76       4.075 -12.192  -6.870  1.00  0.00           O  
ATOM   1218  NE2 GLN A  76       5.009 -10.660  -5.579  1.00  0.00           N  
ATOM   1219 HE21 GLN A  76       4.152 -10.100  -5.576  1.00  0.00           H  
ATOM   1220 HE22 GLN A  76       5.794 -10.348  -5.029  1.00  0.00           H  
ATOM   1221  C   GLN A  76       8.591 -10.848  -7.320  1.00  0.00           C  
ATOM   1222  O   GLN A  76       8.409  -9.877  -6.584  1.00  0.00           O  
ATOM   1223  N   LEU A  77       9.812 -11.337  -7.564  1.00  0.00           N  
ATOM   1224  H   LEU A  77       9.893 -12.162  -8.148  1.00  0.00           H  
ATOM   1225  CA  LEU A  77      11.061 -10.758  -7.065  1.00  0.00           C  
ATOM   1226  HA  LEU A  77      11.007 -10.700  -5.978  1.00  0.00           H  
ATOM   1227  CB  LEU A  77      12.203 -11.721  -7.451  1.00  0.00           C  
ATOM   1228  HB2 LEU A  77      12.000 -12.687  -6.989  1.00  0.00           H  
ATOM   1229  HB3 LEU A  77      12.173 -11.882  -8.528  1.00  0.00           H  
ATOM   1230  CG  LEU A  77      13.622 -11.267  -7.051  1.00  0.00           C  
ATOM   1231  HG  LEU A  77      13.588 -10.283  -6.590  1.00  0.00           H  
ATOM   1232  CD1 LEU A  77      14.261 -12.248  -6.063  1.00  0.00           C  
ATOM   1233 HD11 LEU A  77      14.350 -13.240  -6.510  1.00  0.00           H  
ATOM   1234 HD12 LEU A  77      15.255 -11.899  -5.782  1.00  0.00           H  
ATOM   1235 HD13 LEU A  77      13.652 -12.322  -5.162  1.00  0.00           H  
ATOM   1236  CD2 LEU A  77      14.521 -11.187  -8.286  1.00  0.00           C  
ATOM   1237 HD21 LEU A  77      14.105 -10.472  -8.998  1.00  0.00           H  
ATOM   1238 HD22 LEU A  77      15.517 -10.856  -7.998  1.00  0.00           H  
ATOM   1239 HD23 LEU A  77      14.597 -12.165  -8.760  1.00  0.00           H  
ATOM   1240  C   LEU A  77      11.250  -9.325  -7.596  1.00  0.00           C  
ATOM   1241  O   LEU A  77      11.500  -8.414  -6.812  1.00  0.00           O  
ATOM   1242  N   ILE A  78      11.047  -9.098  -8.899  1.00  0.00           N  
ATOM   1243  H   ILE A  78      10.857  -9.900  -9.494  1.00  0.00           H  
ATOM   1244  CA  ILE A  78      11.154  -7.765  -9.522  1.00  0.00           C  
ATOM   1245  HA  ILE A  78      12.156  -7.382  -9.328  1.00  0.00           H  
ATOM   1246  CB  ILE A  78      10.972  -7.877 -11.057  1.00  0.00           C  
ATOM   1247  HB  ILE A  78      10.060  -8.447 -11.241  1.00  0.00           H  
ATOM   1248  CG2 ILE A  78      10.780  -6.503 -11.725  1.00  0.00           C  
ATOM   1249 HG21 ILE A  78      11.582  -5.827 -11.431  1.00  0.00           H  
ATOM   1250 HG22 ILE A  78      10.776  -6.616 -12.810  1.00  0.00           H  
ATOM   1251 HG23 ILE A  78       9.820  -6.076 -11.435  1.00  0.00           H  
ATOM   1252  CG1 ILE A  78      12.133  -8.642 -11.742  1.00  0.00           C  
ATOM   1253 HG12 ILE A  78      12.348  -9.552 -11.186  1.00  0.00           H  
ATOM   1254 HG13 ILE A  78      11.805  -8.942 -12.738  1.00  0.00           H  
ATOM   1255  CD1 ILE A  78      13.459  -7.885 -11.893  1.00  0.00           C  
ATOM   1256 HD11 ILE A  78      13.800  -7.514 -10.928  1.00  0.00           H  
ATOM   1257 HD12 ILE A  78      14.211  -8.564 -12.296  1.00  0.00           H  
ATOM   1258 HD13 ILE A  78      13.340  -7.056 -12.590  1.00  0.00           H  
ATOM   1259  C   ILE A  78      10.177  -6.758  -8.881  1.00  0.00           C  
ATOM   1260  O   ILE A  78      10.575  -5.625  -8.611  1.00  0.00           O  
ATOM   1261  N   ARG A  79       8.929  -7.151  -8.578  1.00  0.00           N  
ATOM   1262  H   ARG A  79       8.644  -8.085  -8.862  1.00  0.00           H  
ATOM   1263  CA  ARG A  79       7.979  -6.293  -7.833  1.00  0.00           C  
ATOM   1264  HA  ARG A  79       7.874  -5.337  -8.347  1.00  0.00           H  
ATOM   1265  CB  ARG A  79       6.599  -6.952  -7.732  1.00  0.00           C  
ATOM   1266  HB2 ARG A  79       6.706  -8.010  -7.489  1.00  0.00           H  
ATOM   1267  HB3 ARG A  79       6.039  -6.474  -6.926  1.00  0.00           H  
ATOM   1268  CG  ARG A  79       5.811  -6.788  -9.034  1.00  0.00           C  
ATOM   1269  HG2 ARG A  79       5.716  -5.730  -9.282  1.00  0.00           H  
ATOM   1270  HG3 ARG A  79       6.346  -7.291  -9.839  1.00  0.00           H  
ATOM   1271  CD  ARG A  79       4.423  -7.410  -8.896  1.00  0.00           C  
ATOM   1272  HD2 ARG A  79       3.977  -7.474  -9.890  1.00  0.00           H  
ATOM   1273  HD3 ARG A  79       4.538  -8.423  -8.501  1.00  0.00           H  
ATOM   1274  NE  ARG A  79       3.522  -6.626  -8.025  1.00  0.00           N  
ATOM   1275  HE  ARG A  79       3.856  -5.740  -7.645  1.00  0.00           H  
ATOM   1276  CZ  ARG A  79       2.325  -7.028  -7.635  1.00  0.00           C  
ATOM   1277  NH1 ARG A  79       1.855  -8.205  -7.914  1.00  0.00           N  
ATOM   1278 HH11 ARG A  79       2.509  -8.908  -8.185  1.00  0.00           H  
ATOM   1279 HH12 ARG A  79       0.968  -8.435  -7.515  1.00  0.00           H  
ATOM   1280  NH2 ARG A  79       1.532  -6.282  -6.945  1.00  0.00           N  
ATOM   1281 HH21 ARG A  79       1.834  -5.328  -6.741  1.00  0.00           H  
ATOM   1282 HH22 ARG A  79       1.080  -6.723  -6.148  1.00  0.00           H  
ATOM   1283  C   ARG A  79       8.466  -5.946  -6.433  1.00  0.00           C  
ATOM   1284  O   ARG A  79       8.440  -4.781  -6.048  1.00  0.00           O  
ATOM   1285  N   PHE A  80       8.961  -6.923  -5.680  1.00  0.00           N  
ATOM   1286  H   PHE A  80       8.957  -7.870  -6.045  1.00  0.00           H  
ATOM   1287  CA  PHE A  80       9.511  -6.660  -4.350  1.00  0.00           C  
ATOM   1288  HA  PHE A  80       8.776  -6.096  -3.776  1.00  0.00           H  
ATOM   1289  CB  PHE A  80       9.751  -7.995  -3.631  1.00  0.00           C  
ATOM   1290  HB2 PHE A  80      10.433  -8.586  -4.240  1.00  0.00           H  
ATOM   1291  HB3 PHE A  80      10.244  -7.782  -2.686  1.00  0.00           H  
ATOM   1292  CG  PHE A  80       8.533  -8.863  -3.321  1.00  0.00           C  
ATOM   1293  CD1 PHE A  80       7.230  -8.327  -3.208  1.00  0.00           C  
ATOM   1294  HD1 PHE A  80       7.047  -7.276  -3.365  1.00  0.00           H  
ATOM   1295  CE1 PHE A  80       6.143  -9.158  -2.880  1.00  0.00           C  
ATOM   1296  HE1 PHE A  80       5.145  -8.744  -2.806  1.00  0.00           H  
ATOM   1297  CZ  PHE A  80       6.346 -10.529  -2.653  1.00  0.00           C  
ATOM   1298  HZ  PHE A  80       5.510 -11.170  -2.407  1.00  0.00           H  
ATOM   1299  CE2 PHE A  80       7.638 -11.069  -2.765  1.00  0.00           C  
ATOM   1300  HE2 PHE A  80       7.796 -12.125  -2.593  1.00  0.00           H  
ATOM   1301  CD2 PHE A  80       8.724 -10.241  -3.099  1.00  0.00           C  
ATOM   1302  HD2 PHE A  80       9.712 -10.671  -3.183  1.00  0.00           H  
ATOM   1303  C   PHE A  80      10.763  -5.754  -4.406  1.00  0.00           C  
ATOM   1304  O   PHE A  80      10.877  -4.837  -3.595  1.00  0.00           O  
ATOM   1305  N   LEU A  81      11.647  -5.902  -5.403  1.00  0.00           N  
ATOM   1306  H   LEU A  81      11.529  -6.691  -6.033  1.00  0.00           H  
ATOM   1307  CA  LEU A  81      12.750  -4.952  -5.659  1.00  0.00           C  
ATOM   1308  HA  LEU A  81      13.357  -4.878  -4.757  1.00  0.00           H  
ATOM   1309  CB  LEU A  81      13.641  -5.456  -6.810  1.00  0.00           C  
ATOM   1310  HB2 LEU A  81      13.011  -5.641  -7.678  1.00  0.00           H  
ATOM   1311  HB3 LEU A  81      14.333  -4.654  -7.072  1.00  0.00           H  
ATOM   1312  CG  LEU A  81      14.479  -6.720  -6.533  1.00  0.00           C  
ATOM   1313  HG  LEU A  81      13.832  -7.544  -6.250  1.00  0.00           H  
ATOM   1314  CD1 LEU A  81      15.223  -7.111  -7.809  1.00  0.00           C  
ATOM   1315 HD11 LEU A  81      15.789  -8.025  -7.639  1.00  0.00           H  
ATOM   1316 HD12 LEU A  81      14.507  -7.298  -8.608  1.00  0.00           H  
ATOM   1317 HD13 LEU A  81      15.907  -6.316  -8.110  1.00  0.00           H  
ATOM   1318  CD2 LEU A  81      15.517  -6.502  -5.427  1.00  0.00           C  
ATOM   1319 HD21 LEU A  81      16.122  -5.625  -5.651  1.00  0.00           H  
ATOM   1320 HD22 LEU A  81      15.020  -6.370  -4.469  1.00  0.00           H  
ATOM   1321 HD23 LEU A  81      16.167  -7.373  -5.359  1.00  0.00           H  
ATOM   1322  C   LEU A  81      12.246  -3.523  -5.961  1.00  0.00           C  
ATOM   1323  O   LEU A  81      12.761  -2.560  -5.389  1.00  0.00           O  
ATOM   1324  N   LYS A  82      11.192  -3.378  -6.778  1.00  0.00           N  
ATOM   1325  H   LYS A  82      10.848  -4.210  -7.249  1.00  0.00           H  
ATOM   1326  CA  LYS A  82      10.537  -2.090  -7.102  1.00  0.00           C  
ATOM   1327  HA  LYS A  82      11.314  -1.379  -7.389  1.00  0.00           H  
ATOM   1328  CB  LYS A  82       9.575  -2.290  -8.292  1.00  0.00           C  
ATOM   1329  HB2 LYS A  82       8.943  -3.156  -8.097  1.00  0.00           H  
ATOM   1330  HB3 LYS A  82       8.929  -1.416  -8.383  1.00  0.00           H  
ATOM   1331  CG  LYS A  82      10.311  -2.472  -9.630  1.00  0.00           C  
ATOM   1332  HG2 LYS A  82      10.846  -1.550  -9.856  1.00  0.00           H  
ATOM   1333  HG3 LYS A  82      11.034  -3.281  -9.544  1.00  0.00           H  
ATOM   1334  CD  LYS A  82       9.346  -2.782 -10.786  1.00  0.00           C  
ATOM   1335  HD2 LYS A  82       8.762  -3.670 -10.540  1.00  0.00           H  
ATOM   1336  HD3 LYS A  82       8.671  -1.935 -10.925  1.00  0.00           H  
ATOM   1337  CE  LYS A  82      10.143  -3.029 -12.075  1.00  0.00           C  
ATOM   1338  HE2 LYS A  82      10.791  -2.170 -12.260  1.00  0.00           H  
ATOM   1339  HE3 LYS A  82      10.790  -3.897 -11.928  1.00  0.00           H  
ATOM   1340  NZ  LYS A  82       9.272  -3.257 -13.254  1.00  0.00           N  
ATOM   1341  HZ1 LYS A  82       8.741  -4.122 -13.204  1.00  0.00           H  
ATOM   1342  HZ2 LYS A  82       8.673  -2.480 -13.474  1.00  0.00           H  
ATOM   1343  HZ3 LYS A  82       9.830  -3.465 -14.090  1.00  0.00           H  
ATOM   1344  C   LYS A  82       9.803  -1.427  -5.920  1.00  0.00           C  
ATOM   1345  O   LYS A  82       9.349  -0.289  -6.070  1.00  0.00           O  
ATOM   1346  N   ARG A  83       9.658  -2.118  -4.777  1.00  0.00           N  
ATOM   1347  H   ARG A  83       9.938  -3.091  -4.816  1.00  0.00           H  
ATOM   1348  CA  ARG A  83       9.265  -1.568  -3.457  1.00  0.00           C  
ATOM   1349  HA  ARG A  83       8.716  -0.633  -3.587  1.00  0.00           H  
ATOM   1350  CB  ARG A  83       8.362  -2.579  -2.713  1.00  0.00           C  
ATOM   1351  HB2 ARG A  83       8.900  -3.519  -2.590  1.00  0.00           H  
ATOM   1352  HB3 ARG A  83       8.143  -2.197  -1.715  1.00  0.00           H  
ATOM   1353  CG  ARG A  83       7.035  -2.865  -3.432  1.00  0.00           C  
ATOM   1354  HG2 ARG A  83       6.477  -1.936  -3.539  1.00  0.00           H  
ATOM   1355  HG3 ARG A  83       7.246  -3.257  -4.425  1.00  0.00           H  
ATOM   1356  CD  ARG A  83       6.178  -3.881  -2.658  1.00  0.00           C  
ATOM   1357  HD2 ARG A  83       6.834  -4.622  -2.203  1.00  0.00           H  
ATOM   1358  HD3 ARG A  83       5.631  -3.355  -1.870  1.00  0.00           H  
ATOM   1359  NE  ARG A  83       5.245  -4.576  -3.560  1.00  0.00           N  
ATOM   1360  HE  ARG A  83       5.222  -4.278  -4.532  1.00  0.00           H  
ATOM   1361  CZ  ARG A  83       4.406  -5.554  -3.290  1.00  0.00           C  
ATOM   1362  NH1 ARG A  83       4.269  -6.075  -2.101  1.00  0.00           N  
ATOM   1363 HH11 ARG A  83       4.759  -5.674  -1.322  1.00  0.00           H  
ATOM   1364 HH12 ARG A  83       3.631  -6.858  -1.978  1.00  0.00           H  
ATOM   1365  NH2 ARG A  83       3.683  -6.018  -4.253  1.00  0.00           N  
ATOM   1366 HH21 ARG A  83       3.714  -5.527  -5.143  1.00  0.00           H  
ATOM   1367 HH22 ARG A  83       2.979  -6.741  -4.129  1.00  0.00           H  
ATOM   1368  C   ARG A  83      10.489  -1.235  -2.593  1.00  0.00           C  
ATOM   1369  O   ARG A  83      10.537  -0.188  -1.949  1.00  0.00           O  
ATOM   1370  N   LEU A  84      11.492  -2.116  -2.608  1.00  0.00           N  
ATOM   1371  H   LEU A  84      11.359  -2.967  -3.140  1.00  0.00           H  
ATOM   1372  CA  LEU A  84      12.747  -1.965  -1.871  1.00  0.00           C  
ATOM   1373  HA  LEU A  84      12.518  -1.916  -0.806  1.00  0.00           H  
ATOM   1374  CB  LEU A  84      13.617  -3.208  -2.149  1.00  0.00           C  
ATOM   1375  HB2 LEU A  84      13.063  -4.104  -1.887  1.00  0.00           H  
ATOM   1376  HB3 LEU A  84      13.818  -3.252  -3.218  1.00  0.00           H  
ATOM   1377  CG  LEU A  84      14.971  -3.240  -1.430  1.00  0.00           C  
ATOM   1378  HG  LEU A  84      15.553  -2.369  -1.722  1.00  0.00           H  
ATOM   1379  CD1 LEU A  84      14.826  -3.261   0.092  1.00  0.00           C  
ATOM   1380 HD11 LEU A  84      15.808  -3.366   0.551  1.00  0.00           H  
ATOM   1381 HD12 LEU A  84      14.390  -2.324   0.433  1.00  0.00           H  
ATOM   1382 HD13 LEU A  84      14.192  -4.094   0.397  1.00  0.00           H  
ATOM   1383  CD2 LEU A  84      15.733  -4.489  -1.869  1.00  0.00           C  
ATOM   1384 HD21 LEU A  84      15.204  -5.385  -1.551  1.00  0.00           H  
ATOM   1385 HD22 LEU A  84      15.839  -4.496  -2.952  1.00  0.00           H  
ATOM   1386 HD23 LEU A  84      16.726  -4.482  -1.426  1.00  0.00           H  
ATOM   1387  C   LEU A  84      13.484  -0.670  -2.244  1.00  0.00           C  
ATOM   1388  O   LEU A  84      13.859   0.090  -1.354  1.00  0.00           O  
ATOM   1389  N   ASP A  85      13.682  -0.411  -3.538  1.00  0.00           N  
ATOM   1390  H   ASP A  85      13.308  -1.061  -4.227  1.00  0.00           H  
ATOM   1391  CA  ASP A  85      14.428   0.762  -4.012  1.00  0.00           C  
ATOM   1392  HA  ASP A  85      15.412   0.739  -3.542  1.00  0.00           H  
ATOM   1393  CB  ASP A  85      14.650   0.662  -5.531  1.00  0.00           C  
ATOM   1394  HB2 ASP A  85      15.213   1.540  -5.852  1.00  0.00           H  
ATOM   1395  HB3 ASP A  85      15.273  -0.213  -5.728  1.00  0.00           H  
ATOM   1396  CG  ASP A  85      13.373   0.559  -6.374  1.00  0.00           C  
ATOM   1397  OD1 ASP A  85      12.255   0.835  -5.889  1.00  0.00           O  
ATOM   1398  OD2 ASP A  85      13.475   0.269  -7.589  1.00  0.00           O  
ATOM   1399  C   ASP A  85      13.792   2.109  -3.599  1.00  0.00           C  
ATOM   1400  O   ASP A  85      14.524   3.038  -3.268  1.00  0.00           O  
ATOM   1401  N   ARG A  86      12.459   2.228  -3.541  1.00  0.00           N  
ATOM   1402  H   ARG A  86      11.926   1.483  -3.981  1.00  0.00           H  
ATOM   1403  CA  ARG A  86      11.747   3.418  -3.040  1.00  0.00           C  
ATOM   1404  HA  ARG A  86      12.176   4.307  -3.501  1.00  0.00           H  
ATOM   1405  CB  ARG A  86      10.265   3.330  -3.433  1.00  0.00           C  
ATOM   1406  HB2 ARG A  86       9.930   2.295  -3.347  1.00  0.00           H  
ATOM   1407  HB3 ARG A  86       9.665   3.945  -2.758  1.00  0.00           H  
ATOM   1408  CG  ARG A  86      10.046   3.851  -4.862  1.00  0.00           C  
ATOM   1409  HG2 ARG A  86       9.864   4.926  -4.827  1.00  0.00           H  
ATOM   1410  HG3 ARG A  86      10.939   3.672  -5.462  1.00  0.00           H  
ATOM   1411  CD  ARG A  86       8.885   3.157  -5.570  1.00  0.00           C  
ATOM   1412  HD2 ARG A  86       8.711   3.660  -6.522  1.00  0.00           H  
ATOM   1413  HD3 ARG A  86       9.197   2.136  -5.778  1.00  0.00           H  
ATOM   1414  NE  ARG A  86       7.631   3.164  -4.799  1.00  0.00           N  
ATOM   1415  HE  ARG A  86       7.359   4.026  -4.315  1.00  0.00           H  
ATOM   1416  CZ  ARG A  86       6.763   2.176  -4.720  1.00  0.00           C  
ATOM   1417  NH1 ARG A  86       7.005   0.964  -5.123  1.00  0.00           N  
ATOM   1418 HH11 ARG A  86       7.915   0.706  -5.479  1.00  0.00           H  
ATOM   1419 HH12 ARG A  86       6.275   0.284  -4.972  1.00  0.00           H  
ATOM   1420  NH2 ARG A  86       5.597   2.387  -4.224  1.00  0.00           N  
ATOM   1421 HH21 ARG A  86       5.389   3.278  -3.766  1.00  0.00           H  
ATOM   1422 HH22 ARG A  86       4.936   1.628  -4.162  1.00  0.00           H  
ATOM   1423  C   ARG A  86      11.917   3.629  -1.540  1.00  0.00           C  
ATOM   1424  O   ARG A  86      12.229   4.742  -1.118  1.00  0.00           O  
ATOM   1425  N   ASN A  87      11.786   2.575  -0.731  1.00  0.00           N  
ATOM   1426  H   ASN A  87      11.524   1.682  -1.131  1.00  0.00           H  
ATOM   1427  CA  ASN A  87      12.037   2.691   0.707  1.00  0.00           C  
ATOM   1428  HA  ASN A  87      11.502   3.564   1.077  1.00  0.00           H  
ATOM   1429  CB  ASN A  87      11.497   1.454   1.439  1.00  0.00           C  
ATOM   1430  HB2 ASN A  87      11.758   0.552   0.885  1.00  0.00           H  
ATOM   1431  HB3 ASN A  87      11.960   1.412   2.420  1.00  0.00           H  
ATOM   1432  CG  ASN A  87      10.000   1.499   1.693  1.00  0.00           C  
ATOM   1433  OD1 ASN A  87       9.398   2.549   1.857  1.00  0.00           O  
ATOM   1434  ND2 ASN A  87       9.369   0.353   1.788  1.00  0.00           N  
ATOM   1435 HD21 ASN A  87       8.385   0.381   2.074  1.00  0.00           H  
ATOM   1436 HD22 ASN A  87       9.835  -0.506   1.586  1.00  0.00           H  
ATOM   1437  C   ASN A  87      13.515   2.975   1.030  1.00  0.00           C  
ATOM   1438  O   ASN A  87      13.786   3.727   1.962  1.00  0.00           O  
ATOM   1439  N   LEU A  88      14.468   2.449   0.250  1.00  0.00           N  
ATOM   1440  H   LEU A  88      14.190   1.784  -0.466  1.00  0.00           H  
ATOM   1441  CA  LEU A  88      15.882   2.839   0.327  1.00  0.00           C  
ATOM   1442  HA  LEU A  88      16.220   2.759   1.360  1.00  0.00           H  
ATOM   1443  CB  LEU A  88      16.734   1.930  -0.567  1.00  0.00           C  
ATOM   1444  HB2 LEU A  88      16.265   1.905  -1.550  1.00  0.00           H  
ATOM   1445  HB3 LEU A  88      17.722   2.377  -0.686  1.00  0.00           H  
ATOM   1446  CG  LEU A  88      16.917   0.492  -0.069  1.00  0.00           C  
ATOM   1447  HG  LEU A  88      15.955   0.059   0.198  1.00  0.00           H  
ATOM   1448  CD1 LEU A  88      17.525  -0.313  -1.214  1.00  0.00           C  
ATOM   1449 HD11 LEU A  88      18.531   0.042  -1.441  1.00  0.00           H  
ATOM   1450 HD12 LEU A  88      17.549  -1.361  -0.944  1.00  0.00           H  
ATOM   1451 HD13 LEU A  88      16.906  -0.220  -2.105  1.00  0.00           H  
ATOM   1452  CD2 LEU A  88      17.853   0.400   1.139  1.00  0.00           C  
ATOM   1453 HD21 LEU A  88      17.440   0.963   1.976  1.00  0.00           H  
ATOM   1454 HD22 LEU A  88      17.960  -0.644   1.432  1.00  0.00           H  
ATOM   1455 HD23 LEU A  88      18.831   0.808   0.884  1.00  0.00           H  
ATOM   1456  C   LEU A  88      16.115   4.294  -0.097  1.00  0.00           C  
ATOM   1457  O   LEU A  88      16.858   4.997   0.577  1.00  0.00           O  
ATOM   1458  N   TRP A  89      15.492   4.773  -1.177  1.00  0.00           N  
ATOM   1459  H   TRP A  89      14.944   4.148  -1.760  1.00  0.00           H  
ATOM   1460  CA  TRP A  89      15.598   6.181  -1.579  1.00  0.00           C  
ATOM   1461  HA  TRP A  89      16.653   6.438  -1.685  1.00  0.00           H  
ATOM   1462  CB  TRP A  89      14.922   6.361  -2.940  1.00  0.00           C  
ATOM   1463  HB2 TRP A  89      15.311   5.590  -3.604  1.00  0.00           H  
ATOM   1464  HB3 TRP A  89      13.850   6.197  -2.829  1.00  0.00           H  
ATOM   1465  CG  TRP A  89      15.152   7.676  -3.620  1.00  0.00           C  
ATOM   1466  CD1 TRP A  89      14.409   8.793  -3.448  1.00  0.00           C  
ATOM   1467  HD1 TRP A  89      13.553   8.873  -2.787  1.00  0.00           H  
ATOM   1468  NE1 TRP A  89      14.946   9.828  -4.188  1.00  0.00           N  
ATOM   1469  HE1 TRP A  89      14.620  10.783  -4.127  1.00  0.00           H  
ATOM   1470  CE2 TRP A  89      16.065   9.428  -4.884  1.00  0.00           C  
ATOM   1471  CZ2 TRP A  89      16.937  10.096  -5.753  1.00  0.00           C  
ATOM   1472  HZ2 TRP A  89      16.785  11.141  -5.979  1.00  0.00           H  
ATOM   1473  CH2 TRP A  89      18.018   9.395  -6.309  1.00  0.00           C  
ATOM   1474  HH2 TRP A  89      18.696   9.898  -6.983  1.00  0.00           H  
ATOM   1475  CZ3 TRP A  89      18.206   8.037  -5.995  1.00  0.00           C  
ATOM   1476  HZ3 TRP A  89      19.037   7.502  -6.432  1.00  0.00           H  
ATOM   1477  CE3 TRP A  89      17.320   7.373  -5.122  1.00  0.00           C  
ATOM   1478  HE3 TRP A  89      17.466   6.329  -4.897  1.00  0.00           H  
ATOM   1479  CD2 TRP A  89      16.226   8.053  -4.540  1.00  0.00           C  
ATOM   1480  C   TRP A  89      15.014   7.117  -0.507  1.00  0.00           C  
ATOM   1481  O   TRP A  89      15.600   8.155  -0.202  1.00  0.00           O  
ATOM   1482  N   GLY A  90      13.933   6.700   0.164  1.00  0.00           N  
ATOM   1483  H   GLY A  90      13.464   5.860  -0.157  1.00  0.00           H  
ATOM   1484  CA  GLY A  90      13.425   7.361   1.366  1.00  0.00           C  
ATOM   1485  HA2 GLY A  90      13.150   8.388   1.127  1.00  0.00           H  
ATOM   1486  HA3 GLY A  90      12.540   6.834   1.714  1.00  0.00           H  
ATOM   1487  C   GLY A  90      14.440   7.374   2.510  1.00  0.00           C  
ATOM   1488  O   GLY A  90      14.776   8.440   3.017  1.00  0.00           O  
ATOM   1489  N   LEU A  91      14.994   6.210   2.878  1.00  0.00           N  
ATOM   1490  H   LEU A  91      14.673   5.356   2.428  1.00  0.00           H  
ATOM   1491  CA  LEU A  91      16.023   6.112   3.929  1.00  0.00           C  
ATOM   1492  HA  LEU A  91      15.625   6.596   4.822  1.00  0.00           H  
ATOM   1493  CB  LEU A  91      16.337   4.629   4.236  1.00  0.00           C  
ATOM   1494  HB2 LEU A  91      15.762   3.966   3.592  1.00  0.00           H  
ATOM   1495  HB3 LEU A  91      17.388   4.445   4.014  1.00  0.00           H  
ATOM   1496  CG  LEU A  91      16.076   4.268   5.709  1.00  0.00           C  
ATOM   1497  HG  LEU A  91      16.393   5.091   6.352  1.00  0.00           H  
ATOM   1498  CD1 LEU A  91      16.866   3.025   6.114  1.00  0.00           C  
ATOM   1499 HD11 LEU A  91      17.930   3.214   5.982  1.00  0.00           H  
ATOM   1500 HD12 LEU A  91      16.684   2.814   7.167  1.00  0.00           H  
ATOM   1501 HD13 LEU A  91      16.572   2.168   5.509  1.00  0.00           H  
ATOM   1502  CD2 LEU A  91      14.594   3.982   5.956  1.00  0.00           C  
ATOM   1503 HD21 LEU A  91      14.007   4.864   5.703  1.00  0.00           H  
ATOM   1504 HD22 LEU A  91      14.275   3.147   5.333  1.00  0.00           H  
ATOM   1505 HD23 LEU A  91      14.431   3.735   7.005  1.00  0.00           H  
ATOM   1506  C   LEU A  91      17.327   6.859   3.588  1.00  0.00           C  
ATOM   1507  O   LEU A  91      18.088   7.192   4.494  1.00  0.00           O  
ATOM   1508  N   ALA A  92      17.612   7.107   2.308  1.00  0.00           N  
ATOM   1509  H   ALA A  92      16.998   6.716   1.604  1.00  0.00           H  
ATOM   1510  CA  ALA A  92      18.746   7.913   1.875  1.00  0.00           C  
ATOM   1511  HA  ALA A  92      19.615   7.646   2.474  1.00  0.00           H  
ATOM   1512  CB  ALA A  92      19.057   7.595   0.411  1.00  0.00           C  
ATOM   1513  HB1 ALA A  92      18.212   7.850  -0.227  1.00  0.00           H  
ATOM   1514  HB2 ALA A  92      19.917   8.191   0.116  1.00  0.00           H  
ATOM   1515  HB3 ALA A  92      19.283   6.536   0.296  1.00  0.00           H  
ATOM   1516  C   ALA A  92      18.501   9.417   2.054  1.00  0.00           C  
ATOM   1517  O   ALA A  92      19.376  10.129   2.552  1.00  0.00           O  
ATOM   1518  N   GLY A  93      17.337   9.913   1.621  1.00  0.00           N  
ATOM   1519  H   GLY A  93      16.639   9.276   1.243  1.00  0.00           H  
ATOM   1520  CA  GLY A  93      17.035  11.349   1.637  1.00  0.00           C  
ATOM   1521  HA2 GLY A  93      16.023  11.495   1.261  1.00  0.00           H  
ATOM   1522  HA3 GLY A  93      17.077  11.718   2.661  1.00  0.00           H  
ATOM   1523  C   GLY A  93      17.983  12.196   0.771  1.00  0.00           C  
ATOM   1524  O   GLY A  93      18.264  13.344   1.108  1.00  0.00           O  
ATOM   1525  N   LEU A  94      18.520  11.621  -0.312  1.00  0.00           N  
ATOM   1526  H   LEU A  94      18.221  10.684  -0.538  1.00  0.00           H  
ATOM   1527  CA  LEU A  94      19.381  12.305  -1.284  1.00  0.00           C  
ATOM   1528  HA  LEU A  94      19.620  13.302  -0.914  1.00  0.00           H  
ATOM   1529  CB  LEU A  94      20.702  11.526  -1.473  1.00  0.00           C  
ATOM   1530  HB2 LEU A  94      20.466  10.545  -1.887  1.00  0.00           H  
ATOM   1531  HB3 LEU A  94      21.304  12.058  -2.209  1.00  0.00           H  
ATOM   1532  CG  LEU A  94      21.567  11.321  -0.212  1.00  0.00           C  
ATOM   1533  HG  LEU A  94      21.031  10.704   0.506  1.00  0.00           H  
ATOM   1534  CD1 LEU A  94      22.869  10.603  -0.583  1.00  0.00           C  
ATOM   1535 HD11 LEU A  94      23.464  10.423   0.313  1.00  0.00           H  
ATOM   1536 HD12 LEU A  94      22.637   9.645  -1.044  1.00  0.00           H  
ATOM   1537 HD13 LEU A  94      23.445  11.211  -1.282  1.00  0.00           H  
ATOM   1538  CD2 LEU A  94      21.952  12.645   0.452  1.00  0.00           C  
ATOM   1539 HD21 LEU A  94      22.650  12.463   1.267  1.00  0.00           H  
ATOM   1540 HD22 LEU A  94      22.420  13.307  -0.277  1.00  0.00           H  
ATOM   1541 HD23 LEU A  94      21.060  13.123   0.859  1.00  0.00           H  
ATOM   1542  C   LEU A  94      18.650  12.492  -2.623  1.00  0.00           C  
ATOM   1543  O   LEU A  94      17.907  11.616  -3.061  1.00  0.00           O  
ATOM   1544  N   ASN A  95      18.907  13.608  -3.315  1.00  0.00           N  
ATOM   1545  H   ASN A  95      19.397  14.356  -2.849  1.00  0.00           H  
ATOM   1546  CA  ASN A  95      18.430  13.832  -4.689  1.00  0.00           C  
ATOM   1547  HA  ASN A  95      17.366  13.589  -4.741  1.00  0.00           H  
ATOM   1548  CB  ASN A  95      18.638  15.314  -5.068  1.00  0.00           C  
ATOM   1549  HB2 ASN A  95      19.671  15.605  -4.880  1.00  0.00           H  
ATOM   1550  HB3 ASN A  95      18.452  15.416  -6.137  1.00  0.00           H  
ATOM   1551  CG  ASN A  95      17.731  16.287  -4.339  1.00  0.00           C  
ATOM   1552  OD1 ASN A  95      17.482  16.199  -3.155  1.00  0.00           O  
ATOM   1553  ND2 ASN A  95      17.222  17.278  -5.031  1.00  0.00           N  
ATOM   1554 HD21 ASN A  95      16.661  17.931  -4.511  1.00  0.00           H  
ATOM   1555 HD22 ASN A  95      17.430  17.385  -6.004  1.00  0.00           H  
ATOM   1556  C   ASN A  95      19.150  12.953  -5.732  1.00  0.00           C  
ATOM   1557  O   ASN A  95      18.661  12.787  -6.847  1.00  0.00           O  
ATOM   1558  N   SER A  96      20.356  12.486  -5.404  1.00  0.00           N  
ATOM   1559  H   SER A  96      20.692  12.678  -4.471  1.00  0.00           H  
ATOM   1560  CA  SER A  96      21.255  11.681  -6.233  1.00  0.00           C  
ATOM   1561  HA  SER A  96      20.736  10.797  -6.598  1.00  0.00           H  
ATOM   1562  CB  SER A  96      21.759  12.510  -7.425  1.00  0.00           C  
ATOM   1563  HB2 SER A  96      20.910  12.830  -8.030  1.00  0.00           H  
ATOM   1564  HB3 SER A  96      22.281  13.395  -7.057  1.00  0.00           H  
ATOM   1565  OG  SER A  96      22.636  11.751  -8.236  1.00  0.00           O  
ATOM   1566  HG  SER A  96      22.751  12.209  -9.074  1.00  0.00           H  
ATOM   1567  C   SER A  96      22.452  11.250  -5.382  1.00  0.00           C  
ATOM   1568  O   SER A  96      22.785  11.920  -4.403  1.00  0.00           O  
ATOM   1569  N   CYS A  97      23.148  10.186  -5.776  1.00  0.00           N  
ATOM   1570  H   CYS A  97      22.811   9.669  -6.577  1.00  0.00           H  
ATOM   1571  CA  CYS A  97      24.495   9.889  -5.304  1.00  0.00           C  
ATOM   1572  HA  CYS A  97      25.000  10.830  -5.094  1.00  0.00           H  
ATOM   1573  CB  CYS A  97      24.436   9.084  -4.002  1.00  0.00           C  
ATOM   1574  HB2 CYS A  97      23.817   9.607  -3.270  1.00  0.00           H  
ATOM   1575  HB3 CYS A  97      23.999   8.104  -4.207  1.00  0.00           H  
ATOM   1576  SG  CYS A  97      26.123   8.882  -3.365  1.00  0.00           S  
ATOM   1577  HG  CYS A  97      26.224  10.101  -2.817  1.00  0.00           H  
ATOM   1578  C   CYS A  97      25.256   9.117  -6.390  1.00  0.00           C  
ATOM   1579  O   CYS A  97      24.822   8.021  -6.755  1.00  0.00           O  
ATOM   1580  N   PRO A  98      26.382   9.629  -6.919  1.00  0.00           N  
ATOM   1581  CD  PRO A  98      27.046  10.882  -6.590  1.00  0.00           C  
ATOM   1582  HD2 PRO A  98      27.142  11.016  -5.512  1.00  0.00           H  
ATOM   1583  HD3 PRO A  98      26.488  11.712  -7.026  1.00  0.00           H  
ATOM   1584  CG  PRO A  98      28.436  10.797  -7.226  1.00  0.00           C  
ATOM   1585  HG2 PRO A  98      29.132  10.338  -6.522  1.00  0.00           H  
ATOM   1586  HG3 PRO A  98      28.796  11.777  -7.541  1.00  0.00           H  
ATOM   1587  CB  PRO A  98      28.223   9.864  -8.417  1.00  0.00           C  
ATOM   1588  HB2 PRO A  98      29.142   9.350  -8.706  1.00  0.00           H  
ATOM   1589  HB3 PRO A  98      27.824  10.432  -9.259  1.00  0.00           H  
ATOM   1590  CA  PRO A  98      27.152   8.893  -7.914  1.00  0.00           C  
ATOM   1591  HA  PRO A  98      26.500   8.619  -8.746  1.00  0.00           H  
ATOM   1592  C   PRO A  98      27.751   7.618  -7.309  1.00  0.00           C  
ATOM   1593  O   PRO A  98      28.228   7.605  -6.169  1.00  0.00           O  
ATOM   1594  N   VAL A  99      27.758   6.545  -8.099  1.00  0.00           N  
ATOM   1595  H   VAL A  99      27.353   6.625  -9.019  1.00  0.00           H  
ATOM   1596  CA  VAL A  99      28.497   5.318  -7.789  1.00  0.00           C  
ATOM   1597  HA  VAL A  99      28.276   5.029  -6.762  1.00  0.00           H  
ATOM   1598  CB  VAL A  99      28.048   4.165  -8.710  1.00  0.00           C  
ATOM   1599  HB  VAL A  99      28.163   4.470  -9.751  1.00  0.00           H  
ATOM   1600  CG1 VAL A  99      28.859   2.884  -8.490  1.00  0.00           C  
ATOM   1601 HG11 VAL A  99      28.451   2.076  -9.098  1.00  0.00           H  
ATOM   1602 HG12 VAL A  99      29.896   3.031  -8.793  1.00  0.00           H  
ATOM   1603 HG13 VAL A  99      28.823   2.587  -7.441  1.00  0.00           H  
ATOM   1604  CG2 VAL A  99      26.570   3.823  -8.461  1.00  0.00           C  
ATOM   1605 HG21 VAL A  99      25.937   4.688  -8.657  1.00  0.00           H  
ATOM   1606 HG22 VAL A  99      26.258   3.020  -9.131  1.00  0.00           H  
ATOM   1607 HG23 VAL A  99      26.426   3.498  -7.430  1.00  0.00           H  
ATOM   1608  C   VAL A  99      30.003   5.592  -7.889  1.00  0.00           C  
ATOM   1609  O   VAL A  99      30.465   6.282  -8.797  1.00  0.00           O  
ATOM   1610  N   LYS A 100      30.764   5.030  -6.952  1.00  0.00           N  
ATOM   1611  H   LYS A 100      30.314   4.458  -6.250  1.00  0.00           H  
ATOM   1612  CA  LYS A 100      32.226   5.080  -6.864  1.00  0.00           C  
ATOM   1613  HA  LYS A 100      32.664   5.248  -7.850  1.00  0.00           H  
ATOM   1614  CB  LYS A 100      32.660   6.183  -5.892  1.00  0.00           C  
ATOM   1615  HB2 LYS A 100      31.982   6.215  -5.036  1.00  0.00           H  
ATOM   1616  HB3 LYS A 100      33.646   5.917  -5.511  1.00  0.00           H  
ATOM   1617  CG  LYS A 100      32.765   7.573  -6.525  1.00  0.00           C  
ATOM   1618  HG2 LYS A 100      33.381   7.514  -7.423  1.00  0.00           H  
ATOM   1619  HG3 LYS A 100      31.775   7.954  -6.781  1.00  0.00           H  
ATOM   1620  CD  LYS A 100      33.441   8.486  -5.497  1.00  0.00           C  
ATOM   1621  HD2 LYS A 100      32.763   8.659  -4.659  1.00  0.00           H  
ATOM   1622  HD3 LYS A 100      34.328   7.978  -5.118  1.00  0.00           H  
ATOM   1623  CE  LYS A 100      33.894   9.816  -6.090  1.00  0.00           C  
ATOM   1624  HE2 LYS A 100      34.383   9.621  -7.051  1.00  0.00           H  
ATOM   1625  HE3 LYS A 100      33.018  10.446  -6.272  1.00  0.00           H  
ATOM   1626  NZ  LYS A 100      34.846  10.462  -5.155  1.00  0.00           N  
ATOM   1627  HZ1 LYS A 100      34.400  10.609  -4.257  1.00  0.00           H  
ATOM   1628  HZ2 LYS A 100      35.633   9.838  -4.997  1.00  0.00           H  
ATOM   1629  HZ3 LYS A 100      35.186  11.341  -5.524  1.00  0.00           H  
ATOM   1630  C   LYS A 100      32.734   3.753  -6.317  1.00  0.00           C  
ATOM   1631  O   LYS A 100      32.009   3.103  -5.571  1.00  0.00           O  
ATOM   1632  N   GLU A 101      33.972   3.400  -6.671  1.00  0.00           N  
ATOM   1633  H   GLU A 101      34.472   4.015  -7.291  1.00  0.00           H  
ATOM   1634  CA  GLU A 101      34.760   2.336  -6.017  1.00  0.00           C  
ATOM   1635  HA  GLU A 101      35.665   2.186  -6.606  1.00  0.00           H  
ATOM   1636  CB  GLU A 101      35.222   2.833  -4.626  1.00  0.00           C  
ATOM   1637  HB2 GLU A 101      34.328   3.034  -4.037  1.00  0.00           H  
ATOM   1638  HB3 GLU A 101      35.793   2.049  -4.128  1.00  0.00           H  
ATOM   1639  CG  GLU A 101      36.094   4.110  -4.658  1.00  0.00           C  
ATOM   1640  HG2 GLU A 101      37.142   3.822  -4.546  1.00  0.00           H  
ATOM   1641  HG3 GLU A 101      36.010   4.593  -5.634  1.00  0.00           H  
ATOM   1642  CD  GLU A 101      35.717   5.133  -3.566  1.00  0.00           C  
ATOM   1643  OE1 GLU A 101      35.710   6.346  -3.899  1.00  0.00           O  
ATOM   1644  OE2 GLU A 101      35.429   4.709  -2.421  1.00  0.00           O  
ATOM   1645  C   GLU A 101      34.077   0.945  -6.002  1.00  0.00           C  
ATOM   1646  O   GLU A 101      34.443   0.071  -5.222  1.00  0.00           O  
ATOM   1647  N   ALA A 102      33.093   0.742  -6.883  1.00  0.00           N  
ATOM   1648  H   ALA A 102      32.873   1.493  -7.510  1.00  0.00           H  
ATOM   1649  CA  ALA A 102      32.201  -0.408  -6.906  1.00  0.00           C  
ATOM   1650  HA  ALA A 102      32.081  -0.761  -5.880  1.00  0.00           H  
ATOM   1651  CB  ALA A 102      30.836   0.072  -7.407  1.00  0.00           C  
ATOM   1652  HB1 ALA A 102      30.469   0.869  -6.761  1.00  0.00           H  
ATOM   1653  HB2 ALA A 102      30.916   0.432  -8.432  1.00  0.00           H  
ATOM   1654  HB3 ALA A 102      30.134  -0.758  -7.377  1.00  0.00           H  
ATOM   1655  C   ALA A 102      32.740  -1.575  -7.752  1.00  0.00           C  
ATOM   1656  O   ALA A 102      33.330  -1.371  -8.816  1.00  0.00           O  
ATOM   1657  N   ASN A 103      32.484  -2.801  -7.297  1.00  0.00           N  
ATOM   1658  H   ASN A 103      31.901  -2.874  -6.468  1.00  0.00           H  
ATOM   1659  CA  ASN A 103      32.928  -4.038  -7.948  1.00  0.00           C  
ATOM   1660  HA  ASN A 103      33.688  -3.789  -8.691  1.00  0.00           H  
ATOM   1661  CB  ASN A 103      33.601  -4.906  -6.860  1.00  0.00           C  
ATOM   1662  HB2 ASN A 103      34.042  -4.249  -6.111  1.00  0.00           H  
ATOM   1663  HB3 ASN A 103      32.873  -5.541  -6.354  1.00  0.00           H  
ATOM   1664  CG  ASN A 103      34.726  -5.768  -7.399  1.00  0.00           C  
ATOM   1665  OD1 ASN A 103      34.748  -6.159  -8.555  1.00  0.00           O  
ATOM   1666  ND2 ASN A 103      35.697  -6.089  -6.577  1.00  0.00           N  
ATOM   1667 HD21 ASN A 103      36.419  -6.685  -6.939  1.00  0.00           H  
ATOM   1668 HD22 ASN A 103      35.643  -5.803  -5.616  1.00  0.00           H  
ATOM   1669  C   ASN A 103      31.760  -4.709  -8.713  1.00  0.00           C  
ATOM   1670  O   ASN A 103      30.813  -4.034  -9.119  1.00  0.00           O  
ATOM   1671  N   GLN A 104      31.793  -6.027  -8.929  1.00  0.00           N  
ATOM   1672  H   GLN A 104      32.616  -6.536  -8.630  1.00  0.00           H  
ATOM   1673  CA  GLN A 104      30.681  -6.822  -9.478  1.00  0.00           C  
ATOM   1674  HA  GLN A 104      29.798  -6.193  -9.598  1.00  0.00           H  
ATOM   1675  CB  GLN A 104      31.063  -7.389 -10.861  1.00  0.00           C  
ATOM   1676  HB2 GLN A 104      31.915  -8.058 -10.734  1.00  0.00           H  
ATOM   1677  HB3 GLN A 104      30.231  -7.983 -11.240  1.00  0.00           H  
ATOM   1678  CG  GLN A 104      31.441  -6.339 -11.919  1.00  0.00           C  
ATOM   1679  HG2 GLN A 104      32.250  -5.709 -11.547  1.00  0.00           H  
ATOM   1680  HG3 GLN A 104      31.817  -6.856 -12.801  1.00  0.00           H  
ATOM   1681  CD  GLN A 104      30.263  -5.474 -12.358  1.00  0.00           C  
ATOM   1682  OE1 GLN A 104      29.222  -5.950 -12.777  1.00  0.00           O  
ATOM   1683  NE2 GLN A 104      30.392  -4.167 -12.305  1.00  0.00           N  
ATOM   1684 HE21 GLN A 104      29.590  -3.627 -12.576  1.00  0.00           H  
ATOM   1685 HE22 GLN A 104      31.177  -3.756 -11.830  1.00  0.00           H  
ATOM   1686  C   GLN A 104      30.309  -7.971  -8.523  1.00  0.00           C  
ATOM   1687  O   GLN A 104      31.201  -8.633  -7.991  1.00  0.00           O  
ATOM   1688  N   SER A 105      29.014  -8.258  -8.350  1.00  0.00           N  
ATOM   1689  H   SER A 105      28.321  -7.648  -8.776  1.00  0.00           H  
ATOM   1690  CA  SER A 105      28.517  -9.423  -7.591  1.00  0.00           C  
ATOM   1691  HA  SER A 105      29.291 -10.189  -7.591  1.00  0.00           H  
ATOM   1692  CB  SER A 105      28.224  -9.050  -6.125  1.00  0.00           C  
ATOM   1693  HB2 SER A 105      28.198  -9.962  -5.528  1.00  0.00           H  
ATOM   1694  HB3 SER A 105      29.033  -8.424  -5.744  1.00  0.00           H  
ATOM   1695  OG  SER A 105      26.985  -8.373  -5.965  1.00  0.00           O  
ATOM   1696  HG  SER A 105      26.254  -8.979  -6.173  1.00  0.00           H  
ATOM   1697  C   SER A 105      27.268 -10.031  -8.232  1.00  0.00           C  
ATOM   1698  O   SER A 105      26.599  -9.368  -9.019  1.00  0.00           O  
ATOM   1699  N   THR A 106      26.880 -11.250  -7.839  1.00  0.00           N  
ATOM   1700  H   THR A 106      27.448 -11.768  -7.186  1.00  0.00           H  
ATOM   1701  CA  THR A 106      25.500 -11.727  -8.059  1.00  0.00           C  
ATOM   1702  HA  THR A 106      25.244 -11.605  -9.114  1.00  0.00           H  
ATOM   1703  CB  THR A 106      25.323 -13.221  -7.720  1.00  0.00           C  
ATOM   1704  HB  THR A 106      24.309 -13.509  -7.989  1.00  0.00           H  
ATOM   1705  CG2 THR A 106      26.285 -14.125  -8.490  1.00  0.00           C  
ATOM   1706 HG21 THR A 106      27.313 -13.962  -8.170  1.00  0.00           H  
ATOM   1707 HG22 THR A 106      26.016 -15.170  -8.327  1.00  0.00           H  
ATOM   1708 HG23 THR A 106      26.204 -13.919  -9.556  1.00  0.00           H  
ATOM   1709  OG1 THR A 106      25.506 -13.489  -6.342  1.00  0.00           O  
ATOM   1710  HG1 THR A 106      25.203 -14.402  -6.232  1.00  0.00           H  
ATOM   1711  C   THR A 106      24.505 -10.891  -7.245  1.00  0.00           C  
ATOM   1712  O   THR A 106      24.864 -10.288  -6.224  1.00  0.00           O  
ATOM   1713  N   LEU A 107      23.244 -10.863  -7.685  1.00  0.00           N  
ATOM   1714  H   LEU A 107      23.032 -11.304  -8.575  1.00  0.00           H  
ATOM   1715  CA  LEU A 107      22.136 -10.229  -6.966  1.00  0.00           C  
ATOM   1716  HA  LEU A 107      22.420  -9.198  -6.755  1.00  0.00           H  
ATOM   1717  CB  LEU A 107      20.901 -10.203  -7.891  1.00  0.00           C  
ATOM   1718  HB2 LEU A 107      21.117  -9.574  -8.755  1.00  0.00           H  
ATOM   1719  HB3 LEU A 107      20.730 -11.210  -8.264  1.00  0.00           H  
ATOM   1720  CG  LEU A 107      19.598  -9.711  -7.229  1.00  0.00           C  
ATOM   1721  HG  LEU A 107      19.371 -10.334  -6.365  1.00  0.00           H  
ATOM   1722  CD1 LEU A 107      19.680  -8.247  -6.785  1.00  0.00           C  
ATOM   1723 HD11 LEU A 107      20.469  -8.123  -6.047  1.00  0.00           H  
ATOM   1724 HD12 LEU A 107      19.889  -7.608  -7.642  1.00  0.00           H  
ATOM   1725 HD13 LEU A 107      18.735  -7.948  -6.335  1.00  0.00           H  
ATOM   1726  CD2 LEU A 107      18.425  -9.835  -8.200  1.00  0.00           C  
ATOM   1727 HD21 LEU A 107      18.561  -9.157  -9.044  1.00  0.00           H  
ATOM   1728 HD22 LEU A 107      18.351 -10.854  -8.573  1.00  0.00           H  
ATOM   1729 HD23 LEU A 107      17.502  -9.584  -7.682  1.00  0.00           H  
ATOM   1730  C   LEU A 107      21.860 -10.909  -5.608  1.00  0.00           C  
ATOM   1731  O   LEU A 107      21.479 -10.219  -4.665  1.00  0.00           O  
ATOM   1732  N   GLU A 108      22.108 -12.216  -5.466  1.00  0.00           N  
ATOM   1733  H   GLU A 108      22.326 -12.752  -6.302  1.00  0.00           H  
ATOM   1734  CA  GLU A 108      22.025 -12.925  -4.175  1.00  0.00           C  
ATOM   1735  HA  GLU A 108      21.013 -12.815  -3.782  1.00  0.00           H  
ATOM   1736  CB  GLU A 108      22.299 -14.427  -4.388  1.00  0.00           C  
ATOM   1737  HB2 GLU A 108      21.777 -14.776  -5.277  1.00  0.00           H  
ATOM   1738  HB3 GLU A 108      23.363 -14.551  -4.587  1.00  0.00           H  
ATOM   1739  CG  GLU A 108      21.928 -15.320  -3.183  1.00  0.00           C  
ATOM   1740  HG2 GLU A 108      22.430 -16.281  -3.320  1.00  0.00           H  
ATOM   1741  HG3 GLU A 108      22.326 -14.875  -2.268  1.00  0.00           H  
ATOM   1742  CD  GLU A 108      20.417 -15.595  -3.037  1.00  0.00           C  
ATOM   1743  OE1 GLU A 108      19.763 -15.828  -4.081  1.00  0.00           O  
ATOM   1744  OE2 GLU A 108      19.898 -15.562  -1.893  1.00  0.00           O  
ATOM   1745  C   GLU A 108      23.002 -12.327  -3.142  1.00  0.00           C  
ATOM   1746  O   GLU A 108      22.603 -11.985  -2.027  1.00  0.00           O  
ATOM   1747  N   ASN A 109      24.267 -12.104  -3.529  1.00  0.00           N  
ATOM   1748  H   ASN A 109      24.520 -12.341  -4.479  1.00  0.00           H  
ATOM   1749  CA  ASN A 109      25.268 -11.461  -2.665  1.00  0.00           C  
ATOM   1750  HA  ASN A 109      25.308 -11.994  -1.712  1.00  0.00           H  
ATOM   1751  CB  ASN A 109      26.652 -11.539  -3.338  1.00  0.00           C  
ATOM   1752  HB2 ASN A 109      26.565 -11.396  -4.414  1.00  0.00           H  
ATOM   1753  HB3 ASN A 109      27.290 -10.748  -2.944  1.00  0.00           H  
ATOM   1754  CG  ASN A 109      27.346 -12.852  -3.038  1.00  0.00           C  
ATOM   1755  OD1 ASN A 109      27.913 -13.043  -1.978  1.00  0.00           O  
ATOM   1756  ND2 ASN A 109      27.311 -13.795  -3.945  1.00  0.00           N  
ATOM   1757 HD21 ASN A 109      27.714 -14.679  -3.685  1.00  0.00           H  
ATOM   1758 HD22 ASN A 109      26.802 -13.655  -4.805  1.00  0.00           H  
ATOM   1759  C   ASN A 109      24.896 -10.006  -2.332  1.00  0.00           C  
ATOM   1760  O   ASN A 109      25.049  -9.574  -1.189  1.00  0.00           O  
ATOM   1761  N   PHE A 110      24.387  -9.256  -3.315  1.00  0.00           N  
ATOM   1762  H   PHE A 110      24.297  -9.670  -4.237  1.00  0.00           H  
ATOM   1763  CA  PHE A 110      23.941  -7.873  -3.125  1.00  0.00           C  
ATOM   1764  HA  PHE A 110      24.777  -7.284  -2.745  1.00  0.00           H  
ATOM   1765  CB  PHE A 110      23.533  -7.305  -4.495  1.00  0.00           C  
ATOM   1766  HB2 PHE A 110      24.342  -7.499  -5.200  1.00  0.00           H  
ATOM   1767  HB3 PHE A 110      22.659  -7.843  -4.859  1.00  0.00           H  
ATOM   1768  CG  PHE A 110      23.226  -5.819  -4.527  1.00  0.00           C  
ATOM   1769  CD1 PHE A 110      24.221  -4.907  -4.932  1.00  0.00           C  
ATOM   1770  HD1 PHE A 110      25.213  -5.259  -5.183  1.00  0.00           H  
ATOM   1771  CE1 PHE A 110      23.925  -3.536  -5.033  1.00  0.00           C  
ATOM   1772  HE1 PHE A 110      24.688  -2.844  -5.362  1.00  0.00           H  
ATOM   1773  CZ  PHE A 110      22.635  -3.074  -4.722  1.00  0.00           C  
ATOM   1774  HZ  PHE A 110      22.399  -2.028  -4.823  1.00  0.00           H  
ATOM   1775  CE2 PHE A 110      21.647  -3.974  -4.293  1.00  0.00           C  
ATOM   1776  HE2 PHE A 110      20.660  -3.608  -4.053  1.00  0.00           H  
ATOM   1777  CD2 PHE A 110      21.937  -5.349  -4.205  1.00  0.00           C  
ATOM   1778  HD2 PHE A 110      21.168  -6.046  -3.903  1.00  0.00           H  
ATOM   1779  C   PHE A 110      22.802  -7.790  -2.093  1.00  0.00           C  
ATOM   1780  O   PHE A 110      22.838  -6.969  -1.170  1.00  0.00           O  
ATOM   1781  N   LEU A 111      21.830  -8.706  -2.193  1.00  0.00           N  
ATOM   1782  H   LEU A 111      21.868  -9.365  -2.968  1.00  0.00           H  
ATOM   1783  CA  LEU A 111      20.724  -8.824  -1.245  1.00  0.00           C  
ATOM   1784  HA  LEU A 111      20.350  -7.823  -1.044  1.00  0.00           H  
ATOM   1785  CB  LEU A 111      19.590  -9.656  -1.875  1.00  0.00           C  
ATOM   1786  HB2 LEU A 111      20.012 -10.582  -2.270  1.00  0.00           H  
ATOM   1787  HB3 LEU A 111      18.867  -9.920  -1.103  1.00  0.00           H  
ATOM   1788  CG  LEU A 111      18.844  -8.911  -3.001  1.00  0.00           C  
ATOM   1789  HG  LEU A 111      19.554  -8.522  -3.731  1.00  0.00           H  
ATOM   1790  CD1 LEU A 111      17.884  -9.866  -3.709  1.00  0.00           C  
ATOM   1791 HD11 LEU A 111      18.448 -10.710  -4.108  1.00  0.00           H  
ATOM   1792 HD12 LEU A 111      17.135 -10.238  -3.010  1.00  0.00           H  
ATOM   1793 HD13 LEU A 111      17.394  -9.355  -4.539  1.00  0.00           H  
ATOM   1794  CD2 LEU A 111      18.011  -7.750  -2.447  1.00  0.00           C  
ATOM   1795 HD21 LEU A 111      17.455  -7.279  -3.257  1.00  0.00           H  
ATOM   1796 HD22 LEU A 111      17.313  -8.113  -1.697  1.00  0.00           H  
ATOM   1797 HD23 LEU A 111      18.657  -6.991  -2.009  1.00  0.00           H  
ATOM   1798  C   LEU A 111      21.150  -9.366   0.123  1.00  0.00           C  
ATOM   1799  O   LEU A 111      20.630  -8.873   1.121  1.00  0.00           O  
ATOM   1800  N   GLU A 112      22.081 -10.317   0.244  1.00  0.00           N  
ATOM   1801  H   GLU A 112      22.455 -10.773  -0.589  1.00  0.00           H  
ATOM   1802  CA  GLU A 112      22.552 -10.752   1.568  1.00  0.00           C  
ATOM   1803  HA  GLU A 112      21.677 -10.823   2.202  1.00  0.00           H  
ATOM   1804  CB  GLU A 112      23.154 -12.165   1.516  1.00  0.00           C  
ATOM   1805  HB2 GLU A 112      22.512 -12.799   0.904  1.00  0.00           H  
ATOM   1806  HB3 GLU A 112      24.138 -12.120   1.049  1.00  0.00           H  
ATOM   1807  CG  GLU A 112      23.276 -12.810   2.913  1.00  0.00           C  
ATOM   1808  HG2 GLU A 112      23.625 -13.838   2.791  1.00  0.00           H  
ATOM   1809  HG3 GLU A 112      24.039 -12.270   3.479  1.00  0.00           H  
ATOM   1810  CD  GLU A 112      21.956 -12.815   3.711  1.00  0.00           C  
ATOM   1811  OE1 GLU A 112      21.954 -12.381   4.884  1.00  0.00           O  
ATOM   1812  OE2 GLU A 112      20.895 -13.175   3.157  1.00  0.00           O  
ATOM   1813  C   GLU A 112      23.469  -9.720   2.251  1.00  0.00           C  
ATOM   1814  O   GLU A 112      23.401  -9.553   3.471  1.00  0.00           O  
ATOM   1815  N   ARG A 113      24.248  -8.937   1.491  1.00  0.00           N  
ATOM   1816  H   ARG A 113      24.307  -9.143   0.494  1.00  0.00           H  
ATOM   1817  CA  ARG A 113      24.976  -7.757   1.999  1.00  0.00           C  
ATOM   1818  HA  ARG A 113      25.602  -8.069   2.833  1.00  0.00           H  
ATOM   1819  CB  ARG A 113      25.870  -7.202   0.874  1.00  0.00           C  
ATOM   1820  HB2 ARG A 113      26.629  -7.945   0.628  1.00  0.00           H  
ATOM   1821  HB3 ARG A 113      25.265  -7.046  -0.020  1.00  0.00           H  
ATOM   1822  CG  ARG A 113      26.564  -5.866   1.191  1.00  0.00           C  
ATOM   1823  HG2 ARG A 113      27.154  -5.595   0.319  1.00  0.00           H  
ATOM   1824  HG3 ARG A 113      25.813  -5.091   1.338  1.00  0.00           H  
ATOM   1825  CD  ARG A 113      27.507  -5.880   2.396  1.00  0.00           C  
ATOM   1826  HD2 ARG A 113      27.789  -4.849   2.620  1.00  0.00           H  
ATOM   1827  HD3 ARG A 113      26.990  -6.293   3.264  1.00  0.00           H  
ATOM   1828  NE  ARG A 113      28.724  -6.645   2.083  1.00  0.00           N  
ATOM   1829  HE  ARG A 113      28.930  -6.766   1.103  1.00  0.00           H  
ATOM   1830  CZ  ARG A 113      29.611  -7.131   2.925  1.00  0.00           C  
ATOM   1831  NH1 ARG A 113      29.495  -6.981   4.218  1.00  0.00           N  
ATOM   1832 HH11 ARG A 113      28.731  -6.432   4.570  1.00  0.00           H  
ATOM   1833 HH12 ARG A 113      30.178  -7.374   4.840  1.00  0.00           H  
ATOM   1834  NH2 ARG A 113      30.656  -7.758   2.469  1.00  0.00           N  
ATOM   1835 HH21 ARG A 113      30.790  -7.835   1.471  1.00  0.00           H  
ATOM   1836 HH22 ARG A 113      31.340  -8.140   3.092  1.00  0.00           H  
ATOM   1837  C   ARG A 113      24.011  -6.695   2.526  1.00  0.00           C  
ATOM   1838  O   ARG A 113      24.221  -6.177   3.624  1.00  0.00           O  
ATOM   1839  N   LEU A 114      22.940  -6.416   1.784  1.00  0.00           N  
ATOM   1840  H   LEU A 114      22.872  -6.834   0.860  1.00  0.00           H  
ATOM   1841  CA  LEU A 114      21.909  -5.471   2.201  1.00  0.00           C  
ATOM   1842  HA  LEU A 114      22.420  -4.572   2.547  1.00  0.00           H  
ATOM   1843  CB  LEU A 114      21.082  -5.099   0.961  1.00  0.00           C  
ATOM   1844  HB2 LEU A 114      21.772  -4.894   0.139  1.00  0.00           H  
ATOM   1845  HB3 LEU A 114      20.477  -5.962   0.678  1.00  0.00           H  
ATOM   1846  CG  LEU A 114      20.167  -3.874   1.114  1.00  0.00           C  
ATOM   1847  HG  LEU A 114      19.410  -4.079   1.872  1.00  0.00           H  
ATOM   1848  CD1 LEU A 114      20.905  -2.578   1.478  1.00  0.00           C  
ATOM   1849 HD11 LEU A 114      21.303  -2.651   2.489  1.00  0.00           H  
ATOM   1850 HD12 LEU A 114      20.209  -1.739   1.450  1.00  0.00           H  
ATOM   1851 HD13 LEU A 114      21.720  -2.392   0.779  1.00  0.00           H  
ATOM   1852  CD2 LEU A 114      19.476  -3.650  -0.228  1.00  0.00           C  
ATOM   1853 HD21 LEU A 114      18.723  -2.881  -0.103  1.00  0.00           H  
ATOM   1854 HD22 LEU A 114      18.987  -4.567  -0.555  1.00  0.00           H  
ATOM   1855 HD23 LEU A 114      20.202  -3.343  -0.983  1.00  0.00           H  
ATOM   1856  C   LEU A 114      21.085  -6.000   3.391  1.00  0.00           C  
ATOM   1857  O   LEU A 114      20.864  -5.243   4.332  1.00  0.00           O  
ATOM   1858  N   LYS A 115      20.740  -7.296   3.448  1.00  0.00           N  
ATOM   1859  H   LYS A 115      20.901  -7.869   2.622  1.00  0.00           H  
ATOM   1860  CA  LYS A 115      20.196  -7.950   4.656  1.00  0.00           C  
ATOM   1861  HA  LYS A 115      19.288  -7.434   4.966  1.00  0.00           H  
ATOM   1862  CB  LYS A 115      19.859  -9.427   4.369  1.00  0.00           C  
ATOM   1863  HB2 LYS A 115      20.653  -9.877   3.780  1.00  0.00           H  
ATOM   1864  HB3 LYS A 115      19.805  -9.964   5.316  1.00  0.00           H  
ATOM   1865  CG  LYS A 115      18.503  -9.596   3.668  1.00  0.00           C  
ATOM   1866  HG2 LYS A 115      17.742  -9.267   4.375  1.00  0.00           H  
ATOM   1867  HG3 LYS A 115      18.461  -8.954   2.789  1.00  0.00           H  
ATOM   1868  CD  LYS A 115      18.179 -11.045   3.258  1.00  0.00           C  
ATOM   1869  HD2 LYS A 115      18.547 -11.727   4.026  1.00  0.00           H  
ATOM   1870  HD3 LYS A 115      17.096 -11.153   3.195  1.00  0.00           H  
ATOM   1871  CE  LYS A 115      18.782 -11.409   1.893  1.00  0.00           C  
ATOM   1872  HE2 LYS A 115      18.258 -10.859   1.110  1.00  0.00           H  
ATOM   1873  HE3 LYS A 115      19.827 -11.097   1.888  1.00  0.00           H  
ATOM   1874  NZ  LYS A 115      18.725 -12.867   1.628  1.00  0.00           N  
ATOM   1875  HZ1 LYS A 115      17.778 -13.232   1.706  1.00  0.00           H  
ATOM   1876  HZ2 LYS A 115      19.111 -13.099   0.722  1.00  0.00           H  
ATOM   1877  HZ3 LYS A 115      19.343 -13.328   2.306  1.00  0.00           H  
ATOM   1878  C   LYS A 115      21.146  -7.852   5.848  1.00  0.00           C  
ATOM   1879  O   LYS A 115      20.700  -7.576   6.952  1.00  0.00           O  
ATOM   1880  N   THR A 116      22.447  -8.043   5.640  1.00  0.00           N  
ATOM   1881  H   THR A 116      22.735  -8.338   4.713  1.00  0.00           H  
ATOM   1882  CA  THR A 116      23.464  -7.938   6.698  1.00  0.00           C  
ATOM   1883  HA  THR A 116      23.192  -8.609   7.511  1.00  0.00           H  
ATOM   1884  CB  THR A 116      24.843  -8.374   6.178  1.00  0.00           C  
ATOM   1885  HB  THR A 116      25.120  -7.783   5.306  1.00  0.00           H  
ATOM   1886  CG2 THR A 116      25.956  -8.259   7.219  1.00  0.00           C  
ATOM   1887 HG21 THR A 116      26.135  -7.213   7.467  1.00  0.00           H  
ATOM   1888 HG22 THR A 116      25.684  -8.803   8.123  1.00  0.00           H  
ATOM   1889 HG23 THR A 116      26.875  -8.682   6.812  1.00  0.00           H  
ATOM   1890  OG1 THR A 116      24.779  -9.731   5.811  1.00  0.00           O  
ATOM   1891  HG1 THR A 116      24.307  -9.790   4.958  1.00  0.00           H  
ATOM   1892  C   THR A 116      23.501  -6.533   7.296  1.00  0.00           C  
ATOM   1893  O   THR A 116      23.358  -6.394   8.508  1.00  0.00           O  
ATOM   1894  N   ILE A 117      23.597  -5.500   6.451  1.00  0.00           N  
ATOM   1895  H   ILE A 117      23.689  -5.690   5.458  1.00  0.00           H  
ATOM   1896  CA  ILE A 117      23.530  -4.092   6.872  1.00  0.00           C  
ATOM   1897  HA  ILE A 117      24.320  -3.901   7.601  1.00  0.00           H  
ATOM   1898  CB  ILE A 117      23.761  -3.168   5.650  1.00  0.00           C  
ATOM   1899  HB  ILE A 117      23.094  -3.491   4.849  1.00  0.00           H  
ATOM   1900  CG2 ILE A 117      23.437  -1.697   5.969  1.00  0.00           C  
ATOM   1901 HG21 ILE A 117      24.014  -1.365   6.834  1.00  0.00           H  
ATOM   1902 HG22 ILE A 117      23.684  -1.056   5.123  1.00  0.00           H  
ATOM   1903 HG23 ILE A 117      22.374  -1.570   6.181  1.00  0.00           H  
ATOM   1904  CG1 ILE A 117      25.225  -3.290   5.160  1.00  0.00           C  
ATOM   1905 HG12 ILE A 117      25.884  -2.749   5.840  1.00  0.00           H  
ATOM   1906 HG13 ILE A 117      25.531  -4.335   5.166  1.00  0.00           H  
ATOM   1907  CD1 ILE A 117      25.441  -2.774   3.731  1.00  0.00           C  
ATOM   1908 HD11 ILE A 117      24.774  -3.293   3.042  1.00  0.00           H  
ATOM   1909 HD12 ILE A 117      25.261  -1.700   3.674  1.00  0.00           H  
ATOM   1910 HD13 ILE A 117      26.473  -2.963   3.433  1.00  0.00           H  
ATOM   1911  C   ILE A 117      22.199  -3.800   7.579  1.00  0.00           C  
ATOM   1912  O   ILE A 117      22.198  -3.228   8.667  1.00  0.00           O  
ATOM   1913  N   MET A 118      21.070  -4.232   7.011  1.00  0.00           N  
ATOM   1914  H   MET A 118      21.115  -4.693   6.108  1.00  0.00           H  
ATOM   1915  CA  MET A 118      19.754  -3.944   7.585  1.00  0.00           C  
ATOM   1916  HA  MET A 118      19.753  -2.899   7.886  1.00  0.00           H  
ATOM   1917  CB  MET A 118      18.642  -4.106   6.535  1.00  0.00           C  
ATOM   1918  HB2 MET A 118      18.709  -5.094   6.076  1.00  0.00           H  
ATOM   1919  HB3 MET A 118      17.669  -4.018   7.022  1.00  0.00           H  
ATOM   1920  CG  MET A 118      18.731  -3.023   5.449  1.00  0.00           C  
ATOM   1921  HG2 MET A 118      19.708  -3.073   4.970  1.00  0.00           H  
ATOM   1922  HG3 MET A 118      17.978  -3.236   4.691  1.00  0.00           H  
ATOM   1923  SD  MET A 118      18.472  -1.327   6.049  1.00  0.00           S  
ATOM   1924  CE  MET A 118      18.627  -0.416   4.493  1.00  0.00           C  
ATOM   1925  HE1 MET A 118      17.832  -0.717   3.812  1.00  0.00           H  
ATOM   1926  HE2 MET A 118      18.551   0.656   4.683  1.00  0.00           H  
ATOM   1927  HE3 MET A 118      19.591  -0.634   4.035  1.00  0.00           H  
ATOM   1928  C   MET A 118      19.458  -4.728   8.868  1.00  0.00           C  
ATOM   1929  O   MET A 118      18.689  -4.232   9.681  1.00  0.00           O  
ATOM   1930  N   ARG A 119      20.072  -5.895   9.117  1.00  0.00           N  
ATOM   1931  H   ARG A 119      20.658  -6.289   8.388  1.00  0.00           H  
ATOM   1932  CA  ARG A 119      19.972  -6.603  10.410  1.00  0.00           C  
ATOM   1933  HA  ARG A 119      18.926  -6.635  10.722  1.00  0.00           H  
ATOM   1934  CB  ARG A 119      20.510  -8.040  10.310  1.00  0.00           C  
ATOM   1935  HB2 ARG A 119      21.441  -8.041   9.739  1.00  0.00           H  
ATOM   1936  HB3 ARG A 119      20.727  -8.399  11.318  1.00  0.00           H  
ATOM   1937  CG  ARG A 119      19.497  -9.012   9.683  1.00  0.00           C  
ATOM   1938  HG2 ARG A 119      18.565  -8.959  10.245  1.00  0.00           H  
ATOM   1939  HG3 ARG A 119      19.280  -8.726   8.656  1.00  0.00           H  
ATOM   1940  CD  ARG A 119      19.999 -10.463   9.723  1.00  0.00           C  
ATOM   1941  HD2 ARG A 119      20.151 -10.749  10.766  1.00  0.00           H  
ATOM   1942  HD3 ARG A 119      19.217 -11.110   9.319  1.00  0.00           H  
ATOM   1943  NE  ARG A 119      21.269 -10.646   8.985  1.00  0.00           N  
ATOM   1944  HE  ARG A 119      22.089 -10.232   9.391  1.00  0.00           H  
ATOM   1945  CZ  ARG A 119      21.444 -11.250   7.824  1.00  0.00           C  
ATOM   1946  NH1 ARG A 119      20.482 -11.829   7.171  1.00  0.00           N  
ATOM   1947 HH11 ARG A 119      19.558 -11.888   7.549  1.00  0.00           H  
ATOM   1948 HH12 ARG A 119      20.732 -12.237   6.261  1.00  0.00           H  
ATOM   1949  NH2 ARG A 119      22.600 -11.280   7.241  1.00  0.00           N  
ATOM   1950 HH21 ARG A 119      23.430 -10.855   7.598  1.00  0.00           H  
ATOM   1951 HH22 ARG A 119      22.619 -11.705   6.308  1.00  0.00           H  
ATOM   1952  C   ARG A 119      20.698  -5.855  11.523  1.00  0.00           C  
ATOM   1953  O   ARG A 119      20.121  -5.691  12.591  1.00  0.00           O  
ATOM   1954  N   GLU A 120      21.912  -5.366  11.270  1.00  0.00           N  
ATOM   1955  H   GLU A 120      22.319  -5.548  10.361  1.00  0.00           H  
ATOM   1956  CA  GLU A 120      22.624  -4.451  12.181  1.00  0.00           C  
ATOM   1957  HA  GLU A 120      22.753  -4.917  13.161  1.00  0.00           H  
ATOM   1958  CB  GLU A 120      24.023  -4.179  11.590  1.00  0.00           C  
ATOM   1959  HB2 GLU A 120      24.654  -5.045  11.786  1.00  0.00           H  
ATOM   1960  HB3 GLU A 120      23.922  -4.108  10.508  1.00  0.00           H  
ATOM   1961  CG  GLU A 120      24.770  -2.912  12.034  1.00  0.00           C  
ATOM   1962  HG2 GLU A 120      25.640  -2.810  11.380  1.00  0.00           H  
ATOM   1963  HG3 GLU A 120      24.143  -2.037  11.854  1.00  0.00           H  
ATOM   1964  CD  GLU A 120      25.259  -2.893  13.490  1.00  0.00           C  
ATOM   1965  OE1 GLU A 120      26.321  -2.286  13.751  1.00  0.00           O  
ATOM   1966  OE2 GLU A 120      24.571  -3.373  14.417  1.00  0.00           O  
ATOM   1967  C   GLU A 120      21.792  -3.177  12.407  1.00  0.00           C  
ATOM   1968  O   GLU A 120      21.516  -2.806  13.548  1.00  0.00           O  
ATOM   1969  N   LYS A 121      21.282  -2.559  11.330  1.00  0.00           N  
ATOM   1970  H   LYS A 121      21.565  -2.890  10.411  1.00  0.00           H  
ATOM   1971  CA  LYS A 121      20.448  -1.355  11.428  1.00  0.00           C  
ATOM   1972  HA  LYS A 121      21.030  -0.618  11.979  1.00  0.00           H  
ATOM   1973  CB  LYS A 121      20.123  -0.823  10.021  1.00  0.00           C  
ATOM   1974  HB2 LYS A 121      21.027  -0.840   9.410  1.00  0.00           H  
ATOM   1975  HB3 LYS A 121      19.391  -1.484   9.556  1.00  0.00           H  
ATOM   1976  CG  LYS A 121      19.556   0.606  10.007  1.00  0.00           C  
ATOM   1977  HG2 LYS A 121      19.265   0.845   8.983  1.00  0.00           H  
ATOM   1978  HG3 LYS A 121      18.667   0.662  10.637  1.00  0.00           H  
ATOM   1979  CD  LYS A 121      20.588   1.638  10.482  1.00  0.00           C  
ATOM   1980  HD2 LYS A 121      20.810   1.483  11.539  1.00  0.00           H  
ATOM   1981  HD3 LYS A 121      21.506   1.512   9.905  1.00  0.00           H  
ATOM   1982  CE  LYS A 121      20.071   3.065  10.289  1.00  0.00           C  
ATOM   1983  HE2 LYS A 121      19.825   3.204   9.233  1.00  0.00           H  
ATOM   1984  HE3 LYS A 121      19.162   3.204  10.883  1.00  0.00           H  
ATOM   1985  NZ  LYS A 121      21.108   4.042  10.686  1.00  0.00           N  
ATOM   1986  HZ1 LYS A 121      20.927   4.973  10.336  1.00  0.00           H  
ATOM   1987  HZ2 LYS A 121      21.287   4.044  11.675  1.00  0.00           H  
ATOM   1988  HZ3 LYS A 121      21.996   3.816  10.222  1.00  0.00           H  
ATOM   1989  C   LYS A 121      19.178  -1.590  12.247  1.00  0.00           C  
ATOM   1990  O   LYS A 121      18.887  -0.797  13.138  1.00  0.00           O  
ATOM   1991  N   TYR A 122      18.433  -2.665  11.986  1.00  0.00           N  
ATOM   1992  H   TYR A 122      18.701  -3.266  11.216  1.00  0.00           H  
ATOM   1993  CA  TYR A 122      17.210  -2.993  12.724  1.00  0.00           C  
ATOM   1994  HA  TYR A 122      16.588  -2.098  12.763  1.00  0.00           H  
ATOM   1995  CB  TYR A 122      16.422  -4.068  11.962  1.00  0.00           C  
ATOM   1996  HB2 TYR A 122      16.349  -3.769  10.915  1.00  0.00           H  
ATOM   1997  HB3 TYR A 122      16.967  -5.013  11.998  1.00  0.00           H  
ATOM   1998  CG  TYR A 122      15.012  -4.276  12.486  1.00  0.00           C  
ATOM   1999  CD1 TYR A 122      13.951  -3.508  11.965  1.00  0.00           C  
ATOM   2000  HD1 TYR A 122      14.141  -2.785  11.188  1.00  0.00           H  
ATOM   2001  CE1 TYR A 122      12.649  -3.652  12.482  1.00  0.00           C  
ATOM   2002  HE1 TYR A 122      11.838  -3.040  12.120  1.00  0.00           H  
ATOM   2003  CZ  TYR A 122      12.410  -4.557  13.536  1.00  0.00           C  
ATOM   2004  OH  TYR A 122      11.166  -4.657  14.072  1.00  0.00           O  
ATOM   2005  HH  TYR A 122      11.237  -4.819  15.018  1.00  0.00           H  
ATOM   2006  CE2 TYR A 122      13.471  -5.329  14.057  1.00  0.00           C  
ATOM   2007  HE2 TYR A 122      13.305  -5.992  14.893  1.00  0.00           H  
ATOM   2008  CD2 TYR A 122      14.768  -5.194  13.526  1.00  0.00           C  
ATOM   2009  HD2 TYR A 122      15.583  -5.759  13.959  1.00  0.00           H  
ATOM   2010  C   TYR A 122      17.495  -3.397  14.181  1.00  0.00           C  
ATOM   2011  O   TYR A 122      16.747  -3.010  15.074  1.00  0.00           O  
ATOM   2012  N   SER A 123      18.632  -4.050  14.462  1.00  0.00           N  
ATOM   2013  H   SER A 123      19.232  -4.324  13.694  1.00  0.00           H  
ATOM   2014  CA  SER A 123      19.095  -4.350  15.835  1.00  0.00           C  
ATOM   2015  HA  SER A 123      18.293  -4.861  16.370  1.00  0.00           H  
ATOM   2016  CB  SER A 123      20.320  -5.274  15.826  1.00  0.00           C  
ATOM   2017  HB2 SER A 123      21.166  -4.758  15.369  1.00  0.00           H  
ATOM   2018  HB3 SER A 123      20.581  -5.525  16.855  1.00  0.00           H  
ATOM   2019  OG  SER A 123      20.060  -6.471  15.119  1.00  0.00           O  
ATOM   2020  HG  SER A 123      20.043  -6.246  14.169  1.00  0.00           H  
ATOM   2021  C   SER A 123      19.455  -3.098  16.653  1.00  0.00           C  
ATOM   2022  O   SER A 123      19.658  -3.195  17.859  1.00  0.00           O  
ATOM   2023  N   LYS A 124      19.533  -1.925  16.009  1.00  0.00           N  
ATOM   2024  H   LYS A 124      19.472  -1.950  14.998  1.00  0.00           H  
ATOM   2025  CA  LYS A 124      19.689  -0.599  16.635  1.00  0.00           C  
ATOM   2026  HA  LYS A 124      19.725  -0.725  17.720  1.00  0.00           H  
ATOM   2027  CB  LYS A 124      21.027   0.003  16.178  1.00  0.00           C  
ATOM   2028  HB2 LYS A 124      21.114  -0.097  15.094  1.00  0.00           H  
ATOM   2029  HB3 LYS A 124      21.076   1.063  16.438  1.00  0.00           H  
ATOM   2030  CG  LYS A 124      22.182  -0.724  16.882  1.00  0.00           C  
ATOM   2031  HG2 LYS A 124      22.233  -0.380  17.916  1.00  0.00           H  
ATOM   2032  HG3 LYS A 124      21.998  -1.799  16.887  1.00  0.00           H  
ATOM   2033  CD  LYS A 124      23.525  -0.498  16.191  1.00  0.00           C  
ATOM   2034  HD2 LYS A 124      23.478  -0.940  15.193  1.00  0.00           H  
ATOM   2035  HD3 LYS A 124      23.741   0.568  16.114  1.00  0.00           H  
ATOM   2036  CE  LYS A 124      24.589  -1.196  17.041  1.00  0.00           C  
ATOM   2037  HE2 LYS A 124      24.887  -0.535  17.859  1.00  0.00           H  
ATOM   2038  HE3 LYS A 124      24.143  -2.098  17.469  1.00  0.00           H  
ATOM   2039  NZ  LYS A 124      25.751  -1.603  16.227  1.00  0.00           N  
ATOM   2040  HZ1 LYS A 124      25.461  -2.285  15.510  1.00  0.00           H  
ATOM   2041  HZ2 LYS A 124      26.129  -0.857  15.663  1.00  0.00           H  
ATOM   2042  HZ3 LYS A 124      26.484  -2.046  16.753  1.00  0.00           H  
ATOM   2043  C   LYS A 124      18.481   0.320  16.402  1.00  0.00           C  
ATOM   2044  O   LYS A 124      18.554   1.516  16.669  1.00  0.00           O  
ATOM   2045  N   CYS A 125      17.378  -0.260  15.931  1.00  0.00           N  
ATOM   2046  H   CYS A 125      17.430  -1.250  15.737  1.00  0.00           H  
ATOM   2047  CA  CYS A 125      16.037   0.322  15.857  1.00  0.00           C  
ATOM   2048  HA  CYS A 125      16.020   1.245  16.440  1.00  0.00           H  
ATOM   2049  CB  CYS A 125      15.683   0.655  14.396  1.00  0.00           C  
ATOM   2050  HB2 CYS A 125      15.564  -0.277  13.842  1.00  0.00           H  
ATOM   2051  HB3 CYS A 125      14.727   1.183  14.383  1.00  0.00           H  
ATOM   2052  SG  CYS A 125      16.952   1.684  13.596  1.00  0.00           S  
ATOM   2053  HG  CYS A 125      17.915   0.748  13.643  1.00  0.00           H  
ATOM   2054  C   CYS A 125      15.000  -0.626  16.505  1.00  0.00           C  
ATOM   2055  O   CYS A 125      13.833  -0.619  16.115  1.00  0.00           O  
ATOM   2056  N   SER A 126      15.460  -1.459  17.449  1.00  0.00           N  
ATOM   2057  H   SER A 126      16.392  -1.289  17.798  1.00  0.00           H  
ATOM   2058  CA  SER A 126      14.679  -2.355  18.314  1.00  0.00           C  
ATOM   2059  HA  SER A 126      13.620  -2.313  18.067  1.00  0.00           H  
ATOM   2060  CB  SER A 126      15.168  -3.798  18.207  1.00  0.00           C  
ATOM   2061  HB2 SER A 126      16.216  -3.848  18.507  1.00  0.00           H  
ATOM   2062  HB3 SER A 126      14.584  -4.424  18.886  1.00  0.00           H  
ATOM   2063  OG  SER A 126      15.025  -4.261  16.881  1.00  0.00           O  
ATOM   2064  HG  SER A 126      15.543  -3.661  16.320  1.00  0.00           H  
ATOM   2065  C   SER A 126      14.825  -1.917  19.765  1.00  0.00           C  
ATOM   2066  O   SER A 126      15.900  -1.355  20.080  1.00  0.00           O  
ATOM   2067  OXT SER A 126      13.879  -2.194  20.528  1.00  0.00           O  
TER    2068      SER   126                                                      
ATOM   2068  N   MET B 127     -14.777  24.305 -20.969  1.00  0.00           N  
ATOM   2069  H1  MET B 127     -13.851  24.023 -21.247  1.00  0.00           H  
ATOM   2070  H2  MET B 127     -15.034  23.755 -20.151  1.00  0.00           H  
ATOM   2071  H3  MET B 127     -14.770  25.261 -20.643  1.00  0.00           H  
ATOM   2072  CA  MET B 127     -15.763  24.104 -22.047  1.00  0.00           C  
ATOM   2073  HA  MET B 127     -15.414  24.634 -22.931  1.00  0.00           H  
ATOM   2074  CB  MET B 127     -15.879  22.615 -22.415  1.00  0.00           C  
ATOM   2075  HB2 MET B 127     -14.890  22.268 -22.721  1.00  0.00           H  
ATOM   2076  HB3 MET B 127     -16.183  22.035 -21.543  1.00  0.00           H  
ATOM   2077  CG  MET B 127     -16.856  22.341 -23.566  1.00  0.00           C  
ATOM   2078  HG2 MET B 127     -16.770  23.132 -24.310  1.00  0.00           H  
ATOM   2079  HG3 MET B 127     -16.548  21.409 -24.040  1.00  0.00           H  
ATOM   2080  SD  MET B 127     -18.591  22.172 -23.070  1.00  0.00           S  
ATOM   2081  CE  MET B 127     -18.972  20.549 -23.783  1.00  0.00           C  
ATOM   2082  HE1 MET B 127     -18.848  20.588 -24.865  1.00  0.00           H  
ATOM   2083  HE2 MET B 127     -18.301  19.797 -23.365  1.00  0.00           H  
ATOM   2084  HE3 MET B 127     -20.002  20.282 -23.549  1.00  0.00           H  
ATOM   2085  C   MET B 127     -17.099  24.747 -21.691  1.00  0.00           C  
ATOM   2086  O   MET B 127     -17.549  25.606 -22.440  1.00  0.00           O  
ATOM   2087  N   HIE B 128     -17.685  24.386 -20.549  1.00  0.00           N  
ATOM   2088  H   HIE B 128     -17.242  23.659 -19.989  1.00  0.00           H  
ATOM   2089  CA  HIE B 128     -18.860  25.016 -19.944  1.00  0.00           C  
ATOM   2090  HA  HIE B 128     -19.735  24.811 -20.566  1.00  0.00           H  
ATOM   2091  CB  HIE B 128     -19.056  24.350 -18.573  1.00  0.00           C  
ATOM   2092  HB2 HIE B 128     -18.207  24.606 -17.940  1.00  0.00           H  
ATOM   2093  HB3 HIE B 128     -19.060  23.267 -18.702  1.00  0.00           H  
ATOM   2094  CG  HIE B 128     -20.313  24.720 -17.837  1.00  0.00           C  
ATOM   2095  ND1 HIE B 128     -21.576  24.841 -18.412  1.00  0.00           N  
ATOM   2096  CE1 HIE B 128     -22.439  24.944 -17.392  1.00  0.00           C  
ATOM   2097  HE1 HIE B 128     -23.513  25.018 -17.508  1.00  0.00           H  
ATOM   2098  NE2 HIE B 128     -21.786  24.897 -16.217  1.00  0.00           N  
ATOM   2099  HE2 HIE B 128     -22.216  24.924 -15.304  1.00  0.00           H  
ATOM   2100  CD2 HIE B 128     -20.441  24.747 -16.479  1.00  0.00           C  
ATOM   2101  HD2 HIE B 128     -19.641  24.600 -15.763  1.00  0.00           H  
ATOM   2102  C   HIE B 128     -18.685  26.538 -19.825  1.00  0.00           C  
ATOM   2103  O   HIE B 128     -17.650  27.018 -19.371  1.00  0.00           O  
ATOM   2104  N   HIE B 129     -19.693  27.300 -20.247  1.00  0.00           N  
ATOM   2105  H   HIE B 129     -20.541  26.842 -20.564  1.00  0.00           H  
ATOM   2106  CA  HIE B 129     -19.672  28.769 -20.384  1.00  0.00           C  
ATOM   2107  HA  HIE B 129     -18.686  29.080 -20.731  1.00  0.00           H  
ATOM   2108  CB  HIE B 129     -20.718  29.140 -21.449  1.00  0.00           C  
ATOM   2109  HB2 HIE B 129     -20.467  28.644 -22.387  1.00  0.00           H  
ATOM   2110  HB3 HIE B 129     -20.703  30.216 -21.627  1.00  0.00           H  
ATOM   2111  CG  HIE B 129     -22.105  28.718 -21.033  1.00  0.00           C  
ATOM   2112  ND1 HIE B 129     -22.601  27.416 -21.115  1.00  0.00           N  
ATOM   2113  CE1 HIE B 129     -23.792  27.437 -20.503  1.00  0.00           C  
ATOM   2114  HE1 HIE B 129     -24.435  26.573 -20.392  1.00  0.00           H  
ATOM   2115  NE2 HIE B 129     -24.060  28.670 -20.035  1.00  0.00           N  
ATOM   2116  HE2 HIE B 129     -24.892  28.940 -19.534  1.00  0.00           H  
ATOM   2117  CD2 HIE B 129     -22.997  29.488 -20.348  1.00  0.00           C  
ATOM   2118  HD2 HIE B 129     -22.850  30.522 -20.064  1.00  0.00           H  
ATOM   2119  C   HIE B 129     -19.946  29.540 -19.076  1.00  0.00           C  
ATOM   2120  O   HIE B 129     -20.291  30.723 -19.109  1.00  0.00           O  
ATOM   2121  N   HIE B 130     -19.896  28.861 -17.929  1.00  0.00           N  
ATOM   2122  H   HIE B 130     -19.509  27.931 -17.962  1.00  0.00           H  
ATOM   2123  CA  HIE B 130     -20.245  29.434 -16.624  1.00  0.00           C  
ATOM   2124  HA  HIE B 130     -21.066  30.135 -16.781  1.00  0.00           H  
ATOM   2125  CB  HIE B 130     -20.742  28.319 -15.692  1.00  0.00           C  
ATOM   2126  HB2 HIE B 130     -19.914  27.936 -15.094  1.00  0.00           H  
ATOM   2127  HB3 HIE B 130     -21.126  27.500 -16.299  1.00  0.00           H  
ATOM   2128  CG  HIE B 130     -21.861  28.767 -14.784  1.00  0.00           C  
ATOM   2129  ND1 HIE B 130     -21.726  29.528 -13.621  1.00  0.00           N  
ATOM   2130  CE1 HIE B 130     -22.971  29.784 -13.199  1.00  0.00           C  
ATOM   2131  HE1 HIE B 130     -23.210  30.379 -12.327  1.00  0.00           H  
ATOM   2132  NE2 HIE B 130     -23.873  29.234 -14.030  1.00  0.00           N  
ATOM   2133  HE2 HIE B 130     -24.877  29.331 -13.950  1.00  0.00           H  
ATOM   2134  CD2 HIE B 130     -23.190  28.590 -15.039  1.00  0.00           C  
ATOM   2135  HD2 HIE B 130     -23.607  28.081 -15.897  1.00  0.00           H  
ATOM   2136  C   HIE B 130     -19.093  30.240 -16.009  1.00  0.00           C  
ATOM   2137  O   HIE B 130     -17.954  30.166 -16.466  1.00  0.00           O  
ATOM   2138  N   HIE B 131     -19.378  31.002 -14.947  1.00  0.00           N  
ATOM   2139  H   HIE B 131     -20.297  30.921 -14.533  1.00  0.00           H  
ATOM   2140  CA  HIE B 131     -18.332  31.718 -14.209  1.00  0.00           C  
ATOM   2141  HA  HIE B 131     -17.709  32.238 -14.940  1.00  0.00           H  
ATOM   2142  CB  HIE B 131     -18.929  32.785 -13.283  1.00  0.00           C  
ATOM   2143  HB2 HIE B 131     -19.507  32.304 -12.492  1.00  0.00           H  
ATOM   2144  HB3 HIE B 131     -19.590  33.433 -13.858  1.00  0.00           H  
ATOM   2145  CG  HIE B 131     -17.843  33.635 -12.673  1.00  0.00           C  
ATOM   2146  ND1 HIE B 131     -17.058  34.546 -13.381  1.00  0.00           N  
ATOM   2147  CE1 HIE B 131     -16.089  34.933 -12.541  1.00  0.00           C  
ATOM   2148  HE1 HIE B 131     -15.301  35.632 -12.797  1.00  0.00           H  
ATOM   2149  NE2 HIE B 131     -16.210  34.299 -11.363  1.00  0.00           N  
ATOM   2150  HE2 HIE B 131     -15.557  34.358 -10.595  1.00  0.00           H  
ATOM   2151  CD2 HIE B 131     -17.310  33.473 -11.427  1.00  0.00           C  
ATOM   2152  HD2 HIE B 131     -17.630  32.758 -10.683  1.00  0.00           H  
ATOM   2153  C   HIE B 131     -17.411  30.750 -13.449  1.00  0.00           C  
ATOM   2154  O   HIE B 131     -17.833  29.676 -13.016  1.00  0.00           O  
ATOM   2155  N   HIE B 132     -16.145  31.136 -13.282  1.00  0.00           N  
ATOM   2156  H   HIE B 132     -15.890  32.057 -13.606  1.00  0.00           H  
ATOM   2157  CA  HIE B 132     -15.095  30.301 -12.693  1.00  0.00           C  
ATOM   2158  HA  HIE B 132     -15.129  29.328 -13.186  1.00  0.00           H  
ATOM   2159  CB  HIE B 132     -13.733  30.927 -13.020  1.00  0.00           C  
ATOM   2160  HB2 HIE B 132     -13.584  31.821 -12.414  1.00  0.00           H  
ATOM   2161  HB3 HIE B 132     -13.727  31.234 -14.066  1.00  0.00           H  
ATOM   2162  CG  HIE B 132     -12.561  30.000 -12.817  1.00  0.00           C  
ATOM   2163  ND1 HIE B 132     -11.774  29.910 -11.667  1.00  0.00           N  
ATOM   2164  CE1 HIE B 132     -10.771  29.074 -11.979  1.00  0.00           C  
ATOM   2165  HE1 HIE B 132      -9.943  28.836 -11.326  1.00  0.00           H  
ATOM   2166  NE2 HIE B 132     -10.914  28.613 -13.233  1.00  0.00           N  
ATOM   2167  HE2 HIE B 132     -10.264  27.998 -13.718  1.00  0.00           H  
ATOM   2168  CD2 HIE B 132     -12.037  29.187 -13.778  1.00  0.00           C  
ATOM   2169  HD2 HIE B 132     -12.393  29.082 -14.795  1.00  0.00           H  
ATOM   2170  C   HIE B 132     -15.302  30.069 -11.186  1.00  0.00           C  
ATOM   2171  O   HIE B 132     -14.996  30.921 -10.348  1.00  0.00           O  
ATOM   2172  N   HIE B 133     -15.839  28.897 -10.838  1.00  0.00           N  
ATOM   2173  H   HIE B 133     -16.195  28.302 -11.570  1.00  0.00           H  
ATOM   2174  CA  HIE B 133     -15.870  28.409  -9.459  1.00  0.00           C  
ATOM   2175  HA  HIE B 133     -16.154  29.239  -8.810  1.00  0.00           H  
ATOM   2176  CB  HIE B 133     -16.919  27.302  -9.277  1.00  0.00           C  
ATOM   2177  HB2 HIE B 133     -16.833  26.893  -8.270  1.00  0.00           H  
ATOM   2178  HB3 HIE B 133     -16.729  26.496  -9.987  1.00  0.00           H  
ATOM   2179  CG  HIE B 133     -18.324  27.808  -9.452  1.00  0.00           C  
ATOM   2180  ND1 HIE B 133     -18.941  28.736  -8.615  1.00  0.00           N  
ATOM   2181  CE1 HIE B 133     -20.140  28.979  -9.167  1.00  0.00           C  
ATOM   2182  HE1 HIE B 133     -20.863  29.679  -8.771  1.00  0.00           H  
ATOM   2183  NE2 HIE B 133     -20.305  28.245 -10.282  1.00  0.00           N  
ATOM   2184  HE2 HIE B 133     -21.090  28.296 -10.918  1.00  0.00           H  
ATOM   2185  CD2 HIE B 133     -19.167  27.497 -10.476  1.00  0.00           C  
ATOM   2186  HD2 HIE B 133     -18.960  26.831 -11.302  1.00  0.00           H  
ATOM   2187  C   HIE B 133     -14.490  27.909  -9.032  1.00  0.00           C  
ATOM   2188  O   HIE B 133     -13.998  26.907  -9.543  1.00  0.00           O  
ATOM   2189  N   LYS B 134     -13.903  28.581  -8.039  1.00  0.00           N  
ATOM   2190  H   LYS B 134     -14.344  29.440  -7.756  1.00  0.00           H  
ATOM   2191  CA  LYS B 134     -12.722  28.122  -7.295  1.00  0.00           C  
ATOM   2192  HA  LYS B 134     -11.994  27.780  -8.033  1.00  0.00           H  
ATOM   2193  CB  LYS B 134     -12.115  29.308  -6.517  1.00  0.00           C  
ATOM   2194  HB2 LYS B 134     -11.214  28.975  -6.002  1.00  0.00           H  
ATOM   2195  HB3 LYS B 134     -11.825  30.084  -7.229  1.00  0.00           H  
ATOM   2196  CG  LYS B 134     -13.072  29.915  -5.480  1.00  0.00           C  
ATOM   2197  HG2 LYS B 134     -13.926  30.359  -5.992  1.00  0.00           H  
ATOM   2198  HG3 LYS B 134     -13.430  29.136  -4.807  1.00  0.00           H  
ATOM   2199  CD  LYS B 134     -12.373  30.997  -4.652  1.00  0.00           C  
ATOM   2200  HD2 LYS B 134     -11.530  30.556  -4.117  1.00  0.00           H  
ATOM   2201  HD3 LYS B 134     -12.015  31.786  -5.316  1.00  0.00           H  
ATOM   2202  CE  LYS B 134     -13.380  31.566  -3.654  1.00  0.00           C  
ATOM   2203  HE2 LYS B 134     -14.241  31.948  -4.213  1.00  0.00           H  
ATOM   2204  HE3 LYS B 134     -13.742  30.751  -3.018  1.00  0.00           H  
ATOM   2205  NZ  LYS B 134     -12.797  32.650  -2.835  1.00  0.00           N  
ATOM   2206  HZ1 LYS B 134     -13.494  32.993  -2.186  1.00  0.00           H  
ATOM   2207  HZ2 LYS B 134     -11.998  32.303  -2.319  1.00  0.00           H  
ATOM   2208  HZ3 LYS B 134     -12.505  33.412  -3.433  1.00  0.00           H  
ATOM   2209  C   LYS B 134     -13.027  26.928  -6.375  1.00  0.00           C  
ATOM   2210  O   LYS B 134     -14.187  26.585  -6.144  1.00  0.00           O  
ATOM   2211  N   VAL B 135     -11.982  26.345  -5.785  1.00  0.00           N  
ATOM   2212  H   VAL B 135     -11.067  26.698  -6.012  1.00  0.00           H  
ATOM   2213  CA  VAL B 135     -12.068  25.415  -4.639  1.00  0.00           C  
ATOM   2214  HA  VAL B 135     -12.825  24.660  -4.848  1.00  0.00           H  
ATOM   2215  CB  VAL B 135     -10.713  24.686  -4.459  1.00  0.00           C  
ATOM   2216  HB  VAL B 135      -9.920  25.432  -4.395  1.00  0.00           H  
ATOM   2217  CG1 VAL B 135     -10.626  23.795  -3.216  1.00  0.00           C  
ATOM   2218 HG11 VAL B 135     -11.445  23.076  -3.195  1.00  0.00           H  
ATOM   2219 HG12 VAL B 135      -9.680  23.252  -3.203  1.00  0.00           H  
ATOM   2220 HG13 VAL B 135     -10.649  24.406  -2.316  1.00  0.00           H  
ATOM   2221  CG2 VAL B 135     -10.428  23.780  -5.665  1.00  0.00           C  
ATOM   2222 HG21 VAL B 135     -10.346  24.366  -6.575  1.00  0.00           H  
ATOM   2223 HG22 VAL B 135      -9.488  23.252  -5.512  1.00  0.00           H  
ATOM   2224 HG23 VAL B 135     -11.230  23.053  -5.781  1.00  0.00           H  
ATOM   2225  C   VAL B 135     -12.490  26.157  -3.352  1.00  0.00           C  
ATOM   2226  O   VAL B 135     -12.259  27.362  -3.216  1.00  0.00           O  
ATOM   2227  N   LEU B 136     -13.095  25.438  -2.397  1.00  0.00           N  
ATOM   2228  H   LEU B 136     -13.284  24.460  -2.608  1.00  0.00           H  
ATOM   2229  CA  LEU B 136     -13.312  25.849  -1.003  1.00  0.00           C  
ATOM   2230  HA  LEU B 136     -12.928  26.857  -0.855  1.00  0.00           H  
ATOM   2231  CB  LEU B 136     -14.819  25.840  -0.675  1.00  0.00           C  
ATOM   2232  HB2 LEU B 136     -15.179  24.813  -0.772  1.00  0.00           H  
ATOM   2233  HB3 LEU B 136     -14.943  26.132   0.368  1.00  0.00           H  
ATOM   2234  CG  LEU B 136     -15.718  26.734  -1.544  1.00  0.00           C  
ATOM   2235  HG  LEU B 136     -15.644  26.420  -2.583  1.00  0.00           H  
ATOM   2236  CD1 LEU B 136     -17.166  26.564  -1.080  1.00  0.00           C  
ATOM   2237 HD11 LEU B 136     -17.835  27.154  -1.704  1.00  0.00           H  
ATOM   2238 HD12 LEU B 136     -17.458  25.518  -1.167  1.00  0.00           H  
ATOM   2239 HD13 LEU B 136     -17.272  26.882  -0.042  1.00  0.00           H  
ATOM   2240  CD2 LEU B 136     -15.348  28.216  -1.451  1.00  0.00           C  
ATOM   2241 HD21 LEU B 136     -15.353  28.537  -0.410  1.00  0.00           H  
ATOM   2242 HD22 LEU B 136     -14.360  28.372  -1.881  1.00  0.00           H  
ATOM   2243 HD23 LEU B 136     -16.067  28.808  -2.018  1.00  0.00           H  
ATOM   2244  C   LEU B 136     -12.577  24.906  -0.029  1.00  0.00           C  
ATOM   2245  O   LEU B 136     -12.873  23.714  -0.010  1.00  0.00           O  
ATOM   2246  N   GLN B 137     -11.705  25.466   0.823  1.00  0.00           N  
ATOM   2247  H   GLN B 137     -11.513  26.444   0.700  1.00  0.00           H  
ATOM   2248  CA  GLN B 137     -10.856  24.748   1.802  1.00  0.00           C  
ATOM   2249  HA  GLN B 137     -10.193  25.491   2.246  1.00  0.00           H  
ATOM   2250  CB  GLN B 137     -11.705  24.179   2.961  1.00  0.00           C  
ATOM   2251  HB2 GLN B 137     -12.394  23.420   2.588  1.00  0.00           H  
ATOM   2252  HB3 GLN B 137     -11.038  23.704   3.682  1.00  0.00           H  
ATOM   2253  CG  GLN B 137     -12.491  25.274   3.705  1.00  0.00           C  
ATOM   2254  HG2 GLN B 137     -11.818  26.102   3.925  1.00  0.00           H  
ATOM   2255  HG3 GLN B 137     -13.295  25.648   3.073  1.00  0.00           H  
ATOM   2256  CD  GLN B 137     -13.095  24.776   5.018  1.00  0.00           C  
ATOM   2257  OE1 GLN B 137     -13.652  23.697   5.116  1.00  0.00           O  
ATOM   2258  NE2 GLN B 137     -13.034  25.548   6.084  1.00  0.00           N  
ATOM   2259 HE21 GLN B 137     -13.446  25.167   6.917  1.00  0.00           H  
ATOM   2260 HE22 GLN B 137     -12.574  26.440   6.061  1.00  0.00           H  
ATOM   2261  C   GLN B 137      -9.893  23.714   1.170  1.00  0.00           C  
ATOM   2262  O   GLN B 137      -9.845  23.573  -0.049  1.00  0.00           O  
ATOM   2263  N   GLU B 138      -9.054  23.060   1.980  1.00  0.00           N  
ATOM   2264  H   GLU B 138      -9.114  23.191   2.975  1.00  0.00           H  
ATOM   2265  CA  GLU B 138      -7.975  22.192   1.484  1.00  0.00           C  
ATOM   2266  HA  GLU B 138      -7.469  22.742   0.692  1.00  0.00           H  
ATOM   2267  CB  GLU B 138      -6.952  21.953   2.614  1.00  0.00           C  
ATOM   2268  HB2 GLU B 138      -6.925  22.818   3.280  1.00  0.00           H  
ATOM   2269  HB3 GLU B 138      -7.272  21.099   3.212  1.00  0.00           H  
ATOM   2270  CG  GLU B 138      -5.528  21.690   2.090  1.00  0.00           C  
ATOM   2271  HG2 GLU B 138      -4.906  21.382   2.935  1.00  0.00           H  
ATOM   2272  HG3 GLU B 138      -5.561  20.858   1.383  1.00  0.00           H  
ATOM   2273  CD  GLU B 138      -4.880  22.914   1.417  1.00  0.00           C  
ATOM   2274  OE1 GLU B 138      -3.851  22.718   0.730  1.00  0.00           O  
ATOM   2275  OE2 GLU B 138      -5.425  24.034   1.553  1.00  0.00           O  
ATOM   2276  C   GLU B 138      -8.492  20.842   0.926  1.00  0.00           C  
ATOM   2277  O   GLU B 138      -9.311  20.195   1.588  1.00  0.00           O  
ATOM   2278  N   PRO B 139      -8.010  20.360  -0.238  1.00  0.00           N  
ATOM   2279  CD  PRO B 139      -7.306  21.117  -1.261  1.00  0.00           C  
ATOM   2280  HD2 PRO B 139      -6.236  21.089  -1.054  1.00  0.00           H  
ATOM   2281  HD3 PRO B 139      -7.657  22.148  -1.325  1.00  0.00           H  
ATOM   2282  CG  PRO B 139      -7.614  20.395  -2.570  1.00  0.00           C  
ATOM   2283  HG2 PRO B 139      -6.841  20.557  -3.318  1.00  0.00           H  
ATOM   2284  HG3 PRO B 139      -8.587  20.712  -2.948  1.00  0.00           H  
ATOM   2285  CB  PRO B 139      -7.682  18.935  -2.130  1.00  0.00           C  
ATOM   2286  HB2 PRO B 139      -6.669  18.534  -2.062  1.00  0.00           H  
ATOM   2287  HB3 PRO B 139      -8.282  18.333  -2.810  1.00  0.00           H  
ATOM   2288  CA  PRO B 139      -8.318  19.018  -0.737  1.00  0.00           C  
ATOM   2289  HA  PRO B 139      -9.401  18.939  -0.838  1.00  0.00           H  
ATOM   2290  C   PRO B 139      -7.815  17.889   0.179  1.00  0.00           C  
ATOM   2291  O   PRO B 139      -6.637  17.827   0.536  1.00  0.00           O  
ATOM   2292  N   THR B 140      -8.699  16.946   0.515  1.00  0.00           N  
ATOM   2293  H   THR B 140      -9.610  16.978   0.065  1.00  0.00           H  
ATOM   2294  CA  THR B 140      -8.360  15.756   1.313  1.00  0.00           C  
ATOM   2295  HA  THR B 140      -7.429  15.958   1.842  1.00  0.00           H  
ATOM   2296  CB  THR B 140      -9.427  15.487   2.384  1.00  0.00           C  
ATOM   2297  HB  THR B 140      -9.681  16.426   2.878  1.00  0.00           H  
ATOM   2298  CG2 THR B 140     -10.705  14.839   1.857  1.00  0.00           C  
ATOM   2299 HG21 THR B 140     -11.435  14.781   2.664  1.00  0.00           H  
ATOM   2300 HG22 THR B 140     -11.111  15.448   1.053  1.00  0.00           H  
ATOM   2301 HG23 THR B 140     -10.505  13.832   1.489  1.00  0.00           H  
ATOM   2302  OG1 THR B 140      -8.901  14.606   3.347  1.00  0.00           O  
ATOM   2303  HG1 THR B 140      -8.351  15.129   3.937  1.00  0.00           H  
ATOM   2304  C   THR B 140      -8.121  14.543   0.413  1.00  0.00           C  
ATOM   2305  O   THR B 140      -8.667  14.474  -0.689  1.00  0.00           O  
ATOM   2306  N   CYS B 141      -7.314  13.571   0.845  1.00  0.00           N  
ATOM   2307  H   CYS B 141      -6.947  13.623   1.786  1.00  0.00           H  
ATOM   2308  CA  CYS B 141      -6.969  12.393   0.047  1.00  0.00           C  
ATOM   2309  HA  CYS B 141      -7.843  12.114  -0.532  1.00  0.00           H  
ATOM   2310  CB  CYS B 141      -5.834  12.781  -0.918  1.00  0.00           C  
ATOM   2311  HB2 CYS B 141      -6.162  13.634  -1.513  1.00  0.00           H  
ATOM   2312  HB3 CYS B 141      -4.957  13.082  -0.344  1.00  0.00           H  
ATOM   2313  SG  CYS B 141      -5.390  11.423  -2.041  1.00  0.00           S  
ATOM   2314  HG  CYS B 141      -4.595  10.761  -1.190  1.00  0.00           H  
ATOM   2315  C   CYS B 141      -6.613  11.201   0.944  1.00  0.00           C  
ATOM   2316  O   CYS B 141      -5.965  11.392   1.968  1.00  0.00           O  
ATOM   2317  N   VAL B 142      -7.029   9.985   0.576  1.00  0.00           N  
ATOM   2318  H   VAL B 142      -7.557   9.915  -0.289  1.00  0.00           H  
ATOM   2319  CA  VAL B 142      -6.765   8.734   1.318  1.00  0.00           C  
ATOM   2320  HA  VAL B 142      -5.951   8.911   2.018  1.00  0.00           H  
ATOM   2321  CB  VAL B 142      -7.983   8.271   2.149  1.00  0.00           C  
ATOM   2322  HB  VAL B 142      -7.688   7.381   2.706  1.00  0.00           H  
ATOM   2323  CG1 VAL B 142      -8.427   9.322   3.174  1.00  0.00           C  
ATOM   2324 HG11 VAL B 142      -9.187   8.900   3.830  1.00  0.00           H  
ATOM   2325 HG12 VAL B 142      -7.571   9.628   3.778  1.00  0.00           H  
ATOM   2326 HG13 VAL B 142      -8.835  10.198   2.669  1.00  0.00           H  
ATOM   2327  CG2 VAL B 142      -9.195   7.891   1.281  1.00  0.00           C  
ATOM   2328 HG21 VAL B 142      -8.948   7.043   0.643  1.00  0.00           H  
ATOM   2329 HG22 VAL B 142      -9.495   8.735   0.657  1.00  0.00           H  
ATOM   2330 HG23 VAL B 142     -10.028   7.605   1.922  1.00  0.00           H  
ATOM   2331  C   VAL B 142      -6.309   7.625   0.370  1.00  0.00           C  
ATOM   2332  O   VAL B 142      -6.648   7.661  -0.814  1.00  0.00           O  
ATOM   2333  N   SER B 143      -5.555   6.638   0.864  1.00  0.00           N  
ATOM   2334  H   SER B 143      -5.342   6.654   1.859  1.00  0.00           H  
ATOM   2335  CA  SER B 143      -4.981   5.553   0.053  1.00  0.00           C  
ATOM   2336  HA  SER B 143      -5.208   5.724  -0.994  1.00  0.00           H  
ATOM   2337  CB  SER B 143      -3.460   5.563   0.193  1.00  0.00           C  
ATOM   2338  HB2 SER B 143      -3.079   6.570   0.025  1.00  0.00           H  
ATOM   2339  HB3 SER B 143      -3.176   5.238   1.196  1.00  0.00           H  
ATOM   2340  OG  SER B 143      -2.908   4.689  -0.766  1.00  0.00           O  
ATOM   2341  HG  SER B 143      -2.949   5.146  -1.621  1.00  0.00           H  
ATOM   2342  C   SER B 143      -5.513   4.163   0.412  1.00  0.00           C  
ATOM   2343  O   SER B 143      -5.720   3.878   1.588  1.00  0.00           O  
ATOM   2344  N   ASP B 144      -5.643   3.259  -0.564  1.00  0.00           N  
ATOM   2345  H   ASP B 144      -5.466   3.516  -1.531  1.00  0.00           H  
ATOM   2346  CA  ASP B 144      -5.834   1.833  -0.271  1.00  0.00           C  
ATOM   2347  HA  ASP B 144      -6.441   1.747   0.632  1.00  0.00           H  
ATOM   2348  CB  ASP B 144      -6.615   1.150  -1.401  1.00  0.00           C  
ATOM   2349  HB2 ASP B 144      -6.970   0.188  -1.032  1.00  0.00           H  
ATOM   2350  HB3 ASP B 144      -7.496   1.747  -1.642  1.00  0.00           H  
ATOM   2351  CG  ASP B 144      -5.815   0.901  -2.683  1.00  0.00           C  
ATOM   2352  OD1 ASP B 144      -4.679   1.391  -2.849  1.00  0.00           O  
ATOM   2353  OD2 ASP B 144      -6.339   0.170  -3.550  1.00  0.00           O  
ATOM   2354  C   ASP B 144      -4.511   1.090   0.004  1.00  0.00           C  
ATOM   2355  O   ASP B 144      -4.544  -0.092   0.347  1.00  0.00           O  
ATOM   2356  N   TYR B 145      -3.364   1.762  -0.164  1.00  0.00           N  
ATOM   2357  H   TYR B 145      -3.433   2.733  -0.445  1.00  0.00           H  
ATOM   2358  CA  TYR B 145      -2.008   1.211  -0.047  1.00  0.00           C  
ATOM   2359  HA  TYR B 145      -1.340   1.994  -0.407  1.00  0.00           H  
ATOM   2360  CB  TYR B 145      -1.681   1.008   1.440  1.00  0.00           C  
ATOM   2361  HB2 TYR B 145      -2.170   1.793   2.016  1.00  0.00           H  
ATOM   2362  HB3 TYR B 145      -2.112   0.064   1.763  1.00  0.00           H  
ATOM   2363  CG  TYR B 145      -0.211   1.045   1.799  1.00  0.00           C  
ATOM   2364  CD1 TYR B 145       0.442   2.287   1.936  1.00  0.00           C  
ATOM   2365  HD1 TYR B 145      -0.097   3.208   1.759  1.00  0.00           H  
ATOM   2366  CE1 TYR B 145       1.793   2.330   2.333  1.00  0.00           C  
ATOM   2367  HE1 TYR B 145       2.314   3.270   2.428  1.00  0.00           H  
ATOM   2368  CZ  TYR B 145       2.480   1.129   2.616  1.00  0.00           C  
ATOM   2369  OH  TYR B 145       3.758   1.170   3.064  1.00  0.00           O  
ATOM   2370  HH  TYR B 145       4.159   0.279   3.156  1.00  0.00           H  
ATOM   2371  CE2 TYR B 145       1.831  -0.112   2.461  1.00  0.00           C  
ATOM   2372  HE2 TYR B 145       2.373  -1.022   2.668  1.00  0.00           H  
ATOM   2373  CD2 TYR B 145       0.487  -0.153   2.048  1.00  0.00           C  
ATOM   2374  HD2 TYR B 145      -0.015  -1.104   1.936  1.00  0.00           H  
ATOM   2375  C   TYR B 145      -1.743  -0.011  -0.964  1.00  0.00           C  
ATOM   2376  O   TYR B 145      -1.043  -0.959  -0.598  1.00  0.00           O  
ATOM   2377  N   MET B 146      -2.341  -0.035  -2.161  1.00  0.00           N  
ATOM   2378  H   MET B 146      -2.990   0.720  -2.380  1.00  0.00           H  
ATOM   2379  CA  MET B 146      -2.297  -1.188  -3.071  1.00  0.00           C  
ATOM   2380  HA  MET B 146      -1.331  -1.680  -2.971  1.00  0.00           H  
ATOM   2381  CB  MET B 146      -3.390  -2.185  -2.636  1.00  0.00           C  
ATOM   2382  HB2 MET B 146      -3.076  -2.635  -1.697  1.00  0.00           H  
ATOM   2383  HB3 MET B 146      -4.321  -1.641  -2.466  1.00  0.00           H  
ATOM   2384  CG  MET B 146      -3.683  -3.319  -3.627  1.00  0.00           C  
ATOM   2385  HG2 MET B 146      -4.018  -2.885  -4.568  1.00  0.00           H  
ATOM   2386  HG3 MET B 146      -2.767  -3.880  -3.812  1.00  0.00           H  
ATOM   2387  SD  MET B 146      -4.973  -4.464  -3.064  1.00  0.00           S  
ATOM   2388  CE  MET B 146      -5.375  -5.266  -4.636  1.00  0.00           C  
ATOM   2389  HE1 MET B 146      -5.735  -4.519  -5.344  1.00  0.00           H  
ATOM   2390  HE2 MET B 146      -4.485  -5.748  -5.039  1.00  0.00           H  
ATOM   2391  HE3 MET B 146      -6.152  -6.013  -4.472  1.00  0.00           H  
ATOM   2392  C   MET B 146      -2.438  -0.834  -4.553  1.00  0.00           C  
ATOM   2393  O   MET B 146      -1.770  -1.462  -5.372  1.00  0.00           O  
ATOM   2394  N   SER B 147      -3.346   0.071  -4.918  1.00  0.00           N  
ATOM   2395  H   SER B 147      -3.853   0.561  -4.186  1.00  0.00           H  
ATOM   2396  CA  SER B 147      -3.721   0.322  -6.317  1.00  0.00           C  
ATOM   2397  HA  SER B 147      -2.809   0.345  -6.917  1.00  0.00           H  
ATOM   2398  CB  SER B 147      -4.568  -0.876  -6.790  1.00  0.00           C  
ATOM   2399  HB2 SER B 147      -3.912  -1.583  -7.299  1.00  0.00           H  
ATOM   2400  HB3 SER B 147      -4.994  -1.379  -5.922  1.00  0.00           H  
ATOM   2401  OG  SER B 147      -5.633  -0.530  -7.655  1.00  0.00           O  
ATOM   2402  HG  SER B 147      -5.264   0.059  -8.331  1.00  0.00           H  
ATOM   2403  C   SER B 147      -4.433   1.660  -6.574  1.00  0.00           C  
ATOM   2404  O   SER B 147      -4.303   2.194  -7.680  1.00  0.00           O  
ATOM   2405  N   ILE B 148      -5.198   2.203  -5.619  1.00  0.00           N  
ATOM   2406  H   ILE B 148      -5.216   1.758  -4.705  1.00  0.00           H  
ATOM   2407  CA  ILE B 148      -5.950   3.459  -5.779  1.00  0.00           C  
ATOM   2408  HA  ILE B 148      -5.465   4.047  -6.558  1.00  0.00           H  
ATOM   2409  CB  ILE B 148      -7.418   3.218  -6.240  1.00  0.00           C  
ATOM   2410  HB  ILE B 148      -7.871   2.475  -5.582  1.00  0.00           H  
ATOM   2411  CG2 ILE B 148      -8.267   4.508  -6.156  1.00  0.00           C  
ATOM   2412 HG21 ILE B 148      -8.299   4.882  -5.135  1.00  0.00           H  
ATOM   2413 HG22 ILE B 148      -7.844   5.275  -6.807  1.00  0.00           H  
ATOM   2414 HG23 ILE B 148      -9.298   4.315  -6.447  1.00  0.00           H  
ATOM   2415  CG1 ILE B 148      -7.451   2.684  -7.693  1.00  0.00           C  
ATOM   2416 HG12 ILE B 148      -6.929   3.389  -8.340  1.00  0.00           H  
ATOM   2417 HG13 ILE B 148      -6.921   1.736  -7.725  1.00  0.00           H  
ATOM   2418  CD1 ILE B 148      -8.842   2.424  -8.288  1.00  0.00           C  
ATOM   2419 HD11 ILE B 148      -8.732   1.893  -9.233  1.00  0.00           H  
ATOM   2420 HD12 ILE B 148      -9.434   1.814  -7.606  1.00  0.00           H  
ATOM   2421 HD13 ILE B 148      -9.357   3.363  -8.486  1.00  0.00           H  
ATOM   2422  C   ILE B 148      -5.876   4.290  -4.496  1.00  0.00           C  
ATOM   2423  O   ILE B 148      -6.334   3.888  -3.424  1.00  0.00           O  
ATOM   2424  N   SER B 149      -5.403   5.525  -4.643  1.00  0.00           N  
ATOM   2425  H   SER B 149      -5.075   5.787  -5.570  1.00  0.00           H  
ATOM   2426  CA  SER B 149      -5.704   6.620  -3.716  1.00  0.00           C  
ATOM   2427  HA  SER B 149      -6.080   6.204  -2.786  1.00  0.00           H  
ATOM   2428  CB  SER B 149      -4.435   7.417  -3.387  1.00  0.00           C  
ATOM   2429  HB2 SER B 149      -4.092   7.941  -4.280  1.00  0.00           H  
ATOM   2430  HB3 SER B 149      -4.664   8.151  -2.613  1.00  0.00           H  
ATOM   2431  OG  SER B 149      -3.407   6.544  -2.928  1.00  0.00           O  
ATOM   2432  HG  SER B 149      -3.054   6.102  -3.711  1.00  0.00           H  
ATOM   2433  C   SER B 149      -6.828   7.494  -4.291  1.00  0.00           C  
ATOM   2434  O   SER B 149      -7.034   7.535  -5.503  1.00  0.00           O  
ATOM   2435  N   THR B 150      -7.611   8.166  -3.451  1.00  0.00           N  
ATOM   2436  H   THR B 150      -7.408   8.111  -2.454  1.00  0.00           H  
ATOM   2437  CA  THR B 150      -8.742   9.012  -3.879  1.00  0.00           C  
ATOM   2438  HA  THR B 150      -8.667   9.225  -4.946  1.00  0.00           H  
ATOM   2439  CB  THR B 150     -10.089   8.306  -3.643  1.00  0.00           C  
ATOM   2440  HB  THR B 150     -10.149   7.985  -2.601  1.00  0.00           H  
ATOM   2441  CG2 THR B 150     -11.308   9.174  -3.962  1.00  0.00           C  
ATOM   2442 HG21 THR B 150     -12.217   8.579  -3.870  1.00  0.00           H  
ATOM   2443 HG22 THR B 150     -11.375  10.007  -3.262  1.00  0.00           H  
ATOM   2444 HG23 THR B 150     -11.235   9.560  -4.979  1.00  0.00           H  
ATOM   2445  OG1 THR B 150     -10.176   7.175  -4.481  1.00  0.00           O  
ATOM   2446  HG1 THR B 150      -9.358   6.684  -4.374  1.00  0.00           H  
ATOM   2447  C   THR B 150      -8.700  10.343  -3.148  1.00  0.00           C  
ATOM   2448  O   THR B 150      -8.545  10.360  -1.928  1.00  0.00           O  
ATOM   2449  N   CYS B 151      -8.872  11.432  -3.898  1.00  0.00           N  
ATOM   2450  H   CYS B 151      -9.032  11.306  -4.891  1.00  0.00           H  
ATOM   2451  CA  CYS B 151      -8.938  12.803  -3.404  1.00  0.00           C  
ATOM   2452  HA  CYS B 151      -8.713  12.805  -2.343  1.00  0.00           H  
ATOM   2453  CB  CYS B 151      -7.849  13.601  -4.137  1.00  0.00           C  
ATOM   2454  HB2 CYS B 151      -6.876  13.154  -3.928  1.00  0.00           H  
ATOM   2455  HB3 CYS B 151      -8.033  13.545  -5.211  1.00  0.00           H  
ATOM   2456  SG  CYS B 151      -7.820  15.347  -3.643  1.00  0.00           S  
ATOM   2457  HG  CYS B 151      -7.817  15.167  -2.309  1.00  0.00           H  
ATOM   2458  C   CYS B 151     -10.352  13.385  -3.580  1.00  0.00           C  
ATOM   2459  O   CYS B 151     -11.001  13.110  -4.590  1.00  0.00           O  
ATOM   2460  N   GLU B 152     -10.819  14.197  -2.630  1.00  0.00           N  
ATOM   2461  H   GLU B 152     -10.203  14.439  -1.859  1.00  0.00           H  
ATOM   2462  CA  GLU B 152     -12.018  15.030  -2.776  1.00  0.00           C  
ATOM   2463  HA  GLU B 152     -12.254  15.077  -3.839  1.00  0.00           H  
ATOM   2464  CB  GLU B 152     -13.267  14.420  -2.088  1.00  0.00           C  
ATOM   2465  HB2 GLU B 152     -14.126  14.776  -2.657  1.00  0.00           H  
ATOM   2466  HB3 GLU B 152     -13.255  13.333  -2.199  1.00  0.00           H  
ATOM   2467  CG  GLU B 152     -13.524  14.780  -0.604  1.00  0.00           C  
ATOM   2468  HG2 GLU B 152     -13.232  13.933   0.021  1.00  0.00           H  
ATOM   2469  HG3 GLU B 152     -12.909  15.624  -0.302  1.00  0.00           H  
ATOM   2470  CD  GLU B 152     -14.993  15.152  -0.330  1.00  0.00           C  
ATOM   2471  OE1 GLU B 152     -15.892  14.374  -0.712  1.00  0.00           O  
ATOM   2472  OE2 GLU B 152     -15.245  16.235   0.258  1.00  0.00           O  
ATOM   2473  C   GLU B 152     -11.749  16.480  -2.354  1.00  0.00           C  
ATOM   2474  O   GLU B 152     -10.828  16.775  -1.586  1.00  0.00           O  
ATOM   2475  N   TRP B 153     -12.589  17.385  -2.847  1.00  0.00           N  
ATOM   2476  H   TRP B 153     -13.311  17.063  -3.488  1.00  0.00           H  
ATOM   2477  CA  TRP B 153     -12.674  18.779  -2.419  1.00  0.00           C  
ATOM   2478  HA  TRP B 153     -12.537  18.828  -1.337  1.00  0.00           H  
ATOM   2479  CB  TRP B 153     -11.570  19.615  -3.085  1.00  0.00           C  
ATOM   2480  HB2 TRP B 153     -11.615  20.635  -2.703  1.00  0.00           H  
ATOM   2481  HB3 TRP B 153     -10.606  19.212  -2.782  1.00  0.00           H  
ATOM   2482  CG  TRP B 153     -11.596  19.659  -4.581  1.00  0.00           C  
ATOM   2483  CD1 TRP B 153     -12.265  20.563  -5.328  1.00  0.00           C  
ATOM   2484  HD1 TRP B 153     -12.861  21.376  -4.927  1.00  0.00           H  
ATOM   2485  NE1 TRP B 153     -12.082  20.286  -6.669  1.00  0.00           N  
ATOM   2486  HE1 TRP B 153     -12.525  20.822  -7.407  1.00  0.00           H  
ATOM   2487  CE2 TRP B 153     -11.269  19.186  -6.852  1.00  0.00           C  
ATOM   2488  CZ2 TRP B 153     -10.785  18.526  -7.992  1.00  0.00           C  
ATOM   2489  HZ2 TRP B 153     -11.048  18.882  -8.976  1.00  0.00           H  
ATOM   2490  CH2 TRP B 153      -9.973  17.389  -7.831  1.00  0.00           C  
ATOM   2491  HH2 TRP B 153      -9.584  16.871  -8.692  1.00  0.00           H  
ATOM   2492  CZ3 TRP B 153      -9.661  16.924  -6.544  1.00  0.00           C  
ATOM   2493  HZ3 TRP B 153      -9.036  16.051  -6.417  1.00  0.00           H  
ATOM   2494  CE3 TRP B 153     -10.148  17.600  -5.408  1.00  0.00           C  
ATOM   2495  HE3 TRP B 153      -9.887  17.249  -4.421  1.00  0.00           H  
ATOM   2496  CD2 TRP B 153     -10.962  18.746  -5.530  1.00  0.00           C  
ATOM   2497  C   TRP B 153     -14.063  19.333  -2.751  1.00  0.00           C  
ATOM   2498  O   TRP B 153     -14.870  18.691  -3.430  1.00  0.00           O  
ATOM   2499  N   LYS B 154     -14.356  20.548  -2.285  1.00  0.00           N  
ATOM   2500  H   LYS B 154     -13.636  21.049  -1.781  1.00  0.00           H  
ATOM   2501  CA  LYS B 154     -15.614  21.255  -2.557  1.00  0.00           C  
ATOM   2502  HA  LYS B 154     -16.248  20.638  -3.195  1.00  0.00           H  
ATOM   2503  CB  LYS B 154     -16.373  21.477  -1.235  1.00  0.00           C  
ATOM   2504  HB2 LYS B 154     -15.717  21.963  -0.509  1.00  0.00           H  
ATOM   2505  HB3 LYS B 154     -17.240  22.117  -1.411  1.00  0.00           H  
ATOM   2506  CG  LYS B 154     -16.852  20.115  -0.692  1.00  0.00           C  
ATOM   2507  HG2 LYS B 154     -17.559  19.685  -1.404  1.00  0.00           H  
ATOM   2508  HG3 LYS B 154     -16.002  19.440  -0.601  1.00  0.00           H  
ATOM   2509  CD  LYS B 154     -17.529  20.206   0.680  1.00  0.00           C  
ATOM   2510  HD2 LYS B 154     -18.359  20.911   0.617  1.00  0.00           H  
ATOM   2511  HD3 LYS B 154     -16.817  20.576   1.419  1.00  0.00           H  
ATOM   2512  CE  LYS B 154     -18.078  18.835   1.114  1.00  0.00           C  
ATOM   2513  HE2 LYS B 154     -18.652  18.971   2.036  1.00  0.00           H  
ATOM   2514  HE3 LYS B 154     -18.765  18.478   0.341  1.00  0.00           H  
ATOM   2515  NZ  LYS B 154     -17.013  17.820   1.333  1.00  0.00           N  
ATOM   2516  HZ1 LYS B 154     -16.308  18.109   1.992  1.00  0.00           H  
ATOM   2517  HZ2 LYS B 154     -17.372  16.920   1.619  1.00  0.00           H  
ATOM   2518  HZ3 LYS B 154     -16.483  17.565   0.491  1.00  0.00           H  
ATOM   2519  C   LYS B 154     -15.339  22.520  -3.368  1.00  0.00           C  
ATOM   2520  O   LYS B 154     -14.237  23.064  -3.334  1.00  0.00           O  
ATOM   2521  N   MET B 155     -16.329  22.954  -4.135  1.00  0.00           N  
ATOM   2522  H   MET B 155     -17.184  22.409  -4.149  1.00  0.00           H  
ATOM   2523  CA  MET B 155     -16.243  24.076  -5.068  1.00  0.00           C  
ATOM   2524  HA  MET B 155     -15.212  24.426  -5.129  1.00  0.00           H  
ATOM   2525  CB  MET B 155     -16.666  23.594  -6.467  1.00  0.00           C  
ATOM   2526  HB2 MET B 155     -17.692  23.228  -6.408  1.00  0.00           H  
ATOM   2527  HB3 MET B 155     -16.649  24.435  -7.160  1.00  0.00           H  
ATOM   2528  CG  MET B 155     -15.796  22.461  -7.036  1.00  0.00           C  
ATOM   2529  HG2 MET B 155     -15.869  21.597  -6.375  1.00  0.00           H  
ATOM   2530  HG3 MET B 155     -16.214  22.164  -7.998  1.00  0.00           H  
ATOM   2531  SD  MET B 155     -14.037  22.840  -7.278  1.00  0.00           S  
ATOM   2532  CE  MET B 155     -14.136  24.111  -8.558  1.00  0.00           C  
ATOM   2533  HE1 MET B 155     -14.691  24.966  -8.178  1.00  0.00           H  
ATOM   2534  HE2 MET B 155     -13.132  24.435  -8.834  1.00  0.00           H  
ATOM   2535  HE3 MET B 155     -14.643  23.723  -9.440  1.00  0.00           H  
ATOM   2536  C   MET B 155     -17.102  25.262  -4.607  1.00  0.00           C  
ATOM   2537  O   MET B 155     -18.041  25.108  -3.830  1.00  0.00           O  
ATOM   2538  N   ASN B 156     -16.820  26.451  -5.147  1.00  0.00           N  
ATOM   2539  H   ASN B 156     -15.985  26.513  -5.720  1.00  0.00           H  
ATOM   2540  CA  ASN B 156     -17.592  27.685  -4.922  1.00  0.00           C  
ATOM   2541  HA  ASN B 156     -17.666  27.842  -3.846  1.00  0.00           H  
ATOM   2542  CB  ASN B 156     -16.787  28.847  -5.539  1.00  0.00           C  
ATOM   2543  HB2 ASN B 156     -15.724  28.631  -5.450  1.00  0.00           H  
ATOM   2544  HB3 ASN B 156     -17.029  28.936  -6.595  1.00  0.00           H  
ATOM   2545  CG  ASN B 156     -17.013  30.191  -4.871  1.00  0.00           C  
ATOM   2546  OD1 ASN B 156     -16.109  30.774  -4.293  1.00  0.00           O  
ATOM   2547  ND2 ASN B 156     -18.203  30.734  -4.900  1.00  0.00           N  
ATOM   2548 HD21 ASN B 156     -18.335  31.607  -4.431  1.00  0.00           H  
ATOM   2549 HD22 ASN B 156     -18.984  30.200  -5.270  1.00  0.00           H  
ATOM   2550  C   ASN B 156     -19.044  27.611  -5.467  1.00  0.00           C  
ATOM   2551  O   ASN B 156     -19.852  28.504  -5.220  1.00  0.00           O  
ATOM   2552  N   GLY B 157     -19.367  26.544  -6.195  1.00  0.00           N  
ATOM   2553  H   GLY B 157     -18.642  25.863  -6.363  1.00  0.00           H  
ATOM   2554  CA  GLY B 157     -20.672  26.221  -6.751  1.00  0.00           C  
ATOM   2555  HA2 GLY B 157     -21.380  26.060  -5.938  1.00  0.00           H  
ATOM   2556  HA3 GLY B 157     -21.023  27.043  -7.373  1.00  0.00           H  
ATOM   2557  C   GLY B 157     -20.585  24.950  -7.608  1.00  0.00           C  
ATOM   2558  O   GLY B 157     -19.491  24.414  -7.804  1.00  0.00           O  
ATOM   2559  N   PRO B 158     -21.715  24.429  -8.109  1.00  0.00           N  
ATOM   2560  CD  PRO B 158     -23.066  24.925  -7.905  1.00  0.00           C  
ATOM   2561  HD2 PRO B 158     -23.125  26.005  -8.050  1.00  0.00           H  
ATOM   2562  HD3 PRO B 158     -23.399  24.660  -6.901  1.00  0.00           H  
ATOM   2563  CG  PRO B 158     -23.926  24.205  -8.944  1.00  0.00           C  
ATOM   2564  HG2 PRO B 158     -23.924  24.771  -9.876  1.00  0.00           H  
ATOM   2565  HG3 PRO B 158     -24.945  24.054  -8.586  1.00  0.00           H  
ATOM   2566  CB  PRO B 158     -23.192  22.878  -9.141  1.00  0.00           C  
ATOM   2567  HB2 PRO B 158     -23.402  22.438 -10.117  1.00  0.00           H  
ATOM   2568  HB3 PRO B 158     -23.483  22.191  -8.346  1.00  0.00           H  
ATOM   2569  CA  PRO B 158     -21.715  23.259  -8.980  1.00  0.00           C  
ATOM   2570  HA  PRO B 158     -21.176  22.450  -8.494  1.00  0.00           H  
ATOM   2571  C   PRO B 158     -21.036  23.542 -10.328  1.00  0.00           C  
ATOM   2572  O   PRO B 158     -21.307  24.554 -10.973  1.00  0.00           O  
ATOM   2573  N   THR B 159     -20.199  22.610 -10.792  1.00  0.00           N  
ATOM   2574  H   THR B 159     -20.021  21.788 -10.232  1.00  0.00           H  
ATOM   2575  CA  THR B 159     -19.573  22.680 -12.121  1.00  0.00           C  
ATOM   2576  HA  THR B 159     -20.232  23.262 -12.767  1.00  0.00           H  
ATOM   2577  CB  THR B 159     -18.241  23.448 -12.069  1.00  0.00           C  
ATOM   2578  HB  THR B 159     -18.383  24.364 -11.492  1.00  0.00           H  
ATOM   2579  CG2 THR B 159     -17.076  22.662 -11.468  1.00  0.00           C  
ATOM   2580 HG21 THR B 159     -16.210  23.315 -11.364  1.00  0.00           H  
ATOM   2581 HG22 THR B 159     -17.354  22.287 -10.483  1.00  0.00           H  
ATOM   2582 HG23 THR B 159     -16.811  21.823 -12.112  1.00  0.00           H  
ATOM   2583  OG1 THR B 159     -17.878  23.804 -13.383  1.00  0.00           O  
ATOM   2584  HG1 THR B 159     -17.048  24.293 -13.340  1.00  0.00           H  
ATOM   2585  C   THR B 159     -19.447  21.302 -12.775  1.00  0.00           C  
ATOM   2586  O   THR B 159     -19.499  20.270 -12.096  1.00  0.00           O  
ATOM   2587  N   GLN B 160     -19.320  21.285 -14.103  1.00  0.00           N  
ATOM   2588  H   GLN B 160     -19.202  22.175 -14.568  1.00  0.00           H  
ATOM   2589  CA  GLN B 160     -19.186  20.079 -14.923  1.00  0.00           C  
ATOM   2590  HA  GLN B 160     -19.815  19.295 -14.497  1.00  0.00           H  
ATOM   2591  CB  GLN B 160     -19.713  20.393 -16.330  1.00  0.00           C  
ATOM   2592  HB2 GLN B 160     -20.693  20.864 -16.233  1.00  0.00           H  
ATOM   2593  HB3 GLN B 160     -19.048  21.097 -16.833  1.00  0.00           H  
ATOM   2594  CG  GLN B 160     -19.873  19.130 -17.184  1.00  0.00           C  
ATOM   2595  HG2 GLN B 160     -18.894  18.721 -17.438  1.00  0.00           H  
ATOM   2596  HG3 GLN B 160     -20.432  18.377 -16.624  1.00  0.00           H  
ATOM   2597  CD  GLN B 160     -20.646  19.452 -18.454  1.00  0.00           C  
ATOM   2598  OE1 GLN B 160     -21.863  19.403 -18.506  1.00  0.00           O  
ATOM   2599  NE2 GLN B 160     -19.977  19.842 -19.513  1.00  0.00           N  
ATOM   2600 HE21 GLN B 160     -20.517  20.104 -20.316  1.00  0.00           H  
ATOM   2601 HE22 GLN B 160     -18.971  19.969 -19.447  1.00  0.00           H  
ATOM   2602  C   GLN B 160     -17.731  19.582 -14.895  1.00  0.00           C  
ATOM   2603  O   GLN B 160     -16.933  19.854 -15.792  1.00  0.00           O  
ATOM   2604  N   CYS B 161     -17.357  18.928 -13.797  1.00  0.00           N  
ATOM   2605  H   CYS B 161     -18.064  18.687 -13.119  1.00  0.00           H  
ATOM   2606  CA  CYS B 161     -15.959  18.730 -13.422  1.00  0.00           C  
ATOM   2607  HA  CYS B 161     -15.495  19.708 -13.317  1.00  0.00           H  
ATOM   2608  CB  CYS B 161     -15.918  18.021 -12.065  1.00  0.00           C  
ATOM   2609  HB2 CYS B 161     -16.447  17.076 -12.151  1.00  0.00           H  
ATOM   2610  HB3 CYS B 161     -14.882  17.817 -11.784  1.00  0.00           H  
ATOM   2611  SG  CYS B 161     -16.708  19.042 -10.778  1.00  0.00           S  
ATOM   2612  HG  CYS B 161     -17.949  19.035 -11.282  1.00  0.00           H  
ATOM   2613  C   CYS B 161     -15.151  17.999 -14.503  1.00  0.00           C  
ATOM   2614  O   CYS B 161     -14.064  18.467 -14.839  1.00  0.00           O  
ATOM   2615  N   SER B 162     -15.717  16.970 -15.134  1.00  0.00           N  
ATOM   2616  H   SER B 162     -16.616  16.620 -14.822  1.00  0.00           H  
ATOM   2617  CA  SER B 162     -15.048  16.226 -16.210  1.00  0.00           C  
ATOM   2618  HA  SER B 162     -14.066  15.944 -15.839  1.00  0.00           H  
ATOM   2619  CB  SER B 162     -15.820  14.938 -16.494  1.00  0.00           C  
ATOM   2620  HB2 SER B 162     -15.396  14.431 -17.362  1.00  0.00           H  
ATOM   2621  HB3 SER B 162     -15.720  14.282 -15.629  1.00  0.00           H  
ATOM   2622  OG  SER B 162     -17.191  15.205 -16.723  1.00  0.00           O  
ATOM   2623  HG  SER B 162     -17.682  14.594 -16.114  1.00  0.00           H  
ATOM   2624  C   SER B 162     -14.797  17.000 -17.514  1.00  0.00           C  
ATOM   2625  O   SER B 162     -14.055  16.504 -18.363  1.00  0.00           O  
ATOM   2626  N   THR B 163     -15.341  18.215 -17.693  1.00  0.00           N  
ATOM   2627  H   THR B 163     -15.976  18.572 -16.985  1.00  0.00           H  
ATOM   2628  CA  THR B 163     -14.970  19.102 -18.818  1.00  0.00           C  
ATOM   2629  HA  THR B 163     -14.290  18.561 -19.474  1.00  0.00           H  
ATOM   2630  CB  THR B 163     -16.174  19.488 -19.699  1.00  0.00           C  
ATOM   2631  HB  THR B 163     -15.787  20.030 -20.561  1.00  0.00           H  
ATOM   2632  CG2 THR B 163     -16.938  18.275 -20.232  1.00  0.00           C  
ATOM   2633 HG21 THR B 163     -16.244  17.605 -20.738  1.00  0.00           H  
ATOM   2634 HG22 THR B 163     -17.415  17.736 -19.413  1.00  0.00           H  
ATOM   2635 HG23 THR B 163     -17.697  18.601 -20.942  1.00  0.00           H  
ATOM   2636  OG1 THR B 163     -17.103  20.330 -19.051  1.00  0.00           O  
ATOM   2637  HG1 THR B 163     -16.686  21.219 -18.957  1.00  0.00           H  
ATOM   2638  C   THR B 163     -14.191  20.351 -18.398  1.00  0.00           C  
ATOM   2639  O   THR B 163     -13.561  20.973 -19.256  1.00  0.00           O  
ATOM   2640  N   GLU B 164     -14.214  20.723 -17.110  1.00  0.00           N  
ATOM   2641  H   GLU B 164     -14.793  20.179 -16.481  1.00  0.00           H  
ATOM   2642  CA  GLU B 164     -13.604  21.966 -16.605  1.00  0.00           C  
ATOM   2643  HA  GLU B 164     -13.270  22.570 -17.448  1.00  0.00           H  
ATOM   2644  CB  GLU B 164     -14.654  22.773 -15.816  1.00  0.00           C  
ATOM   2645  HB2 GLU B 164     -14.964  22.212 -14.932  1.00  0.00           H  
ATOM   2646  HB3 GLU B 164     -14.180  23.695 -15.473  1.00  0.00           H  
ATOM   2647  CG  GLU B 164     -15.903  23.160 -16.621  1.00  0.00           C  
ATOM   2648  HG2 GLU B 164     -16.624  22.343 -16.574  1.00  0.00           H  
ATOM   2649  HG3 GLU B 164     -16.369  24.034 -16.159  1.00  0.00           H  
ATOM   2650  CD  GLU B 164     -15.569  23.458 -18.084  1.00  0.00           C  
ATOM   2651  OE1 GLU B 164     -16.097  22.768 -18.992  1.00  0.00           O  
ATOM   2652  OE2 GLU B 164     -14.755  24.364 -18.363  1.00  0.00           O  
ATOM   2653  C   GLU B 164     -12.356  21.792 -15.735  1.00  0.00           C  
ATOM   2654  O   GLU B 164     -11.478  22.655 -15.777  1.00  0.00           O  
ATOM   2655  N   LEU B 165     -12.270  20.727 -14.935  1.00  0.00           N  
ATOM   2656  H   LEU B 165     -12.975  20.001 -15.034  1.00  0.00           H  
ATOM   2657  CA  LEU B 165     -11.187  20.481 -13.980  1.00  0.00           C  
ATOM   2658  HA  LEU B 165     -10.611  21.400 -13.851  1.00  0.00           H  
ATOM   2659  CB  LEU B 165     -11.794  20.105 -12.615  1.00  0.00           C  
ATOM   2660  HB2 LEU B 165     -12.582  19.369 -12.780  1.00  0.00           H  
ATOM   2661  HB3 LEU B 165     -11.033  19.629 -12.001  1.00  0.00           H  
ATOM   2662  CG  LEU B 165     -12.358  21.325 -11.856  1.00  0.00           C  
ATOM   2663  HG  LEU B 165     -12.595  22.129 -12.554  1.00  0.00           H  
ATOM   2664  CD1 LEU B 165     -13.629  20.978 -11.085  1.00  0.00           C  
ATOM   2665 HD11 LEU B 165     -14.419  20.736 -11.788  1.00  0.00           H  
ATOM   2666 HD12 LEU B 165     -13.454  20.122 -10.433  1.00  0.00           H  
ATOM   2667 HD13 LEU B 165     -13.952  21.828 -10.487  1.00  0.00           H  
ATOM   2668  CD2 LEU B 165     -11.351  21.846 -10.831  1.00  0.00           C  
ATOM   2669 HD21 LEU B 165     -10.397  22.035 -11.323  1.00  0.00           H  
ATOM   2670 HD22 LEU B 165     -11.207  21.111 -10.040  1.00  0.00           H  
ATOM   2671 HD23 LEU B 165     -11.716  22.777 -10.396  1.00  0.00           H  
ATOM   2672  C   LEU B 165     -10.206  19.421 -14.500  1.00  0.00           C  
ATOM   2673  O   LEU B 165     -10.541  18.562 -15.314  1.00  0.00           O  
ATOM   2674  N   ARG B 166      -8.961  19.486 -14.020  1.00  0.00           N  
ATOM   2675  H   ARG B 166      -8.744  20.246 -13.378  1.00  0.00           H  
ATOM   2676  CA  ARG B 166      -7.846  18.638 -14.478  1.00  0.00           C  
ATOM   2677  HA  ARG B 166      -8.212  17.633 -14.694  1.00  0.00           H  
ATOM   2678  CB  ARG B 166      -7.306  19.275 -15.763  1.00  0.00           C  
ATOM   2679  HB2 ARG B 166      -8.139  19.402 -16.458  1.00  0.00           H  
ATOM   2680  HB3 ARG B 166      -6.910  20.262 -15.521  1.00  0.00           H  
ATOM   2681  CG  ARG B 166      -6.210  18.479 -16.472  1.00  0.00           C  
ATOM   2682  HG2 ARG B 166      -5.313  18.447 -15.853  1.00  0.00           H  
ATOM   2683  HG3 ARG B 166      -6.554  17.464 -16.677  1.00  0.00           H  
ATOM   2684  CD  ARG B 166      -5.919  19.210 -17.787  1.00  0.00           C  
ATOM   2685  HD2 ARG B 166      -6.804  19.130 -18.423  1.00  0.00           H  
ATOM   2686  HD3 ARG B 166      -5.734  20.266 -17.575  1.00  0.00           H  
ATOM   2687  NE  ARG B 166      -4.749  18.651 -18.480  1.00  0.00           N  
ATOM   2688  HE  ARG B 166      -4.103  18.125 -17.911  1.00  0.00           H  
ATOM   2689  CZ  ARG B 166      -4.411  18.879 -19.736  1.00  0.00           C  
ATOM   2690  NH1 ARG B 166      -5.157  19.591 -20.540  1.00  0.00           N  
ATOM   2691 HH11 ARG B 166      -6.008  19.984 -20.175  1.00  0.00           H  
ATOM   2692 HH12 ARG B 166      -4.883  19.770 -21.487  1.00  0.00           H  
ATOM   2693  NH2 ARG B 166      -3.291  18.395 -20.201  1.00  0.00           N  
ATOM   2694 HH21 ARG B 166      -2.696  17.859 -19.589  1.00  0.00           H  
ATOM   2695 HH22 ARG B 166      -3.026  18.550 -21.157  1.00  0.00           H  
ATOM   2696  C   ARG B 166      -6.775  18.555 -13.398  1.00  0.00           C  
ATOM   2697  O   ARG B 166      -6.423  19.581 -12.820  1.00  0.00           O  
ATOM   2698  N   LEU B 167      -6.249  17.363 -13.126  1.00  0.00           N  
ATOM   2699  H   LEU B 167      -6.547  16.552 -13.661  1.00  0.00           H  
ATOM   2700  CA  LEU B 167      -5.291  17.142 -12.039  1.00  0.00           C  
ATOM   2701  HA  LEU B 167      -4.966  18.103 -11.639  1.00  0.00           H  
ATOM   2702  CB  LEU B 167      -6.003  16.383 -10.906  1.00  0.00           C  
ATOM   2703  HB2 LEU B 167      -6.926  16.903 -10.642  1.00  0.00           H  
ATOM   2704  HB3 LEU B 167      -6.272  15.399 -11.295  1.00  0.00           H  
ATOM   2705  CG  LEU B 167      -5.148  16.205  -9.635  1.00  0.00           C  
ATOM   2706  HG  LEU B 167      -4.127  15.931  -9.896  1.00  0.00           H  
ATOM   2707  CD1 LEU B 167      -5.132  17.454  -8.755  1.00  0.00           C  
ATOM   2708 HD11 LEU B 167      -4.761  18.298  -9.326  1.00  0.00           H  
ATOM   2709 HD12 LEU B 167      -6.132  17.678  -8.390  1.00  0.00           H  
ATOM   2710 HD13 LEU B 167      -4.468  17.299  -7.905  1.00  0.00           H  
ATOM   2711  CD2 LEU B 167      -5.737  15.081  -8.798  1.00  0.00           C  
ATOM   2712 HD21 LEU B 167      -5.736  14.177  -9.403  1.00  0.00           H  
ATOM   2713 HD22 LEU B 167      -5.116  14.923  -7.916  1.00  0.00           H  
ATOM   2714 HD23 LEU B 167      -6.756  15.320  -8.496  1.00  0.00           H  
ATOM   2715  C   LEU B 167      -4.039  16.420 -12.544  1.00  0.00           C  
ATOM   2716  O   LEU B 167      -4.141  15.454 -13.300  1.00  0.00           O  
ATOM   2717  N   LEU B 168      -2.868  16.883 -12.109  1.00  0.00           N  
ATOM   2718  H   LEU B 168      -2.874  17.700 -11.500  1.00  0.00           H  
ATOM   2719  CA  LEU B 168      -1.573  16.235 -12.317  1.00  0.00           C  
ATOM   2720  HA  LEU B 168      -1.718  15.374 -12.963  1.00  0.00           H  
ATOM   2721  CB  LEU B 168      -0.664  17.231 -13.055  1.00  0.00           C  
ATOM   2722  HB2 LEU B 168      -1.187  17.555 -13.954  1.00  0.00           H  
ATOM   2723  HB3 LEU B 168      -0.553  18.108 -12.422  1.00  0.00           H  
ATOM   2724  CG  LEU B 168       0.736  16.716 -13.456  1.00  0.00           C  
ATOM   2725  HG  LEU B 168       0.900  15.710 -13.082  1.00  0.00           H  
ATOM   2726  CD1 LEU B 168       0.880  16.690 -14.979  1.00  0.00           C  
ATOM   2727 HD11 LEU B 168       1.867  16.316 -15.250  1.00  0.00           H  
ATOM   2728 HD12 LEU B 168       0.127  16.026 -15.400  1.00  0.00           H  
ATOM   2729 HD13 LEU B 168       0.756  17.694 -15.385  1.00  0.00           H  
ATOM   2730  CD2 LEU B 168       1.831  17.627 -12.902  1.00  0.00           C  
ATOM   2731 HD21 LEU B 168       1.711  18.643 -13.276  1.00  0.00           H  
ATOM   2732 HD22 LEU B 168       1.775  17.649 -11.811  1.00  0.00           H  
ATOM   2733 HD23 LEU B 168       2.813  17.251 -13.190  1.00  0.00           H  
ATOM   2734  C   LEU B 168      -1.007  15.724 -10.976  1.00  0.00           C  
ATOM   2735  O   LEU B 168      -1.289  16.307  -9.926  1.00  0.00           O  
ATOM   2736  N   TYR B 169      -0.239  14.630 -11.005  1.00  0.00           N  
ATOM   2737  H   TYR B 169      -0.073  14.182 -11.902  1.00  0.00           H  
ATOM   2738  CA  TYR B 169       0.443  14.077  -9.827  1.00  0.00           C  
ATOM   2739  HA  TYR B 169       0.725  14.916  -9.189  1.00  0.00           H  
ATOM   2740  CB  TYR B 169      -0.524  13.190  -9.015  1.00  0.00           C  
ATOM   2741  HB2 TYR B 169      -0.063  13.005  -8.043  1.00  0.00           H  
ATOM   2742  HB3 TYR B 169      -1.435  13.761  -8.831  1.00  0.00           H  
ATOM   2743  CG  TYR B 169      -0.936  11.847  -9.603  1.00  0.00           C  
ATOM   2744  CD1 TYR B 169      -2.003  11.765 -10.520  1.00  0.00           C  
ATOM   2745  HD1 TYR B 169      -2.496  12.667 -10.858  1.00  0.00           H  
ATOM   2746  CE1 TYR B 169      -2.434  10.506 -10.991  1.00  0.00           C  
ATOM   2747  HE1 TYR B 169      -3.236  10.432 -11.707  1.00  0.00           H  
ATOM   2748  CZ  TYR B 169      -1.809   9.325 -10.537  1.00  0.00           C  
ATOM   2749  OH  TYR B 169      -2.249   8.113 -10.964  1.00  0.00           O  
ATOM   2750  HH  TYR B 169      -1.804   7.388 -10.492  1.00  0.00           H  
ATOM   2751  CE2 TYR B 169      -0.738   9.407  -9.624  1.00  0.00           C  
ATOM   2752  HE2 TYR B 169      -0.253   8.500  -9.290  1.00  0.00           H  
ATOM   2753  CD2 TYR B 169      -0.305  10.666  -9.164  1.00  0.00           C  
ATOM   2754  HD2 TYR B 169       0.513  10.725  -8.467  1.00  0.00           H  
ATOM   2755  C   TYR B 169       1.741  13.339 -10.200  1.00  0.00           C  
ATOM   2756  O   TYR B 169       1.790  12.610 -11.190  1.00  0.00           O  
ATOM   2757  N   GLN B 170       2.805  13.510  -9.408  1.00  0.00           N  
ATOM   2758  H   GLN B 170       2.729  14.156  -8.631  1.00  0.00           H  
ATOM   2759  CA  GLN B 170       4.138  12.948  -9.689  1.00  0.00           C  
ATOM   2760  HA  GLN B 170       4.034  12.101 -10.368  1.00  0.00           H  
ATOM   2761  CB  GLN B 170       4.994  14.015 -10.396  1.00  0.00           C  
ATOM   2762  HB2 GLN B 170       4.459  14.342 -11.289  1.00  0.00           H  
ATOM   2763  HB3 GLN B 170       5.105  14.875  -9.734  1.00  0.00           H  
ATOM   2764  CG  GLN B 170       6.393  13.521 -10.816  1.00  0.00           C  
ATOM   2765  HG2 GLN B 170       6.995  13.317  -9.931  1.00  0.00           H  
ATOM   2766  HG3 GLN B 170       6.286  12.597 -11.380  1.00  0.00           H  
ATOM   2767  CD  GLN B 170       7.136  14.537 -11.685  1.00  0.00           C  
ATOM   2768  OE1 GLN B 170       6.879  15.727 -11.670  1.00  0.00           O  
ATOM   2769  NE2 GLN B 170       8.090  14.135 -12.492  1.00  0.00           N  
ATOM   2770 HE21 GLN B 170       8.476  14.838 -13.091  1.00  0.00           H  
ATOM   2771 HE22 GLN B 170       8.331  13.153 -12.597  1.00  0.00           H  
ATOM   2772  C   GLN B 170       4.801  12.436  -8.404  1.00  0.00           C  
ATOM   2773  O   GLN B 170       4.731  13.098  -7.368  1.00  0.00           O  
ATOM   2774  N   LEU B 171       5.409  11.245  -8.452  1.00  0.00           N  
ATOM   2775  H   LEU B 171       5.457  10.764  -9.337  1.00  0.00           H  
ATOM   2776  CA  LEU B 171       6.108  10.655  -7.304  1.00  0.00           C  
ATOM   2777  HA  LEU B 171       5.491  10.816  -6.418  1.00  0.00           H  
ATOM   2778  CB  LEU B 171       6.246   9.129  -7.511  1.00  0.00           C  
ATOM   2779  HB2 LEU B 171       5.266   8.699  -7.706  1.00  0.00           H  
ATOM   2780  HB3 LEU B 171       6.858   8.965  -8.396  1.00  0.00           H  
ATOM   2781  CG  LEU B 171       6.889   8.372  -6.331  1.00  0.00           C  
ATOM   2782  HG  LEU B 171       7.797   8.886  -6.026  1.00  0.00           H  
ATOM   2783  CD1 LEU B 171       5.963   8.264  -5.120  1.00  0.00           C  
ATOM   2784 HD11 LEU B 171       5.128   7.602  -5.348  1.00  0.00           H  
ATOM   2785 HD12 LEU B 171       6.520   7.847  -4.282  1.00  0.00           H  
ATOM   2786 HD13 LEU B 171       5.577   9.242  -4.842  1.00  0.00           H  
ATOM   2787  CD2 LEU B 171       7.270   6.946  -6.739  1.00  0.00           C  
ATOM   2788 HD21 LEU B 171       6.378   6.383  -7.016  1.00  0.00           H  
ATOM   2789 HD22 LEU B 171       7.954   6.977  -7.589  1.00  0.00           H  
ATOM   2790 HD23 LEU B 171       7.759   6.446  -5.901  1.00  0.00           H  
ATOM   2791  C   LEU B 171       7.462  11.357  -7.062  1.00  0.00           C  
ATOM   2792  O   LEU B 171       8.235  11.593  -7.993  1.00  0.00           O  
ATOM   2793  N   VAL B 172       7.770  11.671  -5.802  1.00  0.00           N  
ATOM   2794  H   VAL B 172       7.079  11.473  -5.086  1.00  0.00           H  
ATOM   2795  CA  VAL B 172       9.025  12.310  -5.366  1.00  0.00           C  
ATOM   2796  HA  VAL B 172       9.343  12.987  -6.157  1.00  0.00           H  
ATOM   2797  CB  VAL B 172       8.797  13.183  -4.107  1.00  0.00           C  
ATOM   2798  HB  VAL B 172       8.507  12.546  -3.272  1.00  0.00           H  
ATOM   2799  CG1 VAL B 172      10.046  13.984  -3.707  1.00  0.00           C  
ATOM   2800 HG11 VAL B 172      10.859  13.314  -3.431  1.00  0.00           H  
ATOM   2801 HG12 VAL B 172      10.368  14.616  -4.534  1.00  0.00           H  
ATOM   2802 HG13 VAL B 172       9.824  14.608  -2.841  1.00  0.00           H  
ATOM   2803  CG2 VAL B 172       7.689  14.230  -4.334  1.00  0.00           C  
ATOM   2804 HG21 VAL B 172       7.959  14.889  -5.160  1.00  0.00           H  
ATOM   2805 HG22 VAL B 172       6.743  13.748  -4.572  1.00  0.00           H  
ATOM   2806 HG23 VAL B 172       7.547  14.823  -3.431  1.00  0.00           H  
ATOM   2807  C   VAL B 172      10.138  11.257  -5.227  1.00  0.00           C  
ATOM   2808  O   VAL B 172      10.604  10.941  -4.137  1.00  0.00           O  
ATOM   2809  N   PHE B 173      10.527  10.664  -6.360  1.00  0.00           N  
ATOM   2810  H   PHE B 173      10.067  10.956  -7.218  1.00  0.00           H  
ATOM   2811  CA  PHE B 173      11.489   9.558  -6.453  1.00  0.00           C  
ATOM   2812  HA  PHE B 173      12.214   9.646  -5.641  1.00  0.00           H  
ATOM   2813  CB  PHE B 173      10.735   8.223  -6.278  1.00  0.00           C  
ATOM   2814  HB2 PHE B 173      10.361   8.160  -5.255  1.00  0.00           H  
ATOM   2815  HB3 PHE B 173       9.871   8.233  -6.938  1.00  0.00           H  
ATOM   2816  CG  PHE B 173      11.543   6.974  -6.587  1.00  0.00           C  
ATOM   2817  CD1 PHE B 173      12.393   6.416  -5.615  1.00  0.00           C  
ATOM   2818  HD1 PHE B 173      12.430   6.843  -4.623  1.00  0.00           H  
ATOM   2819  CE1 PHE B 173      13.206   5.313  -5.937  1.00  0.00           C  
ATOM   2820  HE1 PHE B 173      13.863   4.882  -5.196  1.00  0.00           H  
ATOM   2821  CZ  PHE B 173      13.182   4.774  -7.234  1.00  0.00           C  
ATOM   2822  HZ  PHE B 173      13.829   3.944  -7.479  1.00  0.00           H  
ATOM   2823  CE2 PHE B 173      12.341   5.338  -8.208  1.00  0.00           C  
ATOM   2824  HE2 PHE B 173      12.359   4.975  -9.224  1.00  0.00           H  
ATOM   2825  CD2 PHE B 173      11.510   6.421  -7.882  1.00  0.00           C  
ATOM   2826  HD2 PHE B 173      10.889   6.866  -8.647  1.00  0.00           H  
ATOM   2827  C   PHE B 173      12.278   9.608  -7.775  1.00  0.00           C  
ATOM   2828  O   PHE B 173      11.811  10.186  -8.762  1.00  0.00           O  
ATOM   2829  N   LEU B 174      13.450   8.964  -7.803  1.00  0.00           N  
ATOM   2830  H   LEU B 174      13.715   8.460  -6.967  1.00  0.00           H  
ATOM   2831  CA  LEU B 174      14.370   8.867  -8.942  1.00  0.00           C  
ATOM   2832  HA  LEU B 174      14.906   9.812  -9.018  1.00  0.00           H  
ATOM   2833  CB  LEU B 174      15.385   7.756  -8.601  1.00  0.00           C  
ATOM   2834  HB2 LEU B 174      15.925   8.040  -7.698  1.00  0.00           H  
ATOM   2835  HB3 LEU B 174      14.830   6.845  -8.378  1.00  0.00           H  
ATOM   2836  CG  LEU B 174      16.404   7.424  -9.707  1.00  0.00           C  
ATOM   2837  HG  LEU B 174      15.882   7.136 -10.620  1.00  0.00           H  
ATOM   2838  CD1 LEU B 174      17.317   8.611 -10.014  1.00  0.00           C  
ATOM   2839 HD11 LEU B 174      18.011   8.342 -10.809  1.00  0.00           H  
ATOM   2840 HD12 LEU B 174      16.735   9.470 -10.339  1.00  0.00           H  
ATOM   2841 HD13 LEU B 174      17.886   8.881  -9.124  1.00  0.00           H  
ATOM   2842  CD2 LEU B 174      17.280   6.249  -9.276  1.00  0.00           C  
ATOM   2843 HD21 LEU B 174      17.954   5.976 -10.087  1.00  0.00           H  
ATOM   2844 HD22 LEU B 174      17.867   6.520  -8.398  1.00  0.00           H  
ATOM   2845 HD23 LEU B 174      16.654   5.391  -9.034  1.00  0.00           H  
ATOM   2846  C   LEU B 174      13.672   8.599 -10.295  1.00  0.00           C  
ATOM   2847  O   LEU B 174      13.132   7.518 -10.516  1.00  0.00           O  
ATOM   2848  N   LEU B 175      13.741   9.580 -11.210  1.00  0.00           N  
ATOM   2849  H   LEU B 175      14.161  10.447 -10.917  1.00  0.00           H  
ATOM   2850  CA  LEU B 175      13.231   9.508 -12.595  1.00  0.00           C  
ATOM   2851  HA  LEU B 175      13.239  10.523 -12.993  1.00  0.00           H  
ATOM   2852  CB  LEU B 175      14.180   8.664 -13.478  1.00  0.00           C  
ATOM   2853  HB2 LEU B 175      14.170   7.641 -13.098  1.00  0.00           H  
ATOM   2854  HB3 LEU B 175      13.783   8.639 -14.495  1.00  0.00           H  
ATOM   2855  CG  LEU B 175      15.637   9.157 -13.543  1.00  0.00           C  
ATOM   2856  HG  LEU B 175      16.024   9.285 -12.535  1.00  0.00           H  
ATOM   2857  CD1 LEU B 175      16.510   8.121 -14.250  1.00  0.00           C  
ATOM   2858 HD11 LEU B 175      16.173   7.993 -15.280  1.00  0.00           H  
ATOM   2859 HD12 LEU B 175      17.548   8.451 -14.248  1.00  0.00           H  
ATOM   2860 HD13 LEU B 175      16.442   7.168 -13.728  1.00  0.00           H  
ATOM   2861  CD2 LEU B 175      15.781  10.484 -14.293  1.00  0.00           C  
ATOM   2862 HD21 LEU B 175      16.831  10.775 -14.328  1.00  0.00           H  
ATOM   2863 HD22 LEU B 175      15.401  10.384 -15.311  1.00  0.00           H  
ATOM   2864 HD23 LEU B 175      15.225  11.266 -13.781  1.00  0.00           H  
ATOM   2865  C   LEU B 175      11.750   9.072 -12.695  1.00  0.00           C  
ATOM   2866  O   LEU B 175      11.390   8.232 -13.519  1.00  0.00           O  
ATOM   2867  N   SER B 176      10.897   9.614 -11.822  1.00  0.00           N  
ATOM   2868  H   SER B 176      11.267  10.233 -11.117  1.00  0.00           H  
ATOM   2869  CA  SER B 176       9.445   9.387 -11.857  1.00  0.00           C  
ATOM   2870  HA  SER B 176       9.256   8.342 -12.103  1.00  0.00           H  
ATOM   2871  CB  SER B 176       8.815   9.673 -10.494  1.00  0.00           C  
ATOM   2872  HB2 SER B 176       8.904  10.735 -10.265  1.00  0.00           H  
ATOM   2873  HB3 SER B 176       7.759   9.407 -10.525  1.00  0.00           H  
ATOM   2874  OG  SER B 176       9.466   8.920  -9.494  1.00  0.00           O  
ATOM   2875  HG  SER B 176      10.318   9.360  -9.328  1.00  0.00           H  
ATOM   2876  C   SER B 176       8.744  10.268 -12.890  1.00  0.00           C  
ATOM   2877  O   SER B 176       8.940  11.481 -12.891  1.00  0.00           O  
ATOM   2878  N   GLU B 177       7.859   9.683 -13.695  1.00  0.00           N  
ATOM   2879  H   GLU B 177       7.760   8.682 -13.666  1.00  0.00           H  
ATOM   2880  CA  GLU B 177       6.981  10.430 -14.609  1.00  0.00           C  
ATOM   2881  HA  GLU B 177       7.553  11.258 -15.030  1.00  0.00           H  
ATOM   2882  CB  GLU B 177       6.518   9.517 -15.759  1.00  0.00           C  
ATOM   2883  HB2 GLU B 177       6.152   8.577 -15.343  1.00  0.00           H  
ATOM   2884  HB3 GLU B 177       5.686   9.987 -16.285  1.00  0.00           H  
ATOM   2885  CG  GLU B 177       7.630   9.220 -16.780  1.00  0.00           C  
ATOM   2886  HG2 GLU B 177       8.446   8.704 -16.269  1.00  0.00           H  
ATOM   2887  HG3 GLU B 177       7.228   8.536 -17.531  1.00  0.00           H  
ATOM   2888  CD  GLU B 177       8.172  10.477 -17.488  1.00  0.00           C  
ATOM   2889  OE1 GLU B 177       7.508  11.539 -17.402  1.00  0.00           O  
ATOM   2890  OE2 GLU B 177       9.249  10.357 -18.112  1.00  0.00           O  
ATOM   2891  C   GLU B 177       5.770  11.069 -13.906  1.00  0.00           C  
ATOM   2892  O   GLU B 177       5.342  10.624 -12.834  1.00  0.00           O  
ATOM   2893  N   ALA B 178       5.214  12.117 -14.519  1.00  0.00           N  
ATOM   2894  H   ALA B 178       5.586  12.391 -15.421  1.00  0.00           H  
ATOM   2895  CA  ALA B 178       3.994  12.782 -14.064  1.00  0.00           C  
ATOM   2896  HA  ALA B 178       3.890  12.638 -12.989  1.00  0.00           H  
ATOM   2897  CB  ALA B 178       4.123  14.288 -14.319  1.00  0.00           C  
ATOM   2898  HB1 ALA B 178       3.243  14.796 -13.926  1.00  0.00           H  
ATOM   2899  HB2 ALA B 178       5.009  14.678 -13.816  1.00  0.00           H  
ATOM   2900  HB3 ALA B 178       4.202  14.478 -15.391  1.00  0.00           H  
ATOM   2901  C   ALA B 178       2.741  12.201 -14.744  1.00  0.00           C  
ATOM   2902  O   ALA B 178       2.690  12.037 -15.963  1.00  0.00           O  
ATOM   2903  N   HIE B 179       1.691  11.946 -13.965  1.00  0.00           N  
ATOM   2904  H   HIE B 179       1.775  12.162 -12.978  1.00  0.00           H  
ATOM   2905  CA  HIE B 179       0.403  11.413 -14.426  1.00  0.00           C  
ATOM   2906  HA  HIE B 179       0.532  10.965 -15.414  1.00  0.00           H  
ATOM   2907  CB  HIE B 179      -0.042  10.307 -13.462  1.00  0.00           C  
ATOM   2908  HB2 HIE B 179      -0.073  10.705 -12.449  1.00  0.00           H  
ATOM   2909  HB3 HIE B 179      -1.039   9.960 -13.735  1.00  0.00           H  
ATOM   2910  CG  HIE B 179       0.892   9.131 -13.496  1.00  0.00           C  
ATOM   2911  ND1 HIE B 179       0.874   8.136 -14.470  1.00  0.00           N  
ATOM   2912  CE1 HIE B 179       1.962   7.386 -14.242  1.00  0.00           C  
ATOM   2913  HE1 HIE B 179       2.254   6.535 -14.844  1.00  0.00           H  
ATOM   2914  NE2 HIE B 179       2.651   7.858 -13.187  1.00  0.00           N  
ATOM   2915  HE2 HIE B 179       3.533   7.498 -12.856  1.00  0.00           H  
ATOM   2916  CD2 HIE B 179       1.992   8.966 -12.705  1.00  0.00           C  
ATOM   2917  HD2 HIE B 179       2.312   9.631 -11.914  1.00  0.00           H  
ATOM   2918  C   HIE B 179      -0.652  12.517 -14.541  1.00  0.00           C  
ATOM   2919  O   HIE B 179      -0.579  13.517 -13.830  1.00  0.00           O  
ATOM   2920  N   THR B 180      -1.661  12.339 -15.405  1.00  0.00           N  
ATOM   2921  H   THR B 180      -1.703  11.464 -15.909  1.00  0.00           H  
ATOM   2922  CA  THR B 180      -2.825  13.244 -15.508  1.00  0.00           C  
ATOM   2923  HA  THR B 180      -2.759  14.001 -14.728  1.00  0.00           H  
ATOM   2924  CB  THR B 180      -2.879  13.985 -16.860  1.00  0.00           C  
ATOM   2925  HB  THR B 180      -2.918  13.251 -17.665  1.00  0.00           H  
ATOM   2926  CG2 THR B 180      -4.077  14.930 -16.995  1.00  0.00           C  
ATOM   2927 HG21 THR B 180      -5.005  14.359 -17.022  1.00  0.00           H  
ATOM   2928 HG22 THR B 180      -4.102  15.622 -16.152  1.00  0.00           H  
ATOM   2929 HG23 THR B 180      -3.994  15.491 -17.926  1.00  0.00           H  
ATOM   2930  OG1 THR B 180      -1.747  14.801 -17.046  1.00  0.00           O  
ATOM   2931  HG1 THR B 180      -0.978  14.278 -16.787  1.00  0.00           H  
ATOM   2932  C   THR B 180      -4.129  12.475 -15.296  1.00  0.00           C  
ATOM   2933  O   THR B 180      -4.354  11.454 -15.943  1.00  0.00           O  
ATOM   2934  N   CYS B 181      -5.009  13.016 -14.454  1.00  0.00           N  
ATOM   2935  H   CYS B 181      -4.741  13.879 -13.989  1.00  0.00           H  
ATOM   2936  CA  CYS B 181      -6.384  12.562 -14.247  1.00  0.00           C  
ATOM   2937  HA  CYS B 181      -6.594  11.736 -14.929  1.00  0.00           H  
ATOM   2938  CB  CYS B 181      -6.549  12.034 -12.812  1.00  0.00           C  
ATOM   2939  HB2 CYS B 181      -6.096  12.726 -12.099  1.00  0.00           H  
ATOM   2940  HB3 CYS B 181      -7.612  11.939 -12.583  1.00  0.00           H  
ATOM   2941  SG  CYS B 181      -5.802  10.390 -12.638  1.00  0.00           S  
ATOM   2942  HG  CYS B 181      -6.434  10.048 -11.502  1.00  0.00           H  
ATOM   2943  C   CYS B 181      -7.411  13.669 -14.557  1.00  0.00           C  
ATOM   2944  O   CYS B 181      -7.101  14.865 -14.591  1.00  0.00           O  
ATOM   2945  N   ILE B 182      -8.662  13.243 -14.744  1.00  0.00           N  
ATOM   2946  H   ILE B 182      -8.847  12.253 -14.666  1.00  0.00           H  
ATOM   2947  CA  ILE B 182      -9.837  14.103 -14.909  1.00  0.00           C  
ATOM   2948  HA  ILE B 182      -9.526  15.142 -14.982  1.00  0.00           H  
ATOM   2949  CB  ILE B 182     -10.560  13.772 -16.236  1.00  0.00           C  
ATOM   2950  HB  ILE B 182     -10.921  12.743 -16.176  1.00  0.00           H  
ATOM   2951  CG2 ILE B 182     -11.787  14.675 -16.419  1.00  0.00           C  
ATOM   2952 HG21 ILE B 182     -12.245  14.501 -17.394  1.00  0.00           H  
ATOM   2953 HG22 ILE B 182     -12.524  14.438 -15.651  1.00  0.00           H  
ATOM   2954 HG23 ILE B 182     -11.516  15.729 -16.334  1.00  0.00           H  
ATOM   2955  CG1 ILE B 182      -9.641  13.853 -17.480  1.00  0.00           C  
ATOM   2956 HG12 ILE B 182      -8.851  13.107 -17.391  1.00  0.00           H  
ATOM   2957 HG13 ILE B 182     -10.228  13.580 -18.358  1.00  0.00           H  
ATOM   2958  CD1 ILE B 182      -8.987  15.217 -17.750  1.00  0.00           C  
ATOM   2959 HD11 ILE B 182      -8.350  15.506 -16.916  1.00  0.00           H  
ATOM   2960 HD12 ILE B 182      -8.372  15.146 -18.648  1.00  0.00           H  
ATOM   2961 HD13 ILE B 182      -9.750  15.978 -17.908  1.00  0.00           H  
ATOM   2962  C   ILE B 182     -10.747  13.926 -13.672  1.00  0.00           C  
ATOM   2963  O   ILE B 182     -11.212  12.812 -13.428  1.00  0.00           O  
ATOM   2964  N   PRO B 183     -10.971  14.973 -12.854  1.00  0.00           N  
ATOM   2965  CD  PRO B 183     -10.233  16.222 -12.826  1.00  0.00           C  
ATOM   2966  HD2 PRO B 183     -10.765  16.957 -13.427  1.00  0.00           H  
ATOM   2967  HD3 PRO B 183      -9.204  16.106 -13.164  1.00  0.00           H  
ATOM   2968  CG  PRO B 183     -10.241  16.635 -11.364  1.00  0.00           C  
ATOM   2969  HG2 PRO B 183     -10.065  17.701 -11.238  1.00  0.00           H  
ATOM   2970  HG3 PRO B 183      -9.495  16.052 -10.824  1.00  0.00           H  
ATOM   2971  CB  PRO B 183     -11.648  16.223 -10.933  1.00  0.00           C  
ATOM   2972  HB2 PRO B 183     -12.353  17.004 -11.228  1.00  0.00           H  
ATOM   2973  HB3 PRO B 183     -11.709  16.046  -9.859  1.00  0.00           H  
ATOM   2974  CA  PRO B 183     -11.915  14.940 -11.733  1.00  0.00           C  
ATOM   2975  HA  PRO B 183     -11.696  14.071 -11.113  1.00  0.00           H  
ATOM   2976  C   PRO B 183     -13.379  14.888 -12.190  1.00  0.00           C  
ATOM   2977  O   PRO B 183     -13.697  15.357 -13.279  1.00  0.00           O  
ATOM   2978  N   GLU B 184     -14.284  14.420 -11.328  1.00  0.00           N  
ATOM   2979  H   GLU B 184     -13.971  14.118 -10.410  1.00  0.00           H  
ATOM   2980  CA  GLU B 184     -15.730  14.403 -11.586  1.00  0.00           C  
ATOM   2981  HA  GLU B 184     -15.904  15.088 -12.407  1.00  0.00           H  
ATOM   2982  CB  GLU B 184     -16.167  13.009 -12.080  1.00  0.00           C  
ATOM   2983  HB2 GLU B 184     -15.477  12.696 -12.867  1.00  0.00           H  
ATOM   2984  HB3 GLU B 184     -16.066  12.298 -11.257  1.00  0.00           H  
ATOM   2985  CG  GLU B 184     -17.597  12.905 -12.653  1.00  0.00           C  
ATOM   2986  HG2 GLU B 184     -17.715  11.903 -13.074  1.00  0.00           H  
ATOM   2987  HG3 GLU B 184     -18.311  12.987 -11.831  1.00  0.00           H  
ATOM   2988  CD  GLU B 184     -17.925  13.967 -13.722  1.00  0.00           C  
ATOM   2989  OE1 GLU B 184     -18.095  13.590 -14.900  1.00  0.00           O  
ATOM   2990  OE2 GLU B 184     -18.006  15.174 -13.387  1.00  0.00           O  
ATOM   2991  C   GLU B 184     -16.564  14.921 -10.392  1.00  0.00           C  
ATOM   2992  O   GLU B 184     -16.088  14.993  -9.257  1.00  0.00           O  
ATOM   2993  N   ASN B 185     -17.807  15.339 -10.642  1.00  0.00           N  
ATOM   2994  H   ASN B 185     -18.141  15.260 -11.602  1.00  0.00           H  
ATOM   2995  CA  ASN B 185     -18.703  15.942  -9.659  1.00  0.00           C  
ATOM   2996  HA  ASN B 185     -18.163  16.762  -9.181  1.00  0.00           H  
ATOM   2997  CB  ASN B 185     -19.913  16.528 -10.404  1.00  0.00           C  
ATOM   2998  HB2 ASN B 185     -19.569  17.101 -11.266  1.00  0.00           H  
ATOM   2999  HB3 ASN B 185     -20.551  15.722 -10.767  1.00  0.00           H  
ATOM   3000  CG  ASN B 185     -20.727  17.428  -9.496  1.00  0.00           C  
ATOM   3001  OD1 ASN B 185     -21.448  16.991  -8.612  1.00  0.00           O  
ATOM   3002  ND2 ASN B 185     -20.631  18.722  -9.681  1.00  0.00           N  
ATOM   3003 HD21 ASN B 185     -21.089  19.301  -8.986  1.00  0.00           H  
ATOM   3004 HD22 ASN B 185     -20.095  19.100 -10.448  1.00  0.00           H  
ATOM   3005  C   ASN B 185     -19.133  14.947  -8.563  1.00  0.00           C  
ATOM   3006  O   ASN B 185     -19.780  13.937  -8.828  1.00  0.00           O  
ATOM   3007  N   ASN B 186     -18.826  15.278  -7.307  1.00  0.00           N  
ATOM   3008  H   ASN B 186     -18.389  16.180  -7.165  1.00  0.00           H  
ATOM   3009  CA  ASN B 186     -19.169  14.498  -6.114  1.00  0.00           C  
ATOM   3010  HA  ASN B 186     -19.417  13.481  -6.426  1.00  0.00           H  
ATOM   3011  CB  ASN B 186     -17.922  14.419  -5.217  1.00  0.00           C  
ATOM   3012  HB2 ASN B 186     -17.069  14.142  -5.827  1.00  0.00           H  
ATOM   3013  HB3 ASN B 186     -17.736  15.389  -4.770  1.00  0.00           H  
ATOM   3014  CG  ASN B 186     -18.031  13.402  -4.091  1.00  0.00           C  
ATOM   3015  OD1 ASN B 186     -18.786  12.444  -4.137  1.00  0.00           O  
ATOM   3016  ND2 ASN B 186     -17.259  13.577  -3.046  1.00  0.00           N  
ATOM   3017 HD21 ASN B 186     -17.369  12.974  -2.254  1.00  0.00           H  
ATOM   3018 HD22 ASN B 186     -16.649  14.373  -2.945  1.00  0.00           H  
ATOM   3019  C   ASN B 186     -20.426  15.057  -5.414  1.00  0.00           C  
ATOM   3020  O   ASN B 186     -20.404  15.377  -4.227  1.00  0.00           O  
ATOM   3021  N   GLY B 187     -21.507  15.238  -6.177  1.00  0.00           N  
ATOM   3022  H   GLY B 187     -21.410  15.050  -7.169  1.00  0.00           H  
ATOM   3023  CA  GLY B 187     -22.792  15.755  -5.702  1.00  0.00           C  
ATOM   3024  HA2 GLY B 187     -23.576  15.428  -6.384  1.00  0.00           H  
ATOM   3025  HA3 GLY B 187     -23.010  15.330  -4.723  1.00  0.00           H  
ATOM   3026  C   GLY B 187     -22.846  17.283  -5.579  1.00  0.00           C  
ATOM   3027  O   GLY B 187     -22.391  17.875  -4.599  1.00  0.00           O  
ATOM   3028  N   GLY B 188     -23.461  17.940  -6.566  1.00  0.00           N  
ATOM   3029  H   GLY B 188     -23.673  17.427  -7.410  1.00  0.00           H  
ATOM   3030  CA  GLY B 188     -23.692  19.385  -6.549  1.00  0.00           C  
ATOM   3031  HA2 GLY B 188     -24.293  19.667  -7.413  1.00  0.00           H  
ATOM   3032  HA3 GLY B 188     -24.243  19.651  -5.646  1.00  0.00           H  
ATOM   3033  C   GLY B 188     -22.383  20.171  -6.594  1.00  0.00           C  
ATOM   3034  O   GLY B 188     -21.764  20.288  -7.648  1.00  0.00           O  
ATOM   3035  N   ALA B 189     -21.976  20.740  -5.458  1.00  0.00           N  
ATOM   3036  H   ALA B 189     -22.503  20.531  -4.623  1.00  0.00           H  
ATOM   3037  CA  ALA B 189     -20.717  21.478  -5.308  1.00  0.00           C  
ATOM   3038  HA  ALA B 189     -20.427  21.881  -6.281  1.00  0.00           H  
ATOM   3039  CB  ALA B 189     -20.961  22.673  -4.377  1.00  0.00           C  
ATOM   3040  HB1 ALA B 189     -21.208  22.326  -3.373  1.00  0.00           H  
ATOM   3041  HB2 ALA B 189     -20.060  23.287  -4.325  1.00  0.00           H  
ATOM   3042  HB3 ALA B 189     -21.774  23.287  -4.763  1.00  0.00           H  
ATOM   3043  C   ALA B 189     -19.525  20.608  -4.844  1.00  0.00           C  
ATOM   3044  O   ALA B 189     -18.425  21.134  -4.674  1.00  0.00           O  
ATOM   3045  N   GLY B 190     -19.708  19.301  -4.620  1.00  0.00           N  
ATOM   3046  H   GLY B 190     -20.625  18.890  -4.767  1.00  0.00           H  
ATOM   3047  CA  GLY B 190     -18.597  18.380  -4.373  1.00  0.00           C  
ATOM   3048  HA2 GLY B 190     -17.902  18.826  -3.662  1.00  0.00           H  
ATOM   3049  HA3 GLY B 190     -18.979  17.459  -3.933  1.00  0.00           H  
ATOM   3050  C   GLY B 190     -17.829  18.025  -5.652  1.00  0.00           C  
ATOM   3051  O   GLY B 190     -18.378  18.049  -6.754  1.00  0.00           O  
ATOM   3052  N   CYS B 191     -16.564  17.637  -5.508  1.00  0.00           N  
ATOM   3053  H   CYS B 191     -16.127  17.703  -4.592  1.00  0.00           H  
ATOM   3054  CA  CYS B 191     -15.714  17.121  -6.582  1.00  0.00           C  
ATOM   3055  HA  CYS B 191     -16.335  16.696  -7.371  1.00  0.00           H  
ATOM   3056  CB  CYS B 191     -14.934  18.300  -7.173  1.00  0.00           C  
ATOM   3057  HB2 CYS B 191     -15.644  19.069  -7.479  1.00  0.00           H  
ATOM   3058  HB3 CYS B 191     -14.270  18.709  -6.409  1.00  0.00           H  
ATOM   3059  SG  CYS B 191     -13.977  17.793  -8.628  1.00  0.00           S  
ATOM   3060  HG  CYS B 191     -13.059  17.059  -7.986  1.00  0.00           H  
ATOM   3061  C   CYS B 191     -14.804  16.001  -6.049  1.00  0.00           C  
ATOM   3062  O   CYS B 191     -14.388  16.032  -4.890  1.00  0.00           O  
ATOM   3063  N   VAL B 192     -14.498  15.007  -6.882  1.00  0.00           N  
ATOM   3064  H   VAL B 192     -14.885  15.042  -7.825  1.00  0.00           H  
ATOM   3065  CA  VAL B 192     -13.668  13.838  -6.547  1.00  0.00           C  
ATOM   3066  HA  VAL B 192     -13.066  14.084  -5.674  1.00  0.00           H  
ATOM   3067  CB  VAL B 192     -14.557  12.629  -6.161  1.00  0.00           C  
ATOM   3068  HB  VAL B 192     -15.222  12.956  -5.363  1.00  0.00           H  
ATOM   3069  CG1 VAL B 192     -15.423  12.105  -7.317  1.00  0.00           C  
ATOM   3070 HG11 VAL B 192     -16.072  11.307  -6.956  1.00  0.00           H  
ATOM   3071 HG12 VAL B 192     -16.055  12.902  -7.707  1.00  0.00           H  
ATOM   3072 HG13 VAL B 192     -14.797  11.722  -8.123  1.00  0.00           H  
ATOM   3073  CG2 VAL B 192     -13.771  11.436  -5.604  1.00  0.00           C  
ATOM   3074 HG21 VAL B 192     -13.128  11.000  -6.367  1.00  0.00           H  
ATOM   3075 HG22 VAL B 192     -13.172  11.760  -4.754  1.00  0.00           H  
ATOM   3076 HG23 VAL B 192     -14.469  10.675  -5.254  1.00  0.00           H  
ATOM   3077  C   VAL B 192     -12.699  13.532  -7.690  1.00  0.00           C  
ATOM   3078  O   VAL B 192     -12.989  13.810  -8.851  1.00  0.00           O  
ATOM   3079  N   CYS B 193     -11.543  12.949  -7.381  1.00  0.00           N  
ATOM   3080  H   CYS B 193     -11.327  12.805  -6.398  1.00  0.00           H  
ATOM   3081  CA  CYS B 193     -10.598  12.452  -8.376  1.00  0.00           C  
ATOM   3082  HA  CYS B 193     -11.147  12.194  -9.286  1.00  0.00           H  
ATOM   3083  CB  CYS B 193      -9.604  13.568  -8.715  1.00  0.00           C  
ATOM   3084  HB2 CYS B 193     -10.157  14.474  -8.963  1.00  0.00           H  
ATOM   3085  HB3 CYS B 193      -8.968  13.766  -7.850  1.00  0.00           H  
ATOM   3086  SG  CYS B 193      -8.586  13.090 -10.140  1.00  0.00           S  
ATOM   3087  HG  CYS B 193      -7.991  12.011  -9.614  1.00  0.00           H  
ATOM   3088  C   CYS B 193      -9.887  11.190  -7.872  1.00  0.00           C  
ATOM   3089  O   CYS B 193      -9.298  11.184  -6.787  1.00  0.00           O  
ATOM   3090  N   HIE B 194      -9.906  10.123  -8.670  1.00  0.00           N  
ATOM   3091  H   HIE B 194     -10.464  10.154  -9.514  1.00  0.00           H  
ATOM   3092  CA  HIE B 194      -9.132   8.904  -8.420  1.00  0.00           C  
ATOM   3093  HA  HIE B 194      -9.110   8.726  -7.343  1.00  0.00           H  
ATOM   3094  CB  HIE B 194      -9.825   7.696  -9.067  1.00  0.00           C  
ATOM   3095  HB2 HIE B 194      -9.808   7.807 -10.153  1.00  0.00           H  
ATOM   3096  HB3 HIE B 194      -9.284   6.785  -8.808  1.00  0.00           H  
ATOM   3097  CG  HIE B 194     -11.259   7.562  -8.619  1.00  0.00           C  
ATOM   3098  ND1 HIE B 194     -12.342   8.223  -9.198  1.00  0.00           N  
ATOM   3099  CE1 HIE B 194     -13.391   7.987  -8.398  1.00  0.00           C  
ATOM   3100  HE1 HIE B 194     -14.386   8.385  -8.559  1.00  0.00           H  
ATOM   3101  NE2 HIE B 194     -13.022   7.224  -7.355  1.00  0.00           N  
ATOM   3102  HE2 HIE B 194     -13.620   6.958  -6.588  1.00  0.00           H  
ATOM   3103  CD2 HIE B 194     -11.678   6.946  -7.477  1.00  0.00           C  
ATOM   3104  HD2 HIE B 194     -11.055   6.417  -6.770  1.00  0.00           H  
ATOM   3105  C   HIE B 194      -7.682   9.057  -8.896  1.00  0.00           C  
ATOM   3106  O   HIE B 194      -7.415   9.735  -9.891  1.00  0.00           O  
ATOM   3107  N   LEU B 195      -6.763   8.416  -8.173  1.00  0.00           N  
ATOM   3108  H   LEU B 195      -7.069   7.911  -7.345  1.00  0.00           H  
ATOM   3109  CA  LEU B 195      -5.320   8.463  -8.383  1.00  0.00           C  
ATOM   3110  HA  LEU B 195      -5.100   8.899  -9.360  1.00  0.00           H  
ATOM   3111  CB  LEU B 195      -4.644   9.325  -7.293  1.00  0.00           C  
ATOM   3112  HB2 LEU B 195      -4.673   8.773  -6.354  1.00  0.00           H  
ATOM   3113  HB3 LEU B 195      -3.601   9.452  -7.575  1.00  0.00           H  
ATOM   3114  CG  LEU B 195      -5.256  10.709  -7.024  1.00  0.00           C  
ATOM   3115  HG  LEU B 195      -6.310  10.605  -6.766  1.00  0.00           H  
ATOM   3116  CD1 LEU B 195      -4.548  11.386  -5.850  1.00  0.00           C  
ATOM   3117 HD11 LEU B 195      -4.662  10.777  -4.954  1.00  0.00           H  
ATOM   3118 HD12 LEU B 195      -3.489  11.511  -6.072  1.00  0.00           H  
ATOM   3119 HD13 LEU B 195      -4.992  12.364  -5.665  1.00  0.00           H  
ATOM   3120  CD2 LEU B 195      -5.126  11.648  -8.215  1.00  0.00           C  
ATOM   3121 HD21 LEU B 195      -5.517  11.187  -9.118  1.00  0.00           H  
ATOM   3122 HD22 LEU B 195      -5.712  12.534  -7.995  1.00  0.00           H  
ATOM   3123 HD23 LEU B 195      -4.084  11.917  -8.382  1.00  0.00           H  
ATOM   3124  C   LEU B 195      -4.781   7.028  -8.355  1.00  0.00           C  
ATOM   3125  O   LEU B 195      -4.762   6.381  -7.306  1.00  0.00           O  
ATOM   3126  N   LEU B 196      -4.330   6.532  -9.504  1.00  0.00           N  
ATOM   3127  H   LEU B 196      -4.284   7.139 -10.311  1.00  0.00           H  
ATOM   3128  CA  LEU B 196      -3.701   5.216  -9.610  1.00  0.00           C  
ATOM   3129  HA  LEU B 196      -4.324   4.481  -9.099  1.00  0.00           H  
ATOM   3130  CB  LEU B 196      -3.583   4.822 -11.095  1.00  0.00           C  
ATOM   3131  HB2 LEU B 196      -2.961   5.564 -11.596  1.00  0.00           H  
ATOM   3132  HB3 LEU B 196      -3.070   3.862 -11.170  1.00  0.00           H  
ATOM   3133  CG  LEU B 196      -4.939   4.732 -11.825  1.00  0.00           C  
ATOM   3134  HG  LEU B 196      -5.549   5.604 -11.590  1.00  0.00           H  
ATOM   3135  CD1 LEU B 196      -4.725   4.724 -13.336  1.00  0.00           C  
ATOM   3136 HD11 LEU B 196      -5.685   4.680 -13.849  1.00  0.00           H  
ATOM   3137 HD12 LEU B 196      -4.214   5.640 -13.635  1.00  0.00           H  
ATOM   3138 HD13 LEU B 196      -4.115   3.869 -13.624  1.00  0.00           H  
ATOM   3139  CD2 LEU B 196      -5.718   3.473 -11.436  1.00  0.00           C  
ATOM   3140 HD21 LEU B 196      -6.683   3.470 -11.940  1.00  0.00           H  
ATOM   3141 HD22 LEU B 196      -5.156   2.584 -11.724  1.00  0.00           H  
ATOM   3142 HD23 LEU B 196      -5.882   3.457 -10.362  1.00  0.00           H  
ATOM   3143  C   LEU B 196      -2.342   5.266  -8.897  1.00  0.00           C  
ATOM   3144  O   LEU B 196      -1.484   6.074  -9.261  1.00  0.00           O  
ATOM   3145  N   MET B 197      -2.187   4.462  -7.846  1.00  0.00           N  
ATOM   3146  H   MET B 197      -2.930   3.806  -7.643  1.00  0.00           H  
ATOM   3147  CA  MET B 197      -1.005   4.420  -6.982  1.00  0.00           C  
ATOM   3148  HA  MET B 197      -0.120   4.686  -7.563  1.00  0.00           H  
ATOM   3149  CB  MET B 197      -1.145   5.415  -5.812  1.00  0.00           C  
ATOM   3150  HB2 MET B 197      -2.064   5.204  -5.265  1.00  0.00           H  
ATOM   3151  HB3 MET B 197      -0.303   5.269  -5.134  1.00  0.00           H  
ATOM   3152  CG  MET B 197      -1.154   6.889  -6.244  1.00  0.00           C  
ATOM   3153  HG2 MET B 197      -0.269   7.075  -6.854  1.00  0.00           H  
ATOM   3154  HG3 MET B 197      -2.034   7.079  -6.859  1.00  0.00           H  
ATOM   3155  SD  MET B 197      -1.159   8.072  -4.866  1.00  0.00           S  
ATOM   3156  CE  MET B 197      -0.940   9.618  -5.785  1.00  0.00           C  
ATOM   3157  HE1 MET B 197      -1.781   9.778  -6.455  1.00  0.00           H  
ATOM   3158  HE2 MET B 197      -0.866  10.454  -5.089  1.00  0.00           H  
ATOM   3159  HE3 MET B 197      -0.028   9.559  -6.374  1.00  0.00           H  
ATOM   3160  C   MET B 197      -0.828   2.986  -6.469  1.00  0.00           C  
ATOM   3161  O   MET B 197      -1.612   2.518  -5.641  1.00  0.00           O  
ATOM   3162  N   ASP B 198       0.180   2.289  -6.992  1.00  0.00           N  
ATOM   3163  H   ASP B 198       0.743   2.722  -7.724  1.00  0.00           H  
ATOM   3164  CA  ASP B 198       0.338   0.833  -6.933  1.00  0.00           C  
ATOM   3165  HA  ASP B 198      -0.444   0.423  -6.299  1.00  0.00           H  
ATOM   3166  CB  ASP B 198       0.153   0.248  -8.343  1.00  0.00           C  
ATOM   3167  HB2 ASP B 198       0.227  -0.839  -8.279  1.00  0.00           H  
ATOM   3168  HB3 ASP B 198      -0.855   0.486  -8.689  1.00  0.00           H  
ATOM   3169  CG  ASP B 198       1.167   0.775  -9.375  1.00  0.00           C  
ATOM   3170  OD1 ASP B 198       1.724  -0.085 -10.094  1.00  0.00           O  
ATOM   3171  OD2 ASP B 198       1.363   2.012  -9.453  1.00  0.00           O  
ATOM   3172  C   ASP B 198       1.687   0.388  -6.339  1.00  0.00           C  
ATOM   3173  O   ASP B 198       2.665   1.136  -6.320  1.00  0.00           O  
ATOM   3174  N   ASP B 199       1.728  -0.835  -5.782  1.00  0.00           N  
ATOM   3175  H   ASP B 199       0.918  -1.428  -5.894  1.00  0.00           H  
ATOM   3176  CA  ASP B 199       2.861  -1.370  -4.997  1.00  0.00           C  
ATOM   3177  HA  ASP B 199       2.447  -2.152  -4.358  1.00  0.00           H  
ATOM   3178  CB  ASP B 199       3.928  -2.044  -5.900  1.00  0.00           C  
ATOM   3179  HB2 ASP B 199       4.022  -1.499  -6.842  1.00  0.00           H  
ATOM   3180  HB3 ASP B 199       4.900  -2.029  -5.409  1.00  0.00           H  
ATOM   3181  CG  ASP B 199       3.605  -3.512  -6.186  1.00  0.00           C  
ATOM   3182  OD1 ASP B 199       4.529  -4.339  -6.367  1.00  0.00           O  
ATOM   3183  OD2 ASP B 199       2.437  -3.929  -6.061  1.00  0.00           O  
ATOM   3184  C   ASP B 199       3.418  -0.334  -3.996  1.00  0.00           C  
ATOM   3185  O   ASP B 199       4.632  -0.178  -3.845  1.00  0.00           O  
ATOM   3186  N   VAL B 200       2.506   0.429  -3.376  1.00  0.00           N  
ATOM   3187  H   VAL B 200       1.546   0.235  -3.604  1.00  0.00           H  
ATOM   3188  CA  VAL B 200       2.754   1.600  -2.515  1.00  0.00           C  
ATOM   3189  HA  VAL B 200       3.260   2.358  -3.107  1.00  0.00           H  
ATOM   3190  CB  VAL B 200       1.425   2.220  -2.026  1.00  0.00           C  
ATOM   3191  HB  VAL B 200       0.898   1.491  -1.409  1.00  0.00           H  
ATOM   3192  CG1 VAL B 200       1.608   3.504  -1.204  1.00  0.00           C  
ATOM   3193 HG11 VAL B 200       2.130   4.261  -1.792  1.00  0.00           H  
ATOM   3194 HG12 VAL B 200       0.632   3.883  -0.899  1.00  0.00           H  
ATOM   3195 HG13 VAL B 200       2.179   3.297  -0.302  1.00  0.00           H  
ATOM   3196  CG2 VAL B 200       0.517   2.600  -3.204  1.00  0.00           C  
ATOM   3197 HG21 VAL B 200       0.215   1.709  -3.753  1.00  0.00           H  
ATOM   3198 HG22 VAL B 200      -0.390   3.088  -2.846  1.00  0.00           H  
ATOM   3199 HG23 VAL B 200       1.045   3.269  -3.884  1.00  0.00           H  
ATOM   3200  C   VAL B 200       3.645   1.233  -1.329  1.00  0.00           C  
ATOM   3201  O   VAL B 200       3.551   0.127  -0.797  1.00  0.00           O  
ATOM   3202  N   VAL B 201       4.498   2.166  -0.904  1.00  0.00           N  
ATOM   3203  H   VAL B 201       4.527   3.053  -1.404  1.00  0.00           H  
ATOM   3204  CA  VAL B 201       5.414   1.983   0.221  1.00  0.00           C  
ATOM   3205  HA  VAL B 201       5.057   1.141   0.812  1.00  0.00           H  
ATOM   3206  CB  VAL B 201       6.826   1.601  -0.261  1.00  0.00           C  
ATOM   3207  HB  VAL B 201       7.395   1.371   0.625  1.00  0.00           H  
ATOM   3208  CG1 VAL B 201       6.856   0.337  -1.119  1.00  0.00           C  
ATOM   3209 HG11 VAL B 201       6.374   0.518  -2.078  1.00  0.00           H  
ATOM   3210 HG12 VAL B 201       7.891   0.051  -1.287  1.00  0.00           H  
ATOM   3211 HG13 VAL B 201       6.334  -0.467  -0.601  1.00  0.00           H  
ATOM   3212  CG2 VAL B 201       7.583   2.710  -0.994  1.00  0.00           C  
ATOM   3213 HG21 VAL B 201       7.638   3.606  -0.379  1.00  0.00           H  
ATOM   3214 HG22 VAL B 201       8.596   2.377  -1.211  1.00  0.00           H  
ATOM   3215 HG23 VAL B 201       7.075   2.949  -1.924  1.00  0.00           H  
ATOM   3216  C   VAL B 201       5.450   3.172   1.185  1.00  0.00           C  
ATOM   3217  O   VAL B 201       4.937   4.263   0.925  1.00  0.00           O  
ATOM   3218  N   SER B 202       6.115   2.947   2.314  1.00  0.00           N  
ATOM   3219  H   SER B 202       6.433   1.992   2.450  1.00  0.00           H  
ATOM   3220  CA  SER B 202       6.247   3.867   3.446  1.00  0.00           C  
ATOM   3221  HA  SER B 202       5.274   3.999   3.911  1.00  0.00           H  
ATOM   3222  CB  SER B 202       7.206   3.245   4.462  1.00  0.00           C  
ATOM   3223  HB2 SER B 202       8.209   3.232   4.038  1.00  0.00           H  
ATOM   3224  HB3 SER B 202       7.215   3.867   5.360  1.00  0.00           H  
ATOM   3225  OG  SER B 202       6.859   1.925   4.829  1.00  0.00           O  
ATOM   3226  HG  SER B 202       6.806   1.342   4.036  1.00  0.00           H  
ATOM   3227  C   SER B 202       6.819   5.240   3.061  1.00  0.00           C  
ATOM   3228  O   SER B 202       6.370   6.274   3.564  1.00  0.00           O  
ATOM   3229  N   ALA B 203       7.829   5.224   2.186  1.00  0.00           N  
ATOM   3230  H   ALA B 203       8.148   4.311   1.877  1.00  0.00           H  
ATOM   3231  CA  ALA B 203       8.572   6.388   1.704  1.00  0.00           C  
ATOM   3232  HA  ALA B 203       8.709   7.084   2.532  1.00  0.00           H  
ATOM   3233  CB  ALA B 203       9.953   5.892   1.259  1.00  0.00           C  
ATOM   3234  HB1 ALA B 203      10.527   6.730   0.865  1.00  0.00           H  
ATOM   3235  HB2 ALA B 203      10.484   5.448   2.102  1.00  0.00           H  
ATOM   3236  HB3 ALA B 203       9.836   5.152   0.466  1.00  0.00           H  
ATOM   3237  C   ALA B 203       7.902   7.183   0.565  1.00  0.00           C  
ATOM   3238  O   ALA B 203       8.425   8.233   0.193  1.00  0.00           O  
ATOM   3239  N   ASP B 204       6.800   6.709  -0.025  1.00  0.00           N  
ATOM   3240  H   ASP B 204       6.330   5.894   0.353  1.00  0.00           H  
ATOM   3241  CA  ASP B 204       6.188   7.417  -1.151  1.00  0.00           C  
ATOM   3242  HA  ASP B 204       6.963   7.616  -1.895  1.00  0.00           H  
ATOM   3243  CB  ASP B 204       5.102   6.574  -1.829  1.00  0.00           C  
ATOM   3244  HB2 ASP B 204       4.358   6.296  -1.081  1.00  0.00           H  
ATOM   3245  HB3 ASP B 204       4.591   7.193  -2.568  1.00  0.00           H  
ATOM   3246  CG  ASP B 204       5.591   5.307  -2.538  1.00  0.00           C  
ATOM   3247  OD1 ASP B 204       6.731   5.232  -3.056  1.00  0.00           O  
ATOM   3248  OD2 ASP B 204       4.762   4.381  -2.627  1.00  0.00           O  
ATOM   3249  C   ASP B 204       5.590   8.758  -0.705  1.00  0.00           C  
ATOM   3250  O   ASP B 204       4.854   8.839   0.278  1.00  0.00           O  
ATOM   3251  N   GLN B 205       5.858   9.807  -1.483  1.00  0.00           N  
ATOM   3252  H   GLN B 205       6.519   9.676  -2.234  1.00  0.00           H  
ATOM   3253  CA  GLN B 205       5.211  11.113  -1.397  1.00  0.00           C  
ATOM   3254  HA  GLN B 205       4.213  10.974  -0.983  1.00  0.00           H  
ATOM   3255  CB  GLN B 205       6.002  12.047  -0.463  1.00  0.00           C  
ATOM   3256  HB2 GLN B 205       6.091  11.561   0.508  1.00  0.00           H  
ATOM   3257  HB3 GLN B 205       7.006  12.201  -0.861  1.00  0.00           H  
ATOM   3258  CG  GLN B 205       5.311  13.413  -0.289  1.00  0.00           C  
ATOM   3259  HG2 GLN B 205       5.435  13.995  -1.202  1.00  0.00           H  
ATOM   3260  HG3 GLN B 205       4.246  13.257  -0.129  1.00  0.00           H  
ATOM   3261  CD  GLN B 205       5.822  14.241   0.889  1.00  0.00           C  
ATOM   3262  OE1 GLN B 205       6.539  13.785   1.764  1.00  0.00           O  
ATOM   3263  NE2 GLN B 205       5.447  15.497   0.961  1.00  0.00           N  
ATOM   3264 HE21 GLN B 205       5.792  16.030   1.737  1.00  0.00           H  
ATOM   3265 HE22 GLN B 205       4.809  15.886   0.268  1.00  0.00           H  
ATOM   3266  C   GLN B 205       5.064  11.682  -2.809  1.00  0.00           C  
ATOM   3267  O   GLN B 205       5.942  11.496  -3.648  1.00  0.00           O  
ATOM   3268  N   TYR B 206       3.969  12.386  -3.065  1.00  0.00           N  
ATOM   3269  H   TYR B 206       3.302  12.519  -2.314  1.00  0.00           H  
ATOM   3270  CA  TYR B 206       3.592  12.940  -4.361  1.00  0.00           C  
ATOM   3271  HA  TYR B 206       4.363  12.714  -5.090  1.00  0.00           H  
ATOM   3272  CB  TYR B 206       2.274  12.298  -4.816  1.00  0.00           C  
ATOM   3273  HB2 TYR B 206       1.545  12.348  -4.006  1.00  0.00           H  
ATOM   3274  HB3 TYR B 206       1.867  12.886  -5.640  1.00  0.00           H  
ATOM   3275  CG  TYR B 206       2.393  10.864  -5.289  1.00  0.00           C  
ATOM   3276  CD1 TYR B 206       2.359   9.786  -4.380  1.00  0.00           C  
ATOM   3277  HD1 TYR B 206       2.273   9.979  -3.320  1.00  0.00           H  
ATOM   3278  CE1 TYR B 206       2.414   8.461  -4.860  1.00  0.00           C  
ATOM   3279  HE1 TYR B 206       2.371   7.628  -4.174  1.00  0.00           H  
ATOM   3280  CZ  TYR B 206       2.507   8.222  -6.250  1.00  0.00           C  
ATOM   3281  OH  TYR B 206       2.530   6.959  -6.741  1.00  0.00           O  
ATOM   3282  HH  TYR B 206       2.682   6.291  -6.069  1.00  0.00           H  
ATOM   3283  CE2 TYR B 206       2.554   9.301  -7.153  1.00  0.00           C  
ATOM   3284  HE2 TYR B 206       2.623   9.100  -8.212  1.00  0.00           H  
ATOM   3285  CD2 TYR B 206       2.497  10.618  -6.668  1.00  0.00           C  
ATOM   3286  HD2 TYR B 206       2.507  11.448  -7.358  1.00  0.00           H  
ATOM   3287  C   TYR B 206       3.423  14.458  -4.284  1.00  0.00           C  
ATOM   3288  O   TYR B 206       2.975  14.971  -3.254  1.00  0.00           O  
ATOM   3289  N   THR B 207       3.718  15.176  -5.366  1.00  0.00           N  
ATOM   3290  H   THR B 207       4.116  14.702  -6.172  1.00  0.00           H  
ATOM   3291  CA  THR B 207       3.091  16.484  -5.631  1.00  0.00           C  
ATOM   3292  HA  THR B 207       2.997  17.034  -4.696  1.00  0.00           H  
ATOM   3293  CB  THR B 207       3.918  17.360  -6.585  1.00  0.00           C  
ATOM   3294  HB  THR B 207       3.404  18.312  -6.719  1.00  0.00           H  
ATOM   3295  CG2 THR B 207       5.308  17.639  -6.014  1.00  0.00           C  
ATOM   3296 HG21 THR B 207       5.876  16.713  -5.921  1.00  0.00           H  
ATOM   3297 HG22 THR B 207       5.840  18.317  -6.682  1.00  0.00           H  
ATOM   3298 HG23 THR B 207       5.211  18.109  -5.035  1.00  0.00           H  
ATOM   3299  OG1 THR B 207       4.058  16.743  -7.841  1.00  0.00           O  
ATOM   3300  HG1 THR B 207       3.673  17.354  -8.489  1.00  0.00           H  
ATOM   3301  C   THR B 207       1.685  16.290  -6.201  1.00  0.00           C  
ATOM   3302  O   THR B 207       1.363  15.225  -6.740  1.00  0.00           O  
ATOM   3303  N   LEU B 208       0.851  17.317  -6.065  1.00  0.00           N  
ATOM   3304  H   LEU B 208       1.191  18.169  -5.626  1.00  0.00           H  
ATOM   3305  CA  LEU B 208      -0.489  17.392  -6.639  1.00  0.00           C  
ATOM   3306  HA  LEU B 208      -0.582  16.686  -7.466  1.00  0.00           H  
ATOM   3307  CB  LEU B 208      -1.549  17.077  -5.562  1.00  0.00           C  
ATOM   3308  HB2 LEU B 208      -1.438  17.813  -4.763  1.00  0.00           H  
ATOM   3309  HB3 LEU B 208      -2.532  17.221  -6.008  1.00  0.00           H  
ATOM   3310  CG  LEU B 208      -1.510  15.673  -4.928  1.00  0.00           C  
ATOM   3311  HG  LEU B 208      -0.509  15.449  -4.560  1.00  0.00           H  
ATOM   3312  CD1 LEU B 208      -2.477  15.622  -3.747  1.00  0.00           C  
ATOM   3313 HD11 LEU B 208      -2.092  16.237  -2.934  1.00  0.00           H  
ATOM   3314 HD12 LEU B 208      -3.456  15.998  -4.047  1.00  0.00           H  
ATOM   3315 HD13 LEU B 208      -2.593  14.598  -3.402  1.00  0.00           H  
ATOM   3316  CD2 LEU B 208      -1.940  14.586  -5.911  1.00  0.00           C  
ATOM   3317 HD21 LEU B 208      -1.275  14.625  -6.768  1.00  0.00           H  
ATOM   3318 HD22 LEU B 208      -1.860  13.604  -5.448  1.00  0.00           H  
ATOM   3319 HD23 LEU B 208      -2.963  14.758  -6.246  1.00  0.00           H  
ATOM   3320  C   LEU B 208      -0.695  18.806  -7.194  1.00  0.00           C  
ATOM   3321  O   LEU B 208      -0.468  19.777  -6.471  1.00  0.00           O  
ATOM   3322  N   ASP B 209      -1.172  18.917  -8.434  1.00  0.00           N  
ATOM   3323  H   ASP B 209      -1.259  18.066  -8.979  1.00  0.00           H  
ATOM   3324  CA  ASP B 209      -1.345  20.195  -9.140  1.00  0.00           C  
ATOM   3325  HA  ASP B 209      -1.289  21.015  -8.421  1.00  0.00           H  
ATOM   3326  CB  ASP B 209      -0.191  20.406 -10.141  1.00  0.00           C  
ATOM   3327  HB2 ASP B 209      -0.228  19.626 -10.897  1.00  0.00           H  
ATOM   3328  HB3 ASP B 209      -0.338  21.364 -10.647  1.00  0.00           H  
ATOM   3329  CG  ASP B 209       1.207  20.380  -9.508  1.00  0.00           C  
ATOM   3330  OD1 ASP B 209       1.751  21.494  -9.334  1.00  0.00           O  
ATOM   3331  OD2 ASP B 209       1.741  19.272  -9.254  1.00  0.00           O  
ATOM   3332  C   ASP B 209      -2.726  20.252  -9.821  1.00  0.00           C  
ATOM   3333  O   ASP B 209      -3.015  19.467 -10.728  1.00  0.00           O  
ATOM   3334  N   LEU B 210      -3.611  21.146  -9.363  1.00  0.00           N  
ATOM   3335  H   LEU B 210      -3.304  21.790  -8.636  1.00  0.00           H  
ATOM   3336  CA  LEU B 210      -5.020  21.226  -9.777  1.00  0.00           C  
ATOM   3337  HA  LEU B 210      -5.251  20.352 -10.386  1.00  0.00           H  
ATOM   3338  CB  LEU B 210      -5.905  21.172  -8.518  1.00  0.00           C  
ATOM   3339  HB2 LEU B 210      -5.694  20.251  -7.974  1.00  0.00           H  
ATOM   3340  HB3 LEU B 210      -5.615  22.010  -7.884  1.00  0.00           H  
ATOM   3341  CG  LEU B 210      -7.422  21.268  -8.772  1.00  0.00           C  
ATOM   3342  HG  LEU B 210      -7.637  22.165  -9.353  1.00  0.00           H  
ATOM   3343  CD1 LEU B 210      -7.970  20.055  -9.526  1.00  0.00           C  
ATOM   3344 HD11 LEU B 210      -7.431  19.908 -10.458  1.00  0.00           H  
ATOM   3345 HD12 LEU B 210      -7.879  19.162  -8.910  1.00  0.00           H  
ATOM   3346 HD13 LEU B 210      -9.018  20.220  -9.764  1.00  0.00           H  
ATOM   3347  CD2 LEU B 210      -8.171  21.375  -7.444  1.00  0.00           C  
ATOM   3348 HD21 LEU B 210      -7.995  20.487  -6.837  1.00  0.00           H  
ATOM   3349 HD22 LEU B 210      -7.823  22.251  -6.899  1.00  0.00           H  
ATOM   3350 HD23 LEU B 210      -9.241  21.473  -7.629  1.00  0.00           H  
ATOM   3351  C   LEU B 210      -5.310  22.468 -10.630  1.00  0.00           C  
ATOM   3352  O   LEU B 210      -5.133  23.603 -10.191  1.00  0.00           O  
ATOM   3353  N   TRP B 211      -5.807  22.248 -11.847  1.00  0.00           N  
ATOM   3354  H   TRP B 211      -5.978  21.283 -12.116  1.00  0.00           H  
ATOM   3355  CA  TRP B 211      -6.158  23.263 -12.849  1.00  0.00           C  
ATOM   3356  HA  TRP B 211      -5.867  24.252 -12.493  1.00  0.00           H  
ATOM   3357  CB  TRP B 211      -5.349  22.946 -14.116  1.00  0.00           C  
ATOM   3358  HB2 TRP B 211      -4.292  23.014 -13.860  1.00  0.00           H  
ATOM   3359  HB3 TRP B 211      -5.550  21.908 -14.381  1.00  0.00           H  
ATOM   3360  CG  TRP B 211      -5.573  23.747 -15.365  1.00  0.00           C  
ATOM   3361  CD1 TRP B 211      -4.742  24.702 -15.841  1.00  0.00           C  
ATOM   3362  HD1 TRP B 211      -3.838  25.036 -15.347  1.00  0.00           H  
ATOM   3363  NE1 TRP B 211      -5.203  25.156 -17.062  1.00  0.00           N  
ATOM   3364  HE1 TRP B 211      -4.760  25.901 -17.588  1.00  0.00           H  
ATOM   3365  CE2 TRP B 211      -6.347  24.493 -17.447  1.00  0.00           C  
ATOM   3366  CZ2 TRP B 211      -7.148  24.558 -18.596  1.00  0.00           C  
ATOM   3367  HZ2 TRP B 211      -6.890  25.217 -19.410  1.00  0.00           H  
ATOM   3368  CH2 TRP B 211      -8.313  23.775 -18.662  1.00  0.00           C  
ATOM   3369  HH2 TRP B 211      -8.972  23.852 -19.516  1.00  0.00           H  
ATOM   3370  CZ3 TRP B 211      -8.645  22.921 -17.597  1.00  0.00           C  
ATOM   3371  HZ3 TRP B 211      -9.560  22.343 -17.638  1.00  0.00           H  
ATOM   3372  CE3 TRP B 211      -7.812  22.836 -16.465  1.00  0.00           C  
ATOM   3373  HE3 TRP B 211      -8.091  22.181 -15.654  1.00  0.00           H  
ATOM   3374  CD2 TRP B 211      -6.640  23.618 -16.358  1.00  0.00           C  
ATOM   3375  C   TRP B 211      -7.674  23.289 -13.103  1.00  0.00           C  
ATOM   3376  O   TRP B 211      -8.348  22.261 -12.987  1.00  0.00           O  
ATOM   3377  N   ALA B 212      -8.206  24.453 -13.483  1.00  0.00           N  
ATOM   3378  H   ALA B 212      -7.596  25.262 -13.561  1.00  0.00           H  
ATOM   3379  CA  ALA B 212      -9.615  24.636 -13.837  1.00  0.00           C  
ATOM   3380  HA  ALA B 212     -10.007  23.689 -14.202  1.00  0.00           H  
ATOM   3381  CB  ALA B 212     -10.396  25.020 -12.576  1.00  0.00           C  
ATOM   3382  HB1 ALA B 212     -10.053  25.992 -12.221  1.00  0.00           H  
ATOM   3383  HB2 ALA B 212     -11.461  25.077 -12.804  1.00  0.00           H  
ATOM   3384  HB3 ALA B 212     -10.234  24.279 -11.796  1.00  0.00           H  
ATOM   3385  C   ALA B 212      -9.818  25.702 -14.928  1.00  0.00           C  
ATOM   3386  O   ALA B 212      -9.319  26.825 -14.796  1.00  0.00           O  
ATOM   3387  N   GLY B 213     -10.613  25.376 -15.952  1.00  0.00           N  
ATOM   3388  H   GLY B 213     -10.945  24.415 -15.983  1.00  0.00           H  
ATOM   3389  CA  GLY B 213     -11.096  26.275 -17.014  1.00  0.00           C  
ATOM   3390  HA2 GLY B 213     -11.865  25.761 -17.590  1.00  0.00           H  
ATOM   3391  HA3 GLY B 213     -11.553  27.154 -16.557  1.00  0.00           H  
ATOM   3392  C   GLY B 213     -10.007  26.751 -17.981  1.00  0.00           C  
ATOM   3393  O   GLY B 213     -10.026  26.428 -19.168  1.00  0.00           O  
ATOM   3394  N   GLN B 214      -9.040  27.509 -17.467  1.00  0.00           N  
ATOM   3395  H   GLN B 214      -9.130  27.739 -16.485  1.00  0.00           H  
ATOM   3396  CA  GLN B 214      -7.857  27.984 -18.189  1.00  0.00           C  
ATOM   3397  HA  GLN B 214      -7.595  27.231 -18.928  1.00  0.00           H  
ATOM   3398  CB  GLN B 214      -8.183  29.271 -18.981  1.00  0.00           C  
ATOM   3399  HB2 GLN B 214      -7.278  29.575 -19.508  1.00  0.00           H  
ATOM   3400  HB3 GLN B 214      -8.927  29.039 -19.745  1.00  0.00           H  
ATOM   3401  CG  GLN B 214      -8.673  30.473 -18.153  1.00  0.00           C  
ATOM   3402  HG2 GLN B 214      -8.080  30.570 -17.245  1.00  0.00           H  
ATOM   3403  HG3 GLN B 214      -8.532  31.378 -18.743  1.00  0.00           H  
ATOM   3404  CD  GLN B 214     -10.151  30.378 -17.790  1.00  0.00           C  
ATOM   3405  OE1 GLN B 214     -10.512  30.032 -16.680  1.00  0.00           O  
ATOM   3406  NE2 GLN B 214     -11.064  30.631 -18.706  1.00  0.00           N  
ATOM   3407 HE21 GLN B 214     -12.024  30.569 -18.413  1.00  0.00           H  
ATOM   3408 HE22 GLN B 214     -10.793  30.931 -19.622  1.00  0.00           H  
ATOM   3409  C   GLN B 214      -6.610  28.149 -17.298  1.00  0.00           C  
ATOM   3410  O   GLN B 214      -5.529  28.372 -17.841  1.00  0.00           O  
ATOM   3411  N   GLN B 215      -6.706  28.024 -15.966  1.00  0.00           N  
ATOM   3412  H   GLN B 215      -7.584  27.730 -15.554  1.00  0.00           H  
ATOM   3413  CA  GLN B 215      -5.617  28.384 -15.046  1.00  0.00           C  
ATOM   3414  HA  GLN B 215      -4.680  28.372 -15.601  1.00  0.00           H  
ATOM   3415  CB  GLN B 215      -5.814  29.829 -14.550  1.00  0.00           C  
ATOM   3416  HB2 GLN B 215      -4.989  30.073 -13.879  1.00  0.00           H  
ATOM   3417  HB3 GLN B 215      -5.756  30.504 -15.406  1.00  0.00           H  
ATOM   3418  CG  GLN B 215      -7.141  30.074 -13.805  1.00  0.00           C  
ATOM   3419  HG2 GLN B 215      -7.961  30.069 -14.526  1.00  0.00           H  
ATOM   3420  HG3 GLN B 215      -7.309  29.274 -13.083  1.00  0.00           H  
ATOM   3421  CD  GLN B 215      -7.175  31.403 -13.048  1.00  0.00           C  
ATOM   3422  OE1 GLN B 215      -7.745  31.517 -11.979  1.00  0.00           O  
ATOM   3423  NE2 GLN B 215      -6.555  32.458 -13.544  1.00  0.00           N  
ATOM   3424 HE21 GLN B 215      -6.634  33.300 -13.005  1.00  0.00           H  
ATOM   3425 HE22 GLN B 215      -6.054  32.403 -14.409  1.00  0.00           H  
ATOM   3426  C   GLN B 215      -5.419  27.397 -13.885  1.00  0.00           C  
ATOM   3427  O   GLN B 215      -6.308  26.628 -13.525  1.00  0.00           O  
ATOM   3428  N   LEU B 216      -4.216  27.431 -13.303  1.00  0.00           N  
ATOM   3429  H   LEU B 216      -3.558  28.118 -13.637  1.00  0.00           H  
ATOM   3430  CA  LEU B 216      -3.851  26.745 -12.058  1.00  0.00           C  
ATOM   3431  HA  LEU B 216      -4.053  25.678 -12.164  1.00  0.00           H  
ATOM   3432  CB  LEU B 216      -2.332  26.950 -11.862  1.00  0.00           C  
ATOM   3433  HB2 LEU B 216      -1.832  26.548 -12.745  1.00  0.00           H  
ATOM   3434  HB3 LEU B 216      -2.129  28.021 -11.847  1.00  0.00           H  
ATOM   3435  CG  LEU B 216      -1.629  26.332 -10.639  1.00  0.00           C  
ATOM   3436  HG  LEU B 216      -0.566  26.490 -10.794  1.00  0.00           H  
ATOM   3437  CD1 LEU B 216      -1.960  27.001  -9.305  1.00  0.00           C  
ATOM   3438 HD11 LEU B 216      -1.934  28.084  -9.418  1.00  0.00           H  
ATOM   3439 HD12 LEU B 216      -2.935  26.697  -8.936  1.00  0.00           H  
ATOM   3440 HD13 LEU B 216      -1.213  26.717  -8.566  1.00  0.00           H  
ATOM   3441  CD2 LEU B 216      -1.863  24.827 -10.543  1.00  0.00           C  
ATOM   3442 HD21 LEU B 216      -1.209  24.404  -9.781  1.00  0.00           H  
ATOM   3443 HD22 LEU B 216      -1.634  24.348 -11.493  1.00  0.00           H  
ATOM   3444 HD23 LEU B 216      -2.889  24.615 -10.265  1.00  0.00           H  
ATOM   3445  C   LEU B 216      -4.698  27.291 -10.896  1.00  0.00           C  
ATOM   3446  O   LEU B 216      -4.826  28.506 -10.747  1.00  0.00           O  
ATOM   3447  N   LEU B 217      -5.278  26.392 -10.097  1.00  0.00           N  
ATOM   3448  H   LEU B 217      -5.110  25.411 -10.287  1.00  0.00           H  
ATOM   3449  CA  LEU B 217      -6.232  26.699  -9.024  1.00  0.00           C  
ATOM   3450  HA  LEU B 217      -6.337  27.783  -8.966  1.00  0.00           H  
ATOM   3451  CB  LEU B 217      -7.594  26.107  -9.450  1.00  0.00           C  
ATOM   3452  HB2 LEU B 217      -7.865  26.535 -10.417  1.00  0.00           H  
ATOM   3453  HB3 LEU B 217      -7.470  25.031  -9.583  1.00  0.00           H  
ATOM   3454  CG  LEU B 217      -8.767  26.330  -8.476  1.00  0.00           C  
ATOM   3455  HG  LEU B 217      -8.551  25.827  -7.534  1.00  0.00           H  
ATOM   3456  CD1 LEU B 217      -9.038  27.809  -8.198  1.00  0.00           C  
ATOM   3457 HD11 LEU B 217      -9.316  28.324  -9.117  1.00  0.00           H  
ATOM   3458 HD12 LEU B 217      -9.831  27.895  -7.466  1.00  0.00           H  
ATOM   3459 HD13 LEU B 217      -8.150  28.282  -7.779  1.00  0.00           H  
ATOM   3460  CD2 LEU B 217     -10.048  25.726  -9.059  1.00  0.00           C  
ATOM   3461 HD21 LEU B 217     -10.856  25.787  -8.336  1.00  0.00           H  
ATOM   3462 HD22 LEU B 217     -10.345  26.267  -9.956  1.00  0.00           H  
ATOM   3463 HD23 LEU B 217      -9.880  24.677  -9.304  1.00  0.00           H  
ATOM   3464  C   LEU B 217      -5.775  26.244  -7.618  1.00  0.00           C  
ATOM   3465  O   LEU B 217      -6.193  26.856  -6.635  1.00  0.00           O  
ATOM   3466  N   TRP B 218      -4.923  25.215  -7.502  1.00  0.00           N  
ATOM   3467  H   TRP B 218      -4.659  24.707  -8.338  1.00  0.00           H  
ATOM   3468  CA  TRP B 218      -4.301  24.779  -6.237  1.00  0.00           C  
ATOM   3469  HA  TRP B 218      -3.989  25.662  -5.678  1.00  0.00           H  
ATOM   3470  CB  TRP B 218      -5.337  24.027  -5.382  1.00  0.00           C  
ATOM   3471  HB2 TRP B 218      -6.123  24.724  -5.086  1.00  0.00           H  
ATOM   3472  HB3 TRP B 218      -5.803  23.264  -6.003  1.00  0.00           H  
ATOM   3473  CG  TRP B 218      -4.838  23.343  -4.142  1.00  0.00           C  
ATOM   3474  CD1 TRP B 218      -4.717  23.901  -2.914  1.00  0.00           C  
ATOM   3475  HD1 TRP B 218      -4.960  24.925  -2.665  1.00  0.00           H  
ATOM   3476  NE1 TRP B 218      -4.265  22.957  -2.011  1.00  0.00           N  
ATOM   3477  HE1 TRP B 218      -4.099  23.136  -1.009  1.00  0.00           H  
ATOM   3478  CE2 TRP B 218      -4.102  21.728  -2.608  1.00  0.00           C  
ATOM   3479  CZ2 TRP B 218      -3.757  20.465  -2.108  1.00  0.00           C  
ATOM   3480  HZ2 TRP B 218      -3.568  20.351  -1.049  1.00  0.00           H  
ATOM   3481  CH2 TRP B 218      -3.698  19.371  -2.986  1.00  0.00           C  
ATOM   3482  HH2 TRP B 218      -3.459  18.384  -2.611  1.00  0.00           H  
ATOM   3483  CZ3 TRP B 218      -3.966  19.569  -4.353  1.00  0.00           C  
ATOM   3484  HZ3 TRP B 218      -3.929  18.732  -5.030  1.00  0.00           H  
ATOM   3485  CE3 TRP B 218      -4.307  20.843  -4.849  1.00  0.00           C  
ATOM   3486  HE3 TRP B 218      -4.517  20.973  -5.900  1.00  0.00           H  
ATOM   3487  CD2 TRP B 218      -4.413  21.952  -3.982  1.00  0.00           C  
ATOM   3488  C   TRP B 218      -3.047  23.921  -6.489  1.00  0.00           C  
ATOM   3489  O   TRP B 218      -2.969  23.218  -7.497  1.00  0.00           O  
ATOM   3490  N   BCN B 219      -2.074  23.977  -5.575  1.00  0.00           N  
ATOM   3491  H27 BCN B 219      -2.272  24.491  -4.729  1.00  0.00           H  
ATOM   3492  C2  BCN B 219      -0.940  23.069  -5.511  1.00  0.00           C  
ATOM   3493  H   BCN B 219      -1.152  22.221  -6.163  1.00  0.00           H  
ATOM   3494  C4  BCN B 219       0.391  23.672  -5.981  1.00  0.00           C  
ATOM   3495  H1  BCN B 219       0.646  24.535  -5.352  1.00  0.00           H  
ATOM   3496  H2  BCN B 219       1.184  22.928  -5.822  1.00  0.00           H  
ATOM   3497  C5  BCN B 219       0.425  24.086  -7.465  1.00  0.00           C  
ATOM   3498  H3  BCN B 219       0.101  23.242  -8.088  1.00  0.00           H  
ATOM   3499  H4  BCN B 219      -0.285  24.902  -7.625  1.00  0.00           H  
ATOM   3500  C6  BCN B 219       1.850  24.529  -7.882  1.00  0.00           C  
ATOM   3501  H8  BCN B 219       2.531  23.669  -7.827  1.00  0.00           H  
ATOM   3502  H9  BCN B 219       2.221  25.270  -7.164  1.00  0.00           H  
ATOM   3503  C7  BCN B 219       1.921  25.146  -9.293  1.00  0.00           C  
ATOM   3504  H5  BCN B 219       2.941  25.509  -9.475  1.00  0.00           H  
ATOM   3505  H6  BCN B 219       1.245  26.009  -9.350  1.00  0.00           H  
ATOM   3506  N2  BCN B 219       1.581  24.189 -10.346  1.00  0.00           N  
ATOM   3507  H7  BCN B 219       1.539  23.189 -10.121  1.00  0.00           H  
ATOM   3508  C8  BCN B 219       1.392  24.556 -11.648  1.00  0.00           C  
ATOM   3509  O1  BCN B 219       1.512  25.697 -12.065  1.00  0.00           O  
ATOM   3510  O2  BCN B 219       1.003  23.496 -12.401  1.00  0.00           O  
ATOM   3511  C9  BCN B 219       0.702  23.773 -13.773  1.00  0.00           C  
ATOM   3512  H21 BCN B 219       1.603  24.119 -14.297  1.00  0.00           H  
ATOM   3513  H22 BCN B 219      -0.060  24.562 -13.835  1.00  0.00           H  
ATOM   3514  C10 BCN B 219       0.180  22.492 -14.413  1.00  0.00           C  
ATOM   3515  H23 BCN B 219       0.924  21.698 -14.415  1.00  0.00           H  
ATOM   3516  C11 BCN B 219      -0.777  22.564 -15.584  1.00  0.00           C  
ATOM   3517  H12 BCN B 219      -1.138  23.553 -15.855  1.00  0.00           H  
ATOM   3518  C12 BCN B 219      -0.504  21.706 -16.846  1.00  0.00           C  
ATOM   3519  H13 BCN B 219       0.002  20.776 -16.554  1.00  0.00           H  
ATOM   3520  H14 BCN B 219       0.202  22.242 -17.493  1.00  0.00           H  
ATOM   3521  C13 BCN B 219      -1.782  21.359 -17.673  1.00  0.00           C  
ATOM   3522  H19 BCN B 219      -2.263  22.268 -18.053  1.00  0.00           H  
ATOM   3523  H20 BCN B 219      -1.535  20.705 -18.518  1.00  0.00           H  
ATOM   3524  C14 BCN B 219      -2.658  20.679 -16.733  1.00  0.00           C  
ATOM   3525  C15 BCN B 219      -3.023  20.283 -15.670  1.00  0.00           C  
ATOM   3526  C16 BCN B 219      -2.964  20.073 -14.232  1.00  0.00           C  
ATOM   3527  H17 BCN B 219      -3.079  19.011 -13.991  1.00  0.00           H  
ATOM   3528  H18 BCN B 219      -3.755  20.626 -13.716  1.00  0.00           H  
ATOM   3529  C17 BCN B 219      -1.558  20.600 -13.809  1.00  0.00           C  
ATOM   3530  H15 BCN B 219      -1.467  20.514 -12.721  1.00  0.00           H  
ATOM   3531  H16 BCN B 219      -0.785  19.945 -14.229  1.00  0.00           H  
ATOM   3532  C18 BCN B 219      -1.258  22.065 -14.214  1.00  0.00           C  
ATOM   3533  H11 BCN B 219      -1.887  22.759 -13.659  1.00  0.00           H  
ATOM   3534  C3  BCN B 219      -0.757  22.545  -4.102  1.00  0.00           C  
ATOM   3535  O3  BCN B 219      -0.791  23.289  -3.136  1.00  0.00           O  
ATOM   3536  N   GLY B 220      -0.487  21.246  -3.978  1.00  0.00           N  
ATOM   3537  H   GLY B 220      -0.427  20.685  -4.823  1.00  0.00           H  
ATOM   3538  CA  GLY B 220      -0.221  20.596  -2.698  1.00  0.00           C  
ATOM   3539  HA2 GLY B 220       0.256  21.301  -2.016  1.00  0.00           H  
ATOM   3540  HA3 GLY B 220      -1.167  20.298  -2.252  1.00  0.00           H  
ATOM   3541  C   GLY B 220       0.676  19.372  -2.813  1.00  0.00           C  
ATOM   3542  O   GLY B 220       1.429  19.184  -3.774  1.00  0.00           O  
ATOM   3543  N   SER B 221       0.614  18.505  -1.804  1.00  0.00           N  
ATOM   3544  H   SER B 221      -0.047  18.675  -1.061  1.00  0.00           H  
ATOM   3545  CA  SER B 221       1.391  17.266  -1.737  1.00  0.00           C  
ATOM   3546  HA  SER B 221       1.483  16.866  -2.745  1.00  0.00           H  
ATOM   3547  CB  SER B 221       2.799  17.564  -1.203  1.00  0.00           C  
ATOM   3548  HB2 SER B 221       3.300  18.256  -1.881  1.00  0.00           H  
ATOM   3549  HB3 SER B 221       2.722  18.033  -0.220  1.00  0.00           H  
ATOM   3550  OG  SER B 221       3.579  16.388  -1.088  1.00  0.00           O  
ATOM   3551  HG  SER B 221       3.552  15.937  -1.958  1.00  0.00           H  
ATOM   3552  C   SER B 221       0.659  16.228  -0.889  1.00  0.00           C  
ATOM   3553  O   SER B 221      -0.109  16.572   0.008  1.00  0.00           O  
ATOM   3554  N   PHE B 222       0.884  14.948  -1.176  1.00  0.00           N  
ATOM   3555  H   PHE B 222       1.554  14.731  -1.904  1.00  0.00           H  
ATOM   3556  CA  PHE B 222       0.214  13.832  -0.509  1.00  0.00           C  
ATOM   3557  HA  PHE B 222      -0.160  14.168   0.459  1.00  0.00           H  
ATOM   3558  CB  PHE B 222      -0.988  13.398  -1.354  1.00  0.00           C  
ATOM   3559  HB2 PHE B 222      -1.711  14.214  -1.349  1.00  0.00           H  
ATOM   3560  HB3 PHE B 222      -0.661  13.236  -2.383  1.00  0.00           H  
ATOM   3561  CG  PHE B 222      -1.687  12.151  -0.854  1.00  0.00           C  
ATOM   3562  CD1 PHE B 222      -2.364  12.186   0.377  1.00  0.00           C  
ATOM   3563  HD1 PHE B 222      -2.404  13.099   0.958  1.00  0.00           H  
ATOM   3564  CE1 PHE B 222      -3.005  11.035   0.856  1.00  0.00           C  
ATOM   3565  HE1 PHE B 222      -3.524  11.077   1.803  1.00  0.00           H  
ATOM   3566  CZ  PHE B 222      -2.988   9.847   0.106  1.00  0.00           C  
ATOM   3567  HZ  PHE B 222      -3.491   8.966   0.481  1.00  0.00           H  
ATOM   3568  CE2 PHE B 222      -2.317   9.811  -1.128  1.00  0.00           C  
ATOM   3569  HE2 PHE B 222      -2.310   8.901  -1.713  1.00  0.00           H  
ATOM   3570  CD2 PHE B 222      -1.656  10.958  -1.603  1.00  0.00           C  
ATOM   3571  HD2 PHE B 222      -1.132  10.920  -2.548  1.00  0.00           H  
ATOM   3572  C   PHE B 222       1.179  12.676  -0.249  1.00  0.00           C  
ATOM   3573  O   PHE B 222       2.008  12.347  -1.096  1.00  0.00           O  
ATOM   3574  N   LYS B 223       1.046  12.039   0.918  1.00  0.00           N  
ATOM   3575  H   LYS B 223       0.298  12.330   1.533  1.00  0.00           H  
ATOM   3576  CA  LYS B 223       1.913  10.961   1.399  1.00  0.00           C  
ATOM   3577  HA  LYS B 223       2.615  10.667   0.619  1.00  0.00           H  
ATOM   3578  CB  LYS B 223       2.748  11.520   2.568  1.00  0.00           C  
ATOM   3579  HB2 LYS B 223       3.103  12.519   2.310  1.00  0.00           H  
ATOM   3580  HB3 LYS B 223       2.137  11.598   3.469  1.00  0.00           H  
ATOM   3581  CG  LYS B 223       3.973  10.644   2.838  1.00  0.00           C  
ATOM   3582  HG2 LYS B 223       3.647   9.636   3.094  1.00  0.00           H  
ATOM   3583  HG3 LYS B 223       4.580  10.612   1.940  1.00  0.00           H  
ATOM   3584  CD  LYS B 223       4.837  11.205   3.968  1.00  0.00           C  
ATOM   3585  HD2 LYS B 223       5.213  12.194   3.699  1.00  0.00           H  
ATOM   3586  HD3 LYS B 223       4.232  11.295   4.866  1.00  0.00           H  
ATOM   3587  CE  LYS B 223       6.009  10.252   4.219  1.00  0.00           C  
ATOM   3588  HE2 LYS B 223       5.667   9.226   4.037  1.00  0.00           H  
ATOM   3589  HE3 LYS B 223       6.808  10.481   3.508  1.00  0.00           H  
ATOM   3590  NZ  LYS B 223       6.484  10.367   5.615  1.00  0.00           N  
ATOM   3591  HZ1 LYS B 223       7.271   9.768   5.801  1.00  0.00           H  
ATOM   3592  HZ2 LYS B 223       6.671  11.324   5.874  1.00  0.00           H  
ATOM   3593  HZ3 LYS B 223       5.729  10.056   6.237  1.00  0.00           H  
ATOM   3594  C   LYS B 223       1.042   9.743   1.764  1.00  0.00           C  
ATOM   3595  O   LYS B 223       0.427   9.768   2.831  1.00  0.00           O  
ATOM   3596  N   PRO B 224       0.925   8.721   0.889  1.00  0.00           N  
ATOM   3597  CD  PRO B 224       1.547   8.641  -0.429  1.00  0.00           C  
ATOM   3598  HD2 PRO B 224       2.566   8.276  -0.324  1.00  0.00           H  
ATOM   3599  HD3 PRO B 224       1.537   9.602  -0.943  1.00  0.00           H  
ATOM   3600  CG  PRO B 224       0.736   7.625  -1.227  1.00  0.00           C  
ATOM   3601  HG2 PRO B 224       1.354   7.096  -1.952  1.00  0.00           H  
ATOM   3602  HG3 PRO B 224      -0.099   8.120  -1.721  1.00  0.00           H  
ATOM   3603  CB  PRO B 224       0.223   6.694  -0.135  1.00  0.00           C  
ATOM   3604  HB2 PRO B 224       1.012   5.985   0.122  1.00  0.00           H  
ATOM   3605  HB3 PRO B 224      -0.676   6.166  -0.447  1.00  0.00           H  
ATOM   3606  CA  PRO B 224      -0.040   7.628   1.050  1.00  0.00           C  
ATOM   3607  HA  PRO B 224      -1.046   8.038   0.967  1.00  0.00           H  
ATOM   3608  C   PRO B 224       0.060   6.860   2.374  1.00  0.00           C  
ATOM   3609  O   PRO B 224      -0.964   6.433   2.903  1.00  0.00           O  
ATOM   3610  N   SER B 225       1.270   6.719   2.918  1.00  0.00           N  
ATOM   3611  H   SER B 225       2.063   7.137   2.451  1.00  0.00           H  
ATOM   3612  CA  SER B 225       1.557   5.974   4.150  1.00  0.00           C  
ATOM   3613  HA  SER B 225       1.128   4.974   4.061  1.00  0.00           H  
ATOM   3614  CB  SER B 225       3.077   5.823   4.267  1.00  0.00           C  
ATOM   3615  HB2 SER B 225       3.327   5.369   5.227  1.00  0.00           H  
ATOM   3616  HB3 SER B 225       3.418   5.166   3.467  1.00  0.00           H  
ATOM   3617  OG  SER B 225       3.744   7.066   4.132  1.00  0.00           O  
ATOM   3618  HG  SER B 225       4.678   6.877   3.930  1.00  0.00           H  
ATOM   3619  C   SER B 225       0.979   6.598   5.430  1.00  0.00           C  
ATOM   3620  O   SER B 225       0.777   5.880   6.404  1.00  0.00           O  
ATOM   3621  N   GLU B 226       0.679   7.902   5.428  1.00  0.00           N  
ATOM   3622  H   GLU B 226       0.853   8.417   4.577  1.00  0.00           H  
ATOM   3623  CA  GLU B 226       0.110   8.639   6.575  1.00  0.00           C  
ATOM   3624  HA  GLU B 226       0.400   8.144   7.504  1.00  0.00           H  
ATOM   3625  CB  GLU B 226       0.665  10.082   6.612  1.00  0.00           C  
ATOM   3626  HB2 GLU B 226       0.144  10.646   5.842  1.00  0.00           H  
ATOM   3627  HB3 GLU B 226       0.399  10.545   7.563  1.00  0.00           H  
ATOM   3628  CG  GLU B 226       2.167  10.297   6.337  1.00  0.00           C  
ATOM   3629  HG2 GLU B 226       2.446   9.780   5.418  1.00  0.00           H  
ATOM   3630  HG3 GLU B 226       2.294  11.364   6.138  1.00  0.00           H  
ATOM   3631  CD  GLU B 226       3.146   9.923   7.463  1.00  0.00           C  
ATOM   3632  OE1 GLU B 226       2.721   9.795   8.627  1.00  0.00           O  
ATOM   3633  OE2 GLU B 226       4.365   9.873   7.154  1.00  0.00           O  
ATOM   3634  C   GLU B 226      -1.439   8.687   6.536  1.00  0.00           C  
ATOM   3635  O   GLU B 226      -2.071   9.185   7.465  1.00  0.00           O  
ATOM   3636  N   HIE B 227      -2.057   8.210   5.442  1.00  0.00           N  
ATOM   3637  H   HIE B 227      -1.468   7.781   4.740  1.00  0.00           H  
ATOM   3638  CA  HIE B 227      -3.483   8.399   5.107  1.00  0.00           C  
ATOM   3639  HA  HIE B 227      -4.025   8.638   6.026  1.00  0.00           H  
ATOM   3640  CB  HIE B 227      -3.655   9.590   4.144  1.00  0.00           C  
ATOM   3641  HB2 HIE B 227      -3.059   9.400   3.251  1.00  0.00           H  
ATOM   3642  HB3 HIE B 227      -4.702   9.663   3.850  1.00  0.00           H  
ATOM   3643  CG  HIE B 227      -3.285  10.931   4.719  1.00  0.00           C  
ATOM   3644  ND1 HIE B 227      -4.126  11.741   5.481  1.00  0.00           N  
ATOM   3645  CE1 HIE B 227      -3.378  12.785   5.863  1.00  0.00           C  
ATOM   3646  HE1 HIE B 227      -3.732  13.584   6.501  1.00  0.00           H  
ATOM   3647  NE2 HIE B 227      -2.131  12.678   5.373  1.00  0.00           N  
ATOM   3648  HE2 HIE B 227      -1.362  13.291   5.598  1.00  0.00           H  
ATOM   3649  CD2 HIE B 227      -2.062  11.522   4.629  1.00  0.00           C  
ATOM   3650  HD2 HIE B 227      -1.197  11.109   4.133  1.00  0.00           H  
ATOM   3651  C   HIE B 227      -4.133   7.128   4.531  1.00  0.00           C  
ATOM   3652  O   HIE B 227      -4.930   7.181   3.591  1.00  0.00           O  
ATOM   3653  N   VAL B 228      -3.786   5.952   5.056  1.00  0.00           N  
ATOM   3654  H   VAL B 228      -3.099   5.934   5.800  1.00  0.00           H  
ATOM   3655  CA  VAL B 228      -4.360   4.683   4.578  1.00  0.00           C  
ATOM   3656  HA  VAL B 228      -4.388   4.721   3.489  1.00  0.00           H  
ATOM   3657  CB  VAL B 228      -3.476   3.484   4.955  1.00  0.00           C  
ATOM   3658  HB  VAL B 228      -3.422   3.436   6.039  1.00  0.00           H  
ATOM   3659  CG1 VAL B 228      -4.042   2.161   4.415  1.00  0.00           C  
ATOM   3660 HG11 VAL B 228      -4.188   2.227   3.336  1.00  0.00           H  
ATOM   3661 HG12 VAL B 228      -3.345   1.351   4.631  1.00  0.00           H  
ATOM   3662 HG13 VAL B 228      -4.990   1.925   4.895  1.00  0.00           H  
ATOM   3663  CG2 VAL B 228      -2.056   3.648   4.404  1.00  0.00           C  
ATOM   3664 HG21 VAL B 228      -1.566   4.500   4.875  1.00  0.00           H  
ATOM   3665 HG22 VAL B 228      -1.461   2.761   4.621  1.00  0.00           H  
ATOM   3666 HG23 VAL B 228      -2.090   3.811   3.328  1.00  0.00           H  
ATOM   3667  C   VAL B 228      -5.793   4.488   5.088  1.00  0.00           C  
ATOM   3668  O   VAL B 228      -6.068   4.651   6.278  1.00  0.00           O  
ATOM   3669  N   LYS B 229      -6.694   4.070   4.192  1.00  0.00           N  
ATOM   3670  H   LYS B 229      -6.367   3.990   3.231  1.00  0.00           H  
ATOM   3671  CA  LYS B 229      -8.048   3.561   4.452  1.00  0.00           C  
ATOM   3672  HA  LYS B 229      -8.169   3.376   5.517  1.00  0.00           H  
ATOM   3673  CB  LYS B 229      -9.098   4.618   4.054  1.00  0.00           C  
ATOM   3674  HB2 LYS B 229      -8.928   5.523   4.640  1.00  0.00           H  
ATOM   3675  HB3 LYS B 229      -8.997   4.864   2.994  1.00  0.00           H  
ATOM   3676  CG  LYS B 229     -10.520   4.099   4.330  1.00  0.00           C  
ATOM   3677  HG2 LYS B 229     -10.729   3.243   3.687  1.00  0.00           H  
ATOM   3678  HG3 LYS B 229     -10.566   3.768   5.366  1.00  0.00           H  
ATOM   3679  CD  LYS B 229     -11.601   5.160   4.094  1.00  0.00           C  
ATOM   3680  HD2 LYS B 229     -11.411   6.018   4.739  1.00  0.00           H  
ATOM   3681  HD3 LYS B 229     -11.574   5.476   3.051  1.00  0.00           H  
ATOM   3682  CE  LYS B 229     -12.972   4.553   4.425  1.00  0.00           C  
ATOM   3683  HE2 LYS B 229     -13.113   3.657   3.814  1.00  0.00           H  
ATOM   3684  HE3 LYS B 229     -12.978   4.235   5.474  1.00  0.00           H  
ATOM   3685  NZ  LYS B 229     -14.087   5.498   4.169  1.00  0.00           N  
ATOM   3686  HZ1 LYS B 229     -14.133   5.777   3.200  1.00  0.00           H  
ATOM   3687  HZ2 LYS B 229     -14.988   5.050   4.375  1.00  0.00           H  
ATOM   3688  HZ3 LYS B 229     -14.045   6.313   4.762  1.00  0.00           H  
ATOM   3689  C   LYS B 229      -8.231   2.237   3.682  1.00  0.00           C  
ATOM   3690  O   LYS B 229      -8.416   2.282   2.464  1.00  0.00           O  
ATOM   3691  N   PRO B 230      -8.161   1.062   4.341  1.00  0.00           N  
ATOM   3692  CD  PRO B 230      -7.813   0.846   5.737  1.00  0.00           C  
ATOM   3693  HD2 PRO B 230      -8.728   0.811   6.330  1.00  0.00           H  
ATOM   3694  HD3 PRO B 230      -7.135   1.610   6.116  1.00  0.00           H  
ATOM   3695  CG  PRO B 230      -7.129  -0.515   5.786  1.00  0.00           C  
ATOM   3696  HG2 PRO B 230      -7.224  -0.980   6.766  1.00  0.00           H  
ATOM   3697  HG3 PRO B 230      -6.080  -0.417   5.502  1.00  0.00           H  
ATOM   3698  CB  PRO B 230      -7.889  -1.288   4.714  1.00  0.00           C  
ATOM   3699  HB2 PRO B 230      -8.822  -1.668   5.134  1.00  0.00           H  
ATOM   3700  HB3 PRO B 230      -7.292  -2.106   4.312  1.00  0.00           H  
ATOM   3701  CA  PRO B 230      -8.176  -0.222   3.650  1.00  0.00           C  
ATOM   3702  HA  PRO B 230      -7.348  -0.203   2.946  1.00  0.00           H  
ATOM   3703  C   PRO B 230      -9.468  -0.526   2.881  1.00  0.00           C  
ATOM   3704  O   PRO B 230     -10.546  -0.004   3.178  1.00  0.00           O  
ATOM   3705  N   ARG B 231      -9.364  -1.450   1.920  1.00  0.00           N  
ATOM   3706  H   ARG B 231      -8.431  -1.798   1.722  1.00  0.00           H  
ATOM   3707  CA  ARG B 231     -10.507  -2.067   1.224  1.00  0.00           C  
ATOM   3708  HA  ARG B 231     -11.136  -1.267   0.832  1.00  0.00           H  
ATOM   3709  CB  ARG B 231      -9.985  -2.915   0.044  1.00  0.00           C  
ATOM   3710  HB2 ARG B 231      -9.287  -3.666   0.420  1.00  0.00           H  
ATOM   3711  HB3 ARG B 231     -10.825  -3.434  -0.422  1.00  0.00           H  
ATOM   3712  CG  ARG B 231      -9.278  -2.047  -1.020  1.00  0.00           C  
ATOM   3713  HG2 ARG B 231      -9.996  -1.326  -1.415  1.00  0.00           H  
ATOM   3714  HG3 ARG B 231      -8.459  -1.501  -0.555  1.00  0.00           H  
ATOM   3715  CD  ARG B 231      -8.703  -2.875  -2.180  1.00  0.00           C  
ATOM   3716  HD2 ARG B 231      -7.919  -3.526  -1.786  1.00  0.00           H  
ATOM   3717  HD3 ARG B 231      -9.501  -3.503  -2.581  1.00  0.00           H  
ATOM   3718  NE  ARG B 231      -8.132  -2.016  -3.247  1.00  0.00           N  
ATOM   3719  HE  ARG B 231      -7.607  -1.188  -2.966  1.00  0.00           H  
ATOM   3720  CZ  ARG B 231      -8.144  -2.216  -4.554  1.00  0.00           C  
ATOM   3721  NH1 ARG B 231      -8.667  -3.279  -5.095  1.00  0.00           N  
ATOM   3722 HH11 ARG B 231      -9.102  -3.954  -4.497  1.00  0.00           H  
ATOM   3723 HH12 ARG B 231      -8.694  -3.360  -6.090  1.00  0.00           H  
ATOM   3724  NH2 ARG B 231      -7.625  -1.320  -5.341  1.00  0.00           N  
ATOM   3725 HH21 ARG B 231      -7.137  -0.546  -4.877  1.00  0.00           H  
ATOM   3726 HH22 ARG B 231      -7.523  -1.418  -6.335  1.00  0.00           H  
ATOM   3727  C   ARG B 231     -11.376  -2.877   2.207  1.00  0.00           C  
ATOM   3728  O   ARG B 231     -10.874  -3.400   3.201  1.00  0.00           O  
ATOM   3729  N   ALA B 232     -12.687  -2.952   1.960  1.00  0.00           N  
ATOM   3730  H   ALA B 232     -13.038  -2.546   1.110  1.00  0.00           H  
ATOM   3731  CA  ALA B 232     -13.650  -3.615   2.854  1.00  0.00           C  
ATOM   3732  HA  ALA B 232     -13.440  -3.285   3.867  1.00  0.00           H  
ATOM   3733  CB  ALA B 232     -15.068  -3.138   2.506  1.00  0.00           C  
ATOM   3734  HB1 ALA B 232     -15.328  -3.429   1.488  1.00  0.00           H  
ATOM   3735  HB2 ALA B 232     -15.787  -3.589   3.191  1.00  0.00           H  
ATOM   3736  HB3 ALA B 232     -15.135  -2.054   2.601  1.00  0.00           H  
ATOM   3737  C   ALA B 232     -13.556  -5.160   2.782  1.00  0.00           C  
ATOM   3738  O   ALA B 232     -13.372  -5.684   1.680  1.00  0.00           O  
ATOM   3739  N   PRO B 233     -13.710  -5.911   3.898  1.00  0.00           N  
ATOM   3740  CD  PRO B 233     -13.821  -5.447   5.273  1.00  0.00           C  
ATOM   3741  HD2 PRO B 233     -14.874  -5.312   5.534  1.00  0.00           H  
ATOM   3742  HD3 PRO B 233     -13.261  -4.531   5.445  1.00  0.00           H  
ATOM   3743  CG  PRO B 233     -13.203  -6.559   6.117  1.00  0.00           C  
ATOM   3744  HG2 PRO B 233     -13.607  -6.572   7.128  1.00  0.00           H  
ATOM   3745  HG3 PRO B 233     -12.119  -6.439   6.138  1.00  0.00           H  
ATOM   3746  CB  PRO B 233     -13.555  -7.829   5.346  1.00  0.00           C  
ATOM   3747  HB2 PRO B 233     -14.525  -8.203   5.667  1.00  0.00           H  
ATOM   3748  HB3 PRO B 233     -12.798  -8.601   5.486  1.00  0.00           H  
ATOM   3749  CA  PRO B 233     -13.635  -7.376   3.885  1.00  0.00           C  
ATOM   3750  HA  PRO B 233     -12.715  -7.664   3.381  1.00  0.00           H  
ATOM   3751  C   PRO B 233     -14.818  -8.045   3.167  1.00  0.00           C  
ATOM   3752  O   PRO B 233     -15.952  -7.566   3.216  1.00  0.00           O  
ATOM   3753  N   GLY B 234     -14.557  -9.196   2.543  1.00  0.00           N  
ATOM   3754  H   GLY B 234     -13.628  -9.585   2.629  1.00  0.00           H  
ATOM   3755  CA  GLY B 234     -15.540  -9.933   1.742  1.00  0.00           C  
ATOM   3756  HA2 GLY B 234     -16.427  -9.319   1.583  1.00  0.00           H  
ATOM   3757  HA3 GLY B 234     -15.111 -10.138   0.761  1.00  0.00           H  
ATOM   3758  C   GLY B 234     -15.985 -11.266   2.347  1.00  0.00           C  
ATOM   3759  O   GLY B 234     -15.417 -11.748   3.327  1.00  0.00           O  
ATOM   3760  N   ASN B 235     -16.981 -11.888   1.704  1.00  0.00           N  
ATOM   3761  H   ASN B 235     -17.349 -11.422   0.888  1.00  0.00           H  
ATOM   3762  CA  ASN B 235     -17.359 -13.301   1.885  1.00  0.00           C  
ATOM   3763  HA  ASN B 235     -18.267 -13.455   1.299  1.00  0.00           H  
ATOM   3764  CB  ASN B 235     -16.270 -14.210   1.267  1.00  0.00           C  
ATOM   3765  HB2 ASN B 235     -15.373 -14.157   1.884  1.00  0.00           H  
ATOM   3766  HB3 ASN B 235     -16.615 -15.244   1.283  1.00  0.00           H  
ATOM   3767  CG  ASN B 235     -15.883 -13.829  -0.153  1.00  0.00           C  
ATOM   3768  OD1 ASN B 235     -15.163 -12.874  -0.392  1.00  0.00           O  
ATOM   3769  ND2 ASN B 235     -16.354 -14.549  -1.146  1.00  0.00           N  
ATOM   3770 HD21 ASN B 235     -16.061 -14.283  -2.071  1.00  0.00           H  
ATOM   3771 HD22 ASN B 235     -16.923 -15.357  -0.963  1.00  0.00           H  
ATOM   3772  C   ASN B 235     -17.753 -13.710   3.324  1.00  0.00           C  
ATOM   3773  O   ASN B 235     -17.573 -14.865   3.707  1.00  0.00           O  
ATOM   3774  N   LEU B 236     -18.278 -12.772   4.123  1.00  0.00           N  
ATOM   3775  H   LEU B 236     -18.382 -11.842   3.758  1.00  0.00           H  
ATOM   3776  CA  LEU B 236     -18.661 -13.001   5.518  1.00  0.00           C  
ATOM   3777  HA  LEU B 236     -17.774 -13.350   6.044  1.00  0.00           H  
ATOM   3778  CB  LEU B 236     -19.096 -11.665   6.148  1.00  0.00           C  
ATOM   3779  HB2 LEU B 236     -18.257 -10.967   6.118  1.00  0.00           H  
ATOM   3780  HB3 LEU B 236     -19.902 -11.254   5.539  1.00  0.00           H  
ATOM   3781  CG  LEU B 236     -19.601 -11.782   7.600  1.00  0.00           C  
ATOM   3782  HG  LEU B 236     -20.402 -12.514   7.653  1.00  0.00           H  
ATOM   3783  CD1 LEU B 236     -18.507 -12.180   8.588  1.00  0.00           C  
ATOM   3784 HD11 LEU B 236     -18.118 -13.165   8.339  1.00  0.00           H  
ATOM   3785 HD12 LEU B 236     -17.697 -11.451   8.569  1.00  0.00           H  
ATOM   3786 HD13 LEU B 236     -18.920 -12.233   9.595  1.00  0.00           H  
ATOM   3787  CD2 LEU B 236     -20.170 -10.440   8.035  1.00  0.00           C  
ATOM   3788 HD21 LEU B 236     -19.387  -9.686   8.009  1.00  0.00           H  
ATOM   3789 HD22 LEU B 236     -20.975 -10.150   7.361  1.00  0.00           H  
ATOM   3790 HD23 LEU B 236     -20.561 -10.523   9.047  1.00  0.00           H  
ATOM   3791  C   LEU B 236     -19.747 -14.085   5.656  1.00  0.00           C  
ATOM   3792  O   LEU B 236     -20.789 -14.036   5.002  1.00  0.00           O  
ATOM   3793  N   THR B 237     -19.514 -15.021   6.570  1.00  0.00           N  
ATOM   3794  H   THR B 237     -18.623 -14.988   7.059  1.00  0.00           H  
ATOM   3795  CA  THR B 237     -20.363 -16.176   6.884  1.00  0.00           C  
ATOM   3796  HA  THR B 237     -21.385 -15.972   6.569  1.00  0.00           H  
ATOM   3797  CB  THR B 237     -19.873 -17.433   6.138  1.00  0.00           C  
ATOM   3798  HB  THR B 237     -20.405 -18.303   6.525  1.00  0.00           H  
ATOM   3799  CG2 THR B 237     -20.130 -17.366   4.631  1.00  0.00           C  
ATOM   3800 HG21 THR B 237     -19.572 -16.547   4.178  1.00  0.00           H  
ATOM   3801 HG22 THR B 237     -19.822 -18.305   4.169  1.00  0.00           H  
ATOM   3802 HG23 THR B 237     -21.194 -17.219   4.445  1.00  0.00           H  
ATOM   3803  OG1 THR B 237     -18.491 -17.628   6.331  1.00  0.00           O  
ATOM   3804  HG1 THR B 237     -18.042 -16.984   5.771  1.00  0.00           H  
ATOM   3805  C   THR B 237     -20.393 -16.423   8.397  1.00  0.00           C  
ATOM   3806  O   THR B 237     -19.644 -15.808   9.161  1.00  0.00           O  
ATOM   3807  N   VAL B 238     -21.295 -17.301   8.834  1.00  0.00           N  
ATOM   3808  H   VAL B 238     -21.865 -17.794   8.162  1.00  0.00           H  
ATOM   3809  CA  VAL B 238     -21.512 -17.671  10.234  1.00  0.00           C  
ATOM   3810  HA  VAL B 238     -20.560 -17.593  10.754  1.00  0.00           H  
ATOM   3811  CB  VAL B 238     -22.495 -16.694  10.913  1.00  0.00           C  
ATOM   3812  HB  VAL B 238     -22.044 -15.703  10.890  1.00  0.00           H  
ATOM   3813  CG1 VAL B 238     -23.851 -16.607  10.202  1.00  0.00           C  
ATOM   3814 HG11 VAL B 238     -24.487 -15.897  10.722  1.00  0.00           H  
ATOM   3815 HG12 VAL B 238     -23.724 -16.265   9.175  1.00  0.00           H  
ATOM   3816 HG13 VAL B 238     -24.337 -17.583  10.197  1.00  0.00           H  
ATOM   3817  CG2 VAL B 238     -22.767 -17.046  12.380  1.00  0.00           C  
ATOM   3818 HG21 VAL B 238     -23.288 -16.220  12.863  1.00  0.00           H  
ATOM   3819 HG22 VAL B 238     -23.392 -17.937  12.443  1.00  0.00           H  
ATOM   3820 HG23 VAL B 238     -21.830 -17.231  12.904  1.00  0.00           H  
ATOM   3821  C   VAL B 238     -21.958 -19.132  10.318  1.00  0.00           C  
ATOM   3822  O   VAL B 238     -22.659 -19.621   9.434  1.00  0.00           O  
ATOM   3823  N   HIE B 239     -21.528 -19.829  11.368  1.00  0.00           N  
ATOM   3824  H   HIE B 239     -20.917 -19.356  12.029  1.00  0.00           H  
ATOM   3825  CA  HIE B 239     -21.762 -21.256  11.598  1.00  0.00           C  
ATOM   3826  HA  HIE B 239     -22.714 -21.541  11.147  1.00  0.00           H  
ATOM   3827  CB  HIE B 239     -20.652 -22.053  10.894  1.00  0.00           C  
ATOM   3828  HB2 HIE B 239     -20.645 -21.794   9.835  1.00  0.00           H  
ATOM   3829  HB3 HIE B 239     -19.688 -21.772  11.319  1.00  0.00           H  
ATOM   3830  CG  HIE B 239     -20.820 -23.546  11.003  1.00  0.00           C  
ATOM   3831  ND1 HIE B 239     -22.011 -24.237  10.767  1.00  0.00           N  
ATOM   3832  CE1 HIE B 239     -21.727 -25.532  10.960  1.00  0.00           C  
ATOM   3833  HE1 HIE B 239     -22.443 -26.337  10.859  1.00  0.00           H  
ATOM   3834  NE2 HIE B 239     -20.435 -25.685  11.297  1.00  0.00           N  
ATOM   3835  HE2 HIE B 239     -19.990 -26.568  11.501  1.00  0.00           H  
ATOM   3836  CD2 HIE B 239     -19.845 -24.441  11.331  1.00  0.00           C  
ATOM   3837  HD2 HIE B 239     -18.816 -24.207  11.563  1.00  0.00           H  
ATOM   3838  C   HIE B 239     -21.846 -21.566  13.101  1.00  0.00           C  
ATOM   3839  O   HIE B 239     -21.404 -20.772  13.933  1.00  0.00           O  
ATOM   3840  N   THR B 240     -22.418 -22.712  13.464  1.00  0.00           N  
ATOM   3841  H   THR B 240     -22.635 -23.380  12.732  1.00  0.00           H  
ATOM   3842  CA  THR B 240     -22.590 -23.146  14.861  1.00  0.00           C  
ATOM   3843  HA  THR B 240     -22.441 -22.287  15.515  1.00  0.00           H  
ATOM   3844  CB  THR B 240     -24.033 -23.610  15.110  1.00  0.00           C  
ATOM   3845  HB  THR B 240     -24.705 -22.795  14.841  1.00  0.00           H  
ATOM   3846  CG2 THR B 240     -24.448 -24.862  14.334  1.00  0.00           C  
ATOM   3847 HG21 THR B 240     -24.266 -24.716  13.269  1.00  0.00           H  
ATOM   3848 HG22 THR B 240     -25.512 -25.047  14.480  1.00  0.00           H  
ATOM   3849 HG23 THR B 240     -23.881 -25.727  14.678  1.00  0.00           H  
ATOM   3850  OG1 THR B 240     -24.188 -23.883  16.476  1.00  0.00           O  
ATOM   3851  HG1 THR B 240     -25.124 -24.007  16.658  1.00  0.00           H  
ATOM   3852  C   THR B 240     -21.542 -24.187  15.267  1.00  0.00           C  
ATOM   3853  O   THR B 240     -21.075 -24.974  14.443  1.00  0.00           O  
ATOM   3854  N   GLN B 241     -21.120 -24.180  16.528  1.00  0.00           N  
ATOM   3855  H   GLN B 241     -21.523 -23.494  17.160  1.00  0.00           H  
ATOM   3856  CA  GLN B 241     -20.090 -25.050  17.101  1.00  0.00           C  
ATOM   3857  HA  GLN B 241     -19.908 -25.879  16.417  1.00  0.00           H  
ATOM   3858  CB  GLN B 241     -18.762 -24.288  17.312  1.00  0.00           C  
ATOM   3859  HB2 GLN B 241     -18.871 -23.645  18.184  1.00  0.00           H  
ATOM   3860  HB3 GLN B 241     -17.990 -25.016  17.564  1.00  0.00           H  
ATOM   3861  CG  GLN B 241     -18.264 -23.408  16.144  1.00  0.00           C  
ATOM   3862  HG2 GLN B 241     -18.951 -23.441  15.301  1.00  0.00           H  
ATOM   3863  HG3 GLN B 241     -18.219 -22.372  16.479  1.00  0.00           H  
ATOM   3864  CD  GLN B 241     -16.886 -23.827  15.651  1.00  0.00           C  
ATOM   3865  OE1 GLN B 241     -15.847 -23.385  16.129  1.00  0.00           O  
ATOM   3866  NE2 GLN B 241     -16.825 -24.725  14.693  1.00  0.00           N  
ATOM   3867 HE21 GLN B 241     -15.920 -25.023  14.379  1.00  0.00           H  
ATOM   3868 HE22 GLN B 241     -17.679 -25.118  14.332  1.00  0.00           H  
ATOM   3869  C   GLN B 241     -20.578 -25.641  18.434  1.00  0.00           C  
ATOM   3870  O   GLN B 241     -21.474 -25.098  19.080  1.00  0.00           O  
ATOM   3871  N   VAL B 242     -19.966 -26.752  18.859  1.00  0.00           N  
ATOM   3872  H   VAL B 242     -19.210 -27.127  18.312  1.00  0.00           H  
ATOM   3873  CA  VAL B 242     -20.271 -27.399  20.148  1.00  0.00           C  
ATOM   3874  HA  VAL B 242     -21.325 -27.675  20.135  1.00  0.00           H  
ATOM   3875  CB  VAL B 242     -19.450 -28.692  20.350  1.00  0.00           C  
ATOM   3876  HB  VAL B 242     -19.796 -29.169  21.267  1.00  0.00           H  
ATOM   3877  CG1 VAL B 242     -19.680 -29.683  19.199  1.00  0.00           C  
ATOM   3878 HG11 VAL B 242     -19.202 -30.633  19.434  1.00  0.00           H  
ATOM   3879 HG12 VAL B 242     -19.261 -29.299  18.269  1.00  0.00           H  
ATOM   3880 HG13 VAL B 242     -20.749 -29.853  19.068  1.00  0.00           H  
ATOM   3881  CG2 VAL B 242     -17.939 -28.448  20.485  1.00  0.00           C  
ATOM   3882 HG21 VAL B 242     -17.552 -27.939  19.604  1.00  0.00           H  
ATOM   3883 HG22 VAL B 242     -17.421 -29.399  20.611  1.00  0.00           H  
ATOM   3884 HG23 VAL B 242     -17.740 -27.835  21.364  1.00  0.00           H  
ATOM   3885  C   VAL B 242     -20.076 -26.433  21.326  1.00  0.00           C  
ATOM   3886  O   VAL B 242     -19.220 -25.549  21.266  1.00  0.00           O  
ATOM   3887  N   SER B 243     -20.859 -26.625  22.391  1.00  0.00           N  
ATOM   3888  H   SER B 243     -21.503 -27.396  22.379  1.00  0.00           H  
ATOM   3889  CA  SER B 243     -20.896 -25.753  23.576  1.00  0.00           C  
ATOM   3890  HA  SER B 243     -21.683 -26.126  24.231  1.00  0.00           H  
ATOM   3891  CB  SER B 243     -19.589 -25.842  24.373  1.00  0.00           C  
ATOM   3892  HB2 SER B 243     -18.766 -25.441  23.782  1.00  0.00           H  
ATOM   3893  HB3 SER B 243     -19.685 -25.249  25.284  1.00  0.00           H  
ATOM   3894  OG  SER B 243     -19.314 -27.190  24.716  1.00  0.00           O  
ATOM   3895  HG  SER B 243     -18.520 -27.204  25.256  1.00  0.00           H  
ATOM   3896  C   SER B 243     -21.281 -24.308  23.234  1.00  0.00           C  
ATOM   3897  O   SER B 243     -20.474 -23.388  23.369  1.00  0.00           O  
ATOM   3898  N   ASP B 244     -22.519 -24.134  22.758  1.00  0.00           N  
ATOM   3899  H   ASP B 244     -23.146 -24.932  22.797  1.00  0.00           H  
ATOM   3900  CA  ASP B 244     -23.222 -22.852  22.608  1.00  0.00           C  
ATOM   3901  HA  ASP B 244     -24.036 -23.030  21.905  1.00  0.00           H  
ATOM   3902  CB  ASP B 244     -23.888 -22.444  23.938  1.00  0.00           C  
ATOM   3903  HB2 ASP B 244     -23.106 -22.195  24.659  1.00  0.00           H  
ATOM   3904  HB3 ASP B 244     -24.489 -21.549  23.770  1.00  0.00           H  
ATOM   3905  CG  ASP B 244     -24.790 -23.522  24.553  1.00  0.00           C  
ATOM   3906  OD1 ASP B 244     -25.232 -23.289  25.698  1.00  0.00           O  
ATOM   3907  OD2 ASP B 244     -25.026 -24.559  23.888  1.00  0.00           O  
ATOM   3908  C   ASP B 244     -22.367 -21.739  21.990  1.00  0.00           C  
ATOM   3909  O   ASP B 244     -22.274 -20.638  22.530  1.00  0.00           O  
ATOM   3910  N   THR B 245     -21.694 -22.027  20.873  1.00  0.00           N  
ATOM   3911  H   THR B 245     -21.782 -22.965  20.496  1.00  0.00           H  
ATOM   3912  CA  THR B 245     -20.673 -21.144  20.292  1.00  0.00           C  
ATOM   3913  HA  THR B 245     -20.720 -20.166  20.769  1.00  0.00           H  
ATOM   3914  CB  THR B 245     -19.274 -21.712  20.587  1.00  0.00           C  
ATOM   3915  HB  THR B 245     -19.243 -22.768  20.317  1.00  0.00           H  
ATOM   3916  CG2 THR B 245     -18.146 -20.979  19.857  1.00  0.00           C  
ATOM   3917 HG21 THR B 245     -18.211 -21.158  18.784  1.00  0.00           H  
ATOM   3918 HG22 THR B 245     -18.213 -19.909  20.053  1.00  0.00           H  
ATOM   3919 HG23 THR B 245     -17.192 -21.360  20.219  1.00  0.00           H  
ATOM   3920  OG1 THR B 245     -18.977 -21.576  21.958  1.00  0.00           O  
ATOM   3921  HG1 THR B 245     -19.548 -22.198  22.451  1.00  0.00           H  
ATOM   3922  C   THR B 245     -20.901 -20.936  18.797  1.00  0.00           C  
ATOM   3923  O   THR B 245     -20.768 -21.863  18.005  1.00  0.00           O  
ATOM   3924  N   LEU B 246     -21.196 -19.704  18.380  1.00  0.00           N  
ATOM   3925  H   LEU B 246     -21.242 -18.967  19.075  1.00  0.00           H  
ATOM   3926  CA  LEU B 246     -21.092 -19.303  16.976  1.00  0.00           C  
ATOM   3927  HA  LEU B 246     -21.489 -20.103  16.353  1.00  0.00           H  
ATOM   3928  CB  LEU B 246     -21.891 -18.015  16.709  1.00  0.00           C  
ATOM   3929  HB2 LEU B 246     -21.565 -17.258  17.423  1.00  0.00           H  
ATOM   3930  HB3 LEU B 246     -21.651 -17.653  15.707  1.00  0.00           H  
ATOM   3931  CG  LEU B 246     -23.417 -18.178  16.809  1.00  0.00           C  
ATOM   3932  HG  LEU B 246     -23.676 -18.624  17.767  1.00  0.00           H  
ATOM   3933  CD1 LEU B 246     -24.069 -16.802  16.731  1.00  0.00           C  
ATOM   3934 HD11 LEU B 246     -23.671 -16.161  17.515  1.00  0.00           H  
ATOM   3935 HD12 LEU B 246     -25.143 -16.906  16.883  1.00  0.00           H  
ATOM   3936 HD13 LEU B 246     -23.886 -16.348  15.757  1.00  0.00           H  
ATOM   3937  CD2 LEU B 246     -23.985 -19.042  15.682  1.00  0.00           C  
ATOM   3938 HD21 LEU B 246     -23.601 -20.057  15.753  1.00  0.00           H  
ATOM   3939 HD22 LEU B 246     -23.723 -18.622  14.713  1.00  0.00           H  
ATOM   3940 HD23 LEU B 246     -25.071 -19.082  15.768  1.00  0.00           H  
ATOM   3941  C   LEU B 246     -19.626 -19.095  16.586  1.00  0.00           C  
ATOM   3942  O   LEU B 246     -18.828 -18.586  17.377  1.00  0.00           O  
ATOM   3943  N   LEU B 247     -19.306 -19.414  15.334  1.00  0.00           N  
ATOM   3944  H   LEU B 247     -20.034 -19.840  14.766  1.00  0.00           H  
ATOM   3945  CA  LEU B 247     -18.090 -18.999  14.635  1.00  0.00           C  
ATOM   3946  HA  LEU B 247     -17.478 -18.388  15.299  1.00  0.00           H  
ATOM   3947  CB  LEU B 247     -17.289 -20.254  14.240  1.00  0.00           C  
ATOM   3948  HB2 LEU B 247     -16.964 -20.758  15.150  1.00  0.00           H  
ATOM   3949  HB3 LEU B 247     -17.959 -20.925  13.701  1.00  0.00           H  
ATOM   3950  CG  LEU B 247     -16.061 -19.990  13.348  1.00  0.00           C  
ATOM   3951  HG  LEU B 247     -16.366 -19.449  12.453  1.00  0.00           H  
ATOM   3952  CD1 LEU B 247     -14.982 -19.190  14.080  1.00  0.00           C  
ATOM   3953 HD11 LEU B 247     -14.122 -19.054  13.422  1.00  0.00           H  
ATOM   3954 HD12 LEU B 247     -15.361 -18.202  14.336  1.00  0.00           H  
ATOM   3955 HD13 LEU B 247     -14.667 -19.713  14.980  1.00  0.00           H  
ATOM   3956  CD2 LEU B 247     -15.446 -21.322  12.915  1.00  0.00           C  
ATOM   3957 HD21 LEU B 247     -14.593 -21.130  12.262  1.00  0.00           H  
ATOM   3958 HD22 LEU B 247     -15.120 -21.890  13.785  1.00  0.00           H  
ATOM   3959 HD23 LEU B 247     -16.184 -21.897  12.355  1.00  0.00           H  
ATOM   3960  C   LEU B 247     -18.481 -18.138  13.426  1.00  0.00           C  
ATOM   3961  O   LEU B 247     -19.306 -18.557  12.617  1.00  0.00           O  
ATOM   3962  N   LEU B 248     -17.891 -16.949  13.310  1.00  0.00           N  
ATOM   3963  H   LEU B 248     -17.248 -16.662  14.040  1.00  0.00           H  
ATOM   3964  CA  LEU B 248     -17.978 -16.079  12.134  1.00  0.00           C  
ATOM   3965  HA  LEU B 248     -18.726 -16.471  11.447  1.00  0.00           H  
ATOM   3966  CB  LEU B 248     -18.393 -14.654  12.539  1.00  0.00           C  
ATOM   3967  HB2 LEU B 248     -17.648 -14.251  13.227  1.00  0.00           H  
ATOM   3968  HB3 LEU B 248     -18.368 -14.036  11.640  1.00  0.00           H  
ATOM   3969  CG  LEU B 248     -19.798 -14.575  13.174  1.00  0.00           C  
ATOM   3970  HG  LEU B 248     -20.303 -15.535  13.093  1.00  0.00           H  
ATOM   3971  CD1 LEU B 248     -19.712 -14.186  14.651  1.00  0.00           C  
ATOM   3972 HD11 LEU B 248     -19.222 -13.220  14.761  1.00  0.00           H  
ATOM   3973 HD12 LEU B 248     -20.716 -14.136  15.075  1.00  0.00           H  
ATOM   3974 HD13 LEU B 248     -19.142 -14.942  15.190  1.00  0.00           H  
ATOM   3975  CD2 LEU B 248     -20.655 -13.525  12.463  1.00  0.00           C  
ATOM   3976 HD21 LEU B 248     -20.727 -13.773  11.403  1.00  0.00           H  
ATOM   3977 HD22 LEU B 248     -21.659 -13.514  12.889  1.00  0.00           H  
ATOM   3978 HD23 LEU B 248     -20.198 -12.542  12.570  1.00  0.00           H  
ATOM   3979  C   LEU B 248     -16.640 -16.065  11.393  1.00  0.00           C  
ATOM   3980  O   LEU B 248     -15.587 -16.092  12.033  1.00  0.00           O  
ATOM   3981  N   THR B 249     -16.688 -16.000  10.063  1.00  0.00           N  
ATOM   3982  H   THR B 249     -17.603 -15.997   9.623  1.00  0.00           H  
ATOM   3983  CA  THR B 249     -15.513 -16.116   9.176  1.00  0.00           C  
ATOM   3984  HA  THR B 249     -14.626 -15.776   9.714  1.00  0.00           H  
ATOM   3985  CB  THR B 249     -15.284 -17.580   8.745  1.00  0.00           C  
ATOM   3986  HB  THR B 249     -14.664 -17.589   7.849  1.00  0.00           H  
ATOM   3987  CG2 THR B 249     -14.558 -18.392   9.817  1.00  0.00           C  
ATOM   3988 HG21 THR B 249     -15.146 -18.421  10.732  1.00  0.00           H  
ATOM   3989 HG22 THR B 249     -14.405 -19.410   9.458  1.00  0.00           H  
ATOM   3990 HG23 THR B 249     -13.588 -17.944  10.023  1.00  0.00           H  
ATOM   3991  OG1 THR B 249     -16.494 -18.265   8.471  1.00  0.00           O  
ATOM   3992  HG1 THR B 249     -16.961 -17.836   7.741  1.00  0.00           H  
ATOM   3993  C   THR B 249     -15.651 -15.236   7.932  1.00  0.00           C  
ATOM   3994  O   THR B 249     -16.740 -15.137   7.366  1.00  0.00           O  
ATOM   3995  N   TRP B 250     -14.560 -14.604   7.489  1.00  0.00           N  
ATOM   3996  H   TRP B 250     -13.684 -14.718   7.998  1.00  0.00           H  
ATOM   3997  CA  TRP B 250     -14.527 -13.704   6.323  1.00  0.00           C  
ATOM   3998  HA  TRP B 250     -15.293 -14.014   5.611  1.00  0.00           H  
ATOM   3999  CB  TRP B 250     -14.856 -12.267   6.772  1.00  0.00           C  
ATOM   4000  HB2 TRP B 250     -14.821 -11.600   5.911  1.00  0.00           H  
ATOM   4001  HB3 TRP B 250     -15.884 -12.257   7.132  1.00  0.00           H  
ATOM   4002  CG  TRP B 250     -13.993 -11.691   7.855  1.00  0.00           C  
ATOM   4003  CD1 TRP B 250     -12.846 -10.998   7.666  1.00  0.00           C  
ATOM   4004  HD1 TRP B 250     -12.407 -10.771   6.700  1.00  0.00           H  
ATOM   4005  NE1 TRP B 250     -12.305 -10.658   8.891  1.00  0.00           N  
ATOM   4006  HE1 TRP B 250     -11.444 -10.130   8.997  1.00  0.00           H  
ATOM   4007  CE2 TRP B 250     -13.064 -11.140   9.934  1.00  0.00           C  
ATOM   4008  CZ2 TRP B 250     -12.922 -11.084  11.327  1.00  0.00           C  
ATOM   4009  HZ2 TRP B 250     -12.045 -10.639  11.766  1.00  0.00           H  
ATOM   4010  CH2 TRP B 250     -13.913 -11.649  12.142  1.00  0.00           C  
ATOM   4011  HH2 TRP B 250     -13.805 -11.618  13.217  1.00  0.00           H  
ATOM   4012  CZ3 TRP B 250     -15.022 -12.282  11.556  1.00  0.00           C  
ATOM   4013  HZ3 TRP B 250     -15.763 -12.748  12.188  1.00  0.00           H  
ATOM   4014  CE3 TRP B 250     -15.145 -12.354  10.155  1.00  0.00           C  
ATOM   4015  HE3 TRP B 250     -15.983 -12.872   9.717  1.00  0.00           H  
ATOM   4016  CD2 TRP B 250     -14.169 -11.786   9.305  1.00  0.00           C  
ATOM   4017  C   TRP B 250     -13.182 -13.782   5.576  1.00  0.00           C  
ATOM   4018  O   TRP B 250     -12.255 -14.459   6.012  1.00  0.00           O  
ATOM   4019  N   SER B 251     -13.078 -13.119   4.419  1.00  0.00           N  
ATOM   4020  H   SER B 251     -13.870 -12.564   4.113  1.00  0.00           H  
ATOM   4021  CA  SER B 251     -11.845 -13.070   3.614  1.00  0.00           C  
ATOM   4022  HA  SER B 251     -11.201 -13.895   3.922  1.00  0.00           H  
ATOM   4023  CB  SER B 251     -12.165 -13.294   2.133  1.00  0.00           C  
ATOM   4024  HB2 SER B 251     -12.750 -14.210   2.028  1.00  0.00           H  
ATOM   4025  HB3 SER B 251     -12.747 -12.452   1.753  1.00  0.00           H  
ATOM   4026  OG  SER B 251     -10.971 -13.423   1.383  1.00  0.00           O  
ATOM   4027  HG  SER B 251     -11.182 -13.336   0.448  1.00  0.00           H  
ATOM   4028  C   SER B 251     -11.045 -11.773   3.810  1.00  0.00           C  
ATOM   4029  O   SER B 251     -11.612 -10.690   3.990  1.00  0.00           O  
ATOM   4030  N   ASN B 252      -9.716 -11.880   3.723  1.00  0.00           N  
ATOM   4031  H   ASN B 252      -9.347 -12.791   3.495  1.00  0.00           H  
ATOM   4032  CA  ASN B 252      -8.791 -10.746   3.700  1.00  0.00           C  
ATOM   4033  HA  ASN B 252      -9.056 -10.072   4.516  1.00  0.00           H  
ATOM   4034  CB  ASN B 252      -7.371 -11.278   3.962  1.00  0.00           C  
ATOM   4035  HB2 ASN B 252      -7.399 -11.929   4.837  1.00  0.00           H  
ATOM   4036  HB3 ASN B 252      -7.032 -11.863   3.107  1.00  0.00           H  
ATOM   4037  CG  ASN B 252      -6.361 -10.171   4.220  1.00  0.00           C  
ATOM   4038  OD1 ASN B 252      -6.424  -9.081   3.678  1.00  0.00           O  
ATOM   4039  ND2 ASN B 252      -5.428 -10.409   5.110  1.00  0.00           N  
ATOM   4040 HD21 ASN B 252      -4.778  -9.672   5.316  1.00  0.00           H  
ATOM   4041 HD22 ASN B 252      -5.312 -11.326   5.506  1.00  0.00           H  
ATOM   4042  C   ASN B 252      -8.871 -10.008   2.339  1.00  0.00           C  
ATOM   4043  O   ASN B 252      -8.596 -10.630   1.311  1.00  0.00           O  
ATOM   4044  N   PRO B 253      -9.220  -8.706   2.288  1.00  0.00           N  
ATOM   4045  CD  PRO B 253      -9.573  -7.866   3.425  1.00  0.00           C  
ATOM   4046  HD2 PRO B 253      -8.742  -7.786   4.126  1.00  0.00           H  
ATOM   4047  HD3 PRO B 253     -10.447  -8.276   3.929  1.00  0.00           H  
ATOM   4048  CG  PRO B 253      -9.912  -6.490   2.857  1.00  0.00           C  
ATOM   4049  HG2 PRO B 253      -9.031  -5.850   2.878  1.00  0.00           H  
ATOM   4050  HG3 PRO B 253     -10.730  -6.028   3.408  1.00  0.00           H  
ATOM   4051  CB  PRO B 253     -10.304  -6.787   1.411  1.00  0.00           C  
ATOM   4052  HB2 PRO B 253     -10.162  -5.924   0.761  1.00  0.00           H  
ATOM   4053  HB3 PRO B 253     -11.340  -7.115   1.378  1.00  0.00           H  
ATOM   4054  CA  PRO B 253      -9.422  -7.976   1.030  1.00  0.00           C  
ATOM   4055  HA  PRO B 253      -9.981  -8.611   0.342  1.00  0.00           H  
ATOM   4056  C   PRO B 253      -8.126  -7.570   0.297  1.00  0.00           C  
ATOM   4057  O   PRO B 253      -8.173  -6.803  -0.667  1.00  0.00           O  
ATOM   4058  N   TYR B 254      -6.970  -8.084   0.730  1.00  0.00           N  
ATOM   4059  H   TYR B 254      -6.997  -8.719   1.519  1.00  0.00           H  
ATOM   4060  CA  TYR B 254      -5.667  -7.876   0.086  1.00  0.00           C  
ATOM   4061  HA  TYR B 254      -5.812  -7.228  -0.777  1.00  0.00           H  
ATOM   4062  CB  TYR B 254      -4.720  -7.141   1.046  1.00  0.00           C  
ATOM   4063  HB2 TYR B 254      -4.725  -7.632   2.020  1.00  0.00           H  
ATOM   4064  HB3 TYR B 254      -3.703  -7.197   0.656  1.00  0.00           H  
ATOM   4065  CG  TYR B 254      -5.104  -5.685   1.210  1.00  0.00           C  
ATOM   4066  CD1 TYR B 254      -4.380  -4.686   0.534  1.00  0.00           C  
ATOM   4067  HD1 TYR B 254      -3.504  -4.942  -0.044  1.00  0.00           H  
ATOM   4068  CE1 TYR B 254      -4.804  -3.349   0.601  1.00  0.00           C  
ATOM   4069  HE1 TYR B 254      -4.243  -2.574   0.104  1.00  0.00           H  
ATOM   4070  CZ  TYR B 254      -5.966  -3.010   1.321  1.00  0.00           C  
ATOM   4071  OH  TYR B 254      -6.381  -1.721   1.344  1.00  0.00           O  
ATOM   4072  HH  TYR B 254      -5.672  -1.146   0.983  1.00  0.00           H  
ATOM   4073  CE2 TYR B 254      -6.689  -4.005   2.009  1.00  0.00           C  
ATOM   4074  HE2 TYR B 254      -7.574  -3.744   2.570  1.00  0.00           H  
ATOM   4075  CD2 TYR B 254      -6.241  -5.338   1.966  1.00  0.00           C  
ATOM   4076  HD2 TYR B 254      -6.782  -6.110   2.491  1.00  0.00           H  
ATOM   4077  C   TYR B 254      -5.067  -9.202  -0.411  1.00  0.00           C  
ATOM   4078  O   TYR B 254      -5.225 -10.228   0.252  1.00  0.00           O  
ATOM   4079  N   PRO B 255      -4.370  -9.219  -1.566  1.00  0.00           N  
ATOM   4080  CD  PRO B 255      -4.139  -8.094  -2.464  1.00  0.00           C  
ATOM   4081  HD2 PRO B 255      -3.760  -7.223  -1.927  1.00  0.00           H  
ATOM   4082  HD3 PRO B 255      -5.069  -7.843  -2.974  1.00  0.00           H  
ATOM   4083  CG  PRO B 255      -3.106  -8.575  -3.484  1.00  0.00           C  
ATOM   4084  HG2 PRO B 255      -2.101  -8.356  -3.120  1.00  0.00           H  
ATOM   4085  HG3 PRO B 255      -3.263  -8.121  -4.463  1.00  0.00           H  
ATOM   4086  CB  PRO B 255      -3.334 -10.089  -3.515  1.00  0.00           C  
ATOM   4087  HB2 PRO B 255      -2.446 -10.624  -3.851  1.00  0.00           H  
ATOM   4088  HB3 PRO B 255      -4.181 -10.315  -4.164  1.00  0.00           H  
ATOM   4089  CA  PRO B 255      -3.697 -10.419  -2.065  1.00  0.00           C  
ATOM   4090  HA  PRO B 255      -4.393 -11.257  -2.040  1.00  0.00           H  
ATOM   4091  C   PRO B 255      -2.433 -10.739  -1.241  1.00  0.00           C  
ATOM   4092  O   PRO B 255      -1.795  -9.799  -0.769  1.00  0.00           O  
ATOM   4093  N   PRO B 256      -1.972 -12.006  -1.152  1.00  0.00           N  
ATOM   4094  CD  PRO B 256      -2.642 -13.206  -1.635  1.00  0.00           C  
ATOM   4095  HD2 PRO B 256      -2.396 -13.356  -2.688  1.00  0.00           H  
ATOM   4096  HD3 PRO B 256      -3.723 -13.160  -1.498  1.00  0.00           H  
ATOM   4097  CG  PRO B 256      -2.076 -14.352  -0.802  1.00  0.00           C  
ATOM   4098  HG2 PRO B 256      -2.112 -15.300  -1.338  1.00  0.00           H  
ATOM   4099  HG3 PRO B 256      -2.620 -14.422   0.140  1.00  0.00           H  
ATOM   4100  CB  PRO B 256      -0.642 -13.903  -0.534  1.00  0.00           C  
ATOM   4101  HB2 PRO B 256      -0.018 -14.158  -1.392  1.00  0.00           H  
ATOM   4102  HB3 PRO B 256      -0.240 -14.355   0.374  1.00  0.00           H  
ATOM   4103  CA  PRO B 256      -0.755 -12.382  -0.401  1.00  0.00           C  
ATOM   4104  HA  PRO B 256      -0.918 -12.126   0.640  1.00  0.00           H  
ATOM   4105  C   PRO B 256       0.549 -11.701  -0.846  1.00  0.00           C  
ATOM   4106  O   PRO B 256       1.548 -11.712  -0.132  1.00  0.00           O  
ATOM   4107  N   ASP B 257       0.515 -11.090  -2.026  1.00  0.00           N  
ATOM   4108  H   ASP B 257      -0.351 -11.154  -2.534  1.00  0.00           H  
ATOM   4109  CA  ASP B 257       1.509 -10.166  -2.550  1.00  0.00           C  
ATOM   4110  HA  ASP B 257       2.489 -10.644  -2.573  1.00  0.00           H  
ATOM   4111  CB  ASP B 257       1.062  -9.874  -3.986  1.00  0.00           C  
ATOM   4112  HB2 ASP B 257       1.213 -10.757  -4.607  1.00  0.00           H  
ATOM   4113  HB3 ASP B 257      -0.006  -9.645  -3.998  1.00  0.00           H  
ATOM   4114  CG  ASP B 257       1.811  -8.701  -4.587  1.00  0.00           C  
ATOM   4115  OD1 ASP B 257       1.282  -7.570  -4.540  1.00  0.00           O  
ATOM   4116  OD2 ASP B 257       2.919  -8.911  -5.116  1.00  0.00           O  
ATOM   4117  C   ASP B 257       1.645  -8.851  -1.746  1.00  0.00           C  
ATOM   4118  O   ASP B 257       2.761  -8.356  -1.569  1.00  0.00           O  
ATOM   4119  N   ASN B 258       0.544  -8.239  -1.296  1.00  0.00           N  
ATOM   4120  H   ASN B 258      -0.335  -8.746  -1.306  1.00  0.00           H  
ATOM   4121  CA  ASN B 258       0.573  -6.917  -0.660  1.00  0.00           C  
ATOM   4122  HA  ASN B 258       1.434  -6.369  -1.046  1.00  0.00           H  
ATOM   4123  CB  ASN B 258      -0.675  -6.118  -1.061  1.00  0.00           C  
ATOM   4124  HB2 ASN B 258      -0.732  -6.056  -2.147  1.00  0.00           H  
ATOM   4125  HB3 ASN B 258      -1.563  -6.630  -0.691  1.00  0.00           H  
ATOM   4126  CG  ASN B 258      -0.647  -4.713  -0.473  1.00  0.00           C  
ATOM   4127  OD1 ASN B 258      -0.816  -4.530   0.720  1.00  0.00           O  
ATOM   4128  ND2 ASN B 258      -0.418  -3.694  -1.264  1.00  0.00           N  
ATOM   4129 HD21 ASN B 258      -0.500  -2.764  -0.845  1.00  0.00           H  
ATOM   4130 HD22 ASN B 258      -0.220  -3.814  -2.240  1.00  0.00           H  
ATOM   4131  C   ASN B 258       0.743  -7.044   0.862  1.00  0.00           C  
ATOM   4132  O   ASN B 258       0.107  -7.875   1.503  1.00  0.00           O  
ATOM   4133  N   TYR B 259       1.588  -6.212   1.472  1.00  0.00           N  
ATOM   4134  H   TYR B 259       2.036  -5.483   0.939  1.00  0.00           H  
ATOM   4135  CA  TYR B 259       1.977  -6.382   2.875  1.00  0.00           C  
ATOM   4136  HA  TYR B 259       2.240  -7.429   3.016  1.00  0.00           H  
ATOM   4137  CB  TYR B 259       3.233  -5.544   3.151  1.00  0.00           C  
ATOM   4138  HB2 TYR B 259       2.957  -4.490   3.084  1.00  0.00           H  
ATOM   4139  HB3 TYR B 259       3.560  -5.734   4.175  1.00  0.00           H  
ATOM   4140  CG  TYR B 259       4.419  -5.801   2.225  1.00  0.00           C  
ATOM   4141  CD1 TYR B 259       5.311  -4.746   1.953  1.00  0.00           C  
ATOM   4142  HD1 TYR B 259       5.138  -3.764   2.383  1.00  0.00           H  
ATOM   4143  CE1 TYR B 259       6.436  -4.961   1.135  1.00  0.00           C  
ATOM   4144  HE1 TYR B 259       7.123  -4.148   0.944  1.00  0.00           H  
ATOM   4145  CZ  TYR B 259       6.672  -6.238   0.583  1.00  0.00           C  
ATOM   4146  OH  TYR B 259       7.769  -6.465  -0.175  1.00  0.00           O  
ATOM   4147  HH  TYR B 259       8.445  -5.791   0.005  1.00  0.00           H  
ATOM   4148  CE2 TYR B 259       5.770  -7.288   0.827  1.00  0.00           C  
ATOM   4149  HE2 TYR B 259       5.954  -8.253   0.377  1.00  0.00           H  
ATOM   4150  CD2 TYR B 259       4.648  -7.073   1.648  1.00  0.00           C  
ATOM   4151  HD2 TYR B 259       3.969  -7.895   1.820  1.00  0.00           H  
ATOM   4152  C   TYR B 259       0.854  -6.130   3.897  1.00  0.00           C  
ATOM   4153  O   TYR B 259       0.949  -6.665   5.002  1.00  0.00           O  
ATOM   4154  N   LEU B 260      -0.239  -5.434   3.541  1.00  0.00           N  
ATOM   4155  H   LEU B 260      -0.279  -5.021   2.611  1.00  0.00           H  
ATOM   4156  CA  LEU B 260      -1.441  -5.363   4.391  1.00  0.00           C  
ATOM   4157  HA  LEU B 260      -1.143  -5.009   5.378  1.00  0.00           H  
ATOM   4158  CB  LEU B 260      -2.476  -4.385   3.800  1.00  0.00           C  
ATOM   4159  HB2 LEU B 260      -2.473  -4.479   2.715  1.00  0.00           H  
ATOM   4160  HB3 LEU B 260      -3.475  -4.666   4.138  1.00  0.00           H  
ATOM   4161  CG  LEU B 260      -2.240  -2.918   4.196  1.00  0.00           C  
ATOM   4162  HG  LEU B 260      -1.194  -2.657   4.039  1.00  0.00           H  
ATOM   4163  CD1 LEU B 260      -3.116  -2.013   3.339  1.00  0.00           C  
ATOM   4164 HD11 LEU B 260      -2.838  -2.134   2.292  1.00  0.00           H  
ATOM   4165 HD12 LEU B 260      -4.165  -2.274   3.467  1.00  0.00           H  
ATOM   4166 HD13 LEU B 260      -2.962  -0.975   3.624  1.00  0.00           H  
ATOM   4167  CD2 LEU B 260      -2.622  -2.653   5.653  1.00  0.00           C  
ATOM   4168 HD21 LEU B 260      -2.040  -3.282   6.322  1.00  0.00           H  
ATOM   4169 HD22 LEU B 260      -2.420  -1.612   5.901  1.00  0.00           H  
ATOM   4170 HD23 LEU B 260      -3.681  -2.856   5.801  1.00  0.00           H  
ATOM   4171  C   LEU B 260      -2.084  -6.738   4.620  1.00  0.00           C  
ATOM   4172  O   LEU B 260      -2.696  -6.946   5.670  1.00  0.00           O  
ATOM   4173  N   TYR B 261      -1.874  -7.717   3.729  1.00  0.00           N  
ATOM   4174  H   TYR B 261      -1.323  -7.522   2.898  1.00  0.00           H  
ATOM   4175  CA  TYR B 261      -2.313  -9.101   3.947  1.00  0.00           C  
ATOM   4176  HA  TYR B 261      -3.400  -9.101   4.021  1.00  0.00           H  
ATOM   4177  CB  TYR B 261      -1.918  -9.957   2.735  1.00  0.00           C  
ATOM   4178  HB2 TYR B 261      -2.364  -9.520   1.840  1.00  0.00           H  
ATOM   4179  HB3 TYR B 261      -0.836  -9.918   2.619  1.00  0.00           H  
ATOM   4180  CG  TYR B 261      -2.331 -11.415   2.815  1.00  0.00           C  
ATOM   4181  CD1 TYR B 261      -1.373 -12.416   3.072  1.00  0.00           C  
ATOM   4182  HD1 TYR B 261      -0.337 -12.141   3.202  1.00  0.00           H  
ATOM   4183  CE1 TYR B 261      -1.758 -13.771   3.114  1.00  0.00           C  
ATOM   4184  HE1 TYR B 261      -1.032 -14.550   3.293  1.00  0.00           H  
ATOM   4185  CZ  TYR B 261      -3.108 -14.124   2.905  1.00  0.00           C  
ATOM   4186  OH  TYR B 261      -3.487 -15.428   2.931  1.00  0.00           O  
ATOM   4187  HH  TYR B 261      -4.438 -15.523   3.010  1.00  0.00           H  
ATOM   4188  CE2 TYR B 261      -4.065 -13.123   2.643  1.00  0.00           C  
ATOM   4189  HE2 TYR B 261      -5.095 -13.387   2.457  1.00  0.00           H  
ATOM   4190  CD2 TYR B 261      -3.673 -11.774   2.601  1.00  0.00           C  
ATOM   4191  HD2 TYR B 261      -4.405 -11.007   2.395  1.00  0.00           H  
ATOM   4192  C   TYR B 261      -1.749  -9.709   5.243  1.00  0.00           C  
ATOM   4193  O   TYR B 261      -2.362 -10.598   5.825  1.00  0.00           O  
ATOM   4194  N   ASN B 262      -0.602  -9.220   5.735  1.00  0.00           N  
ATOM   4195  H   ASN B 262      -0.169  -8.442   5.253  1.00  0.00           H  
ATOM   4196  CA  ASN B 262       0.025  -9.682   6.976  1.00  0.00           C  
ATOM   4197  HA  ASN B 262      -0.467 -10.598   7.306  1.00  0.00           H  
ATOM   4198  CB  ASN B 262       1.502 -10.016   6.691  1.00  0.00           C  
ATOM   4199  HB2 ASN B 262       2.011  -9.118   6.342  1.00  0.00           H  
ATOM   4200  HB3 ASN B 262       1.965 -10.335   7.623  1.00  0.00           H  
ATOM   4201  CG  ASN B 262       1.724 -11.137   5.683  1.00  0.00           C  
ATOM   4202  OD1 ASN B 262       2.717 -11.143   4.966  1.00  0.00           O  
ATOM   4203  ND2 ASN B 262       0.849 -12.118   5.610  1.00  0.00           N  
ATOM   4204 HD21 ASN B 262       1.034 -12.863   4.965  1.00  0.00           H  
ATOM   4205 HD22 ASN B 262      -0.008 -12.091   6.138  1.00  0.00           H  
ATOM   4206  C   ASN B 262      -0.149  -8.724   8.170  1.00  0.00           C  
ATOM   4207  O   ASN B 262       0.473  -8.955   9.201  1.00  0.00           O  
ATOM   4208  N   HIE B 263      -0.974  -7.673   8.050  1.00  0.00           N  
ATOM   4209  H   HIE B 263      -1.461  -7.543   7.172  1.00  0.00           H  
ATOM   4210  CA  HIE B 263      -1.126  -6.634   9.087  1.00  0.00           C  
ATOM   4211  HA  HIE B 263      -0.764  -7.031  10.036  1.00  0.00           H  
ATOM   4212  CB  HIE B 263      -0.220  -5.442   8.744  1.00  0.00           C  
ATOM   4213  HB2 HIE B 263      -0.397  -5.131   7.714  1.00  0.00           H  
ATOM   4214  HB3 HIE B 263      -0.483  -4.609   9.392  1.00  0.00           H  
ATOM   4215  CG  HIE B 263       1.253  -5.718   8.943  1.00  0.00           C  
ATOM   4216  ND1 HIE B 263       1.873  -5.917  10.181  1.00  0.00           N  
ATOM   4217  CE1 HIE B 263       3.184  -6.028   9.926  1.00  0.00           C  
ATOM   4218  HE1 HIE B 263       3.944  -6.165  10.686  1.00  0.00           H  
ATOM   4219  NE2 HIE B 263       3.417  -5.895   8.609  1.00  0.00           N  
ATOM   4220  HE2 HIE B 263       4.329  -5.848   8.182  1.00  0.00           H  
ATOM   4221  CD2 HIE B 263       2.212  -5.701   7.971  1.00  0.00           C  
ATOM   4222  HD2 HIE B 263       2.049  -5.516   6.918  1.00  0.00           H  
ATOM   4223  C   HIE B 263      -2.566  -6.174   9.390  1.00  0.00           C  
ATOM   4224  O   HIE B 263      -2.770  -5.508  10.407  1.00  0.00           O  
ATOM   4225  N   LEU B 264      -3.572  -6.520   8.575  1.00  0.00           N  
ATOM   4226  H   LEU B 264      -3.379  -7.076   7.753  1.00  0.00           H  
ATOM   4227  CA  LEU B 264      -4.974  -6.188   8.887  1.00  0.00           C  
ATOM   4228  HA  LEU B 264      -5.018  -5.131   9.148  1.00  0.00           H  
ATOM   4229  CB  LEU B 264      -5.887  -6.431   7.672  1.00  0.00           C  
ATOM   4230  HB2 LEU B 264      -5.667  -7.419   7.264  1.00  0.00           H  
ATOM   4231  HB3 LEU B 264      -6.923  -6.450   8.011  1.00  0.00           H  
ATOM   4232  CG  LEU B 264      -5.774  -5.380   6.557  1.00  0.00           C  
ATOM   4233  HG  LEU B 264      -4.742  -5.320   6.216  1.00  0.00           H  
ATOM   4234  CD1 LEU B 264      -6.654  -5.805   5.386  1.00  0.00           C  
ATOM   4235 HD11 LEU B 264      -6.606  -5.046   4.611  1.00  0.00           H  
ATOM   4236 HD12 LEU B 264      -7.689  -5.929   5.711  1.00  0.00           H  
ATOM   4237 HD13 LEU B 264      -6.288  -6.748   4.981  1.00  0.00           H  
ATOM   4238  CD2 LEU B 264      -6.235  -3.982   6.980  1.00  0.00           C  
ATOM   4239 HD21 LEU B 264      -5.600  -3.602   7.774  1.00  0.00           H  
ATOM   4240 HD22 LEU B 264      -6.148  -3.305   6.132  1.00  0.00           H  
ATOM   4241 HD23 LEU B 264      -7.267  -4.008   7.318  1.00  0.00           H  
ATOM   4242  C   LEU B 264      -5.524  -6.959  10.100  1.00  0.00           C  
ATOM   4243  O   LEU B 264      -5.274  -8.147  10.264  1.00  0.00           O  
ATOM   4244  N   THR B 265      -6.351  -6.275  10.893  1.00  0.00           N  
ATOM   4245  H   THR B 265      -6.470  -5.288  10.686  1.00  0.00           H  
ATOM   4246  CA  THR B 265      -7.094  -6.773  12.059  1.00  0.00           C  
ATOM   4247  HA  THR B 265      -7.249  -7.846  11.941  1.00  0.00           H  
ATOM   4248  CB  THR B 265      -6.260  -6.576  13.333  1.00  0.00           C  
ATOM   4249  HB  THR B 265      -5.310  -7.097  13.218  1.00  0.00           H  
ATOM   4250  CG2 THR B 265      -5.975  -5.116  13.682  1.00  0.00           C  
ATOM   4251 HG21 THR B 265      -5.428  -5.067  14.623  1.00  0.00           H  
ATOM   4252 HG22 THR B 265      -5.367  -4.659  12.901  1.00  0.00           H  
ATOM   4253 HG23 THR B 265      -6.909  -4.573  13.778  1.00  0.00           H  
ATOM   4254  OG1 THR B 265      -6.933  -7.135  14.426  1.00  0.00           O  
ATOM   4255  HG1 THR B 265      -6.856  -8.104  14.329  1.00  0.00           H  
ATOM   4256  C   THR B 265      -8.485  -6.109  12.124  1.00  0.00           C  
ATOM   4257  O   THR B 265      -8.746  -5.147  11.391  1.00  0.00           O  
ATOM   4258  N   TYR B 266      -9.420  -6.631  12.929  1.00  0.00           N  
ATOM   4259  H   TYR B 266      -9.119  -7.272  13.652  1.00  0.00           H  
ATOM   4260  CA  TYR B 266     -10.852  -6.568  12.599  1.00  0.00           C  
ATOM   4261  HA  TYR B 266     -10.982  -5.853  11.790  1.00  0.00           H  
ATOM   4262  CB  TYR B 266     -11.300  -7.930  12.043  1.00  0.00           C  
ATOM   4263  HB2 TYR B 266     -11.201  -8.674  12.833  1.00  0.00           H  
ATOM   4264  HB3 TYR B 266     -12.358  -7.878  11.779  1.00  0.00           H  
ATOM   4265  CG  TYR B 266     -10.527  -8.405  10.822  1.00  0.00           C  
ATOM   4266  CD1 TYR B 266     -10.847  -7.899   9.547  1.00  0.00           C  
ATOM   4267  HD1 TYR B 266     -11.649  -7.182   9.441  1.00  0.00           H  
ATOM   4268  CE1 TYR B 266     -10.124  -8.322   8.414  1.00  0.00           C  
ATOM   4269  HE1 TYR B 266     -10.362  -7.941   7.431  1.00  0.00           H  
ATOM   4270  CZ  TYR B 266      -9.061  -9.238   8.552  1.00  0.00           C  
ATOM   4271  OH  TYR B 266      -8.370  -9.621   7.448  1.00  0.00           O  
ATOM   4272  HH  TYR B 266      -7.572 -10.098   7.690  1.00  0.00           H  
ATOM   4273  CE2 TYR B 266      -8.749  -9.760   9.827  1.00  0.00           C  
ATOM   4274  HE2 TYR B 266      -7.943 -10.474   9.944  1.00  0.00           H  
ATOM   4275  CD2 TYR B 266      -9.488  -9.348  10.956  1.00  0.00           C  
ATOM   4276  HD2 TYR B 266      -9.244  -9.757  11.930  1.00  0.00           H  
ATOM   4277  C   TYR B 266     -11.784  -6.094  13.727  1.00  0.00           C  
ATOM   4278  O   TYR B 266     -11.543  -6.288  14.919  1.00  0.00           O  
ATOM   4279  N   ALA B 267     -12.918  -5.516  13.321  1.00  0.00           N  
ATOM   4280  H   ALA B 267     -13.042  -5.342  12.328  1.00  0.00           H  
ATOM   4281  CA  ALA B 267     -14.073  -5.304  14.184  1.00  0.00           C  
ATOM   4282  HA  ALA B 267     -13.970  -5.931  15.071  1.00  0.00           H  
ATOM   4283  CB  ALA B 267     -14.129  -3.848  14.655  1.00  0.00           C  
ATOM   4284  HB1 ALA B 267     -13.242  -3.623  15.250  1.00  0.00           H  
ATOM   4285  HB2 ALA B 267     -14.175  -3.180  13.795  1.00  0.00           H  
ATOM   4286  HB3 ALA B 267     -15.012  -3.702  15.280  1.00  0.00           H  
ATOM   4287  C   ALA B 267     -15.354  -5.742  13.468  1.00  0.00           C  
ATOM   4288  O   ALA B 267     -15.608  -5.366  12.321  1.00  0.00           O  
ATOM   4289  N   VAL B 268     -16.160  -6.529  14.176  1.00  0.00           N  
ATOM   4290  H   VAL B 268     -15.884  -6.742  15.131  1.00  0.00           H  
ATOM   4291  CA  VAL B 268     -17.467  -7.041  13.758  1.00  0.00           C  
ATOM   4292  HA  VAL B 268     -17.564  -6.943  12.679  1.00  0.00           H  
ATOM   4293  CB  VAL B 268     -17.586  -8.540  14.110  1.00  0.00           C  
ATOM   4294  HB  VAL B 268     -17.468  -8.654  15.188  1.00  0.00           H  
ATOM   4295  CG1 VAL B 268     -18.947  -9.129  13.719  1.00  0.00           C  
ATOM   4296 HG11 VAL B 268     -19.119  -9.003  12.650  1.00  0.00           H  
ATOM   4297 HG12 VAL B 268     -18.975 -10.192  13.961  1.00  0.00           H  
ATOM   4298 HG13 VAL B 268     -19.739  -8.637  14.277  1.00  0.00           H  
ATOM   4299  CG2 VAL B 268     -16.509  -9.386  13.416  1.00  0.00           C  
ATOM   4300 HG21 VAL B 268     -16.625 -10.436  13.687  1.00  0.00           H  
ATOM   4301 HG22 VAL B 268     -16.594  -9.290  12.336  1.00  0.00           H  
ATOM   4302 HG23 VAL B 268     -15.514  -9.069  13.728  1.00  0.00           H  
ATOM   4303  C   VAL B 268     -18.573  -6.216  14.424  1.00  0.00           C  
ATOM   4304  O   VAL B 268     -18.500  -5.905  15.612  1.00  0.00           O  
ATOM   4305  N   ASN B 269     -19.624  -5.887  13.676  1.00  0.00           N  
ATOM   4306  H   ASN B 269     -19.613  -6.197  12.707  1.00  0.00           H  
ATOM   4307  CA  ASN B 269     -20.895  -5.360  14.179  1.00  0.00           C  
ATOM   4308  HA  ASN B 269     -20.817  -5.166  15.249  1.00  0.00           H  
ATOM   4309  CB  ASN B 269     -21.174  -4.025  13.457  1.00  0.00           C  
ATOM   4310  HB2 ASN B 269     -20.480  -3.282  13.838  1.00  0.00           H  
ATOM   4311  HB3 ASN B 269     -20.979  -4.154  12.394  1.00  0.00           H  
ATOM   4312  CG  ASN B 269     -22.575  -3.444  13.591  1.00  0.00           C  
ATOM   4313  OD1 ASN B 269     -23.069  -2.804  12.670  1.00  0.00           O  
ATOM   4314  ND2 ASN B 269     -23.268  -3.635  14.688  1.00  0.00           N  
ATOM   4315 HD21 ASN B 269     -24.191  -3.230  14.741  1.00  0.00           H  
ATOM   4316 HD22 ASN B 269     -22.884  -4.080  15.516  1.00  0.00           H  
ATOM   4317  C   ASN B 269     -21.988  -6.419  13.957  1.00  0.00           C  
ATOM   4318  O   ASN B 269     -22.108  -6.935  12.846  1.00  0.00           O  
ATOM   4319  N   ILE B 270     -22.769  -6.720  14.998  1.00  0.00           N  
ATOM   4320  H   ILE B 270     -22.635  -6.192  15.855  1.00  0.00           H  
ATOM   4321  CA  ILE B 270     -23.902  -7.660  14.999  1.00  0.00           C  
ATOM   4322  HA  ILE B 270     -24.084  -7.995  13.982  1.00  0.00           H  
ATOM   4323  CB  ILE B 270     -23.573  -8.892  15.880  1.00  0.00           C  
ATOM   4324  HB  ILE B 270     -23.046  -8.537  16.768  1.00  0.00           H  
ATOM   4325  CG2 ILE B 270     -24.807  -9.683  16.363  1.00  0.00           C  
ATOM   4326 HG21 ILE B 270     -24.505 -10.547  16.954  1.00  0.00           H  
ATOM   4327 HG22 ILE B 270     -25.434  -9.061  17.001  1.00  0.00           H  
ATOM   4328 HG23 ILE B 270     -25.394 -10.030  15.510  1.00  0.00           H  
ATOM   4329  CG1 ILE B 270     -22.643  -9.827  15.083  1.00  0.00           C  
ATOM   4330 HG12 ILE B 270     -23.242 -10.387  14.370  1.00  0.00           H  
ATOM   4331 HG13 ILE B 270     -21.918  -9.238  14.526  1.00  0.00           H  
ATOM   4332  CD1 ILE B 270     -21.858 -10.808  15.952  1.00  0.00           C  
ATOM   4333 HD11 ILE B 270     -22.532 -11.513  16.438  1.00  0.00           H  
ATOM   4334 HD12 ILE B 270     -21.162 -11.365  15.325  1.00  0.00           H  
ATOM   4335 HD13 ILE B 270     -21.294 -10.260  16.706  1.00  0.00           H  
ATOM   4336  C   ILE B 270     -25.165  -6.937  15.466  1.00  0.00           C  
ATOM   4337  O   ILE B 270     -25.078  -6.065  16.329  1.00  0.00           O  
ATOM   4338  N   TRP B 271     -26.328  -7.302  14.924  1.00  0.00           N  
ATOM   4339  H   TRP B 271     -26.338  -8.033  14.220  1.00  0.00           H  
ATOM   4340  CA  TRP B 271     -27.624  -6.794  15.384  1.00  0.00           C  
ATOM   4341  HA  TRP B 271     -27.576  -6.712  16.468  1.00  0.00           H  
ATOM   4342  CB  TRP B 271     -27.884  -5.389  14.823  1.00  0.00           C  
ATOM   4343  HB2 TRP B 271     -28.690  -4.941  15.408  1.00  0.00           H  
ATOM   4344  HB3 TRP B 271     -27.001  -4.772  14.989  1.00  0.00           H  
ATOM   4345  CG  TRP B 271     -28.254  -5.293  13.372  1.00  0.00           C  
ATOM   4346  CD1 TRP B 271     -29.500  -5.021  12.921  1.00  0.00           C  
ATOM   4347  HD1 TRP B 271     -30.370  -4.858  13.555  1.00  0.00           H  
ATOM   4348  NE1 TRP B 271     -29.501  -4.984  11.543  1.00  0.00           N  
ATOM   4349  HE1 TRP B 271     -30.342  -4.808  11.011  1.00  0.00           H  
ATOM   4350  CE2 TRP B 271     -28.250  -5.244  11.029  1.00  0.00           C  
ATOM   4351  CZ2 TRP B 271     -27.756  -5.322   9.717  1.00  0.00           C  
ATOM   4352  HZ2 TRP B 271     -28.411  -5.124   8.882  1.00  0.00           H  
ATOM   4353  CH2 TRP B 271     -26.413  -5.676   9.508  1.00  0.00           C  
ATOM   4354  HH2 TRP B 271     -26.026  -5.758   8.503  1.00  0.00           H  
ATOM   4355  CZ3 TRP B 271     -25.580  -5.930  10.612  1.00  0.00           C  
ATOM   4356  HZ3 TRP B 271     -24.554  -6.230  10.455  1.00  0.00           H  
ATOM   4357  CE3 TRP B 271     -26.075  -5.802  11.925  1.00  0.00           C  
ATOM   4358  HE3 TRP B 271     -25.415  -5.979  12.760  1.00  0.00           H  
ATOM   4359  CD2 TRP B 271     -27.427  -5.470  12.175  1.00  0.00           C  
ATOM   4360  C   TRP B 271     -28.772  -7.757  15.055  1.00  0.00           C  
ATOM   4361  O   TRP B 271     -28.637  -8.617  14.179  1.00  0.00           O  
ATOM   4362  N   SER B 272     -29.886  -7.641  15.782  1.00  0.00           N  
ATOM   4363  H   SER B 272     -29.921  -6.916  16.490  1.00  0.00           H  
ATOM   4364  CA  SER B 272     -31.092  -8.456  15.562  1.00  0.00           C  
ATOM   4365  HA  SER B 272     -30.780  -9.477  15.352  1.00  0.00           H  
ATOM   4366  CB  SER B 272     -31.942  -8.499  16.835  1.00  0.00           C  
ATOM   4367  HB2 SER B 272     -31.340  -8.850  17.673  1.00  0.00           H  
ATOM   4368  HB3 SER B 272     -32.301  -7.496  17.060  1.00  0.00           H  
ATOM   4369  OG  SER B 272     -33.047  -9.367  16.655  1.00  0.00           O  
ATOM   4370  HG  SER B 272     -32.703 -10.272  16.611  1.00  0.00           H  
ATOM   4371  C   SER B 272     -31.932  -7.965  14.372  1.00  0.00           C  
ATOM   4372  O   SER B 272     -32.043  -6.769  14.126  1.00  0.00           O  
ATOM   4373  N   GLU B 273     -32.569  -8.893  13.655  1.00  0.00           N  
ATOM   4374  H   GLU B 273     -32.434  -9.859  13.935  1.00  0.00           H  
ATOM   4375  CA  GLU B 273     -33.642  -8.630  12.676  1.00  0.00           C  
ATOM   4376  HA  GLU B 273     -33.368  -7.785  12.042  1.00  0.00           H  
ATOM   4377  CB  GLU B 273     -33.773  -9.901  11.810  1.00  0.00           C  
ATOM   4378  HB2 GLU B 273     -32.781 -10.215  11.479  1.00  0.00           H  
ATOM   4379  HB3 GLU B 273     -34.150 -10.679  12.472  1.00  0.00           H  
ATOM   4380  CG  GLU B 273     -34.700  -9.865  10.577  1.00  0.00           C  
ATOM   4381  HG2 GLU B 273     -35.009 -10.895  10.376  1.00  0.00           H  
ATOM   4382  HG3 GLU B 273     -35.607  -9.299  10.781  1.00  0.00           H  
ATOM   4383  CD  GLU B 273     -34.018  -9.324   9.313  1.00  0.00           C  
ATOM   4384  OE1 GLU B 273     -33.283  -8.319   9.366  1.00  0.00           O  
ATOM   4385  OE2 GLU B 273     -34.127  -9.955   8.235  1.00  0.00           O  
ATOM   4386  C   GLU B 273     -34.988  -8.293  13.366  1.00  0.00           C  
ATOM   4387  O   GLU B 273     -35.902  -7.764  12.737  1.00  0.00           O  
ATOM   4388  N   ASN B 274     -35.125  -8.624  14.658  1.00  0.00           N  
ATOM   4389  H   ASN B 274     -34.325  -9.040  15.120  1.00  0.00           H  
ATOM   4390  CA  ASN B 274     -36.363  -8.504  15.438  1.00  0.00           C  
ATOM   4391  HA  ASN B 274     -37.198  -8.294  14.767  1.00  0.00           H  
ATOM   4392  CB  ASN B 274     -36.614  -9.849  16.137  1.00  0.00           C  
ATOM   4393  HB2 ASN B 274     -35.762 -10.087  16.769  1.00  0.00           H  
ATOM   4394  HB3 ASN B 274     -37.487  -9.754  16.783  1.00  0.00           H  
ATOM   4395  CG  ASN B 274     -36.855 -10.992  15.172  1.00  0.00           C  
ATOM   4396  OD1 ASN B 274     -35.985 -11.778  14.834  1.00  0.00           O  
ATOM   4397  ND2 ASN B 274     -38.073 -11.140  14.711  1.00  0.00           N  
ATOM   4398 HD21 ASN B 274     -38.229 -11.917  14.096  1.00  0.00           H  
ATOM   4399 HD22 ASN B 274     -38.796 -10.496  14.978  1.00  0.00           H  
ATOM   4400  C   ASN B 274     -36.355  -7.381  16.489  1.00  0.00           C  
ATOM   4401  O   ASN B 274     -37.425  -6.916  16.879  1.00  0.00           O  
ATOM   4402  N   ASP B 275     -35.178  -6.975  16.974  1.00  0.00           N  
ATOM   4403  H   ASP B 275     -34.341  -7.423  16.629  1.00  0.00           H  
ATOM   4404  CA  ASP B 275     -35.017  -6.030  18.084  1.00  0.00           C  
ATOM   4405  HA  ASP B 275     -35.963  -5.532  18.291  1.00  0.00           H  
ATOM   4406  CB  ASP B 275     -34.670  -6.819  19.356  1.00  0.00           C  
ATOM   4407  HB2 ASP B 275     -35.462  -7.549  19.540  1.00  0.00           H  
ATOM   4408  HB3 ASP B 275     -33.741  -7.371  19.196  1.00  0.00           H  
ATOM   4409  CG  ASP B 275     -34.516  -5.953  20.612  1.00  0.00           C  
ATOM   4410  OD1 ASP B 275     -34.324  -6.582  21.675  1.00  0.00           O  
ATOM   4411  OD2 ASP B 275     -34.627  -4.705  20.531  1.00  0.00           O  
ATOM   4412  C   ASP B 275     -33.965  -4.954  17.754  1.00  0.00           C  
ATOM   4413  O   ASP B 275     -32.768  -5.203  17.912  1.00  0.00           O  
ATOM   4414  N   PRO B 276     -34.380  -3.750  17.314  1.00  0.00           N  
ATOM   4415  CD  PRO B 276     -35.738  -3.393  16.932  1.00  0.00           C  
ATOM   4416  HD2 PRO B 276     -36.275  -3.017  17.806  1.00  0.00           H  
ATOM   4417  HD3 PRO B 276     -36.271  -4.236  16.490  1.00  0.00           H  
ATOM   4418  CG  PRO B 276     -35.580  -2.285  15.895  1.00  0.00           C  
ATOM   4419  HG2 PRO B 276     -36.452  -1.632  15.866  1.00  0.00           H  
ATOM   4420  HG3 PRO B 276     -35.389  -2.723  14.914  1.00  0.00           H  
ATOM   4421  CB  PRO B 276     -34.334  -1.553  16.389  1.00  0.00           C  
ATOM   4422  HB2 PRO B 276     -34.613  -0.867  17.191  1.00  0.00           H  
ATOM   4423  HB3 PRO B 276     -33.836  -1.015  15.582  1.00  0.00           H  
ATOM   4424  CA  PRO B 276     -33.453  -2.680  16.943  1.00  0.00           C  
ATOM   4425  HA  PRO B 276     -32.809  -3.053  16.146  1.00  0.00           H  
ATOM   4426  C   PRO B 276     -32.555  -2.164  18.080  1.00  0.00           C  
ATOM   4427  O   PRO B 276     -31.567  -1.491  17.792  1.00  0.00           O  
ATOM   4428  N   ALA B 277     -32.886  -2.436  19.351  1.00  0.00           N  
ATOM   4429  H   ALA B 277     -33.672  -3.052  19.538  1.00  0.00           H  
ATOM   4430  CA  ALA B 277     -32.039  -2.078  20.490  1.00  0.00           C  
ATOM   4431  HA  ALA B 277     -31.569  -1.113  20.293  1.00  0.00           H  
ATOM   4432  CB  ALA B 277     -32.932  -1.932  21.727  1.00  0.00           C  
ATOM   4433  HB1 ALA B 277     -33.391  -2.891  21.971  1.00  0.00           H  
ATOM   4434  HB2 ALA B 277     -32.329  -1.600  22.573  1.00  0.00           H  
ATOM   4435  HB3 ALA B 277     -33.713  -1.195  21.536  1.00  0.00           H  
ATOM   4436  C   ALA B 277     -30.909  -3.096  20.731  1.00  0.00           C  
ATOM   4437  O   ALA B 277     -29.885  -2.752  21.324  1.00  0.00           O  
ATOM   4438  N   ASP B 278     -31.063  -4.339  20.261  1.00  0.00           N  
ATOM   4439  H   ASP B 278     -31.911  -4.551  19.747  1.00  0.00           H  
ATOM   4440  CA  ASP B 278     -30.055  -5.396  20.361  1.00  0.00           C  
ATOM   4441  HA  ASP B 278     -29.554  -5.271  21.323  1.00  0.00           H  
ATOM   4442  CB  ASP B 278     -30.743  -6.776  20.386  1.00  0.00           C  
ATOM   4443  HB2 ASP B 278     -31.635  -6.709  21.010  1.00  0.00           H  
ATOM   4444  HB3 ASP B 278     -31.060  -7.053  19.381  1.00  0.00           H  
ATOM   4445  CG  ASP B 278     -29.859  -7.881  20.977  1.00  0.00           C  
ATOM   4446  OD1 ASP B 278     -28.730  -7.605  21.439  1.00  0.00           O  
ATOM   4447  OD2 ASP B 278     -30.293  -9.054  21.041  1.00  0.00           O  
ATOM   4448  C   ASP B 278     -28.970  -5.235  19.275  1.00  0.00           C  
ATOM   4449  O   ASP B 278     -28.837  -6.051  18.356  1.00  0.00           O  
ATOM   4450  N   PHE B 279     -28.218  -4.132  19.365  1.00  0.00           N  
ATOM   4451  H   PHE B 279     -28.435  -3.504  20.135  1.00  0.00           H  
ATOM   4452  CA  PHE B 279     -27.129  -3.734  18.465  1.00  0.00           C  
ATOM   4453  HA  PHE B 279     -27.076  -4.441  17.638  1.00  0.00           H  
ATOM   4454  CB  PHE B 279     -27.438  -2.347  17.882  1.00  0.00           C  
ATOM   4455  HB2 PHE B 279     -28.405  -2.389  17.378  1.00  0.00           H  
ATOM   4456  HB3 PHE B 279     -27.538  -1.634  18.703  1.00  0.00           H  
ATOM   4457  CG  PHE B 279     -26.399  -1.816  16.907  1.00  0.00           C  
ATOM   4458  CD1 PHE B 279     -26.603  -1.943  15.520  1.00  0.00           C  
ATOM   4459  HD1 PHE B 279     -27.502  -2.417  15.153  1.00  0.00           H  
ATOM   4460  CE1 PHE B 279     -25.657  -1.433  14.613  1.00  0.00           C  
ATOM   4461  HE1 PHE B 279     -25.835  -1.527  13.551  1.00  0.00           H  
ATOM   4462  CZ  PHE B 279     -24.502  -0.786  15.090  1.00  0.00           C  
ATOM   4463  HZ  PHE B 279     -23.777  -0.385  14.396  1.00  0.00           H  
ATOM   4464  CE2 PHE B 279     -24.291  -0.659  16.475  1.00  0.00           C  
ATOM   4465  HE2 PHE B 279     -23.410  -0.154  16.848  1.00  0.00           H  
ATOM   4466  CD2 PHE B 279     -25.240  -1.169  17.380  1.00  0.00           C  
ATOM   4467  HD2 PHE B 279     -25.091  -1.053  18.446  1.00  0.00           H  
ATOM   4468  C   PHE B 279     -25.783  -3.758  19.204  1.00  0.00           C  
ATOM   4469  O   PHE B 279     -25.645  -3.202  20.294  1.00  0.00           O  
ATOM   4470  N   ARG B 280     -24.774  -4.415  18.617  1.00  0.00           N  
ATOM   4471  H   ARG B 280     -24.951  -4.828  17.706  1.00  0.00           H  
ATOM   4472  CA  ARG B 280     -23.527  -4.798  19.300  1.00  0.00           C  
ATOM   4473  HA  ARG B 280     -23.387  -4.143  20.163  1.00  0.00           H  
ATOM   4474  CB  ARG B 280     -23.629  -6.250  19.802  1.00  0.00           C  
ATOM   4475  HB2 ARG B 280     -23.591  -6.920  18.941  1.00  0.00           H  
ATOM   4476  HB3 ARG B 280     -22.764  -6.458  20.435  1.00  0.00           H  
ATOM   4477  CG  ARG B 280     -24.910  -6.560  20.594  1.00  0.00           C  
ATOM   4478  HG2 ARG B 280     -25.031  -5.844  21.407  1.00  0.00           H  
ATOM   4479  HG3 ARG B 280     -25.774  -6.502  19.931  1.00  0.00           H  
ATOM   4480  CD  ARG B 280     -24.831  -7.973  21.169  1.00  0.00           C  
ATOM   4481  HD2 ARG B 280     -24.500  -8.661  20.388  1.00  0.00           H  
ATOM   4482  HD3 ARG B 280     -24.100  -7.980  21.979  1.00  0.00           H  
ATOM   4483  NE  ARG B 280     -26.139  -8.424  21.668  1.00  0.00           N  
ATOM   4484  HE  ARG B 280     -26.971  -7.867  21.454  1.00  0.00           H  
ATOM   4485  CZ  ARG B 280     -26.395  -9.538  22.314  1.00  0.00           C  
ATOM   4486  NH1 ARG B 280     -25.451 -10.356  22.669  1.00  0.00           N  
ATOM   4487 HH11 ARG B 280     -24.506 -10.157  22.394  1.00  0.00           H  
ATOM   4488 HH12 ARG B 280     -25.712 -11.195  23.170  1.00  0.00           H  
ATOM   4489  NH2 ARG B 280     -27.618  -9.865  22.596  1.00  0.00           N  
ATOM   4490 HH21 ARG B 280     -28.354  -9.236  22.253  1.00  0.00           H  
ATOM   4491 HH22 ARG B 280     -27.816 -10.724  23.079  1.00  0.00           H  
ATOM   4492  C   ARG B 280     -22.300  -4.652  18.401  1.00  0.00           C  
ATOM   4493  O   ARG B 280     -22.392  -4.748  17.174  1.00  0.00           O  
ATOM   4494  N   ILE B 281     -21.128  -4.493  19.013  1.00  0.00           N  
ATOM   4495  H   ILE B 281     -21.112  -4.495  20.023  1.00  0.00           H  
ATOM   4496  CA  ILE B 281     -19.821  -4.509  18.342  1.00  0.00           C  
ATOM   4497  HA  ILE B 281     -19.940  -4.965  17.362  1.00  0.00           H  
ATOM   4498  CB  ILE B 281     -19.277  -3.072  18.123  1.00  0.00           C  
ATOM   4499  HB  ILE B 281     -19.308  -2.541  19.076  1.00  0.00           H  
ATOM   4500  CG2 ILE B 281     -17.811  -3.075  17.639  1.00  0.00           C  
ATOM   4501 HG21 ILE B 281     -17.723  -3.596  16.685  1.00  0.00           H  
ATOM   4502 HG22 ILE B 281     -17.442  -2.056  17.532  1.00  0.00           H  
ATOM   4503 HG23 ILE B 281     -17.168  -3.557  18.376  1.00  0.00           H  
ATOM   4504  CG1 ILE B 281     -20.191  -2.328  17.114  1.00  0.00           C  
ATOM   4505 HG12 ILE B 281     -20.269  -2.918  16.202  1.00  0.00           H  
ATOM   4506 HG13 ILE B 281     -21.188  -2.238  17.545  1.00  0.00           H  
ATOM   4507  CD1 ILE B 281     -19.748  -0.911  16.728  1.00  0.00           C  
ATOM   4508 HD11 ILE B 281     -20.538  -0.435  16.147  1.00  0.00           H  
ATOM   4509 HD12 ILE B 281     -19.564  -0.320  17.626  1.00  0.00           H  
ATOM   4510 HD13 ILE B 281     -18.846  -0.946  16.116  1.00  0.00           H  
ATOM   4511  C   ILE B 281     -18.875  -5.422  19.129  1.00  0.00           C  
ATOM   4512  O   ILE B 281     -18.900  -5.436  20.357  1.00  0.00           O  
ATOM   4513  N   TYR B 282     -18.050  -6.175  18.409  1.00  0.00           N  
ATOM   4514  H   TYR B 282     -18.092  -6.085  17.398  1.00  0.00           H  
ATOM   4515  CA  TYR B 282     -17.053  -7.103  18.938  1.00  0.00           C  
ATOM   4516  HA  TYR B 282     -16.894  -6.908  20.001  1.00  0.00           H  
ATOM   4517  CB  TYR B 282     -17.556  -8.546  18.778  1.00  0.00           C  
ATOM   4518  HB2 TYR B 282     -17.720  -8.741  17.717  1.00  0.00           H  
ATOM   4519  HB3 TYR B 282     -16.763  -9.220  19.105  1.00  0.00           H  
ATOM   4520  CG  TYR B 282     -18.829  -8.899  19.535  1.00  0.00           C  
ATOM   4521  CD1 TYR B 282     -18.745  -9.436  20.834  1.00  0.00           C  
ATOM   4522  HD1 TYR B 282     -17.778  -9.562  21.303  1.00  0.00           H  
ATOM   4523  CE1 TYR B 282     -19.912  -9.811  21.528  1.00  0.00           C  
ATOM   4524  HE1 TYR B 282     -19.838 -10.222  22.524  1.00  0.00           H  
ATOM   4525  CZ  TYR B 282     -21.177  -9.647  20.923  1.00  0.00           C  
ATOM   4526  OH  TYR B 282     -22.299 -10.065  21.574  1.00  0.00           O  
ATOM   4527  HH  TYR B 282     -22.069 -10.746  22.214  1.00  0.00           H  
ATOM   4528  CE2 TYR B 282     -21.265  -9.099  19.624  1.00  0.00           C  
ATOM   4529  HE2 TYR B 282     -22.231  -8.993  19.155  1.00  0.00           H  
ATOM   4530  CD2 TYR B 282     -20.093  -8.730  18.931  1.00  0.00           C  
ATOM   4531  HD2 TYR B 282     -20.158  -8.325  17.930  1.00  0.00           H  
ATOM   4532  C   TYR B 282     -15.729  -6.889  18.188  1.00  0.00           C  
ATOM   4533  O   TYR B 282     -15.702  -6.902  16.956  1.00  0.00           O  
ATOM   4534  N   GLN B 283     -14.632  -6.680  18.916  1.00  0.00           N  
ATOM   4535  H   GLN B 283     -14.692  -6.744  19.922  1.00  0.00           H  
ATOM   4536  CA  GLN B 283     -13.320  -6.381  18.333  1.00  0.00           C  
ATOM   4537  HA  GLN B 283     -13.449  -6.166  17.271  1.00  0.00           H  
ATOM   4538  CB  GLN B 283     -12.757  -5.102  18.968  1.00  0.00           C  
ATOM   4539  HB2 GLN B 283     -13.520  -4.328  18.881  1.00  0.00           H  
ATOM   4540  HB3 GLN B 283     -12.554  -5.265  20.028  1.00  0.00           H  
ATOM   4541  CG  GLN B 283     -11.469  -4.621  18.278  1.00  0.00           C  
ATOM   4542  HG2 GLN B 283     -10.616  -5.141  18.713  1.00  0.00           H  
ATOM   4543  HG3 GLN B 283     -11.499  -4.867  17.217  1.00  0.00           H  
ATOM   4544  CD  GLN B 283     -11.270  -3.110  18.381  1.00  0.00           C  
ATOM   4545  OE1 GLN B 283     -12.161  -2.304  18.162  1.00  0.00           O  
ATOM   4546  NE2 GLN B 283     -10.075  -2.649  18.668  1.00  0.00           N  
ATOM   4547 HE21 GLN B 283      -9.982  -1.652  18.713  1.00  0.00           H  
ATOM   4548 HE22 GLN B 283      -9.318  -3.283  18.853  1.00  0.00           H  
ATOM   4549  C   GLN B 283     -12.372  -7.581  18.433  1.00  0.00           C  
ATOM   4550  O   GLN B 283     -12.263  -8.215  19.483  1.00  0.00           O  
ATOM   4551  N   VAL B 284     -11.701  -7.895  17.325  1.00  0.00           N  
ATOM   4552  H   VAL B 284     -11.802  -7.298  16.511  1.00  0.00           H  
ATOM   4553  CA  VAL B 284     -10.704  -8.966  17.219  1.00  0.00           C  
ATOM   4554  HA  VAL B 284     -10.949  -9.749  17.937  1.00  0.00           H  
ATOM   4555  CB  VAL B 284     -10.706  -9.592  15.805  1.00  0.00           C  
ATOM   4556  HB  VAL B 284     -10.277  -8.885  15.094  1.00  0.00           H  
ATOM   4557  CG1 VAL B 284      -9.881 -10.883  15.769  1.00  0.00           C  
ATOM   4558 HG11 VAL B 284     -10.293 -11.618  16.460  1.00  0.00           H  
ATOM   4559 HG12 VAL B 284      -9.897 -11.305  14.762  1.00  0.00           H  
ATOM   4560 HG13 VAL B 284      -8.849 -10.678  16.025  1.00  0.00           H  
ATOM   4561  CG2 VAL B 284     -12.123  -9.950  15.331  1.00  0.00           C  
ATOM   4562 HG21 VAL B 284     -12.605 -10.604  16.057  1.00  0.00           H  
ATOM   4563 HG22 VAL B 284     -12.720  -9.050  15.195  1.00  0.00           H  
ATOM   4564 HG23 VAL B 284     -12.068 -10.472  14.376  1.00  0.00           H  
ATOM   4565  C   VAL B 284      -9.330  -8.389  17.559  1.00  0.00           C  
ATOM   4566  O   VAL B 284      -8.920  -7.378  16.996  1.00  0.00           O  
ATOM   4567  N   THR B 285      -8.596  -9.026  18.470  1.00  0.00           N  
ATOM   4568  H   THR B 285      -8.994  -9.819  18.953  1.00  0.00           H  
ATOM   4569  CA  THR B 285      -7.228  -8.627  18.857  1.00  0.00           C  
ATOM   4570  HA  THR B 285      -7.113  -7.554  18.698  1.00  0.00           H  
ATOM   4571  CB  THR B 285      -6.994  -8.900  20.352  1.00  0.00           C  
ATOM   4572  HB  THR B 285      -5.978  -8.608  20.621  1.00  0.00           H  
ATOM   4573  CG2 THR B 285      -7.961  -8.122  21.246  1.00  0.00           C  
ATOM   4574 HG21 THR B 285      -8.988  -8.438  21.067  1.00  0.00           H  
ATOM   4575 HG22 THR B 285      -7.711  -8.306  22.291  1.00  0.00           H  
ATOM   4576 HG23 THR B 285      -7.869  -7.056  21.042  1.00  0.00           H  
ATOM   4577  OG1 THR B 285      -7.160 -10.277  20.611  1.00  0.00           O  
ATOM   4578  HG1 THR B 285      -6.411 -10.736  20.215  1.00  0.00           H  
ATOM   4579  C   THR B 285      -6.143  -9.311  18.013  1.00  0.00           C  
ATOM   4580  O   THR B 285      -4.994  -9.399  18.440  1.00  0.00           O  
ATOM   4581  N   TYR B 286      -6.501  -9.856  16.848  1.00  0.00           N  
ATOM   4582  H   TYR B 286      -7.435  -9.668  16.517  1.00  0.00           H  
ATOM   4583  CA  TYR B 286      -5.674 -10.745  16.027  1.00  0.00           C  
ATOM   4584  HA  TYR B 286      -4.638 -10.694  16.363  1.00  0.00           H  
ATOM   4585  CB  TYR B 286      -6.162 -12.204  16.141  1.00  0.00           C  
ATOM   4586  HB2 TYR B 286      -7.143 -12.256  15.668  1.00  0.00           H  
ATOM   4587  HB3 TYR B 286      -5.494 -12.831  15.550  1.00  0.00           H  
ATOM   4588  CG  TYR B 286      -6.275 -12.860  17.509  1.00  0.00           C  
ATOM   4589  CD1 TYR B 286      -7.259 -13.852  17.696  1.00  0.00           C  
ATOM   4590  HD1 TYR B 286      -7.933 -14.109  16.889  1.00  0.00           H  
ATOM   4591  CE1 TYR B 286      -7.349 -14.544  18.919  1.00  0.00           C  
ATOM   4592  HE1 TYR B 286      -8.090 -15.316  19.059  1.00  0.00           H  
ATOM   4593  CZ  TYR B 286      -6.454 -14.244  19.964  1.00  0.00           C  
ATOM   4594  OH  TYR B 286      -6.535 -14.928  21.136  1.00  0.00           O  
ATOM   4595  HH  TYR B 286      -5.865 -14.652  21.763  1.00  0.00           H  
ATOM   4596  CE2 TYR B 286      -5.466 -13.251  19.781  1.00  0.00           C  
ATOM   4597  HE2 TYR B 286      -4.770 -13.028  20.575  1.00  0.00           H  
ATOM   4598  CD2 TYR B 286      -5.368 -12.571  18.550  1.00  0.00           C  
ATOM   4599  HD2 TYR B 286      -4.578 -11.847  18.402  1.00  0.00           H  
ATOM   4600  C   TYR B 286      -5.709 -10.345  14.545  1.00  0.00           C  
ATOM   4601  O   TYR B 286      -6.661  -9.724  14.075  1.00  0.00           O  
ATOM   4602  N   LEU B 287      -4.692 -10.781  13.800  1.00  0.00           N  
ATOM   4603  H   LEU B 287      -3.945 -11.267  14.268  1.00  0.00           H  
ATOM   4604  CA  LEU B 287      -4.625 -10.731  12.329  1.00  0.00           C  
ATOM   4605  HA  LEU B 287      -4.939  -9.745  11.993  1.00  0.00           H  
ATOM   4606  CB  LEU B 287      -3.160 -10.973  11.917  1.00  0.00           C  
ATOM   4607  HB2 LEU B 287      -2.893 -11.988  12.213  1.00  0.00           H  
ATOM   4608  HB3 LEU B 287      -3.088 -10.918  10.829  1.00  0.00           H  
ATOM   4609  CG  LEU B 287      -2.135  -9.998  12.531  1.00  0.00           C  
ATOM   4610  HG  LEU B 287      -2.265  -9.944  13.612  1.00  0.00           H  
ATOM   4611  CD1 LEU B 287      -0.716 -10.496  12.271  1.00  0.00           C  
ATOM   4612 HD11 LEU B 287      -0.583 -11.483  12.714  1.00  0.00           H  
ATOM   4613 HD12 LEU B 287      -0.528 -10.547  11.199  1.00  0.00           H  
ATOM   4614 HD13 LEU B 287      -0.001  -9.808  12.722  1.00  0.00           H  
ATOM   4615  CD2 LEU B 287      -2.280  -8.594  11.950  1.00  0.00           C  
ATOM   4616 HD21 LEU B 287      -1.510  -7.936  12.354  1.00  0.00           H  
ATOM   4617 HD22 LEU B 287      -2.194  -8.643  10.866  1.00  0.00           H  
ATOM   4618 HD23 LEU B 287      -3.255  -8.182  12.207  1.00  0.00           H  
ATOM   4619  C   LEU B 287      -5.555 -11.763  11.646  1.00  0.00           C  
ATOM   4620  O   LEU B 287      -5.733 -11.766  10.430  1.00  0.00           O  
ATOM   4621  N   GLU B 288      -6.128 -12.653  12.456  1.00  0.00           N  
ATOM   4622  H   GLU B 288      -5.990 -12.516  13.440  1.00  0.00           H  
ATOM   4623  CA  GLU B 288      -6.989 -13.780  12.098  1.00  0.00           C  
ATOM   4624  HA  GLU B 288      -6.529 -14.332  11.279  1.00  0.00           H  
ATOM   4625  CB  GLU B 288      -7.014 -14.694  13.339  1.00  0.00           C  
ATOM   4626  HB2 GLU B 288      -6.019 -15.120  13.465  1.00  0.00           H  
ATOM   4627  HB3 GLU B 288      -7.208 -14.081  14.218  1.00  0.00           H  
ATOM   4628  CG  GLU B 288      -8.041 -15.829  13.369  1.00  0.00           C  
ATOM   4629  HG2 GLU B 288      -7.831 -16.456  14.239  1.00  0.00           H  
ATOM   4630  HG3 GLU B 288      -9.029 -15.386  13.512  1.00  0.00           H  
ATOM   4631  CD  GLU B 288      -8.056 -16.707  12.117  1.00  0.00           C  
ATOM   4632  OE1 GLU B 288      -9.145 -17.271  11.861  1.00  0.00           O  
ATOM   4633  OE2 GLU B 288      -7.008 -16.801  11.440  1.00  0.00           O  
ATOM   4634  C   GLU B 288      -8.399 -13.298  11.694  1.00  0.00           C  
ATOM   4635  O   GLU B 288      -9.056 -12.624  12.495  1.00  0.00           O  
ATOM   4636  N   PRO B 289      -8.889 -13.607  10.475  1.00  0.00           N  
ATOM   4637  CD  PRO B 289      -8.184 -14.312   9.408  1.00  0.00           C  
ATOM   4638  HD2 PRO B 289      -7.912 -15.322   9.706  1.00  0.00           H  
ATOM   4639  HD3 PRO B 289      -7.292 -13.751   9.130  1.00  0.00           H  
ATOM   4640  CG  PRO B 289      -9.143 -14.374   8.219  1.00  0.00           C  
ATOM   4641  HG2 PRO B 289      -9.746 -15.283   8.274  1.00  0.00           H  
ATOM   4642  HG3 PRO B 289      -8.612 -14.322   7.267  1.00  0.00           H  
ATOM   4643  CB  PRO B 289     -10.026 -13.152   8.447  1.00  0.00           C  
ATOM   4644  HB2 PRO B 289     -10.972 -13.221   7.914  1.00  0.00           H  
ATOM   4645  HB3 PRO B 289      -9.489 -12.257   8.131  1.00  0.00           H  
ATOM   4646  CA  PRO B 289     -10.185 -13.149   9.972  1.00  0.00           C  
ATOM   4647  HA  PRO B 289     -10.350 -12.124  10.302  1.00  0.00           H  
ATOM   4648  C   PRO B 289     -11.372 -13.996  10.483  1.00  0.00           C  
ATOM   4649  O   PRO B 289     -12.231 -14.417   9.700  1.00  0.00           O  
ATOM   4650  N   SER B 290     -11.446 -14.249  11.792  1.00  0.00           N  
ATOM   4651  H   SER B 290     -10.725 -13.883  12.405  1.00  0.00           H  
ATOM   4652  CA  SER B 290     -12.578 -14.952  12.404  1.00  0.00           C  
ATOM   4653  HA  SER B 290     -13.460 -14.746  11.797  1.00  0.00           H  
ATOM   4654  CB  SER B 290     -12.354 -16.471  12.361  1.00  0.00           C  
ATOM   4655  HB2 SER B 290     -13.282 -16.967  12.634  1.00  0.00           H  
ATOM   4656  HB3 SER B 290     -12.096 -16.768  11.344  1.00  0.00           H  
ATOM   4657  OG  SER B 290     -11.345 -16.918  13.241  1.00  0.00           O  
ATOM   4658  HG  SER B 290     -10.521 -17.048  12.701  1.00  0.00           H  
ATOM   4659  C   SER B 290     -12.910 -14.457  13.815  1.00  0.00           C  
ATOM   4660  O   SER B 290     -12.148 -13.727  14.454  1.00  0.00           O  
ATOM   4661  N   LEU B 291     -14.094 -14.830  14.309  1.00  0.00           N  
ATOM   4662  H   LEU B 291     -14.701 -15.384  13.712  1.00  0.00           H  
ATOM   4663  CA  LEU B 291     -14.562 -14.485  15.651  1.00  0.00           C  
ATOM   4664  HA  LEU B 291     -13.694 -14.385  16.304  1.00  0.00           H  
ATOM   4665  CB  LEU B 291     -15.287 -13.126  15.579  1.00  0.00           C  
ATOM   4666  HB2 LEU B 291     -14.579 -12.362  15.257  1.00  0.00           H  
ATOM   4667  HB3 LEU B 291     -16.068 -13.201  14.822  1.00  0.00           H  
ATOM   4668  CG  LEU B 291     -15.939 -12.670  16.894  1.00  0.00           C  
ATOM   4669  HG  LEU B 291     -16.610 -13.446  17.255  1.00  0.00           H  
ATOM   4670  CD1 LEU B 291     -14.905 -12.367  17.979  1.00  0.00           C  
ATOM   4671 HD11 LEU B 291     -15.412 -12.020  18.879  1.00  0.00           H  
ATOM   4672 HD12 LEU B 291     -14.350 -13.268  18.233  1.00  0.00           H  
ATOM   4673 HD13 LEU B 291     -14.209 -11.601  17.636  1.00  0.00           H  
ATOM   4674  CD2 LEU B 291     -16.768 -11.412  16.646  1.00  0.00           C  
ATOM   4675 HD21 LEU B 291     -17.532 -11.615  15.895  1.00  0.00           H  
ATOM   4676 HD22 LEU B 291     -17.254 -11.123  17.575  1.00  0.00           H  
ATOM   4677 HD23 LEU B 291     -16.123 -10.600  16.309  1.00  0.00           H  
ATOM   4678  C   LEU B 291     -15.467 -15.589  16.210  1.00  0.00           C  
ATOM   4679  O   LEU B 291     -16.411 -16.006  15.542  1.00  0.00           O  
ATOM   4680  N   ARG B 292     -15.227 -16.026  17.451  1.00  0.00           N  
ATOM   4681  H   ARG B 292     -14.473 -15.596  17.968  1.00  0.00           H  
ATOM   4682  CA  ARG B 292     -16.188 -16.852  18.198  1.00  0.00           C  
ATOM   4683  HA  ARG B 292     -16.890 -17.284  17.489  1.00  0.00           H  
ATOM   4684  CB  ARG B 292     -15.495 -18.008  18.932  1.00  0.00           C  
ATOM   4685  HB2 ARG B 292     -14.618 -17.638  19.466  1.00  0.00           H  
ATOM   4686  HB3 ARG B 292     -16.191 -18.431  19.657  1.00  0.00           H  
ATOM   4687  CG  ARG B 292     -15.098 -19.106  17.936  1.00  0.00           C  
ATOM   4688  HG2 ARG B 292     -15.987 -19.428  17.390  1.00  0.00           H  
ATOM   4689  HG3 ARG B 292     -14.369 -18.710  17.227  1.00  0.00           H  
ATOM   4690  CD  ARG B 292     -14.498 -20.320  18.652  1.00  0.00           C  
ATOM   4691  HD2 ARG B 292     -13.576 -20.022  19.155  1.00  0.00           H  
ATOM   4692  HD3 ARG B 292     -15.195 -20.660  19.419  1.00  0.00           H  
ATOM   4693  NE  ARG B 292     -14.256 -21.428  17.708  1.00  0.00           N  
ATOM   4694  HE  ARG B 292     -15.057 -21.989  17.439  1.00  0.00           H  
ATOM   4695  CZ  ARG B 292     -13.114 -21.781  17.151  1.00  0.00           C  
ATOM   4696  NH1 ARG B 292     -11.993 -21.152  17.369  1.00  0.00           N  
ATOM   4697 HH11 ARG B 292     -11.992 -20.341  17.959  1.00  0.00           H  
ATOM   4698 HH12 ARG B 292     -11.155 -21.429  16.895  1.00  0.00           H  
ATOM   4699  NH2 ARG B 292     -13.099 -22.799  16.342  1.00  0.00           N  
ATOM   4700 HH21 ARG B 292     -13.994 -23.241  16.138  1.00  0.00           H  
ATOM   4701 HH22 ARG B 292     -12.245 -23.124  15.930  1.00  0.00           H  
ATOM   4702  C   ARG B 292     -17.023 -15.994  19.140  1.00  0.00           C  
ATOM   4703  O   ARG B 292     -16.513 -15.040  19.722  1.00  0.00           O  
ATOM   4704  N   ILE B 293     -18.295 -16.353  19.298  1.00  0.00           N  
ATOM   4705  H   ILE B 293     -18.619 -17.162  18.775  1.00  0.00           H  
ATOM   4706  CA  ILE B 293     -19.264 -15.697  20.193  1.00  0.00           C  
ATOM   4707  HA  ILE B 293     -18.726 -15.136  20.957  1.00  0.00           H  
ATOM   4708  CB  ILE B 293     -20.172 -14.713  19.408  1.00  0.00           C  
ATOM   4709  HB  ILE B 293     -20.537 -15.222  18.514  1.00  0.00           H  
ATOM   4710  CG2 ILE B 293     -21.413 -14.279  20.219  1.00  0.00           C  
ATOM   4711 HG21 ILE B 293     -22.033 -13.593  19.642  1.00  0.00           H  
ATOM   4712 HG22 ILE B 293     -22.049 -15.137  20.437  1.00  0.00           H  
ATOM   4713 HG23 ILE B 293     -21.117 -13.797  21.151  1.00  0.00           H  
ATOM   4714  CG1 ILE B 293     -19.344 -13.489  18.961  1.00  0.00           C  
ATOM   4715 HG12 ILE B 293     -18.879 -13.019  19.828  1.00  0.00           H  
ATOM   4716 HG13 ILE B 293     -18.558 -13.833  18.293  1.00  0.00           H  
ATOM   4717  CD1 ILE B 293     -20.140 -12.428  18.198  1.00  0.00           C  
ATOM   4718 HD11 ILE B 293     -20.814 -11.897  18.870  1.00  0.00           H  
ATOM   4719 HD12 ILE B 293     -19.459 -11.702  17.761  1.00  0.00           H  
ATOM   4720 HD13 ILE B 293     -20.711 -12.907  17.403  1.00  0.00           H  
ATOM   4721  C   ILE B 293     -20.085 -16.775  20.899  1.00  0.00           C  
ATOM   4722  O   ILE B 293     -20.573 -17.693  20.247  1.00  0.00           O  
ATOM   4723  N   ALA B 294     -20.282 -16.651  22.212  1.00  0.00           N  
ATOM   4724  H   ALA B 294     -19.865 -15.881  22.708  1.00  0.00           H  
ATOM   4725  CA  ALA B 294     -21.210 -17.513  22.936  1.00  0.00           C  
ATOM   4726  HA  ALA B 294     -20.966 -18.553  22.712  1.00  0.00           H  
ATOM   4727  CB  ALA B 294     -21.004 -17.308  24.441  1.00  0.00           C  
ATOM   4728  HB1 ALA B 294     -21.749 -17.884  24.992  1.00  0.00           H  
ATOM   4729  HB2 ALA B 294     -20.011 -17.657  24.727  1.00  0.00           H  
ATOM   4730  HB3 ALA B 294     -21.098 -16.254  24.695  1.00  0.00           H  
ATOM   4731  C   ALA B 294     -22.653 -17.234  22.466  1.00  0.00           C  
ATOM   4732  O   ALA B 294     -23.196 -16.144  22.680  1.00  0.00           O  
ATOM   4733  N   ALA B 295     -23.265 -18.213  21.801  1.00  0.00           N  
ATOM   4734  H   ALA B 295     -22.774 -19.098  21.734  1.00  0.00           H  
ATOM   4735  CA  ALA B 295     -24.613 -18.148  21.244  1.00  0.00           C  
ATOM   4736  HA  ALA B 295     -24.659 -17.329  20.527  1.00  0.00           H  
ATOM   4737  CB  ALA B 295     -24.891 -19.461  20.504  1.00  0.00           C  
ATOM   4738  HB1 ALA B 295     -24.102 -19.659  19.779  1.00  0.00           H  
ATOM   4739  HB2 ALA B 295     -24.936 -20.287  21.214  1.00  0.00           H  
ATOM   4740  HB3 ALA B 295     -25.845 -19.391  19.980  1.00  0.00           H  
ATOM   4741  C   ALA B 295     -25.676 -17.887  22.321  1.00  0.00           C  
ATOM   4742  O   ALA B 295     -26.656 -17.200  22.057  1.00  0.00           O  
ATOM   4743  N   SER B 296     -25.446 -18.337  23.557  1.00  0.00           N  
ATOM   4744  H   SER B 296     -24.617 -18.894  23.716  1.00  0.00           H  
ATOM   4745  CA  SER B 296     -26.280 -18.047  24.733  1.00  0.00           C  
ATOM   4746  HA  SER B 296     -27.316 -18.281  24.487  1.00  0.00           H  
ATOM   4747  CB  SER B 296     -25.846 -18.974  25.870  1.00  0.00           C  
ATOM   4748  HB2 SER B 296     -26.423 -18.757  26.770  1.00  0.00           H  
ATOM   4749  HB3 SER B 296     -26.031 -20.009  25.574  1.00  0.00           H  
ATOM   4750  OG  SER B 296     -24.463 -18.809  26.133  1.00  0.00           O  
ATOM   4751  HG  SER B 296     -24.157 -19.610  26.579  1.00  0.00           H  
ATOM   4752  C   SER B 296     -26.254 -16.575  25.192  1.00  0.00           C  
ATOM   4753  O   SER B 296     -27.002 -16.201  26.094  1.00  0.00           O  
ATOM   4754  N   THR B 297     -25.429 -15.710  24.581  1.00  0.00           N  
ATOM   4755  H   THR B 297     -24.813 -16.074  23.865  1.00  0.00           H  
ATOM   4756  CA  THR B 297     -25.513 -14.242  24.757  1.00  0.00           C  
ATOM   4757  HA  THR B 297     -25.858 -14.040  25.772  1.00  0.00           H  
ATOM   4758  CB  THR B 297     -24.148 -13.544  24.600  1.00  0.00           C  
ATOM   4759  HB  THR B 297     -24.282 -12.496  24.873  1.00  0.00           H  
ATOM   4760  CG2 THR B 297     -23.076 -14.116  25.523  1.00  0.00           C  
ATOM   4761 HG21 THR B 297     -23.378 -13.969  26.560  1.00  0.00           H  
ATOM   4762 HG22 THR B 297     -22.951 -15.181  25.344  1.00  0.00           H  
ATOM   4763 HG23 THR B 297     -22.130 -13.603  25.352  1.00  0.00           H  
ATOM   4764  OG1 THR B 297     -23.676 -13.561  23.267  1.00  0.00           O  
ATOM   4765  HG1 THR B 297     -23.516 -14.494  23.016  1.00  0.00           H  
ATOM   4766  C   THR B 297     -26.530 -13.582  23.818  1.00  0.00           C  
ATOM   4767  O   THR B 297     -26.813 -12.391  23.960  1.00  0.00           O  
ATOM   4768  N   LEU B 298     -27.065 -14.318  22.843  1.00  0.00           N  
ATOM   4769  H   LEU B 298     -26.840 -15.307  22.811  1.00  0.00           H  
ATOM   4770  CA  LEU B 298     -28.081 -13.877  21.888  1.00  0.00           C  
ATOM   4771  HA  LEU B 298     -28.168 -12.791  21.900  1.00  0.00           H  
ATOM   4772  CB  LEU B 298     -27.652 -14.316  20.475  1.00  0.00           C  
ATOM   4773  HB2 LEU B 298     -27.590 -15.404  20.468  1.00  0.00           H  
ATOM   4774  HB3 LEU B 298     -28.421 -14.037  19.753  1.00  0.00           H  
ATOM   4775  CG  LEU B 298     -26.295 -13.739  20.019  1.00  0.00           C  
ATOM   4776  HG  LEU B 298     -25.573 -13.753  20.835  1.00  0.00           H  
ATOM   4777  CD1 LEU B 298     -25.724 -14.591  18.892  1.00  0.00           C  
ATOM   4778 HD11 LEU B 298     -24.796 -14.161  18.521  1.00  0.00           H  
ATOM   4779 HD12 LEU B 298     -25.535 -15.599  19.259  1.00  0.00           H  
ATOM   4780 HD13 LEU B 298     -26.459 -14.658  18.091  1.00  0.00           H  
ATOM   4781  CD2 LEU B 298     -26.437 -12.300  19.516  1.00  0.00           C  
ATOM   4782 HD21 LEU B 298     -27.076 -12.283  18.634  1.00  0.00           H  
ATOM   4783 HD22 LEU B 298     -26.881 -11.677  20.290  1.00  0.00           H  
ATOM   4784 HD23 LEU B 298     -25.457 -11.902  19.255  1.00  0.00           H  
ATOM   4785  C   LEU B 298     -29.451 -14.453  22.279  1.00  0.00           C  
ATOM   4786  O   LEU B 298     -29.548 -15.409  23.048  1.00  0.00           O  
ATOM   4787  N   LYS B 299     -30.532 -13.864  21.769  1.00  0.00           N  
ATOM   4788  H   LYS B 299     -30.407 -13.098  21.114  1.00  0.00           H  
ATOM   4789  CA  LYS B 299     -31.887 -14.394  21.963  1.00  0.00           C  
ATOM   4790  HA  LYS B 299     -31.997 -14.724  22.998  1.00  0.00           H  
ATOM   4791  CB  LYS B 299     -32.919 -13.291  21.674  1.00  0.00           C  
ATOM   4792  HB2 LYS B 299     -32.765 -12.917  20.662  1.00  0.00           H  
ATOM   4793  HB3 LYS B 299     -33.917 -13.725  21.738  1.00  0.00           H  
ATOM   4794  CG  LYS B 299     -32.813 -12.126  22.676  1.00  0.00           C  
ATOM   4795  HG2 LYS B 299     -33.081 -12.498  23.665  1.00  0.00           H  
ATOM   4796  HG3 LYS B 299     -31.786 -11.760  22.711  1.00  0.00           H  
ATOM   4797  CD  LYS B 299     -33.727 -10.946  22.314  1.00  0.00           C  
ATOM   4798  HD2 LYS B 299     -33.411 -10.527  21.355  1.00  0.00           H  
ATOM   4799  HD3 LYS B 299     -34.759 -11.294  22.236  1.00  0.00           H  
ATOM   4800  CE  LYS B 299     -33.611  -9.876  23.411  1.00  0.00           C  
ATOM   4801  HE2 LYS B 299     -33.857 -10.342  24.368  1.00  0.00           H  
ATOM   4802  HE3 LYS B 299     -32.570  -9.539  23.455  1.00  0.00           H  
ATOM   4803  NZ  LYS B 299     -34.498  -8.712  23.174  1.00  0.00           N  
ATOM   4804  HZ1 LYS B 299     -34.184  -8.144  22.378  1.00  0.00           H  
ATOM   4805  HZ2 LYS B 299     -35.453  -8.966  22.982  1.00  0.00           H  
ATOM   4806  HZ3 LYS B 299     -34.475  -8.042  23.929  1.00  0.00           H  
ATOM   4807  C   LYS B 299     -32.082 -15.612  21.054  1.00  0.00           C  
ATOM   4808  O   LYS B 299     -31.837 -15.518  19.856  1.00  0.00           O  
ATOM   4809  N   SER B 300     -32.548 -16.736  21.602  1.00  0.00           N  
ATOM   4810  H   SER B 300     -32.714 -16.760  22.592  1.00  0.00           H  
ATOM   4811  CA  SER B 300     -33.044 -17.847  20.777  1.00  0.00           C  
ATOM   4812  HA  SER B 300     -32.443 -17.863  19.874  1.00  0.00           H  
ATOM   4813  CB  SER B 300     -32.833 -19.206  21.454  1.00  0.00           C  
ATOM   4814  HB2 SER B 300     -31.830 -19.251  21.881  1.00  0.00           H  
ATOM   4815  HB3 SER B 300     -33.568 -19.334  22.251  1.00  0.00           H  
ATOM   4816  OG  SER B 300     -32.968 -20.252  20.511  1.00  0.00           O  
ATOM   4817  HG  SER B 300     -32.306 -20.106  19.790  1.00  0.00           H  
ATOM   4818  C   SER B 300     -34.498 -17.618  20.333  1.00  0.00           C  
ATOM   4819  O   SER B 300     -35.221 -16.826  20.943  1.00  0.00           O  
ATOM   4820  N   GLY B 301     -34.910 -18.270  19.247  1.00  0.00           N  
ATOM   4821  H   GLY B 301     -34.199 -18.830  18.771  1.00  0.00           H  
ATOM   4822  CA  GLY B 301     -36.139 -18.009  18.494  1.00  0.00           C  
ATOM   4823  HA2 GLY B 301     -36.317 -18.859  17.836  1.00  0.00           H  
ATOM   4824  HA3 GLY B 301     -36.973 -17.919  19.188  1.00  0.00           H  
ATOM   4825  C   GLY B 301     -36.098 -16.745  17.620  1.00  0.00           C  
ATOM   4826  O   GLY B 301     -37.154 -16.291  17.177  1.00  0.00           O  
ATOM   4827  N   ILE B 302     -34.918 -16.151  17.399  1.00  0.00           N  
ATOM   4828  H   ILE B 302     -34.080 -16.670  17.655  1.00  0.00           H  
ATOM   4829  CA  ILE B 302     -34.733 -14.786  16.867  1.00  0.00           C  
ATOM   4830  HA  ILE B 302     -35.669 -14.441  16.431  1.00  0.00           H  
ATOM   4831  CB  ILE B 302     -34.353 -13.818  18.020  1.00  0.00           C  
ATOM   4832  HB  ILE B 302     -33.532 -14.279  18.561  1.00  0.00           H  
ATOM   4833  CG2 ILE B 302     -33.830 -12.448  17.550  1.00  0.00           C  
ATOM   4834 HG21 ILE B 302     -34.555 -11.973  16.899  1.00  0.00           H  
ATOM   4835 HG22 ILE B 302     -33.633 -11.805  18.408  1.00  0.00           H  
ATOM   4836 HG23 ILE B 302     -32.898 -12.572  17.001  1.00  0.00           H  
ATOM   4837  CG1 ILE B 302     -35.500 -13.611  19.039  1.00  0.00           C  
ATOM   4838 HG12 ILE B 302     -35.778 -14.575  19.465  1.00  0.00           H  
ATOM   4839 HG13 ILE B 302     -35.125 -13.000  19.859  1.00  0.00           H  
ATOM   4840  CD1 ILE B 302     -36.769 -12.930  18.509  1.00  0.00           C  
ATOM   4841 HD11 ILE B 302     -36.541 -11.922  18.167  1.00  0.00           H  
ATOM   4842 HD12 ILE B 302     -37.203 -13.506  17.693  1.00  0.00           H  
ATOM   4843 HD13 ILE B 302     -37.500 -12.864  19.314  1.00  0.00           H  
ATOM   4844  C   ILE B 302     -33.705 -14.776  15.729  1.00  0.00           C  
ATOM   4845  O   ILE B 302     -32.708 -15.496  15.753  1.00  0.00           O  
ATOM   4846  N   SER B 303     -33.926 -13.934  14.715  1.00  0.00           N  
ATOM   4847  H   SER B 303     -34.719 -13.301  14.772  1.00  0.00           H  
ATOM   4848  CA  SER B 303     -32.977 -13.762  13.611  1.00  0.00           C  
ATOM   4849  HA  SER B 303     -32.387 -14.672  13.534  1.00  0.00           H  
ATOM   4850  CB  SER B 303     -33.728 -13.652  12.283  1.00  0.00           C  
ATOM   4851  HB2 SER B 303     -34.336 -14.547  12.147  1.00  0.00           H  
ATOM   4852  HB3 SER B 303     -34.393 -12.791  12.304  1.00  0.00           H  
ATOM   4853  OG  SER B 303     -32.828 -13.543  11.197  1.00  0.00           O  
ATOM   4854  HG  SER B 303     -32.186 -14.278  11.260  1.00  0.00           H  
ATOM   4855  C   SER B 303     -31.979 -12.626  13.875  1.00  0.00           C  
ATOM   4856  O   SER B 303     -32.299 -11.611  14.500  1.00  0.00           O  
ATOM   4857  N   TYR B 304     -30.747 -12.807  13.395  1.00  0.00           N  
ATOM   4858  H   TYR B 304     -30.573 -13.638  12.845  1.00  0.00           H  
ATOM   4859  CA  TYR B 304     -29.610 -11.911  13.610  1.00  0.00           C  
ATOM   4860  HA  TYR B 304     -29.974 -10.915  13.861  1.00  0.00           H  
ATOM   4861  CB  TYR B 304     -28.744 -12.414  14.776  1.00  0.00           C  
ATOM   4862  HB2 TYR B 304     -28.608 -13.489  14.668  1.00  0.00           H  
ATOM   4863  HB3 TYR B 304     -27.757 -11.958  14.704  1.00  0.00           H  
ATOM   4864  CG  TYR B 304     -29.266 -12.122  16.168  1.00  0.00           C  
ATOM   4865  CD1 TYR B 304     -28.899 -10.927  16.821  1.00  0.00           C  
ATOM   4866  HD1 TYR B 304     -28.275 -10.207  16.313  1.00  0.00           H  
ATOM   4867  CE1 TYR B 304     -29.323 -10.674  18.141  1.00  0.00           C  
ATOM   4868  HE1 TYR B 304     -29.043  -9.761  18.647  1.00  0.00           H  
ATOM   4869  CZ  TYR B 304     -30.098 -11.637  18.819  1.00  0.00           C  
ATOM   4870  OH  TYR B 304     -30.476 -11.442  20.109  1.00  0.00           O  
ATOM   4871  HH  TYR B 304     -30.378 -10.502  20.400  1.00  0.00           H  
ATOM   4872  CE2 TYR B 304     -30.459 -12.832  18.165  1.00  0.00           C  
ATOM   4873  HE2 TYR B 304     -31.049 -13.566  18.685  1.00  0.00           H  
ATOM   4874  CD2 TYR B 304     -30.056 -13.072  16.840  1.00  0.00           C  
ATOM   4875  HD2 TYR B 304     -30.348 -13.991  16.347  1.00  0.00           H  
ATOM   4876  C   TYR B 304     -28.758 -11.771  12.344  1.00  0.00           C  
ATOM   4877  O   TYR B 304     -28.807 -12.593  11.423  1.00  0.00           O  
ATOM   4878  N   ARG B 305     -27.969 -10.692  12.312  1.00  0.00           N  
ATOM   4879  H   ARG B 305     -28.022 -10.063  13.112  1.00  0.00           H  
ATOM   4880  CA  ARG B 305     -27.072 -10.289  11.221  1.00  0.00           C  
ATOM   4881  HA  ARG B 305     -26.956 -11.117  10.524  1.00  0.00           H  
ATOM   4882  CB  ARG B 305     -27.662  -9.078  10.491  1.00  0.00           C  
ATOM   4883  HB2 ARG B 305     -27.813  -8.274  11.213  1.00  0.00           H  
ATOM   4884  HB3 ARG B 305     -26.946  -8.737   9.741  1.00  0.00           H  
ATOM   4885  CG  ARG B 305     -28.987  -9.383   9.791  1.00  0.00           C  
ATOM   4886  HG2 ARG B 305     -28.836 -10.168   9.053  1.00  0.00           H  
ATOM   4887  HG3 ARG B 305     -29.735  -9.702  10.518  1.00  0.00           H  
ATOM   4888  CD  ARG B 305     -29.471  -8.109   9.104  1.00  0.00           C  
ATOM   4889  HD2 ARG B 305     -29.622  -7.348   9.869  1.00  0.00           H  
ATOM   4890  HD3 ARG B 305     -28.708  -7.752   8.411  1.00  0.00           H  
ATOM   4891  NE  ARG B 305     -30.749  -8.323   8.422  1.00  0.00           N  
ATOM   4892  HE  ARG B 305     -31.592  -8.276   9.000  1.00  0.00           H  
ATOM   4893  CZ  ARG B 305     -31.000  -8.420   7.136  1.00  0.00           C  
ATOM   4894  NH1 ARG B 305     -30.062  -8.418   6.225  1.00  0.00           N  
ATOM   4895 HH11 ARG B 305     -29.104  -8.336   6.517  1.00  0.00           H  
ATOM   4896 HH12 ARG B 305     -30.309  -8.450   5.254  1.00  0.00           H  
ATOM   4897  NH2 ARG B 305     -32.226  -8.518   6.732  1.00  0.00           N  
ATOM   4898 HH21 ARG B 305     -32.947  -8.590   7.466  1.00  0.00           H  
ATOM   4899 HH22 ARG B 305     -32.487  -8.483   5.772  1.00  0.00           H  
ATOM   4900  C   ARG B 305     -25.692  -9.905  11.738  1.00  0.00           C  
ATOM   4901  O   ARG B 305     -25.555  -9.475  12.881  1.00  0.00           O  
ATOM   4902  N   ALA B 306     -24.694  -9.983  10.857  1.00  0.00           N  
ATOM   4903  H   ALA B 306     -24.913 -10.308   9.923  1.00  0.00           H  
ATOM   4904  CA  ALA B 306     -23.337  -9.496  11.101  1.00  0.00           C  
ATOM   4905  HA  ALA B 306     -23.376  -8.762  11.903  1.00  0.00           H  
ATOM   4906  CB  ALA B 306     -22.435 -10.650  11.563  1.00  0.00           C  
ATOM   4907  HB1 ALA B 306     -22.886 -11.179  12.398  1.00  0.00           H  
ATOM   4908  HB2 ALA B 306     -22.275 -11.361  10.757  1.00  0.00           H  
ATOM   4909  HB3 ALA B 306     -21.468 -10.256  11.879  1.00  0.00           H  
ATOM   4910  C   ALA B 306     -22.743  -8.799   9.863  1.00  0.00           C  
ATOM   4911  O   ALA B 306     -23.051  -9.163   8.727  1.00  0.00           O  
ATOM   4912  N   ARG B 307     -21.846  -7.834  10.096  1.00  0.00           N  
ATOM   4913  H   ARG B 307     -21.710  -7.576  11.072  1.00  0.00           H  
ATOM   4914  CA  ARG B 307     -20.939  -7.203   9.118  1.00  0.00           C  
ATOM   4915  HA  ARG B 307     -20.761  -7.901   8.301  1.00  0.00           H  
ATOM   4916  CB  ARG B 307     -21.579  -5.951   8.492  1.00  0.00           C  
ATOM   4917  HB2 ARG B 307     -20.905  -5.555   7.729  1.00  0.00           H  
ATOM   4918  HB3 ARG B 307     -22.505  -6.246   7.998  1.00  0.00           H  
ATOM   4919  CG  ARG B 307     -21.886  -4.843   9.508  1.00  0.00           C  
ATOM   4920  HG2 ARG B 307     -22.517  -5.239  10.304  1.00  0.00           H  
ATOM   4921  HG3 ARG B 307     -20.960  -4.486   9.954  1.00  0.00           H  
ATOM   4922  CD  ARG B 307     -22.608  -3.667   8.842  1.00  0.00           C  
ATOM   4923  HD2 ARG B 307     -21.948  -3.207   8.108  1.00  0.00           H  
ATOM   4924  HD3 ARG B 307     -23.500  -4.037   8.333  1.00  0.00           H  
ATOM   4925  NE  ARG B 307     -23.008  -2.687   9.859  1.00  0.00           N  
ATOM   4926  HE  ARG B 307     -23.044  -3.018  10.817  1.00  0.00           H  
ATOM   4927  CZ  ARG B 307     -23.371  -1.433   9.697  1.00  0.00           C  
ATOM   4928  NH1 ARG B 307     -23.365  -0.832   8.541  1.00  0.00           N  
ATOM   4929 HH11 ARG B 307     -23.046  -1.342   7.738  1.00  0.00           H  
ATOM   4930 HH12 ARG B 307     -23.645   0.125   8.456  1.00  0.00           H  
ATOM   4931  NH2 ARG B 307     -23.761  -0.765  10.742  1.00  0.00           N  
ATOM   4932 HH21 ARG B 307     -23.714  -1.241  11.639  1.00  0.00           H  
ATOM   4933 HH22 ARG B 307     -24.101   0.174  10.662  1.00  0.00           H  
ATOM   4934  C   ARG B 307     -19.578  -6.925   9.768  1.00  0.00           C  
ATOM   4935  O   ARG B 307     -19.502  -6.833  10.993  1.00  0.00           O  
ATOM   4936  N   VAL B 308     -18.514  -6.779   8.985  1.00  0.00           N  
ATOM   4937  H   VAL B 308     -18.648  -6.852   7.980  1.00  0.00           H
[truncated: 30,538 more chars]
